# Supplementary material for: D-O-A based organic phosphors for both aggregation-induced electrophosphorescence and host-free sensitization
Source: Nat Commun. 2023 Mar 25;14:1678. doi: 10.1038/s41467-023-37414-y (PMC10039947; doi:10.1038/s41467-023-37414-y)
Supplement: Supplementary file 3 — Source Data [file 41467_2023_37414_MOESM3_ESM.zip]

Archive with 21 entries (17 files):
- Source data/
- Source data/Fig1b.CIF and checkcif file of RTP-D1 and RTP-D2/
- Source data/Fig1b.CIF and checkcif file of RTP-D1 and RTP-D2/checkcif of RTP-D1.pdf
- Source data/Fig1b.CIF and checkcif file of RTP-D1 and RTP-D2/checkcif of RTP-D2.pdf
- Source data/Fig1b.CIF and checkcif file of RTP-D1 and RTP-D2/RTP-D1.cif
- Source data/Fig1b.CIF and checkcif file of RTP-D1 and RTP-D2/RTP-D2.cif
- Source data/Fig4c.Hole and electron distributions of S1 and Tn below S1/
- Source data/Fig4c.Hole and electron distributions of S1 and Tn below S1/Energy level alignment of RTP-D2.log
- Source data/Fig4c.Hole and electron distributions of S1 and Tn below S1/spin-orbit coupling matrix elements.out
- Source data/Fig4d.Hole and electron distributions of S1 and Tn below S1/
- Source data/Fig4d.Hole and electron distributions of S1 and Tn below S1/RTP-D2  t1electron.cub
- Source data/Fig4d.Hole and electron distributions of S1 and Tn below S1/RTP-D2  t1hole.cub
- Source data/Fig4d.Hole and electron distributions of S1 and Tn below S1/RTP-D2  t2electron.cub
- Source data/Fig4d.Hole and electron distributions of S1 and Tn below S1/RTP-D2  t2hole.cub
- Source data/Fig4d.Hole and electron distributions of S1 and Tn below S1/RTP-D2 s1electron.cub
- Source data/Fig4d.Hole and electron distributions of S1 and Tn below S1/RTP-D2 s1hole.cub
- Source data/original data of Fig2.xlsx
- Source data/original data of Fig3.xlsx
- Source data/original data of Fig4a-b.xlsx
- Source data/original data of Fig5b-d.xlsx
- Source data/original data of Fig6a-b.xlsx
