# Supplementary material for: D-O-A based organic phosphors for both aggregation-induced electrophosphorescence and host-free sensitization
Source: Nat Commun. 2023 Mar 25;14:1678. doi: 10.1038/s41467-023-37414-y (PMC10039947; doi:10.1038/s41467-023-37414-y)
Supplement: Supplementary file 3 — Source Data [file 41467_2023_37414_MOESM3_ESM.zip › Source data/Fig1b.CIF and checkcif file of RTP-D1 and RTP-D2/RTP-D1.cif]

data_1
_audit_creation_date               2022-05-27
_audit_creation_method
;
Olex2 1.5
(compiled 2021.12.09 svn.r5202d8cf for OlexSys, GUI svn.r6439)
;
_shelx_SHELXL_version_number       '2018/3'
_audit_contact_author_address      ?
_audit_contact_author_email        ?
_audit_contact_author_name         ''
_audit_contact_author_phone        ?
_publ_contact_author_id_orcid      ?
_publ_section_references
;
Dolomanov, O.V., Bourhis, L.J., Gildea, R.J, Howard, J.A.K. & Puschmann, H.
 (2009), J. Appl. Cryst. 42, 339-341.

Sheldrick, G.M. (2015). Acta Cryst. C71, 3-8.
;
_chemical_name_common              ?
_chemical_name_systematic          ?
_chemical_formula_moiety           'C37 H30 N4 O'
_chemical_formula_sum              'C37 H30 N4 O'
_chemical_formula_weight           546.65
_chemical_melting_point            ?
loop_
  _atom_type_symbol
  _atom_type_description
  _atom_type_scat_dispersion_real
  _atom_type_scat_dispersion_imag
  _atom_type_scat_source
 'C' 'C' 0.0033 0.0016 'International Tables Vol C Tables 4.2.6.8 and 6.1.1.4'
 'H' 'H' 0.0000 0.0000 'International Tables Vol C Tables 4.2.6.8 and 6.1.1.4'
 'N' 'N' 0.0061 0.0033 'International Tables Vol C Tables 4.2.6.8 and 6.1.1.4'
 'O' 'O' 0.0106 0.0060 'International Tables Vol C Tables 4.2.6.8 and 6.1.1.4'

_shelx_space_group_comment
;
The symmetry employed for this shelxl refinement is uniquely defined
by the following loop, which should always be used as a source of
symmetry information in preference to the above space-group names.
They are only intended as comments.
;
_space_group_crystal_system        'triclinic'
_space_group_IT_number             2
_space_group_name_H-M_alt          'P -1'
_space_group_name_Hall             '-P 1'
loop_
  _space_group_symop_operation_xyz
 'x, y, z'
 '-x, -y, -z'

_cell_length_a                     7.9086(13)
_cell_length_b                     13.696(2)
_cell_length_c                     14.996(2)
_cell_angle_alpha                  63.761(6)
_cell_angle_beta                   79.572(6)
_cell_angle_gamma                  74.229(7)
_cell_volume                       1398.6(4)
_cell_formula_units_Z              2
_cell_measurement_reflns_used      9923
_cell_measurement_temperature      150(2)
_cell_measurement_theta_max        28.37
_cell_measurement_theta_min        2.71
_shelx_estimated_absorpt_T_max     0.985
_shelx_estimated_absorpt_T_min     0.974
_exptl_absorpt_coefficient_mu      0.079
_exptl_absorpt_correction_T_max    0.7457
_exptl_absorpt_correction_T_min    0.6427
_exptl_absorpt_correction_type    multi-scan
_exptl_absorpt_process_details
;
SADABS-2016/2 (Bruker,2016/2) was used for absorption correction.
wR2(int) was 0.1464 before and 0.0882 after correction.
The Ratio of minimum to maximum transmission is 0.8619.
The \l/2 correction factor is Not present.
;
_exptl_absorpt_special_details     ?
_exptl_crystal_colour              colourless
_exptl_crystal_colour_primary      colourless
_exptl_crystal_density_diffrn      1.298
_exptl_crystal_density_meas        ?
_exptl_crystal_density_method      ?
_exptl_crystal_description         BLOCK
_exptl_crystal_F_000               576
_exptl_crystal_size_max            0.34
_exptl_crystal_size_mid            0.28
_exptl_crystal_size_min            0.19
_exptl_transmission_factor_max     ?
_exptl_transmission_factor_min     ?
_diffrn_reflns_av_R_equivalents    0.0825
_diffrn_reflns_av_unetI/netI       0.0455
_diffrn_reflns_Laue_measured_fraction_full  0.999
_diffrn_reflns_Laue_measured_fraction_max  0.996
_diffrn_reflns_limit_h_max         10
_diffrn_reflns_limit_h_min         -10
_diffrn_reflns_limit_k_max         18
_diffrn_reflns_limit_k_min         -18
_diffrn_reflns_limit_l_max         19
_diffrn_reflns_limit_l_min         -20
_diffrn_reflns_number              49202
_diffrn_reflns_point_group_measured_fraction_full  0.999
_diffrn_reflns_point_group_measured_fraction_max  0.996
_diffrn_reflns_theta_full          25.242
_diffrn_reflns_theta_max           28.391
_diffrn_reflns_theta_min           2.683
_diffrn_ambient_temperature        150.00
_diffrn_detector_area_resol_mean   ?
_diffrn_measured_fraction_theta_full  0.999
_diffrn_measured_fraction_theta_max  0.996
_diffrn_measurement_device_type    'Bruker APEX-II CCD'
_diffrn_measurement_method         '\f and \w scans'
_diffrn_radiation_type             MoK\a
_diffrn_radiation_wavelength       0.71073
_diffrn_source                     ?
_diffrn_source_current             1.4
_diffrn_source_power               0.07
_diffrn_source_voltage             50.0
_diffrn_standards_number           0
_reflns_Friedel_coverage           0.000
_reflns_Friedel_fraction_full      .
_reflns_Friedel_fraction_max       .
_reflns_number_gt                  4986
_reflns_number_total               7004
_reflns_special_details
;
 Reflections were merged by SHELXL according to the crystal
 class for the calculation of statistics and refinement.
 
 _reflns_Friedel_fraction is defined as the number of unique
 Friedel pairs measured divided by the number that would be
 possible theoretically, ignoring centric projections and
 systematic absences.
;
_reflns_threshold_expression       'I > 2\s(I)'
_computing_cell_refinement          'Bruker SMART'
_computing_data_collection          'Bruker SMART'
_computing_data_reduction            'Bruker SAINT'
_computing_molecular_graphics      'Olex2 1.5 (Dolomanov et al., 2009)'
_computing_publication_material    'Olex2 1.5 (Dolomanov et al., 2009)'
_computing_structure_refinement    'SHELXL 2018/3 (Sheldrick, 2015)'
_computing_structure_solution      'SHELXT 2014/5 (Sheldrick, 2014)'
_refine_diff_density_max           0.716
_refine_diff_density_min           -0.285
_refine_diff_density_rms           0.072
_refine_ls_extinction_coef         .
_refine_ls_extinction_method       none
_refine_ls_goodness_of_fit_ref     1.032
_refine_ls_hydrogen_treatment      constr
_refine_ls_matrix_type             full
_refine_ls_number_parameters       382
_refine_ls_number_reflns           7004
_refine_ls_number_restraints       0
_refine_ls_R_factor_all            0.0774
_refine_ls_R_factor_gt             0.0491
_refine_ls_restrained_S_all        1.032
_refine_ls_shift/su_max            0.000
_refine_ls_shift/su_mean           0.000
_refine_ls_structure_factor_coef   Fsqd
_refine_ls_weighting_details      
 'w=1/[\s^2^(Fo^2^)+(0.0709P)^2^+0.4044P] where P=(Fo^2^+2Fc^2^)/3'
_refine_ls_weighting_scheme        calc
_refine_ls_wR_factor_gt            0.1268
_refine_ls_wR_factor_ref           0.1508
_refine_special_details            ?
_olex2_refinement_description
;
1. Fixed Uiso
 At 1.2 times of:
  All C(H) groups
 At 1.5 times of:
  All C(H,H,H) groups
2.a Aromatic/amide H refined with riding coordinates:
 C1(H1), C2(H2), C7(H7), C10(H10), C11(H11), C16(H16), C17(H17), C18(H18),
 C19(H19), C20(H20), C22(H22), C23(H23), C28(H28), C29(H29), C30(H30), C31(H31),
  C32(H32), C33(H33), C34(H34), C35(H35), C36(H36)
2.b Idealised Me refined as rotating group:
 C24(H24A,H24B,H24C), C25(H25A,H25B,H25C), C37(H37A,H37B,H37C)
;
_atom_sites_solution_hydrogens     geom
_atom_sites_solution_primary       ?
_atom_sites_solution_secondary     ?
loop_
  _atom_site_label
  _atom_site_type_symbol
  _atom_site_fract_x
  _atom_site_fract_y
  _atom_site_fract_z
  _atom_site_U_iso_or_equiv
  _atom_site_adp_type
  _atom_site_occupancy
  _atom_site_site_symmetry_order
  _atom_site_calc_flag
  _atom_site_refinement_flags_posn
  _atom_site_refinement_flags_adp
  _atom_site_refinement_flags_occupancy
  _atom_site_disorder_assembly
  _atom_site_disorder_group
 O1 O 0.23741(14) 0.45488(9) 0.04443(8) 0.0299(2) Uani 1 1 d . . . . .
 N1 N 0.62354(16) 0.27166(11) 0.44235(9) 0.0283(3) Uani 1 1 d . . . . .
 N2 N -0.19064(17) 0.87566(10) -0.02579(9) 0.0302(3) Uani 1 1 d . . . . .
 N3 N 0.66300(16) 0.10393(10) 0.42240(9) 0.0281(3) Uani 1 1 d . . . . .
 N4 N 0.76330(17) 0.09943(11) 0.56468(9) 0.0302(3) Uani 1 1 d . . . . .
 C1 C -0.3394(2) 1.02379(15) 0.13904(14) 0.0413(4) Uani 1 1 d . . . . .
 H1 H -0.355516 1.096484 0.135986 0.050 Uiso 1 1 calc R U . . .
 C2 C -0.2768(2) 1.00469(13) 0.05472(13) 0.0361(4) Uani 1 1 d . . . . .
 H2 H -0.249473 1.063995 -0.005786 0.043 Uiso 1 1 calc R U . . .
 C3 C -0.2536(2) 0.89805(13) 0.05837(11) 0.0290(3) Uani 1 1 d . . . . .
 C4 C -0.29265(19) 0.80984(12) 0.14842(11) 0.0279(3) Uani 1 1 d . . . . .
 C5 C -0.27702(19) 0.69753(12) 0.14633(11) 0.0275(3) Uani 1 1 d . . . . .
 C6 C -0.11352(18) 0.67850(12) 0.07896(10) 0.0243(3) Uani 1 1 d . . . . .
 C7 C -0.00350(19) 0.57455(12) 0.09688(10) 0.0261(3) Uani 1 1 d . . . . .
 H7 H -0.021827 0.512112 0.156938 0.031 Uiso 1 1 calc R U . . .
 C8 C 0.13277(19) 0.56107(12) 0.02797(11) 0.0264(3) Uani 1 1 d . . . . .
 C9 C 0.33024(18) 0.40001(12) 0.12844(10) 0.0245(3) Uani 1 1 d . . . . .
 C10 C 0.38049(19) 0.28463(12) 0.16405(11) 0.0272(3) Uani 1 1 d . . . . .
 H10 H 0.351751 0.247210 0.130392 0.033 Uiso 1 1 calc R U . . .
 C11 C 0.47300(19) 0.22454(12) 0.24919(11) 0.0272(3) Uani 1 1 d . . . . .
 H11 H 0.507671 0.145627 0.273660 0.033 Uiso 1 1 calc R U . . .
 C12 C 0.51569(18) 0.27849(12) 0.29925(10) 0.0247(3) Uani 1 1 d . . . . .
 C13 C 0.60543(18) 0.21434(12) 0.39304(10) 0.0258(3) Uani 1 1 d . . . . .
 C14 C 0.70707(19) 0.21051(13) 0.52641(11) 0.0278(3) Uani 1 1 d . . . . .
 C15 C 0.74293(19) 0.27116(13) 0.57964(11) 0.0292(3) Uani 1 1 d . . . . .
 C16 C 0.6955(2) 0.38701(14) 0.54083(12) 0.0347(4) Uani 1 1 d . . . . .
 H16 H 0.634811 0.427455 0.481543 0.042 Uiso 1 1 calc R U . . .
 C17 C 0.7364(2) 0.44361(16) 0.58811(14) 0.0412(4) Uani 1 1 d . . . . .
 H17 H 0.703733 0.522719 0.561178 0.049 Uiso 1 1 calc R U . . .
 C18 C 0.8250(2) 0.38505(16) 0.67491(13) 0.0412(4) Uani 1 1 d . . . . .
 H18 H 0.852035 0.424061 0.707577 0.049 Uiso 1 1 calc R U . . .
 C19 C -0.3788(2) 0.93834(15) 0.22779(13) 0.0413(4) Uani 1 1 d . . . . .
 H19 H -0.422442 0.952182 0.285391 0.050 Uiso 1 1 calc R U . . .
 C20 C -0.3541(2) 0.83194(14) 0.23208(12) 0.0346(4) Uani 1 1 d . . . . .
 H20 H -0.379784 0.773092 0.293413 0.042 Uiso 1 1 calc R U . . .
 C21 C -0.08203(19) 0.77004(12) -0.00996(11) 0.0264(3) Uani 1 1 d . . . . .
 C22 C 0.0546(2) 0.75459(13) -0.07890(11) 0.0302(3) Uani 1 1 d . . . . .
 H22 H 0.074441 0.816401 -0.139167 0.036 Uiso 1 1 calc R U . . .
 C23 C 0.1619(2) 0.64971(13) -0.06031(11) 0.0295(3) Uani 1 1 d . . . . .
 H23 H 0.254038 0.639242 -0.107728 0.035 Uiso 1 1 calc R U . . .
 C24 C -0.2727(2) 0.60264(13) 0.25089(11) 0.0348(4) Uani 1 1 d . . . . .
 H24A H -0.173502 0.598854 0.284008 0.052 Uiso 1 1 calc R U . . .
 H24B H -0.258649 0.531866 0.245884 0.052 Uiso 1 1 calc R U . . .
 H24C H -0.383025 0.616426 0.289729 0.052 Uiso 1 1 calc R U . . .
 C25 C -0.4393(2) 0.70576(14) 0.09718(12) 0.0336(4) Uani 1 1 d . . . . .
 H25A H -0.545957 0.714813 0.140250 0.050 Uiso 1 1 calc R U . . .
 H25B H -0.425737 0.637553 0.087788 0.050 Uiso 1 1 calc R U . . .
 H25C H -0.449117 0.770138 0.032364 0.050 Uiso 1 1 calc R U . . .
 C26 C 0.73993(19) 0.05034(13) 0.50915(11) 0.0277(3) Uani 1 1 d . . . . .
 C27 C 0.80652(19) -0.07173(13) 0.54542(11) 0.0294(3) Uani 1 1 d . . . . .
 C28 C 0.7773(2) -0.12876(13) 0.49433(12) 0.0332(3) Uani 1 1 d . . . . .
 H28 H 0.713752 -0.088977 0.436038 0.040 Uiso 1 1 calc R U . . .
 C29 C 0.8401(2) -0.24295(14) 0.52782(13) 0.0380(4) Uani 1 1 d . . . . .
 H29 H 0.819071 -0.281366 0.492847 0.046 Uiso 1 1 calc R U . . .
 C30 C 0.9339(2) -0.30114(14) 0.61276(13) 0.0388(4) Uani 1 1 d . . . . .
 H30 H 0.976783 -0.379493 0.635950 0.047 Uiso 1 1 calc R U . . .
 C31 C 0.9649(2) -0.24547(14) 0.66354(12) 0.0377(4) Uani 1 1 d . . . . .
 H31 H 1.029399 -0.285647 0.721454 0.045 Uiso 1 1 calc R U . . .
 C32 C 0.9024(2) -0.13108(14) 0.63040(11) 0.0335(4) Uani 1 1 d . . . . .
 H32 H 0.924605 -0.093068 0.665407 0.040 Uiso 1 1 calc R U . . .
 C33 C 0.8331(2) 0.21320(15) 0.66636(12) 0.0362(4) Uani 1 1 d . . . . .
 H33 H 0.866843 0.134118 0.693261 0.043 Uiso 1 1 calc R U . . .
 C34 C 0.8738(2) 0.27027(16) 0.71362(12) 0.0401(4) Uani 1 1 d . . . . .
 H34 H 0.935227 0.230246 0.772664 0.048 Uiso 1 1 calc R U . . .
 C35 C 0.46752(19) 0.39436(12) 0.26094(11) 0.0268(3) Uani 1 1 d . . . . .
 H35 H 0.498094 0.432103 0.293698 0.032 Uiso 1 1 calc R U . . .
 C36 C 0.37564(19) 0.45546(12) 0.17577(11) 0.0266(3) Uani 1 1 d . . . . .
 H36 H 0.344034 0.534534 0.150023 0.032 Uiso 1 1 calc R U . . .
 C37 C -0.1791(2) 0.96794(14) -0.12259(12) 0.0385(4) Uani 1 1 d . . . . .
 H37A H -0.073052 0.995283 -0.129228 0.058 Uiso 1 1 calc R U . . .
 H37B H -0.283368 1.028226 -0.128834 0.058 Uiso 1 1 calc R U . . .
 H37C H -0.172918 0.942648 -0.175093 0.058 Uiso 1 1 calc R U . . .

loop_
  _atom_site_aniso_label
  _atom_site_aniso_U_11
  _atom_site_aniso_U_22
  _atom_site_aniso_U_33
  _atom_site_aniso_U_23
  _atom_site_aniso_U_13
  _atom_site_aniso_U_12
 O1 0.0337(6) 0.0265(6) 0.0289(5) -0.0147(4) -0.0091(4) 0.0044(4)
 N1 0.0272(6) 0.0301(7) 0.0266(6) -0.0119(5) -0.0030(5) -0.0037(5)
 N2 0.0352(7) 0.0211(6) 0.0271(6) -0.0068(5) -0.0022(5) -0.0004(5)
 N3 0.0267(6) 0.0261(7) 0.0281(6) -0.0098(5) -0.0030(5) -0.0022(5)
 N4 0.0296(6) 0.0312(7) 0.0257(6) -0.0099(5) -0.0018(5) -0.0040(5)
 C1 0.0416(9) 0.0330(9) 0.0546(11) -0.0264(8) -0.0086(8) 0.0013(7)
 C2 0.0358(8) 0.0254(8) 0.0435(9) -0.0135(7) -0.0064(7) 0.0000(6)
 C3 0.0274(7) 0.0265(8) 0.0316(8) -0.0128(6) -0.0054(6) -0.0002(6)
 C4 0.0256(7) 0.0268(8) 0.0305(7) -0.0130(6) -0.0050(6) -0.0006(6)
 C5 0.0279(7) 0.0252(7) 0.0276(7) -0.0110(6) 0.0000(6) -0.0042(6)
 C6 0.0243(7) 0.0237(7) 0.0252(7) -0.0107(6) -0.0038(5) -0.0037(5)
 C7 0.0305(7) 0.0221(7) 0.0242(7) -0.0082(6) -0.0043(6) -0.0043(6)
 C8 0.0272(7) 0.0250(7) 0.0288(7) -0.0138(6) -0.0071(6) -0.0002(6)
 C9 0.0228(7) 0.0251(7) 0.0239(7) -0.0109(6) -0.0014(5) -0.0016(5)
 C10 0.0285(7) 0.0268(8) 0.0293(7) -0.0164(6) -0.0027(6) -0.0018(6)
 C11 0.0286(7) 0.0222(7) 0.0293(7) -0.0116(6) -0.0011(6) -0.0020(6)
 C12 0.0233(7) 0.0253(7) 0.0240(7) -0.0106(6) -0.0001(5) -0.0034(5)
 C13 0.0217(7) 0.0274(8) 0.0258(7) -0.0103(6) 0.0005(5) -0.0040(6)
 C14 0.0246(7) 0.0317(8) 0.0245(7) -0.0106(6) 0.0006(5) -0.0052(6)
 C15 0.0260(7) 0.0360(9) 0.0254(7) -0.0139(6) 0.0007(6) -0.0058(6)
 C16 0.0341(8) 0.0357(9) 0.0350(8) -0.0178(7) -0.0052(6) -0.0013(7)
 C17 0.0420(9) 0.0407(10) 0.0480(10) -0.0263(8) -0.0057(8) -0.0044(8)
 C18 0.0360(9) 0.0542(11) 0.0460(10) -0.0319(9) -0.0017(7) -0.0108(8)
 C19 0.0433(10) 0.0438(10) 0.0435(10) -0.0291(8) -0.0066(7) 0.0017(8)
 C20 0.0352(8) 0.0361(9) 0.0321(8) -0.0165(7) -0.0047(6) -0.0014(7)
 C21 0.0269(7) 0.0236(7) 0.0273(7) -0.0101(6) -0.0044(5) -0.0023(6)
 C22 0.0325(8) 0.0271(8) 0.0258(7) -0.0073(6) -0.0017(6) -0.0050(6)
 C23 0.0274(7) 0.0334(8) 0.0273(7) -0.0148(6) 0.0001(6) -0.0035(6)
 C24 0.0369(8) 0.0298(8) 0.0304(8) -0.0097(6) 0.0051(6) -0.0059(7)
 C25 0.0273(7) 0.0374(9) 0.0394(9) -0.0194(7) 0.0009(6) -0.0084(6)
 C26 0.0233(7) 0.0291(8) 0.0263(7) -0.0089(6) 0.0003(5) -0.0047(6)
 C27 0.0235(7) 0.0290(8) 0.0284(7) -0.0073(6) 0.0008(6) -0.0040(6)
 C28 0.0280(7) 0.0294(8) 0.0363(8) -0.0099(7) -0.0029(6) -0.0032(6)
 C29 0.0343(8) 0.0313(9) 0.0451(9) -0.0148(7) 0.0027(7) -0.0074(7)
 C30 0.0309(8) 0.0273(8) 0.0424(9) -0.0061(7) 0.0047(7) -0.0014(7)
 C31 0.0306(8) 0.0332(9) 0.0331(8) -0.0034(7) -0.0007(6) -0.0012(7)
 C32 0.0290(8) 0.0347(9) 0.0292(8) -0.0086(7) -0.0004(6) -0.0045(6)
 C33 0.0393(9) 0.0398(9) 0.0274(8) -0.0114(7) -0.0032(6) -0.0092(7)
 C34 0.0392(9) 0.0540(11) 0.0302(8) -0.0190(8) -0.0050(7) -0.0107(8)
 C35 0.0284(7) 0.0257(7) 0.0287(7) -0.0132(6) -0.0026(6) -0.0058(6)
 C36 0.0277(7) 0.0221(7) 0.0292(7) -0.0105(6) -0.0034(6) -0.0035(6)
 C37 0.0430(9) 0.0288(8) 0.0316(8) -0.0047(7) -0.0045(7) -0.0017(7)

_geom_special_details
;
 All esds (except the esd in the dihedral angle between two l.s. planes)
 are estimated using the full covariance matrix.  The cell esds are taken
 into account individually in the estimation of esds in distances, angles
 and torsion angles; correlations between esds in cell parameters are only
 used when they are defined by crystal symmetry.  An approximate (isotropic)
 treatment of cell esds is used for estimating esds involving l.s. planes.
;
loop_
  _geom_bond_atom_site_label_1
  _geom_bond_atom_site_label_2
  _geom_bond_distance
  _geom_bond_site_symmetry_2
  _geom_bond_publ_flag
 O1 C8 1.4013(17) . ?
 O1 C9 1.3743(17) . ?
 N1 C13 1.3402(19) . ?
 N1 C14 1.3394(19) . ?
 N2 C3 1.4024(19) . ?
 N2 C21 1.4077(18) . ?
 N2 C37 1.4510(19) . ?
 N3 C13 1.3408(19) . ?
 N3 C26 1.3419(19) . ?
 N4 C14 1.340(2) . ?
 N4 C26 1.341(2) . ?
 C1 H1 0.9500 . ?
 C1 C2 1.381(2) . ?
 C1 C19 1.382(3) . ?
 C2 H2 0.9500 . ?
 C2 C3 1.399(2) . ?
 C3 C4 1.410(2) . ?
 C4 C5 1.523(2) . ?
 C4 C20 1.392(2) . ?
 C5 C6 1.5288(19) . ?
 C5 C24 1.530(2) . ?
 C5 C25 1.547(2) . ?
 C6 C7 1.389(2) . ?
 C6 C21 1.408(2) . ?
 C7 H7 0.9500 . ?
 C7 C8 1.386(2) . ?
 C8 C23 1.378(2) . ?
 C9 C10 1.389(2) . ?
 C9 C36 1.388(2) . ?
 C10 H10 0.9500 . ?
 C10 C11 1.387(2) . ?
 C11 H11 0.9500 . ?
 C11 C12 1.393(2) . ?
 C12 C13 1.478(2) . ?
 C12 C35 1.392(2) . ?
 C14 C15 1.485(2) . ?
 C15 C16 1.391(2) . ?
 C15 C33 1.394(2) . ?
 C16 H16 0.9500 . ?
 C16 C17 1.383(2) . ?
 C17 H17 0.9500 . ?
 C17 C18 1.389(2) . ?
 C18 H18 0.9500 . ?
 C18 C34 1.379(3) . ?
 C19 H19 0.9500 . ?
 C19 C20 1.390(2) . ?
 C20 H20 0.9500 . ?
 C21 C22 1.395(2) . ?
 C22 H22 0.9500 . ?
 C22 C23 1.389(2) . ?
 C23 H23 0.9500 . ?
 C24 H24A 0.9800 . ?
 C24 H24B 0.9800 . ?
 C24 H24C 0.9800 . ?
 C25 H25A 0.9800 . ?
 C25 H25B 0.9800 . ?
 C25 H25C 0.9800 . ?
 C26 C27 1.480(2) . ?
 C27 C28 1.393(2) . ?
 C27 C32 1.399(2) . ?
 C28 H28 0.9500 . ?
 C28 C29 1.385(2) . ?
 C29 H29 0.9500 . ?
 C29 C30 1.390(2) . ?
 C30 H30 0.9500 . ?
 C30 C31 1.380(3) . ?
 C31 H31 0.9500 . ?
 C31 C32 1.388(2) . ?
 C32 H32 0.9500 . ?
 C33 H33 0.9500 . ?
 C33 C34 1.388(2) . ?
 C34 H34 0.9500 . ?
 C35 H35 0.9500 . ?
 C35 C36 1.386(2) . ?
 C36 H36 0.9500 . ?
 C37 H37A 0.9800 . ?
 C37 H37B 0.9800 . ?
 C37 H37C 0.9800 . ?

loop_
  _geom_angle_atom_site_label_1
  _geom_angle_atom_site_label_2
  _geom_angle_atom_site_label_3
  _geom_angle
  _geom_angle_site_symmetry_1
  _geom_angle_site_symmetry_3
  _geom_angle_publ_flag
 C9 O1 C8 117.24(11) . . ?
 C14 N1 C13 115.13(13) . . ?
 C3 N2 C21 117.27(12) . . ?
 C3 N2 C37 119.22(13) . . ?
 C21 N2 C37 119.19(12) . . ?
 C13 N3 C26 115.05(13) . . ?
 C14 N4 C26 115.07(13) . . ?
 C2 C1 H1 119.6 . . ?
 C2 C1 C19 120.74(16) . . ?
 C19 C1 H1 119.6 . . ?
 C1 C2 H2 120.0 . . ?
 C1 C2 C3 120.03(16) . . ?
 C3 C2 H2 120.0 . . ?
 N2 C3 C4 118.45(13) . . ?
 C2 C3 N2 121.59(14) . . ?
 C2 C3 C4 119.95(14) . . ?
 C3 C4 C5 117.65(13) . . ?
 C20 C4 C3 118.44(14) . . ?
 C20 C4 C5 123.76(14) . . ?
 C4 C5 C6 107.59(12) . . ?
 C4 C5 C24 112.25(13) . . ?
 C4 C5 C25 107.84(12) . . ?
 C6 C5 C24 112.60(12) . . ?
 C6 C5 C25 107.65(12) . . ?
 C24 C5 C25 108.70(13) . . ?
 C7 C6 C5 123.48(13) . . ?
 C7 C6 C21 118.59(13) . . ?
 C21 C6 C5 117.72(12) . . ?
 C6 C7 H7 119.7 . . ?
 C8 C7 C6 120.62(13) . . ?
 C8 C7 H7 119.7 . . ?
 C7 C8 O1 120.16(13) . . ?
 C23 C8 O1 118.57(13) . . ?
 C23 C8 C7 121.17(13) . . ?
 O1 C9 C10 116.76(13) . . ?
 O1 C9 C36 122.63(13) . . ?
 C36 C9 C10 120.60(13) . . ?
 C9 C10 H10 120.3 . . ?
 C11 C10 C9 119.41(13) . . ?
 C11 C10 H10 120.3 . . ?
 C10 C11 H11 119.6 . . ?
 C10 C11 C12 120.81(13) . . ?
 C12 C11 H11 119.6 . . ?
 C11 C12 C13 120.94(13) . . ?
 C35 C12 C11 118.79(13) . . ?
 C35 C12 C13 120.25(13) . . ?
 N1 C13 N3 124.87(13) . . ?
 N1 C13 C12 117.08(13) . . ?
 N3 C13 C12 118.05(13) . . ?
 N1 C14 N4 124.91(14) . . ?
 N1 C14 C15 117.23(13) . . ?
 N4 C14 C15 117.85(13) . . ?
 C16 C15 C14 120.46(14) . . ?
 C16 C15 C33 119.05(15) . . ?
 C33 C15 C14 120.40(14) . . ?
 C15 C16 H16 119.8 . . ?
 C17 C16 C15 120.36(16) . . ?
 C17 C16 H16 119.8 . . ?
 C16 C17 H17 119.9 . . ?
 C16 C17 C18 120.16(17) . . ?
 C18 C17 H17 119.9 . . ?
 C17 C18 H18 120.0 . . ?
 C34 C18 C17 119.97(16) . . ?
 C34 C18 H18 120.0 . . ?
 C1 C19 H19 120.3 . . ?
 C1 C19 C20 119.45(15) . . ?
 C20 C19 H19 120.3 . . ?
 C4 C20 H20 119.3 . . ?
 C19 C20 C4 121.38(16) . . ?
 C19 C20 H20 119.3 . . ?
 N2 C21 C6 118.10(12) . . ?
 C22 C21 N2 121.95(13) . . ?
 C22 C21 C6 119.94(13) . . ?
 C21 C22 H22 119.7 . . ?
 C23 C22 C21 120.67(13) . . ?
 C23 C22 H22 119.7 . . ?
 C8 C23 C22 118.99(13) . . ?
 C8 C23 H23 120.5 . . ?
 C22 C23 H23 120.5 . . ?
 C5 C24 H24A 109.5 . . ?
 C5 C24 H24B 109.5 . . ?
 C5 C24 H24C 109.5 . . ?
 H24A C24 H24B 109.5 . . ?
 H24A C24 H24C 109.5 . . ?
 H24B C24 H24C 109.5 . . ?
 C5 C25 H25A 109.5 . . ?
 C5 C25 H25B 109.5 . . ?
 C5 C25 H25C 109.5 . . ?
 H25A C25 H25B 109.5 . . ?
 H25A C25 H25C 109.5 . . ?
 H25B C25 H25C 109.5 . . ?
 N3 C26 C27 117.58(14) . . ?
 N4 C26 N3 124.86(14) . . ?
 N4 C26 C27 117.55(13) . . ?
 C28 C27 C26 120.40(14) . . ?
 C28 C27 C32 119.15(15) . . ?
 C32 C27 C26 120.45(15) . . ?
 C27 C28 H28 119.7 . . ?
 C29 C28 C27 120.56(15) . . ?
 C29 C28 H28 119.7 . . ?
 C28 C29 H29 120.1 . . ?
 C28 C29 C30 119.77(17) . . ?
 C30 C29 H29 120.1 . . ?
 C29 C30 H30 119.9 . . ?
 C31 C30 C29 120.21(15) . . ?
 C31 C30 H30 119.9 . . ?
 C30 C31 H31 119.8 . . ?
 C30 C31 C32 120.32(16) . . ?
 C32 C31 H31 119.8 . . ?
 C27 C32 H32 120.0 . . ?
 C31 C32 C27 119.99(16) . . ?
 C31 C32 H32 120.0 . . ?
 C15 C33 H33 119.8 . . ?
 C34 C33 C15 120.44(16) . . ?
 C34 C33 H33 119.8 . . ?
 C18 C34 C33 120.03(16) . . ?
 C18 C34 H34 120.0 . . ?
 C33 C34 H34 120.0 . . ?
 C12 C35 H35 119.5 . . ?
 C36 C35 C12 121.00(14) . . ?
 C36 C35 H35 119.5 . . ?
 C9 C36 H36 120.3 . . ?
 C35 C36 C9 119.35(13) . . ?
 C35 C36 H36 120.3 . . ?
 N2 C37 H37A 109.5 . . ?
 N2 C37 H37B 109.5 . . ?
 N2 C37 H37C 109.5 . . ?
 H37A C37 H37B 109.5 . . ?
 H37A C37 H37C 109.5 . . ?
 H37B C37 H37C 109.5 . . ?

loop_
  _geom_torsion_atom_site_label_1
  _geom_torsion_atom_site_label_2
  _geom_torsion_atom_site_label_3
  _geom_torsion_atom_site_label_4
  _geom_torsion
  _geom_torsion_site_symmetry_1
  _geom_torsion_site_symmetry_2
  _geom_torsion_site_symmetry_3
  _geom_torsion_site_symmetry_4
  _geom_torsion_publ_flag
 O1 C8 C23 C22 177.64(13) . . . . ?
 O1 C9 C10 C11 -179.37(12) . . . . ?
 O1 C9 C36 C35 179.20(12) . . . . ?
 N1 C14 C15 C16 -2.0(2) . . . . ?
 N1 C14 C15 C33 -178.47(13) . . . . ?
 N2 C3 C4 C5 -4.6(2) . . . . ?
 N2 C3 C4 C20 179.62(14) . . . . ?
 N2 C21 C22 C23 178.68(14) . . . . ?
 N3 C26 C27 C28 -4.8(2) . . . . ?
 N3 C26 C27 C32 174.08(13) . . . . ?
 N4 C14 C15 C16 176.79(14) . . . . ?
 N4 C14 C15 C33 0.3(2) . . . . ?
 N4 C26 C27 C28 176.20(13) . . . . ?
 N4 C26 C27 C32 -5.0(2) . . . . ?
 C1 C2 C3 N2 179.89(15) . . . . ?
 C1 C2 C3 C4 -0.6(2) . . . . ?
 C1 C19 C20 C4 -0.9(3) . . . . ?
 C2 C1 C19 C20 0.3(3) . . . . ?
 C2 C3 C4 C5 175.88(14) . . . . ?
 C2 C3 C4 C20 0.1(2) . . . . ?
 C3 N2 C21 C6 32.8(2) . . . . ?
 C3 N2 C21 C22 -146.70(15) . . . . ?
 C3 C4 C5 C6 39.86(17) . . . . ?
 C3 C4 C5 C24 164.29(13) . . . . ?
 C3 C4 C5 C25 -76.00(16) . . . . ?
 C3 C4 C20 C19 0.6(2) . . . . ?
 C4 C5 C6 C7 144.11(14) . . . . ?
 C4 C5 C6 C21 -41.24(17) . . . . ?
 C5 C4 C20 C19 -174.88(15) . . . . ?
 C5 C6 C7 C8 173.71(13) . . . . ?
 C5 C6 C21 N2 7.2(2) . . . . ?
 C5 C6 C21 C22 -173.33(14) . . . . ?
 C6 C7 C8 O1 -176.77(13) . . . . ?
 C6 C7 C8 C23 -0.6(2) . . . . ?
 C6 C21 C22 C23 -0.8(2) . . . . ?
 C7 C6 C21 N2 -177.90(13) . . . . ?
 C7 C6 C21 C22 1.6(2) . . . . ?
 C7 C8 C23 C22 1.4(2) . . . . ?
 C8 O1 C9 C10 157.47(13) . . . . ?
 C8 O1 C9 C36 -23.56(19) . . . . ?
 C9 O1 C8 C7 -60.64(18) . . . . ?
 C9 O1 C8 C23 123.12(15) . . . . ?
 C9 C10 C11 C12 0.1(2) . . . . ?
 C10 C9 C36 C35 -1.9(2) . . . . ?
 C10 C11 C12 C13 176.55(13) . . . . ?
 C10 C11 C12 C35 -1.5(2) . . . . ?
 C11 C12 C13 N1 -172.52(13) . . . . ?
 C11 C12 C13 N3 7.7(2) . . . . ?
 C11 C12 C35 C36 1.3(2) . . . . ?
 C12 C35 C36 C9 0.4(2) . . . . ?
 C13 N1 C14 N4 -3.3(2) . . . . ?
 C13 N1 C14 C15 175.34(12) . . . . ?
 C13 N3 C26 N4 -0.9(2) . . . . ?
 C13 N3 C26 C27 -179.89(12) . . . . ?
 C13 C12 C35 C36 -176.80(13) . . . . ?
 C14 N1 C13 N3 0.4(2) . . . . ?
 C14 N1 C13 C12 -179.38(12) . . . . ?
 C14 N4 C26 N3 -1.6(2) . . . . ?
 C14 N4 C26 C27 177.39(12) . . . . ?
 C14 C15 C16 C17 -177.00(14) . . . . ?
 C14 C15 C33 C34 177.02(14) . . . . ?
 C15 C16 C17 C18 -0.1(3) . . . . ?
 C15 C33 C34 C18 0.0(3) . . . . ?
 C16 C15 C33 C34 0.5(2) . . . . ?
 C16 C17 C18 C34 0.5(3) . . . . ?
 C17 C18 C34 C33 -0.5(3) . . . . ?
 C19 C1 C2 C3 0.4(3) . . . . ?
 C20 C4 C5 C6 -144.58(14) . . . . ?
 C20 C4 C5 C24 -20.2(2) . . . . ?
 C20 C4 C5 C25 99.56(17) . . . . ?
 C21 N2 C3 C2 145.28(15) . . . . ?
 C21 N2 C3 C4 -34.2(2) . . . . ?
 C21 C6 C7 C8 -0.9(2) . . . . ?
 C21 C22 C23 C8 -0.7(2) . . . . ?
 C24 C5 C6 C7 19.9(2) . . . . ?
 C24 C5 C6 C21 -165.46(13) . . . . ?
 C25 C5 C6 C7 -99.90(16) . . . . ?
 C25 C5 C6 C21 74.75(16) . . . . ?
 C26 N3 C13 N1 1.6(2) . . . . ?
 C26 N3 C13 C12 -178.66(12) . . . . ?
 C26 N4 C14 N1 3.8(2) . . . . ?
 C26 N4 C14 C15 -174.79(12) . . . . ?
 C26 C27 C28 C29 179.72(14) . . . . ?
 C26 C27 C32 C31 -179.71(13) . . . . ?
 C27 C28 C29 C30 -0.4(2) . . . . ?
 C28 C27 C32 C31 -0.8(2) . . . . ?
 C28 C29 C30 C31 -0.2(2) . . . . ?
 C29 C30 C31 C32 0.2(2) . . . . ?
 C30 C31 C32 C27 0.3(2) . . . . ?
 C32 C27 C28 C29 0.9(2) . . . . ?
 C33 C15 C16 C17 -0.4(2) . . . . ?
 C35 C12 C13 N1 5.5(2) . . . . ?
 C35 C12 C13 N3 -174.27(13) . . . . ?
 C36 C9 C10 C11 1.6(2) . . . . ?
 C37 N2 C3 C2 -11.2(2) . . . . ?
 C37 N2 C3 C4 169.28(14) . . . . ?
 C37 N2 C21 C6 -170.73(14) . . . . ?
 C37 N2 C21 C22 9.8(2) . . . . ?

_shelx_res_file
;
TITL 1_a.res in P-1
    1.res
    created by SHELXL-2018/3 at 18:12:39 on 27-May-2022
CELL 0.71073 7.9086 13.6962 14.9957 63.761 79.572 74.229
ZERR 2 0.0013 0.0023 0.0023 0.006 0.006 0.007
LATT 1
SFAC C H N O
UNIT 74 60 8 2

L.S. 20
PLAN  5
SIZE 0.19 0.28 0.34
TEMP -123.15
CONF
BOND $H
HTAB
MORE -1
fmap 2
acta
REM <olex2.extras>
REM <HklSrc "%.\\1.hkl">
REM </olex2.extras>

WGHT    0.070900    0.404400
FVAR       0.81749
O1    4    0.237408    0.454880    0.044425    11.00000    0.03373    0.02649 =
         0.02894   -0.01466   -0.00914    0.00441
N1    3    0.623538    0.271657    0.442349    11.00000    0.02723    0.03013 =
         0.02660   -0.01189   -0.00302   -0.00373
N2    3   -0.190640    0.875661   -0.025793    11.00000    0.03518    0.02110 =
         0.02712   -0.00678   -0.00218   -0.00041
N3    3    0.662996    0.103929    0.422397    11.00000    0.02665    0.02614 =
         0.02814   -0.00978   -0.00300   -0.00219
N4    3    0.763304    0.099427    0.564684    11.00000    0.02964    0.03120 =
         0.02573   -0.00994   -0.00177   -0.00396
C1    1   -0.339396    1.023785    0.139045    11.00000    0.04159    0.03302 =
         0.05461   -0.02639   -0.00863    0.00128
AFIX  43
H1    2   -0.355516    1.096484    0.135986    11.00000   -1.20000
AFIX   0
C2    1   -0.276799    1.004687    0.054719    11.00000    0.03583    0.02539 =
         0.04353   -0.01353   -0.00638    0.00000
AFIX  43
H2    2   -0.249473    1.063995   -0.005786    11.00000   -1.20000
AFIX   0
C3    1   -0.253623    0.898055    0.058370    11.00000    0.02744    0.02654 =
         0.03160   -0.01283   -0.00535   -0.00022
C4    1   -0.292645    0.809839    0.148424    11.00000    0.02565    0.02682 =
         0.03055   -0.01299   -0.00499   -0.00061
C5    1   -0.277017    0.697535    0.146331    11.00000    0.02792    0.02515 =
         0.02761   -0.01101    0.00004   -0.00424
C6    1   -0.113520    0.678500    0.078964    11.00000    0.02435    0.02373 =
         0.02519   -0.01067   -0.00384   -0.00368
C7    1   -0.003500    0.574553    0.096884    11.00000    0.03048    0.02210 =
         0.02420   -0.00822   -0.00427   -0.00427
AFIX  43
H7    2   -0.021827    0.512112    0.156938    11.00000   -1.20000
AFIX   0
C8    1    0.132767    0.561075    0.027973    11.00000    0.02719    0.02496 =
         0.02879   -0.01384   -0.00705   -0.00020
C9    1    0.330238    0.400012    0.128439    11.00000    0.02277    0.02513 =
         0.02387   -0.01086   -0.00140   -0.00161
C10   1    0.380486    0.284629    0.164045    11.00000    0.02849    0.02678 =
         0.02929   -0.01635   -0.00268   -0.00184
AFIX  43
H10   2    0.351751    0.247210    0.130392    11.00000   -1.20000
AFIX   0
C11   1    0.473000    0.224535    0.249185    11.00000    0.02856    0.02216 =
         0.02931   -0.01164   -0.00115   -0.00201
AFIX  43
H11   2    0.507671    0.145627    0.273660    11.00000   -1.20000
AFIX   0
C12   1    0.515695    0.278489    0.299245    11.00000    0.02325    0.02527 =
         0.02404   -0.01057   -0.00010   -0.00340
C13   1    0.605432    0.214344    0.393039    11.00000    0.02165    0.02736 =
         0.02584   -0.01031    0.00055   -0.00396
C14   1    0.707072    0.210508    0.526411    11.00000    0.02461    0.03165 =
         0.02451   -0.01062    0.00061   -0.00515
C15   1    0.742927    0.271159    0.579640    11.00000    0.02600    0.03600 =
         0.02535   -0.01387    0.00072   -0.00585
C16   1    0.695540    0.387014    0.540834    11.00000    0.03406    0.03574 =
         0.03499   -0.01780   -0.00523   -0.00132
AFIX  43
H16   2    0.634811    0.427455    0.481543    11.00000   -1.20000
AFIX   0
C17   1    0.736373    0.443609    0.588113    11.00000    0.04197    0.04071 =
         0.04796   -0.02626   -0.00573   -0.00442
AFIX  43
H17   2    0.703733    0.522719    0.561178    11.00000   -1.20000
AFIX   0
C18   1    0.825019    0.385046    0.674912    11.00000    0.03599    0.05421 =
         0.04596   -0.03186   -0.00173   -0.01079
AFIX  43
H18   2    0.852035    0.424061    0.707577    11.00000   -1.20000
AFIX   0
C19   1   -0.378824    0.938343    0.227785    11.00000    0.04334    0.04383 =
         0.04347   -0.02912   -0.00665    0.00166
AFIX  43
H19   2   -0.422442    0.952182    0.285391    11.00000   -1.20000
AFIX   0
C20   1   -0.354139    0.831944    0.232084    11.00000    0.03520    0.03606 =
         0.03215   -0.01647   -0.00470   -0.00138
AFIX  43
H20   2   -0.379784    0.773092    0.293413    11.00000   -1.20000
AFIX   0
C21   1   -0.082031    0.770038   -0.009955    11.00000    0.02686    0.02359 =
         0.02729   -0.01011   -0.00443   -0.00228
C22   1    0.054592    0.754588   -0.078899    11.00000    0.03254    0.02705 =
         0.02576   -0.00725   -0.00165   -0.00497
AFIX  43
H22   2    0.074441    0.816401   -0.139167    11.00000   -1.20000
AFIX   0
C23   1    0.161940    0.649708   -0.060314    11.00000    0.02738    0.03339 =
         0.02733   -0.01482    0.00014   -0.00350
AFIX  43
H23   2    0.254038    0.639242   -0.107728    11.00000   -1.20000
AFIX   0
C24   1   -0.272656    0.602638    0.250889    11.00000    0.03694    0.02982 =
         0.03040   -0.00972    0.00508   -0.00592
AFIX 137
H24A  2   -0.173502    0.598854    0.284008    11.00000   -1.50000
H24B  2   -0.258649    0.531866    0.245884    11.00000   -1.50000
H24C  2   -0.383025    0.616426    0.289729    11.00000   -1.50000
AFIX   0
C25   1   -0.439336    0.705764    0.097177    11.00000    0.02727    0.03740 =
         0.03944   -0.01941    0.00088   -0.00835
AFIX 137
H25A  2   -0.545957    0.714813    0.140250    11.00000   -1.50000
H25B  2   -0.425737    0.637553    0.087788    11.00000   -1.50000
H25C  2   -0.449117    0.770138    0.032364    11.00000   -1.50000
AFIX   0
C26   1    0.739930    0.050340    0.509145    11.00000    0.02330    0.02909 =
         0.02633   -0.00895    0.00030   -0.00468
C27   1    0.806521   -0.071735    0.545417    11.00000    0.02353    0.02901 =
         0.02840   -0.00730    0.00077   -0.00404
C28   1    0.777285   -0.128758    0.494332    11.00000    0.02804    0.02941 =
         0.03628   -0.00991   -0.00289   -0.00316
AFIX  43
H28   2    0.713752   -0.088977    0.436038    11.00000   -1.20000
AFIX   0
C29   1    0.840069   -0.242954    0.527824    11.00000    0.03428    0.03125 =
         0.04509   -0.01476    0.00265   -0.00737
AFIX  43
H29   2    0.819071   -0.281366    0.492847    11.00000   -1.20000
AFIX   0
C30   1    0.933879   -0.301140    0.612765    11.00000    0.03089    0.02730 =
         0.04241   -0.00607    0.00466   -0.00140
AFIX  43
H30   2    0.976783   -0.379493    0.635950    11.00000   -1.20000
AFIX   0
C31   1    0.964907   -0.245469    0.663535    11.00000    0.03060    0.03324 =
         0.03312   -0.00343   -0.00069   -0.00124
AFIX  43
H31   2    1.029399   -0.285647    0.721454    11.00000   -1.20000
AFIX   0
C32   1    0.902363   -0.131084    0.630401    11.00000    0.02900    0.03473 =
         0.02924   -0.00861   -0.00044   -0.00452
AFIX  43
H32   2    0.924605   -0.093068    0.665407    11.00000   -1.20000
AFIX   0
C33   1    0.833068    0.213195    0.666358    11.00000    0.03928    0.03979 =
         0.02740   -0.01138   -0.00316   -0.00916
AFIX  43
H33   2    0.866843    0.134118    0.693261    11.00000   -1.20000
AFIX   0
C34   1    0.873763    0.270269    0.713620    11.00000    0.03921    0.05399 =
         0.03025   -0.01896   -0.00503   -0.01072
AFIX  43
H34   2    0.935227    0.230246    0.772664    11.00000   -1.20000
AFIX   0
C35   1    0.467516    0.394357    0.260943    11.00000    0.02835    0.02570 =
         0.02872   -0.01324   -0.00262   -0.00580
AFIX  43
H35   2    0.498094    0.432103    0.293698    11.00000   -1.20000
AFIX   0
C36   1    0.375643    0.455461    0.175772    11.00000    0.02766    0.02209 =
         0.02924   -0.01052   -0.00341   -0.00347
AFIX  43
H36   2    0.344034    0.534534    0.150023    11.00000   -1.20000
AFIX   0
C37   1   -0.179054    0.967944   -0.122593    11.00000    0.04304    0.02880 =
         0.03162   -0.00471   -0.00455   -0.00170
AFIX 137
H37A  2   -0.073052    0.995283   -0.129228    11.00000   -1.50000
H37B  2   -0.283368    1.028226   -0.128834    11.00000   -1.50000
H37C  2   -0.172918    0.942648   -0.175093    11.00000   -1.50000
AFIX   0
HKLF 4


REM  1_a.res in P-1
REM wR2 = 0.1508, GooF = S = 1.032, Restrained GooF = 1.032 for all data
REM R1 = 0.0491 for 4986 Fo > 4sig(Fo) and 0.0774 for all 7004 data
REM 382 parameters refined using 0 restraints

END

WGHT      0.0644      0.4373

REM No hydrogen bonds found for HTAB generation

REM Highest difference peak  0.716,  deepest hole -0.285,  1-sigma level  0.072
Q1    1  -0.4995  0.9572  0.3010  11.00000  0.05    0.72
Q2    1  -0.0997  0.7218  0.0324  11.00000  0.05    0.25
Q3    1   0.8939  0.3311  0.6700  11.00000  0.05    0.23
Q4    1  -0.0594  0.7504 -0.0537  11.00000  0.05    0.23
Q5    1  -0.0237  0.6310  0.0987  11.00000  0.05    0.22
;
_shelx_res_checksum                97994
_shelx_hkl_file
;
  -1   0   0   16.90    1.40
  -1   0   0   16.30    2.00
  -1   0   0   18.20    1.60
  -1   0   0   19.50    2.50
   1   0   0   16.20    1.50
   1   0   0   20.50    2.60
   1   0   0   17.00    2.30
  -2   0   0 5198.48  272.37
   2   0   0 5206.08  271.87
  -3   0   0   41.60    3.40
  -3   0   0   36.60    6.20
  -3   0   0   47.00    7.00
  -3   0   0   34.10    4.80
  -3   0   0   35.60    3.50
   3   0   0   37.90    3.40
   3   0   0   40.70    7.10
   3   0   0   28.00    5.40
  -4   0   0   29.40    3.50
  -4   0   0   30.40    6.10
  -4   0   0   28.30    6.20
   4   0   0   31.10    3.50
   4   0   0   22.30    5.50
   4   0   0   27.80    5.70
   4   0   0   36.50    8.00
  -5   0   0   27.50    7.10
  -5   0   0   33.30    4.70
  -5   0   0   33.10    7.70
  -5   0   0   29.70    3.40
   5   0   0   31.30    3.90
   5   0   0   24.80    6.50
   5   0   0   21.90    6.60
   5   0   0   24.60    6.40
  -6   0   0   10.80    2.80
  -6   0   0    9.00    4.20
  -6   0   0   11.60    2.60
  -6   0   0    9.60    3.70
   6   0   0    9.20    3.90
   6   0   0    9.80    2.70
   6   0   0    9.50    5.00
   6   0   0   11.20    4.60
  -7   0   0    8.50    5.00
  -7   0   0    7.10    2.50
  -7   0   0    6.50    4.50
  -7   0   0    7.80    2.90
   7   0   0    9.20    2.90
   7   0   0   -0.60    4.70
   7   0   0    4.30    4.00
   7   0   0    8.60    5.30
   7   0   0    9.10    3.20
  -8   0   0   49.99    7.40
  -8   0   0   54.59   13.50
  -8   0   0   65.59   13.80
  -8   0   0   63.19    6.30
   8   0   0   54.39   13.20
   8   0   0   44.80   12.00
   8   0   0   35.90    9.70
   8   0   0   50.09    8.40
   8   0   0   37.10   11.50
   8   0   0   58.09    6.80
  -9   0   0   69.09    7.10
  -9   0   0   57.29   12.70
  -9   0   0   50.89    8.10
   9   0   0   70.09   16.80
   9   0   0   53.99   14.80
   9   0   0   46.70   16.50
   9   0   0   66.89    7.80
   9   0   0   53.39    9.40
 -10   0   0    4.70    3.20
 -10   0   0    6.20    6.30
  10   0   0   -4.50    7.20
  10   0   0   -0.40    2.50
  10   0   0   -9.50    5.00
  10   0   0    4.10    7.00
   9  -1   0    8.10    5.30
   9  -1   0   13.70    8.10
   9  -1   0   -0.50    5.20
   9  -1   0    0.40    2.40
  -9   1   0    7.20    6.50
  -9   1   0    3.90    2.70
  -9   1   0    7.20    4.10
   8  -1   0  106.59    9.40
   8  -1   0   79.69   15.70
   8  -1   0  106.39   17.90
   8  -1   0  102.79   17.20
  -8   1   0  138.59    9.60
  -8   1   0  120.49   11.00
  -8   1   0   89.29   16.40
  -8   1   0   87.09   15.10
   7  -1   0   37.20    5.20
   7  -1   0   53.29   12.70
   7  -1   0   21.60    6.30
   7  -1   0   24.70    8.10
  -7   1   0   42.00   10.00
  -7   1   0   42.00    4.70
  -7   1   0   37.50    5.80
  -7   1   0   36.50    9.30
   6  -1   0    3.70    4.50
   6  -1   0    2.10    1.60
   6  -1   0    6.80    4.20
   6  -1   0   -0.90    2.60
   6  -1   0    2.90    2.50
  -6   1   0    0.80    1.80
  -6   1   0    5.10    2.00
  -6   1   0    4.30    4.50
  -6   1   0    0.40    2.70
   5  -1   0  243.48   21.40
   5  -1   0  214.28   13.90
   5  -1   0  246.88   20.80
   5  -1   0  232.88   19.80
   5  -1   0  226.98   19.80
  -5   1   0  203.18   13.60
  -5   1   0  243.38   20.20
  -5   1   0  258.77   13.80
  -5   1   0  245.48   15.10
  -5   1   0  221.18   19.50
   4  -1   0    0.70    1.90
   4  -1   0   -0.20    1.10
   4  -1   0    0.00    1.90
   4  -1   0    1.70    1.20
  -4   1   0   -1.10    0.70
  -4   1   0    0.10    1.80
  -4   1   0    0.20    0.80
  -4   1   0    0.30    0.80
  -4   1   0    1.60    2.70
   3  -1   0  147.49   11.90
   3  -1   0  137.99   12.50
   3  -1   0  137.59    8.80
   3  -1   0  160.18   13.00
  -3   1   0  147.49   12.50
  -3   1   0  152.18   12.50
  -3   1   0  158.48    9.10
  -3   1   0  149.39    8.50
   2  -1   0  716.93   40.10
   2  -1   0  778.22   40.10
   2  -1   0  705.23   39.10
   2  -1   0  724.63   36.70
   2  -1   0  741.33   40.20
  -2   1   0  748.23   36.70
  -2   1   0  718.13   39.80
  -2   1   0  758.22   36.40
  -2   1   0  730.03   40.10
   1  -1   0  170.58   11.10
   1  -1   0  174.38    9.20
   1  -1   0  181.68   11.20
   1  -1   0  167.88   10.80
  -1   1   0  170.28   11.10
  -1   1   0  178.58   10.80
  -1   1   0  168.38    8.90
  -1   1   0  181.98    9.20
  -1   1   0  192.58   14.10
  -1  -1   0  413.06   20.10
  -1  -1   0  406.96   21.00
  -1  -1   0  413.16   21.00
  -1  -1   0  376.06   21.60
  -1  -1   0  402.46   19.90
   1   1   0  371.86   21.00
   1   1   0  377.56   19.90
   1   1   0  387.76   21.80
  -2  -1   0 1076.79   57.29
  -2  -1   0 1128.69   54.19
  -2  -1   0 1027.50   55.79
  -2  -1   0 1061.19   56.29
   2   1   0 1127.29   57.79
   2   1   0 1080.49   56.59
   2   1   0 1126.69   54.39
   2   1   0 1075.89   54.09
   2   1   0 1113.89   56.59
  -3  -1   0  218.28   16.20
  -3  -1   0  209.78   14.60
  -3  -1   0  213.58   12.50
  -3  -1   0  208.18   15.30
   3   1   0  217.98   12.20
   3   1   0  218.98   15.60
   3   1   0  211.28   16.40
   3   1   0  222.68   12.70
   3   1   0  204.68   15.30
   3   1   0  198.38   12.60
  -4  -1   0    5.10    2.40
  -4  -1   0    2.10    1.70
  -4  -1   0    9.70    4.10
  -4  -1   0    3.20    1.40
   4   1   0    1.70    1.50
   4   1   0    1.70    2.00
   4   1   0    4.30    2.50
   4   1   0    3.30    1.70
   4   1   0    1.80    2.20
  -5  -1   0   67.09    8.40
  -5  -1   0   66.29    6.20
  -5  -1   0   48.30   12.90
  -5  -1   0   69.89   11.50
   5   1   0   70.69    6.10
   5   1   0   48.70    8.70
   5   1   0   82.29   13.20
   5   1   0   53.49    6.10
   5   1   0   74.69   17.50
  -6  -1   0   10.50    5.00
  -6  -1   0   12.60    2.80
  -6  -1   0   17.70    6.70
  -6  -1   0   14.40    3.50
   6   1   0   13.60    6.20
   6   1   0   17.80    4.20
   6   1   0   15.40    3.60
   6   1   0    8.60    3.90
   6   1   0   12.70    4.70
  -7  -1   0  125.79    9.40
  -7  -1   0  129.39   15.30
  -7  -1   0  111.89   10.10
  -7  -1   0  135.79   16.30
   7   1   0  119.49   11.10
   7   1   0  126.89   10.00
   7   1   0  119.99   15.80
   7   1   0   98.19   17.20
  -8  -1   0   15.40    6.60
  -8  -1   0   13.70    3.60
  -8  -1   0    7.60    3.00
  -8  -1   0    4.80    4.30
   8   1   0   -6.30    5.40
   8   1   0   11.70    3.60
   8   1   0   19.90    7.20
   8   1   0   10.20    3.50
   8   1   0    3.50    4.20
  -9  -1   0   -4.50    3.50
  -9  -1   0    6.00    3.00
  -9  -1   0    6.90    6.30
   9   1   0    2.00    3.80
   9   1   0   -1.00    4.50
   9   1   0    3.10    5.30
   9   1   0    4.70    7.50
   9   1   0    2.80    2.90
 -10  -1   0    1.50    2.30
 -10  -1   0   19.50    9.70
  10   1   0   -0.60    4.50
  10   1   0   -5.20    6.30
  10   1   0    1.50    3.30
  10   1   0  -10.20    5.30
   9  -2   0   11.90    3.60
   9  -2   0    9.90    7.60
   9  -2   0    4.30    8.50
  -9   2   0   16.60    4.00
  -9   2   0   15.70    8.90
  -9   2   0   12.60    5.40
   8  -2   0   24.30    4.60
   8  -2   0   15.60    8.20
   8  -2   0   13.40    7.70
   8  -2   0   25.60    9.90
  -8   2   0   33.00    5.90
  -8   2   0   31.30    5.10
  -8   2   0   15.50    7.10
   7  -2   0    6.70    2.70
   7  -2   0   14.40    7.60
   7  -2   0   10.30    7.00
   7  -2   0    0.50    4.20
  -7   2   0    3.30    2.40
  -7   2   0   11.60    6.30
  -7   2   0   11.00    6.60
  -7   2   0    7.90    2.50
   6  -2   0   12.30    5.90
   6  -2   0   27.60    8.20
   6  -2   0   17.60    6.30
   6  -2   0   22.40    7.50
   6  -2   0   24.60    3.80
  -6   2   0   37.50    9.20
  -6   2   0   18.20    3.20
  -6   2   0   17.90    6.30
  -6   2   0   30.80    4.90
  -6   2   0   20.80    4.30
   5  -2   0   -1.20    1.70
   5  -2   0    1.60    2.30
   5  -2   0   -0.90    2.10
   5  -2   0    1.00    1.50
   5  -2   0   -0.20    2.40
  -5   2   0    0.70    1.30
  -5   2   0    0.00    1.30
  -5   2   0   -1.00    2.00
  -5   2   0    1.70    1.30
  -5   2   0    1.10    2.90
   4  -2   0   -0.30    1.10
   4  -2   0    1.40    2.00
   4  -2   0    0.90    1.70
   4  -2   0   -0.40    0.70
   4  -2   0   -1.00    1.40
  -4   2   0    0.50    1.90
  -4   2   0    0.00    0.50
  -4   2   0    0.30    1.10
  -4   2   0   -3.30    1.40
   3  -2   0    9.30    3.00
   3  -2   0    7.30    1.70
   3  -2   0   10.00    4.00
   3  -2   0    7.10    3.30
   3  -2   0    9.80    3.50
  -3   2   0    2.60    1.90
  -3   2   0   16.20    4.70
  -3   2   0   12.30    2.10
  -3   2   0   13.60    1.60
   2  -2   0  197.68   13.80
   2  -2   0  204.58   13.00
   2  -2   0  204.38   14.50
   2  -2   0  187.78   14.20
   2  -2   0  180.88   10.40
  -2   2   0  177.48   12.90
  -2   2   0  180.18   13.80
  -2   2   0  193.58   13.60
  -2   2   0  175.88   10.40
   1  -2   0   88.59    5.30
   1  -2   0   92.19    7.00
   1  -2   0   90.99    9.10
   1  -2   0   87.79    4.70
   1  -2   0   86.89    8.00
  -1   2   0   86.89    6.70
  -1   2   0   96.39    5.40
  -1   2   0   79.99    4.60
  -1   2   0   98.19    8.30
  -1   2   0   79.49    7.50
   0  -2   0 1671.23   92.39
   0  -2   0 1932.71   91.59
   0   2   0 1888.21   92.29
   0   2   0 1626.94   92.19
  -1  -2   0  458.65   24.70
  -1  -2   0  447.36   22.90
  -1  -2   0  438.86   26.20
  -1  -2   0  446.46   23.90
   1   2   0  452.45   26.70
   1   2   0  445.46   25.10
   1   2   0  474.45   23.10
   1   2   0  454.55   24.10
   1   2   0  466.85   28.20
  -2  -2   0 8686.93  423.66
  -3  -2   0  217.78   14.30
  -3  -2   0  203.68   11.80
  -3  -2   0  192.98   14.30
  -3  -2   0  190.98   15.50
   3   2   0  195.28   16.00
   3   2   0  193.68   12.00
   3   2   0  192.68   14.90
   3   2   0  187.18   14.50
  -4  -2   0 1072.99   58.99
  -4  -2   0 1037.80   57.69
  -4  -2   0 1052.09   54.39
  -4  -2   0 1007.30   60.19
   4   2   0 1067.29   54.09
   4   2   0 1088.09   61.79
   4   2   0 1081.29   60.09
   4   2   0 1070.39   54.89
   4   2   0 1122.89   59.69
  -5  -2   0  374.46   25.40
  -5  -2   0  406.86   28.50
  -5  -2   0  404.96   22.10
  -5  -2   0  342.47   31.50
   5   2   0  345.27   21.60
   5   2   0  390.46   29.50
   5   2   0  393.46   22.50
   5   2   0  402.66   27.80
   5   2   0  351.46   27.40
  -6  -2   0    2.20    1.50
  -6  -2   0   -1.30    2.50
  -6  -2   0    3.20    2.00
  -6  -2   0    0.60    2.60
   6   2   0    1.70    2.00
   6   2   0    3.60    3.00
   6   2   0    1.70    2.80
   6   2   0    0.20    1.30
  -7  -2   0   11.30    5.90
  -7  -2   0   12.50    3.10
  -7  -2   0   11.00    4.90
  -7  -2   0    8.30    2.90
   7   2   0   10.40    3.50
   7   2   0   18.60    7.90
   7   2   0   11.50    3.80
   7   2   0    5.90    4.30
   7   2   0    6.20    4.10
  -8  -2   0    1.70    2.30
  -8  -2   0   -5.00    3.50
  -8  -2   0    2.30    4.50
   8   2   0    5.70    5.50
   8   2   0   11.30    5.70
   8   2   0    3.70    2.90
   8   2   0    2.70    2.40
   8   2   0    1.50    4.60
  -9  -2   0   99.49   18.20
  -9  -2   0  128.09   10.20
  -9  -2   0  128.59   11.70
   9   2   0   61.29   14.90
   9   2   0  102.69   10.20
   9   2   0   92.69   16.00
   9   2   0  134.09   12.50
 -10  -2   0    4.80    9.90
 -10  -2   0    1.30    2.70
  10   2   0   -4.00    4.30
  10   2   0  -10.00    6.40
   9  -3   0   14.40    8.00
   9  -3   0   20.50    9.90
   9  -3   0   14.00    3.80
  -9   3   0    7.90    4.10
  -9   3   0    8.90    3.20
  -9   3   0    9.20    8.30
   8  -3   0   13.50    7.60
   8  -3   0   24.10   10.00
   8  -3   0   17.70    4.30
  -8   3   0    4.10    4.00
  -8   3   0   23.60    4.30
  -8   3   0   13.30    5.50
   7  -3   0   -5.00    3.70
   7  -3   0   -2.00    1.40
   7  -3   0    9.10    6.10
   7  -3   0   -3.10    3.10
   7  -3   0    9.90    5.90
  -7   3   0    0.10    1.60
  -7   3   0    3.80    3.40
  -7   3   0   -4.40    3.10
  -7   3   0   -2.80    2.10
   6  -3   0  137.19   17.00
   6  -3   0  154.98   16.50
   6  -3   0  134.29   16.70
   6  -3   0  124.89    9.50
   6  -3   0  124.99   16.40
  -6   3   0  123.09    8.90
  -6   3   0  133.69   16.40
  -6   3   0  137.49   11.00
  -6   3   0  149.69   15.80
   5  -3   0   10.60    4.90
   5  -3   0    7.40    2.10
   5  -3   0    6.40    4.60
   5  -3   0    7.60    5.40
   5  -3   0    3.90    3.00
  -5   3   0    4.00    2.00
  -5   3   0    2.10    3.20
  -5   3   0    9.20    2.10
  -5   3   0    8.90    4.70
   4  -3   0  212.68   18.90
   4  -3   0  237.98   18.20
   4  -3   0  210.38   19.30
   4  -3   0  255.47   20.80
  -4   3   0  218.78   13.40
  -4   3   0  220.48   12.50
  -4   3   0  215.68   17.80
  -4   3   0  225.58   19.30
   3  -3   0   35.90    7.10
   3  -3   0   62.19    8.80
   3  -3   0   44.00    8.00
   3  -3   0   58.69    6.90
   3  -3   0   49.80    4.30
  -3   3   0   42.30    7.40
  -3   3   0   56.89    4.50
  -3   3   0   54.59    7.20
  -3   3   0   48.90    3.60
   2  -3   0    2.10    1.10
   2  -3   0    3.90    2.40
   2  -3   0    3.80    1.80
   2  -3   0    0.80    1.80
  -2   3   0    5.30    1.30
  -2   3   0    3.80    2.30
  -2   3   0    4.20    0.90
  -2   3   0    4.50    1.90
  -2   3   0    5.80    2.70
   1  -3   0   96.99    7.70
   1  -3   0   83.49    5.10
   1  -3   0   92.39   11.60
   1  -3   0  101.69   10.30
  -1   3   0   95.09   10.10
  -1   3   0   95.69    9.20
  -1   3   0   99.49    7.50
  -1   3   0   77.99    5.80
  -1   3   0   99.79    6.20
  -1   3   0  101.59    4.90
   0  -3   0  152.18    8.50
   0  -3   0  127.89   13.00
   0  -3   0  142.49   14.80
   0  -3   0  148.99    9.50
   0   3   0  162.48    8.50
   0   3   0  145.39   13.10
   0   3   0  124.29   14.10
   0   3   0  148.49    9.40
  -1  -3   0  470.95   24.90
  -1  -3   0  472.75   26.10
  -1  -3   0  561.24   33.20
  -1  -3   0  487.85   30.40
  -1  -3   0  494.05   27.90
   1   3   0  481.55   29.20
   1   3   0  483.45   31.10
   1   3   0  483.25   26.30
   1   3   0  495.15   25.00
   1   3   0  476.15   32.20
  -2  -3   0  147.59   12.40
  -2  -3   0  132.09    8.40
  -2  -3   0  135.59    9.10
  -2  -3   0  132.49    9.90
  -2  -3   0  144.29   10.40
   2   3   0  156.68   10.70
   2   3   0  127.29    8.40
   2   3   0  139.19   11.20
   2   3   0  144.39   12.70
  -3  -3   0   10.80    3.10
  -3  -3   0   10.90    4.20
  -3  -3   0    8.70    2.60
  -3  -3   0   10.90    2.00
  -3  -3   0   13.50    2.60
   3   3   0   12.00    2.30
   3   3   0   11.10    2.30
   3   3   0    7.00    2.70
   3   3   0   11.10    3.60
   3   3   0    4.90    2.50
  -4  -3   0  112.89    7.90
  -4  -3   0   97.59   10.00
  -4  -3   0  106.79   11.90
   4   3   0  105.19   11.00
   4   3   0  107.29    8.10
   4   3   0   82.39   10.50
   4   3   0  103.39    8.10
   4   3   0  103.99   12.40
  -5  -3   0   73.69    9.50
  -5  -3   0   61.09    7.80
  -5  -3   0   57.39   10.20
  -5  -3   0   63.59    6.00
   5   3   0   56.49    6.20
   5   3   0   61.89    6.00
   5   3   0   60.49   10.90
   5   3   0   61.89   10.40
   5   3   0   74.69   13.20
   5   3   0   74.09    6.80
  -6  -3   0   68.69    6.90
  -6  -3   0   65.89    9.00
  -6  -3   0   80.49   10.80
  -6  -3   0   64.49   11.70
   6   3   0   48.60   10.70
   6   3   0   71.29   18.30
   6   3   0   83.89   11.10
   6   3   0   68.79    7.30
  -7  -3   0  105.29    9.10
  -7  -3   0  105.09   13.50
  -7  -3   0   68.19   12.60
   7   3   0   85.59   15.20
   7   3   0   89.09   15.00
   7   3   0   94.39   18.30
   7   3   0   91.69    9.30
   7   3   0  104.09    9.60
  -8  -3   0    0.00    5.00
  -8  -3   0    0.80    1.90
  -8  -3   0    4.10    4.10
  -8  -3   0   -2.20    1.60
   8   3   0   -2.40    2.20
   8   3   0  -11.40    5.90
   8   3   0   -1.50    3.90
   8   3   0    3.30    3.20
   8   3   0   -0.20    2.40
  -9  -3   0    7.20    7.10
  -9  -3   0    1.90    3.20
  -9  -3   0    9.00    3.60
   9   3   0    7.50    3.80
   9   3   0    5.50    5.40
   9   3   0    1.10    9.60
   9   3   0    7.00    3.70
 -10  -3   0   -3.10    6.80
 -10  -3   0    3.50    2.70
  10   3   0    1.20    3.60
  10   3   0   -9.00    3.10
   9  -4   0  392.86   62.89
   9  -4   0  231.88   32.20
   9  -4   0  237.98   16.40
  -9   4   0  227.78   24.80
  -9   4   0  238.18   15.90
  -9   4   0  258.87   19.40
   8  -4   0  126.89   22.60
   8  -4   0  116.19   20.30
   8  -4   0  104.89    9.50
   8  -4   0  123.29   29.30
  -8   4   0  127.09   10.50
  -8   4   0  136.89   17.30
   7  -4   0   -5.10    3.90
   7  -4   0  -10.40    4.20
   7  -4   0    1.40    6.70
   7  -4   0   -0.40    1.70
   7  -4   0   -2.80    3.90
  -7   4   0   -1.50    3.70
  -7   4   0   -5.90    4.90
  -7   4   0    1.50    1.70
  -7   4   0    1.00    2.60
   6  -4   0   31.50    8.90
   6  -4   0   49.99   12.10
   6  -4   0   37.50    4.90
   6  -4   0   35.50    8.60
   6  -4   0   26.00    9.50
  -6   4   0   44.60    9.40
  -6   4   0   40.80    4.20
  -6   4   0   44.90   11.50
   5  -4   0   19.20    6.40
   5  -4   0   22.40    3.50
   5  -4   0   14.70    5.50
   5  -4   0   23.70    7.50
   5  -4   0   19.50    7.60
  -5   4   0   26.80    7.70
  -5   4   0   21.10    4.00
  -5   4   0   20.20    2.70
  -5   4   0   13.70    4.90
   4  -4   0  116.39   12.30
   4  -4   0  115.89   14.70
   4  -4   0  134.99   16.20
   4  -4   0  127.69   14.00
  -4   4   0  125.59    7.70
  -4   4   0  128.29   14.30
  -4   4   0  124.89    8.80
  -4   4   0  129.59   12.70
   3  -4   0  469.25   28.30
   3  -4   0  459.05   32.00
   3  -4   0  442.76   29.80
   3  -4   0  427.66   24.10
   3  -4   0  496.15   34.60
  -3   4   0  455.55   29.70
  -3   4   0  444.86   30.40
  -3   4   0  473.15   28.50
  -3   4   0  428.66   24.30
   2  -4   0 1919.81  104.99
   2  -4   0 2001.30  101.39
   2  -4   0 1784.82  107.29
  -2   4   0 2109.09  103.69
  -2   4   0 1990.20   96.69
  -2   4   0 1897.51  102.79
  -2   4   0 2016.20  100.29
   1  -4   0   17.30    3.30
   1  -4   0   10.90    5.20
   1  -4   0   26.90    1.80
   1  -4   0   28.70    7.60
  -1   4   0   23.40    6.00
  -1   4   0   20.80    3.70
  -1   4   0   21.10    2.70
  -1   4   0   22.70    2.60
  -1   4   0   25.10    1.60
  -1   4   0   33.20    6.50
   0  -4   0  439.06   22.60
   0  -4   0  383.16   31.40
   0  -4   0  428.36   23.90
   0  -4   0  448.36   30.80
   0   4   0  403.36   32.00
   0   4   0  464.95   22.50
   0   4   0  426.06   29.40
   0   4   0  408.46   23.70
  -1  -4   0   -0.80    1.30
  -1  -4   0    1.10    0.90
  -1  -4   0    2.30    0.90
  -1  -4   0    0.10    2.70
  -1  -4   0    0.20    1.10
   1   4   0    3.10    1.50
   1   4   0    2.20    0.90
   1   4   0    0.50    2.10
  -2  -4   0   28.70    2.90
  -2  -4   0   17.90    5.30
  -2  -4   0   28.70    4.00
  -2  -4   0   29.10    5.00
   2   4   0   20.90    5.00
   2   4   0   29.50    7.70
   2   4   0   25.80    4.40
   2   4   0   19.90    5.70
   2   4   0   26.20    2.90
  -3  -4   0   39.80    5.40
  -3  -4   0   49.70    5.00
  -3  -4   0   59.59    6.50
  -3  -4   0   51.79    4.50
  -3  -4   0   34.50    6.90
   3   4   0   47.60    6.30
   3   4   0   50.49    7.20
   3   4   0   47.70    4.70
   3   4   0   43.80    8.80
  -4  -4   0   21.50    3.80
  -4  -4   0   14.20    3.70
  -4  -4   0   19.70    3.10
  -4  -4   0   15.50    4.00
  -4  -4   0   16.30    5.30
   4   4   0   24.80    3.90
   4   4   0   11.00    4.60
   4   4   0   17.30    5.80
   4   4   0   21.50    5.00
  -5  -4   0   16.70    5.50
  -5  -4   0   10.50    3.50
  -5  -4   0    4.10    3.40
   5   4   0    9.20    4.60
   5   4   0   12.10    3.10
   5   4   0    8.30    4.50
   5   4   0    6.30    3.80
   5   4   0    9.00    2.60
   5   4   0   15.60    3.60
  -6  -4   0   34.90    5.10
  -6  -4   0   27.70    7.70
  -6  -4   0   37.50    8.50
  -6  -4   0   32.60    6.40
   6   4   0   31.60    5.20
   6   4   0   21.00    5.60
   6   4   0   38.30    5.00
   6   4   0   30.20    8.00
   6   4   0   33.30    5.80
  -7  -4   0   11.30    4.50
  -7  -4   0    2.20    3.80
  -7  -4   0    6.70    3.00
  -7  -4   0   11.70    6.20
   7   4   0   11.50    7.00
   7   4   0    6.00    3.00
   7   4   0    4.70    3.80
   7   4   0    3.60    2.30
   7   4   0    3.50    3.70
  -8  -4   0   34.30   10.90
  -8  -4   0   21.30    4.20
  -8  -4   0   10.90    6.80
   8   4   0   14.20   10.50
   8   4   0   13.10    7.50
   8   4   0   14.60    4.50
   8   4   0    1.40    8.10
   8   4   0   12.90    4.30
  -9  -4   0    9.20    3.50
  -9  -4   0    8.30    6.90
  -9  -4   0    3.40    4.00
   9   4   0    4.20    3.30
   9   4   0   13.90    4.70
   9   4   0    5.00    4.30
   9   4   0   20.90   11.30
 -10  -4   0    6.90    7.40
 -10  -4   0   -1.40    2.10
  10   4   0   -6.00    3.80
  10   4   0    0.70    3.10
   8  -5   0    8.50   10.20
   8  -5   0   21.80   10.30
   8  -5   0   19.50    4.80
  -8   5   0   19.50    4.50
  -8   5   0   13.10    5.70
   7  -5   0  314.67   31.60
   7  -5   0  292.37   31.10
   7  -5   0  294.27   32.60
   7  -5   0  290.97   29.40
   7  -5   0  294.97   18.30
  -7   5   0  265.17   17.00
  -7   5   0  293.97   20.30
  -7   5   0  323.87   30.20
  -7   5   0  318.97   26.70
   6  -5   0  455.75   36.10
   6  -5   0  370.86   34.40
   6  -5   0  393.96   37.20
   6  -5   0  405.96   23.70
  -6   5   0  411.86   34.50
  -6   5   0  388.16   30.50
  -6   5   0  439.66   22.70
   5  -5   0  142.19   19.50
   5  -5   0  122.69   17.00
   5  -5   0  134.59   16.00
   5  -5   0  131.19   14.60
   5  -5   0  125.39    9.20
  -5   5   0  120.39    9.50
  -5   5   0  112.99    7.80
  -5   5   0  131.09   13.70
  -5   5   0  129.89   16.10
   4  -5   0   89.29   17.50
   4  -5   0   95.09   12.50
   4  -5   0   59.69   11.70
   4  -5   0   93.69    7.40
   4  -5   0  102.99   11.10
  -4   5   0  100.29    6.10
  -4   5   0   87.49   10.50
  -4   5   0   85.19   11.80
   3  -5   0  157.58   17.30
   3  -5   0  169.18   13.80
   3  -5   0  191.08   11.00
   3  -5   0  150.98   14.80
   3  -5   0  140.59   19.10
  -3   5   0  175.18   15.80
  -3   5   0  166.38    9.10
  -3   5   0  150.58   10.50
  -3   5   0  153.08   15.70
  -3   5   0  152.88   13.50
   2  -5   0   11.60    5.70
   2  -5   0   21.20    5.30
   2  -5   0    9.90    6.40
  -2   5   0   19.20    2.80
  -2   5   0   13.70    5.20
  -2   5   0   22.20    1.60
  -2   5   0   13.70    3.80
  -2   5   0   14.80    2.90
  -2   5   0   11.30    4.20
   1  -5   0  181.58   13.40
   1  -5   0  166.68   20.20
   1  -5   0  202.58   19.70
  -1   5   0  183.48   12.90
  -1   5   0  201.18   19.40
  -1   5   0  151.48   10.70
  -1   5   0  190.58   11.10
  -1   5   0  205.68   17.00
   0  -5   0    5.00    2.00
   0  -5   0    8.00    6.10
   0  -5   0   13.20    6.00
   0  -5   0    6.40    1.70
   0  -5   0    4.60    0.60
   0   5   0    2.30    1.20
   0   5   0    1.10    3.00
   0   5   0    3.80    1.20
   0   5   0    5.70    3.30
  -1  -5   0   45.30    9.90
  -1  -5   0   38.60    3.60
  -1  -5   0   38.00    4.40
  -1  -5   0   47.00   10.90
  -1  -5   0   30.00    6.00
   1   5   0   36.40    3.40
   1   5   0   18.40    5.60
   1   5   0   33.80    4.40
   1   5   0   28.10    8.40
  -2  -5   0    0.10    0.90
  -2  -5   0    1.40    0.80
  -2  -5   0    1.60    2.00
  -2  -5   0    1.50    1.60
   2   5   0    1.00    2.60
   2   5   0   -1.60    1.90
   2   5   0   -2.60    2.40
   2   5   0    0.40    1.00
   2   5   0    2.00    1.00
  -3  -5   0   53.19    5.00
  -3  -5   0   56.89    6.50
  -3  -5   0   68.59    7.50
  -3  -5   0   39.60    8.00
  -3  -5   0   57.79    6.00
   3   5   0   69.09   12.50
   3   5   0   52.39    5.10
   3   5   0   60.89   10.00
   3   5   0   53.89    7.00
   3   5   0   54.99   12.50
  -4  -5   0  256.07   15.80
  -4  -5   0  269.07   19.10
  -4  -5   0  259.87   16.90
  -4  -5   0  255.37   18.70
  -4  -5   0  273.77   22.70
   4   5   0  254.97   19.80
   4   5   0  249.78   23.10
   4   5   0  244.58   21.20
   4   5   0  273.97   16.50
  -5  -5   0   16.10    4.80
  -5  -5   0   12.60    5.00
  -5  -5   0   22.40    3.80
  -5  -5   0   15.80    3.70
  -5  -5   0   23.40    5.60
   5   5   0   21.20    6.70
   5   5   0   13.30    6.00
   5   5   0   19.30    3.90
   5   5   0   14.50    4.60
  -6  -5   0   27.60    4.70
  -6  -5   0   33.40    7.90
  -6  -5   0   17.60    6.90
  -6  -5   0   24.90    6.00
   6   5   0   30.60    4.80
   6   5   0   22.20    4.50
   6   5   0   25.60    8.00
   6   5   0   18.70    6.10
   6   5   0   44.10   12.50
  -7  -5   0   -0.70    2.00
  -7  -5   0    4.80    4.50
  -7  -5   0    0.10    1.70
   7   5   0   -3.30    2.60
   7   5   0    1.50    4.10
   7   5   0    0.80    1.80
   7   5   0    3.00    2.60
   7   5   0    5.10    5.40
  -8  -5   0   47.10   11.10
  -8  -5   0   93.69    8.10
  -8  -5   0   73.59   12.50
   8   5   0   53.39   14.90
   8   5   0   80.79   18.10
   8   5   0   59.99   12.00
   8   5   0   76.29    8.90
  -9  -5   0    2.90    2.40
  -9  -5   0    4.70    4.60
   9   5   0    1.40    8.30
   9   5   0    7.90    5.20
 -10  -5   0    7.80    7.70
 -10  -5   0   19.60    5.10
  10   5   0   23.80    6.40
  10   5   0    4.60    6.30
   8  -6   0   32.70    5.80
   8  -6   0   45.80   16.60
   8  -6   0   53.79   17.50
  -8   6   0   36.40    9.20
   7  -6   0   59.59    7.20
   7  -6   0   66.29   18.10
   7  -6   0   66.09   17.40
   7  -6   0   75.19   15.90
  -7   6   0   73.29    8.50
  -7   6   0   70.79    6.10
  -7   6   0   55.49   12.50
   6  -6   0   60.09    6.30
   6  -6   0   66.19   14.40
   6  -6   0   49.70   13.30
   6  -6   0   53.49   15.90
   6  -6   0   42.80   13.40
  -6   6   0   49.50    4.70
  -6   6   0   37.10    8.30
  -6   6   0   52.29   12.00
   5  -6   0   85.49   15.10
   5  -6   0   52.29   15.10
   5  -6   0   62.79   15.40
   5  -6   0   81.69   13.80
  -5   6   0   65.09    5.00
  -5   6   0   56.19   10.70
  -5   6   0   59.49   12.40
   4  -6   0   44.10    9.90
   4  -6   0   43.80   10.80
   4  -6   0   27.90   11.00
   4  -6   0   39.40    8.00
  -4   6   0   31.50    8.40
  -4   6   0   31.10    4.50
  -4   6   0   44.60    3.30
  -4   6   0   33.30    7.20
   3  -6   0   19.50    8.50
   3  -6   0   21.40    7.70
   3  -6   0   44.00    8.80
   3  -6   0   34.40    6.40
  -3   6   0   39.80    8.60
  -3   6   0   33.10    4.20
  -3   6   0   33.80    6.90
  -3   6   0   37.20    4.50
  -3   6   0   40.30    2.80
  -3   6   0   38.30    9.10
   2  -6   0   18.90    8.70
   2  -6   0   23.40    5.40
   2  -6   0   35.50    9.30
  -2   6   0   30.80    2.20
  -2   6   0   26.20    4.60
  -2   6   0   33.40    8.30
  -2   6   0   32.50    3.90
  -2   6   0   38.70    6.70
  -2   6   0   46.50    9.40
   1  -6   0  509.95   43.80
   1  -6   0  481.25   23.70
   1  -6   0  498.45   29.50
   1  -6   0  380.46   37.50
  -1   6   0  430.46   32.60
  -1   6   0  496.15   26.00
  -1   6   0  447.46   36.70
  -1   6   0  516.65   26.20
  -1   6   0  498.75   28.80
   0  -6   0 2692.23  135.99
   0  -6   0 2727.83  133.79
   0  -6   0 2645.24  150.98
   0  -6   0 3014.70  149.49
   0   6   0 2759.52  135.89
   0   6   0 2757.52  133.39
   0   6   0 2268.17  147.99
   0   6   0 2865.91  145.99
  -1  -6   0  447.56   26.40
  -1  -6   0  496.35   36.50
  -1  -6   0  554.94   41.80
  -1  -6   0  487.65   31.90
  -1  -6   0  444.46   24.60
   1   6   0  441.16   25.60
   1   6   0  343.37   35.00
   1   6   0  461.75   26.90
   1   6   0  462.85   35.20
  -2  -6   0   19.90    4.30
  -2  -6   0   23.00    5.30
  -2  -6   0   18.30    3.10
  -2  -6   0   16.10    6.50
   2   6   0   17.80    2.90
   2   6   0   14.00    5.10
   2   6   0   17.10    6.00
   2   6   0   30.90    5.50
   2   6   0   14.80    6.70
  -3  -6   0   72.29    7.60
  -3  -6   0   77.49    8.50
  -3  -6   0   78.59    7.80
  -3  -6   0   71.39    6.10
  -3  -6   0   46.20    8.90
   3   6   0   77.69    6.60
   3   6   0   74.89   10.30
   3   6   0  111.49   17.70
   3   6   0   69.29    8.50
   3   6   0   89.39   17.00
  -4  -6   0  110.69   12.30
  -4  -6   0  111.49   11.20
  -4  -6   0  132.89   15.20
  -4  -6   0  103.19   10.70
  -4  -6   0  110.39    9.70
   4   6   0  113.99   15.40
   4   6   0  109.59    9.00
   4   6   0  128.89   30.00
   4   6   0  115.99   13.70
   4   6   0  110.69   12.00
  -5  -6   0    3.70    2.30
  -5  -6   0    6.20    3.60
  -5  -6   0   11.20    5.00
  -5  -6   0    6.80    2.40
  -5  -6   0    7.30    3.20
   5   6   0   13.10    7.50
   5   6   0    9.80    7.40
   5   6   0    5.30    3.20
   5   6   0    1.70    3.60
   5   6   0    5.30    2.20
  -6  -6   0   36.10    7.20
  -6  -6   0   24.70    7.30
  -6  -6   0   43.60    5.30
  -6  -6   0   57.29    9.90
   6   6   0   40.30    9.00
   6   6   0   50.89   13.60
   6   6   0   36.70    5.90
   6   6   0   36.30    9.60
  -7  -6   0    6.00    3.20
  -7  -6   0    9.80    4.80
  -7  -6   0    8.10    3.10
   7   6   0    4.50    3.90
   7   6   0    7.90    6.00
   7   6   0    6.50    3.10
   7   6   0    1.40    5.70
   7   6   0    3.10    2.60
  -8  -6   0   -0.70    3.90
  -8  -6   0    0.60    2.40
  -8  -6   0   -2.10    4.20
  -8  -6   0    0.30    4.30
   8   6   0    3.00    4.70
   8   6   0    1.00    2.30
   8   6   0    3.90    3.40
   8   6   0    1.80    2.60
   8   6   0    3.20    6.70
  -9  -6   0    7.20    7.00
  -9  -6   0   13.70    4.40
   9   6   0   25.50   12.80
   9   6   0    6.70    4.10
   9   6   0   14.70    6.70
 -10  -6   0    0.40    2.70
 -10  -6   0   -3.40    6.10
  10   6   0   -0.40    3.20
  10   6   0    4.40    6.10
   8  -7   0   10.40   16.30
   8  -7   0   37.70   22.10
  -8   7   0   30.30    7.20
  -8   7   0   19.10    7.50
   7  -7   0   13.30   11.30
   7  -7   0   19.40   12.60
  -7   7   0   11.10    5.10
  -7   7   0   12.50    2.50
   6  -7   0   -3.20    8.30
   6  -7   0    0.40    4.30
   6  -7   0    7.40    7.30
   6  -7   0   -5.20    4.70
  -6   7   0    1.00    1.20
  -6   7   0    9.20    4.50
  -6   7   0    3.40    5.50
   5  -7   0   33.00    8.20
   5  -7   0   35.40   14.20
   5  -7   0   49.30   13.20
   5  -7   0   28.50    8.70
  -5   7   0   31.90    8.30
  -5   7   0   23.00    7.80
  -5   7   0   34.90    5.70
  -5   7   0   37.10    3.50
   4  -7   0   13.00    8.50
   4  -7   0   42.20   13.50
   4  -7   0   28.70    6.60
   4  -7   0   26.60    7.60
  -4   7   0   20.90    2.30
  -4   7   0   25.80    7.90
  -4   7   0   34.60    9.40
  -4   7   0   17.60    5.90
  -4   7   0   19.80    3.80
   3  -7   0   27.90    8.90
   3  -7   0   40.20    7.10
   3  -7   0   33.90   12.60
   3  -7   0   44.80    9.30
  -3   7   0   34.90    4.60
  -3   7   0   38.30    9.60
  -3   7   0   46.40    8.10
  -3   7   0   20.30    6.80
  -3   7   0   44.30    5.00
  -3   7   0   41.80    2.90
   2  -7   0   15.70   10.40
   2  -7   0   22.10    8.60
   2  -7   0   24.90    6.30
  -2   7   0   24.20    3.70
  -2   7   0   24.70    3.80
  -2   7   0   18.80    7.90
  -2   7   0   10.90    3.20
  -2   7   0   20.30    5.80
   1  -7   0   32.60   11.40
   1  -7   0   52.39   11.80
   1  -7   0   71.09    8.30
   1  -7   0   70.19    3.80
  -1   7   0   60.99    7.30
  -1   7   0   79.19   13.00
  -1   7   0   58.79    6.00
  -1   7   0   74.89    6.00
  -1   7   0   53.89   12.40
   0  -7   0  331.87   19.60
   0  -7   0  304.47   32.30
   0  -7   0  326.27   16.60
   0  -7   0  371.66   32.10
   0  -7   0  344.47   21.80
   0   7   0  262.17   30.20
   0   7   0  354.56   29.80
   0   7   0  342.97   19.10
   0   7   0  346.47   21.70
  -1  -7   0  142.19   11.40
  -1  -7   0  153.78   20.80
  -1  -7   0  158.18   20.80
  -1  -7   0  133.69    9.60
  -1  -7   0  145.29   15.60
   1   7   0  147.49    9.70
   1   7   0  146.89   11.90
   1   7   0   93.29   19.00
   1   7   0  132.09   18.20
  -2  -7   0   68.99   13.70
  -2  -7   0   74.79    8.10
  -2  -7   0   88.79   10.40
  -2  -7   0  139.79   19.20
  -2  -7   0   93.79    7.20
   2   7   0   68.69   15.90
   2   7   0   95.39    7.30
   2   7   0   86.99    9.10
  -3  -7   0    8.50    2.60
  -3  -7   0    6.80    2.70
  -3  -7   0    9.90    5.50
  -3  -7   0    7.50    3.30
   3   7   0    7.90    5.30
   3   7   0   -0.20    5.80
   3   7   0    7.70    3.60
   3   7   0    6.10    1.90
   3   7   0    4.70    2.50
  -4  -7   0    2.20    1.40
  -4  -7   0    2.80    2.10
  -4  -7   0    2.00    2.00
  -4  -7   0    4.70    2.20
  -4  -7   0    3.80    3.60
   4   7   0   -3.30    2.70
   4   7   0    6.90    3.40
   4   7   0    1.60    4.90
   4   7   0    2.30    1.70
   4   7   0   -5.00    2.90
  -5  -7   0    8.30    2.90
  -5  -7   0    6.00    3.30
  -5  -7   0    6.20    2.80
  -5  -7   0    6.30    3.40
  -5  -7   0    7.80    5.90
   5   7   0   12.30    5.40
   5   7   0    5.60    4.60
   5   7   0    5.20    4.30
   5   7   0   12.00    8.40
   5   7   0    5.20    2.50
  -6  -7   0   95.59   11.60
  -6  -7   0   98.49    9.90
  -6  -7   0   87.09   11.10
  -6  -7   0  129.39   20.30
  -6  -7   0   95.39    8.60
   6   7   0  102.49    9.60
   6   7   0  104.19   23.60
   6   7   0   84.59   14.20
   6   7   0   93.19   17.50
   6   7   0   91.89   16.20
  -7  -7   0    3.90    4.60
  -7  -7   0    9.90    3.80
   7   7   0   17.00    4.80
   7   7   0   18.40    8.00
   7   7   0    7.70    3.40
   7   7   0    9.20    5.60
   7   7   0   16.30    6.10
  -8  -7   0   53.59   13.80
  -8  -7   0   78.99    8.60
  -8  -7   0   41.80    9.70
   8   7   0   56.89   11.80
   8   7   0   86.69    9.70
   8   7   0   87.09   24.40
   8   7   0   77.09   18.80
   8   7   0   56.99   14.80
  -9  -7   0   35.80   10.10
  -9  -7   0   37.30    6.80
   9   7   0   42.30   11.40
   9   7   0   35.20   16.20
 -10  -7   0   -7.70    8.30
 -10  -7   0   -0.50    2.40
  10   7   0   11.40    9.10
  10   7   0    2.70    4.10
   7  -8   0   11.40   13.80
   7  -8   0  -10.10    6.70
  -7   8   0    2.20    3.90
  -7   8   0   -4.90    4.10
  -7   8   0    0.80    1.40
   6  -8   0   18.70    9.90
   6  -8   0    6.20   13.10
   6  -8   0   18.70    9.20
  -6   8   0   21.80    4.90
  -6   8   0   24.80    7.20
  -6   8   0   27.30    3.00
   5  -8   0   19.70   14.90
   5  -8   0   50.49   14.00
   5  -8   0   60.69   17.60
  -5   8   0   47.50   12.40
  -5   8   0   32.80    5.50
  -5   8   0   30.40    3.10
  -5   8   0   25.50    7.00
   4  -8   0  -14.40    6.10
   4  -8   0   -2.20    2.60
   4  -8   0   -2.00    5.20
   4  -8   0    5.40    4.70
  -4   8   0    2.70    1.80
  -4   8   0    0.90    5.40
  -4   8   0   -0.20    4.10
  -4   8   0   -0.60    1.60
   3  -8   0    4.40    3.20
   3  -8   0    0.60    5.80
   3  -8   0   -8.30    5.20
   3  -8   0    2.20    2.00
  -3   8   0    4.30    6.40
  -3   8   0    5.10    2.90
  -3   8   0    4.00    1.80
  -3   8   0    5.10    1.00
  -3   8   0    3.50    4.90
   2  -8   0   10.00    3.60
   2  -8   0   18.00    8.70
   2  -8   0   10.30    7.90
  -2   8   0   11.40    2.80
  -2   8   0    9.70    6.60
  -2   8   0    6.30    2.70
  -2   8   0   17.30    6.80
   1  -8   0   91.29   10.10
   1  -8   0   72.39   18.20
   1  -8   0   85.19    4.70
   1  -8   0   67.39   15.00
  -1   8   0   84.49   14.70
  -1   8   0   85.09    9.20
  -1   8   0   88.49   17.40
  -1   8   0   90.79    7.20
   0  -8   0   26.80   10.10
   0  -8   0   31.50    6.10
   0  -8   0   21.30    8.40
   0  -8   0   36.30    2.40
   0  -8   0   32.30    4.80
   0   8   0   23.70    7.50
   0   8   0   38.00   11.30
   0   8   0   36.50    4.20
   0   8   0   30.00    6.20
  -1  -8   0   -3.30    4.40
  -1  -8   0    1.10    1.10
  -1  -8   0   -0.70    1.10
  -1  -8   0   -0.50    3.00
  -1  -8   0   -1.00    2.80
   1   8   0    2.20    1.20
   1   8   0    9.40    4.00
   1   8   0   -0.50    1.70
   1   8   0    1.40    5.90
  -2  -8   0   52.79    6.80
  -2  -8   0   58.89    6.00
  -2  -8   0   73.89   11.70
  -2  -8   0   39.30   10.20
  -2  -8   0   67.19   15.70
   2   8   0   59.79    5.80
   2   8   0   48.50   22.50
   2   8   0   60.59    7.80
  -3  -8   0   43.10   10.40
  -3  -8   0   53.89    8.80
  -3  -8   0   57.59    5.80
  -3  -8   0   52.79    7.00
   3   8   0   43.70   14.20
   3   8   0   45.00    7.90
   3   8   0   60.29   12.00
   3   8   0   68.49   15.60
   3   8   0   53.69    5.80
  -4  -8   0   10.70    2.80
  -4  -8   0    6.40    3.30
  -4  -8   0    8.70    3.00
  -4  -8   0    7.90    5.40
   4   8   0    8.50    8.40
   4   8   0   10.10    7.70
   4   8   0   13.30    3.30
   4   8   0    6.10    2.90
   4   8   0   22.90    7.60
  -5  -8   0   22.80    6.30
  -5  -8   0   19.40    5.70
  -5  -8   0   26.70    8.60
  -5  -8   0   24.00    4.30
  -5  -8   0   18.90    4.60
   5   8   0   15.80    8.80
   5   8   0   16.00    4.00
   5   8   0   25.40    7.90
   5   8   0   18.60   11.00
   5   8   0   14.20    6.60
  -6  -8   0   10.80    3.30
  -6  -8   0   11.20    6.60
  -6  -8   0    5.30    3.50
  -6  -8   0    5.40    2.90
   6   8   0    7.10    8.50
   6   8   0   10.00    3.50
   6   8   0    2.70    4.60
   6   8   0    4.80    4.00
   6   8   0    8.50   11.20
  -7  -8   0  148.69   13.10
  -7  -8   0  149.69   15.20
  -7  -8   0  122.39   11.60
  -7  -8   0  147.39   20.40
   7   8   0  151.28   21.10
   7   8   0  146.09   13.10
   7   8   0  128.79   23.40
   7   8   0  115.99   27.60
   7   8   0  134.29   17.60
  -8  -8   0   91.69   12.60
  -8  -8   0   73.39   15.00
   8   8   0   93.89   22.80
   8   8   0   68.89   14.50
   8   8   0   84.79   10.00
   8   8   0   83.39   10.00
   8   8   0   64.89   17.40
  -9  -8   0   17.70    9.90
  -9  -8   0    8.90    3.80
   9   8   0   31.90   13.60
   9   8   0   11.30    4.40
   9   8   0    6.40    5.70
   9   8   0   12.90    4.80
   7  -9   0   -4.60    9.90
   7  -9   0    7.40   10.80
  -7   9   0   -5.70    2.90
  -7   9   0   -2.60    0.90
  -7   9   0   -2.30    4.50
   6  -9   0   -8.20   11.20
   6  -9   0  -10.60   10.10
  -6   9   0    0.70    1.00
  -6   9   0    2.00    3.70
  -6   9   0   -1.80    2.30
   5  -9   0    2.80    5.90
   5  -9   0   12.20    7.80
   5  -9   0   -7.60   10.40
   5  -9   0    5.40    5.00
  -5   9   0    2.40    7.80
  -5   9   0    0.90    3.20
  -5   9   0   -0.10    2.40
  -5   9   0    3.00    1.10
   4  -9   0   37.20   11.20
   4  -9   0   18.50   10.30
   4  -9   0   44.80   17.50
   4  -9   0   29.80    7.10
  -4   9   0   31.70    5.10
  -4   9   0   29.40    2.40
  -4   9   0   23.00    8.00
  -4   9   0   16.90    5.80
  -4   9   0   28.70    9.80
   3  -9   0   38.30    9.10
   3  -9   0   35.00    7.70
   3  -9   0   30.60   10.60
   3  -9   0   20.10   11.90
  -3   9   0   25.80    9.20
  -3   9   0   28.60    6.90
  -3   9   0   37.50    9.50
  -3   9   0   36.00    5.20
   2  -9   0    7.90    6.40
   2  -9   0    3.70    8.10
   2  -9   0    3.40    2.70
  -2   9   0    2.60    2.30
  -2   9   0    3.30    1.90
  -2   9   0   -0.50    4.90
  -2   9   0    4.40    5.30
   1  -9   0  113.59   23.90
   1  -9   0  110.59    6.10
   1  -9   0  161.28   27.30
   1  -9   0  119.59   12.80
  -1   9   0  121.79   15.80
  -1   9   0  127.79   12.00
  -1   9   0  108.79   20.80
  -1   9   0  111.49    8.90
   0  -9   0   70.59   18.50
   0  -9   0   87.99    4.70
   0  -9   0   81.29    8.00
   0  -9   0   75.49    9.40
   0   9   0   85.39    9.40
   0   9   0   61.29   16.50
   0   9   0   61.39   16.60
   0   9   0   74.49    7.00
  -1  -9   0  299.97   18.60
  -1  -9   0  315.37   27.30
  -1  -9   0  335.87   33.80
  -1  -9   0  292.57   20.90
  -1  -9   0  366.96   36.10
   1   9   0  296.07   18.20
   1   9   0  258.77   29.00
   1   9   0  292.67   21.20
   1   9   0  234.68   31.90
  -2  -9   0  229.48   20.20
  -2  -9   0  209.58   14.60
  -2  -9   0  261.77   30.70
  -2  -9   0  219.18   16.80
  -2  -9   0  182.98   23.70
   2   9   0  204.88   26.00
   2   9   0  227.78   14.80
   2   9   0  237.28   18.10
   2   9   0  168.88   30.60
  -3  -9   0    8.20    2.70
  -3  -9   0    9.20    6.40
  -3  -9   0    8.60    4.20
  -3  -9   0    7.30    3.00
   3   9   0   11.30    6.20
   3   9   0   13.70    8.60
   3   9   0   12.30    3.00
   3   9   0    8.60    4.30
  -4  -9   0   99.29   10.80
  -4  -9   0  114.19   20.10
  -4  -9   0   97.99    8.90
  -4  -9   0   99.79   11.70
  -4  -9   0  111.39   11.40
   4   9   0   97.49    9.10
   4   9   0   86.19   20.00
   4   9   0  126.79   17.00
   4   9   0  109.69   23.00
   4   9   0   93.19   12.10
  -5  -9   0   11.40    4.50
  -5  -9   0   15.50    4.30
  -5  -9   0   13.70    4.10
  -5  -9   0   13.10    7.20
   5   9   0   23.20    7.00
   5   9   0    7.50    2.80
   5   9   0    6.00    7.00
   5   9   0   11.70    6.60
  -6  -9   0  117.19   12.20
  -6  -9   0  147.69   20.10
  -6  -9   0  121.59   13.40
   6   9   0  139.49   23.40
   6   9   0  110.39   22.90
  -7  -9   0    5.90    3.00
  -7  -9   0    4.70    4.20
  -7  -9   0    7.00    6.20
  -7  -9   0   -0.90    2.50
  -7  -9   0    2.80    1.80
   7   9   0  -18.70    9.00
   7   9   0   -5.80    7.70
   7   9   0    6.00    4.10
   7   9   0   -2.10    5.70
   7   9   0    4.90    3.00
  -8  -9   0    8.40    4.40
  -8  -9   0   13.50    8.10
   8   9   0   11.40    5.50
   8   9   0   13.30    8.60
   8   9   0   20.40    6.10
   8   9   0   11.40    4.60
   8   9   0   39.30   16.80
  -9  -9   0    6.50    7.00
  -9  -9   0    5.70    3.40
   9   9   0    4.90    6.00
   9   9   0    8.20    4.20
   9   9   0    4.70    3.90
   9   9   0    0.00   14.30
   6 -10   0   -6.00   15.20
   6 -10   0   20.60   11.60
  -6  10   0    6.50    5.80
  -6  10   0    5.90    3.20
  -6  10   0   12.60    1.90
   5 -10   0    3.40   11.60
   5 -10   0   15.10   10.70
   5 -10   0    6.30    5.90
  -5  10   0   16.40    3.90
  -5  10   0    7.70    5.60
   4 -10   0   -2.10    5.60
   4 -10   0    1.10    3.20
   4 -10   0    4.70   11.00
   4 -10   0    3.50    5.00
  -4  10   0   -2.50    1.90
  -4  10   0    0.30    6.80
  -4  10   0    4.80    3.70
  -4  10   0   -1.00    4.90
   3 -10   0   60.69   12.50
   3 -10   0   67.79    9.70
   3 -10   0   40.60   16.30
   3 -10   0   65.69   19.90
  -3  10   0   63.89    6.70
  -3  10   0   60.19   13.40
  -3  10   0   44.10   11.50
  -3  10   0   69.49   15.00
   2 -10   0   72.39   13.40
   2 -10   0   41.50   16.80
   2 -10   0   49.20   15.00
  -2  10   0   54.99   13.80
  -2  10   0   86.99   17.40
  -2  10   0   70.19    9.50
  -2  10   0   65.49    6.70
   1 -10   0   92.29   11.60
   1 -10   0   80.89   17.90
   1 -10   0   82.39   21.60
  -1  10   0   71.69   14.40
  -1  10   0   81.19   17.70
  -1  10   0  105.69   10.90
  -1  10   0   91.19    8.10
   0 -10   0   36.50    5.80
   0 -10   0   36.10   10.70
   0 -10   0   43.70   14.00
   0 -10   0   36.80    2.50
   0 -10   0   46.70    8.70
   0  10   0   24.60    5.50
   0  10   0   41.10   12.60
   0  10   0   37.50    5.30
   0  10   0   39.10   13.60
  -1 -10   0  188.18   16.00
  -1 -10   0  200.18   21.70
  -1 -10   0  193.78   13.70
  -1 -10   0  214.38   29.30
  -1 -10   0  175.68    9.90
  -1 -10   0  197.48   27.30
   1  10   0  193.78   13.20
   1  10   0  109.39   23.70
   1  10   0  190.28   29.50
   1  10   0  189.88   16.20
  -2 -10   0  425.26   28.70
  -2 -10   0  494.05   42.60
  -2 -10   0  495.55   33.70
  -2 -10   0  421.86   26.20
   2  10   0  436.56   29.90
   2  10   0  480.65   26.50
   2  10   0  462.55   42.20
   2  10   0  323.77   41.20
  -3 -10   0   35.10   10.10
  -3 -10   0   53.29    6.10
  -3 -10   0   45.60    9.10
  -3 -10   0   56.99    9.50
   3  10   0   28.20   12.40
   3  10   0   50.89    6.20
   3  10   0   50.49   17.30
  -4 -10   0   96.69   11.00
  -4 -10   0   99.89   11.60
  -4 -10   0   97.19    9.00
  -4 -10   0   71.89   15.00
  -4 -10   0  116.39   12.20
   4  10   0  116.69   13.30
   4  10   0  108.49   18.40
   4  10   0  102.19    9.50
   4  10   0   81.39   20.90
  -5 -10   0  228.28   18.20
  -5 -10   0  196.28   24.20
  -5 -10   0  220.58   18.00
   5  10   0  143.19   25.70
   5  10   0  192.48   20.00
   5  10   0  206.08   23.90
   5  10   0  186.58   15.30
  -6 -10   0    7.50    4.30
  -6 -10   0    1.60    4.50
  -6 -10   0   -1.60    2.90
   6  10   0    4.30    3.20
   6  10   0   -2.20    3.30
   6  10   0   27.40    7.60
   6  10   0   24.90   14.00
  -7 -10   0    5.40    8.50
  -7 -10   0   21.50    6.10
  -7 -10   0   14.80    5.60
   7  10   0   17.50   11.20
   7  10   0   19.40    7.90
   7  10   0   12.90    4.70
   7  10   0   13.80    9.20
  -8 -10   0    0.90    3.10
  -8 -10   0   -4.30    5.80
   8  10   0   -3.70    5.00
   8  10   0   -2.90    2.50
   8  10   0    4.00   15.30
   8  10   0   -1.20    8.50
   8  10   0   -2.40    2.70
  -9 -10   0    1.90    2.60
  -9 -10   0    3.90    7.00
   9  10   0   -9.70    6.10
   9  10   0   -9.00    3.50
   9  10   0    3.60    4.10
   6 -11   0   -8.10   14.90
   6 -11   0   13.20   18.20
   5 -11   0   73.89   19.60
   5 -11   0   74.59   25.00
  -5  11   0  106.59    9.90
  -5  11   0  109.09   14.60
   4 -11   0   -2.50   10.80
   4 -11   0    3.50    9.00
  -4  11   0   -0.60    2.80
  -4  11   0   -2.50    3.90
  -4  11   0   -0.90    1.70
   3 -11   0   15.30   11.60
   3 -11   0   17.00    5.80
   3 -11   0    9.30   11.70
   3 -11   0   14.70    6.70
  -3  11   0   16.70    5.40
  -3  11   0   35.20    9.10
  -3  11   0   15.10    3.90
  -3  11   0    7.30    7.20
   2 -11   0   12.90    4.20
   2 -11   0    1.80    6.60
   2 -11   0    3.40    3.80
   2 -11   0    4.90    9.00
  -2  11   0    6.60    3.60
  -2  11   0    9.50    8.30
  -2  11   0    9.20    3.00
  -2  11   0    8.80    5.70
   1 -11   0   28.00   13.40
   1 -11   0   31.40   12.00
   1 -11   0   30.20    7.20
  -1  11   0   28.90   12.10
  -1  11   0   24.70    5.70
  -1  11   0   28.50    4.60
  -1  11   0   20.90    9.00
   0 -11   0    2.70    8.40
   0 -11   0   -0.10    1.90
   0 -11   0   -0.10    5.20
   0 -11   0    6.50    8.20
   0 -11   0    0.40    0.50
   0  11   0   -4.70    5.00
   0  11   0   -2.20    1.10
   0  11   0    0.80    2.30
   0  11   0   -3.80    6.80
  -1 -11   0  120.39   12.80
  -1 -11   0  100.99    9.90
  -1 -11   0  166.38   29.20
  -1 -11   0  109.59   23.80
  -1 -11   0  165.08   22.80
   1  11   0  118.69   12.70
   1  11   0   82.69   22.60
   1  11   0   76.69   16.20
   1  11   0  113.99    9.80
  -2 -11   0  240.18   29.60
  -2 -11   0  207.28   20.50
  -2 -11   0  224.68   18.60
  -2 -11   0  328.27   38.10
  -2 -11   0  216.88   16.00
   2  11   0  218.88   19.20
   2  11   0  228.28   15.80
   2  11   0  216.58   28.80
  -3 -11   0   48.20    8.70
  -3 -11   0   18.10    8.30
  -3 -11   0   21.50    4.70
  -3 -11   0   40.00    8.30
   3  11   0   36.80   13.30
   3  11   0   34.50    5.80
   3  11   0   21.00    5.90
   3  11   0    9.30   10.90
  -4 -11   0    4.50    3.00
  -4 -11   0   15.70    8.00
  -4 -11   0    2.40    2.20
  -4 -11   0    4.40    3.50
   4  11   0    0.40    1.80
   4  11   0   -1.00    1.90
   4  11   0    7.70   10.30
   4  11   0    3.30    8.80
  -5 -11   0   45.30    8.30
  -5 -11   0   38.50    7.90
  -5 -11   0   38.30   10.50
   5  11   0   33.70   18.40
   5  11   0   33.50    6.10
   5  11   0   34.60   11.40
   5  11   0   35.20    8.80
  -6 -11   0   11.90    5.10
  -6 -11   0   11.60    4.10
  -6 -11   0    1.80    6.70
  -6 -11   0   15.20    5.50
  -6 -11   0   10.20    5.10
   6  11   0    6.20   12.50
   6  11   0   14.50    6.10
   6  11   0    6.70    8.20
   6  11   0   14.20    4.50
   6  11   0    4.60   12.70
  -7 -11   0   12.80    6.90
  -7 -11   0   -1.60    2.80
  -7 -11   0    6.00    4.60
   7  11   0   -2.30   12.20
   7  11   0    6.40    3.80
   7  11   0   14.50    8.70
   7  11   0    6.00    5.20
  -8 -11   0   41.30    9.50
  -8 -11   0   43.50    9.10
  -8 -11   0   47.00   15.00
   8  11   0   41.30    8.10
   8  11   0   36.80   13.50
   8  11   0   45.80   11.60
   8  11   0   -8.70   15.00
  -9 -11   0   27.60    6.10
  -9 -11   0    9.70    8.10
   9  11   0    5.70    4.30
   9  11   0    9.70    5.00
   9  11   0   13.00    8.70
   5 -12   0    3.50   15.80
   5 -12   0  -13.90   12.00
  -5  12   0    2.70    4.00
  -5  12   0   -6.50    2.60
   4 -12   0   20.40   15.60
   4 -12   0  -19.80    9.80
   4 -12   0   -2.50    4.20
  -4  12   0   -4.20    4.30
  -4  12   0   -1.40    2.50
  -4  12   0   -0.20    3.20
   3 -12   0   -0.90    4.70
   3 -12   0   -3.80    8.50
   3 -12   0    0.70    9.50
  -3  12   0    5.40    3.50
  -3  12   0    2.10    2.50
  -3  12   0   -2.80    7.90
   2 -12   0   21.40   14.70
   2 -12   0   28.00    6.40
   2 -12   0   17.20    6.20
   2 -12   0   39.40   14.70
  -2  12   0   34.80    8.30
  -2  12   0   17.50    8.20
  -2  12   0   17.10    4.20
  -2  12   0   10.70    9.20
   1 -12   0   20.50   13.20
   1 -12   0   17.20    5.30
   1 -12   0   22.60   12.00
  -1  12   0   15.20   10.80
  -1  12   0   30.00    9.50
  -1  12   0   23.10    4.20
  -1  12   0   17.20    5.10
   0 -12   0  163.78   26.00
   0 -12   0  132.49    7.10
   0 -12   0  104.59   22.10
   0 -12   0  144.79   15.90
   0 -12   0  156.18   31.10
   0  12   0  116.39   26.00
   0  12   0  103.29   18.90
   0  12   0  143.79   14.60
   0  12   0  148.59   11.50
  -1 -12   0  513.65   50.39
  -1 -12   0  432.96   22.30
  -1 -12   0  434.56   27.80
  -1 -12   0  447.66   37.60
  -1 -12   0  486.95   48.30
   1  12   0  370.16   45.60
   1  12   0  399.26   40.50
   1  12   0  451.15   26.70
   1  12   0  447.46   34.50
  -2 -12   0   51.69   14.90
  -2 -12   0   82.49   17.30
  -2 -12   0   53.29    7.80
   2  12   0   57.99   10.70
   2  12   0   59.29   18.30
   2  12   0   70.99    7.50
   2  12   0   27.60   15.50
  -3 -12   0  125.49   22.00
  -3 -12   0  111.69   12.60
  -3 -12   0  146.19   26.10
   3  12   0   76.39   19.80
   3  12   0   70.19   19.10
   3  12   0  109.39   13.80
   3  12   0  109.49   10.60
  -4 -12   0   -4.90    2.70
  -4 -12   0    2.80    3.10
  -4 -12   0    0.00    2.50
  -4 -12   0   -2.60    2.10
  -4 -12   0    6.90    4.90
   4  12   0    2.20   11.90
   4  12   0   -8.30    5.80
   4  12   0    2.40    2.10
   4  12   0    3.20    3.40
  -5 -12   0   -3.40    1.70
  -5 -12   0    4.50    3.30
  -5 -12   0   -2.10    2.50
  -5 -12   0   -5.80    5.60
  -5 -12   0    0.80    2.70
   5  12   0    0.40    2.50
   5  12   0    2.70   12.90
   5  12   0    3.20    3.10
   5  12   0    2.40    7.50
  -6 -12   0   -0.90    2.80
  -6 -12   0    2.30    4.50
  -6 -12   0    5.00    4.20
   6  12   0    0.30    4.20
   6  12   0    0.10    6.50
   6  12   0   -2.80    2.20
   6  12   0   -3.40   13.70
  -7 -12   0   -2.10    2.50
  -7 -12   0    4.10    7.40
  -7 -12   0    4.40    4.60
   7  12   0    1.60    9.30
   7  12   0    1.70    3.10
   7  12   0   -4.30   17.30
   7  12   0    3.50    4.50
  -8 -12   0   27.70    6.80
  -8 -12   0   26.50    7.20
  -8 -12   0   24.20   11.40
   8  12   0   10.00   13.10
   8  12   0   37.60   15.20
   4 -13   0  -20.80   13.50
   4 -13   0   35.60   17.10
  -4  13   0    0.50    3.80
  -4  13   0   -6.20    2.20
   3 -13   0   -5.70   12.10
   3 -13   0    2.70    9.80
  -3  13   0    0.50    3.00
  -3  13   0   -2.90    2.20
  -3  13   0    4.50    6.90
   2 -13   0    6.40    9.70
   2 -13   0   14.80    5.60
   2 -13   0    9.00   12.10
  -2  13   0   13.00   10.40
  -2  13   0   16.00    4.50
  -2  13   0   52.29   15.90
  -2  13   0   18.20    6.30
   1 -13   0   19.80   13.50
  -1  13   0   -4.60    7.50
  -1  13   0   -2.10    1.70
  -1  13   0   -1.00    1.70
  -1  13   0    3.60    9.70
   0 -13   0    5.70    6.10
   0 -13   0   10.80   10.90
   0 -13   0    8.20    7.20
   0 -13   0    3.20   10.50
   0  13   0    9.10    4.40
   0  13   0    9.40   10.20
   0  13   0   10.60    3.30
  -1 -13   0    6.80    4.70
  -1 -13   0    1.80    6.00
  -1 -13   0    5.50   10.80
  -1 -13   0   26.70   11.20
  -1 -13   0   10.80    4.00
  -1 -13   0   13.90    1.80
   1  13   0   15.50    4.00
   1  13   0    4.00    3.40
   1  13   0    5.50   11.10
   1  13   0   16.90   16.00
  -2 -13   0   -1.20    0.90
  -2 -13   0   -3.00    2.50
  -2 -13   0    9.40    6.60
  -2 -13   0   -3.90    1.90
  -2 -13   0   -3.30    3.40
   2  13   0    3.60   10.30
   2  13   0   -5.70    7.60
   2  13   0    1.40    3.80
   2  13   0   -0.30    1.50
  -3 -13   0   -0.70    3.00
  -3 -13   0    9.40   10.40
  -3 -13   0    8.20    3.60
  -3 -13   0    3.00    3.90
   3  13   0   14.70   11.80
   3  13   0   15.10   14.10
   3  13   0    5.60    2.70
   3  13   0    8.10    5.00
  -4 -13   0    2.90    4.40
  -4 -13   0   -1.00    3.10
  -4 -13   0    0.10    3.30
   4  13   0    0.60    2.10
   4  13   0  -24.40   14.30
   4  13   0   -1.70    7.00
   4  13   0   -1.00    2.10
  -5 -13   0    0.30    2.50
  -5 -13   0   -1.80    3.50
  -5 -13   0    0.80    6.90
   5  13   0   -1.50    8.50
   5  13   0    3.90    3.70
   5  13   0    4.30    2.90
  -6 -13   0    6.80    4.20
  -6 -13   0   15.10    6.20
  -6 -13   0   15.90    9.10
   6  13   0   -8.70   10.00
   6  13   0   16.30    4.90
   6  13   0    9.00    5.60
  -7 -13   0    3.80    8.80
  -7 -13   0    2.80    4.60
  -7 -13   0    2.40    3.90
   7  13   0  -13.50    9.20
   7  13   0    8.50    3.50
   7  13   0    0.50    4.60
   8  13   0   79.09   17.80
   3 -14   0    1.30   13.50
   3 -14   0   16.60   15.50
   3 -14   0   -9.70    5.30
  -3  14   0   -5.20    2.50
   2 -14   0   22.40    6.90
   2 -14   0   18.30   14.80
   2 -14   0   19.30   17.10
  -2  14   0   28.50    5.20
  -2  14   0   14.80    6.00
   1 -14   0    2.20    8.40
   1 -14   0    0.40   11.70
   1 -14   0    0.60    3.40
   1 -14   0    7.40   10.90
  -1  14   0    2.70   10.70
  -1  14   0    0.30    2.00
  -1  14   0    3.90    3.70
   0 -14   0   11.70   13.20
   0 -14   0    2.60   13.80
   0 -14   0   16.60   10.30
   0  14   0    4.80    9.70
   0  14   0   20.70   11.20
   0  14   0    9.30    5.20
   0  14   0    6.40    2.90
  -1 -14   0    2.20    0.90
  -1 -14   0   10.00    6.70
  -1 -14   0   -3.60   10.10
  -1 -14   0    0.10   10.40
  -1 -14   0    8.50    3.80
   1  14   0    4.30    2.80
   1  14   0    0.50   11.20
   1  14   0    2.00    3.10
   1  14   0    4.20   12.70
  -2 -14   0   40.10   17.90
  -2 -14   0   30.90    3.10
  -2 -14   0   36.50    9.50
   2  14   0   52.69   29.20
   2  14   0   40.90    6.70
   2  14   0   29.90   14.50
   2  14   0   28.90    7.00
  -3 -14   0   68.29   30.80
  -3 -14   0   68.59   11.40
   3  14   0   73.49   13.90
   3  14   0   42.80    7.50
   3  14   0   35.30   15.90
  -4 -14   0   -1.00    2.90
  -4 -14   0    7.80    6.60
  -4 -14   0   -5.80    3.60
   4  14   0    1.70    3.90
   4  14   0   -2.90   12.10
   4  14   0    2.10    2.20
  -5 -14   0   -3.70    4.10
  -5 -14   0   -5.90    2.90
  -5 -14   0    0.40    7.70
   5  14   0    2.30    4.80
   5  14   0   -1.90    2.40
   5  14   0   -6.20   11.30
  -6 -14   0   -5.20    3.90
  -6 -14   0   -4.50    3.10
  -6 -14   0    8.80    8.10
   6  14   0    5.20    3.90
   6  14   0   -7.10    8.00
  -7 -14   0    6.90    5.20
  -7 -14   0   23.80   12.80
  -7 -14   0   21.70    7.60
   7  14   0   27.90    6.70
   7  14   0   23.90   11.00
   2 -15   0   14.80   15.80
  -2  15   0   19.50    7.80
  -2  15   0   12.20    4.10
   1 -15   0  124.39   13.80
   1 -15   0  132.59   26.10
   1 -15   0  117.39   31.80
   1 -15   0  209.78   38.80
  -1  15   0  101.29   17.40
  -1  15   0  128.29   12.20
   0 -15   0   -9.50   13.30
   0 -15   0  -14.00   11.90
   0 -15   0    9.30    9.50
   0  15   0   -2.90    2.60
   0  15   0    1.60    3.50
  -1 -15   0    9.50    9.00
  -1 -15   0   13.60    9.00
  -1 -15   0   13.50   13.50
   1  15   0    6.60    5.20
   1  15   0    2.50    2.90
  -2 -15   0   25.00    8.50
  -2 -15   0   17.50    9.40
   2  15   0   12.60    5.60
   2  15   0   11.70   19.40
   2  15   0   17.40    4.70
  -3 -15   0   15.10    6.50
  -3 -15   0    9.40    4.60
   3  15   0    6.40    3.50
   3  15   0   -4.20    9.30
   3  15   0   -4.50    3.50
  -4 -15   0    2.50    5.60
  -4 -15   0    3.60    8.30
  -4 -15   0    7.50    4.20
   4  15   0    1.30   15.30
   4  15   0    6.00    3.80
   4  15   0    0.70    5.70
  -5 -15   0   -0.30    4.10
  -5 -15   0   -0.70    4.90
  -5 -15   0   12.20   11.70
   5  15   0   -3.40    7.30
   5  15   0    4.70    4.10
  -6 -15   0   -0.60    3.20
  -6 -15   0    0.80    5.50
  -6 -15   0  -13.00    8.90
   6  15   0   -2.50    5.40
   6  15   0   -2.60    2.60
   0 -16   0    6.00   10.00
   0 -16   0   11.80   14.90
   0 -16   0  -16.10   14.90
   0 -16   0   -0.20    4.40
   0  16   0    2.80    4.40
  -1 -16   0  148.79   19.80
  -1 -16   0   62.69   18.30
   1  16   0  131.49   16.90
   1  16   0  101.39   11.30
  -2 -16   0    7.80    6.10
  -2 -16   0   18.20   13.10
   2  16   0    0.10    3.00
   2  16   0   -2.40    4.40
  -3 -16   0   -0.80    1.10
  -3 -16   0   -1.20    5.40
  -3 -16   0    1.60    9.30
   3  16   0    2.40    3.50
   3  16   0    2.30    4.20
  -4 -16   0   21.60    6.90
  -4 -16   0   20.90   10.40
  -4 -16   0    7.40    2.40
   4  16   0   10.80    4.30
   4  16   0    6.60    4.50
   2  16  -1    3.70    6.20
   5  15  -1   34.70    7.40
   5  15  -1   27.10    9.80
  -5 -15   1   36.20    9.60
  -5 -15   1   24.20   16.30
   4  15  -1   -3.30    3.20
  -4 -15   1   -1.00    1.30
  -4 -15   1   -8.60    3.70
  -4 -15   1    7.80    8.90
   3  15  -1    0.80   12.00
   3  15  -1   19.90    5.30
   3  15  -1   12.70    5.10
  -3 -15   1   24.50    2.90
  -3 -15   1   29.10   13.50
   2  15  -1    7.00   24.80
   2  15  -1   20.00    8.00
   2  15  -1   13.80    3.90
  -2 -15   1   18.60    5.10
  -2 -15   1   16.10    2.20
  -2 -15   1   10.70    2.10
  -2 -15   1   23.80   11.30
   1  15  -1    4.60    3.20
   1  15  -1   -2.40    3.60
  -1 -15   1    0.60    3.00
  -1 -15   1   -0.10    6.40
  -1 -15   1    1.50   13.90
   0  15  -1    1.60    3.00
   0  15  -1    9.40    7.30
   0 -15   1    2.60   15.80
   0 -15   1   -4.70   10.40
   0 -15   1    0.00    4.00
   0 -15   1    1.50    8.50
  -1  15  -1  108.39   11.20
  -1  15  -1  133.09   16.60
   1 -15   1  133.49   24.90
   1 -15   1   95.99   24.70
   1 -15   1  104.59   14.20
   1 -15   1  127.49   28.80
   6  14  -1  -31.00   16.30
   6  14  -1   -0.60    5.50
   6  14  -1   -2.00    2.50
  -6 -14   1   -3.20    2.60
  -6 -14   1   -2.30    5.00
  -6 -14   1    0.40    2.00
  -6 -14   1    2.80    8.00
   5  14  -1   -2.50    9.20
   5  14  -1   11.00    4.70
   5  14  -1    9.40    6.60
  -5 -14   1   11.30    6.10
  -5 -14   1   19.30    8.20
  -5 -14   1   10.40    4.90
  -5 -14   1   11.40    2.90
   4  14  -1   19.80    5.50
   4  14  -1   41.40   18.60
   4  14  -1   30.70    9.40
  -4 -14   1   30.80    3.90
  -4 -14   1   28.10    9.10
  -4 -14   1   27.20   12.70
  -4 -14   1   26.00    5.00
   3  14  -1    2.60    8.20
   3  14  -1   11.40    6.20
   3  14  -1    6.50    3.30
  -3 -14   1    5.00    1.70
  -3 -14   1    5.60    3.20
   2  14  -1   37.40   17.50
   2  14  -1   15.00    4.70
   2  14  -1   11.60    6.30
  -2 -14   1   13.90    2.10
  -2 -14   1   17.80    2.10
  -2 -14   1   15.60    5.90
  -2 -14   1   19.80   14.70
   1  14  -1    4.60   19.30
   1  14  -1    8.50    5.90
   1  14  -1    8.70    3.50
   1  14  -1   21.40   10.80
  -1 -14   1    3.50    6.80
  -1 -14   1   12.50    9.10
   0  14  -1    0.30    2.90
   0  14  -1    0.00    2.50
   0  14  -1   -4.30    9.80
   0 -14   1   -1.20    3.00
   0 -14   1   -0.20   10.80
   0 -14   1   -0.30   10.60
   0 -14   1  -11.70    5.90
  -1  14  -1   -4.10    2.40
  -1  14  -1   -4.80    3.60
  -1  14  -1   -7.40   10.30
   1 -14   1   16.80   13.10
   1 -14   1    7.10   11.20
   1 -14   1    1.80    3.40
   1 -14   1   -8.30    8.40
  -2  14  -1    6.30    3.60
  -2  14  -1    8.40    4.60
   2 -14   1   16.50   12.70
   2 -14   1   -2.70    4.40
   7  13  -1   18.60    5.40
   7  13  -1   30.40   10.80
  -7 -13   1   27.20   14.10
  -7 -13   1   28.60    8.00
  -7 -13   1   28.60    5.50
   6  13  -1   -7.10    3.80
   6  13  -1    9.90    4.50
   6  13  -1  -17.70   10.50
  -6 -13   1    5.60    4.50
  -6 -13   1    8.70    3.50
  -6 -13   1   -0.40    7.70
   5  13  -1  -10.30    8.30
   5  13  -1   -7.20    2.90
   5  13  -1    0.30    2.50
  -5 -13   1    8.50    7.20
  -5 -13   1   -0.70    2.40
  -5 -13   1    0.10    3.70
   4  13  -1  -14.30    7.00
   4  13  -1   -3.50    2.90
  -4 -13   1   -4.00    1.80
  -4 -13   1   -8.70    4.10
  -4 -13   1   -2.80    4.30
   3  13  -1  102.29   22.40
   3  13  -1   68.19    8.10
   3  13  -1   44.30   20.90
   3  13  -1   53.49   10.50
  -3 -13   1   95.49   23.10
  -3 -13   1   71.09    8.80
   2  13  -1   35.50   17.00
   2  13  -1   29.80   13.00
   2  13  -1   69.19   12.60
   2  13  -1   50.59    7.60
  -2 -13   1   50.09    9.20
  -2 -13   1   49.80    8.40
  -2 -13   1   11.60   10.80
   1  13  -1    0.10    3.10
   1  13  -1   -8.00    8.40
   1  13  -1   -1.80   10.80
   1  13  -1   -0.70    2.10
  -1 -13   1    0.40    0.60
  -1 -13   1    8.80    8.70
  -1 -13   1   -4.00    2.30
  -1 -13   1    3.30    8.70
  -1 -13   1    0.90    0.60
   0  13  -1   -3.60    6.10
   0  13  -1    0.30    1.80
   0  13  -1    4.10   11.00
   0  13  -1   -1.20    2.90
   0 -13   1   -1.00    7.10
   0 -13   1   10.70   10.90
   0 -13   1   -8.10    7.50
  -1  13  -1   12.60    5.60
  -1  13  -1   17.90    4.10
  -1  13  -1    2.70    8.60
  -1  13  -1   -0.50   10.10
   1 -13   1    7.30   11.60
   1 -13   1   21.50    5.70
   1 -13   1   15.90    9.10
  -2  13  -1   17.40   11.30
  -2  13  -1   10.40   18.40
  -2  13  -1   31.70    5.90
  -2  13  -1   33.50    9.10
   2 -13   1   39.90   16.20
   2 -13   1   19.10   14.50
   2 -13   1   36.30    8.90
  -3  13  -1    8.30    4.80
  -3  13  -1   16.00    7.70
  -3  13  -1    0.80    2.60
   3 -13   1   -6.80   11.70
   3 -13   1   24.50   14.90
  -4  13  -1    9.00    3.70
  -4  13  -1   -0.30    3.60
   4 -13   1   17.20   18.50
   4 -13   1  -17.10   10.10
   4 -13   1    2.30    7.00
   8  12  -1   17.50    5.90
   8  12  -1   12.00    7.50
   8  12  -1   11.60   13.70
  -8 -12   1   25.30    5.50
  -8 -12   1   21.40   11.30
  -8 -12   1   34.70    6.20
   7  12  -1    3.50    7.10
   7  12  -1   -2.40    3.40
   7  12  -1    3.70   10.40
   7  12  -1    3.80   15.30
  -7 -12   1   -2.50    7.10
  -7 -12   1   16.30    4.70
  -7 -12   1    2.50    3.90
  -7 -12   1    6.30    3.00
   6  12  -1   96.39   10.50
   6  12  -1   74.79   14.10
  -6 -12   1   82.79   17.90
  -6 -12   1   76.59   12.80
  -6 -12   1   88.19   10.00
   5  12  -1   24.90    7.90
   5  12  -1   15.00    8.90
   5  12  -1   23.60    5.60
  -5 -12   1   27.20    5.90
  -5 -12   1   17.50    8.20
  -5 -12   1   27.90    7.40
   4  12  -1   -5.30    7.70
   4  12  -1   -3.40    1.80
   4  12  -1   -0.60    2.90
   4  12  -1    8.50   11.20
  -4 -12   1   -0.40    2.10
  -4 -12   1   -0.40    2.80
  -4 -12   1    0.40    2.70
  -4 -12   1    0.00    2.50
  -4 -12   1    1.80    5.20
   3  12  -1   60.19   23.60
   3  12  -1  130.59   25.80
   3  12  -1  110.89   14.10
   3  12  -1  104.49   10.20
  -3 -12   1  102.79   10.70
  -3 -12   1  111.09   11.00
  -3 -12   1  118.59   24.80
   2  12  -1   -2.20    9.60
   2  12  -1   -2.50    1.40
   2  12  -1  -10.20    9.10
   2  12  -1    4.60    3.80
  -2 -12   1   -0.60    2.70
  -2 -12   1    0.90    5.70
  -2 -12   1    5.60    3.50
   1  12  -1   51.79   11.50
   1  12  -1   46.10    8.60
   1  12  -1   37.70   13.00
   1  12  -1   47.90   16.90
  -1 -12   1   73.89   18.30
  -1 -12   1   62.39   12.50
  -1 -12   1   49.40    8.00
  -1 -12   1   70.29    4.00
  -1 -12   1   56.19    3.70
  -1 -12   1   82.29   21.50
  -1 -12   1   34.60    7.60
   0  12  -1    1.10    9.70
   0  12  -1   11.00    4.90
   0  12  -1   10.60    5.00
   0  12  -1    1.70    7.50
   0 -12   1    5.10    5.90
   0 -12   1    7.30    9.40
   0 -12   1    6.20    4.50
   0 -12   1   24.50   12.90
  -1  12  -1   61.89   10.70
  -1  12  -1   49.40   12.70
  -1  12  -1   41.20   15.50
  -1  12  -1   66.39   12.50
   1 -12   1   48.20   18.20
   1 -12   1   62.39   12.20
  -2  12  -1    1.20    2.90
  -2  12  -1    8.00    3.10
  -2  12  -1   -0.20    7.00
  -2  12  -1    9.50    8.30
   2 -12   1    3.90    8.00
   2 -12   1    6.10    3.40
   2 -12   1   14.10   11.70
  -3  12  -1   14.20    4.60
  -3  12  -1    6.50    7.60
  -3  12  -1    8.50   10.60
  -3  12  -1   14.70    4.00
   3 -12   1   10.90    5.70
   3 -12   1   -0.90   10.90
  -4  12  -1    7.60    5.90
  -4  12  -1   19.40    7.10
  -4  12  -1   16.50    4.30
   4 -12   1   -1.10   12.90
   4 -12   1   15.00    7.30
   4 -12   1   24.20   14.60
  -5  12  -1   12.10    5.90
   5 -12   1  -17.00   15.20
   8  11  -1   26.00   14.50
   8  11  -1   28.30   21.00
   8  11  -1    9.90    4.80
   8  11  -1    5.30    5.70
  -8 -11   1    9.00   10.30
  -8 -11   1    5.50    4.70
  -8 -11   1    7.60    3.40
   7  11  -1  205.68   29.00
   7  11  -1  192.08   35.60
   7  11  -1  262.37   26.40
   7  11  -1  251.77   19.80
  -7 -11   1  264.47   30.90
  -7 -11   1  240.98   21.90
  -7 -11   1  267.67   20.60
   6  11  -1    8.70    7.00
   6  11  -1   15.60    7.40
   6  11  -1    6.70    3.70
   6  11  -1    5.10   13.10
  -6 -11   1    7.40    4.80
  -6 -11   1    6.40    3.00
  -6 -11   1   -5.20    6.00
   5  11  -1   10.20    5.40
   5  11  -1    9.50    3.30
   5  11  -1    7.90   10.70
  -5 -11   1   13.50    7.30
  -5 -11   1   12.80    4.20
  -5 -11   1   13.20    5.10
   4  11  -1    4.00    2.90
   4  11  -1   11.30    6.80
   4  11  -1    1.90    2.20
   4  11  -1    4.00   10.50
  -4 -11   1    3.80    2.90
  -4 -11   1   -0.90    4.90
  -4 -11   1   -1.60    2.10
  -4 -11   1    2.00    2.40
   3  11  -1    1.40   10.30
   3  11  -1    1.30    3.00
   3  11  -1   -0.70    6.60
   3  11  -1   -1.60    1.70
  -3 -11   1    2.70    2.50
  -3 -11   1    0.70    2.20
  -3 -11   1    9.50    6.00
   2  11  -1   16.30    4.80
   2  11  -1  -11.50    8.70
   2  11  -1   -5.60    6.20
   2  11  -1    1.60    1.80
  -2 -11   1    6.40    8.60
  -2 -11   1    2.50    3.80
  -2 -11   1    2.50    2.30
   1  11  -1  364.26   37.40
   1  11  -1  303.57   41.10
   1  11  -1  374.06   27.70
   1  11  -1  391.66   24.20
  -1 -11   1  396.96   25.40
  -1 -11   1  404.36   41.90
  -1 -11   1  408.66   31.80
  -1 -11   1  526.25   48.20
   0  11  -1   16.00    3.80
   0  11  -1    4.70    8.10
   0  11  -1   11.20    9.80
   0  11  -1    8.40    3.60
   0 -11   1   19.30   10.30
   0 -11   1   13.10    7.60
   0 -11   1   14.30    5.10
   0 -11   1    3.40    8.60
  -1  11  -1   38.60    8.70
  -1  11  -1   41.50   12.20
  -1  11  -1   39.60   13.20
  -1  11  -1   40.80    5.90
   1 -11   1   29.70    6.10
   1 -11   1   37.90   15.90
   1 -11   1   25.30   14.60
   1 -11   1   28.50   10.10
  -2  11  -1    5.50    5.40
  -2  11  -1   -7.30    6.50
  -2  11  -1    7.90    4.70
  -2  11  -1    4.10    1.80
   2 -11   1    4.10    5.40
   2 -11   1    4.00    9.40
   2 -11   1   12.10    6.10
   2 -11   1    4.50    3.00
  -3  11  -1   -1.10    6.60
  -3  11  -1   -0.50    2.80
  -3  11  -1    6.40    6.00
  -3  11  -1    1.60    2.20
   3 -11   1   -4.70    7.80
   3 -11   1  -16.00    9.20
   3 -11   1   -3.40    3.10
  -4  11  -1   32.10    8.90
  -4  11  -1   21.50    4.60
  -4  11  -1   29.90    8.10
   4 -11   1   13.70   11.90
   4 -11   1   20.40   12.90
  -5  11  -1   -2.10    2.30
  -5  11  -1    1.90    4.50
   5 -11   1    3.90   14.70
   5 -11   1   -0.90   11.20
   9  10  -1   14.20    5.90
   9  10  -1   37.90   12.10
   9  10  -1  -16.20   13.50
   9  10  -1   12.20    5.10
  -9 -10   1   27.30    6.00
  -9 -10   1    9.30   10.30
   8  10  -1   25.10   10.10
   8  10  -1    9.40    4.40
   8  10  -1   18.50   12.90
   8  10  -1   38.50   20.60
  -8 -10   1   22.40    4.80
  -8 -10   1   13.50   13.20
   7  10  -1   34.60   17.70
   7  10  -1   47.40   12.70
   7  10  -1   16.80   11.20
   7  10  -1   28.20    6.00
  -7 -10   1   35.40    8.00
  -7 -10   1   40.00   12.00
  -7 -10   1   46.50    8.40
   6  10  -1   -1.90    3.30
   6  10  -1   -2.50    2.30
   6  10  -1    4.20    6.50
   6  10  -1  -10.40    9.00
   6  10  -1   21.70   12.50
  -6 -10   1    4.10    2.80
  -6 -10   1    0.90    2.10
  -6 -10   1   -2.30    2.30
  -6 -10   1   -2.90    3.30
  -6 -10   1    7.50    7.70
   5  10  -1   49.10   11.50
   5  10  -1   41.80    7.10
   5  10  -1   46.40   17.10
   5  10  -1   35.50    9.50
   5  10  -1   55.59   20.90
  -5 -10   1   45.60    9.00
  -5 -10   1   43.20    7.60
  -5 -10   1   34.40   11.10
   4  10  -1    2.80    6.80
   4  10  -1    5.80    3.60
   4  10  -1    6.30    2.80
   4  10  -1    1.40   10.70
  -4 -10   1    4.70    2.80
  -4 -10   1    8.30    3.70
  -4 -10   1    2.60    4.70
   3  10  -1   54.29   17.20
   3  10  -1   44.00    8.50
   3  10  -1   62.29    6.70
   3  10  -1   35.50   12.50
  -3 -10   1   60.79    7.70
  -3 -10   1   47.40    7.00
  -3 -10   1   71.99   17.00
   2  10  -1  111.69   12.30
   2  10  -1   64.59   19.00
   2  10  -1  109.19   22.10
   2  10  -1  116.89    9.80
  -2 -10   1  122.59   12.80
  -2 -10   1  117.59   10.20
  -2 -10   1  116.89   11.80
  -2 -10   1  131.79   24.00
   1  10  -1  100.99   11.50
   1  10  -1  109.69   22.30
   1  10  -1   74.89   19.90
   1  10  -1   99.09    8.80
  -1 -10   1  107.19   14.20
  -1 -10   1   99.49    9.50
  -1 -10   1   96.59   11.20
  -1 -10   1  108.79   24.20
  -1 -10   1  108.69   22.40
   0  10  -1    3.40    2.20
   0  10  -1    5.10    3.30
   0  10  -1    7.70    8.60
   0  10  -1  -11.10    4.20
   0 -10   1    8.90    5.70
   0 -10   1    4.70    3.40
   0 -10   1    6.80    8.70
  -1  10  -1    0.50    2.50
  -1  10  -1    3.60    6.40
  -1  10  -1    2.80    4.90
  -1  10  -1    1.90    1.60
   1 -10   1    3.60    6.90
   1 -10   1    1.20    3.20
   1 -10   1    4.50    6.20
  -2  10  -1   -0.20    4.80
  -2  10  -1   -6.10    5.20
  -2  10  -1   -1.20    1.30
  -2  10  -1    1.20    2.10
   2 -10   1   -0.20    4.30
   2 -10   1   -0.90    3.40
   2 -10   1    1.10    2.40
   2 -10   1    5.60    9.00
  -3  10  -1    3.70    4.20
  -3  10  -1   -1.90    1.30
  -3  10  -1   -1.10    2.30
  -3  10  -1   -5.90    4.90
   3 -10   1   -6.30    9.80
   3 -10   1    3.10    3.30
   3 -10   1    1.50    6.80
   3 -10   1    3.00    3.80
  -4  10  -1   -0.50    4.60
  -4  10  -1    1.10    2.20
  -4  10  -1   -0.70    6.20
  -4  10  -1    5.40    3.50
   4 -10   1    0.20    3.80
   4 -10   1    4.90    9.30
   4 -10   1   -5.70    8.90
  -5  10  -1    1.80    3.00
  -5  10  -1   -4.60    1.90
   5 -10   1    4.30    9.40
   5 -10   1   -6.40   10.90
   5 -10   1   -0.70    6.00
  -6  10  -1   16.90    5.90
  -6  10  -1   15.00    4.30
   6 -10   1   27.60   17.30
   6 -10   1   53.69   20.80
   9   9  -1   -4.20    2.70
   9   9  -1  -17.70   12.20
   9   9  -1   13.80   13.40
   9   9  -1   -2.20    2.90
  -9  -9   1   -0.80    2.20
  -9  -9   1   -3.60    7.90
   8   9  -1   36.90   13.60
   8   9  -1   43.90   15.90
   8   9  -1   54.69    8.30
   8   9  -1   36.50    9.70
   8   9  -1   42.90    7.70
  -8  -9   1   53.09    6.60
  -8  -9   1   42.90   14.20
   7   9  -1   -9.90    8.10
   7   9  -1   13.20    4.90
   7   9  -1   15.20    6.30
   7   9  -1   20.70    8.70
  -7  -9   1   20.40    4.70
  -7  -9   1   17.40    5.10
  -7  -9   1    6.10    6.60
  -7  -9   1   15.30    5.10
   6   9  -1   45.70    7.60
   6   9  -1   38.80   12.30
   6   9  -1   52.49   11.50
   6   9  -1   25.30   10.10
  -6  -9   1   45.90    6.90
  -6  -9   1   49.20    8.30
  -6  -9   1   43.50    8.60
  -6  -9   1   34.60   10.60
   5   9  -1    9.80    9.00
   5   9  -1    1.70    6.50
   5   9  -1    4.60    3.30
   5   9  -1    1.90    2.10
   5   9  -1    2.40    5.90
  -5  -9   1    6.00    4.70
  -5  -9   1    3.20    2.60
  -5  -9   1    3.00    2.60
   4   9  -1  107.89   34.30
   4   9  -1  115.79   10.20
   4   9  -1  117.79   15.50
   4   9  -1   80.59   21.20
   4   9  -1  105.69   13.10
  -4  -9   1  112.79   12.20
  -4  -9   1  123.39   12.20
  -4  -9   1  130.49   11.60
  -4  -9   1   97.79   18.20
  -4  -9   1  117.89    9.90
   3   9  -1   -4.60    4.80
   3   9  -1    8.90    2.90
   3   9  -1    6.60    3.60
   3   9  -1    7.40    9.80
  -3  -9   1    0.20    4.70
  -3  -9   1    7.70    2.60
  -3  -9   1    6.70    2.80
  -3  -9   1   12.00    3.80
   2   9  -1  191.48   16.80
   2   9  -1  183.48   13.70
   2   9  -1  231.68   27.10
   2   9  -1  171.18   27.00
  -2  -9   1  198.48   14.30
  -2  -9   1  226.48   26.00
  -2  -9   1  223.98   16.60
  -2  -9   1  241.98   17.90
   1   9  -1  462.85   29.40
   1   9  -1  344.87   40.80
   1   9  -1  441.76   38.90
   1   9  -1  450.75   25.80
  -1  -9   1  441.06   28.70
  -1  -9   1  464.35   33.10
  -1  -9   1  482.65   42.80
  -1  -9   1  452.05   26.60
   0   9  -1  674.53   58.49
   0   9  -1  743.73   44.20
   0   9  -1  744.43   40.60
   0  -9   1  739.33   44.60
   0  -9   1  775.22   42.10
   0  -9   1  860.21   62.79
  -1   9  -1   -1.20    4.00
  -1   9  -1    2.10    1.70
  -1   9  -1   -1.20    1.30
  -1   9  -1   -2.60    5.20
   1  -9   1    4.60    3.30
   1  -9   1    3.70    8.20
   1  -9   1    1.70    6.50
  -2   9  -1   -2.60    4.10
  -2   9  -1   -3.10    1.50
  -2   9  -1   -0.10    3.60
  -2   9  -1    0.50    1.50
   2  -9   1    6.90    5.70
   2  -9   1    0.20    3.00
   2  -9   1  -11.10    6.80
   2  -9   1   -0.40    1.60
  -3   9  -1   -5.00    3.70
  -3   9  -1    9.70    3.00
  -3   9  -1    4.90    4.70
  -3   9  -1   11.10    4.30
   3  -9   1    1.40    6.20
   3  -9   1    1.80    7.10
   3  -9   1   -3.70    3.70
   3  -9   1   13.90    5.00
  -4   9  -1   -7.70    4.80
  -4   9  -1   -3.80    2.10
  -4   9  -1    1.10    2.00
  -4   9  -1    3.40    4.70
   4  -9   1   13.80   11.40
   4  -9   1   -1.70    4.20
   4  -9   1   -0.90    8.00
   4  -9   1    2.70    4.30
  -5   9  -1   28.00    2.20
  -5   9  -1   18.70    9.00
  -5   9  -1   22.30    5.00
  -5   9  -1   18.90    6.70
   5  -9   1   15.40   11.50
   5  -9   1   17.10    9.60
   5  -9   1   15.20    8.20
  -6   9  -1   -1.30    3.80
  -6   9  -1   -2.00    2.50
  -6   9  -1    1.00    0.90
   6  -9   1  -22.20   10.00
   6  -9   1   -1.90   11.70
  -7   9  -1    7.40    4.10
  -7   9  -1   12.80    8.50
  -7   9  -1    8.10    1.80
   7  -9   1   13.10   13.10
   7  -9   1    6.40   15.20
   9   8  -1   38.40    7.90
   9   8  -1   35.30    7.40
   9   8  -1   22.70   13.10
   9   8  -1   30.40   10.90
   9   8  -1   48.40   21.90
  -9  -8   1   30.10   13.90
  -9  -8   1   51.69    6.80
   8   8  -1   93.49   20.20
   8   8  -1  140.89   12.90
   8   8  -1  151.98   18.30
   8   8  -1  108.69   12.60
   8   8  -1  152.68   25.20
  -8  -8   1  162.28   21.60
  -8  -8   1  152.18   11.80
   7   8  -1  163.08   27.70
   7   8  -1  154.18   13.40
   7   8  -1  155.28   31.10
   7   8  -1  138.79   20.20
   7   8  -1  126.79   17.20
  -7  -8   1  152.88   15.10
  -7  -8   1  152.68   12.50
  -7  -8   1  136.19   13.80
  -7  -8   1  133.09   22.00
   6   8  -1    7.20    3.50
   6   8  -1    4.80    7.20
   6   8  -1   11.90    7.50
   6   8  -1    9.90    6.00
  -6  -8   1    9.90    3.30
  -6  -8   1   20.70    7.60
  -6  -8   1   23.80    6.00
  -6  -8   1   12.80    4.50
   5   8  -1   13.10   12.30
   5   8  -1   20.40    4.50
   5   8  -1   18.50    6.50
   5   8  -1   13.00    9.20
   5   8  -1   12.60    6.60
  -5  -8   1   17.10    3.80
  -5  -8   1    7.20    3.40
  -5  -8   1   11.00    4.90
  -5  -8   1   13.10    4.80
  -5  -8   1   14.30    4.40
   4   8  -1  153.88   25.90
   4   8  -1  115.49   24.20
   4   8  -1  150.98   14.90
   4   8  -1  133.99   16.70
   4   8  -1  151.98   11.60
  -4  -8   1  146.79   11.10
  -4  -8   1  125.59   12.80
  -4  -8   1  160.38   19.30
  -4  -8   1  142.69   12.50
  -4  -8   1  148.09   13.30
   3   8  -1    2.90    3.20
   3   8  -1   -1.40    4.80
   3   8  -1   -0.20    1.70
   3   8  -1    0.20    1.40
  -3  -8   1    3.90    4.30
  -3  -8   1    0.80    1.70
  -3  -8   1    1.60    1.60
  -3  -8   1    1.50    2.40
  -3  -8   1   -1.90    1.40
   2   8  -1    6.10    5.60
   2   8  -1    8.90    3.20
   2   8  -1   -5.40    6.20
   2   8  -1    8.60    2.40
  -2  -8   1    5.00    3.80
  -2  -8   1    8.60    2.60
  -2  -8   1   14.70    4.60
  -2  -8   1   12.50    3.80
   1   8  -1   35.10   11.70
   1   8  -1   71.99    6.40
   1   8  -1   73.79   16.30
   1   8  -1   71.79    8.20
  -1  -8   1   63.39    6.30
  -1  -8   1   66.59   15.80
  -1  -8   1   70.19    7.80
  -1  -8   1   30.50   10.40
  -1  -8   1   60.99   10.80
   0   8  -1  130.59   20.60
   0   8  -1   87.99    7.70
   0   8  -1  108.09   10.40
   0   8  -1   61.79   14.80
   0  -8   1   95.99    5.20
   0  -8   1   96.39    8.50
   0  -8   1  103.79   10.40
   0  -8   1   99.99   18.70
   0  -8   1  123.99   22.30
  -1   8  -1   66.79    6.30
  -1   8  -1   56.69   12.00
  -1   8  -1   51.29   14.00
  -1   8  -1   61.99    7.80
   1  -8   1   68.99    9.20
   1  -8   1   74.09   17.70
   1  -8   1   56.39   15.80
  -2   8  -1   -1.10    3.50
  -2   8  -1    3.50    3.60
  -2   8  -1   -0.90    0.90
  -2   8  -1    0.50    1.60
   2  -8   1   -1.00    2.50
   2  -8   1    2.10    4.00
   2  -8   1   -3.70    4.80
   2  -8   1    0.40    1.70
  -3   8  -1   10.10    2.80
  -3   8  -1   16.80    5.00
  -3   8  -1   22.30    6.70
  -3   8  -1   10.00    5.80
   3  -8   1    7.00    8.10
   3  -8   1   37.90   12.90
   3  -8   1   13.40    5.40
   3  -8   1   14.60    4.70
  -4   8  -1    3.10    0.90
  -4   8  -1    0.10    3.80
  -4   8  -1    1.10    1.90
  -4   8  -1    6.10    6.10
  -4   8  -1    4.70    2.50
   4  -8   1    6.00    7.00
   4  -8   1   -0.80    2.70
   4  -8   1    6.70    9.50
   4  -8   1    5.60    3.80
  -5   8  -1   32.60    2.80
  -5   8  -1   36.80   10.60
  -5   8  -1   40.50    9.50
  -5   8  -1   36.30    6.10
   5  -8   1   47.30   12.00
   5  -8   1   31.90   12.60
   5  -8   1   21.80   14.30
  -6   8  -1    5.30    1.50
  -6   8  -1    7.70    4.00
  -6   8  -1    3.70    2.80
   6  -8   1   -6.20   10.00
   6  -8   1    1.10    8.20
   6  -8   1    7.60    5.70
  -7   8  -1   14.60    6.90
  -7   8  -1    3.30    1.50
  -7   8  -1    6.10    3.80
   7  -8   1    7.30   14.00
   7  -8   1   -5.50    9.90
   9   7  -1   26.90    9.90
   9   7  -1   -5.60   12.80
   9   7  -1   20.80    6.40
   9   7  -1   16.30    5.30
  -9  -7   1   18.50   10.40
  -9  -7   1   11.30    4.10
   8   7  -1    1.80    7.50
   8   7  -1    7.80    4.00
   8   7  -1    4.90    3.30
   8   7  -1    6.60    8.90
   8   7  -1    4.20    3.40
  -8  -7   1    4.40    2.90
  -8  -7   1    7.30    7.20
  -8  -7   1    7.90    3.50
   7   7  -1    7.00    4.60
   7   7  -1   21.70    8.40
   7   7  -1   12.00    4.10
   7   7  -1    1.30    6.00
   7   7  -1    6.60    9.50
  -7  -7   1    2.30    2.60
  -7  -7   1   15.40    8.10
   6   7  -1   43.40   11.30
   6   7  -1   47.10    7.00
   6   7  -1   45.50   10.00
   6   7  -1   40.20   10.60
  -6  -7   1   46.60    8.40
  -6  -7   1   53.39    8.30
  -6  -7   1   49.20   11.80
  -6  -7   1   59.99    6.30
   5   7  -1    2.80    6.30
   5   7  -1    2.90    3.00
   5   7  -1    1.80    3.40
   5   7  -1    5.50    2.50
  -5  -7   1   10.80    3.70
  -5  -7   1    3.80    4.10
  -5  -7   1    7.00    2.50
  -5  -7   1    2.50    3.10
  -5  -7   1    9.30    3.70
   4   7  -1   71.69   14.30
   4   7  -1  104.89   13.80
   4   7  -1  101.69   20.50
   4   7  -1  107.59   12.10
   4   7  -1  107.89    9.20
  -4  -7   1  109.39   14.90
  -4  -7   1  107.39   10.70
  -4  -7   1  118.19    9.20
  -4  -7   1  138.39   11.50
  -4  -7   1  110.09   10.30
   3   7  -1   -0.20    5.90
   3   7  -1    2.80    3.60
   3   7  -1    9.50    2.80
   3   7  -1    8.70    4.70
   3   7  -1   14.70    4.10
  -3  -7   1    2.80    2.10
  -3  -7   1   -3.30    3.90
  -3  -7   1    6.00    2.50
  -3  -7   1    5.10    1.90
  -3  -7   1    3.20    2.80
   2   7  -1  983.00   71.69
   2   7  -1 1036.70   57.79
   2   7  -1  989.90   67.79
   2   7  -1 1061.79   54.89
  -2  -7   1 1068.19   55.09
  -2  -7   1 1146.99   57.89
  -2  -7   1 1035.10   56.89
  -2  -7   1 1148.79   68.19
   1   7  -1  132.99    9.50
   1   7  -1  145.29   11.70
   1   7  -1   90.69   18.80
   1   7  -1  128.69   20.00
  -1  -7   1  116.89   19.60
  -1  -7   1  124.39   10.80
  -1  -7   1  149.39   14.00
  -1  -7   1  155.88   20.30
  -1  -7   1  123.49    9.60
   0   7  -1   31.20   10.00
   0   7  -1   29.30    8.30
   0   7  -1   31.40    4.40
   0   7  -1   42.50    5.80
   0  -7   1   39.90    4.80
   0  -7   1   19.20    7.50
   0  -7   1   45.20   13.10
   0  -7   1   32.70    6.20
   0  -7   1   38.40    2.30
  -1   7  -1   11.80    6.90
  -1   7  -1   14.20    3.90
  -1   7  -1   19.60    6.00
  -1   7  -1   13.50    2.80
   1  -7   1   11.10    3.40
   1  -7   1    1.60    5.40
   1  -7   1    6.20    6.30
  -2   7  -1  107.79   11.00
  -2   7  -1  126.19   14.50
  -2   7  -1  123.49   15.70
  -2   7  -1  119.69    8.80
   2  -7   1   68.19   14.10
   2  -7   1  105.09   11.60
   2  -7   1  100.19    9.80
   2  -7   1   73.79   17.90
  -3   7  -1   61.09   11.00
  -3   7  -1   62.99   11.80
  -3   7  -1   65.29    3.80
  -3   7  -1   79.19    8.80
  -3   7  -1   70.09    6.80
   3  -7   1   46.60   14.40
   3  -7   1   90.19   18.30
   3  -7   1   43.90    8.40
   3  -7   1   75.19   10.60
  -4   7  -1   26.80    7.10
  -4   7  -1   17.20    6.60
  -4   7  -1   24.40    2.20
  -4   7  -1   26.00    6.60
  -4   7  -1   24.20    4.70
   4  -7   1   21.50   10.40
   4  -7   1   21.00    6.30
   4  -7   1   18.10    7.00
   4  -7   1    7.30    6.20
  -5   7  -1  344.37   22.40
  -5   7  -1  371.36   31.40
  -5   7  -1  336.27   18.20
  -5   7  -1  346.37   26.70
   5  -7   1  339.97   39.10
   5  -7   1  352.36   28.30
   5  -7   1  372.36   36.50
   5  -7   1  328.57   30.30
  -6   7  -1    8.00    1.90
  -6   7  -1   15.60    8.60
  -6   7  -1   15.70    6.00
   6  -7   1    3.00    6.80
   6  -7   1   10.90    9.40
   6  -7   1    8.70    5.50
   6  -7   1   17.10   11.70
  -7   7  -1  107.99    7.70
  -7   7  -1  116.39   18.50
   7  -7   1  104.79   24.90
   7  -7   1  104.69   23.50
  -8   7  -1    4.70    1.80
  -8   7  -1   -4.60    4.40
   8  -7   1    0.00   14.90
   8  -7   1    6.40   14.40
  10   6  -1   11.20    5.20
  10   6  -1   14.10    7.80
 -10  -6   1   16.00    4.80
 -10  -6   1    2.40    7.50
   9   6  -1   21.70    8.00
   9   6  -1   10.20    4.10
   9   6  -1    9.50   12.60
  -9  -6   1   20.60   15.20
  -9  -6   1   29.40    5.80
   8   6  -1    0.00    2.30
   8   6  -1   -3.90    5.70
   8   6  -1   -0.50    3.90
   8   6  -1   -4.60    5.00
   8   6  -1    1.00    2.50
  -8  -6   1    2.80    4.90
  -8  -6   1    3.40    2.60
  -8  -6   1    1.70    2.20
   7   6  -1   10.00    6.10
   7   6  -1   13.30    7.70
   7   6  -1    9.10    3.50
   7   6  -1   12.90    6.50
   7   6  -1   12.50    4.00
  -7  -6   1   13.90    7.80
  -7  -6   1   13.30    3.60
  -7  -6   1   11.80    4.40
   6   6  -1  165.58   21.30
   6   6  -1  143.69   11.90
   6   6  -1  132.89   17.40
   6   6  -1  138.09   16.00
  -6  -6   1  131.89   14.90
  -6  -6   1  156.98   12.90
  -6  -6   1  149.09   13.70
  -6  -6   1  141.49   11.00
  -6  -6   1  118.69   16.70
   5   6  -1    6.90    4.40
   5   6  -1   11.50    7.80
   5   6  -1    5.00    2.50
   5   6  -1    8.60    4.90
  -5  -6   1    7.10    2.90
  -5  -6   1    3.10    1.90
  -5  -6   1    5.20    3.30
  -5  -6   1    8.90    5.50
  -5  -6   1    1.60    2.30
   4   6  -1    6.00    6.70
   4   6  -1    4.20    1.90
   4   6  -1    6.20    3.70
   4   6  -1   13.40    7.00
   4   6  -1    5.60    3.10
  -4  -6   1    6.10    2.60
  -4  -6   1    6.90    2.90
  -4  -6   1    4.50    2.50
  -4  -6   1    4.00    1.70
   3   6  -1  305.87   24.30
   3   6  -1  372.36   33.00
   3   6  -1  322.57   29.00
   3   6  -1  334.47   19.70
   3   6  -1  348.27   22.90
  -3  -6   1  344.37   21.20
  -3  -6   1  327.67   19.30
  -3  -6   1  291.87   20.70
  -3  -6   1  336.67   27.30
  -3  -6   1  344.47   21.90
   2   6  -1 1080.29   57.89
   2   6  -1 1034.90   69.99
   2   6  -1 1009.60   60.29
   2   6  -1 1084.69   54.99
  -2  -6   1 1052.79   54.99
  -2  -6   1 1135.79   57.29
  -2  -6   1 1126.59   65.99
  -2  -6   1 1060.19   56.89
   1   6  -1  158.28   10.40
   1   6  -1  154.78   12.10
   1   6  -1  140.39   17.80
   1   6  -1  132.99   19.80
  -1  -6   1  155.18   10.60
  -1  -6   1  162.08   14.10
  -1  -6   1  167.58   19.30
  -1  -6   1  209.28   26.00
  -1  -6   1  165.98   12.00
   0   6  -1  342.57   34.20
   0   6  -1  409.36   24.80
   0   6  -1  399.46   31.60
   0   6  -1  413.26   22.80
   0   6  -1  349.96   22.80
   0  -6   1  476.35   20.40
   0  -6   1  452.65   35.00
   0  -6   1  408.16   23.40
   0  -6   1  413.06   25.00
   0  -6   1  416.96   35.30
  -1   6  -1    1.10    1.60
  -1   6  -1    0.10    1.60
  -1   6  -1   -4.00    3.50
  -1   6  -1    0.70    2.40
  -1   6  -1   -0.50    0.60
   1  -6   1    2.00    4.30
   1  -6   1   -3.50    3.00
   1  -6   1   -1.10    1.10
  -2   6  -1   71.59    6.40
  -2   6  -1   76.19    8.40
  -2   6  -1   80.59   12.60
  -2   6  -1   77.09    6.60
  -2   6  -1   71.49   10.90
   2  -6   1   46.20   15.20
   2  -6   1   49.50    9.00
   2  -6   1   77.39    7.90
   2  -6   1  102.69   18.40
  -3   6  -1    1.50    3.40
  -3   6  -1    7.60    2.60
  -3   6  -1    3.10    2.70
  -3   6  -1    6.00    1.00
  -3   6  -1    2.60    3.80
   3  -6   1    4.40    2.70
   3  -6   1    7.40    3.30
   3  -6   1   14.10    7.60
   3  -6   1    8.30    6.40
  -4   6  -1  246.98   22.70
  -4   6  -1  239.38   19.70
   4  -6   1  241.28   25.60
   4  -6   1  217.58   27.10
   4  -6   1  225.58   21.30
   4  -6   1  230.38   19.50
  -5   6  -1   21.30    2.50
  -5   6  -1   18.10    6.90
  -5   6  -1   13.20    5.90
   5  -6   1   15.10    6.90
   5  -6   1   13.70   10.00
   5  -6   1   21.10    4.60
   5  -6   1    8.70    4.30
   5  -6   1   22.50    7.70
  -6   6  -1   33.20    9.90
  -6   6  -1   29.50    7.70
  -6   6  -1   34.10    3.60
   6  -6   1   43.90    5.80
   6  -6   1   26.30   12.00
   6  -6   1   41.20   11.30
   6  -6   1   18.60    9.90
   6  -6   1   25.70    8.90
  -7   6  -1  136.79    8.80
  -7   6  -1  171.38   18.20
   7  -6   1  140.69   26.90
   7  -6   1  141.19   24.60
   7  -6   1   93.39    9.80
  -8   6  -1   -3.90    3.40
  -8   6  -1   -3.30    4.20
  -8   6  -1    0.30    1.50
   8  -6   1   -4.20   10.20
   8  -6   1   -0.10    2.40
   8  -6   1    1.20   11.60
  10   5  -1    1.50    3.50
  10   5  -1    5.10    5.70
 -10  -5   1    0.60    7.70
 -10  -5   1   -0.80    2.50
   9   5  -1    9.40    5.40
  -9  -5   1    8.40    5.20
   8   5  -1    9.00    5.00
   8   5  -1    1.40    3.80
   8   5  -1    6.80    5.60
   8   5  -1   -0.40    2.20
  -8  -5   1    6.10    3.40
  -8  -5   1    2.90    2.20
  -8  -5   1    4.10    4.80
  -8  -5   1    3.20    4.50
   7   5  -1   38.90    9.50
   7   5  -1   26.30    7.20
   7   5  -1   42.80    6.00
   7   5  -1   37.00    6.60
   7   5  -1   28.80    9.30
  -7  -5   1   38.40    5.80
  -7  -5   1   55.19   13.60
  -7  -5   1   38.80    5.30
   6   5  -1    7.30    2.80
   6   5  -1   10.00    5.70
   6   5  -1    1.80    3.60
   6   5  -1   12.40    6.20
  -6  -5   1    7.10    2.90
  -6  -5   1    4.60    2.90
  -6  -5   1    9.20    2.80
  -6  -5   1    8.60    4.50
   5   5  -1   73.89   10.60
   5   5  -1   90.39    8.30
   5   5  -1   98.79   12.50
   5   5  -1   90.69   15.80
  -5  -5   1   93.19    7.80
  -5  -5   1   98.09   10.60
  -5  -5   1   95.99   10.00
  -5  -5   1   90.39    9.10
  -5  -5   1  100.19   13.30
   4   5  -1   53.49    9.10
   4   5  -1   46.70    5.20
   4   5  -1   58.89   10.00
   4   5  -1   25.30    6.90
  -4  -5   1   49.60    4.90
  -4  -5   1   31.90    5.80
  -4  -5   1   41.40    7.40
  -4  -5   1   48.80    6.00
  -4  -5   1   57.79   11.00
   3   5  -1  715.73   36.40
   3   5  -1  666.73   39.50
   3   5  -1  636.84   40.60
   3   5  -1  806.02   51.49
   3   5  -1  635.44   44.80
  -3  -5   1  691.63   37.80
  -3  -5   1  708.23   43.80
  -3  -5   1  669.63   35.90
  -3  -5   1  656.03   38.00
  -3  -5   1  658.53   37.80
   2   5  -1  253.07   23.40
   2   5  -1  241.48   24.10
   2   5  -1  245.98   15.00
   2   5  -1  252.97   17.30
   2   5  -1  242.68   18.70
  -2  -5   1  242.38   14.70
  -2  -5   1  267.77   21.80
  -2  -5   1  258.97   16.20
  -2  -5   1  259.57   16.40
   1   5  -1  373.26   20.00
   1   5  -1  348.17   21.50
  -1  -5   1  356.26   28.70
  -1  -5   1  393.86   23.40
  -1  -5   1  432.56   31.80
  -1  -5   1  320.87   20.90
  -1  -5   1  343.97   20.00
   0   5  -1  632.44   50.29
   0   5  -1  755.62   41.30
   0   5  -1  827.12   39.90
   0  -5   1  763.72   51.79
   0  -5   1  784.02   40.20
   0  -5   1  791.82   41.70
   0  -5   1  807.72   51.09
  -1   5  -1  204.58   13.40
  -1   5  -1  229.38   15.30
  -1   5  -1  222.78   18.80
  -1   5  -1  238.48   13.60
  -1   5  -1  220.78   21.70
   1  -5   1  233.68   16.00
   1  -5   1  225.88   21.90
   1  -5   1  196.58   22.20
  -2   5  -1   61.59    7.20
  -2   5  -1   61.59    6.60
  -2   5  -1   60.99    3.30
  -2   5  -1   68.89    9.60
  -2   5  -1   37.10    7.30
  -2   5  -1   54.99    5.20
   2  -5   1   56.09   12.60
   2  -5   1   45.80   11.80
   2  -5   1   59.19    7.60
   2  -5   1   57.89    6.50
  -3   5  -1    8.30    2.90
  -3   5  -1    6.60    3.20
  -3   5  -1   10.20    2.70
  -3   5  -1    8.30    1.10
  -3   5  -1    6.00    3.70
   3  -5   1    5.30    2.20
   3  -5   1    8.80    3.30
   3  -5   1    9.20    4.80
   3  -5   1    6.70    4.10
   3  -5   1   -4.20    6.40
  -4   5  -1   51.79    3.70
  -4   5  -1   31.60    6.60
  -4   5  -1   47.10    5.20
  -4   5  -1   60.29   11.60
   4  -5   1   38.00    4.90
   4  -5   1   29.00    7.00
   4  -5   1   35.00   10.20
   4  -5   1   54.79   12.10
   4  -5   1   50.19    9.10
  -5   5  -1   75.69   13.90
  -5   5  -1   71.49    5.20
  -5   5  -1   63.09   11.10
   5  -5   1   84.39   14.40
   5  -5   1   63.79   11.90
   5  -5   1   68.09    6.80
   5  -5   1   46.80   13.00
   5  -5   1   61.89   14.00
  -6   5  -1  219.98   21.60
  -6   5  -1  157.28   10.50
  -6   5  -1  176.78   17.60
   6  -5   1  172.48   20.60
   6  -5   1  186.78   24.80
   6  -5   1  168.78   12.40
   6  -5   1  175.98   21.90
  -7   5  -1  990.50   50.29
  -7   5  -1  985.20   66.49
  -7   5  -1  938.11   60.79
   7  -5   1 1071.19   72.79
   7  -5   1  975.50   67.39
   7  -5   1 1029.60   68.99
   7  -5   1  929.71   67.99
   7  -5   1  950.40   51.99
  -8   5  -1    4.30    4.10
  -8   5  -1    3.70    2.00
  -8   5  -1   11.40    5.50
   8  -5   1    2.10    3.10
   8  -5   1   -4.40    6.80
   8  -5   1   -3.70    8.00
  10   4  -1   -1.70    4.30
  10   4  -1    1.40    3.50
  10   4  -1   -4.40    5.20
 -10  -4   1   -1.30    2.30
 -10  -4   1    8.70    7.50
   9   4  -1   -1.70    2.20
   9   4  -1    2.90    3.30
   9   4  -1   10.20    6.10
  -9  -4   1   -1.40    1.90
  -9  -4   1    3.00    5.00
  -9  -4   1   -1.40    3.10
   8   4  -1    6.30    3.20
   8   4  -1    1.60    7.30
   8   4  -1    1.30    2.50
   8   4  -1    6.00    7.30
   8   4  -1    3.40    4.10
  -8  -4   1   15.00    6.40
  -8  -4   1    8.30    6.50
  -8  -4   1    5.60    2.80
   7   4  -1    6.50    5.70
   7   4  -1    8.40    3.00
   7   4  -1    8.20    4.70
   7   4  -1   15.00    6.90
   7   4  -1    7.70    3.20
   7   4  -1   11.20    3.10
  -7  -4   1    7.40    3.20
  -7  -4   1    8.20    6.30
  -7  -4   1    8.10    2.60
   6   4  -1  109.69   12.90
   6   4  -1   78.49   14.50
   6   4  -1  100.69   13.30
   6   4  -1   88.79    8.80
   6   4  -1   88.29    9.20
   6   4  -1   94.09    8.40
  -6  -4   1  103.49   11.30
  -6  -4   1  104.59   14.40
  -6  -4   1   93.59   11.80
  -6  -4   1  109.99    8.70
   5   4  -1   81.89   15.00
   5   4  -1   75.39    7.80
   5   4  -1   79.19   10.80
   5   4  -1   81.99    7.50
   5   4  -1   80.79   10.40
  -5  -4   1   84.69   14.30
  -5  -4   1   77.39    6.70
  -5  -4   1   80.59    8.90
  -5  -4   1   74.59    9.50
   4   4  -1  119.39   14.00
   4   4  -1  107.59   11.50
   4   4  -1  121.19    9.00
   4   4  -1  117.29    9.60
   4   4  -1  112.69   12.00
  -4  -4   1  109.09   12.90
  -4  -4   1  120.29    8.50
  -4  -4   1  112.69    9.60
  -4  -4   1  114.99   10.30
  -4  -4   1  114.59   10.90
   3   4  -1   15.80    4.40
   3   4  -1    9.10    3.70
   3   4  -1   11.20    3.00
   3   4  -1   17.80    3.00
  -3  -4   1   11.60    4.00
  -3  -4   1    7.60    2.40
  -3  -4   1    9.40    2.80
  -3  -4   1   18.60    2.90
  -3  -4   1   12.10    3.00
   2   4  -1   90.29    8.80
   2   4  -1   95.99    8.20
   2   4  -1   97.09    6.70
   2   4  -1  101.09   12.30
   2   4  -1  105.39   13.60
  -2  -4   1   94.39    7.50
  -2  -4   1   85.69    7.50
  -2  -4   1   82.39    7.60
  -2  -4   1   96.99    6.70
  -2  -4   1   81.29   10.00
   1   4  -1 1005.40   49.99
   1   4  -1  974.30   58.29
   1   4  -1  962.30   51.29
   1   4  -1 1026.50   60.89
  -1  -4   1 1015.50   58.49
  -1  -4   1  931.61   50.99
  -1  -4   1  992.10   50.09
  -1  -4   1 1047.10   52.09
   0   4  -1  216.98   22.50
   0   4  -1  275.57   15.50
   0   4  -1  285.27   16.70
   0  -4   1  296.97   17.00
   0  -4   1  287.97   24.20
   0  -4   1  318.17   23.90
   0  -4   1  269.07   15.70
  -1   4  -1    1.30    2.20
  -1   4  -1    1.80    1.60
  -1   4  -1    2.30    1.10
  -1   4  -1    0.10    0.90
  -1   4  -1    4.00    3.50
   1  -4   1    0.60    2.20
   1  -4   1    3.80    3.60
   1  -4   1    4.70    2.00
  -2   4  -1  112.89    7.40
  -2   4  -1  110.19    9.90
  -2   4  -1  117.29   11.20
  -2   4  -1  113.39   11.70
  -2   4  -1   94.69    5.50
   2  -4   1   94.39    8.60
   2  -4   1   98.49   10.00
   2  -4   1   92.59   13.60
   2  -4   1  106.69   12.70
  -3   4  -1  462.95   28.90
  -3   4  -1  414.76   22.30
  -3   4  -1  445.56   30.40
  -3   4  -1  458.95   28.30
  -3   4  -1  434.26   24.40
   3  -4   1  454.75   29.90
   3  -4   1  453.45   34.20
   3  -4   1  436.96   27.80
   3  -4   1  432.16   31.60
   3  -4   1  450.85   24.30
  -4   4  -1    7.80    6.00
  -4   4  -1    1.10    2.10
  -4   4  -1    2.10    1.10
  -4   4  -1    0.80    1.80
   4  -4   1    3.40    2.60
   4  -4   1    3.40    4.00
   4  -4   1    7.60    4.90
   4  -4   1    4.00    2.00
   4  -4   1    1.90    1.50
  -5   4  -1   29.90    4.40
  -5   4  -1   24.30    7.10
  -5   4  -1   17.20    5.90
  -5   4  -1   31.70    3.20
   5  -4   1   28.50    4.20
   5  -4   1   38.20    9.20
   5  -4   1   30.40    8.40
   5  -4   1   29.00    9.40
   5  -4   1   28.60    7.10
  -6   4  -1   18.80    3.20
  -6   4  -1    8.80    4.20
  -6   4  -1   10.50    5.70
   6  -4   1   10.20    6.50
   6  -4   1   15.50    3.80
   6  -4   1   17.90    6.50
   6  -4   1   17.60    7.70
   6  -4   1   16.10    7.70
  -7   4  -1   46.90   11.60
  -7   4  -1   90.39    6.90
  -7   4  -1   87.29    9.50
  -7   4  -1  106.49   14.20
   7  -4   1   60.39   15.00
   7  -4   1   67.69   14.60
   7  -4   1   89.69    8.20
   7  -4   1   87.59   15.50
   7  -4   1   48.20   11.10
  -8   4  -1  125.49    9.30
  -8   4  -1  130.39   19.70
   8  -4   1  123.19   22.00
   8  -4   1  111.29   20.60
   8  -4   1  113.79   10.40
  -9   4  -1   22.10    4.40
  -9   4  -1   42.20   10.90
   9  -4   1   24.30   14.30
   9  -4   1   27.30   11.10
  10   3  -1    4.00    3.60
  10   3  -1   10.10    4.50
  10   3  -1    0.30    5.60
 -10  -3   1    1.10    8.00
 -10  -3   1    1.00    2.70
   9   3  -1    3.00    2.70
   9   3  -1   -2.30    3.30
   9   3  -1    2.40    7.50
   9   3  -1    7.30    5.40
  -9  -3   1   10.00    6.50
  -9  -3   1   -2.20    2.50
  -9  -3   1    6.00    3.00
   8   3  -1   42.00   11.40
   8   3  -1   27.00    5.70
   8   3  -1   42.60   11.00
   8   3  -1   24.00    7.80
   8   3  -1   31.20    5.80
  -8  -3   1   18.80    6.80
  -8  -3   1   28.40    5.10
  -8  -3   1   16.40    7.10
  -8  -3   1   32.80    5.50
   7   3  -1   15.20    6.10
   7   3  -1    7.10    3.10
   7   3  -1    5.40    6.00
   7   3  -1    1.10    3.50
   7   3  -1   10.50    3.70
  -7  -3   1    9.40    3.10
  -7  -3   1   10.40    3.00
  -7  -3   1   10.00    5.40
   6   3  -1   19.20    4.10
   6   3  -1   12.00    5.00
   6   3  -1   19.40    4.20
   6   3  -1   15.00    5.60
   6   3  -1   20.50    6.90
   6   3  -1   17.60    4.30
  -6  -3   1   20.30    3.60
  -6  -3   1    5.50    4.00
  -6  -3   1    6.60    5.00
  -6  -3   1   19.30    4.10
   5   3  -1  412.96   29.10
   5   3  -1  377.96   22.20
   5   3  -1  401.86   23.30
   5   3  -1  376.26   27.60
   5   3  -1  388.26   23.90
   5   3  -1  389.36   30.50
  -5  -3   1  402.46   29.70
  -5  -3   1  394.76   27.30
  -5  -3   1  396.36   25.90
  -5  -3   1  405.06   22.70
   4   3  -1  472.15   29.50
   4   3  -1  474.35   25.30
   4   3  -1  422.86   29.20
   4   3  -1  431.86   31.40
   4   3  -1  431.46   25.90
  -4  -3   1  446.36   24.70
  -4  -3   1  445.66   28.30
  -4  -3   1  446.66   27.70
  -4  -3   1  469.05   31.20
  -4  -3   1  463.95   26.20
   3   3  -1  183.38   13.50
   3   3  -1  171.48   15.50
   3   3  -1  152.78   10.40
   3   3  -1  162.08   13.10
   3   3  -1  168.88   11.40
  -3  -3   1  159.88   10.20
  -3  -3   1  165.78   12.50
  -3  -3   1  159.38   11.70
  -3  -3   1  160.78   14.40
  -3  -3   1  168.78   11.40
   2   3  -1  851.81   45.30
   2   3  -1  882.71   45.30
   2   3  -1  843.42   42.90
   2   3  -1  822.12   48.50
  -2  -3   1  871.51   44.00
  -2  -3   1  837.62   44.50
  -2  -3   1  831.32   44.10
  -2  -3   1  841.62   47.70
  -2  -3   1  827.32   42.70
   1   3  -1  740.33   39.90
   1   3  -1  820.92   46.30
   1   3  -1  691.83   38.80
   1   3  -1  757.72   37.90
   1   3  -1  758.22   44.90
  -1  -3   1  770.12   38.60
  -1  -3   1  733.43   37.90
  -1  -3   1  729.13   38.70
  -1  -3   1  776.12   43.90
   0   3  -1   24.70    2.90
   0   3  -1   14.20    3.70
   0   3  -1   29.70    2.70
   0   3  -1   16.00    5.50
   0  -3   1   25.30    3.10
   0  -3   1   30.60    7.10
   0  -3   1   24.60    2.60
   0  -3   1   15.90    4.60
  -1   3  -1  117.39    7.70
  -1   3  -1  113.89   11.90
  -1   3  -1  119.99    6.00
  -1   3  -1  124.19    9.10
  -1   3  -1  122.89   11.00
   1  -3   1  104.49   12.70
   1  -3   1  113.19    9.10
   1  -3   1  121.79   12.10
   1  -3   1  142.39    8.10
  -2   3  -1  195.48   13.60
  -2   3  -1  193.98   15.20
  -2   3  -1  181.58    9.70
  -2   3  -1  177.58   11.10
  -2   3  -1  191.88   14.30
   2  -3   1  192.48   15.90
   2  -3   1  187.28   17.00
   2  -3   1  172.08   12.80
   2  -3   1  173.18   13.90
   2  -3   1  210.78   11.50
  -3   3  -1  846.02   49.60
  -3   3  -1  907.41   42.00
  -3   3  -1  737.83   43.30
  -3   3  -1  829.02   47.70
   3  -3   1  863.61   49.30
   3  -3   1  919.81   51.59
   3  -3   1  849.12   44.50
   3  -3   1  846.12   47.40
  -4   3  -1  170.08   16.60
  -4   3  -1  184.08   11.70
  -4   3  -1  168.78   15.20
  -4   3  -1  174.58   10.20
   4  -3   1  176.28   15.40
   4  -3   1  194.18   18.40
   4  -3   1  183.58   17.30
   4  -3   1  181.78   11.60
   4  -3   1  181.68   16.80
  -5   3  -1   -0.60    0.80
  -5   3  -1   -4.40    2.50
  -5   3  -1    0.30    2.30
   5  -3   1    0.80    2.70
   5  -3   1    0.00    1.30
   5  -3   1    0.00    2.40
   5  -3   1   -0.50    2.80
   5  -3   1    4.30    2.00
  -6   3  -1   33.60    3.80
  -6   3  -1   44.60    9.70
  -6   3  -1   43.70   11.20
   6  -3   1   35.20    4.70
   6  -3   1   22.60    7.50
   6  -3   1   33.40    8.60
   6  -3   1   23.70    6.90
   6  -3   1   32.40    9.20
  -7   3  -1   65.39    6.10
  -7   3  -1   74.69    8.40
  -7   3  -1   68.49   17.90
  -7   3  -1   91.59   15.60
   7  -3   1   75.89   15.20
   7  -3   1   50.49   11.50
   7  -3   1   65.39   14.70
   7  -3   1   72.59   15.50
   7  -3   1   81.19    7.60
  -8   3  -1   28.70    4.80
  -8   3  -1   15.50    6.30
   8  -3   1   31.90   11.90
   8  -3   1   36.10   10.80
   8  -3   1   32.00    5.70
   8  -3   1   22.30    9.00
  -9   3  -1  153.58   19.90
  -9   3  -1  139.69   10.70
  -9   3  -1  146.49   14.20
   9  -3   1  132.19   11.50
   9  -3   1  121.19   23.80
   9  -3   1  135.09   25.80
  10   2  -1   12.10    4.70
  10   2  -1    5.10    7.70
  10   2  -1    5.40    5.30
 -10  -2   1   11.40    3.70
 -10  -2   1    5.30    7.60
   9   2  -1   31.50   11.30
   9   2  -1   37.10   14.10
   9   2  -1   38.90    7.10
   9   2  -1   28.70    6.70
  -9  -2   1   37.50    6.20
  -9  -2   1   32.60    6.60
   8   2  -1    0.70    2.80
   8   2  -1   -1.60    1.90
   8   2  -1    3.40    6.00
   8   2  -1   -2.90    3.00
   8   2  -1   -0.90    4.80
  -8  -2   1    0.20    5.50
  -8  -2   1    1.00    2.00
  -8  -2   1    2.70    4.30
  -8  -2   1   -2.00    2.30
   7   2  -1   39.20   11.00
   7   2  -1   28.90   10.10
   7   2  -1   22.50    6.90
   7   2  -1   37.60    6.60
   7   2  -1   30.90    5.00
  -7  -2   1   35.50    9.70
  -7  -2   1   32.30    4.50
  -7  -2   1   35.90    5.60
   6   2  -1   15.10    5.40
   6   2  -1   14.80    5.30
   6   2  -1    7.70    4.90
   6   2  -1   12.30    3.10
   6   2  -1   18.40    4.20
  -6  -2   1   17.00    3.40
  -6  -2   1   13.70    4.40
  -6  -2   1   17.60    3.40
  -6  -2   1   21.40    7.80
   5   2  -1  101.09   11.70
   5   2  -1   86.29    8.10
   5   2  -1   75.89    7.10
   5   2  -1   88.99   12.10
   5   2  -1   88.19   11.00
   5   2  -1   76.69    6.70
  -5  -2   1   84.59   10.40
  -5  -2   1   87.49    7.10
  -5  -2   1   94.59   12.00
   4   2  -1   18.30    5.80
   4   2  -1    9.80    2.80
   4   2  -1    8.10    3.00
   4   2  -1   14.30    2.80
   4   2  -1   18.90    5.30
  -4  -2   1   14.20    4.00
  -4  -2   1   21.70    5.30
  -4  -2   1   16.70    2.70
  -4  -2   1    9.20    3.80
   3   2  -1   34.00    6.50
   3   2  -1   18.70    2.70
   3   2  -1   17.40    4.40
   3   2  -1   18.10    3.80
   3   2  -1   20.20    3.30
  -3  -2   1   25.40    2.80
  -3  -2   1   26.10    3.90
  -3  -2   1   25.50    4.90
  -3  -2   1   23.70    5.30
  -3  -2   1   20.80    4.10
   2   2  -1 1760.02   83.89
   2   2  -1 1694.13   84.89
   2   2  -1 1752.22   86.09
   2   2  -1 1606.04   87.89
   2   2  -1 1669.13   85.79
  -2  -2   1 1734.03   84.99
  -2  -2   1 1576.24   85.39
  -2  -2   1 1781.62   87.99
  -2  -2   1 1763.42   84.99
  -2  -2   1 1692.73   83.59
   1   2  -1  809.42   40.20
   1   2  -1  802.62   44.90
   1   2  -1  821.92   41.10
   1   2  -1  830.52   41.30
  -1  -2   1  777.02   43.60
  -1  -2   1  791.22   40.90
  -1  -2   1  803.12   41.40
  -1  -2   1  842.62   40.50
  -1  -2   1  783.62   40.20
   0   2  -1 1398.16   76.09
   0   2  -1 1431.16   71.19
   0   2  -1 1490.95   77.69
   0  -2   1 1449.85   70.69
   0  -2   1 1431.26   75.39
   0  -2   1 1486.35   75.89
   0  -2   1 1402.46   71.19
  -1   2  -1  507.35   26.90
  -1   2  -1  509.25   28.60
  -1   2  -1  431.26   24.00
  -1   2  -1  561.14   25.60
  -1   2  -1  540.35   29.30
   1  -2   1  470.95   27.00
   1  -2   1  528.35   29.40
   1  -2   1  487.35   26.20
   1  -2   1  498.45   25.50
   1  -2   1  428.16   29.80
  -2   2  -1    4.00    0.80
  -2   2  -1    6.80    1.70
  -2   2  -1    4.70    2.30
  -2   2  -1    5.60    2.10
  -2   2  -1    1.20    1.20
   2  -2   1    3.60    2.30
   2  -2   1    2.00    1.30
   2  -2   1    4.40    1.40
   2  -2   1    1.30    1.80
   2  -2   1    2.20    1.80
  -3   2  -1   10.40    2.30
  -3   2  -1    7.60    1.30
  -3   2  -1    9.40    3.60
  -3   2  -1   12.50    3.90
   3  -2   1    5.80    2.50
   3  -2   1    9.40    3.60
   3  -2   1    6.50    2.80
   3  -2   1    2.40    1.90
   3  -2   1    8.70    2.00
  -4   2  -1    1.80    1.80
  -4   2  -1   -1.00    1.00
  -4   2  -1    0.60    0.80
   4  -2   1    1.10    2.00
   4  -2   1   -1.00    0.90
   4  -2   1   -1.60    1.80
   4  -2   1   -1.80    1.00
   4  -2   1    1.80    2.10
  -5   2  -1   -0.30    1.90
  -5   2  -1    3.00    1.30
  -5   2  -1    1.00    1.60
  -5   2  -1    3.90    3.70
   5  -2   1    3.70    2.50
   5  -2   1   11.50    5.20
   5  -2   1    4.50    3.70
   5  -2   1    2.70    1.80
   5  -2   1    3.20    3.00
  -6   2  -1   23.90    4.60
  -6   2  -1   32.10    9.30
  -6   2  -1   22.90    3.10
  -6   2  -1   21.10    6.90
   6  -2   1   22.60    7.30
   6  -2   1   21.40    4.10
   6  -2   1   14.50    5.10
   6  -2   1   28.60    8.40
   6  -2   1   31.00    8.10
  -7   2  -1   99.29   16.30
  -7   2  -1  115.99   15.30
  -7   2  -1  129.19   10.80
  -7   2  -1   81.29    7.40
   7  -2   1  111.69   18.90
   7  -2   1  109.19   18.40
   7  -2   1  103.29   15.00
  -8   2  -1   88.49   16.30
  -8   2  -1   77.29    7.90
  -8   2  -1   53.49   19.20
   8  -2   1   51.49   12.60
   8  -2   1   55.09   15.20
   8  -2   1   65.99    7.10
   8  -2   1   80.59   17.10
  -9   2  -1   -1.00    3.80
  -9   2  -1    5.60    2.80
  -9   2  -1    2.10    6.40
   9  -2   1    1.00    6.60
   9  -2   1   -1.80    5.90
   9  -2   1    8.10    3.30
  10   1  -1   23.90    5.60
  10   1  -1   10.80    8.10
  10   1  -1   -1.40    5.10
  10   1  -1    6.90    8.80
 -10  -1   1   20.20    4.90
 -10  -1   1   19.60    9.90
   9   1  -1   89.99   16.50
   9   1  -1  107.49   10.40
   9   1  -1  130.69   24.00
   9   1  -1  105.69   12.50
  -9  -1   1  148.19   18.80
  -9  -1   1  142.59   10.90
  -9  -1   1  129.59   12.00
   8   1  -1   18.50    4.40
   8   1  -1   16.10    6.90
   8   1  -1   11.10    5.80
   8   1  -1    8.10    6.30
   8   1  -1   16.10    4.60
  -8  -1   1   14.70    3.70
  -8  -1   1    7.40    6.20
  -8  -1   1   16.40    4.10
  -8  -1   1   21.90    9.10
   7   1  -1   11.10    3.40
   7   1  -1   12.40    5.00
   7   1  -1    2.70    5.40
   7   1  -1   12.10    6.30
   7   1  -1   10.50    5.60
  -7  -1   1    3.40    4.10
  -7  -1   1   10.60    3.10
  -7  -1   1   12.70    3.40
   6   1  -1   74.39    8.00
   6   1  -1   54.89   10.60
   6   1  -1   40.60    8.30
   6   1  -1   66.59   12.70
   6   1  -1   57.99    6.00
  -6  -1   1   70.49    6.50
  -6  -1   1   59.89   10.60
  -6  -1   1   40.70    8.30
  -6  -1   1   77.89    6.10
   5   1  -1    3.30    2.00
   5   1  -1    4.10    4.60
   5   1  -1    4.70    2.00
   5   1  -1   -0.20    2.00
  -5  -1   1    5.10    1.80
  -5  -1   1    4.20    1.70
  -5  -1   1    4.50    3.10
   4   1  -1  145.29    9.30
   4   1  -1  149.19   13.30
   4   1  -1  148.29   13.20
   4   1  -1  141.49   10.60
   4   1  -1  133.29    9.60
   4   1  -1  167.38   15.10
  -4  -1   1  146.39    9.50
  -4  -1   1  141.09   12.90
  -4  -1   1  135.79   13.40
   3   1  -1   76.09    8.10
   3   1  -1   82.69    5.60
   3   1  -1   73.99    6.50
   3   1  -1   82.69    8.00
   3   1  -1   85.09    6.00
   3   1  -1   89.39    9.40
  -3  -1   1   75.09    8.40
  -3  -1   1   81.69    5.80
  -3  -1   1   77.59    8.00
  -3  -1   1   80.79    7.40
  -2  -1   1 8729.23  441.76
   0   1  -1  678.93   36.20
   0   1  -1  640.34   34.00
   0   1  -1  652.23   36.00
   0  -1   1  721.33   34.50
   0  -1   1  644.14   36.10
   0  -1   1  779.62   36.50
  -1   1  -1 2944.51  142.59
  -1   1  -1 2932.51  143.69
   1  -1   1 2897.61  143.39
   1  -1   1 2892.41  143.69
  -2   1  -1 1122.49   57.69
  -2   1  -1 1011.90   56.29
  -2   1  -1 1123.69   57.99
  -2   1  -1  970.40   54.39
   2  -1   1 1133.79   58.09
   2  -1   1 1090.99   57.99
   2  -1   1 1187.78   57.09
   2  -1   1 1128.19   54.59
   2  -1   1 1138.29   57.29
  -3   1  -1    4.30    2.50
  -3   1  -1    9.50    2.20
  -3   1  -1    6.10    2.80
  -3   1  -1    8.00    2.40
   3  -1   1    6.20    2.80
   3  -1   1   11.00    4.20
   3  -1   1    7.10    3.70
   3  -1   1    9.60    2.20
   3  -1   1    5.20    2.20
  -4   1  -1  175.78   14.90
  -4   1  -1  149.69   14.50
  -4   1  -1  161.08   10.40
   4  -1   1  160.98   13.90
   4  -1   1  168.58   14.90
   4  -1   1  143.29   10.90
   4  -1   1  170.18   15.50
   4  -1   1  144.69   13.90
  -5   1  -1   82.09   12.90
  -5   1  -1   60.99   10.30
  -5   1  -1   77.29    7.00
  -5   1  -1   75.29    5.70
  -5   1  -1   60.69    6.90
   5  -1   1   68.29    9.90
   5  -1   1   67.89    9.50
   5  -1   1   53.89    9.90
   5  -1   1   84.89    6.70
   5  -1   1   82.79   11.20
  -6   1  -1    8.40    2.30
  -6   1  -1    4.30    3.90
  -6   1  -1    9.60    3.10
  -6   1  -1    7.40    2.60
  -6   1  -1   10.70    5.30
   6  -1   1   13.50    5.90
   6  -1   1    7.80    4.10
   6  -1   1    5.60    4.60
   6  -1   1    9.60    3.00
   6  -1   1    7.30    4.30
  -7   1  -1  313.27   28.70
  -7   1  -1  346.27   19.90
  -7   1  -1  367.76   22.50
  -7   1  -1  349.77   29.20
   7  -1   1  344.27   29.00
   7  -1   1  324.27   20.90
   7  -1   1  331.27   31.30
   7  -1   1  346.97   29.90
  -8   1  -1   78.69    9.10
  -8   1  -1   82.59   18.70
  -8   1  -1   73.09   16.10
   8  -1   1   64.69   14.00
   8  -1   1   90.39    8.60
   8  -1   1  104.19   24.00
   8  -1   1   97.89   17.20
   8  -1   1   46.70   14.30
  -9   1  -1   21.10    5.30
  -9   1  -1   25.00    4.80
  -9   1  -1   26.50   10.10
   9  -1   1   23.80    6.50
   9  -1   1   25.80    9.00
   9  -1   1   26.30    9.80
   9  -1   1   41.00    6.30
  10  -1   1   -5.20    6.00
  10   0  -1    0.90    2.60
  10   0  -1    2.30    7.80
  10   0  -1    0.50    5.90
 -10   0   1    4.10    2.90
 -10   0   1    3.80    5.70
   9   0  -1   23.00    8.20
   9   0  -1   24.90   10.90
   9   0  -1   13.80    7.10
   9   0  -1   15.30    5.60
   9   0  -1   15.00    4.40
  -9   0   1   19.60    4.50
  -9   0   1   12.50    4.20
  -9   0   1   18.90    6.80
   8   0  -1   14.30    3.90
   8   0  -1   12.20    6.50
   8   0  -1    5.60    4.90
   8   0  -1   17.50    4.90
   8   0  -1   16.00    7.30
   8   0  -1   11.90    6.20
  -8   0   1   13.70    6.60
  -8   0   1   10.30    3.40
  -8   0   1   10.90    4.10
  -8   0   1   17.00    7.20
   7   0  -1   69.39    7.20
   7   0  -1   97.69   16.60
   7   0  -1   73.09   14.50
   7   0  -1   89.99   10.00
  -7   0   1   85.69    8.00
  -7   0   1   90.49   15.10
  -7   0   1  100.89   19.50
  -7   0   1   82.99    7.20
   6   0  -1    8.10    5.50
   6   0  -1    2.60    7.80
   6   0  -1    9.30    2.70
   6   0  -1    9.90    3.40
   6   0  -1    4.00    3.30
  -6   0   1   10.30    4.80
  -6   0   1    9.00    4.90
  -6   0   1    8.80    2.60
   5   0  -1    0.10    1.10
   5   0  -1   -0.30    1.90
   5   0  -1    4.40    2.50
   5   0  -1    0.40    2.60
  -5   0   1    0.50    1.90
  -5   0   1    1.90    1.40
  -5   0   1    0.70    1.30
  -5   0   1   -0.70    1.70
   4   0  -1  373.36   26.60
   4   0  -1  377.26   25.70
   4   0  -1  348.37   20.20
   4   0  -1  382.46   25.30
  -4   0   1  374.56   25.70
  -4   0   1  391.56   25.60
  -4   0   1  385.16   20.20
  -4   0   1  375.36   20.90
   3   0  -1   14.60    2.00
   3   0  -1    9.10    2.60
   3   0  -1   15.60    4.60
   3   0  -1   16.20    4.40
  -3   0   1    8.40    2.70
  -3   0   1   12.90    2.20
  -3   0   1   11.60    3.20
  -3   0   1   13.00    2.30
   2   0  -1 4963.40  240.18
   2   0  -1 4832.92  240.58
  -2   0   1 4914.21  240.38
   1   0  -1  678.73   32.40
   1   0  -1  679.13   34.00
   1   0  -1  672.53   33.70
   1   0  -1  572.74   32.20
  -1   0   1  674.33   33.60
  -1   0   1  654.23   33.80
  -1   0   1  680.23   32.30
  -1   0  -1   28.10    2.20
  -1   0  -1   23.20    3.00
  -1   0  -1   24.40    2.90
  -1   0  -1   25.60    2.80
   1   0   1   27.40    3.10
   1   0   1   29.20    2.20
   1   0   1   23.90    2.90
   1   0   1   24.90    3.00
  -2   0  -1  954.60   49.80
  -2   0  -1 1022.10   52.79
  -2   0  -1  996.30   51.99
  -2   0  -1 1019.60   52.69
   2   0   1 1005.90   52.59
   2   0   1 1034.60   53.19
   2   0   1  951.90   49.70
   2   0   1 1046.50   52.79
  -3   0  -1  151.18   12.20
  -3   0  -1  122.49    8.60
  -3   0  -1  125.29   11.40
  -3   0  -1  146.09   11.10
   3   0   1  144.19    8.70
   3   0   1  149.09   12.60
   3   0   1  145.89   11.90
   3   0   1  128.49   11.40
  -4   0  -1   76.39    6.30
  -4   0  -1   82.59    9.60
  -4   0  -1   89.39   17.90
  -4   0  -1   67.49    8.10
  -4   0  -1   77.99    6.00
   4   0   1   79.59    9.50
   4   0   1   71.79    9.10
   4   0   1   73.89    9.90
  -5   0  -1    4.40    2.30
  -5   0  -1    4.80    4.10
  -5   0  -1    4.10    4.00
  -5   0  -1    4.90    2.50
  -5   0  -1    6.90    2.40
   5   0   1    7.90    4.20
   5   0   1    3.60    2.70
   5   0   1    4.50    2.10
   5   0   1    3.30    2.40
  -6   0  -1    3.50    2.10
  -6   0  -1    2.30    1.60
  -6   0  -1    1.60    2.40
  -6   0  -1    2.40    2.80
   6   0   1    0.50    2.40
   6   0   1    0.50    1.40
   6   0   1    1.20    1.60
   6   0   1   -1.50    2.90
  -7   0  -1    3.20    1.70
  -7   0  -1   -4.20    2.60
  -7   0  -1    0.20    3.80
  -7   0  -1   -3.30    1.50
   7   0   1   -2.20    3.00
   7   0   1    0.10    1.80
   7   0   1    5.70    5.60
  -8   0  -1   13.30    6.00
  -8   0  -1   -1.00    3.60
  -8   0  -1    3.70    3.20
   8   0   1    6.20    3.30
   8   0   1   -6.80    5.50
   8   0   1    7.00    4.70
   8   0   1    6.40    5.20
   8   0   1    9.20    3.60
   8   0   1    4.50    4.50
  -9   0  -1    4.70    3.90
  -9   0  -1    4.30    2.60
  -9   0  -1   16.80    7.00
   9   0   1   -2.60    5.00
   9   0   1   12.70    8.10
   9   0   1   10.70    4.90
   9   0   1    3.70    3.20
 -10   0  -1   -0.20    6.00
  10   0   1   -3.90    6.00
  10   0   1    5.70    7.90
  10   0   1    3.00    4.30
   9  -1  -1   26.60   12.90
   9  -1  -1   48.30    9.20
   9  -1  -1   58.99   16.30
   9  -1  -1   52.69   16.70
   9  -1  -1   55.89    6.80
  -9   1   1   55.59   13.50
  -9   1   1   53.29    6.40
  -9   1   1   52.79    9.30
   8  -1  -1   -4.40    6.10
   8  -1  -1    6.70    6.30
   8  -1  -1    6.50    2.80
   8  -1  -1    6.10    3.80
   8  -1  -1    9.00    4.80
   8  -1  -1   13.70   11.50
  -8   1   1    3.20    2.60
  -8   1   1    3.10    4.70
  -8   1   1    2.90    6.40
  -8   1   1    2.50    2.10
   7  -1  -1   28.60    8.80
   7  -1  -1   30.50    8.50
   7  -1  -1   17.50    6.30
   7  -1  -1   16.30    8.30
   7  -1  -1   25.60    4.10
  -7   1   1   14.40    5.30
  -7   1   1   27.30    5.00
  -7   1   1   32.90    4.30
  -7   1   1   27.90    8.00
   6  -1  -1  131.59   16.00
   6  -1  -1  143.29   17.70
   6  -1  -1  146.69   10.30
   6  -1  -1  173.88   17.90
   6  -1  -1  164.28   17.20
  -6   1   1  139.69   11.00
  -6   1   1  139.89   16.20
  -6   1   1  152.48   16.60
  -6   1   1  149.88   10.10
   5  -1  -1    0.30    2.00
   5  -1  -1    2.40    3.10
   5  -1  -1   -2.10    2.50
  -5   1   1    3.10    1.50
  -5   1   1    4.30    2.90
  -5   1   1    2.30    1.60
  -5   1   1    2.90    2.80
   4  -1  -1    1.60    1.90
   4  -1  -1    1.70    2.30
   4  -1  -1    3.70    1.40
   4  -1  -1    2.80    2.30
  -4   1   1    1.20    1.00
  -4   1   1    1.40    1.80
  -4   1   1    1.10    2.30
  -4   1   1    0.50    1.10
   3  -1  -1  200.88   15.10
   3  -1  -1  195.58   14.20
   3  -1  -1  197.88   10.80
   3  -1  -1  193.88   15.30
  -3   1   1  213.18   15.20
  -3   1   1  191.28   11.30
  -3   1   1  213.28   15.20
  -3   1   1  170.58   10.50
   2  -1  -1 2790.72  142.39
   2  -1  -1 2963.80  141.59
   2  -1  -1 2752.52  142.29
  -2   1   1 2908.91  142.49
  -2   1   1 2892.71  142.09
   1  -1  -1 1480.85   77.39
   1  -1  -1 1641.04   78.39
   1  -1  -1 1544.95   77.19
  -1   1   1 1562.14   77.09
  -1   1   1 1545.05   77.39
  -1  -1  -1 1313.77   63.99
  -1  -1  -1 1249.47   64.59
  -1  -1  -1 1185.98   64.69
   1   1   1 1260.57   66.19
   1   1   1 1306.17   63.99
   1   1   1 1406.86   66.59
  -2  -1  -1 1880.51   89.89
  -2  -1  -1 1765.92   92.09
  -2  -1  -1 1840.12   92.99
  -2  -1  -1 1906.51   92.29
   2   1   1 1884.51   92.29
   2   1   1 1682.13   92.49
   2   1   1 1853.31   93.19
  -3  -1  -1  661.03   35.90
  -3  -1  -1  633.34   32.30
  -3  -1  -1  643.74   35.10
  -3  -1  -1  611.54   31.60
  -3  -1  -1  643.44   36.50
   3   1   1  541.15   31.70
   3   1   1  611.04   36.80
   3   1   1  634.34   35.70
   3   1   1  582.64   35.80
  -4  -1  -1   15.40    4.70
  -4  -1  -1   15.60    3.00
  -4  -1  -1   13.20    3.50
  -4  -1  -1   15.60    2.80
  -4  -1  -1    5.50    2.20
   4   1   1   15.60    4.90
   4   1   1   13.10    4.30
   4   1   1   10.70    3.90
   4   1   1   11.70    3.10
  -5  -1  -1  381.46   26.10
  -5  -1  -1  385.06   27.50
  -5  -1  -1  404.46   28.60
  -5  -1  -1  373.16   22.40
   5   1   1  376.16   27.80
   5   1   1  369.36   29.10
   5   1   1  398.76   22.10
  -6  -1  -1   69.49    9.30
  -6  -1  -1   54.69   10.50
  -6  -1  -1   51.39   10.20
  -6  -1  -1   44.30    6.40
   6   1   1   49.40   10.70
   6   1   1   54.79    5.90
   6   1   1   57.09   11.50
   6   1   1   56.29    6.30
   6   1   1   56.49    9.90
  -7  -1  -1  567.84   41.70
  -7  -1  -1  592.44   32.50
  -7  -1  -1  614.34   43.00
  -7  -1  -1  615.94   34.80
   7   1   1  565.14   42.00
   7   1   1  569.44   34.30
   7   1   1  633.24   33.90
   7   1   1  572.64   43.80
   7   1   1  633.94   46.20
  -8  -1  -1   45.80   10.90
  -8  -1  -1   52.89    7.90
  -8  -1  -1   43.70    5.70
  -8  -1  -1   66.89   13.60
   8   1   1   57.09    7.00
   8   1   1   53.29    8.00
   8   1   1   56.39   14.40
   8   1   1   54.99   13.70
   8   1   1   44.90   11.20
  -9  -1  -1   -4.20    3.00
  -9  -1  -1   -0.50    5.00
  -9  -1  -1    2.40    2.30
   9   1   1  -16.70    7.10
   9   1   1    5.70    6.80
   9   1   1   -0.50    2.60
   9   1   1   -3.90    2.90
   9   1   1   -2.40    2.90
 -10  -1  -1    5.00    2.90
 -10  -1  -1    0.60    7.60
  10   1   1    0.10    3.90
  10   1   1    7.00   10.50
  10   1   1    6.50    4.60
  10   1   1   -3.80    6.60
   9  -2  -1   14.00    9.00
   9  -2  -1   16.10    3.80
   9  -2  -1   15.60    8.60
  -9   2   1    8.50    5.30
  -9   2   1   14.80    8.20
  -9   2   1   10.50    3.50
   8  -2  -1  115.69   20.40
   8  -2  -1  123.79   17.00
   8  -2  -1  116.09   17.90
   8  -2  -1  135.49    9.90
  -8   2   1  109.79   10.80
  -8   2   1  130.59   17.60
  -8   2   1  123.29    9.80
   7  -2  -1   19.30   10.10
   7  -2  -1    8.80    2.90
   7  -2  -1   14.80    7.10
   7  -2  -1    8.20    5.60
  -7   2   1   15.00    3.30
  -7   2   1   11.50    3.40
  -7   2   1   15.20    9.50
  -7   2   1   23.10    7.70
   6  -2  -1   59.19   12.30
   6  -2  -1   59.09    5.60
   6  -2  -1   88.69   15.60
   6  -2  -1   55.79   11.80
  -6   2   1   67.39   12.10
  -6   2   1   64.59   12.00
  -6   2   1   57.69    6.40
  -6   2   1   55.19    5.30
   5  -2  -1   60.29   10.90
   5  -2  -1   46.80    9.40
   5  -2  -1   71.39   10.40
   5  -2  -1   75.09   12.90
  -5   2   1   65.49    5.20
  -5   2   1   56.29    5.00
  -5   2   1   62.89    6.10
  -5   2   1   70.89    9.60
  -5   2   1   83.49   13.10
   4  -2  -1  127.79   12.30
   4  -2  -1  148.39   14.00
   4  -2  -1  115.09   13.00
   4  -2  -1  134.29   13.60
   4  -2  -1  118.99    8.20
  -4   2   1  150.88    8.50
  -4   2   1  128.39    9.00
  -4   2   1  130.89    8.20
  -4   2   1  118.59   12.90
   3  -2  -1    0.30    1.80
   3  -2  -1    0.80    0.70
   3  -2  -1   -1.20    1.10
   3  -2  -1    1.20    1.10
   3  -2  -1    0.90    1.50
  -3   2   1    2.30    1.40
  -3   2   1    0.80    0.80
  -3   2   1    1.60    1.00
  -3   2   1    3.00    1.80
   2  -2  -1   54.99    3.50
   2  -2  -1   55.09    6.70
   2  -2  -1   47.10    3.40
   2  -2  -1   51.19    6.20
   2  -2  -1   54.79    6.20
  -2   2   1   48.30    3.50
  -2   2   1   57.59    5.80
  -2   2   1   56.29    3.50
  -2   2   1   51.79    6.20
   1  -2  -1  366.16   20.10
   1  -2  -1  402.86   23.00
   1  -2  -1  352.06   21.20
   1  -2  -1  341.77   17.70
  -1   2   1  404.66   22.10
  -1   2   1  309.07   17.60
  -1   2   1  345.97   20.80
  -1   2   1  354.66   17.80
  -1   2   1  357.76   19.70
   0  -2  -1 1002.50   49.40
   0  -2  -1 1063.09   48.40
   0  -2  -1  840.72   53.89
   0  -2  -1 1047.70   53.09
   0   2   1 1048.50   49.40
   0   2   1 1039.20   52.79
   0   2   1  896.81   53.89
  -1  -2  -1 1093.99   54.89
  -1  -2  -1 1117.09   58.09
  -1  -2  -1 1120.89   58.39
  -1  -2  -1 1202.98   60.59
  -1  -2  -1 1114.29   56.09
   1   2   1 1121.09   54.99
   1   2   1 1075.49   60.19
   1   2   1 1146.19   58.89
   1   2   1 1143.09   58.49
   1   2   1 1079.19   56.09
  -2  -2  -1   55.29    6.10
  -2  -2  -1   55.69    3.80
  -2  -2  -1   55.09    6.50
  -2  -2  -1   58.59    4.30
  -2  -2  -1   53.29    5.60
   2   2   1   50.99    6.20
   2   2   1   59.69    7.10
   2   2   1   56.89    3.80
   2   2   1   43.30    4.00
   2   2   1   61.59    6.00
   2   2   1   62.39    4.40
  -3  -2  -1  533.75   31.60
  -3  -2  -1  545.05   31.80
  -3  -2  -1  536.05   28.70
  -3  -2  -1  559.74   33.30
   3   2   1  528.35   28.30
   3   2   1  543.75   32.00
   3   2   1  555.54   28.10
   3   2   1  532.05   33.50
   3   2   1  560.14   28.90
   3   2   1  534.55   32.80
  -4  -2  -1   18.70    5.60
  -4  -2  -1   16.60    4.70
  -4  -2  -1   15.80    4.30
  -4  -2  -1   14.00    2.80
   4   2   1   10.80    3.80
   4   2   1   13.00    4.30
   4   2   1    7.50    3.20
   4   2   1   10.30    2.20
  -5  -2  -1  152.58   13.70
  -5  -2  -1  157.98   11.10
  -5  -2  -1  147.99   14.70
  -5  -2  -1  171.08   16.30
   5   2   1  155.18   10.90
   5   2   1  147.89   15.40
   5   2   1  146.19   10.40
   5   2   1  138.29   14.50
   5   2   1  138.39   15.70
  -6  -2  -1   83.29   11.50
  -6  -2  -1   73.39   13.60
  -6  -2  -1   83.89   10.40
  -6  -2  -1   76.89    7.60
   6   2   1   64.59    7.00
   6   2   1   78.69   13.90
   6   2   1   80.79    7.30
   6   2   1   87.59   14.40
   6   2   1   88.49   15.00
  -7  -2  -1   18.00    6.80
  -7  -2  -1   15.90    6.10
  -7  -2  -1   23.80    4.80
   7   2   1   18.30    7.80
   7   2   1   25.00    4.90
   7   2   1   19.20    5.90
   7   2   1   19.40    8.30
   7   2   1   33.00    6.00
  -8  -2  -1   21.30    7.90
  -8  -2  -1   18.20    4.60
  -8  -2  -1   15.30    8.00
  -8  -2  -1   24.10    4.60
   8   2   1   14.00    6.10
   8   2   1   12.90    4.10
   8   2   1   34.20   11.30
   8   2   1   23.60    5.40
   8   2   1   18.70    6.70
  -9  -2  -1   14.50    4.00
  -9  -2  -1   18.80    9.20
  -9  -2  -1   14.60    4.60
   9   2   1    7.80   10.70
   9   2   1   13.50    4.50
   9   2   1    3.50    6.00
   9   2   1   21.60    5.50
 -10  -2  -1    0.30    2.60
 -10  -2  -1   -5.00    5.80
  10   2   1    8.30    5.90
  10   2   1   -7.30    6.90
  10   2   1   10.60    4.30
  10   2   1   -1.40    3.00
   9  -3  -1    7.30    2.80
   9  -3  -1  -12.80    6.00
   9  -3  -1   -3.50    5.40
  -9   3   1    3.30    6.80
  -9   3   1    8.60    3.20
  -9   3   1    5.60    3.80
   8  -3  -1   15.50    9.40
   8  -3  -1    8.90    7.80
   8  -3  -1   20.10    4.10
   8  -3  -1   22.60    8.70
  -8   3   1   23.10    4.60
  -8   3   1   24.70    8.00
  -8   3   1   21.00    4.60
   7  -3  -1  110.69   19.20
   7  -3  -1  103.09    8.20
   7  -3  -1   85.39   15.70
   7  -3  -1  100.29   18.80
  -7   3   1  100.09   16.20
  -7   3   1  113.99   18.50
  -7   3   1  113.99    9.80
  -7   3   1   99.09    8.10
   6  -3  -1   68.79    6.10
   6  -3  -1   54.59   11.60
   6  -3  -1   89.09   13.60
   6  -3  -1   68.39   12.90
   6  -3  -1   75.99   14.80
  -6   3   1   62.99   11.50
  -6   3   1   91.39   14.70
  -6   3   1   77.19    6.20
   5  -3  -1   40.60   15.70
   5  -3  -1   29.20    6.80
   5  -3  -1   55.29   11.30
   5  -3  -1   37.70    9.20
   5  -3  -1   36.80    5.70
  -5   3   1   38.60    3.90
  -5   3   1   39.20    8.50
  -5   3   1   44.90    4.90
  -5   3   1   46.10    4.40
  -5   3   1   28.00    6.10
   4  -3  -1   93.99    6.70
   4  -3  -1   95.69   12.20
   4  -3  -1  103.79   10.90
   4  -3  -1  112.49   12.60
   4  -3  -1  103.69   11.80
  -4   3   1   97.99    7.00
  -4   3   1  105.79    6.70
  -4   3   1  105.09   11.90
  -4   3   1   90.49   10.50
   3  -3  -1  196.78   11.50
   3  -3  -1  219.88   17.60
   3  -3  -1  181.38   15.80
   3  -3  -1  226.58   18.30
   3  -3  -1  223.88   15.60
  -3   3   1  216.98   11.70
  -3   3   1  201.58   15.40
  -3   3   1  188.58   16.20
  -3   3   1  192.28   11.70
   2  -3  -1  107.69    5.80
   2  -3  -1   98.39    6.00
   2  -3  -1  112.19   10.70
   2  -3  -1   98.49   11.00
   2  -3  -1   88.29    8.70
  -2   3   1   82.59    5.50
  -2   3   1  100.69    9.90
  -2   3   1   97.59    8.50
  -2   3   1   94.89    6.00
  -2   3   1  108.59   10.10
   1  -3  -1    2.60    2.60
   1  -3  -1    0.00    1.00
   1  -3  -1   -0.50    1.50
   1  -3  -1    1.40    0.50
  -1   3   1    0.80    0.80
  -1   3   1    0.90    0.60
  -1   3   1    1.00    1.90
  -1   3   1    0.20    1.20
  -1   3   1    0.50    0.40
  -1   3   1    1.10    1.20
   0  -3  -1 1161.18   56.49
   0  -3  -1 1205.68   55.09
   0  -3  -1  957.30   63.19
   0   3   1 1040.50   63.39
   0   3   1 1145.79   61.29
   0   3   1 1183.28   55.09
   0   3   1 1120.49   56.29
  -1  -3  -1  207.88   12.40
  -1  -3  -1  187.78   15.40
  -1  -3  -1  213.38   15.70
  -1  -3  -1  223.38   11.40
   1   3   1  211.48   11.40
   1   3   1  207.08   16.40
   1   3   1  208.18   16.10
   1   3   1  200.58   12.60
  -2  -3  -1   12.40    2.00
  -2  -3  -1   11.40    3.20
  -2  -3  -1   13.90    2.20
  -2  -3  -1   16.40    4.20
  -2  -3  -1   16.30    3.20
   2   3   1   14.80    5.40
   2   3   1    9.60    3.20
   2   3   1   15.50    2.20
   2   3   1   11.50    3.70
   2   3   1   16.70    3.40
  -3  -3  -1 1011.90   50.79
  -3  -3  -1 1003.10   54.19
  -3  -3  -1  960.80   50.99
  -3  -3  -1 1049.99   55.09
  -3  -3  -1 1002.40   56.59
   3   3   1 1001.50   57.09
   3   3   1 1008.50   54.69
   3   3   1 1047.40   51.49
   3   3   1  980.00   56.19
  -4  -3  -1   54.89    7.50
  -4  -3  -1   51.39    7.10
  -4  -3  -1   54.59    5.10
  -4  -3  -1   75.49    9.60
   4   3   1   51.99    9.30
   4   3   1   70.89   11.70
   4   3   1   48.90    5.10
   4   3   1   47.10    5.00
   4   3   1   64.39   10.20
   4   3   1   52.29    4.80
  -5  -3  -1    4.30    2.00
  -5  -3  -1    3.80    2.50
  -5  -3  -1    1.70    2.00
  -5  -3  -1    2.80    2.60
   5   3   1    3.00    1.60
   5   3   1    1.10    2.80
   5   3   1    2.10    2.10
   5   3   1    1.50    2.10
   5   3   1    1.50    1.30
  -6  -3  -1  177.78   13.10
  -6  -3  -1  175.08   16.30
  -6  -3  -1  150.88   17.80
  -6  -3  -1  176.88   17.50
   6   3   1  193.88   13.10
   6   3   1  175.08   17.90
   6   3   1  198.18   20.70
   6   3   1  248.88   21.80
  -7  -3  -1   37.70    6.00
  -7  -3  -1   31.90    8.50
  -7  -3  -1   35.90    7.80
  -7  -3  -1   37.80    9.70
   7   3   1   38.50    5.80
   7   3   1   31.90   10.40
   7   3   1   37.80    9.50
   7   3   1   23.60    7.60
   7   3   1   30.30    5.30
  -8  -3  -1    7.80    2.80
  -8  -3  -1    7.90    4.30
  -8  -3  -1   12.30    3.40
  -8  -3  -1   11.50    5.60
   8   3   1   -1.30    5.20
   8   3   1   10.70    7.10
   8   3   1   11.70    4.20
   8   3   1   16.30    5.30
   8   3   1   17.70    4.60
  -9  -3  -1   54.59    6.50
  -9  -3  -1   35.20   11.40
  -9  -3  -1   42.50    7.00
   9   3   1   36.20    9.90
   9   3   1   51.39    7.30
   9   3   1   61.19   17.40
   9   3   1   27.70   11.10
 -10  -3  -1   -1.80    6.50
 -10  -3  -1    2.00    2.50
  10   3   1    3.30    3.60
  10   3   1   10.40    7.00
   9  -4  -1  207.58   39.40
   9  -4  -1  259.17   33.30
   9  -4  -1  243.98   16.00
  -9   4   1  227.38   25.30
  -9   4   1  265.97   19.10
  -9   4   1  252.77   16.50
   8  -4  -1    2.10    7.20
   8  -4  -1   -4.90    5.70
   8  -4  -1   -5.00    5.90
   8  -4  -1    1.60    1.70
  -8   4   1    4.50    2.30
  -8   4   1   -2.30    4.60
  -8   4   1   -2.10    2.40
   7  -4  -1  191.18   21.40
   7  -4  -1  165.98   12.40
   7  -4  -1  207.78   23.00
   7  -4  -1  171.18   22.80
   7  -4  -1  199.18   24.30
  -7   4   1  202.98   12.70
  -7   4   1  226.08   23.90
  -7   4   1  192.28   19.90
  -7   4   1  187.78   14.20
   6  -4  -1  279.37   26.50
   6  -4  -1  235.88   23.30
   6  -4  -1  279.97   16.60
   6  -4  -1  298.47   28.00
   6  -4  -1  281.67   26.40
  -6   4   1  278.17   25.20
  -6   4   1  283.07   23.60
  -6   4   1  259.97   16.50
  -6   4   1  287.87   18.10
  -6   4   1  279.07   16.20
   5  -4  -1   78.39   10.80
   5  -4  -1   84.99    6.60
   5  -4  -1   78.89   14.00
   5  -4  -1   98.49   13.80
   5  -4  -1   62.39   11.60
  -5   4   1   77.49    6.00
  -5   4   1   81.19   10.40
  -5   4   1   84.79   14.40
   4  -4  -1    0.50    2.90
   4  -4  -1    0.70    1.00
   4  -4  -1   -3.30    2.60
   4  -4  -1   -2.60    1.70
   4  -4  -1   -1.60    1.50
  -4   4   1   -2.60    1.50
  -4   4   1   -0.30    0.70
  -4   4   1    3.20    2.70
  -4   4   1    0.90    1.10
   3  -4  -1   81.29   15.70
   3  -4  -1   76.49    9.40
   3  -4  -1   83.99    5.70
   3  -4  -1   64.19   10.70
  -3   4   1   84.19   10.10
  -3   4   1   82.79   10.10
  -3   4   1   78.09    5.60
  -3   4   1   76.29    5.70
  -3   4   1   77.59    9.90
   2  -4  -1  194.58   19.50
   2  -4  -1  212.38   18.10
   2  -4  -1  211.78   15.60
   2  -4  -1  199.58   11.00
  -2   4   1  223.68   11.80
  -2   4   1  219.38   16.90
  -2   4   1  214.58   14.80
  -2   4   1  187.08   10.90
  -2   4   1  235.68   17.70
   1  -4  -1  205.08    9.90
   1  -4  -1  169.78   18.40
   1  -4  -1  191.68   13.10
   1  -4  -1  187.58   17.10
  -1   4   1  190.18   12.70
  -1   4   1  194.78   15.60
  -1   4   1  197.18   17.30
  -1   4   1  205.68   10.80
  -1   4   1  168.68    9.80
   0  -4  -1    6.30    1.20
   0  -4  -1    5.90    1.70
   0  -4  -1    4.40    3.00
   0  -4  -1    2.00    4.00
   0  -4  -1    6.30    0.70
   0   4   1    4.70    3.90
   0   4   1    7.00    1.30
   0   4   1    4.50    2.60
   0   4   1    2.70    1.20
  -1  -4  -1  420.06   28.90
  -1  -4  -1  422.96   21.70
  -1  -4  -1  429.66   23.20
  -1  -4  -1  421.16   31.50
  -1  -4  -1  430.26   27.90
   1   4   1  442.46   21.80
   1   4   1  399.56   23.20
   1   4   1  340.67   30.00
   1   4   1  425.16   28.30
  -2  -4  -1    9.20    1.80
  -2  -4  -1   10.70    4.40
  -2  -4  -1   11.50    3.00
  -2  -4  -1    9.80    3.30
   2   4   1    7.20    3.50
   2   4   1    5.30    2.90
   2   4   1    9.00    2.90
   2   4   1    6.40    1.70
   2   4   1    9.00    4.70
  -3  -4  -1   -0.40    0.70
  -3  -4  -1   -0.30    0.90
  -3  -4  -1    0.90    0.80
  -3  -4  -1   -0.50    0.60
  -3  -4  -1    4.30    3.00
   3   4   1   -0.60    1.40
   3   4   1    0.20    0.90
   3   4   1    0.50    2.40
   3   4   1    0.30    1.20
   3   4   1   -0.70    2.20
  -4  -4  -1   77.39   10.30
  -4  -4  -1   72.39    6.10
  -4  -4  -1   70.69    8.30
  -4  -4  -1   70.89    6.10
  -4  -4  -1   78.49    9.80
   4   4   1   53.19    9.90
   4   4   1   69.49    6.40
   4   4   1   62.39   10.90
   4   4   1   67.89    8.50
  -5  -4  -1   29.20    7.10
  -5  -4  -1   43.80    6.40
  -5  -4  -1   54.79   11.20
  -5  -4  -1   38.20    6.90
   5   4   1   47.70    5.10
   5   4   1   46.40    5.30
   5   4   1   60.99   10.30
   5   4   1   41.50    9.80
   5   4   1   28.80    7.10
   5   4   1   44.20    5.10
  -6  -4  -1  184.58   12.50
  -6  -4  -1  180.38   19.00
  -6  -4  -1  191.18   16.60
  -6  -4  -1  184.88   17.10
   6   4   1  143.79   12.10
   6   4   1  153.58   16.70
   6   4   1  162.88   19.00
   6   4   1  167.68   18.80
   6   4   1  160.58   11.90
  -7  -4  -1   10.00    3.10
  -7  -4  -1    3.00    2.90
  -7  -4  -1    8.60    4.10
  -7  -4  -1   12.50    5.40
   7   4   1    3.80    6.00
   7   4   1    6.00    6.20
   7   4   1    6.80    3.60
   7   4   1   12.00    3.20
   7   4   1    2.00    3.50
  -8  -4  -1    8.40    4.70
  -8  -4  -1    3.90    5.70
  -8  -4  -1   10.90    4.90
   8   4   1   17.10    4.90
   8   4   1    1.90    6.70
   8   4   1   13.00    8.30
   8   4   1   12.80    3.60
   8   4   1   13.50    7.00
  -9  -4  -1    2.10    2.90
  -9  -4  -1  -10.00    4.60
  -9  -4  -1    3.30    2.70
   9   4   1    6.10    3.60
   9   4   1   14.30    9.80
   9   4   1    5.70    3.80
   9   4   1   -0.80    4.70
 -10  -4  -1    9.40    3.70
  10   4   1   -1.30    4.50
  10   4   1    3.20    3.50
  10   4   1   -4.20    3.80
   9  -5  -1   84.89   20.40
   8  -5  -1   20.90    3.90
   8  -5  -1   21.60    8.50
   8  -5  -1   31.30   12.30
  -8   5   1   14.80    4.10
  -8   5   1    9.30    3.00
  -8   5   1    4.50    5.10
   7  -5  -1   13.70    7.00
   7  -5  -1   17.50   10.10
   7  -5  -1   19.30    3.90
   7  -5  -1    6.10    7.10
  -7   5   1   11.80    7.70
  -7   5   1   11.80    3.00
  -7   5   1    7.20    3.50
  -7   5   1    0.20    6.40
   6  -5  -1   31.90    4.30
   6  -5  -1   24.60   10.60
   6  -5  -1   21.10    7.40
   6  -5  -1   33.00    9.90
  -6   5   1   32.90    5.40
  -6   5   1   27.50    8.40
  -6   5   1   28.20    7.30
  -6   5   1   35.60    3.90
   5  -5  -1   13.90    6.10
   5  -5  -1    2.50    6.60
   5  -5  -1   10.50    4.60
   5  -5  -1    3.20    2.80
   5  -5  -1   14.40    3.20
  -5   5   1   10.40    3.60
  -5   5   1   13.40    6.60
  -5   5   1    9.50    2.20
  -5   5   1    4.60    2.80
   4  -5  -1   59.09   13.00
   4  -5  -1   54.89    5.30
   4  -5  -1   81.79   16.10
   4  -5  -1   57.19   11.80
   4  -5  -1   71.59    9.00
  -4   5   1   66.09    5.70
  -4   5   1   80.99   11.00
  -4   5   1   69.09    9.20
  -4   5   1   64.39    4.80
   3  -5  -1   -1.20    2.70
   3  -5  -1    0.00    4.30
   3  -5  -1    8.40    3.60
  -3   5   1    6.00    4.70
  -3   5   1    5.30    3.50
  -3   5   1    6.10    1.40
  -3   5   1    7.20    2.00
  -3   5   1   10.40    3.80
   2  -5  -1  226.58   11.30
   2  -5  -1  170.38   21.00
   2  -5  -1  195.68   19.60
   2  -5  -1  198.18   16.00
  -2   5   1  203.38   12.20
  -2   5   1  215.18   15.80
  -2   5   1  218.78   12.60
  -2   5   1  216.68   18.00
  -2   5   1  250.07   19.50
  -2   5   1  196.28   11.00
   1  -5  -1 1227.38   61.99
   1  -5  -1 1298.67   74.69
   1  -5  -1 1243.78   66.59
  -1   5   1 1343.87   61.99
  -1   5   1 1237.78   70.49
  -1   5   1 1210.98   65.79
  -1   5   1 1302.17   63.39
  -1   5   1 1337.77   74.79
   0  -5  -1    1.00    2.50
   0  -5  -1    0.00    2.70
   0  -5  -1    2.60    0.60
   0  -5  -1    3.30    1.10
   0  -5  -1    2.10    1.40
   0   5   1    6.80    5.20
   0   5   1    0.30    2.10
   0   5   1    2.00    0.80
   0   5   1    1.30    0.80
  -1  -5  -1   38.50    4.50
  -1  -5  -1   40.10    3.50
  -1  -5  -1   28.90    7.70
  -1  -5  -1   32.90    7.20
  -1  -5  -1   43.10   10.60
   1   5   1   32.10    7.70
   1   5   1   40.80    3.50
   1   5   1   41.20    4.70
   1   5   1   32.30    9.50
  -2  -5  -1   38.40    3.70
  -2  -5  -1   55.69   11.80
  -2  -5  -1   40.60    5.00
  -2  -5  -1   39.20    7.30
  -2  -5  -1   47.20    9.40
   2   5   1   39.80    9.00
   2   5   1   37.30    8.00
   2   5   1   35.00   10.20
   2   5   1   41.00    3.90
   2   5   1   35.60    5.00
  -3  -5  -1  154.58   10.40
  -3  -5  -1  164.58   14.00
  -3  -5  -1  171.58   12.90
  -3  -5  -1  184.68   11.60
  -3  -5  -1  160.78   15.80
   3   5   1  192.48   20.60
   3   5   1  166.28   17.10
   3   5   1  149.29   10.60
   3   5   1  154.58   15.60
  -4  -5  -1  292.57   17.00
  -4  -5  -1  290.87   17.40
  -4  -5  -1  267.27   19.80
  -4  -5  -1  273.27   23.90
  -4  -5  -1  284.77   24.20
   4   5   1  338.67   29.80
   4   5   1  286.47   23.50
   4   5   1  268.77   17.30
   4   5   1  269.87   24.10
   4   5   1  278.57   21.10
  -5  -5  -1  371.66   21.20
  -5  -5  -1  336.37   20.80
  -5  -5  -1  372.56   28.90
  -5  -5  -1  363.06   25.30
  -5  -5  -1  364.46   25.40
   5   5   1  319.97   27.80
   5   5   1  387.06   21.40
   5   5   1  316.87   21.20
   5   5   1  327.87   25.70
   5   5   1  339.77   29.30
  -6  -5  -1   -1.90    3.40
  -6  -5  -1    2.10    2.70
  -6  -5  -1    1.30    1.80
  -6  -5  -1    5.30    3.60
   6   5   1   -0.70    3.40
   6   5   1   -0.10    2.40
   6   5   1    3.90    2.10
   6   5   1    2.40    2.40
   6   5   1    3.30    2.40
  -7  -5  -1   -1.20    3.00
  -7  -5  -1    4.20    3.60
  -7  -5  -1   -0.70    1.40
  -7  -5  -1    5.40    3.40
   7   5   1   -1.80    1.40
   7   5   1   -2.80    3.10
   7   5   1   -4.00    4.40
   7   5   1   -5.90    4.80
  -8  -5  -1   48.80   10.80
  -8  -5  -1   48.30   10.90
  -8  -5  -1   42.00   11.10
   8   5   1   40.20   13.30
   8   5   1   20.10   12.20
   8   5   1   38.20    7.00
   8   5   1   35.10   10.00
  -9  -5  -1    7.30    7.40
  -9  -5  -1    3.50    2.80
   9   5   1    3.50    3.20
   9   5   1   11.60    5.90
   9   5   1    7.60    9.50
 -10  -5  -1   10.20    4.20
 -10  -5  -1    8.70    7.50
  10   5   1   16.90   10.10
  10   5   1   10.10    4.80
   8  -6  -1   40.60   16.60
   8  -6  -1   10.30    8.60
  -8   6   1   12.50    6.70
  -8   6   1   20.60    4.00
   7  -6  -1    4.10    6.50
   7  -6  -1    3.10   12.70
   7  -6  -1    5.90    7.90
  -7   6   1   12.50    4.10
  -7   6   1   11.80    4.90
  -7   6   1    9.40    2.70
   6  -6  -1    3.30    2.30
   6  -6  -1   -3.20    3.90
   6  -6  -1    5.20    5.20
   6  -6  -1   -9.00    5.10
   6  -6  -1   -3.20    3.60
  -6   6   1   11.30    6.30
  -6   6   1    3.10    3.60
  -6   6   1    3.70    1.80
  -6   6   1   -3.00    2.30
   5  -6  -1   -2.60    2.80
   5  -6  -1    1.30    4.90
   5  -6  -1    0.50    3.00
   5  -6  -1   -0.20    2.50
  -5   6   1    1.00    2.20
  -5   6   1    3.40    4.60
  -5   6   1    3.00    2.20
  -5   6   1    1.60    1.30
   4  -6  -1    3.80    3.10
   4  -6  -1    3.60    3.00
   4  -6  -1   -3.60    3.40
   4  -6  -1   -1.80    2.10
  -4   6   1    3.00    2.30
  -4   6   1    3.80    2.90
  -4   6   1    1.50    0.90
  -4   6   1    3.20    1.80
   3  -6  -1  116.69   18.60
   3  -6  -1   70.59   15.70
   3  -6  -1   73.19   10.30
  -3   6   1   97.49    6.10
  -3   6   1  104.39   12.60
  -3   6   1   98.69   10.30
  -3   6   1   82.99    6.80
  -3   6   1   92.59    8.40
  -3   6   1  102.29   12.70
   2  -6  -1  218.38   26.60
   2  -6  -1  305.57   14.50
   2  -6  -1  293.47   20.70
   2  -6  -1  285.67   26.50
  -2   6   1  291.07   24.10
  -2   6   1  278.57   22.40
  -2   6   1  275.07   16.00
  -2   6   1  270.77   14.30
  -2   6   1  256.17   18.70
  -2   6   1  266.77   15.90
   1  -6  -1 1276.37   66.59
   1  -6  -1 1002.20   86.79
   1  -6  -1 1321.47   76.99
   1  -6  -1 1154.58   60.89
  -1   6   1 1292.77   66.49
  -1   6   1 1284.67   71.79
  -1   6   1 1306.87   62.69
  -1   6   1 1329.27   76.69
   0  -6  -1 1248.08   62.09
   0  -6  -1 1316.57   66.69
   0  -6  -1 1230.08   80.79
   0  -6  -1 1316.47   77.39
   0  -6  -1 1316.67   64.09
   0   6   1 1313.37   75.29
   0   6   1 1313.97   63.79
   0   6   1 1299.37   66.39
   0   6   1 1096.09   77.89
  -1  -6  -1  394.86   30.80
  -1  -6  -1  368.16   32.60
  -1  -6  -1  320.47   20.50
  -1  -6  -1  368.76   27.60
  -1  -6  -1  334.97   18.90
   1   6   1  332.77   21.10
   1   6   1  271.17   29.90
   1   6   1  376.36   19.10
   1   6   1  326.57   28.10
  -2  -6  -1 1307.77   76.29
  -2  -6  -1 1581.34   84.29
  -2  -6  -1 1309.47   66.09
  -2  -6  -1 1419.46   73.89
  -2  -6  -1 1260.77   68.09
   2   6   1 1276.07   78.79
   2   6   1 1261.77   75.29
   2   6   1 1140.39   80.29
  -3  -6  -1   43.70    4.40
  -3  -6  -1   37.00    6.20
  -3  -6  -1   40.10    7.30
  -3  -6  -1   46.10   10.00
   3   6   1   30.20    7.90
   3   6   1   46.00    4.70
   3   6   1   48.40    8.20
   3   6   1   33.10   10.20
   3   6   1   56.69   12.30
  -4  -6  -1  457.75   25.20
  -4  -6  -1  463.75   33.40
  -4  -6  -1  427.06   28.10
  -4  -6  -1  450.15   26.00
  -4  -6  -1  460.25   30.20
   4   6   1  459.55   35.10
   4   6   1  437.46   29.80
   4   6   1  441.46   25.70
   4   6   1  408.76   32.40
   4   6   1  472.05   39.80
  -5  -6  -1   15.70    5.20
  -5  -6  -1   12.80    3.20
  -5  -6  -1   21.60    5.80
  -5  -6  -1   17.30    3.50
  -5  -6  -1    8.20    3.60
   5   6   1   25.00    7.00
   5   6   1    8.90    4.00
   5   6   1   15.50    3.70
   5   6   1    9.20    4.80
   5   6   1   16.20    8.90
  -6  -6  -1   45.00    9.10
  -6  -6  -1   37.20    5.70
  -6  -6  -1   48.50    9.70
  -6  -6  -1   30.00    9.40
   6   6   1   49.10    6.10
   6   6   1   39.90    6.40
   6   6   1   33.80    9.60
   6   6   1   39.40   10.10
   6   6   1   53.99   10.70
  -7  -6  -1   -0.10    1.70
  -7  -6  -1    1.00    2.50
  -7  -6  -1    0.50    2.00
  -7  -6  -1    6.00    4.40
   7   6   1   -3.80    3.00
   7   6   1   -2.40    4.60
   7   6   1    3.10    4.70
   7   6   1   -2.10    1.80
   7   6   1    0.00    2.00
  -8  -6  -1    4.70    6.70
  -8  -6  -1   -1.10    3.40
  -8  -6  -1    6.10    5.50
  -8  -6  -1    1.20    2.50
   8   6   1    0.70    2.60
   8   6   1   -4.20    3.90
   8   6   1    5.50    7.70
   8   6   1    2.90    4.30
  -9  -6  -1   -9.00    4.70
   9   6   1   -0.10    5.10
   9   6   1    0.10    3.30
   9   6   1   -6.20   10.30
 -10  -6  -1    3.90    7.90
 -10  -6  -1   11.20    4.40
  10   6   1   12.30    5.60
  10   6   1    8.80    9.70
   8  -7  -1   -8.40   11.40
  -8   7   1    9.10    2.90
  -8   7   1    6.40    6.10
   7  -7  -1   11.70   10.00
   7  -7  -1    6.80   10.60
  -7   7   1   13.70    4.70
  -7   7   1   20.10    7.30
  -7   7   1   10.90    2.60
   6  -7  -1  101.09   22.80
   6  -7  -1  123.19   16.90
   6  -7  -1  105.29   25.80
   6  -7  -1  159.18   26.60
  -6   7   1   87.79   20.00
  -6   7   1  147.99   20.00
   5  -7  -1   -0.30    4.40
   5  -7  -1    0.70    4.00
   5  -7  -1   -8.50    6.70
   5  -7  -1    1.70    2.70
  -5   7   1    1.00    2.20
  -5   7   1    3.10    4.10
  -5   7   1    2.10    1.30
  -5   7   1    2.60    2.80
   4  -7  -1   -0.50    3.90
   4  -7  -1    3.70    2.80
   4  -7  -1   -1.00    5.50
   4  -7  -1    0.60    4.20
  -4   7   1    1.50    1.70
  -4   7   1    1.40    1.60
  -4   7   1    2.70    4.00
  -4   7   1    1.70    1.00
  -4   7   1    8.30    5.20
  -4   7   1    2.10    1.30
   3  -7  -1  183.28   17.30
   3  -7  -1  147.69   23.30
   3  -7  -1  191.68   23.00
  -3   7   1  197.88   12.40
  -3   7   1  198.08   10.50
  -3   7   1  161.68   18.20
  -3   7   1  182.18   15.60
  -3   7   1  171.88   12.00
   2  -7  -1  161.28    8.30
   2  -7  -1  107.69   22.30
   2  -7  -1  146.79   23.10
   2  -7  -1  137.39   13.60
  -2   7   1  151.88   13.00
  -2   7   1  152.08   18.00
  -2   7   1  147.29   10.20
  -2   7   1  128.99   18.10
   1  -7  -1  159.98   20.00
   1  -7  -1  122.79   22.20
   1  -7  -1  145.09    7.80
   1  -7  -1  148.79   12.50
  -1   7   1  137.39   15.80
  -1   7   1  137.69   18.20
  -1   7   1  137.99   11.70
  -1   7   1  141.59    9.40
   0  -7  -1  619.34   50.79
   0  -7  -1  692.33   48.50
   0  -7  -1  643.54   36.70
   0  -7  -1  661.03   34.10
   0  -7  -1  635.64   31.70
   0   7   1  524.15   47.30
   0   7   1  670.53   36.70
   0   7   1  642.44   33.90
   0   7   1  663.43   45.50
  -1  -7  -1  221.28   15.50
  -1  -7  -1  251.07   43.30
  -1  -7  -1  219.08   13.50
  -1  -7  -1  219.68   21.40
  -1  -7  -1  261.57   27.90
   1   7   1  226.98   23.70
   1   7   1  211.38   26.10
   1   7   1  215.68   13.40
   1   7   1  221.18   15.80
  -2  -7  -1   48.50   12.80
  -2  -7  -1   46.00    5.90
  -2  -7  -1   55.19   10.40
  -2  -7  -1   53.49    4.90
  -2  -7  -1   60.99   14.40
   2   7   1   49.10    6.50
   2   7   1   50.79    4.90
   2   7   1   33.50   10.80
  -3  -7  -1    1.80    1.80
  -3  -7  -1    4.70    2.80
  -3  -7  -1    0.30    1.10
  -3  -7  -1   -1.20    1.60
   3   7   1   -2.40    3.60
   3   7   1    2.40    1.90
   3   7   1    1.00    1.30
   3   7   1    0.40    2.90
   3   7   1   -6.10    2.20
  -4  -7  -1   14.20    4.90
  -4  -7  -1   10.50    4.80
  -4  -7  -1   12.30    2.90
  -4  -7  -1   12.00    4.00
  -4  -7  -1    9.90    4.20
   4   7   1   13.30    3.00
   4   7   1   21.80    6.20
   4   7   1   16.20    8.90
   4   7   1    5.40    4.10
   4   7   1   14.50    7.40
  -5  -7  -1   32.70    8.70
  -5  -7  -1   29.10    6.40
  -5  -7  -1   20.30    4.10
  -5  -7  -1   22.90    6.10
  -5  -7  -1   22.90    4.30
   5   7   1   29.70    7.40
   5   7   1   25.90    4.70
   5   7   1   10.00    6.70
   5   7   1   28.30   11.00
   5   7   1   18.40    7.20
  -6  -7  -1   38.40    5.80
  -6  -7  -1   55.79   13.30
  -6  -7  -1   53.29    9.80
  -6  -7  -1   47.70    6.10
  -6  -7  -1   52.39   10.00
   6   7   1   38.80    6.10
   6   7   1   25.00    8.80
   6   7   1   33.20   10.70
   6   7   1   27.00    7.00
   6   7   1   51.39   14.60
  -7  -7  -1  367.36   27.90
  -7  -7  -1  375.56   33.10
  -7  -7  -1  354.16   28.00
   7   7   1  345.57   33.50
   7   7   1  350.36   30.00
   7   7   1  329.27   23.50
   7   7   1  374.56   34.30
   7   7   1  373.66   41.40
   7   7   1  368.86   23.50
  -8  -7  -1   74.49   15.90
  -8  -7  -1   62.39   11.80
  -8  -7  -1   84.09    9.00
   8   7   1   76.29   17.40
   8   7   1   60.39    9.50
   8   7   1   80.09   17.10
   8   7   1   65.79   14.50
   8   7   1   97.39   26.10
  -9  -7  -1   10.80    4.80
  -9  -7  -1    8.20    5.70
   9   7   1    5.30    4.10
   9   7   1    6.70   11.70
   9   7   1    3.80    3.70
 -10  -7  -1   -0.30    8.50
 -10  -7  -1    4.80    3.50
  10   7   1   -6.70    3.80
  10   7   1    5.40    4.10
   7  -8  -1   57.89   19.70
   7  -8  -1   26.70   15.10
  -7   8   1   42.00   10.50
  -7   8   1   34.90    4.10
  -7   8   1   23.90    5.30
   6  -8  -1   65.49   18.70
   6  -8  -1   63.59   19.10
   6  -8  -1   53.79   16.40
   6  -8  -1   55.39   14.00
  -6   8   1   59.09   11.20
  -6   8   1   49.40    7.10
  -6   8   1   61.49    5.10
   5  -8  -1   11.00    5.90
   5  -8  -1    4.70    7.90
   5  -8  -1   16.90    9.10
  -5   8   1    6.90    6.30
  -5   8   1    9.00    4.70
  -5   8   1   12.90    3.50
   4  -8  -1    5.30    4.40
   4  -8  -1   -1.00    2.10
   4  -8  -1   -1.50    3.30
   4  -8  -1   -9.40    6.10
  -4   8   1    4.20    4.70
  -4   8   1    1.00    1.70
  -4   8   1   -1.80    2.60
  -4   8   1    0.40    0.70
  -4   8   1    3.70    2.50
   3  -8  -1   66.19   15.50
   3  -8  -1   55.09   16.00
   3  -8  -1  114.09   13.60
  -3   8   1  113.09   14.90
  -3   8   1  111.49   11.80
  -3   8   1   97.39    7.90
  -3   8   1   85.29    7.60
  -3   8   1  109.79   16.80
  -3   8   1   98.89    5.80
   2  -8  -1    2.80    4.70
   2  -8  -1    2.90    3.00
   2  -8  -1    8.30    1.40
   2  -8  -1   15.60    9.00
  -2   8   1    4.50    2.20
  -2   8   1   10.20    3.80
  -2   8   1    8.20    2.30
  -2   8   1    5.20    4.60
  -2   8   1    7.70    6.10
   1  -8  -1   -2.20    5.40
   1  -8  -1   -5.20    2.80
   1  -8  -1    0.30    0.50
   1  -8  -1   -0.20    1.60
  -1   8   1    0.20    0.80
  -1   8   1    0.10    1.40
  -1   8   1    0.70    2.50
  -1   8   1    0.30    1.80
  -1   8   1   -1.80    4.60
   0  -8  -1   58.39   13.90
   0  -8  -1   64.49    7.70
   0  -8  -1   70.09    6.20
   0  -8  -1   63.09    3.90
   0  -8  -1   64.09   16.10
   0   8   1   66.99    5.70
   0   8   1   59.59   12.80
   0   8   1   69.79    7.80
   0   8   1   31.70   11.60
  -1  -8  -1   -2.70    4.20
  -1  -8  -1    0.90    1.10
  -1  -8  -1    0.80    1.80
  -1  -8  -1   -1.80    2.40
  -1  -8  -1   -4.70    3.00
   1   8   1    2.20    4.20
   1   8   1    0.80    1.00
   1   8   1   -0.60    5.20
   1   8   1   -0.10    1.20
  -2  -8  -1    7.50    2.70
  -2  -8  -1    9.30    2.40
  -2  -8  -1    6.10    4.30
  -2  -8  -1   15.80    8.70
  -2  -8  -1    1.80    3.20
   2   8   1    4.90    4.20
   2   8   1   10.30    2.60
   2   8   1    3.60    6.30
   2   8   1   10.20    3.60
  -3  -8  -1   22.40    4.50
  -3  -8  -1   19.70    6.80
  -3  -8  -1   25.70    6.80
  -3  -8  -1   19.40    3.30
   3   8   1   24.60    7.90
   3   8   1   15.00    4.20
   3   8   1   12.90    7.10
   3   8   1   14.40    7.80
   3   8   1   23.30    4.00
  -4  -8  -1  149.99   12.80
  -4  -8  -1  162.18   13.90
  -4  -8  -1  177.58   11.80
  -4  -8  -1  139.29   17.90
  -4  -8  -1  162.68   15.50
   4   8   1  172.08   22.10
   4   8   1  105.69   22.50
   4   8   1  141.99   18.70
   4   8   1  183.18   12.60
   4   8   1  164.98   15.60
  -5  -8  -1   79.49   15.30
  -5  -8  -1   77.79    7.40
  -5  -8  -1   77.89   10.50
  -5  -8  -1   74.19    9.70
  -5  -8  -1   68.09    8.00
   5   8   1   54.69   10.20
   5   8   1   60.59   14.00
   5   8   1   52.39   17.20
   5   8   1   67.29   14.40
   5   8   1   75.19    7.90
  -6  -8  -1    0.60    2.50
  -6  -8  -1   -2.70    1.50
  -6  -8  -1    0.50    3.60
  -6  -8  -1    0.40    1.80
  -6  -8  -1   -1.40    1.30
   6   8   1    2.00    2.70
   6   8   1   -0.30    6.90
   6   8   1    0.80    3.30
   6   8   1    2.70    2.10
   6   8   1    2.40    4.90
  -7  -8  -1   63.39   11.70
  -7  -8  -1   45.40   12.60
  -7  -8  -1   57.99   11.60
   7   8   1   42.60    7.50
   7   8   1   49.80   14.70
   7   8   1   42.90   13.10
   7   8   1   68.69    8.20
   7   8   1   54.99   12.40
  -8  -8  -1   70.49   16.00
  -8  -8  -1   83.49   14.00
   8   8   1   64.29   13.50
   8   8   1   68.19   10.10
   8   8   1   97.89   10.50
   8   8   1   88.29   24.80
   8   8   1   79.69   17.70
   8   8   1   63.49   16.40
  -9  -8  -1   56.79   15.90
  -9  -8  -1   30.50    8.20
   9   8   1   35.60   10.20
   9   8   1   45.20   13.90
 -10  -8  -1   -2.40    2.40
 -10  -8  -1    9.10    7.60
  10   8   1    1.40    4.60
  10   8   1   -2.60    4.10
   7  -9  -1   -9.60   10.00
   7  -9  -1   27.80   17.40
  -7   9   1   10.00    2.30
  -7   9   1    3.90    3.50
  -7   9   1    7.80    4.50
   6  -9  -1    5.70   11.20
   6  -9  -1   -6.00    7.50
  -6   9   1    1.70    1.30
  -6   9   1    2.40    2.70
  -6   9   1   -1.80    3.10
   5  -9  -1  -10.00    8.90
   5  -9  -1   -5.70    3.30
   5  -9  -1   -5.40    4.70
   5  -9  -1   -8.30    6.70
  -5   9   1    0.40    1.80
  -5   9   1    0.00    2.90
  -5   9   1   -0.80    0.80
  -5   9   1   -7.40    5.00
   4  -9  -1   16.50    6.00
   4  -9  -1   24.20    8.20
   4  -9  -1   17.70    8.50
   4  -9  -1   11.00   11.40
  -4   9   1   22.40    4.10
  -4   9   1   26.50    6.90
  -4   9   1   23.50    2.30
  -4   9   1   12.10    7.00
  -4   9   1   12.80    6.30
   3  -9  -1   38.70   15.20
   3  -9  -1   45.60   12.80
   3  -9  -1   50.79   11.10
  -3   9   1   55.19    3.60
  -3   9   1   39.80    7.90
  -3   9   1   46.80   11.40
  -3   9   1   54.49    5.50
  -3   9   1   44.70   11.00
   2  -9  -1    3.30    8.90
   2  -9  -1    0.30    2.20
   2  -9  -1   -2.70    5.20
   2  -9  -1    0.30    0.60
  -2   9   1   -1.00    3.10
  -2   9   1   -1.40    1.00
  -2   9   1   -3.70    3.70
  -2   9   1    0.80    1.00
   1  -9  -1    0.20    5.60
   1  -9  -1   -5.10    4.70
   1  -9  -1   -0.30    0.40
   1  -9  -1   -0.30    2.00
  -1   9   1    0.30    1.10
  -1   9   1    1.20    1.80
  -1   9   1   -6.00    4.00
  -1   9   1    2.30    3.30
   0  -9  -1    3.30    3.70
   0  -9  -1    2.30    1.70
   0  -9  -1    5.40    7.50
   0  -9  -1    1.20    0.70
   0   9   1   -1.70    4.80
   0   9   1   -4.50    2.30
   0   9   1    0.30    0.90
   0   9   1    1.50    1.90
  -1  -9  -1  165.68   25.20
  -1  -9  -1  160.48   13.80
  -1  -9  -1  180.18   20.70
  -1  -9  -1  100.49   18.90
   1   9   1  192.68   23.10
   1   9   1  136.49   25.60
   1   9   1  184.88   11.70
   1   9   1  168.18   14.30
  -2  -9  -1   -3.60    4.90
  -2  -9  -1   -0.80    1.70
  -2  -9  -1    6.90    6.40
  -2  -9  -1   -2.00    0.90
  -2  -9  -1    2.40    2.80
   2   9   1   -0.90    0.90
   2   9   1    0.10    5.20
   2   9   1   -1.50    2.00
   2   9   1   -2.30    6.80
  -3  -9  -1  105.19   18.60
  -3  -9  -1   66.19    6.40
  -3  -9  -1   54.99    7.70
  -3  -9  -1   65.29   11.70
   3   9   1   71.19    9.10
   3   9   1   45.50   14.50
   3   9   1   70.19    6.90
  -4  -9  -1   45.50    9.00
  -4  -9  -1   49.99    5.60
  -4  -9  -1   38.50   11.60
  -4  -9  -1   35.40    7.30
  -4  -9  -1   41.30    7.00
   4   9   1   35.80    9.90
   4   9   1   28.40   12.30
   4   9   1   30.30   10.00
   4   9   1   33.70    7.10
   4   9   1   40.70    6.00
  -5  -9  -1   29.10   10.80
  -5  -9  -1   28.80    5.00
  -5  -9  -1   30.10    7.20
  -5  -9  -1   33.10    6.00
  -5  -9  -1   21.30    5.50
   5   9   1   31.40    5.70
   5   9   1   23.10    6.20
   5   9   1   17.40    7.80
   5   9   1   36.50   11.50
   5   9   1   36.50   13.60
  -6  -9  -1   92.09   18.10
  -6  -9  -1  102.19   12.20
  -6  -9  -1   80.19   11.20
  -6  -9  -1   83.49    9.30
   6   9   1   72.49   15.90
   6   9   1   80.19   18.70
   6   9   1   87.49    9.40
   6   9   1   66.49   19.40
   6   9   1   62.19   12.20
  -7  -9  -1    3.30    4.40
  -7  -9  -1   -1.60    2.60
  -7  -9  -1    7.90    5.80
  -7  -9  -1   -0.40    2.00
  -7  -9  -1    4.60    3.30
   7   9   1    0.60    2.90
   7   9   1    0.80    3.60
   7   9   1   -1.70    2.20
   7   9   1   -8.80    5.80
   7   9   1   -4.70    5.70
   7   9   1   -7.90    7.40
  -8  -9  -1   37.40   11.10
   8   9   1   53.99   16.00
   8   9   1   37.20    7.80
   8   9   1   29.20    9.10
   8   9   1   32.60    7.30
  -9  -9  -1    2.50    4.00
  -9  -9  -1    7.80    4.90
   9   9   1    3.10    4.50
   9   9   1   -2.00    3.30
   9   9   1    1.00    3.70
   6 -10  -1    8.80   13.00
   6 -10  -1   12.40    9.80
  -6  10   1   -1.10    4.10
   5 -10  -1   36.80   19.30
   5 -10  -1   12.90   12.70
   5 -10  -1   17.00    7.80
  -5  10   1   10.40    4.90
  -5  10   1   13.10    3.70
  -5  10   1   23.60    2.30
   4 -10  -1    3.40    4.70
   4 -10  -1    4.80    5.60
   4 -10  -1   -2.70    2.50
   4 -10  -1    4.50    9.00
  -4  10   1   -1.90    4.70
  -4  10   1    2.40    0.90
  -4  10   1   -0.60    1.60
  -4  10   1    2.80    2.80
  -4  10   1   -7.10    5.30
   3 -10  -1   57.29   18.20
   3 -10  -1   23.40    6.20
   3 -10  -1    6.90   11.60
   3 -10  -1   37.90    9.40
  -3  10   1   39.50    8.40
  -3  10   1   25.20    9.10
  -3  10   1   28.50    4.60
  -3  10   1   36.90    9.90
   2 -10  -1   60.29    4.20
   2 -10  -1   83.79   19.80
   2 -10  -1   64.79   19.50
   2 -10  -1  100.09   12.90
  -2  10   1   66.59   12.70
  -2  10   1   80.39    7.10
  -2  10   1   73.69    9.40
  -2  10   1   96.89   18.40
   1 -10  -1   98.19   24.30
   1 -10  -1   96.99   12.00
   1 -10  -1  103.39    5.80
   1 -10  -1   86.39   18.80
  -1  10   1   83.49   18.10
  -1  10   1  102.99    8.30
  -1  10   1   76.69   14.30
  -1  10   1  116.79   11.90
   0 -10  -1  109.19    9.40
   0 -10  -1  119.39   25.70
   0 -10  -1  113.29   11.90
   0 -10  -1  104.89    6.00
   0  10   1  105.69    8.50
   0  10   1   69.39   17.60
   0  10   1   95.49   17.90
   0  10   1   98.99   10.90
  -1 -10  -1   36.90   13.30
  -1 -10  -1   41.70   13.30
  -1 -10  -1   19.40    5.00
  -1 -10  -1   20.90    4.00
  -1 -10  -1   19.10    6.60
  -1 -10  -1   25.60    2.20
   1  10   1   26.70    4.40
   1  10   1   23.80    5.80
   1  10   1   12.10    4.20
   1  10   1   26.60   12.60
  -2 -10  -1   74.99    9.10
  -2 -10  -1   72.89    7.10
  -2 -10  -1   92.99   20.80
  -2 -10  -1   48.60   12.20
  -2 -10  -1   91.79   18.10
   2  10   1   81.39    7.40
   2  10   1   74.59   17.20
   2  10   1   48.60   15.40
   2  10   1   63.89    8.80
  -3 -10  -1   36.70    8.20
  -3 -10  -1   30.70   10.60
  -3 -10  -1   40.40    7.50
  -3 -10  -1   33.90    5.40
   3  10   1    8.20    8.80
   3  10   1   35.00   13.30
   3  10   1   30.50    6.30
   3  10   1   31.60    5.00
  -4 -10  -1  244.38   16.80
  -4 -10  -1  288.77   22.70
  -4 -10  -1  279.47   29.10
  -4 -10  -1  279.27   20.50
  -4 -10  -1  261.47   20.10
   4  10   1  237.08   31.60
   4  10   1  238.38   21.40
   4  10   1  189.18   34.60
   4  10   1  253.17   27.60
   4  10   1  253.17   17.60
  -5 -10  -1   26.00    8.60
  -5 -10  -1   27.10    7.60
  -5 -10  -1   27.50    6.30
  -5 -10  -1   25.30    5.80
   5  10   1   17.90    4.60
   5  10   1   28.40    7.80
   5  10   1   22.80   13.20
   5  10   1   12.70    7.90
  -6 -10  -1   32.80    7.80
  -6 -10  -1   48.00   10.20
  -6 -10  -1   49.10   12.70
  -6 -10  -1   53.79    8.50
   6  10   1   20.20   13.50
   6  10   1   40.30   12.10
   6  10   1   44.60    7.00
  -7 -10  -1   -1.70    6.70
  -7 -10  -1   11.40    3.40
  -7 -10  -1   10.20    5.70
  -7 -10  -1    7.70    3.40
  -7 -10  -1   10.90    4.50
   7  10   1    6.90    7.80
   7  10   1   -5.00   11.70
   7  10   1   13.70   10.40
   7  10   1    4.70    4.80
   7  10   1   11.20    4.20
  -8 -10  -1  106.79   21.00
  -8 -10  -1   63.79   16.90
   8  10   1   84.09   23.40
   8  10   1   84.79   16.80
   8  10   1  107.79   27.40
   8  10   1   87.79   10.80
   8  10   1  105.59   11.50
  -9 -10  -1   27.70   13.30
  -9 -10  -1   30.40    8.20
   9  10   1   25.20   10.40
   9  10   1   22.50    6.10
   9  10   1   21.30    6.70
   6 -11  -1   -1.00   14.70
   6 -11  -1    7.40   11.50
  -6  11   1    6.70    2.90
  -6  11   1    6.90    1.50
  -6  11   1    6.30    5.20
   5 -11  -1    9.80   12.50
   5 -11  -1   -2.20   10.90
  -5  11   1   12.50    5.90
  -5  11   1   12.00    3.50
   4 -11  -1   22.30    7.40
   4 -11  -1    3.70   10.60
   4 -11  -1   12.60   14.50
  -4  11   1   20.20    8.70
  -4  11   1   20.40    4.40
  -4  11   1   23.20    6.70
   3 -11  -1   41.00   13.90
   3 -11  -1   27.00    6.80
   3 -11  -1   23.30   16.60
   3 -11  -1   52.89   12.20
  -3  11   1   35.00    5.40
  -3  11   1   30.10    9.90
  -3  11   1   38.10    8.90
  -3  11   1   42.90   11.90
   2 -11  -1   51.59   17.30
   2 -11  -1   54.49   20.30
   2 -11  -1   39.10    9.40
  -2  11   1   84.89   17.00
  -2  11   1   84.59   10.30
  -2  11   1   68.29   16.30
  -2  11   1   52.79    6.10
   1 -11  -1  291.67   35.60
   1 -11  -1  291.37   38.40
   1 -11  -1  261.57   14.20
   1 -11  -1  293.27   23.40
  -1  11   1  286.97   17.80
  -1  11   1  263.67   32.60
  -1  11   1  259.37   27.70
  -1  11   1  297.07   22.20
   0 -11  -1    7.30    7.80
   0 -11  -1    5.40    3.40
   0 -11  -1    6.90    4.40
   0 -11  -1    1.00    2.00
   0 -11  -1    5.90    1.20
   0  11   1   23.20    8.10
   0  11   1   -4.60    6.20
   0  11   1    3.70    1.80
   0  11   1    6.10    3.40
  -1 -11  -1  122.09    7.40
  -1 -11  -1  145.59   28.40
  -1 -11  -1   96.69   20.40
  -1 -11  -1  134.59   11.00
  -1 -11  -1  139.59   13.60
  -1 -11  -1  154.28   20.90
   1  11   1  136.69   13.10
   1  11   1  117.19    9.90
   1  11   1  172.18   28.10
   1  11   1  101.59   23.50
  -2 -11  -1  179.68   20.30
  -2 -11  -1  165.18   12.80
  -2 -11  -1  218.68   27.50
  -2 -11  -1  150.58   14.70
  -2 -11  -1  226.08   30.90
   2  11   1  138.79   29.70
   2  11   1  155.98   12.40
   2  11   1  179.18   16.40
   2  11   1  196.58   30.50
  -3 -11  -1    0.00    5.00
  -3 -11  -1   -1.80    1.70
  -3 -11  -1    7.90    4.30
  -3 -11  -1    2.00    2.50
   3  11   1    2.90    2.90
   3  11   1   -1.50    7.40
   3  11   1    1.30    2.00
   3  11   1   -2.80    6.60
  -4 -11  -1  205.18   24.80
  -4 -11  -1  224.68   19.70
  -4 -11  -1  201.38   14.40
  -4 -11  -1  178.58   16.50
   4  11   1  159.18   31.90
   4  11   1  190.78   18.70
   4  11   1  172.48   14.30
   4  11   1  202.88   33.50
  -5 -11  -1   10.60    8.10
  -5 -11  -1   21.40    6.70
  -5 -11  -1   19.90    5.90
   5  11   1   24.50   11.40
   5  11   1   14.80    6.50
   5  11   1   21.00    4.90
  -6 -11  -1   88.09   10.30
  -6 -11  -1   39.10   12.10
  -6 -11  -1   74.99   12.60
  -6 -11  -1   88.99   11.80
   6  11   1   51.29   11.30
   6  11   1   64.29    9.70
   6  11   1   68.99   20.20
   6  11   1   48.60   15.30
  -7 -11  -1  159.18   15.30
  -7 -11  -1  173.78   23.60
  -7 -11  -1  169.18   17.40
   7  11   1  160.68   20.10
   7  11   1  170.08   15.10
   7  11   1  102.89   26.70
   7  11   1  163.58   29.60
  -8 -11  -1  100.29   19.90
  -8 -11  -1  105.59   12.40
  -8 -11  -1  102.09   14.90
   8  11   1  120.09   12.90
   8  11   1  146.99   19.40
   8  11   1  139.29   13.60
   8  11   1   66.69   22.50
  -9 -11  -1   16.20    7.30
  -9 -11  -1    9.10   12.00
   9  11   1   34.50    8.60
   9  11   1   14.20    8.90
   9  11   1   19.80    5.90
   5 -12  -1  -22.00   13.20
   5 -12  -1   10.00   14.80
  -5  12   1    3.30    2.70
   4 -12  -1    8.60    5.70
   4 -12  -1   33.00   19.20
   4 -12  -1   42.00   17.50
  -4  12   1   18.60    6.90
  -4  12   1    5.70    6.20
  -4  12   1   12.40    3.50
   3 -12  -1    3.40   13.30
   3 -12  -1    7.60   10.10
  -3  12   1   -6.30    5.50
  -3  12   1    6.30    4.40
  -3  12   1    1.80    1.70
  -3  12   1   -9.10    7.20
   2 -12  -1   -2.90   10.10
   2 -12  -1    1.50    4.50
   2 -12  -1    5.30    7.70
  -2  12   1   -1.80    6.10
  -2  12   1    0.90    6.60
  -2  12   1   -0.30    1.60
  -2  12   1    0.50    2.50
   1 -12  -1   11.50    6.00
   1 -12  -1    3.90    0.90
   1 -12  -1   -1.60    7.20
   1 -12  -1   -2.70    8.80
  -1  12   1    5.40    4.10
  -1  12   1    4.50    8.10
  -1  12   1   12.20    8.00
  -1  12   1    5.30    2.30
   0 -12  -1   20.90   11.90
   0 -12  -1    5.40    7.20
   0 -12  -1    5.20    1.10
   0 -12  -1   12.10   10.00
   0  12   1    5.40    3.40
   0  12   1   15.70   10.60
   0  12   1   14.20    8.20
   0  12   1    9.20    3.10
  -1 -12  -1   38.10    8.40
  -1 -12  -1   63.99    7.60
  -1 -12  -1   58.49    4.00
  -1 -12  -1   50.39   15.20
  -1 -12  -1   53.49   13.30
  -1 -12  -1   79.69   21.80
   1  12   1   39.70    7.90
   1  12   1   61.59   16.70
   1  12   1   67.39    7.10
   1  12   1   47.70   17.10
  -2 -12  -1  209.78   29.00
  -2 -12  -1  115.79   10.60
  -2 -12  -1  105.39   12.50
  -2 -12  -1  131.89   17.90
  -2 -12  -1  104.99   21.40
   2  12   1  115.29   24.60
   2  12   1  144.89   14.40
   2  12   1   77.39   21.80
   2  12   1  126.79   10.70
  -3 -12  -1  151.28   26.60
  -3 -12  -1  140.49   12.00
  -3 -12  -1  174.48   18.20
  -3 -12  -1  151.38   15.00
   3  12   1  153.08   12.40
   3  12   1  175.48   17.30
   3  12   1  105.49   27.70
   3  12   1  126.99   25.20
  -4 -12  -1   78.79   18.50
  -4 -12  -1   94.29   12.10
  -4 -12  -1  119.59   13.90
   4  12   1  100.99    9.80
   4  12   1   72.49   29.70
   4  12   1   59.29   15.60
   4  12   1   99.99   15.80
  -5 -12  -1  343.17   26.10
  -5 -12  -1  376.46   27.70
  -5 -12  -1  339.67   26.10
  -5 -12  -1  338.37   22.40
  -5 -12  -1  348.47   36.10
   5  12   1  330.07   23.10
   5  12   1  248.88   39.40
   5  12   1  344.97   29.30
  -6 -12  -1   85.99   12.20
  -6 -12  -1   87.99   11.30
  -6 -12  -1  105.49   21.80
   6  12   1   63.49   18.70
   6  12   1   69.49   10.30
   6  12   1   62.59   13.90
   6  12   1   75.19   17.10
  -7 -12  -1    8.00    5.10
  -7 -12  -1   10.50    4.40
  -7 -12  -1   14.70    7.70
   7  12   1    4.00    4.80
   7  12   1   -8.50   14.50
   7  12   1   14.40    4.20
   7  12   1   13.90   10.80
  -8 -12  -1    0.70    4.20
  -8 -12  -1   -4.60    8.30
  -8 -12  -1   -1.70    3.90
   8  12   1    1.10   12.00
   8  12   1    2.10    3.30
   8  12   1    1.30    4.10
   8  12   1   -0.60    5.00
   4 -13  -1  -15.90   13.10
   4 -13  -1   21.80   15.90
  -4  13   1    0.30    3.80
  -4  13   1   -2.60    2.40
   3 -13  -1    8.90    6.50
   3 -13  -1   18.00   14.50
   3 -13  -1   -5.80   12.30
  -3  13   1    4.80    6.90
  -3  13   1    8.40    5.00
   2 -13  -1    3.50    9.10
   2 -13  -1  -11.70    6.50
  -2  13   1  -10.40    6.60
  -2  13   1   -8.80    8.40
  -2  13   1    3.40    3.10
  -2  13   1   -0.10    1.90
   1 -13  -1   24.10   15.90
   1 -13  -1   23.30    7.10
  -1  13   1   30.20   15.80
  -1  13   1   27.00    4.90
  -1  13   1   39.80    8.70
  -1  13   1   36.90   11.20
   0 -13  -1    1.80    3.50
   0 -13  -1    3.60    0.90
   0 -13  -1   16.00   14.20
   0 -13  -1    6.70   10.80
   0 -13  -1    0.80    6.50
   0  13   1    1.40    3.20
   0  13   1  -10.40    6.30
   0  13   1    1.80    2.10
  -1 -13  -1   33.30    6.50
  -1 -13  -1   26.30    6.70
  -1 -13  -1   29.80   10.20
  -1 -13  -1   33.50   14.60
  -1 -13  -1   46.90   17.40
   1  13   1   37.40    5.80
   1  13   1   26.10   10.20
   1  13   1   29.80    8.10
   1  13   1   47.50   25.20
  -2 -13  -1   11.10    4.10
  -2 -13  -1   14.70    2.20
  -2 -13  -1   13.70   11.30
  -2 -13  -1    9.60    4.60
  -2 -13  -1   28.40   12.60
  -2 -13  -1   23.60    9.90
   2  13   1   14.00   12.00
   2  13   1    5.40    5.50
   2  13   1   20.60    7.10
   2  13   1   14.40   11.50
  -3 -13  -1   -3.30    3.40
  -3 -13  -1   -1.90    2.10
  -3 -13  -1    1.30    7.70
  -3 -13  -1    4.80    3.50
   3  13   1   -1.00    9.40
   3  13   1    2.30    2.90
   3  13   1    2.00    2.50
   3  13   1   -6.00    9.60
  -4 -13  -1    0.50    4.30
  -4 -13  -1   -3.90    2.80
  -4 -13  -1    4.50    6.90
   4  13   1  -11.20    6.60
   4  13   1    6.60   11.80
   4  13   1   -4.70    2.20
   4  13   1   -2.90    1.60
  -5 -13  -1    7.40    4.80
  -5 -13  -1    4.50    6.10
  -5 -13  -1   -3.50    2.90
   5  13   1   17.50    8.50
   5  13   1    8.50    5.20
   5  13   1    0.80    2.80
  -6 -13  -1  168.88   17.60
  -6 -13  -1  165.38   17.00
  -6 -13  -1  171.28   29.90
   6  13   1  142.09   19.60
   6  13   1  150.98   14.40
  -7 -13  -1  135.29   23.30
   7  13   1  150.28   35.80
   7  13   1   68.39   10.80
   7  13   1   58.69   13.40
   7  13   1   65.19   18.80
  -8 -13  -1  311.77   26.50
  -8 -13  -1  328.67   26.30
  -8 -13  -1  296.57   35.80
   8  13   1  244.98   39.90
   8  13   1  341.17   33.20
   8  13   1  339.07   25.20
   3 -14  -1   15.70   12.70
   3 -14  -1    3.50   14.70
   3 -14  -1    3.50    6.10
  -3  14   1    7.40    4.50
  -3  14   1    2.80    2.70
   2 -14  -1   18.60   10.80
   2 -14  -1    6.90   12.40
   2 -14  -1   -2.90    3.30
  -2  14   1    1.90    2.60
  -2  14   1   21.90    7.70
   1 -14  -1   -9.50    9.50
   1 -14  -1   -2.70    8.30
  -1  14   1   -1.00    2.50
  -1  14   1   -0.90    3.30
  -1  14   1    3.50    9.20
   0 -14  -1   12.50    9.60
   0 -14  -1   15.10    1.50
   0 -14  -1    6.90   10.20
   0 -14  -1   42.70   17.60
   0  14   1   41.80   15.00
   0  14   1   12.30   10.30
   0  14   1   14.70    4.10
   0  14   1   28.30    7.80
  -1 -14  -1   -1.40   10.10
  -1 -14  -1   -9.90   11.10
  -1 -14  -1   -6.20    2.50
  -1 -14  -1   -6.50    5.40
  -1 -14  -1   -0.20    0.80
   1  14   1  -10.80   11.90
   1  14   1    2.00    2.30
   1  14   1   -8.60   10.30
   1  14   1   -0.30    3.00
  -2 -14  -1    6.00    8.10
  -2 -14  -1   -7.80    4.50
  -2 -14  -1   -0.70    1.10
  -2 -14  -1    2.40    7.50
  -2 -14  -1    0.20    2.20
   2  14   1    5.70   11.60
   2  14   1    3.60    4.00
   2  14   1   -0.30    7.80
   2  14   1   -0.60    1.90
  -3 -14  -1   15.20    6.60
  -3 -14  -1    6.30   10.20
  -3 -14  -1    5.20    3.80
   3  14   1    7.90    3.70
   3  14   1    1.30    4.00
   3  14   1   13.40    8.80
  -4 -14  -1    2.30    4.00
  -4 -14  -1    0.00    6.50
   4  14   1    0.50    2.40
   4  14   1   11.60   13.70
   4  14   1   -4.20    2.90
  -5 -14  -1    1.60    4.80
  -5 -14  -1    3.70    7.50
  -5 -14  -1    2.60    4.20
   5  14   1    2.70    2.40
   5  14   1  -12.50   11.10
   5  14   1   10.70    5.30
  -6 -14  -1   12.40    5.60
  -6 -14  -1   31.20    8.20
  -6 -14  -1   31.70    9.80
   6  14   1   21.00    9.60
   6  14   1   18.00    8.90
   6  14   1   22.80    5.50
  -7 -14  -1   55.29   10.50
  -7 -14  -1   48.70   10.00
  -7 -14  -1   58.39   15.10
   7  14   1   49.30    9.60
   7  14   1   43.50   14.60
   2 -15  -1   -2.00    5.40
   2 -15  -1   -1.30   14.40
  -2  15   1    6.90    5.70
  -2  15   1    2.50    3.20
   1 -15  -1  -10.80   13.30
   1 -15  -1    9.20   14.70
   1 -15  -1    1.30   10.40
  -1  15   1   -1.90    3.40
  -1  15   1   -2.40    1.90
   0 -15  -1   57.99   16.80
   0 -15  -1   57.29   19.00
   0 -15  -1   59.89   21.90
   0  15   1   53.29   10.40
   0  15   1   85.49    8.60
  -1 -15  -1   10.50   12.90
  -1 -15  -1   21.90   12.30
  -1 -15  -1   17.80    9.50
   1  15   1   24.10    6.50
   1  15   1   26.10    5.30
  -2 -15  -1   -3.40    7.50
  -2 -15  -1    9.40    2.20
  -2 -15  -1    0.10    6.20
   2  15   1    5.70    3.20
   2  15   1   13.00    6.30
   2  15   1   18.90   14.60
  -3 -15  -1   33.40   13.90
  -3 -15  -1   21.70    8.20
   3  15   1   -3.60    8.40
   3  15   1   25.70    8.40
   3  15   1   31.20    6.10
  -4 -15  -1   -8.50    3.40
  -4 -15  -1    0.30    7.90
   4  15   1    3.60    3.20
   4  15   1  -17.60   10.90
   4  15   1   -3.80    3.40
  -5 -15  -1   14.60    5.90
  -5 -15  -1   11.80    6.40
  -5 -15  -1   33.40   15.20
   5  15   1    9.10    5.80
   5  15   1    7.80    3.50
  -6 -15  -1    1.20    3.80
  -6 -15  -1   -2.20    9.60
  -6 -15  -1   -5.00    3.80
   6  15   1   -3.10    2.90
   6  15   1  -13.10    4.70
   0 -16  -1   -4.30   10.60
   0 -16  -1   15.00   15.90
   0 -16  -1  -16.30   13.00
   0  16   1    0.80    2.50
  -1 -16  -1   16.40    1.50
  -1 -16  -1   27.70   20.00
  -1 -16  -1   18.90   11.50
  -1 -16  -1   -8.90   10.20
   1  16   1   14.60    6.50
   1  16   1   13.80    4.60
  -2 -16  -1   10.30    7.70
  -2 -16  -1  -15.20   10.50
   2  16   1   -2.10    3.50
   2  16   1    8.10    4.20
  -3 -16  -1    8.40    6.20
  -3 -16  -1   10.20   10.60
   3  16   1    8.60    3.60
   3  16   1    8.00    5.70
  -4 -16  -1   -1.70    9.30
  -4 -16  -1   -3.90    5.30
   4  16   1    2.80    2.90
  -5 -16  -1    0.80    3.90
  -5 -16  -1    9.80    6.20
  -5 -16  -1  -16.50   10.70
   5  16   1   -3.10    2.70
   5  16   1    2.70    5.90
   4  15  -2    2.30    3.40
   4  15  -2    6.50    6.80
  -4 -15   2    9.50    2.30
  -4 -15   2   -1.10    5.70
  -4 -15   2   -5.30   10.00
   3  15  -2  -23.50   14.70
   3  15  -2    4.60    3.90
  -3 -15   2    2.40    4.90
  -3 -15   2   -2.30   10.10
  -3 -15   2    1.00    1.10
   2  15  -2   45.90   10.00
   2  15  -2   48.50    7.90
  -2 -15   2   48.80   18.00
   1  15  -2    0.50    3.20
   1  15  -2    8.10    5.50
  -1 -15   2   -2.40   10.40
   0  15  -2    7.20    5.50
   0  15  -2   -6.20    2.50
   0 -15   2   -0.90    3.50
   0 -15   2   -2.20   13.20
   6  14  -2   -5.00    4.70
   6  14  -2    0.90    4.20
   6  14  -2    2.50   13.20
  -6 -14   2    0.40    1.80
  -6 -14   2    6.60    5.50
  -6 -14   2  -11.80    9.70
   5  14  -2   24.60   17.00
  -5 -14   2    1.20   11.90
  -5 -14   2    5.60    2.20
  -5 -14   2   10.80    6.70
   4  14  -2  -14.20    8.30
   4  14  -2   -3.70    3.40
   4  14  -2   -2.00    2.50
  -4 -14   2   -0.50    1.30
  -4 -14   2    0.30   14.70
  -4 -14   2   -8.90    3.40
   3  14  -2   26.70    8.40
   3  14  -2   26.70    5.80
  -3 -14   2   30.40    3.30
  -3 -14   2   32.30    9.20
  -3 -14   2   13.20   15.00
   2  14  -2  -20.50    9.90
   2  14  -2    1.10    2.20
   2  14  -2   -0.30    3.60
  -2 -14   2    0.20    0.70
  -2 -14   2   -2.00    0.90
  -2 -14   2   19.50   22.40
   1  14  -2   -1.20    2.60
   1  14  -2   -7.90   11.80
   1  14  -2   10.80    6.10
  -1 -14   2    3.10   11.10
  -1 -14   2    5.00    2.20
  -1 -14   2    3.10    4.00
   0  14  -2   -0.70    9.90
   0  14  -2   -1.30    2.50
   0  14  -2    4.10    4.60
   0 -14   2    0.10    3.20
   0 -14   2   15.00    7.20
   0 -14   2   -5.30   12.60
  -1  14  -2   -4.30    2.50
  -1  14  -2   -3.40    2.70
   1 -14   2   -6.50    5.60
   1 -14   2    0.10   12.60
   1 -14   2    2.90   15.80
   1 -14   2    0.00    8.20
  -2  14  -2   -1.60    2.60
  -2  14  -2   -1.80    2.70
   2 -14   2   -3.10   12.00
   2 -14   2   -0.70    4.40
   7  13  -2   -5.90    5.50
   7  13  -2   -5.40   11.50
   7  13  -2   -7.80    2.80
  -7 -13   2   -1.40    1.60
  -7 -13   2    3.00    4.70
  -7 -13   2   -8.30    8.80
   6  13  -2   -1.10    2.60
   6  13  -2   -9.80    8.00
  -6 -13   2    0.60    1.80
  -6 -13   2    2.90    3.90
   5  13  -2   -0.10    4.60
   5  13  -2    0.50    2.70
   5  13  -2    3.70   11.00
  -5 -13   2   -1.30    4.00
  -5 -13   2    1.00    1.70
  -5 -13   2    8.30    8.10
   4  13  -2    2.80    2.90
   4  13  -2  -12.00    9.20
   4  13  -2   -3.40    3.50
  -4 -13   2    2.60    9.40
  -4 -13   2   -3.70    3.60
  -4 -13   2   -0.60    1.20
   3  13  -2   13.90    4.70
   3  13  -2   13.60    5.40
   3  13  -2   -8.80    7.40
   3  13  -2  -13.20   18.40
  -3 -13   2   25.70   10.90
  -3 -13   2   15.90    6.00
  -3 -13   2   14.10    2.50
   2  13  -2   13.70   12.10
   2  13  -2   27.20    9.10
   2  13  -2    7.80   13.10
  -2 -13   2   17.90   10.20
   1  13  -2    0.40    1.90
   1  13  -2  -19.50    7.60
   1  13  -2   -1.00   11.10
   1  13  -2   -1.30    2.90
  -1 -13   2    0.30    3.60
  -1 -13   2   17.20    9.20
  -1 -13   2   -1.10    1.30
   0  13  -2    4.40    3.50
   0  13  -2  -12.20    9.80
   0  13  -2    0.00    2.10
   0  13  -2  -13.90   10.60
   0 -13   2    1.10    8.70
   0 -13   2  -18.50    8.50
   0 -13   2   -1.20    2.50
   0 -13   2   -5.30    6.30
  -1  13  -2   15.20    6.30
  -1  13  -2    7.50   10.70
  -1  13  -2    2.40    8.70
  -1  13  -2   12.20    4.10
   1 -13   2   25.20   12.90
   1 -13   2   14.40    5.40
   1 -13   2   13.70    9.50
   1 -13   2   14.70   10.70
  -2  13  -2   29.40   13.70
  -2  13  -2   17.00    4.80
  -2  13  -2   12.40    5.50
   2 -13   2    9.30    5.90
   2 -13   2   19.10   10.70
   2 -13   2    6.30   12.60
  -3  13  -2   16.10    8.40
  -3  13  -2   36.80    6.70
  -3  13  -2   20.50    8.10
   3 -13   2   19.10   16.80
   3 -13   2   22.00    7.60
   3 -13   2   17.30   15.00
   7  12  -2    7.00    8.30
   7  12  -2   -5.10    4.70
  -7 -12   2   -4.20    3.70
  -7 -12   2  -17.40   12.10
  -7 -12   2    0.60    2.20
   6  12  -2   16.00    5.60
   6  12  -2   10.70   12.00
   6  12  -2   14.50    5.60
  -6 -12   2   20.60    4.10
  -6 -12   2   14.40    9.20
  -6 -12   2   20.80    6.90
   5  12  -2    7.60    5.10
   5  12  -2   12.00   12.60
   5  12  -2   12.90    4.20
  -5 -12   2   21.20    6.80
  -5 -12   2   14.00    8.00
  -5 -12   2   23.00    4.20
   4  12  -2   -1.90    6.50
   4  12  -2   -4.80   11.50
   4  12  -2    3.60    3.50
   4  12  -2   -2.70    1.70
  -4 -12   2    3.90    5.20
  -4 -12   2    2.00    1.70
  -4 -12   2   -5.10    2.80
  -4 -12   2    1.70    1.60
   3  12  -2   39.30    9.20
   3  12  -2   29.30    5.90
   3  12  -2   18.00   12.40
   3  12  -2   15.00    9.60
  -3 -12   2   36.80    3.70
  -3 -12   2   56.19   15.20
  -3 -12   2   29.10    6.80
  -3 -12   2   36.50    6.80
  -3 -12   2   28.50    7.90
   2  12  -2   72.69    8.40
   2  12  -2   82.59   21.10
   2  12  -2   83.49   13.80
   2  12  -2   45.50   17.40
  -2 -12   2   66.69   20.50
  -2 -12   2   87.79    9.90
  -2 -12   2   79.89    7.60
  -2 -12   2   75.99    5.20
  -2 -12   2   93.59   15.00
   1  12  -2    2.00    3.50
   1  12  -2   -0.30   12.40
   1  12  -2   -7.60    7.00
   1  12  -2    7.20    2.80
  -1 -12   2    6.80    1.40
  -1 -12   2    6.50    2.10
  -1 -12   2    7.00    8.70
  -1 -12   2    6.30    4.30
  -1 -12   2    7.10    0.90
  -1 -12   2    4.10    2.60
  -1 -12   2   11.40    4.90
   0  12  -2   -7.60    5.90
   0  12  -2    7.50    4.60
   0  12  -2    5.30   10.80
   0  12  -2    7.60    3.10
   0 -12   2   -1.30    8.90
   0 -12   2    4.70    4.40
   0 -12   2    6.30    2.50
   0 -12   2    7.50    7.50
   0 -12   2    1.10   10.80
  -1  12  -2    7.50    3.50
  -1  12  -2    4.70    8.90
  -1  12  -2   12.30    3.50
  -1  12  -2    4.00    9.40
   1 -12   2   17.50    4.80
   1 -12   2    9.50   10.80
  -2  12  -2   10.70    5.00
  -2  12  -2    4.20    2.70
  -2  12  -2   18.60    9.00
  -2  12  -2   -6.50    7.10
   2 -12   2    4.30   11.20
   2 -12   2    2.60    3.90
   2 -12   2    5.00    9.60
  -3  12  -2   55.59    7.70
  -3  12  -2   33.20    7.50
  -3  12  -2   51.39   12.70
   3 -12   2   36.70   16.90
   3 -12   2   25.20    8.10
   3 -12   2   25.00   18.70
  -4  12  -2   42.30    7.10
  -4  12  -2   33.00    8.50
   4 -12   2   18.60   16.10
   4 -12   2   22.10   17.70
   4 -12   2   44.50   11.30
   8  11  -2   -4.10    4.40
   8  11  -2  -13.00   11.40
   8  11  -2   -1.40    3.30
   8  11  -2   34.20   19.00
  -8 -11   2  -12.70    6.90
  -8 -11   2    0.40    1.60
  -8 -11   2    0.70    4.10
   7  11  -2    2.60    3.00
   7  11  -2    4.90   12.50
   7  11  -2    6.00    4.60
  -7 -11   2   -0.10    4.00
  -7 -11   2   -1.10    8.30
  -7 -11   2    5.50    2.70
   6  11  -2   18.30   12.70
   6  11  -2   15.40    7.00
   6  11  -2   14.10    5.00
   6  11  -2   55.09   13.30
  -6 -11   2   16.70    3.90
  -6 -11   2   20.60    6.90
  -6 -11   2   26.50   10.20
   5  11  -2   19.00   12.80
   5  11  -2   19.20   16.60
   5  11  -2   11.60    3.80
   5  11  -2   21.20    8.10
  -5 -11   2   12.30    6.80
  -5 -11   2   16.00    4.00
  -5 -11   2   18.30    7.20
  -5 -11   2   17.30    3.40
   4  11  -2   49.90    9.90
   4  11  -2   39.70    6.80
   4  11  -2   23.00   14.70
   4  11  -2   31.80   11.90
  -4 -11   2   53.39    5.70
  -4 -11   2   43.30   12.70
  -4 -11   2   56.39   10.70
  -4 -11   2   37.50    4.30
   3  11  -2   17.30    4.60
   3  11  -2   24.10   12.70
   3  11  -2   23.10   11.00
   3  11  -2   22.90    6.20
  -3 -11   2   20.30    6.40
  -3 -11   2   25.60    3.00
  -3 -11   2   17.30    8.50
  -3 -11   2   13.40    4.30
  -3 -11   2   28.10    4.30
   2  11  -2   73.29   21.50
   2  11  -2  102.39   16.10
   2  11  -2  100.39   12.40
   2  11  -2   73.79   17.90
  -2 -11   2  100.59    8.50
  -2 -11   2   84.19    9.50
  -2 -11   2   84.99    5.80
  -2 -11   2   61.79   15.30
   1  11  -2   11.80    4.90
   1  11  -2    8.20   10.30
   1  11  -2    7.90    2.70
   1  11  -2   -0.80    5.00
  -1 -11   2    7.00    1.10
  -1 -11   2    3.90    3.00
  -1 -11   2    7.80    1.10
  -1 -11   2    9.30    4.50
  -1 -11   2    9.60    9.00
   0  11  -2   22.10    8.90
   0  11  -2   11.10    3.20
   0  11  -2    7.40    3.60
   0  11  -2   -2.10    8.40
   0 -11   2   11.40    9.20
   0 -11   2   11.00    3.20
   0 -11   2   20.90   13.10
   0 -11   2    4.80    6.30
  -1  11  -2   -3.90    6.10
  -1  11  -2   -2.60    1.50
  -1  11  -2    2.90    2.50
  -1  11  -2    2.60    6.70
   1 -11   2   -3.50    4.70
   1 -11   2   -3.30    3.20
   1 -11   2    0.60    2.10
   1 -11   2  -11.50    5.90
  -2  11  -2   -0.30    5.70
  -2  11  -2   -1.00    5.70
  -2  11  -2    5.30    3.30
  -2  11  -2    5.20    3.30
   2 -11   2    5.10    3.90
   2 -11   2    3.20    4.00
   2 -11   2   -5.40    7.40
   2 -11   2    5.00   10.50
  -3  11  -2   65.59    7.60
  -3  11  -2   58.99   13.10
  -3  11  -2   55.19   13.00
  -3  11  -2   36.20    7.70
   3 -11   2   49.10    9.60
   3 -11   2   41.70   16.30
   3 -11   2   43.90   16.90
  -4  11  -2   -4.20    2.50
  -4  11  -2    3.10    5.20
  -4  11  -2   -2.70    2.30
   4 -11   2  -11.10   10.00
   4 -11   2   -6.10   10.90
  -5  11  -2   19.90    7.50
  -5  11  -2   32.80    6.30
   5 -11   2   29.50   15.60
   5 -11   2   11.80   11.60
   8  10  -2   14.00    7.30
   8  10  -2    7.20   22.80
   8  10  -2   23.10    6.50
   8  10  -2   13.20   13.70
  -8 -10   2   49.40   15.40
   7  10  -2    4.60    4.60
   7  10  -2   -0.50    3.10
   7  10  -2   11.80   12.20
  -7 -10   2   -6.10    3.50
  -7 -10   2    3.90    8.60
  -7 -10   2    2.40    2.20
   6  10  -2    4.10    5.00
   6  10  -2  -13.60    7.20
   6  10  -2   -2.10    6.20
   6  10  -2    8.20    3.80
  -6 -10   2    5.10    3.20
  -6 -10   2   16.10    6.90
  -6 -10   2   15.10    5.40
  -6 -10   2    8.60    3.50
   5  10  -2   10.90    3.90
   5  10  -2    0.40    4.60
   5  10  -2    7.70    4.60
   5  10  -2  -11.50    8.90
   5  10  -2    6.70   10.90
  -5 -10   2    5.20    4.30
  -5 -10   2    2.70    6.10
   4  10  -2   -3.50    6.60
   4  10  -2  -10.20    7.90
  -4 -10   2    3.00    3.70
  -4 -10   2   -0.20    1.40
  -4 -10   2    7.50    7.10
   3  10  -2  138.09   11.40
   3  10  -2  146.09   26.70
   3  10  -2  123.19   14.20
   3  10  -2  123.09   26.20
  -3 -10   2  132.99   11.50
  -3 -10   2  148.89   15.20
  -3 -10   2  114.49   20.10
  -3 -10   2  131.49    9.90
   2  10  -2   -1.40    1.20
   2  10  -2   -2.40    4.90
   2  10  -2   -1.80    5.80
   2  10  -2    2.50    2.30
  -2 -10   2    3.70    4.80
  -2 -10   2   -1.80    1.70
  -2 -10   2    0.30    1.80
   1  10  -2  456.25   27.60
   1  10  -2  436.66   40.90
   1  10  -2  464.55   31.30
  -1 -10   2  502.15   23.60
  -1 -10   2  425.36   28.40
  -1 -10   2  492.55   31.90
  -1 -10   2  441.76   44.10
   0  10  -2   31.60    5.30
   0  10  -2   14.30    8.60
   0  10  -2   41.50    8.70
   0  10  -2   22.90   12.10
   0 -10   2   44.80   10.50
   0 -10   2   43.20   14.50
   0 -10   2   18.50   12.00
  -1  10  -2    2.80    5.20
  -1  10  -2    1.30    2.00
  -1  10  -2    3.90    3.20
  -1  10  -2   -0.70    7.90
   1 -10   2    0.60    7.30
   1 -10   2    1.60    7.70
   1 -10   2    7.90    3.10
  -2  10  -2    3.60    2.40
  -2  10  -2   11.20    7.30
  -2  10  -2    8.70    3.90
  -2  10  -2    2.20    4.60
   2 -10   2    9.20    4.70
   2 -10   2   -0.20    8.40
   2 -10   2   -5.70    5.70
  -3  10  -2   -2.00    1.80
  -3  10  -2   -3.30    5.00
  -3  10  -2   -0.30    4.20
  -3  10  -2   -1.60    2.00
   3 -10   2    0.30    5.10
   3 -10   2    1.20    3.20
   3 -10   2    0.80    8.90
  -4  10  -2   -1.00    2.10
  -4  10  -2    4.90    3.90
  -4  10  -2   -0.30    3.60
  -4  10  -2    5.40    7.50
   4 -10   2    1.70    4.30
   4 -10   2   -9.70    7.20
  -5  10  -2    2.40    3.60
  -5  10  -2    6.50    3.50
   5 -10   2  -15.90   10.30
   5 -10   2   20.30   13.30
   5 -10   2    9.90    6.00
  -6  10  -2   23.50    5.60
   6 -10   2   11.10   13.50
   6 -10   2    8.40   16.00
   9   9  -2    1.20    4.30
   9   9  -2   13.70    6.90
   9   9  -2   -0.10    3.70
   9   9  -2  -10.90   11.20
   9   9  -2  -13.40   14.30
  -9  -9   2    2.30   10.90
  -9  -9   2    7.50    3.90
   8   9  -2    9.20    9.30
   8   9  -2   -3.00    4.30
   8   9  -2   17.70   12.90
   8   9  -2    4.20    3.80
  -8  -9   2    9.20    3.70
  -8  -9   2    7.80    8.50
   7   9  -2    8.30    3.70
   7   9  -2   -2.90   10.00
   7   9  -2    4.10    7.10
   7   9  -2   12.50    6.10
  -7  -9   2   12.70    3.70
  -7  -9   2    7.40    7.10
  -7  -9   2   12.50    5.80
   6   9  -2    4.40    9.80
   6   9  -2    7.40    9.20
   6   9  -2    5.50    3.20
   6   9  -2   -7.80    6.20
   6   9  -2   -4.00    2.80
  -6  -9   2    4.20    2.30
  -6  -9   2    6.60    6.00
  -6  -9   2    8.00    3.50
  -6  -9   2    4.50    3.90
  -6  -9   2    2.30    2.60
   5   9  -2   -3.60    8.90
   5   9  -2   11.10    6.70
   5   9  -2   -2.30    7.30
   5   9  -2    1.90    2.20
   5   9  -2    3.50    4.20
  -5  -9   2    6.50    3.50
  -5  -9   2    3.10    2.00
  -5  -9   2    6.70    5.60
   4   9  -2    6.30    3.70
   4   9  -2   -0.50    2.50
   4   9  -2    7.90    2.60
   4   9  -2    3.30    7.90
  -4  -9   2    1.40    2.90
  -4  -9   2    8.00    3.70
  -4  -9   2    3.50    2.30
  -4  -9   2   10.50    5.90
   3   9  -2    6.20    7.90
   3   9  -2   11.50    3.40
   3   9  -2   12.50    4.20
   3   9  -2   17.20   10.90
  -3  -9   2   22.60    9.60
  -3  -9   2   20.40    3.70
  -3  -9   2   11.10    3.20
  -3  -9   2   23.40    6.00
  -3  -9   2   16.00    4.90
   2   9  -2  197.58   25.40
   2   9  -2  163.78   14.90
   2   9  -2  114.19   23.50
   2   9  -2  167.38   12.40
  -2  -9   2  171.08   12.20
  -2  -9   2  161.38   22.30
  -2  -9   2  179.28   14.50
  -2  -9   2  158.28   12.70
   1   9  -2   12.90    3.10
   1   9  -2    7.10    7.20
   1   9  -2    9.30    3.40
   1   9  -2   11.70    7.50
  -1  -9   2    7.20    4.20
  -1  -9   2   10.90    5.70
  -1  -9   2   12.30    1.50
  -1  -9   2   11.20    3.90
  -1  -9   2    9.70    3.50
   0   9  -2 1450.95   78.89
   0   9  -2 1496.35   75.29
   0   9  -2 1189.78   93.49
   0   9  -2 1511.25   97.69
   0  -9   2 1658.03   98.69
   0  -9   2 1546.25   85.49
   0  -9   2 1379.86   79.09
  -1   9  -2  125.69   17.50
  -1   9  -2   79.39   18.40
  -1   9  -2  127.09   10.40
  -1   9  -2  120.79   12.40
   1  -9   2  135.39   11.00
   1  -9   2  157.98   22.90
   1  -9   2  133.29   14.00
   1  -9   2  172.38   29.20
  -2   9  -2   41.00    7.30
  -2   9  -2   57.09   13.70
  -2   9  -2   41.50   10.00
  -2   9  -2   50.99    6.20
   2  -9   2   55.09   16.40
   2  -9   2   44.00    8.90
   2  -9   2   52.39   16.00
   2  -9   2   55.19    8.60
  -3   9  -2   40.80    9.90
  -3   9  -2   41.50    6.30
  -3   9  -2   31.20    9.60
  -3   9  -2   35.60    9.70
   3  -9   2   44.80    8.60
   3  -9   2   32.20   14.60
   3  -9   2   48.70   13.90
   3  -9   2   21.00   12.30
  -4   9  -2    5.80    2.80
  -4   9  -2    4.70    3.50
  -4   9  -2   10.40    6.60
  -4   9  -2    8.70    5.20
   4  -9   2    3.50    4.80
   4  -9   2   10.50    7.50
   4  -9   2   14.70    6.70
   4  -9   2    4.90    7.60
  -5   9  -2    4.40    3.00
  -5   9  -2    4.90    5.10
   5  -9   2   -0.30    9.70
   5  -9   2    1.50    9.90
   5  -9   2    5.90    8.60
  -6   9  -2    6.50    3.40
  -6   9  -2   18.70    7.30
   6  -9   2   -8.20    7.60
   6  -9   2    9.50   12.90
   9   8  -2   32.80   15.60
   9   8  -2    8.00    5.70
   9   8  -2    8.90    5.10
   9   8  -2    8.00    4.20
   9   8  -2   30.30   14.80
  -9  -8   2   16.70    4.60
  -9  -8   2   12.20    9.80
   8   8  -2   15.00    5.20
   8   8  -2   23.60   13.20
   8   8  -2   14.10    9.60
   8   8  -2    3.60    2.70
   8   8  -2   14.20    6.50
  -8  -8   2   13.50    7.80
  -8  -8   2   14.80    4.40
   7   8  -2   73.79   15.70
   7   8  -2   90.29   16.00
   7   8  -2   86.79   20.10
   7   8  -2   77.49    9.50
   7   8  -2  112.09   28.10
  -7  -8   2  122.59   21.80
  -7  -8   2   95.89    9.60
  -7  -8   2   74.09   12.20
  -7  -8   2  106.09    8.80
  -7  -8   2   79.39   12.00
   6   8  -2    4.00    5.80
   6   8  -2    8.00    4.90
   6   8  -2   -0.50    5.50
  -6  -8   2    4.00    2.70
  -6  -8   2    2.70    2.10
  -6  -8   2    5.40    5.30
  -6  -8   2    2.60    2.80
   5   8  -2   49.40   10.60
   5   8  -2   34.50   12.60
   5   8  -2   31.70   12.60
   5   8  -2   30.80    5.60
   5   8  -2   35.00   10.40
  -5  -8   2   22.80    8.00
  -5  -8   2   20.50    5.20
  -5  -8   2   34.00    7.30
  -5  -8   2   39.50    6.80
  -5  -8   2   29.40    5.10
   4   8  -2   61.29   17.00
   4   8  -2   66.49    7.10
   4   8  -2   50.39   10.40
   4   8  -2   47.80    8.80
   4   8  -2   56.09   14.70
  -4  -8   2   54.89    6.30
  -4  -8   2   76.19   15.50
  -4  -8   2   58.99    9.60
  -4  -8   2   55.19    7.70
  -4  -8   2   61.09    6.80
   3   8  -2   20.20    3.90
   3   8  -2   24.20   10.80
   3   8  -2    2.00    5.30
   3   8  -2   16.20    4.80
  -3  -8   2   20.90    5.60
  -3  -8   2   17.80    3.40
  -3  -8   2   23.20    9.30
  -3  -8   2   15.80    4.60
  -3  -8   2   19.00    3.80
   2   8  -2  360.56   35.10
   2   8  -2  412.86   23.40
   2   8  -2  368.16   39.10
   2   8  -2  377.96   25.80
  -2  -8   2  405.56   22.80
  -2  -8   2  382.76   34.20
  -2  -8   2  375.66   23.20
  -2  -8   2  372.96   24.80
   1   8  -2    3.90    2.40
   1   8  -2    0.30    5.40
   1   8  -2    4.20    2.10
   1   8  -2    7.80    5.60
  -1  -8   2    3.00    2.10
  -1  -8   2    2.70    1.80
  -1  -8   2    8.70    3.60
  -1  -8   2    0.40    4.60
   0   8  -2   39.40    5.50
   0   8  -2   36.10   11.00
   0   8  -2   17.10    4.10
   0   8  -2   24.60   11.00
   0  -8   2   27.70    1.70
   0  -8   2   18.30    4.40
   0  -8   2   27.10   10.00
   0  -8   2   19.90    4.90
   0  -8   2   36.40    1.70
  -1   8  -2  190.28   13.30
  -1   8  -2  179.98   24.10
  -1   8  -2  194.78   15.80
  -1   8  -2  205.18   20.80
   1  -8   2  202.68   25.50
   1  -8   2  182.48   13.60
   1  -8   2  183.78   16.30
   1  -8   2  226.58   27.10
  -2   8  -2   33.80   10.00
  -2   8  -2   37.10    7.70
  -2   8  -2   29.10    8.80
  -2   8  -2   37.00    5.60
   2  -8   2   42.90   14.50
   2  -8   2   37.90    7.50
   2  -8   2   44.60    7.50
   2  -8   2   37.80   12.60
  -3   8  -2  277.37   20.80
  -3   8  -2  244.08   16.60
  -3   8  -2  242.38   26.20
  -3   8  -2  262.87   24.80
   3  -8   2  223.98   19.20
   3  -8   2  250.77   30.50
   3  -8   2  245.88   22.30
   3  -8   2  219.48   28.70
  -4   8  -2  193.38   21.00
  -4   8  -2  160.18   12.80
  -4   8  -2  178.28   18.30
  -4   8  -2  140.79   19.90
   4  -8   2  129.59   26.30
   4  -8   2  168.28   17.00
   4  -8   2  120.79   22.60
   4  -8   2  146.79   27.50
  -5   8  -2   -1.20    2.00
  -5   8  -2   -0.70    2.70
  -5   8  -2    0.10    0.60
  -5   8  -2   -4.80    5.40
   5  -8   2   21.80   11.80
   5  -8   2   -0.20    9.00
   5  -8   2   -3.10    4.20
   5  -8   2    1.80    3.30
  -6   8  -2   19.40    2.20
  -6   8  -2   24.70    8.70
  -6   8  -2   19.90    5.00
   6  -8   2   18.70    8.40
   6  -8   2    7.70    8.30
   6  -8   2   25.40   15.10
  -7   8  -2    0.20    3.00
  -7   8  -2   -8.30    4.60
  -7   8  -2   -0.20    1.00
   7  -8   2   -2.20   12.00
   7  -8   2   -1.60   10.60
   9   7  -2   -1.20    3.30
   9   7  -2    0.60   11.90
   9   7  -2    3.80    3.10
   9   7  -2    4.40    3.80
  -9  -7   2    6.00    6.50
  -9  -7   2    4.30    2.90
   8   7  -2   75.79    8.90
   8   7  -2   70.59   20.40
   8   7  -2   36.50    9.50
   8   7  -2   57.19    9.20
   8   7  -2   59.19   15.10
  -8  -7   2   45.80   13.30
  -8  -7   2   70.29    7.50
   7   7  -2   -1.40    2.10
   7   7  -2    2.70    4.50
   7   7  -2   -3.90    5.40
   7   7  -2   -3.80    3.10
  -7  -7   2    3.50    4.30
  -7  -7   2   -1.50    1.40
  -7  -7   2   -1.70    2.00
  -7  -7   2    3.30    4.30
   6   7  -2  106.79   10.10
   6   7  -2   99.19   13.20
   6   7  -2  115.59   18.70
   6   7  -2   49.50   12.50
  -6  -7   2  105.09   11.20
  -6  -7   2  101.89   10.60
  -6  -7   2   72.49   15.30
  -6  -7   2   97.29    8.70
  -6  -7   2   76.69    7.40
   5   7  -2    9.00    4.90
   5   7  -2   10.00    3.30
   5   7  -2   14.80    7.80
   5   7  -2   18.60   11.00
   5   7  -2    5.40    3.40
  -5  -7   2   23.10    6.10
  -5  -7   2   14.50    4.80
  -5  -7   2   10.30    3.50
  -5  -7   2   13.60    6.80
  -5  -7   2   14.10    3.30
   4   7  -2  169.38   24.60
   4   7  -2  141.69   14.50
   4   7  -2  150.08   16.30
   4   7  -2  147.79   11.40
   4   7  -2  154.08   25.00
  -4  -7   2  160.48   18.60
  -4  -7   2  145.19   13.50
  -4  -7   2  145.39   11.10
  -4  -7   2  144.09   11.40
  -4  -7   2  144.09   12.90
   3   7  -2   15.20    5.00
   3   7  -2   15.80    3.40
   3   7  -2   21.10    5.50
   3   7  -2   27.70   10.70
   3   7  -2    9.40    7.10
  -3  -7   2   15.40    3.20
  -3  -7   2   12.70    3.60
  -3  -7   2   13.10    5.20
  -3  -7   2   19.30    3.60
  -3  -7   2   14.80    4.40
   2   7  -2  186.98   15.10
   2   7  -2  188.58   12.90
   2   7  -2  171.08   21.80
  -2  -7   2  197.58   13.20
  -2  -7   2  190.48   14.30
  -2  -7   2  199.28   12.70
  -2  -7   2  200.88   21.60
   1   7  -2   18.70    4.50
   1   7  -2   18.70    3.50
   1   7  -2   10.90    5.90
   1   7  -2    9.90    6.20
  -1  -7   2   12.40    5.70
  -1  -7   2   19.30    4.40
  -1  -7   2   17.60    4.40
   0   7  -2    7.40    5.70
   0   7  -2    1.80    1.40
   0   7  -2    0.60    3.70
   0   7  -2    0.90    0.90
   0  -7   2    1.60    0.30
   0  -7   2    2.90    3.10
   0  -7   2    0.00    1.20
   0  -7   2    0.90    0.30
   0  -7   2    3.80    5.30
  -1   7  -2   98.89    8.20
  -1   7  -2  118.39   17.40
  -1   7  -2  101.29   10.10
  -1   7  -2  114.29   17.30
   1  -7   2  107.49   19.30
   1  -7   2   94.59    8.50
   1  -7   2  106.29   19.60
   1  -7   2   99.49   10.60
  -2   7  -2   41.50    9.70
  -2   7  -2   28.30    5.50
  -2   7  -2   47.10    5.30
  -2   7  -2   52.19   11.50
   2  -7   2   40.10    8.50
   2  -7   2   35.90   12.90
   2  -7   2   44.50   12.40
   2  -7   2   49.90    6.40
  -3   7  -2    0.30    1.50
  -3   7  -2   -5.80    3.20
  -3   7  -2   -0.20    1.90
  -3   7  -2    3.70    3.00
   3  -7   2   -4.40    4.10
   3  -7   2   -1.50    2.40
   3  -7   2    0.10    2.70
   3  -7   2   -8.60    5.60
  -4   7  -2  127.79   10.70
  -4   7  -2  124.89   16.80
  -4   7  -2  119.19   13.20
   4  -7   2  123.59   13.70
   4  -7   2   94.69   19.70
   4  -7   2  102.09   22.00
   4  -7   2  115.79   15.30
  -5   7  -2  588.84   33.70
  -5   7  -2  578.24   38.40
  -5   7  -2  555.14   42.70
   5  -7   2  607.64   49.99
   5  -7   2  535.85   42.20
   5  -7   2  438.16   47.30
   5  -7   2  582.74   40.10
  -6   7  -2    5.40    3.40
  -6   7  -2   20.80    7.00
  -6   7  -2    9.70    7.90
  -6   7  -2   12.60    2.20
   6  -7   2   -6.50    8.10
   6  -7   2   36.10   12.00
   6  -7   2    8.70    6.00
  -7   7  -2    1.30    5.40
   7  -7   2   12.10   11.40
   7  -7   2   -6.70   10.70
   9   6  -2    4.70    3.30
   9   6  -2    6.20    5.50
  -9  -6   2   14.00    4.30
  -9  -6   2   -0.30    6.80
   8   6  -2   13.70    6.90
   8   6  -2   18.50    8.70
   8   6  -2   16.30    4.80
   8   6  -2   21.80    5.60
   8   6  -2   27.40   10.40
  -8  -6   2   15.70    5.90
  -8  -6   2   22.50    5.00
  -8  -6   2   19.10    4.80
   7   6  -2   46.20    7.50
   7   6  -2   56.99   12.20
   7   6  -2   60.29   13.70
   7   6  -2   42.20   11.00
  -7  -6   2   66.79   14.30
  -7  -6   2   71.19    6.90
   6   6  -2   31.80   10.90
   6   6  -2   38.30    8.90
   6   6  -2   69.79   14.00
   6   6  -2   47.40    7.10
  -6  -6   2   58.19    5.60
  -6  -6   2   48.30    7.90
  -6  -6   2   59.69    6.40
  -6  -6   2   35.90   10.50
  -6  -6   2   34.90    7.30
   5   6  -2   97.79    8.80
   5   6  -2   63.29   12.70
   5   6  -2  118.59   14.00
   5   6  -2   87.29   11.70
  -5  -6   2  107.09    9.90
  -5  -6   2   96.69    8.40
  -5  -6   2   95.19   10.10
  -5  -6   2   92.99   10.60
  -5  -6   2   83.09   14.50
   4   6  -2  167.58   15.50
   4   6  -2  190.88   12.80
   4   6  -2  143.39   15.20
   4   6  -2  247.18   27.50
   4   6  -2  166.38   20.50
  -4  -6   2  170.08   14.00
  -4  -6   2  168.88   12.70
  -4  -6   2  182.28   12.20
  -4  -6   2  181.88   18.50
  -4  -6   2  154.28   13.70
   3   6  -2 1169.88   70.99
   3   6  -2  950.80   64.09
   3   6  -2  957.30   51.49
   3   6  -2  997.40   55.29
   3   6  -2  944.41   56.39
  -3  -6   2 1017.50   54.79
  -3  -6   2  922.11   60.39
  -3  -6   2 1037.60   61.39
  -3  -6   2  982.00   53.19
  -3  -6   2  965.30   51.49
   2   6  -2  848.92   47.10
   2   6  -2  823.12   44.30
   2   6  -2  897.01   57.29
   2   6  -2  814.62   58.79
  -2  -6   2  859.81   54.59
  -2  -6   2  826.62   45.90
  -2  -6   2  877.51   44.00
  -2  -6   2  838.32   44.50
   1   6  -2  155.98   10.50
   1   6  -2  137.29   19.30
   1   6  -2  143.99   11.90
   1   6  -2  163.78   19.20
  -1  -6   2  159.48   19.00
  -1  -6   2  139.39   11.50
  -1  -6   2  160.48   10.90
  -1  -6   2  170.78   11.80
   0   6  -2   70.69    5.90
   0   6  -2   71.29    7.20
   0   6  -2   65.89   11.80
   0   6  -2   44.80   11.70
   0  -6   2  104.59   18.00
   0  -6   2   68.39    7.40
   0  -6   2   59.89    3.50
   0  -6   2   74.59    6.70
   0  -6   2   98.29   14.80
  -1   6  -2   99.59    7.60
  -1   6  -2   95.29    8.90
  -1   6  -2   66.89   14.30
  -1   6  -2   93.29   14.50
   1  -6   2   58.79   12.30
   1  -6   2  101.39    7.90
   1  -6   2   79.99    8.80
   1  -6   2   89.49   17.20
  -2   6  -2   15.80    6.00
  -2   6  -2   21.20    5.10
  -2   6  -2   11.00    2.80
  -2   6  -2    9.20    4.70
   2  -6   2   17.40    4.20
   2  -6   2   15.00    7.90
   2  -6   2   17.70    5.20
   2  -6   2   11.10    7.10
  -3   6  -2   49.30    5.60
  -3   6  -2   42.70    8.40
  -3   6  -2   33.00    6.10
   3  -6   2   30.60    7.30
   3  -6   2   39.60    7.40
   3  -6   2   34.60   11.00
   3  -6   2   42.30   12.30
  -4   6  -2   30.60    6.80
  -4   6  -2   42.00    3.10
  -4   6  -2   60.29   12.00
   4  -6   2   42.00   12.40
   4  -6   2   49.60    9.70
   4  -6   2   30.10    9.30
   4  -6   2   50.09   11.60
  -5   6  -2  993.10   47.50
  -5   6  -2  989.10   57.79
  -5   6  -2 1018.40   62.59
   5  -6   2  949.90   61.79
   5  -6   2  814.82   50.29
   5  -6   2  815.42   66.99
   5  -6   2 1043.50   60.09
   5  -6   2 1064.59   68.49
  -6   6  -2   73.59    5.50
  -6   6  -2   77.79   18.70
  -6   6  -2   95.89   12.70
   6  -6   2   79.69    8.40
   6  -6   2   49.10   15.90
   6  -6   2   79.19   20.50
   6  -6   2   75.39   16.40
  -7   6  -2    2.00    1.50
  -7   6  -2    1.20    3.20
   7  -6   2    0.10    2.50
   7  -6   2   -6.80    6.90
   7  -6   2   -3.60    8.80
  -8   6  -2   46.30    4.80
  -8   6  -2   35.00   10.00
   8  -6   2   51.39    7.10
   8  -6   2   15.80   18.00
   8  -6   2   61.09   18.60
  10   5  -2   14.60    8.50
  10   5  -2   17.10    5.40
 -10  -5   2   33.00    6.10
 -10  -5   2    4.90    7.90
   9   5  -2    7.90    5.00
   9   5  -2    9.40   12.60
  -9  -5   2    2.00    6.50
  -9  -5   2    0.80    2.40
   8   5  -2   10.40    8.50
   8   5  -2   11.60    6.60
   8   5  -2    3.20    2.90
   8   5  -2    7.00    5.30
   8   5  -2    2.40    2.10
  -8  -5   2    2.60    2.40
  -8  -5   2    5.10    2.80
  -8  -5   2    7.30    6.00
   7   5  -2  117.99   16.90
   7   5  -2  129.69   10.70
   7   5  -2  108.39   14.90
   7   5  -2  123.79   11.40
   7   5  -2  103.39   18.80
   7   5  -2  118.69   12.00
  -7  -5   2   86.69   15.50
  -7  -5   2  143.09   10.80
   6   5  -2   34.80    8.30
   6   5  -2   41.30    6.20
   6   5  -2   33.30    8.80
   6   5  -2   40.00   11.50
  -6  -5   2   37.30    5.70
  -6  -5   2   48.00   11.10
  -6  -5   2   50.19    5.30
  -6  -5   2   34.00    6.80
   5   5  -2    0.90    3.50
   5   5  -2   -0.20    1.20
   5   5  -2   -2.50    2.00
   5   5  -2   -1.60    1.50
  -5  -5   2    1.80    1.30
  -5  -5   2   -2.90    1.90
  -5  -5   2   -1.10    1.40
  -5  -5   2    0.40    1.40
  -5  -5   2    2.70    1.70
   4   5  -2   65.79    8.70
   4   5  -2   68.89    9.10
   4   5  -2   58.99   12.00
   4   5  -2   69.79    6.50
  -4  -5   2   66.59   12.10
  -4  -5   2   69.69    8.00
  -4  -5   2   66.19    7.20
  -4  -5   2   56.49    6.50
  -4  -5   2   63.79    7.40
   3   5  -2  450.25   34.30
   3   5  -2  551.14   40.20
   3   5  -2  447.66   28.10
   3   5  -2  469.65   25.10
   3   5  -2  404.96   28.00
  -3  -5   2  421.56   26.40
  -3  -5   2  428.16   31.40
  -3  -5   2  459.05   24.90
  -3  -5   2  456.15   27.30
  -3  -5   2  420.36   25.00
   2   5  -2    0.80    1.90
   2   5  -2    1.60    1.20
   2   5  -2   -2.50    3.00
   2   5  -2   -0.40    3.10
   2   5  -2    0.50    1.20
  -2  -5   2    0.00    0.70
  -2  -5   2   -0.10    1.20
  -2  -5   2    0.80    1.40
  -2  -5   2    0.20    1.90
  -2  -5   2    0.20    0.80
   1   5  -2  195.88   11.90
   1   5  -2  191.08   19.30
   1   5  -2  161.38   19.70
   1   5  -2  203.68   13.50
  -1  -5   2  188.38   11.90
  -1  -5   2  195.68   13.10
  -1  -5   2  177.58   12.00
  -1  -5   2  179.68   19.10
   0   5  -2   47.40   10.90
   0   5  -2   71.89   12.10
   0   5  -2   84.19    6.80
   0   5  -2   78.19    7.20
   0   5  -2   90.59    6.50
   0  -5   2   88.19   12.90
   0  -5   2   76.69    6.70
   0  -5   2   71.79    7.00
   0  -5   2   75.49    4.00
   0  -5   2   52.79   11.20
  -1   5  -2    7.90    2.10
  -1   5  -2    8.00    3.50
  -1   5  -2    6.10    2.20
  -1   5  -2    8.40    2.90
  -1   5  -2    8.20    5.10
   1  -5   2    5.40    4.50
   1  -5   2    5.90    2.50
   1  -5   2   14.10    3.10
   1  -5   2   10.20    5.90
  -2   5  -2    8.70    2.70
  -2   5  -2    6.60    2.10
  -2   5  -2    9.70    4.50
  -2   5  -2    8.40    3.30
  -2   5  -2   14.10    5.20
   2  -5   2    7.80    2.90
   2  -5   2    5.50    2.40
   2  -5   2   12.10    5.50
  -3   5  -2   56.79    3.30
  -3   5  -2   43.60    5.30
  -3   5  -2   38.00    7.90
  -3   5  -2   55.09    8.30
  -3   5  -2   52.89    8.60
   3  -5   2   55.29    7.60
   3  -5   2   24.90    8.70
   3  -5   2   63.09    6.10
   3  -5   2   63.19   11.10
   3  -5   2   45.30   10.00
  -4   5  -2   33.20    2.80
  -4   5  -2   48.50    9.50
  -4   5  -2   46.10    8.40
   4  -5   2   39.40    9.80
   4  -5   2   39.50    8.50
   4  -5   2   21.80    8.90
   4  -5   2   44.10   11.80
   4  -5   2   38.20    5.10
  -5   5  -2  692.53   44.30
  -5   5  -2  642.74   46.90
  -5   5  -2  778.82   35.50
   5  -5   2  651.93   45.00
   5  -5   2  613.44   50.89
   5  -5   2  674.23   38.00
   5  -5   2  672.13   47.10
   5  -5   2  799.92   52.19
  -6   5  -2   72.09    5.80
  -6   5  -2  115.09   18.80
  -6   5  -2   64.29   14.70
   6  -5   2   90.49    8.50
   6  -5   2   58.49   14.70
   6  -5   2   68.79   16.10
   6  -5   2   92.39   18.40
  -7   5  -2  189.18   19.20
  -7   5  -2  187.38   23.20
  -7   5  -2  148.79   10.60
   7  -5   2  174.28   23.90
   7  -5   2  215.38   26.20
   7  -5   2  233.38   31.20
   7  -5   2  170.38   23.50
   7  -5   2  165.38   13.00
  -8   5  -2    9.00    5.80
  -8   5  -2   -0.40    1.30
  -8   5  -2    3.90    3.40
   8  -5   2   12.20    7.80
   8  -5   2   -1.80    2.50
   8  -5   2   -4.60    8.60
  10   4  -2   11.20    4.60
  10   4  -2    2.20    6.50
 -10  -4   2   10.10    4.00
 -10  -4   2   22.60   11.50
   9   4  -2   20.60    6.30
   9   4  -2    9.40   10.10
   9   4  -2   17.60    8.60
   9   4  -2   23.40    5.60
  -9  -4   2   11.30    4.80
  -9  -4   2   28.40    6.20
  -9  -4   2   15.30    8.70
   8   4  -2    7.80    7.70
   8   4  -2   11.20    4.20
   8   4  -2    4.80    3.60
   8   4  -2   -0.10    2.30
  -8  -4   2   13.10    7.50
  -8  -4   2    2.20    4.00
  -8  -4   2    7.30    3.00
   7   4  -2   44.10    6.90
   7   4  -2   45.20   11.60
   7   4  -2   45.40    7.70
   7   4  -2   45.00    5.90
   7   4  -2   45.10   11.90
   7   4  -2   34.20    9.70
  -7  -4   2   42.80    5.40
  -7  -4   2   22.90    7.70
  -7  -4   2   46.50    6.40
   6   4  -2   95.99   13.20
   6   4  -2   84.99    8.40
   6   4  -2   81.39   13.60
   6   4  -2   81.39    9.30
   6   4  -2   80.69   15.30
  -6  -4   2   60.39   11.50
  -6  -4   2  100.49    8.30
  -6  -4   2  101.19    7.90
  -6  -4   2  102.99   11.80
   5   4  -2   -2.00    1.30
   5   4  -2   -2.00    1.50
   5   4  -2    1.60    1.50
   5   4  -2    1.50    2.50
   5   4  -2    1.30    2.80
  -5  -4   2   -1.50    2.60
  -5  -4   2    0.40    2.10
  -5  -4   2   -0.80    1.00
  -5  -4   2   -1.50    1.10
   4   4  -2  331.57   24.10
   4   4  -2  350.86   22.20
   4   4  -2  344.07   24.40
   4   4  -2  343.37   27.50
   4   4  -2  389.56   21.00
  -4  -4   2  329.87   22.90
  -4  -4   2  354.46   21.90
  -4  -4   2  360.26   22.50
  -4  -4   2  330.87   26.00
  -4  -4   2  351.46   20.20
   3   4  -2   60.89    5.40
   3   4  -2   51.59    6.70
   3   4  -2   48.20    6.70
   3   4  -2   57.99   10.90
  -3  -4   2   62.09    6.60
  -3  -4   2   61.19    6.70
  -3  -4   2   63.99    5.30
  -3  -4   2   57.79    5.60
  -3  -4   2   38.60    7.20
   2   4  -2  154.38   16.80
   2   4  -2  100.89    7.70
   2   4  -2  108.49   13.20
   2   4  -2  110.79    9.30
   2   4  -2  113.99    9.40
  -2  -4   2  112.09    9.50
  -2  -4   2  110.09    8.80
  -2  -4   2  110.79    7.80
  -2  -4   2  120.89    7.70
  -2  -4   2  124.99   12.50
   1   4  -2    8.60    3.90
   1   4  -2   17.60    6.10
   1   4  -2   19.50    3.60
   1   4  -2   14.70    2.40
  -1  -4   2   11.50    4.40
  -1  -4   2   13.40    2.80
  -1  -4   2   19.70    2.00
  -1  -4   2   15.70    2.70
   0   4  -2  372.06   21.50
   0   4  -2  361.66   27.60
   0   4  -2  396.06   21.80
   0   4  -2  385.86   22.50
   0  -4   2  479.25   31.10
   0  -4   2  365.96   21.80
   0  -4   2  442.16   19.40
   0  -4   2  360.76   28.90
   0  -4   2  377.46   22.60
  -1   4  -2   -2.80    1.80
  -1   4  -2    1.00    1.00
  -1   4  -2   -2.60    1.60
  -1   4  -2    0.90    1.00
  -1   4  -2    0.50    0.90
   1  -4   2    0.10    2.50
   1  -4   2    2.10    1.00
   1  -4   2   -1.40    0.90
   1  -4   2    1.30    3.30
  -2   4  -2    9.10    3.10
  -2   4  -2    8.10    2.30
  -2   4  -2    5.60    3.10
  -2   4  -2    7.30    0.70
  -2   4  -2    2.60    2.30
   2  -4   2    5.90    3.40
   2  -4   2    6.50    4.70
   2  -4   2    6.10    2.20
   2  -4   2    9.90    2.80
   2  -4   2    6.80    2.40
  -3   4  -2  156.88   13.40
  -3   4  -2  158.48   13.60
  -3   4  -2  157.08    8.50
  -3   4  -2  153.88   10.90
  -3   4  -2  176.28   15.90
   3  -4   2  153.58   16.60
   3  -4   2  159.68   10.90
   3  -4   2  168.78   15.10
   3  -4   2  160.68   13.60
   3  -4   2  150.88   17.80
  -4   4  -2  125.19    7.30
  -4   4  -2  129.39    9.50
  -4   4  -2   83.99   16.10
  -4   4  -2  120.29   12.40
   4  -4   2  121.39   13.50
   4  -4   2  107.69   14.80
   4  -4   2  114.59   13.40
   4  -4   2  103.69   19.40
  -5   4  -2   -0.70    3.10
  -5   4  -2    1.10    1.00
  -5   4  -2    0.40    1.80
   5  -4   2    1.50    2.40
   5  -4   2   -0.40    4.40
   5  -4   2    0.50    1.60
   5  -4   2   -3.70    2.30
   5  -4   2   -2.30    3.50
  -6   4  -2  170.88   20.00
  -6   4  -2  170.88   17.50
  -6   4  -2  165.48   10.30
   6  -4   2  159.88   18.70
   6  -4   2  169.88   12.50
   6  -4   2  155.68   20.10
   6  -4   2  175.78   21.70
   6  -4   2  142.09   19.10
  -7   4  -2  361.26   34.20
  -7   4  -2  353.66   30.20
  -7   4  -2  366.56   21.10
   7  -4   2  400.46   35.80
   7  -4   2  375.06   23.50
   7  -4   2  394.16   35.80
   7  -4   2  400.56   36.00
   7  -4   2  398.76   34.60
  -8   4  -2    1.90    5.00
  -8   4  -2    0.00    3.50
  -8   4  -2    2.10    1.80
   8  -4   2    7.30    7.00
   8  -4   2    3.30    2.70
   8  -4   2    4.70    6.60
  -9   4  -2   10.20    3.10
  -9   4  -2   28.60    9.50
   9  -4   2    5.50   10.10
   9  -4   2   17.20   12.50
   9  -4   2    1.60    2.90
  10   3  -2    7.50    6.20
 -10  -3   2    3.70    2.90
 -10  -3   2    0.50    8.70
   9   3  -2   -0.40    2.40
   9   3  -2   11.30    9.50
   9   3  -2   -2.90    3.50
   9   3  -2    0.10    4.80
  -9  -3   2   -7.20    2.50
  -9  -3   2    6.10    6.20
  -9  -3   2    2.70    2.50
   8   3  -2   11.30    4.20
   8   3  -2    6.50    4.70
   8   3  -2   11.50    3.80
   8   3  -2  -10.00    5.70
   8   3  -2    5.10    3.80
  -8  -3   2    1.70    2.30
  -8  -3   2    5.30    4.70
  -8  -3   2   10.60    5.50
  -8  -3   2    8.40    3.30
   7   3  -2  -10.50    4.10
   7   3  -2   -0.90    1.60
   7   3  -2    1.80    2.50
   7   3  -2   -1.50    2.50
  -7  -3   2   -0.50    1.40
  -7  -3   2    1.80    1.70
  -7  -3   2    0.50    3.30
   6   3  -2  102.29   13.10
   6   3  -2   72.79   13.60
   6   3  -2  108.19   14.00
   6   3  -2  119.29   10.80
   6   3  -2  109.09    9.50
   6   3  -2  110.89    8.90
  -6  -3   2  110.19   14.10
  -6  -3   2  117.69   13.00
  -6  -3   2  104.89    8.80
  -6  -3   2  119.29    8.70
   5   3  -2   39.00    5.60
   5   3  -2   29.40    7.60
   5   3  -2   42.20    6.60
   5   3  -2   54.09   10.50
   5   3  -2   39.00    7.60
  -5  -3   2   48.50    5.00
  -5  -3   2   52.79    9.40
  -5  -3   2   44.80    4.60
  -5  -3   2   46.90    9.60
   4   3  -2    0.20    1.70
   4   3  -2    5.60    3.80
   4   3  -2    0.70    1.80
   4   3  -2    2.50    1.40
   4   3  -2   -1.10    1.40
  -4  -3   2    1.90    1.50
  -4  -3   2   -0.20    1.00
  -4  -3   2   -0.30    0.80
  -4  -3   2    0.70    1.20
  -4  -3   2   -0.20    1.50
  -4  -3   2   -2.50    2.00
   3   3  -2  203.18   15.40
   3   3  -2  218.38   16.00
   3   3  -2  209.48   13.20
   3   3  -2  216.68   14.80
   3   3  -2  221.58   18.50
  -3  -3   2  214.58   15.10
  -3  -3   2  235.78   13.20
  -3  -3   2  221.18   17.60
  -3  -3   2  226.58   14.90
  -3  -3   2  230.58   14.30
   2   3  -2    1.40    1.20
   2   3  -2    0.30    1.70
   2   3  -2    2.50    1.50
   2   3  -2    2.40    1.00
  -2  -3   2    1.30    0.90
  -2  -3   2    1.70    1.20
  -2  -3   2    4.10    2.60
  -2  -3   2    3.60    1.80
  -2  -3   2    1.90    0.80
   1   3  -2  565.34   29.60
   1   3  -2  545.45   28.50
   1   3  -2  638.14   37.40
   1   3  -2  536.45   28.70
  -1  -3   2  544.15   28.70
  -1  -3   2  530.85   29.20
  -1  -3   2  578.44   27.20
  -1  -3   2  514.45   27.30
  -1  -3   2  528.45   33.90
   0   3  -2  325.37   18.80
   0   3  -2  337.77   18.30
   0   3  -2  318.67   23.20
   0   3  -2  327.07   24.80
   0   3  -2  306.57   18.20
   0  -3   2  321.37   24.20
   0  -3   2  361.06   16.50
   0  -3   2  317.67   18.50
   0  -3   2  345.27   17.30
   0  -3   2  315.17   18.80
   0  -3   2  413.06   25.40
  -1   3  -2  365.46   21.20
  -1   3  -2  349.77   23.60
  -1   3  -2  328.17   25.10
  -1   3  -2  387.76   20.40
   1  -3   2  392.36   26.20
   1  -3   2  374.36   21.80
   1  -3   2  363.86   20.40
   1  -3   2  333.57   26.00
  -2   3  -2  192.28    9.20
  -2   3  -2  184.28   13.40
  -2   3  -2  181.78   11.30
  -2   3  -2  184.68   15.10
  -2   3  -2  178.68   13.60
   2  -3   2  174.48   15.60
   2  -3   2  183.68   14.20
   2  -3   2  184.98   13.00
   2  -3   2  131.09   15.50
  -3   3  -2   19.10    4.90
  -3   3  -2   28.60    6.10
  -3   3  -2   25.50    3.40
  -3   3  -2   20.90    1.90
   3  -3   2   18.90    6.20
   3  -3   2   28.20    3.50
   3  -3   2   26.00    5.40
   3  -3   2   30.00    6.70
   3  -3   2   12.60    4.30
  -4   3  -2  129.19   12.60
  -4   3  -2  126.39    7.70
  -4   3  -2  117.59    8.90
  -4   3  -2  119.09   13.40
   4  -3   2  114.59   13.60
   4  -3   2  101.19    8.50
   4  -3   2  111.39   13.80
   4  -3   2  113.19   14.60
   4  -3   2  113.99   12.00
  -5   3  -2   23.90    6.90
  -5   3  -2   29.50    3.10
  -5   3  -2   23.50    6.30
   5  -3   2   29.60    7.40
   5  -3   2   27.60    8.50
   5  -3   2   31.20    8.70
   5  -3   2   25.50    4.00
   5  -3   2   37.20   10.10
  -6   3  -2  162.38   17.30
  -6   3  -2  156.68   10.60
  -6   3  -2  163.08   19.00
   6  -3   2  198.48   20.10
   6  -3   2  177.48   12.60
   6  -3   2  193.88   21.30
   6  -3   2  192.18   19.20
  -7   3  -2    4.90    2.20
  -7   3  -2    3.20    7.50
  -7   3  -2    6.00    3.10
  -7   3  -2   -1.40    8.60
   7  -3   2    2.90    6.20
   7  -3   2    3.80    2.30
   7  -3   2   -6.60    4.10
  -8   3  -2    4.70    4.70
  -8   3  -2   -0.70    4.80
  -8   3  -2    1.70    1.50
   8  -3   2    9.70    7.60
   8  -3   2    4.00    2.50
   8  -3   2    3.80    6.70
  -9   3  -2   26.10    4.80
  -9   3  -2   47.90   14.10
   9  -3   2   54.99   16.60
   9  -3   2   33.60    6.30
   9  -3   2   17.60   11.60
  10   2  -2    6.70    3.60
  10   2  -2   -0.90    6.00
 -10  -2   2    5.40    3.10
 -10  -2   2    1.00    7.70
   9   2  -2   10.50   12.30
   9   2  -2   33.70   10.30
   9   2  -2   14.90    4.90
   9   2  -2   27.70    5.70
  -9  -2   2   30.10    5.60
  -9  -2   2   13.50    4.60
  -9  -2   2   22.70    9.80
   8   2  -2   52.49    6.50
   8   2  -2   54.69   11.30
   8   2  -2   44.70   13.50
   8   2  -2   52.09    8.90
   8   2  -2   40.20   11.40
  -8  -2   2   45.60    6.70
  -8  -2   2   59.59   12.50
  -8  -2   2   51.49    6.10
  -8  -2   2   25.60    8.30
   7   2  -2   39.50   10.30
   7   2  -2   43.80   10.80
   7   2  -2   39.30    5.70
   7   2  -2   48.80   12.40
   7   2  -2   44.00    7.60
  -7  -2   2   41.50    6.00
  -7  -2   2   56.29   12.10
  -7  -2   2   51.99    5.60
   6   2  -2   21.30    5.10
   6   2  -2   14.00    3.60
   6   2  -2   14.20    6.60
   6   2  -2   12.20    5.20
   6   2  -2   17.10    3.60
   6   2  -2   18.10    6.70
  -6  -2   2    7.70    4.80
  -6  -2   2   19.40    3.50
  -6  -2   2   18.10    3.60
  -6  -2   2   25.50    7.00
   5   2  -2   22.20    4.50
   5   2  -2   21.10    3.20
   5   2  -2   17.80    3.60
   5   2  -2   17.80    5.60
   5   2  -2   15.10    4.90
   5   2  -2   17.20    5.60
  -5  -2   2   31.50    8.40
  -5  -2   2   21.30    3.70
  -5  -2   2   28.40    7.10
  -5  -2   2   14.10    2.90
   4   2  -2 1888.31   95.89
   4   2  -2 1925.51   94.19
   4   2  -2 1867.41   98.59
   4   2  -2 1902.81  101.49
   4   2  -2 1850.61   98.79
  -4  -2   2 1848.92   99.99
  -4  -2   2 1961.90   98.59
  -4  -2   2 1826.22   92.99
  -4  -2   2 1891.01   93.59
   3   2  -2   84.19    8.00
   3   2  -2   76.49    8.10
   3   2  -2   79.49    9.40
   3   2  -2   85.29    6.20
   3   2  -2   81.69    7.30
  -3  -2   2   83.09    9.10
  -3  -2   2   72.09    7.60
  -3  -2   2   88.79    5.70
  -3  -2   2   76.39    5.80
  -3  -2   2   78.29    7.20
   2   2  -2 1145.29   56.89
   2   2  -2 1039.40   59.59
   2   2  -2 1131.79   55.39
   2   2  -2 1074.19   57.09
   2   2  -2 1151.08   57.69
  -2  -2   2 1088.29   59.09
  -2  -2   2 1102.59   56.89
  -2  -2   2 1067.09   54.69
  -2  -2   2 1167.38   57.39
  -2  -2   2 1130.89   55.39
   1   2  -2  306.17   15.90
   1   2  -2  281.87   20.10
   1   2  -2  319.57   16.20
   1   2  -2  288.47   16.80
  -1  -2   2  289.27   19.20
  -1  -2   2  300.77   16.20
  -1  -2   2  309.47   16.70
   0   2  -2    2.80    1.30
   0   2  -2    6.50    1.50
   0   2  -2    7.10    3.00
   0   2  -2    8.10    3.40
   0   2  -2    7.10    1.40
   0  -2   2    5.30    1.40
   0  -2   2    8.20    3.50
   0  -2   2    6.90    1.60
   0  -2   2    4.50    0.50
   0  -2   2    5.40    0.90
  -1   2  -2   44.10    3.70
  -1   2  -2   47.90    5.70
  -1   2  -2   41.00    4.40
  -1   2  -2   38.70    5.80
   1  -2   2   32.90    6.20
   1  -2   2   40.20    4.10
   1  -2   2   45.40    7.10
   1  -2   2   38.20    4.50
   1  -2   2   44.10    3.90
  -2   2  -2   43.50    5.30
  -2   2  -2   41.70    4.70
  -2   2  -2   45.00    4.80
  -2   2  -2   44.90    4.00
  -2   2  -2   46.80    6.30
   2  -2   2   41.50    5.70
   2  -2   2   45.30    4.00
   2  -2   2   38.40    5.00
   2  -2   2   29.60    5.90
   2  -2   2   52.19    6.50
  -3   2  -2  772.02   44.90
  -3   2  -2  819.12   40.20
  -3   2  -2  788.82   44.10
   3  -2   2  761.62   45.00
   3  -2   2  800.62   45.80
   3  -2   2  781.62   44.00
   3  -2   2  671.63   39.60
   3  -2   2  791.12   44.50
  -4   2  -2  175.08   15.80
  -4   2  -2  160.38   14.60
  -4   2  -2  133.39   13.40
   4  -2   2  146.29   15.20
   4  -2   2  146.19   14.20
   4  -2   2  161.78   10.60
   4  -2   2  185.78   15.20
   4  -2   2  155.18   15.40
  -5   2  -2   19.10    6.30
  -5   2  -2   19.00    5.20
  -5   2  -2   26.40    2.90
  -5   2  -2   20.00    4.10
   5  -2   2   24.80    6.80
   5  -2   2   33.90    4.30
   5  -2   2   28.40    8.00
   5  -2   2   20.70    5.80
   5  -2   2   18.90    6.70
  -6   2  -2   16.80    6.30
  -6   2  -2   21.70    7.30
  -6   2  -2   13.10    2.70
   6  -2   2   18.90    4.00
   6  -2   2   15.90    6.40
   6  -2   2   16.00    6.30
   6  -2   2    6.20    3.20
   6  -2   2   13.20    5.60
  -7   2  -2    3.30    2.80
  -7   2  -2    1.50    3.40
  -7   2  -2    1.30    4.10
  -7   2  -2    1.10    1.50
   7  -2   2    1.60    5.00
   7  -2   2   -0.40    3.90
   7  -2   2    2.60    1.80
   7  -2   2    1.70    3.40
  -8   2  -2   20.60    6.60
  -8   2  -2   23.40    4.10
  -8   2  -2   20.00    9.50
   8  -2   2   19.70   10.20
   8  -2   2    9.50    5.70
   8  -2   2   20.80    4.80
   8  -2   2   17.30    8.50
  -9   2  -2    6.30    2.90
  -9   2  -2    3.00    5.20
   9  -2   2    9.60    8.00
   9  -2   2    6.20    3.20
   9  -2   2   14.20    8.10
  10   1  -2   48.40    6.80
  10   1  -2   28.80   10.20
  10   1  -2   58.19   15.30
  10   1  -2   40.10   11.30
 -10  -1   2   36.10   10.20
 -10  -1   2   63.59    7.60
   9   1  -2    1.60    3.70
   9   1  -2   16.70   11.10
   9   1  -2    0.50    5.10
   9   1  -2    1.70    2.50
  -9  -1   2    0.30    2.10
  -9  -1   2   -5.60    5.20
   8   1  -2   16.80    6.50
   8   1  -2   27.40    5.20
   8   1  -2   28.10    6.20
   8   1  -2   34.50   11.40
   8   1  -2   25.60    8.00
  -8  -1   2   21.20    4.50
  -8  -1   2   26.50    7.90
  -8  -1   2   29.40    5.20
  -8  -1   2   20.10    7.80
   7   1  -2   -5.80    3.80
   7   1  -2    0.90    3.10
   7   1  -2    2.60    2.60
   7   1  -2    1.60    2.00
   7   1  -2   -1.30    2.80
  -7  -1   2   -4.40    2.30
  -7  -1   2    1.00    1.80
  -7  -1   2   -0.50    1.40
   6   1  -2    8.00    4.20
   6   1  -2    3.50    3.40
   6   1  -2    5.60    2.30
   6   1  -2    6.40    2.90
   6   1  -2    3.40    4.40
  -6  -1   2    6.60    2.40
  -6  -1   2    7.40    2.40
  -6  -1   2    3.50    3.50
  -6  -1   2    2.30    3.80
   5   1  -2   97.89    7.50
   5   1  -2   99.19   12.80
   5   1  -2   64.79   14.30
   5   1  -2  105.19    8.30
   5   1  -2   97.19   11.40
   5   1  -2   91.39    9.20
  -5  -1   2  103.99    7.80
  -5  -1   2  104.39    7.30
  -5  -1   2   94.49   11.30
  -5  -1   2  100.59   12.30
   4   1  -2  743.93   44.50
   4   1  -2  881.71   39.90
   4   1  -2  750.22   40.40
   4   1  -2  765.92   46.90
   4   1  -2  761.52   45.10
   4   1  -2  810.22   42.60
  -4  -1   2  728.33   44.40
  -4  -1   2  797.42   46.00
  -4  -1   2  747.13   39.60
  -4  -1   2  749.53   39.90
   3   1  -2  383.56   22.00
   3   1  -2  367.96   23.40
   3   1  -2  415.06   23.40
   3   1  -2  387.06   25.00
   3   1  -2  373.26   20.40
  -3  -1   2  348.77   23.90
  -3  -1   2  373.36   23.20
  -3  -1   2  363.16   19.70
  -3  -1   2  360.86   20.00
  -2  -1   2 8663.13  421.56
   1   1  -2   52.09    4.60
   1   1  -2   50.09    3.40
   1   1  -2   54.09    3.20
   1   1  -2   49.50    4.00
   1   1  -2   42.70    4.90
  -1  -1   2   45.50    3.40
  -1  -1   2   51.19    4.60
  -1  -1   2   49.70    4.70
  -1  -1   2   46.50    3.80
   0   1  -2   24.50    1.60
   0   1  -2   26.40    2.30
   0   1  -2   27.00    2.50
   0   1  -2   20.00    3.40
   0   1  -2   24.90    2.10
   0   1  -2   27.80    2.30
   0  -1   2   21.70    2.50
   0  -1   2   28.40    1.60
   0  -1   2   17.20    3.30
   0  -1   2   27.40    2.30
   0  -1   2   25.40    2.40
  -1   1  -2    2.60    1.10
  -1   1  -2   -0.50    1.20
  -1   1  -2    1.40    1.00
  -1   1  -2    1.80    1.10
  -1   1  -2    1.60    1.00
   1  -1   2    0.20    1.40
   1  -1   2    1.30    0.80
   1  -1   2    0.90    1.10
   1  -1   2    0.90    0.80
   1  -1   2    3.20    1.50
  -2   1  -2  287.47   15.00
  -2   1  -2  243.68   16.20
  -2   1  -2  256.07   16.90
  -2   1  -2  263.87   17.50
   2  -1   2  288.37   16.30
   2  -1   2  251.97   17.30
   2  -1   2  255.77   17.50
   2  -1   2  266.07   14.80
   2  -1   2  241.18   16.80
  -3   1  -2  312.17   21.60
  -3   1  -2  344.77   22.60
  -3   1  -2  312.07   18.20
  -3   1  -2  295.37   20.30
   3  -1   2  346.37   22.90
   3  -1   2  311.27   21.90
   3  -1   2  337.57   18.30
   3  -1   2  339.57   22.10
   3  -1   2  330.97   20.50
  -4   1  -2   24.40    5.70
  -4   1  -2   48.60    9.00
  -4   1  -2   44.20    6.20
  -4   1  -2   32.10    4.20
   4  -1   2   40.40    8.50
   4  -1   2   29.30    6.70
   4  -1   2   43.00    8.20
   4  -1   2   41.30    6.00
   4  -1   2   38.80    4.40
  -5   1  -2   39.10   12.20
  -5   1  -2   22.40    6.60
   5  -1   2   25.00    4.00
   5  -1   2   16.80    5.10
   5  -1   2   16.70    5.50
   5  -1   2   16.60    5.50
   5  -1   2   20.30    6.40
  -6   1  -2   30.60    8.40
  -6   1  -2   25.00    6.70
  -6   1  -2   18.00    4.10
  -6   1  -2   27.90    3.50
   6  -1   2   20.30    5.90
   6  -1   2   32.00    5.40
   6  -1   2   21.80    7.70
   6  -1   2   30.90    7.80
   6  -1   2   39.20   10.00
  -7   1  -2  102.89   17.40
  -7   1  -2   95.39    9.50
  -7   1  -2  103.19   16.90
  -7   1  -2   94.99    7.60
   7  -1   2   98.19    8.90
   7  -1   2   90.79   13.30
   7  -1   2  118.49   19.30
   7  -1   2   85.29   16.30
  -8   1  -2  126.69    9.90
  -8   1  -2  132.29   20.60
  -8   1  -2  120.49   19.40
   8  -1   2  154.18   18.60
   8  -1   2  162.38   20.20
   8  -1   2  131.29   21.30
  -9   1  -2   43.80   11.70
  -9   1  -2   28.80    6.60
  -9   1  -2   29.70    5.30
   9  -1   2   28.80   10.50
   9  -1   2   22.90    9.50
  10   0  -2    3.00    7.20
   9   0  -2   12.60    6.40
   9   0  -2    5.00    7.00
   9   0  -2    5.90    4.40
   9   0  -2    7.60    3.30
   9   0  -2  -10.40    8.00
  -9   0   2    7.40    3.30
  -9   0   2   12.80    8.80
   8   0  -2   94.69    8.00
   8   0  -2   56.89   12.60
   8   0  -2   54.09   11.40
   8   0  -2   66.59   15.40
   8   0  -2   98.59   18.00
  -8   0   2   78.49    8.30
  -8   0   2   86.19    7.80
  -8   0   2  103.49   17.20
  -8   0   2   75.49   16.30
   7   0  -2    4.00    3.20
   7   0  -2    1.00    3.10
   7   0  -2   -3.60    2.30
   7   0  -2    8.90    4.30
   7   0  -2    1.40    1.50
  -7   0   2    1.50    1.90
  -7   0   2    0.00    1.60
  -7   0   2   -0.20    4.50
   6   0  -2   -0.50    2.90
   6   0  -2    4.40    2.70
   6   0  -2    1.80    1.50
   6   0  -2    2.50    1.80
   6   0  -2    1.00    2.70
  -6   0   2    3.60    3.30
  -6   0   2    4.10    4.00
  -6   0   2    1.50    1.40
  -6   0   2    2.90    1.70
   5   0  -2  291.47   23.20
   5   0  -2  307.67   25.00
   5   0  -2  310.17   20.30
   5   0  -2  302.57   23.00
  -5   0   2  266.87   28.20
  -5   0   2  293.07   17.70
  -5   0   2  322.97   17.50
  -5   0   2  307.57   23.30
   4   0  -2    5.20    2.50
   4   0  -2    9.30    4.30
   4   0  -2    4.90    1.40
   4   0  -2    1.90    1.90
   4   0  -2    3.60    2.60
  -4   0   2    6.10    2.80
  -4   0   2    5.70    2.70
  -4   0   2    4.70    1.50
  -4   0   2    5.70    1.70
   3   0  -2  112.99    7.40
   3   0  -2  109.39    6.70
   3   0  -2   97.79    8.50
   3   0  -2  116.39   10.90
   3   0  -2  123.49   10.50
   3   0  -2   98.29    9.20
  -3   0   2  111.89    9.90
  -3   0   2  112.99    7.00
  -3   0   2  118.49   10.30
  -3   0   2  111.79    7.10
   1   0  -2   45.30    3.80
   1   0  -2   51.39    4.30
   1   0  -2   47.00    3.00
   1   0  -2   45.10    4.10
   1   0  -2   50.29    3.10
  -1   0   2   54.59    4.40
  -1   0   2   43.50    3.20
  -1   0   2   52.49    3.90
  -1   0   2   46.70    4.00
  -1   0   2   42.90    3.00
   0   0  -2 2862.11  139.09
   0   0  -2 2882.31  141.59
  -2   0  -2  465.85   26.70
  -2   0  -2  486.45   27.00
  -2   0  -2  465.15   24.20
  -2   0  -2  446.76   26.30
   2   0   2  458.05   27.10
   2   0   2  467.15   27.10
   2   0   2  450.65   26.50
  -3   0  -2  254.57   17.20
  -3   0  -2  255.57   18.00
  -3   0  -2  244.08   14.40
  -3   0  -2  282.57   18.40
   3   0   2  222.68   14.20
   3   0   2  256.47   18.30
   3   0   2  246.48   18.40
   3   0   2  257.07   17.90
  -4   0  -2  824.22   46.10
  -4   0  -2  840.92   47.80
  -4   0  -2  848.32   48.10
   4   0   2  750.92   47.70
   4   0   2  848.52   49.10
   4   0   2  809.52   48.20
   4   0   2  766.02   42.00
  -5   0  -2  746.43   46.50
  -5   0  -2  795.82   44.90
  -5   0  -2  734.53   39.70
  -5   0  -2  746.03   46.50
  -5   0  -2  772.52   40.70
   5   0   2  739.23   48.10
   5   0   2  733.23   47.20
   5   0   2  721.43   39.70
   5   0   2  741.63   46.50
  -6   0  -2  748.33   42.20
  -6   0  -2  755.32   46.70
  -6   0  -2  775.62   49.30
  -6   0  -2  791.12   49.50
   6   0   2  756.82   50.69
   6   0   2  782.52   51.69
   6   0   2  785.12   41.50
   6   0   2  717.53   48.90
  -7   0  -2   29.40    4.60
  -7   0  -2   26.40    7.30
  -7   0  -2   22.50    4.70
  -7   0  -2   16.70    6.40
   7   0   2   22.40    9.30
   7   0   2   31.30    5.90
   7   0   2   10.60    5.80
   7   0   2   26.10    8.00
  -8   0  -2   24.70    9.20
  -8   0  -2   21.70   10.20
  -8   0  -2   27.40    4.90
   8   0   2   22.30   11.20
   8   0   2   32.50    9.50
   8   0   2   29.00    6.10
   8   0   2   13.30    6.30
   8   0   2   34.20   15.10
  -9   0  -2    5.20    2.70
  -9   0  -2    1.90    3.60
  -9   0  -2    8.20    5.70
   9   0   2   -4.80    4.40
   9   0   2   -1.20    5.70
   9   0   2    7.50    3.50
   9   0   2   -2.70    2.50
 -10   0  -2    3.80    3.00
 -10   0  -2    1.40    7.10
  10   0   2   -0.80    8.60
  10   0   2   -1.60    4.80
  10   0   2    1.10   10.00
  10   0   2    1.90    2.90
   9  -1  -2   33.70    9.60
   9  -1  -2   55.49    6.20
   9  -1  -2   68.69   16.70
   9  -1  -2   42.60   15.00
  -9   1   2   67.99    7.20
  -9   1   2   66.89   15.70
   8  -1  -2    4.10    3.90
   8  -1  -2   10.60    6.80
   8  -1  -2    3.40    6.00
   8  -1  -2    1.60    1.90
   8  -1  -2    0.60    5.10
  -8   1   2   -1.90    1.70
  -8   1   2   -2.30    2.00
  -8   1   2   -0.50    4.20
   7  -1  -2   30.50    4.30
   7  -1  -2   32.10    9.40
   7  -1  -2   29.20    8.60
   7  -1  -2   34.60    7.00
   7  -1  -2   12.10    6.20
  -7   1   2   28.60    4.80
  -7   1   2   29.00    7.90
  -7   1   2   28.30    4.60
   6  -1  -2   85.29   12.90
   6  -1  -2   85.59   12.20
   6  -1  -2   77.39   14.20
   6  -1  -2   83.69    6.90
  -6   1   2   77.89   12.40
  -6   1   2   89.79    7.00
  -6   1   2   83.49    7.30
  -6   1   2   94.99   12.90
   5  -1  -2   32.50    6.90
   5  -1  -2   23.80    6.00
   5  -1  -2   45.90    9.70
   5  -1  -2   27.20    3.40
  -5   1   2   28.80    3.50
  -5   1   2   34.60    3.90
  -5   1   2   35.30    7.90
  -5   1   2   23.10    5.80
   4  -1  -2   54.99    9.30
   4  -1  -2   53.19    9.70
   4  -1  -2   49.80    6.90
   4  -1  -2   52.79    4.10
  -4   1   2   45.00    4.30
  -4   1   2   58.39    7.90
  -4   1   2   47.40    4.20
  -4   1   2   47.70    8.40
   3  -1  -2   72.29    7.30
   3  -1  -2   56.29    4.30
   3  -1  -2   64.09    7.70
   3  -1  -2   59.89    7.40
  -3   1   2   73.79    7.90
  -3   1   2   65.29    7.50
  -3   1   2   73.39    5.00
  -3   1   2   81.29    5.00
   2  -1  -2 6700.93  315.27
  -2   1   2 6205.08  314.57
   1  -1  -2 1789.92   88.49
   1  -1  -2 1763.52   88.39
   1  -1  -2 1879.51   90.39
  -1   1   2 1706.13   87.99
  -1   1   2 1812.12   88.39
   0  -1  -2 2304.17  110.09
   0  -1  -2 2234.68  111.19
   0   1   2 2224.58  109.89
  -1  -1  -2  242.28   11.50
  -1  -1  -2  204.68   10.70
  -1  -1  -2  191.98   13.60
  -1  -1  -2  199.08   12.60
  -1  -1  -2  227.08   13.20
  -1  -1  -2  211.08   12.20
   1   1   2  229.98   11.50
   1   1   2  199.68   10.70
   1   1   2  196.98   12.60
   1   1   2  213.08   14.40
   1   1   2  204.98   12.10
   1   1   2  189.98   13.20
  -2  -1  -2 4652.33  229.38
  -2  -1  -2 4629.54  229.28
  -2  -1  -2 4725.03  228.58
   2   1   2 4777.62  230.18
   2   1   2 4680.63  229.58
   2   1   2 4515.85  228.48
  -3  -1  -2    2.80    1.30
  -3  -1  -2    3.40    2.20
  -3  -1  -2    2.10    2.00
  -3  -1  -2    4.60    2.20
   3   1   2    0.40    1.50
   3   1   2    3.40    1.50
   3   1   2    5.10    2.50
   3   1   2    4.80    2.60
  -4  -1  -2 2076.79  102.29
  -4  -1  -2 1973.30  103.79
  -4  -1  -2 2102.89   97.59
  -4  -1  -2 2012.30   98.19
  -4  -1  -2 1941.31  102.79
   4   1   2 1813.62   97.39
   4   1   2 2069.89  105.29
   4   1   2 1893.91  111.19
   4   1   2 1755.92  103.29
  -5  -1  -2    3.00    2.00
  -5  -1  -2    3.00    1.60
  -5  -1  -2    0.60    2.00
  -5  -1  -2    5.30    3.20
  -5  -1  -2    2.00    1.80
   5   1   2    1.30    3.00
   5   1   2    1.70    2.00
   5   1   2    2.00    1.70
   5   1   2    4.40    2.20
  -6  -1  -2   20.40    5.50
  -6  -1  -2   33.20    8.30
  -6  -1  -2   24.10    4.60
  -6  -1  -2   28.20    7.70
   6   1   2   17.10    5.40
   6   1   2   27.70    5.10
   6   1   2   17.40    5.40
   6   1   2   23.60    9.20
  -7  -1  -2   60.49    7.00
  -7  -1  -2   55.99   12.00
  -7  -1  -2   45.20   10.60
   7   1   2   51.69    6.30
   7   1   2   37.40    9.10
   7   1   2   50.09    6.60
   7   1   2   47.50   12.50
  -8  -1  -2   -4.10    4.30
  -8  -1  -2   -0.70    1.90
  -8  -1  -2    0.80    5.50
  -8  -1  -2   -1.70    2.00
   8   1   2    3.40    4.00
   8   1   2   -3.60    2.20
   8   1   2    0.30    2.20
   8   1   2    4.20    4.80
   8   1   2   -4.20    4.50
  -9  -1  -2   45.50    5.90
  -9  -1  -2   42.30    7.30
  -9  -1  -2   54.99   14.00
   9   1   2   44.20    7.00
   9   1   2   49.99    8.10
   9   1   2   55.69   13.30
   9   1   2   37.30   10.50
 -10  -1  -2    0.10    2.30
 -10  -1  -2    6.20    6.90
  10   1   2   -5.80    6.50
  10   1   2   -2.30    4.50
  10   1   2    2.60    4.50
  10   1   2    4.10    3.90
   9  -2  -2   -0.10    4.90
   9  -2  -2    0.20    7.60
   9  -2  -2   -2.10    8.20
   9  -2  -2   -0.30    8.20
   9  -2  -2   -0.30    1.70
  -9   2   2   -1.50    1.80
  -9   2   2    5.70    6.60
   8  -2  -2   79.19   16.10
   8  -2  -2   82.09   16.70
   8  -2  -2  107.29   21.00
   8  -2  -2   92.49   11.90
  -8   2   2   97.49    8.30
  -8   2   2   85.79    8.70
  -8   2   2   78.19   14.80
   7  -2  -2   65.79    5.90
   7  -2  -2   80.99   15.10
   7  -2  -2   63.69   13.60
   7  -2  -2   51.59   13.40
  -7   2   2   54.89   12.00
  -7   2   2   59.29    6.00
  -7   2   2   54.99    6.50
   6  -2  -2    4.40    2.90
   6  -2  -2   -4.80    2.60
   6  -2  -2    0.80    1.50
   6  -2  -2    3.70    4.40
   6  -2  -2    2.30    3.30
  -6   2   2    1.60    1.50
  -6   2   2   -0.10    1.50
  -6   2   2    1.00    3.10
  -6   2   2    2.40    2.50
   5  -2  -2   -0.80    0.90
   5  -2  -2   -1.20    1.90
   5  -2  -2    0.40    1.70
   5  -2  -2   -0.30    2.90
   5  -2  -2    1.70    2.40
  -5   2   2    1.00    1.20
  -5   2   2    0.80    2.70
  -5   2   2    0.30    1.10
  -5   2   2   -1.70    1.60
   4  -2  -2   15.20    3.80
   4  -2  -2   33.30    6.80
   4  -2  -2   24.80    6.10
   4  -2  -2   25.30    2.80
   4  -2  -2   27.80    7.00
  -4   2   2   24.50    5.40
  -4   2   2   32.60    3.10
  -4   2   2   26.70    3.20
  -4   2   2   29.90    6.80
   3  -2  -2   31.00    8.70
   3  -2  -2   28.90    6.10
   3  -2  -2   26.40    2.40
   3  -2  -2   24.30    5.20
  -3   2   2   26.00    2.70
  -3   2   2   28.20    5.40
  -3   2   2   29.20    2.30
  -3   2   2   21.60    4.80
  -3   2   2   26.60    2.60
   2  -2  -2  125.69    7.10
   2  -2  -2  119.69   11.10
   2  -2  -2  118.09    9.90
   2  -2  -2  122.59   10.30
  -2   2   2  124.99    9.50
  -2   2   2  120.99   10.00
  -2   2   2  117.89    6.50
  -2   2   2  120.89    7.00
  -2   2   2  130.29    7.20
   1  -2  -2  801.72   42.00
   1  -2  -2  795.42   37.00
   1  -2  -2  737.93   40.10
  -1   2   2  738.23   39.60
  -1   2   2  709.93   38.50
  -1   2   2  726.53   40.90
   0  -2  -2 1285.37   62.39
   0  -2  -2 1288.47   65.49
   0  -2  -2 1173.78   66.99
   0   2   2 1281.87   65.19
   0   2   2 1284.17   62.39
   0   2   2 1295.17   66.69
  -1  -2  -2 3703.93  193.68
  -1  -2  -2 3896.11  193.28
  -1  -2  -2 4091.89  191.18
   1   2   2 3526.35  193.68
   1   2   2 4065.39  191.38
   1   2   2 4038.10  194.18
  -2  -2  -2 9618.44  494.15
   2   2   2 9999.00  495.75
  -3  -2  -2   93.29    6.80
  -3  -2  -2   91.79    6.40
  -3  -2  -2   94.69    9.00
  -3  -2  -2   84.39    8.90
  -3  -2  -2   85.49    9.30
   3   2   2   92.39   10.00
   3   2   2   83.89    8.70
   3   2   2  106.89    7.20
   3   2   2   84.59    5.50
   3   2   2   91.69   10.00
  -4  -2  -2  212.38   13.70
  -4  -2  -2  208.08   16.80
  -4  -2  -2  217.88   17.30
   4   2   2  214.38   13.70
   4   2   2  224.78   19.80
   4   2   2  230.78   12.70
   4   2   2  234.98   18.90
   4   2   2  205.28   18.50
  -5  -2  -2  269.27   16.20
  -5  -2  -2  252.97   20.30
  -5  -2  -2  260.47   19.80
  -5  -2  -2  265.47   21.50
   5   2   2  202.18   22.70
   5   2   2  229.98   14.60
   5   2   2  235.88   21.60
   5   2   2  249.28   20.50
  -6  -2  -2  149.59   14.80
  -6  -2  -2  138.59   16.40
  -6  -2  -2  151.98   15.90
  -6  -2  -2  152.68   11.60
   6   2   2  163.38   18.60
   6   2   2  133.79   10.30
   6   2   2  147.99   11.20
   6   2   2  146.59   17.00
   6   2   2  142.99   16.00
  -7  -2  -2  121.49   15.70
  -7  -2  -2  105.39   14.40
  -7  -2  -2  119.39   13.60
  -7  -2  -2  124.19   10.80
   7   2   2  120.19    9.70
   7   2   2   88.29   16.70
   7   2   2  118.69   15.50
   7   2   2  122.59   20.60
   7   2   2  121.29   10.30
  -8  -2  -2   -2.10    3.60
  -8  -2  -2    3.80    2.00
  -8  -2  -2    3.70    5.20
   8   2   2    2.70    4.20
   8   2   2   -3.90    2.50
   8   2   2   -7.40    4.70
   8   2   2    2.40    2.30
   8   2   2    0.70    2.30
  -9  -2  -2   16.50    4.30
  -9  -2  -2   11.90    4.30
  -9  -2  -2   -2.30    5.80
   9   2   2   17.20    5.20
   9   2   2   17.00    7.60
   9   2   2   14.70    9.00
 -10  -2  -2    2.00    5.40
 -10  -2  -2   -0.50    1.80
  10   2   2   -3.90    4.00
  10   2   2   -2.80    5.30
  10   2   2    0.40    5.40
  10   2   2    2.20    3.10
   9  -3  -2    4.50    5.60
   9  -3  -2    5.30    2.30
   9  -3  -2   -6.10    6.20
   9  -3  -2    1.70    6.70
  -9   3   2    6.90    3.10
  -9   3   2    2.90    5.80
   8  -3  -2   -1.20    1.50
   8  -3  -2   -2.90    6.20
   8  -3  -2    2.60    4.80
   8  -3  -2   -7.20    9.80
  -8   3   2    4.00    5.10
  -8   3   2    1.00    2.40
  -8   3   2    5.00    2.50
   7  -3  -2   46.60   12.40
   7  -3  -2   34.50   10.70
   7  -3  -2   32.00    4.10
   7  -3  -2   26.60    9.50
  -7   3   2   42.90    6.00
  -7   3   2   42.60   11.30
  -7   3   2   37.40    4.50
  -7   3   2   37.60    9.70
   6  -3  -2  210.08   22.10
   6  -3  -2  231.38   22.20
   6  -3  -2  207.08   12.80
   6  -3  -2  208.28   22.40
  -6   3   2  208.08   19.80
  -6   3   2  201.68   13.20
  -6   3   2  218.48   21.20
  -6   3   2  234.68   14.50
   5  -3  -2    0.90    1.00
   5  -3  -2    3.60    3.50
   5  -3  -2    1.50    3.20
   5  -3  -2   -0.30    1.80
   5  -3  -2   -3.60    2.40
  -5   3   2   -1.80    3.10
  -5   3   2   -0.10    0.90
  -5   3   2    0.90    1.10
  -5   3   2    2.40    2.70
   4  -3  -2  187.18   17.50
   4  -3  -2  196.08   11.20
   4  -3  -2  200.38   18.70
   4  -3  -2  208.28   17.70
   4  -3  -2  183.18   20.50
  -4   3   2  198.38   12.20
  -4   3   2  182.48   18.10
  -4   3   2  204.78   11.30
  -4   3   2  198.08   21.10
  -4   3   2  198.08   11.60
   3  -3  -2   67.89    8.70
   3  -3  -2   75.89    8.70
   3  -3  -2   59.99    4.40
   3  -3  -2   67.49    4.30
  -3   3   2   70.69    7.80
  -3   3   2   63.29    4.30
  -3   3   2   50.59    4.30
  -3   3   2   65.79    8.30
   2  -3  -2  394.96   25.00
   2  -3  -2  446.36   21.30
   2  -3  -2  395.26   26.20
   2  -3  -2  428.86   20.80
   2  -3  -2  434.46   28.30
  -2   3   2  421.76   26.80
  -2   3   2  410.66   25.70
  -2   3   2  417.06   24.30
  -2   3   2  375.16   21.00
   1  -3  -2  136.29    7.20
   1  -3  -2  120.79    9.10
   1  -3  -2  127.39   11.50
   1  -3  -2  132.09   12.90
  -1   3   2  129.49    9.00
  -1   3   2  138.69   12.00
  -1   3   2  141.19   11.00
  -1   3   2  132.79    7.20
  -1   3   2  128.89    7.00
   0  -3  -2 1177.98   76.89
   0  -3  -2 1442.56   75.39
   0  -3  -2 1481.15   70.39
   0   3   2 1490.95   70.39
   0   3   2 1322.17   76.79
   0   3   2 1518.05   68.89
   0   3   2 1434.96   74.79
  -1  -3  -2 2319.17  126.89
  -1  -3  -2 2530.55  119.39
  -1  -3  -2 2519.65  123.29
  -1  -3  -2 2596.74  125.79
   1   3   2 2401.96  125.59
   1   3   2 2373.86  119.39
   1   3   2 2110.89  126.29
   1   3   2 2556.24  124.19
  -2  -3  -2  548.35   28.00
  -2  -3  -2  546.45   32.70
  -2  -3  -2  530.85   32.20
  -2  -3  -2  575.34   30.10
   2   3   2  505.25   27.80
   2   3   2  562.54   35.50
   2   3   2  518.65   33.40
   2   3   2  530.55   32.60
   2   3   2  512.45   30.10
   2   3   2  569.34   28.20
  -3  -3  -2 1132.29   55.39
  -3  -3  -2 1040.80   60.19
  -3  -3  -2 1037.50   59.49
  -3  -3  -2 1016.10   57.89
   3   3   2 1044.70   61.09
   3   3   2 1109.69   58.89
   3   3   2 1219.58   56.49
   3   3   2 1088.09   55.29
   3   3   2 1085.69   60.99
  -4  -3  -2   32.50    6.00
  -4  -3  -2   50.79    4.80
  -4  -3  -2   25.90    5.10
   4   3   2   31.90    6.60
   4   3   2   23.60    5.40
   4   3   2   40.20    3.40
   4   3   2   43.30    9.60
  -5  -3  -2  162.38   14.50
  -5  -3  -2  157.38   15.90
  -5  -3  -2  127.59   10.40
  -5  -3  -2  143.69   14.10
   5   3   2  131.89   10.60
   5   3   2  155.88   14.80
   5   3   2  158.08   16.70
   5   3   2  137.99    9.40
   5   3   2  148.29   15.90
  -6  -3  -2  138.99   10.90
  -6  -3  -2  139.99   14.40
  -6  -3  -2  153.28   16.80
  -6  -3  -2  131.09   14.60
   6   3   2  133.99   10.90
   6   3   2  145.89   17.60
   6   3   2  141.59   15.60
   6   3   2  135.19    9.80
   6   3   2  127.79   16.30
  -7  -3  -2   -3.40    2.40
  -7  -3  -2    6.40    4.60
  -7  -3  -2   -1.70    1.70
  -7  -3  -2   -0.40    2.40
   7   3   2   -1.60    4.60
   7   3   2    2.30    2.90
   7   3   2   -1.20    1.80
   7   3   2   -1.60    3.00
   7   3   2   -0.80    1.80
  -8  -3  -2    1.40    4.00
  -8  -3  -2    0.00    2.80
  -8  -3  -2   -0.80    4.10
   8   3   2    4.50    5.60
   8   3   2    7.50    3.10
   8   3   2    9.00    7.30
   8   3   2    7.90    3.50
   8   3   2    2.40    5.50
  -9  -3  -2   23.30    5.50
  -9  -3  -2   34.10    5.70
  -9  -3  -2   15.30    8.10
   9   3   2   10.70    7.10
   9   3   2   29.50    6.60
   9   3   2    1.10    8.80
   9   3   2   25.10    4.90
 -10  -3  -2    0.30    2.20
 -10  -3  -2    0.30    5.70
  10   3   2   -8.80    5.20
  10   3   2   -5.70    2.80
  10   3   2    2.90    2.90
   9  -4  -2   32.10   12.80
   9  -4  -2   20.60   12.60
   9  -4  -2   17.10    3.60
  -9   4   2   13.20    8.20
  -9   4   2   18.50    4.30
   8  -4  -2   36.10   12.30
   8  -4  -2   27.30   10.50
   8  -4  -2   28.00   14.20
  -8   4   2   25.60    9.30
  -8   4   2   31.60    5.70
  -8   4   2   35.10    5.60
   7  -4  -2    5.30    5.20
   7  -4  -2   14.40    7.10
   7  -4  -2   10.00    6.20
   7  -4  -2   -2.40    4.00
   7  -4  -2    7.50    2.20
  -7   4   2    6.60    2.60
  -7   4   2    9.00    2.80
  -7   4   2    6.60    5.70
  -7   4   2    4.20    5.00
   6  -4  -2  289.27   17.70
   6  -4  -2  356.36   31.20
   6  -4  -2  288.57   27.60
   6  -4  -2  291.67   27.40
  -6   4   2  282.37   24.80
  -6   4   2  294.97   26.90
  -6   4   2  345.27   18.50
  -6   4   2  333.97   19.40
   5  -4  -2  249.18   24.70
   5  -4  -2  281.07   22.00
   5  -4  -2  255.57   14.70
   5  -4  -2  274.77   24.10
   5  -4  -2  254.37   23.60
  -5   4   2  256.97   14.60
  -5   4   2  236.88   20.40
  -5   4   2  248.58   14.80
  -5   4   2  262.27   23.30
  -5   4   2  248.68   15.80
   4  -4  -2  171.68   15.30
   4  -4  -2  195.58   19.70
   4  -4  -2  196.68   17.50
   4  -4  -2  171.98   10.50
   4  -4  -2  172.98   17.70
  -4   4   2  162.78   14.90
  -4   4   2  175.28   10.70
  -4   4   2  178.48   17.00
  -4   4   2  195.88   10.80
   3  -4  -2  316.67   24.80
   3  -4  -2  373.16   27.80
   3  -4  -2  337.07   23.70
   3  -4  -2  309.37   17.60
  -3   4   2  332.87   22.10
  -3   4   2  357.86   24.60
  -3   4   2  335.67   17.70
  -3   4   2  332.07   17.70
   2  -4  -2    0.60    2.20
   2  -4  -2   -0.30    0.90
   2  -4  -2    1.40    1.80
   2  -4  -2    1.20    0.60
  -2   4   2    0.20    1.70
  -2   4   2    0.30    1.00
  -2   4   2    0.80    1.40
  -2   4   2    1.10    0.70
  -2   4   2    0.90    0.60
   1  -4  -2    1.90    2.50
   1  -4  -2    3.80    3.40
   1  -4  -2    3.20    1.40
   1  -4  -2    2.70    0.70
  -1   4   2    2.50    0.70
  -1   4   2    2.10    1.90
  -1   4   2    1.60    0.60
  -1   4   2    2.50    1.50
  -1   4   2    1.80    2.10
   0  -4  -2  264.87   13.40
   0  -4  -2  261.07   13.00
   0  -4  -2  194.58   21.50
   0  -4  -2  258.97   20.60
   0  -4  -2  259.67   15.20
   0   4   2  250.67   13.40
   0   4   2  265.07   15.20
   0   4   2  266.57   20.10
   0   4   2  245.08   22.00
  -1  -4  -2  168.88   16.10
  -1  -4  -2  172.68   11.30
  -1  -4  -2  184.58   16.00
  -1  -4  -2  186.08   18.90
  -1  -4  -2  170.08    9.90
   1   4   2  179.38   16.30
   1   4   2  168.88   16.40
   1   4   2  179.98   10.10
   1   4   2  183.98   11.60
  -2  -4  -2   17.50    3.30
  -2  -4  -2   31.40    3.00
  -2  -4  -2   33.00    7.00
  -2  -4  -2   20.50    4.80
  -2  -4  -2   44.70    9.30
   2   4   2   27.90    3.00
   2   4   2   35.40    4.50
   2   4   2   25.90    6.50
   2   4   2   16.50    5.00
   2   4   2   25.20    7.40
  -3  -4  -2  171.48   15.10
  -3  -4  -2  154.58   12.50
  -3  -4  -2  139.59   10.00
  -3  -4  -2  169.48    9.80
  -3  -4  -2  167.88   14.30
   3   4   2  167.58   10.60
   3   4   2  168.78   15.80
   3   4   2  170.88   17.70
   3   4   2  161.38   13.10
   3   4   2  163.18   15.50
  -4  -4  -2  167.68   14.70
  -4  -4  -2  144.09   15.10
  -4  -4  -2  163.78   13.80
  -4  -4  -2  153.98   10.60
   4   4   2  153.58   16.10
   4   4   2  155.48   10.70
   4   4   2  153.28   14.00
   4   4   2  139.49   15.30
   4   4   2  166.48   11.20
  -5  -4  -2   39.40    7.40
  -5  -4  -2   51.79    7.40
  -5  -4  -2   48.10    9.70
  -5  -4  -2   31.80    6.30
   5   4   2   42.20    6.00
   5   4   2   59.69   11.90
   5   4   2   51.89    9.50
   5   4   2   58.69    6.10
   5   4   2   81.29   13.80
  -6  -4  -2   22.50    6.20
  -6  -4  -2   39.80   10.00
  -6  -4  -2   26.50    6.40
  -6  -4  -2   31.60    5.20
   6   4   2   38.70   10.10
   6   4   2   44.70    9.70
   6   4   2   45.20    6.00
   6   4   2   29.00    4.30
   6   4   2   33.40    8.80
  -7  -4  -2   12.90    3.30
  -7  -4  -2   10.10    5.90
  -7  -4  -2   10.20    4.60
  -7  -4  -2    7.40    3.70
   7   4   2   13.80    4.20
   7   4   2   12.50    5.40
   7   4   2    9.00    4.90
   7   4   2    5.80    6.70
   7   4   2   11.70    3.00
  -8  -4  -2    5.50    4.20
  -8  -4  -2    3.80    3.70
  -8  -4  -2   -0.90    3.20
   8   4   2    8.80    5.80
   8   4   2   -0.90    5.10
   8   4   2    5.00    3.30
   8   4   2    9.60    6.40
   8   4   2    0.90    1.90
  -9  -4  -2    6.10    3.90
  -9  -4  -2   11.50    6.50
   9   4   2   13.70    3.80
   9   4   2    9.90    5.80
   9   4   2    5.90    8.80
 -10  -4  -2   -0.40    2.10
 -10  -4  -2    7.00    7.90
  10   4   2   -4.20    5.80
  10   4   2   -0.80    3.40
   8  -5  -2   13.10    9.30
   8  -5  -2   25.50    3.90
   8  -5  -2   52.19   17.60
  -8   5   2   27.50    5.30
  -8   5   2   36.00    9.90
  -8   5   2   30.50    5.10
   7  -5  -2   51.89    5.00
   7  -5  -2   37.00   17.50
   7  -5  -2   32.40   11.10
   7  -5  -2   39.80   10.80
  -7   5   2   41.40    6.20
  -7   5   2   44.20    5.10
  -7   5   2   25.20    7.90
   6  -5  -2   15.70    4.70
   6  -5  -2   10.90    7.30
   6  -5  -2    2.50    5.10
  -6   5   2   10.50    4.60
  -6   5   2   12.60    3.10
  -6   5   2    7.60    6.70
  -6   5   2   15.90    3.30
  -6   5   2   12.50    2.80
   5  -5  -2   37.60    9.40
   5  -5  -2   29.50    7.40
   5  -5  -2   27.20    8.00
   5  -5  -2   33.10   10.70
   5  -5  -2   36.90    6.30
  -5   5   2   34.60    7.60
  -5   5   2   30.80    3.60
  -5   5   2   42.80    9.90
   4  -5  -2   75.39   11.90
   4  -5  -2   58.29   11.00
   4  -5  -2   57.09   12.50
   4  -5  -2   49.30    4.50
   4  -5  -2   77.39    9.40
  -4   5   2   49.60    4.60
  -4   5   2   60.79   10.90
  -4   5   2   60.09    4.60
  -4   5   2   76.49    9.20
   3  -5  -2  126.79    7.70
   3  -5  -2  103.79   13.70
   3  -5  -2  147.09   13.60
   3  -5  -2  133.09   17.20
  -3   5   2  120.49    7.90
  -3   5   2  125.79   13.60
  -3   5   2  116.89   12.90
  -3   5   2  132.09    7.60
  -3   5   2  122.79   11.40
   2  -5  -2 2729.23  138.19
   2  -5  -2 2781.32  167.88
   2  -5  -2 2750.42  143.99
  -2   5   2 2665.23  132.69
  -2   5   2 2496.95  139.69
  -2   5   2 2645.64  136.59
  -2   5   2 2905.01  142.59
  -2   5   2 2814.82  132.99
   1  -5  -2    1.10    1.50
   1  -5  -2    1.40    4.00
   1  -5  -2    1.40    0.50
   1  -5  -2   -1.30    1.80
  -1   5   2   -1.10    1.60
  -1   5   2   -0.10    2.10
  -1   5   2    1.40    0.60
  -1   5   2   -0.30    0.70
  -1   5   2    1.00    0.60
   0  -5  -2 1932.61   94.59
   0  -5  -2 1946.51   92.19
   0  -5  -2 1829.82  102.99
   0  -5  -2 1721.73  106.99
   0   5   2 2034.60  102.79
   0   5   2 1813.12  105.99
   0   5   2 1914.61   94.39
   0   5   2 1833.52   91.99
  -1  -5  -2  220.18   19.80
  -1  -5  -2  224.18   13.80
  -1  -5  -2  221.78   22.80
  -1  -5  -2  213.38   12.00
  -1  -5  -2  203.78   19.40
   1   5   2  179.48   21.10
   1   5   2  214.48   12.10
   1   5   2  216.08   13.90
  -2  -5  -2   15.00    2.30
  -2  -5  -2   16.60    5.30
  -2  -5  -2   18.10    6.60
  -2  -5  -2   12.20    2.80
  -2  -5  -2    9.40    3.50
   2   5   2   15.70    3.40
   2   5   2   11.40    2.10
   2   5   2   13.20    5.00
   2   5   2    4.40    3.90
   2   5   2   11.30    5.40
  -3  -5  -2   37.40    3.90
  -3  -5  -2   32.30    6.90
  -3  -5  -2   42.50    5.50
  -3  -5  -2   38.30    8.10
  -3  -5  -2   37.70    3.90
   3   5   2   32.70    7.40
   3   5   2   39.70    6.60
   3   5   2   33.40    8.20
   3   5   2   35.40    9.50
  -4  -5  -2   27.20    5.80
  -4  -5  -2   18.40    6.30
  -4  -5  -2   17.90    5.30
  -4  -5  -2   18.30    3.20
  -4  -5  -2   16.20    2.70
   4   5   2   12.40    5.10
   4   5   2    8.70    4.40
   4   5   2   13.10    3.20
   4   5   2   21.10    8.50
   4   5   2   28.80    6.80
  -5  -5  -2   43.50    8.70
  -5  -5  -2   45.60   10.50
  -5  -5  -2   46.90   10.20
  -5  -5  -2   32.50    4.90
   5   5   2   35.00    5.30
   5   5   2   48.40    5.60
   5   5   2   39.70    7.80
   5   5   2   43.50   10.90
   5   5   2   39.20    9.40
  -6  -5  -2  222.88   22.60
  -6  -5  -2  212.98   19.60
  -6  -5  -2  250.47   16.30
  -6  -5  -2  231.18   20.30
   6   5   2  245.08   17.00
   6   5   2  267.87   22.20
   6   5   2  241.78   23.80
   6   5   2  241.38   16.50
   6   5   2  226.68   23.80
  -7  -5  -2  140.59   12.20
  -7  -5  -2  160.48   19.60
  -7  -5  -2  150.08   17.10
  -7  -5  -2  152.98   16.50
   7   5   2  149.99   17.30
   7   5   2  153.08   20.60
   7   5   2  195.28   14.00
   7   5   2  148.39   20.70
  -8  -5  -2    0.10    5.30
  -8  -5  -2    9.30    4.90
  -8  -5  -2    9.80    4.30
   8   5   2    4.20    7.70
   8   5   2    9.30    4.30
   8   5   2   11.30    6.70
   8   5   2    8.10    6.50
  -9  -5  -2   -0.40    3.40
  -9  -5  -2    4.20    4.70
   9   5   2   14.10   11.30
   9   5   2   -0.40    2.30
   9   5   2   -0.60    4.10
 -10  -5  -2    1.30    3.10
 -10  -5  -2   -3.50    6.80
  10   5   2    6.80    4.30
  10   5   2    4.30    5.40
   8  -6  -2   76.39   22.90
   8  -6  -2   78.99   18.30
  -8   6   2  107.99    8.70
  -8   6   2  103.09   10.10
  -8   6   2  110.69   18.00
   7  -6  -2   -5.40    6.40
   7  -6  -2    1.80    6.10
   7  -6  -2   -7.50    5.60
  -7   6   2    2.00    4.00
  -7   6   2   -2.50    1.70
  -7   6   2    0.40    1.60
   6  -6  -2   15.40    8.30
   6  -6  -2   12.50    5.50
   6  -6  -2   14.50    7.70
   6  -6  -2   25.50    9.60
  -6   6   2   20.50    7.60
  -6   6   2   18.90    6.20
  -6   6   2   25.90    4.40
  -6   6   2   22.00    3.60
   5  -6  -2   18.20    7.50
   5  -6  -2   15.90    6.70
   5  -6  -2   10.30    7.00
   5  -6  -2   14.00    5.30
  -5   6   2   12.40    5.90
  -5   6   2   15.80    3.50
  -5   6   2   18.60    3.10
  -5   6   2   12.80    4.60
   4  -6  -2   10.00    4.80
   4  -6  -2    6.10    4.20
   4  -6  -2   10.40    7.10
  -4   6   2    6.30    3.40
  -4   6   2    8.90    3.30
  -4   6   2    8.20    2.30
  -4   6   2    6.50    1.60
   3  -6  -2   -6.60    3.30
   3  -6  -2    1.50    0.80
   3  -6  -2   -2.80    2.80
   3  -6  -2    1.00    2.10
  -3   6   2    1.40    1.70
  -3   6   2    1.00    3.00
  -3   6   2    0.50    1.10
  -3   6   2   -2.10    1.50
  -3   6   2    1.70    0.90
  -3   6   2    1.30    1.20
   2  -6  -2  705.83   40.80
   2  -6  -2  670.33   47.30
   2  -6  -2  655.03   34.20
   2  -6  -2  600.84   49.70
  -2   6   2  701.33   34.20
  -2   6   2  713.13   35.30
  -2   6   2  664.03   35.20
  -2   6   2  730.73   43.70
  -2   6   2  646.94   38.70
  -2   6   2  756.52   45.80
   1  -6  -2 1592.34  110.79
   1  -6  -2 1854.41   93.69
   1  -6  -2 1853.21  103.69
   1  -6  -2 1613.84   88.39
  -1   6   2 1949.20   93.29
  -1   6   2 1769.52   98.39
  -1   6   2 2076.29  104.79
  -1   6   2 1836.12   89.39
  -1   6   2 1836.02   89.89
   0  -6  -2 1314.47   78.99
   0  -6  -2 1354.86   68.99
   0  -6  -2 1303.97   64.89
   0  -6  -2 1349.07   66.19
   0  -6  -2 1148.19   82.09
   0   6   2 1280.17   81.69
   0   6   2 1450.45   78.39
   0   6   2 1373.36   65.99
   0   6   2 1357.56   68.79
  -1  -6  -2  150.48    9.20
  -1  -6  -2  159.98   17.10
  -1  -6  -2  146.89   19.60
  -1  -6  -2  135.79   10.70
  -1  -6  -2  123.89   15.80
   1   6   2   90.99   18.00
   1   6   2  155.98   17.50
   1   6   2  152.58   11.30
   1   6   2  181.78    9.70
  -2  -6  -2  134.59   14.90
  -2  -6  -2  131.89   14.30
  -2  -6  -2  132.79    8.60
  -2  -6  -2  136.49   10.50
   2   6   2  130.19   15.60
   2   6   2  126.89   16.30
   2   6   2  117.49   10.40
   2   6   2   88.99   16.90
   2   6   2  132.69    8.80
  -3  -6  -2  130.59   11.10
  -3  -6  -2  134.39   13.80
  -3  -6  -2  140.69    9.20
   3   6   2  107.99   17.10
   3   6   2  118.59   15.30
   3   6   2  129.29    9.40
   3   6   2  121.69   11.60
   3   6   2  139.59   16.50
  -4  -6  -2  125.29   14.70
  -4  -6  -2  145.09   12.80
  -4  -6  -2  141.99   10.00
  -4  -6  -2  159.08   14.70
  -4  -6  -2  129.79    9.70
   4   6   2  133.29   10.20
   4   6   2  127.09   15.60
   4   6   2  143.39   16.60
   4   6   2  136.49   19.80
   4   6   2  127.99   13.10
  -5  -6  -2   93.19    8.00
  -5  -6  -2  107.79    8.80
  -5  -6  -2   95.69   11.20
  -5  -6  -2  108.89   12.40
  -5  -6  -2  118.79   15.00
   5   6   2  117.59    9.30
   5   6   2   88.79   16.50
   5   6   2  111.59   15.10
   5   6   2   94.29   18.40
   5   6   2   91.29    8.80
   5   6   2  106.59   12.60
  -6  -6  -2  569.14   31.60
  -6  -6  -2  549.95   36.70
  -6  -6  -2  578.34   41.70
  -6  -6  -2  568.34   37.50
   6   6   2  512.25   32.00
   6   6   2  538.15   37.90
   6   6   2  490.75   31.30
   6   6   2  639.74   50.59
   6   6   2  541.15   42.60
   6   6   2  588.74   43.20
  -7  -6  -2   11.30    5.10
  -7  -6  -2   18.30    4.10
  -7  -6  -2    9.90    6.50
  -7  -6  -2   16.40    5.80
   7   6   2   16.00    4.90
   7   6   2   12.50    5.90
   7   6   2   10.20    7.90
   7   6   2   17.30    8.70
   7   6   2   15.10    8.70
  -8  -6  -2   16.00    8.00
  -8  -6  -2    8.80    3.50
  -8  -6  -2   13.30    5.70
  -8  -6  -2   17.40    6.90
   8   6   2   11.90    8.30
   8   6   2   11.70    5.90
   8   6   2   10.10    3.90
  -9  -6  -2   10.90    8.50
  -9  -6  -2   18.00    6.80
   9   6   2   17.20    5.80
   9   6   2    8.00   10.50
   9   6   2   20.40   13.20
   9   6   2    2.70    5.00
 -10  -6  -2    2.50    5.20
 -10  -6  -2    7.90    3.90
  10   6   2    8.80    5.10
  10   6   2   13.90    8.50
   8  -7  -2   18.40   14.20
   8  -7  -2   -8.20    9.20
  -8   7   2    8.10    2.50
  -8   7   2    9.00    4.10
  -8   7   2    9.60    7.30
   7  -7  -2   81.19   18.10
   7  -7  -2   80.09   16.00
   7  -7  -2   75.39   20.60
  -7   7   2   95.89    9.30
  -7   7   2   96.19   15.30
  -7   7   2   67.19    7.80
   6  -7  -2   -2.00    4.00
   6  -7  -2    0.50    6.60
   6  -7  -2  -10.90    6.50
   6  -7  -2    6.50    6.80
  -6   7   2   -1.00    5.40
  -6   7   2    0.80    3.10
  -6   7   2    0.00    2.30
  -6   7   2    0.40    1.40
   5  -7  -2    7.20    6.20
   5  -7  -2   -1.70    3.80
   5  -7  -2    0.90    3.20
   5  -7  -2    8.80    7.00
  -5   7   2    3.80    4.50
  -5   7   2    1.50    2.80
  -5   7   2    4.00    2.80
  -5   7   2    1.40    1.40
   4  -7  -2    0.70    2.10
   4  -7  -2   -0.80    4.20
   4  -7  -2    3.30    5.10
   4  -7  -2    0.30    3.80
  -4   7   2    1.20    1.30
  -4   7   2   -1.10    3.20
  -4   7   2    0.40    0.90
  -4   7   2   -2.40    3.40
  -4   7   2    0.70    1.20
  -4   7   2    3.90    2.80
   3  -7  -2   10.60    1.90
   3  -7  -2   12.90    7.00
   3  -7  -2    5.90    3.20
   3  -7  -2    6.40    6.30
  -3   7   2   13.10    2.40
  -3   7   2    8.00    3.00
  -3   7   2    4.90    3.50
  -3   7   2    9.10    1.70
  -3   7   2   10.30    5.20
   2  -7  -2   98.19   10.70
   2  -7  -2  109.79   19.20
   2  -7  -2   66.99   15.80
   2  -7  -2   82.29    5.60
  -2   7   2   91.99    5.60
  -2   7   2   91.19    6.90
  -2   7   2   96.39    6.70
  -2   7   2  121.29   14.70
  -2   7   2   90.09    9.60
   1  -7  -2    8.30    7.50
   1  -7  -2    7.30    2.70
   1  -7  -2   12.50    1.40
   1  -7  -2   19.40    8.50
  -1   7   2    8.50    1.80
  -1   7   2   13.70    3.60
  -1   7   2   19.80    3.40
  -1   7   2    9.50    4.70
  -1   7   2   10.90    5.80
   0  -7  -2    1.50    5.40
   0  -7  -2    5.40    1.60
   0  -7  -2    1.10    3.80
   0  -7  -2   11.10    3.40
   0  -7  -2    8.40    1.30
   0   7   2    1.50    4.00
   0   7   2    1.80    4.90
   0   7   2    6.80    2.50
   0   7   2    7.00    1.60
  -1  -7  -2   15.80    6.60
  -1  -7  -2   15.60    2.70
  -1  -7  -2   12.20    5.40
  -1  -7  -2   22.10   10.10
  -1  -7  -2   14.60    3.80
   1   7   2   12.00    5.60
   1   7   2   14.80    7.80
   1   7   2   17.80    2.70
   1   7   2   13.80    3.70
  -2  -7  -2    6.00    1.80
  -2  -7  -2    9.30    2.80
  -2  -7  -2    5.70    4.80
  -2  -7  -2   16.10    8.00
  -2  -7  -2    0.70    3.70
   2   7   2    3.00    4.80
   2   7   2    9.60    3.30
   2   7   2    7.20    2.00
  -3  -7  -2    1.70    2.20
  -3  -7  -2   -0.70    0.70
  -3  -7  -2    1.10    1.50
  -3  -7  -2   -0.90    1.70
   3   7   2   -1.50    3.70
   3   7   2    1.60    1.10
   3   7   2   -0.50    1.10
   3   7   2   -2.40    2.20
   3   7   2   -1.20    2.70
  -4  -7  -2   52.79    9.00
  -4  -7  -2   31.20    4.60
  -4  -7  -2   33.70    9.50
  -4  -7  -2   38.00    4.90
  -4  -7  -2   32.50    7.00
   4   7   2   24.00    7.80
   4   7   2   21.60    7.30
   4   7   2   23.90    5.40
   4   7   2   30.40    5.00
  -5  -7  -2    1.10    3.40
  -5  -7  -2    0.00    2.00
  -5  -7  -2   -0.30    2.00
  -5  -7  -2    0.40    1.40
  -5  -7  -2    1.60    1.50
   5   7   2   -2.10    5.20
   5   7   2   -1.10    3.40
   5   7   2    0.80    1.40
   5   7   2    0.30    3.70
   5   7   2   -1.30    2.60
  -6  -7  -2   88.49    8.00
  -6  -7  -2   86.49   11.80
  -6  -7  -2   75.79   13.40
  -6  -7  -2   89.89   11.60
  -6  -7  -2   92.39    8.40
   6   7   2   88.59    8.70
   6   7   2   71.59    8.20
   6   7   2   71.39   16.40
   6   7   2   62.59   11.60
   6   7   2  110.69   20.10
   6   7   2  104.59   22.60
  -7  -7  -2   25.00    7.80
  -7  -7  -2   25.70    7.40
  -7  -7  -2   23.10    9.40
  -7  -7  -2   24.50    5.30
   7   7   2   25.20    8.90
   7   7   2   23.50    5.50
   7   7   2   21.40    9.10
   7   7   2   17.40    4.60
   7   7   2   19.00   10.90
   7   7   2   30.70    8.80
  -8  -7  -2    3.20    2.80
  -8  -7  -2   -1.10    2.70
  -8  -7  -2    4.00    5.00
  -8  -7  -2    1.60    4.90
   8   7   2   13.20   11.70
   8   7   2    6.40    9.00
   8   7   2   -4.70    2.90
   8   7   2    1.00    4.80
  -9  -7  -2    0.80    6.50
  -9  -7  -2   -0.10    4.40
   9   7   2   -1.60    3.40
   9   7   2   -5.10    4.50
 -10  -7  -2   -6.00    5.40
 -10  -7  -2    3.90    3.00
  10   7   2    0.90    6.80
  10   7   2    3.60    4.00
   7  -8  -2   12.70   12.20
   7  -8  -2   -3.80    7.70
  -7   8   2    7.20    3.30
  -7   8   2    6.30    4.50
  -7   8   2   10.70    2.70
  -7   8   2    8.50    3.50
   6  -8  -2   46.30   13.80
   6  -8  -2   52.79   13.90
   6  -8  -2   34.00   14.70
  -6   8   2   27.50    7.10
  -6   8   2   43.10    6.00
  -6   8   2   33.00    6.30
  -6   8   2   45.10    4.50
   5  -8  -2   -5.20    7.40
   5  -8  -2   -8.30    4.80
   5  -8  -2   -6.80    4.80
  -5   8   2    1.70    2.00
  -5   8   2    9.60    5.30
  -5   8   2   -1.40    1.30
  -5   8   2    1.50    1.20
  -5   8   2    3.00    2.30
   4  -8  -2   -3.20    1.20
   4  -8  -2    6.40    5.20
   4  -8  -2    3.20    4.60
   4  -8  -2   10.30    7.90
  -4   8   2    0.40    2.00
  -4   8   2   -5.00    3.80
  -4   8   2   -2.20    1.00
  -4   8   2    0.70    1.70
  -4   8   2   -3.40    3.30
  -4   8   2   -1.40    0.70
   3  -8  -2    4.40    1.40
   3  -8  -2    7.90    4.50
   3  -8  -2   -4.60    8.00
   3  -8  -2    6.60    2.80
  -3   8   2    3.70    4.40
  -3   8   2    6.30    2.20
  -3   8   2    5.80    2.90
  -3   8   2    3.20    3.80
  -3   8   2    3.50    1.60
  -3   8   2    5.40    1.40
   2  -8  -2   10.00    8.90
   2  -8  -2    7.20    7.50
   2  -8  -2   10.80    4.60
   2  -8  -2    5.80    1.30
  -2   8   2    7.50    1.90
  -2   8   2   10.40    3.10
  -2   8   2    5.90    5.00
  -2   8   2   10.30    5.10
  -2   8   2    8.00    3.50
  -2   8   2    8.10    1.40
   1  -8  -2   84.99   18.00
   1  -8  -2   60.09    4.10
   1  -8  -2   78.09    8.80
   1  -8  -2   66.79   18.10
  -1   8   2   56.29    5.60
  -1   8   2   52.79   13.70
  -1   8   2   78.59   16.60
  -1   8   2   66.49    7.60
   0  -8  -2   14.40    1.50
   0  -8  -2   10.10    3.40
   0  -8  -2   18.10   10.10
   0  -8  -2    5.60    4.80
   0  -8  -2   12.10    2.60
   0   8   2    5.80    7.00
   0   8   2   10.00    3.00
   0   8   2   11.00    4.90
   0   8   2   10.30    2.20
  -1  -8  -2   63.99    7.10
  -1  -8  -2   60.89   16.40
  -1  -8  -2   64.49    5.60
  -1  -8  -2   67.89   15.40
  -1  -8  -2   70.19   14.20
   1   8   2   66.39    5.50
   1   8   2   41.20   12.90
   1   8   2   74.69   14.60
   1   8   2   60.99    7.40
  -2  -8  -2   22.80    7.70
  -2  -8  -2   31.80    9.30
  -2  -8  -2   33.20    3.80
  -2  -8  -2   29.80   11.40
  -2  -8  -2   32.10    6.00
   2   8   2   16.40    8.20
   2   8   2   27.40    4.00
   2   8   2   34.10    6.60
   2   8   2   27.10    8.40
  -3  -8  -2    6.00    2.70
  -3  -8  -2    3.20    4.20
  -3  -8  -2    7.50    2.20
   3   8   2    3.60    1.80
   3   8   2    1.50    8.10
   3   8   2    2.20    3.50
   3   8   2    3.60    4.00
   3   8   2    7.40    3.00
  -4  -8  -2   33.80    9.70
  -4  -8  -2   24.70    5.80
  -4  -8  -2   31.80    4.80
  -4  -8  -2   23.50    4.80
  -4  -8  -2   25.00    7.10
   4   8   2   18.50    9.80
   4   8   2   11.90    6.80
   4   8   2   19.00    7.00
   4   8   2   13.00    4.50
   4   8   2   17.00    3.70
  -5  -8  -2  101.29   11.30
  -5  -8  -2  108.09   12.80
  -5  -8  -2   96.19    8.40
  -5  -8  -2   99.49    9.20
  -5  -8  -2   63.49   12.00
   5   8   2   98.19   17.80
   5   8   2   84.29   20.20
   5   8   2   67.99   16.40
   5   8   2   88.89   11.90
   5   8   2   92.39    8.90
  -6  -8  -2   16.80    3.40
  -6  -8  -2   10.80    4.70
  -6  -8  -2   14.30    3.60
  -6  -8  -2    8.70    5.70
  -6  -8  -2   19.10    6.70
   6   8   2   16.60    7.60
   6   8   2   11.50    6.90
   6   8   2   16.00    5.60
   6   8   2   16.70    6.60
   6   8   2   12.80    4.20
   6   8   2    9.90    3.50
  -7  -8  -2  121.79   14.80
  -7  -8  -2  139.89   22.70
  -7  -8  -2  143.19   16.10
   7   8   2   89.99   18.30
   7   8   2  135.79   14.50
   7   8   2  161.78   26.90
   7   8   2  109.79   20.30
   7   8   2  126.99   11.80
  -8  -8  -2    0.60    4.60
  -8  -8  -2   -0.10    2.40
  -8  -8  -2   -7.40    4.00
  -8  -8  -2    0.40    2.30
   8   8   2   -2.00    8.30
   8   8   2    0.00    2.30
   8   8   2    1.20    2.60
   8   8   2    1.20    4.70
   8   8   2   -5.00   10.70
  -9  -8  -2    4.20    6.70
  -9  -8  -2    2.00    3.10
   9   8   2    4.70    5.20
   9   8   2   -0.90    2.80
   9   8   2   -5.80   12.10
 -10  -8  -2   13.50    9.70
 -10  -8  -2   -1.40    4.70
  10   8   2    6.70    5.00
  10   8   2    7.70    8.80
   7  -9  -2   34.70   16.10
   7  -9  -2    7.50    9.00
  -7   9   2    1.80    2.90
  -7   9   2    3.40    3.70
  -7   9   2    4.70    1.80
  -7   9   2    4.70    5.10
   6  -9  -2   -3.60    7.30
   6  -9  -2   13.90   13.00
  -6   9   2   -0.50    2.00
  -6   9   2    1.20    2.60
  -6   9   2    0.70    1.30
   5  -9  -2   13.50    7.40
   5  -9  -2   12.10   11.20
   5  -9  -2    7.80    5.60
   5  -9  -2   -2.80    6.60
  -5   9   2   11.50    8.10
  -5   9   2    8.70    2.70
   4  -9  -2    8.60   10.80
   4  -9  -2   21.80   11.40
   4  -9  -2   32.30    8.40
   4  -9  -2   27.10    6.90
  -4   9   2   19.10    6.50
  -4   9   2   23.10    4.00
  -4   9   2   18.70    5.80
  -4   9   2   23.80    8.00
  -4   9   2   25.10    2.70
   3  -9  -2   66.39   12.60
   3  -9  -2   52.99   14.40
   3  -9  -2   26.50   12.40
  -3   9   2   53.59   12.20
  -3   9   2   57.89    4.00
  -3   9   2   65.39    5.60
  -3   9   2   37.50    7.10
  -3   9   2   46.30    5.30
  -3   9   2   52.69   11.00
   2  -9  -2   28.70    2.60
   2  -9  -2   38.80    8.30
   2  -9  -2   33.00   10.50
   2  -9  -2   30.80   13.20
  -2   9   2   28.10    4.20
  -2   9   2   45.10   11.40
  -2   9   2   39.80    4.20
  -2   9   2   37.10    7.40
  -2   9   2   36.50    9.20
   1  -9  -2   83.29    9.80
   1  -9  -2   56.59   17.00
   1  -9  -2   67.59    4.50
   1  -9  -2   63.09   14.80
  -1   9   2   78.49   14.90
  -1   9   2   79.79    6.30
  -1   9   2   60.79   15.30
  -1   9   2   64.49    7.40
  -1   9   2   79.49    8.90
   0  -9  -2   43.80    5.10
   0  -9  -2   56.39    7.40
   0  -9  -2   50.99    3.50
   0  -9  -2   30.10   10.20
   0  -9  -2   55.89   17.40
   0   9   2   37.40   13.60
   0   9   2   51.79    7.10
   0   9   2   48.10   11.60
   0   9   2   62.09    5.30
  -1  -9  -2   24.10    9.20
  -1  -9  -2   26.80   10.30
  -1  -9  -2   34.90    4.10
  -1  -9  -2   49.30   15.60
  -1  -9  -2   39.80    8.80
  -1  -9  -2   30.10    2.60
   1   9   2   32.50    4.00
   1   9   2   27.90   11.50
   1   9   2   32.70    6.80
   1   9   2   26.50    9.30
  -2  -9  -2    0.00    0.90
  -2  -9  -2    0.50    1.70
  -2  -9  -2    6.10    4.90
  -2  -9  -2    9.20    6.90
   2   9   2   -0.90    1.20
   2   9   2   -0.90    6.40
   2   9   2    2.40    3.90
   2   9   2   -0.40    0.90
  -3  -9  -2    0.10    3.90
  -3  -9  -2    7.50    5.90
  -3  -9  -2    7.80    6.10
  -3  -9  -2    5.50    2.70
  -3  -9  -2    2.80    1.70
   3   9   2    4.00    2.10
   3   9   2   -5.50    4.50
   3   9   2   12.10    6.20
   3   9   2    5.60    2.90
  -4  -9  -2    2.30    2.40
  -4  -9  -2    3.20    2.00
  -4  -9  -2    3.50    4.30
  -4  -9  -2    1.40    2.00
   4   9   2   -0.30    1.00
   4   9   2    3.00    7.60
   4   9   2    3.40    2.90
   4   9   2   -1.20    4.70
   4   9   2    2.60    3.50
  -5  -9  -2   10.10    2.80
  -5  -9  -2    5.20    2.90
  -5  -9  -2   14.90    6.90
  -5  -9  -2   14.40    5.90
  -5  -9  -2   10.80    3.90
   5   9   2    7.90    3.00
   5   9   2   -2.70    4.70
   5   9   2    3.00    7.10
   5   9   2    2.40    7.50
   5   9   2    7.30    5.00
  -6  -9  -2    0.20    2.50
  -6  -9  -2    7.00    4.90
  -6  -9  -2   -0.30    3.10
  -6  -9  -2   -2.80    1.40
   6   9   2   12.10    6.70
   6   9   2   -1.60    2.00
   6   9   2  -11.40    6.60
   6   9   2    4.80    5.70
   6   9   2   -1.60    2.80
  -7  -9  -2    6.10    4.20
  -7  -9  -2   -0.70    4.00
  -7  -9  -2    6.70    2.90
  -7  -9  -2    2.20    2.50
  -7  -9  -2   10.90    6.20
   7   9   2    2.70    2.70
   7   9   2    6.10    3.90
   7   9   2   16.80    7.30
   7   9   2    9.10    6.30
   7   9   2    0.50   12.00
   7   9   2   15.50   10.20
  -8  -9  -2   28.40   11.20
  -8  -9  -2   42.20    9.90
   8   9   2   47.40   18.50
   8   9   2   32.00    6.90
   8   9   2   65.59   13.60
   8   9   2   37.90   14.20
   8   9   2   53.39    9.30
  -9  -9  -2   18.80    7.60
  -9  -9  -2   33.20   12.30
   9   9   2   24.10    7.20
 -10  -9  -2    3.10    4.20
 -10  -9  -2    4.20    7.60
  10   9   2    3.10    4.80
  10   9   2    3.70    7.20
   6 -10  -2   46.80   15.50
   6 -10  -2   16.50   14.80
  -6  10   2   22.20    4.90
  -6  10   2   26.90    3.30
  -6  10   2   17.20    7.50
   5 -10  -2   68.99   15.10
   5 -10  -2   65.29   22.20
   5 -10  -2   53.89   15.20
   5 -10  -2   47.40   10.70
  -5  10   2   61.99    4.80
  -5  10   2   64.49    6.70
  -5  10   2   53.69   10.90
   4 -10  -2    2.60    5.70
   4 -10  -2   -8.00    8.30
   4 -10  -2    4.80    6.50
  -4  10   2   -7.70    5.70
  -4  10   2    4.40    2.80
  -4  10   2   -0.10    0.80
  -4  10   2   -0.40    5.40
  -4  10   2    0.70    1.50
   3 -10  -2  256.47   37.80
   3 -10  -2  325.67   27.80
   3 -10  -2  296.97   35.90
  -3  10   2  306.37   29.60
  -3  10   2  371.96   26.10
  -3  10   2  342.37   20.00
  -3  10   2  374.36   32.40
   2 -10  -2    4.50    8.50
   2 -10  -2    6.80    7.30
   2 -10  -2    5.50    3.60
  -2  10   2    0.40    1.20
  -2  10   2   -2.00    4.10
  -2  10   2    6.00    4.90
  -2  10   2    3.20    3.10
   1 -10  -2    6.10    8.50
   1 -10  -2    6.40    4.00
   1 -10  -2    0.50    2.80
   1 -10  -2    0.80    0.70
  -1  10   2    0.70    5.00
  -1  10   2    1.00    1.00
  -1  10   2    1.80    2.30
  -1  10   2   -1.00    4.00
   0 -10  -2    6.70    8.00
   0 -10  -2   30.40    7.10
   0 -10  -2   20.50    2.00
   0  10   2   21.60    3.40
   0  10   2    7.20    5.80
   0  10   2   16.00    4.20
   0  10   2   25.20   10.70
  -1 -10  -2   -5.80    3.80
  -1 -10  -2    0.00    4.30
  -1 -10  -2    0.00    0.70
  -1 -10  -2    1.60    1.50
  -1 -10  -2   -1.40    1.40
  -1 -10  -2    9.40    6.40
   1  10   2    1.50    5.50
   1  10   2   -0.80    0.80
   1  10   2    3.00    4.30
   1  10   2   -0.20    1.60
  -2 -10  -2   91.49    8.00
  -2 -10  -2   84.59   19.00
  -2 -10  -2   94.99   10.00
  -2 -10  -2  108.19   23.30
  -2 -10  -2  111.69   15.80
   2  10   2   89.29   10.40
   2  10   2   62.69   15.00
   2  10   2   96.99    8.10
   2  10   2   80.59   20.80
  -3 -10  -2   54.59   14.50
  -3 -10  -2   54.99    7.40
  -3 -10  -2   41.00    5.80
  -3 -10  -2   44.30   11.00
  -3 -10  -2   46.70   15.40
   3  10   2   23.70   11.90
   3  10   2   40.60   12.20
   3  10   2   45.30    8.90
   3  10   2   50.69    5.80
  -4 -10  -2  139.49   13.50
  -4 -10  -2  131.89   22.40
  -4 -10  -2  144.19   11.10
  -4 -10  -2  138.69   16.30
   4  10   2  144.29   20.30
   4  10   2  172.08   29.10
   4  10   2  131.59   14.50
   4  10   2  142.59   11.60
  -5 -10  -2   77.69    7.90
  -5 -10  -2  101.29   10.00
  -5 -10  -2   94.49   13.00
  -5 -10  -2   72.39   10.10
  -5 -10  -2   86.39   16.70
   5  10   2   88.79   19.50
   5  10   2   93.69   12.90
   5  10   2   81.39    9.00
   5  10   2   79.59   20.30
   5  10   2   45.30   21.20
  -6 -10  -2  303.67   21.00
  -6 -10  -2  312.77   25.70
  -6 -10  -2  280.77   23.10
  -6 -10  -2  257.87   28.40
   6  10   2  305.07   27.50
   6  10   2  330.17   37.30
   6  10   2  238.88   21.80
   6  10   2  296.77   32.50
  -7 -10  -2    0.80    3.10
  -7 -10  -2    1.80    4.00
  -7 -10  -2    2.90    7.50
  -7 -10  -2    0.30    2.30
  -7 -10  -2   -3.00    2.60
   7  10   2    0.70    2.90
   7  10   2   -1.20    3.50
   7  10   2    7.20    4.00
   7  10   2   -0.60    7.60
   7  10   2    9.60    6.80
   7  10   2   -8.40    8.50
  -8 -10  -2   53.09   15.70
  -8 -10  -2   88.89   15.20
   8  10   2   87.19   10.70
   8  10   2   76.59   15.60
   8  10   2   64.09   21.40
   8  10   2   66.79   20.50
   8  10   2   72.19   10.60
  -9 -10  -2   19.80    7.40
  -9 -10  -2    6.50    9.50
   9  10   2   20.50    6.20
   9  10   2   38.60   10.50
   9  10   2   21.60    6.70
   6 -11  -2   -9.80   15.60
   6 -11  -2    5.20   18.20
  -6  11   2    4.80    1.60
  -6  11   2    3.90    4.10
  -6  11   2    2.80    2.40
   5 -11  -2   56.99   22.10
   5 -11  -2   76.49   22.80
  -5  11   2   56.79   10.20
  -5  11   2   62.09    4.70
  -5  11   2   77.19    7.30
   4 -11  -2   48.90   12.60
   4 -11  -2   36.00    8.80
   4 -11  -2   35.10   15.40
   4 -11  -2   12.10   12.60
  -4  11   2   30.00    9.40
  -4  11   2   38.30    5.40
  -4  11   2   36.10    8.00
   3 -11  -2  107.69   28.50
   3 -11  -2  107.89   23.70
   3 -11  -2  175.68   28.90
  -3  11   2  141.19   18.40
  -3  11   2  145.79   10.50
  -3  11   2  114.39   19.00
   2 -11  -2   -0.20    6.90
   2 -11  -2    4.00    9.40
   2 -11  -2   11.50    1.80
   2 -11  -2   10.50    4.90
  -2  11   2    9.80    2.60
  -2  11   2    8.40    3.40
  -2  11   2    4.90    7.60
  -2  11   2   23.80    7.00
   1 -11  -2   95.49   12.00
   1 -11  -2   79.79   22.10
   1 -11  -2   95.69    5.70
   1 -11  -2  107.39   24.10
  -1  11   2   86.49   10.80
  -1  11   2   75.49   18.70
  -1  11   2   94.99   16.80
  -1  11   2   89.59    7.90
   0 -11  -2    0.10    1.70
   0 -11  -2    4.50    7.60
   0 -11  -2    1.90    4.50
   0 -11  -2    0.40    2.20
   0 -11  -2    0.60    0.70
   0  11   2   -5.50    6.30
   0  11   2   -0.50    1.80
   0  11   2    3.00    1.60
   0  11   2    1.80    6.30
  -1 -11  -2   51.39   15.60
  -1 -11  -2   53.69    3.90
  -1 -11  -2   73.09   19.70
  -1 -11  -2   51.29   14.00
  -1 -11  -2   59.49    6.30
  -1 -11  -2   50.89    9.00
   1  11   2   55.29    6.00
   1  11   2   54.69   14.80
   1  11   2   51.49   18.40
   1  11   2   33.70    6.80
  -2 -11  -2   41.10   16.10
  -2 -11  -2   34.90    7.00
  -2 -11  -2   45.50    5.50
  -2 -11  -2   37.50   11.10
  -2 -11  -2   58.59   15.60
   2  11   2   39.80    5.90
   2  11   2   45.70    8.20
   2  11   2   32.80   11.40
   2  11   2   45.90   17.30
  -3 -11  -2  221.08   22.30
  -3 -11  -2  222.88   25.80
  -3 -11  -2  205.08   13.80
  -3 -11  -2  228.38   31.50
  -3 -11  -2  184.68   16.10
   3  11   2  192.58   17.70
   3  11   2  165.98   13.30
   3  11   2  115.49   26.90
   3  11   2  133.99   25.40
  -4 -11  -2  151.58   25.20
  -4 -11  -2  122.29   15.50
  -4 -11  -2  127.79   10.60
  -4 -11  -2  124.99   13.10
   4  11   2  132.59   15.10
   4  11   2  118.29   10.90
  -5 -11  -2    1.40    1.90
  -5 -11  -2   10.50    6.60
  -5 -11  -2    3.80    2.50
  -5 -11  -2    0.60    3.10
  -5 -11  -2   -0.80    2.80
   5  11   2    7.80    5.00
   5  11   2    9.40   10.40
   5  11   2    9.50    7.50
   5  11   2   -0.50    1.80
  -6 -11  -2  400.46   30.60
  -6 -11  -2  357.76   34.90
  -6 -11  -2  370.76   25.60
  -6 -11  -2  375.26   28.00
   6  11   2  321.37   48.50
   6  11   2  327.77   37.70
   6  11   2  370.96   41.60
   6  11   2  348.57   30.40
   6  11   2  374.36   25.00
  -7 -11  -2   27.70    8.90
  -7 -11  -2   28.90    6.70
  -7 -11  -2   29.30   13.10
   7  11   2   28.70    8.80
   7  11   2    4.80   10.30
   7  11   2   20.00    5.40
  -8 -11  -2    8.10    5.90
  -8 -11  -2    7.70    3.60
  -8 -11  -2    5.40    6.50
   8  11   2   20.30   10.30
   8  11   2   23.40   14.00
   8  11   2    6.00    3.80
   8  11   2   13.50    5.30
   8  11   2    6.90   10.70
  -9 -11  -2   42.90   13.00
  -9 -11  -2   29.50    8.80
   9  11   2   58.79   11.00
   9  11   2   31.80   16.50
   5 -12  -2   24.00   15.20
   5 -12  -2  -21.40   13.70
  -5  12   2    3.50    4.20
   4 -12  -2    1.80    4.40
   4 -12  -2   46.70   23.10
   4 -12  -2   -8.30    9.80
  -4  12   2   -4.50    1.50
  -4  12   2   -2.20    6.10
  -4  12   2   -2.20    3.10
   3 -12  -2   -2.40    4.80
   3 -12  -2   -9.50    6.70
   3 -12  -2    0.80   11.70
  -3  12   2    4.30    3.00
  -3  12   2   -4.20    5.40
  -3  12   2    0.00    7.80
  -3  12   2    1.60    1.70
   2 -12  -2    5.80    1.30
   2 -12  -2    9.40    8.90
   2 -12  -2    7.70    4.60
   2 -12  -2    7.50   10.10
  -2  12   2    2.10    2.00
  -2  12   2   10.50    6.90
  -2  12   2    3.40    5.90
  -2  12   2    5.80    4.10
   1 -12  -2   76.69   22.20
   1 -12  -2   62.49    4.30
   1 -12  -2   38.30   17.80
   1 -12  -2   57.29   10.60
  -1  12   2   86.19   20.90
  -1  12   2   70.49    6.80
  -1  12   2   88.69   17.60
  -1  12   2   52.39    9.20
   0 -12  -2   19.00   10.90
   0 -12  -2   35.40    7.20
   0 -12  -2   33.20   14.40
   0 -12  -2   24.80    5.00
   0 -12  -2   23.00    2.40
   0 -12  -2   26.00   10.80
   0  12   2   38.20   14.00
   0  12   2   21.00    8.50
   0  12   2   16.10    4.60
   0  12   2   18.20    3.70
  -1 -12  -2   13.70    8.80
  -1 -12  -2   16.20    4.90
  -1 -12  -2   10.10    9.40
  -1 -12  -2   12.90   11.90
  -1 -12  -2   12.50    3.60
  -1 -12  -2   18.20    2.40
   1  12   2   14.50    7.40
   1  12   2   12.40   10.20
   1  12   2   21.90    4.10
   1  12   2   13.60    4.40
  -2 -12  -2  268.47   17.90
  -2 -12  -2  285.97   33.60
  -2 -12  -2  246.28   20.80
  -2 -12  -2  316.37   38.20
  -2 -12  -2  298.77   29.80
   2  12   2  236.88   35.20
   2  12   2  270.27   32.70
   2  12   2  252.47   17.40
   2  12   2  252.17   21.50
  -3 -12  -2   32.90    5.70
  -3 -12  -2   53.99    9.40
  -3 -12  -2   71.59   21.50
  -3 -12  -2   38.30   12.60
  -3 -12  -2   42.60   10.80
   3  12   2   44.20   17.50
   3  12   2   34.00    8.80
   3  12   2   37.50   14.80
   3  12   2   43.50    6.50
  -4 -12  -2   52.39   11.50
  -4 -12  -2   38.30   11.30
  -4 -12  -2   33.20    7.10
  -4 -12  -2   37.40    5.90
   4  12   2   43.60    9.00
   4  12   2   42.30    6.70
   4  12   2   19.80    8.20
   4  12   2   28.50   21.20
  -5 -12  -2  134.89   11.80
  -5 -12  -2  132.39   14.90
  -5 -12  -2  171.68   15.50
  -5 -12  -2  117.69   22.20
  -5 -12  -2  124.19   16.00
   5  12   2  130.69   12.40
   5  12   2  129.59   22.60
   5  12   2  159.98   17.80
  -6 -12  -2  534.95   37.60
  -6 -12  -2  545.55   47.20
  -6 -12  -2  616.04   40.10
  -6 -12  -2  585.54   40.20
  -6 -12  -2  575.84   36.00
   6  12   2  578.84   55.69
   6  12   2  538.65   34.30
   6  12   2  483.35   49.10
   6  12   2  406.56   61.19
   6  12   2  557.54   42.00
  -7 -12  -2   14.90    6.00
  -7 -12  -2   26.20   11.30
  -7 -12  -2   10.70    4.80
   7  12   2   24.70    6.20
   7  12   2    7.70   11.20
   7  12   2   10.20    5.40
   7  12   2   26.40   16.80
  -8 -12  -2   -6.70    5.80
  -8 -12  -2   -3.00    3.20
  -8 -12  -2   -1.80    5.10
   8  12   2   -0.70    4.30
   8  12   2  -20.80    9.90
   8  12   2   -2.00    2.30
   8  12   2    4.10    3.80
  -9 -12  -2   -7.90    4.60
  -9 -12  -2   10.20    9.40
   9  12   2   -0.60    3.80
   9  12   2   -2.60    5.60
   9  12   2    1.70    4.20
   4 -13  -2   -5.60   10.90
   4 -13  -2   -9.10   12.40
  -4  13   2   -3.90    2.40
  -4  13   2    8.00    5.20
   3 -13  -2   -4.30    3.40
   3 -13  -2    2.30   11.80
   3 -13  -2   -7.30   12.80
  -3  13   2    1.30    3.10
  -3  13   2   -6.30    4.70
  -3  13   2    2.00    2.30
   2 -13  -2   19.10    8.00
   2 -13  -2   13.50    9.50
   2 -13  -2    7.90   13.40
  -2  13   2   28.00   12.10
  -2  13   2   25.40    4.40
  -2  13   2   24.60   11.00
  -2  13   2   17.20    5.70
   1 -13  -2   13.40   12.50
   1 -13  -2    5.50    4.20
   1 -13  -2    9.60    1.60
  -1  13   2   -3.70    7.00
  -1  13   2    4.90    2.40
  -1  13   2    5.00    3.10
  -1  13   2    6.80    7.70
   0 -13  -2   28.20   16.50
   0 -13  -2   34.50    8.70
   0 -13  -2   40.60   18.30
   0 -13  -2   26.30    2.50
   0 -13  -2   20.90    9.10
   0  13   2   23.00   12.10
   0  13   2   26.30    6.80
   0  13   2   26.30   14.70
   0  13   2   28.50    4.80
  -1 -13  -2   61.59   16.20
  -1 -13  -2   63.79    4.50
  -1 -13  -2   38.80   14.50
  -1 -13  -2   66.39    7.50
  -1 -13  -2   46.60   12.90
  -1 -13  -2   81.29   29.40
   1  13   2   45.70    6.70
   1  13   2   46.60   18.20
   1  13   2   89.69   21.40
   1  13   2   78.99   14.90
  -2 -13  -2    4.70    5.10
  -2 -13  -2    4.90    7.10
  -2 -13  -2   -0.70    8.80
  -2 -13  -2   -2.00    2.00
  -2 -13  -2    4.20    5.40
   2  13   2   -1.50    7.30
   2  13   2    2.10    2.40
   2  13   2   -1.20    2.50
   2  13   2   -2.60   15.70
  -3 -13  -2    4.10    3.10
  -3 -13  -2   10.10    6.30
  -3 -13  -2    0.10    3.90
  -3 -13  -2    0.70    2.40
   3  13   2    3.50    3.70
   3  13   2   -6.80    9.10
   3  13   2    4.80    9.10
  -4 -13  -2    8.60    3.50
  -4 -13  -2   12.90    6.50
  -4 -13  -2   11.90    7.50
  -4 -13  -2    7.20    4.20
   4  13   2   -2.40   10.30
   4  13   2   12.30    7.80
   4  13   2   10.30    5.40
   4  13   2   11.10    3.80
  -5 -13  -2   -1.40    3.60
  -5 -13  -2   -7.00    2.60
  -5 -13  -2    3.90    2.50
  -5 -13  -2   -6.40    2.50
  -5 -13  -2    2.80    7.20
   5  13   2   -4.60    1.80
   5  13   2    3.70    8.70
   5  13   2    1.20   15.00
   5  13   2    9.10    5.00
  -6 -13  -2   11.90    5.30
  -6 -13  -2   13.00    8.40
  -6 -13  -2   15.20    7.00
   6  13   2   -1.80    7.60
   6  13   2   15.00    4.70
   6  13   2   16.70    6.70
  -7 -13  -2  137.69   16.60
  -7 -13  -2  115.09   13.40
  -7 -13  -2   97.39   19.90
   7  13   2   71.69   13.80
   7  13   2  113.19   12.40
   7  13   2  117.79   24.90
  -8 -13  -2   22.60    7.70
  -8 -13  -2    1.50    8.10
  -8 -13  -2   10.80    5.20
   8  13   2   23.30    7.10
   8  13   2    4.10    6.80
   8  13   2   11.60    5.70
   8  13   2  -10.00   13.60
   3 -14  -2   15.40    6.70
   3 -14  -2  -20.20   13.40
   3 -14  -2   50.89   20.10
  -3  14   2    8.50    3.20
  -3  14   2   14.50    6.80
   2 -14  -2   -2.30   11.70
   2 -14  -2    6.80   14.20
  -2  14   2    3.10    3.20
  -2  14   2    2.00    3.40
   1 -14  -2    1.90   14.60
   1 -14  -2   -1.60    8.80
   1 -14  -2    0.00    0.80
  -1  14   2    9.50    9.10
  -1  14   2   -1.00    3.20
  -1  14   2   -3.40    1.80
   0 -14  -2   -7.60    3.90
   0 -14  -2  -10.60    6.00
   0 -14  -2   14.00   11.80
   0 -14  -2   -1.10    0.70
   0 -14  -2   -5.00   10.10
   0  14   2   13.60   11.00
   0  14   2   -0.30    3.00
   0  14   2  -13.00    7.50
   0  14   2    3.40    2.40
  -1 -14  -2    0.90    3.60
  -1 -14  -2    6.70   11.30
  -1 -14  -2   10.70    9.00
  -1 -14  -2    2.70    1.30
  -1 -14  -2    0.00    3.00
  -1 -14  -2    1.90    8.20
   1  14   2  -14.90   11.40
   1  14   2    5.40    3.20
   1  14   2    2.10    3.90
   1  14   2   -3.20    8.60
  -2 -14  -2    4.80    9.10
  -2 -14  -2    1.70    2.00
  -2 -14  -2   -0.40    7.10
  -2 -14  -2    8.20    5.90
  -2 -14  -2   -0.50    3.60
   2  14   2    0.10    2.10
   2  14   2   -0.30    9.60
   2  14   2    1.90    2.10
   2  14   2  -15.50   11.20
  -3 -14  -2    7.80    6.10
  -3 -14  -2   14.30    6.10
  -3 -14  -2    7.10    3.40
  -3 -14  -2    1.40    7.20
   3  14   2   -4.40   12.50
   3  14   2    8.40    4.20
   3  14   2   11.00    3.80
   3  14   2   32.70   15.00
  -4 -14  -2   14.50    6.90
  -4 -14  -2    7.80   10.50
   4  14   2    4.60    4.40
   4  14   2    4.60   11.80
   4  14   2    5.60    3.30
  -5 -14  -2   29.60   14.60
  -5 -14  -2   15.20    6.70
  -5 -14  -2   15.50    6.00
   5  14   2   12.30    7.80
   5  14   2    5.40    9.40
   5  14   2   19.50    5.00
  -6 -14  -2    3.40    9.70
  -6 -14  -2   -2.00    4.20
  -6 -14  -2   -5.40    3.00
   6  14   2   -3.40    8.60
   6  14   2   -4.20    2.40
   6  14   2  -10.00    4.30
  -7 -14  -2  140.99   15.20
  -7 -14  -2  110.69   15.40
  -7 -14  -2   97.09   24.00
   7  14   2  140.89   13.60
   7  14   2   81.09   21.70
   7  14   2   95.69   17.20
   2 -15  -2   43.70   23.20
   2 -15  -2   41.10    8.60
  -2  15   2   39.30    6.40
  -2  15   2   30.70    8.10
   1 -15  -2   -1.70   12.40
   1 -15  -2    8.80   14.20
   1 -15  -2   -1.10   11.40
  -1  15   2    4.50    2.70
  -1  15   2   11.70    6.10
   0 -15  -2   -0.10   10.30
   0 -15  -2    9.50   10.70
   0 -15  -2   -2.60   12.00
   0 -15  -2    9.80    1.60
   0  15   2   15.90    6.70
   0  15   2   12.20    3.70
  -1 -15  -2    0.00   13.10
  -1 -15  -2    8.80    2.10
  -1 -15  -2   22.70   10.20
  -1 -15  -2    5.90    4.00
  -1 -15  -2   37.70   14.50
   1  15   2   15.70    6.90
   1  15   2   13.90    4.40
  -2 -15  -2   23.60   11.00
  -2 -15  -2   16.50   11.70
  -2 -15  -2   21.60    6.10
  -2 -15  -2   39.70   22.60
   2  15   2   30.90    8.00
   2  15   2    8.60   12.60
   2  15   2   29.20    5.90
  -3 -15  -2   14.00    5.90
  -3 -15  -2   -0.40    4.50
   3  15   2  -17.70   10.20
   3  15   2   -0.60    2.20
   3  15   2    6.80    5.80
  -4 -15  -2    5.00    9.10
  -4 -15  -2    0.80    5.20
   4  15   2    0.80    2.70
   4  15   2   -8.10   12.70
   4  15   2    2.60    3.60
  -5 -15  -2   10.10    8.40
  -5 -15  -2   -0.60    5.20
  -5 -15  -2    1.50    3.00
   5  15   2    7.20    5.40
   5  15   2    8.90    4.10
  -6 -15  -2    9.60    5.00
  -6 -15  -2    6.90    5.60
  -6 -15  -2    3.00   10.20
   6  15   2   -0.10    3.40
   6  15   2    1.40    4.80
  -7 -15  -2    5.80    5.90
  -7 -15  -2    6.50    9.10
  -7 -15  -2   17.70    5.80
   7  15   2   18.60    8.50
   7  15   2   12.60    4.50
   1 -16  -2    5.50   18.70
   1 -16  -2   23.00   15.50
   1 -16  -2   -4.40   15.80
  -1  16   2   13.90    8.50
  -1  16   2    7.50    3.60
   0 -16  -2   12.50   15.80
   0 -16  -2   10.40   15.60
   0 -16  -2   -8.10    8.00
   0  16   2   -1.80    2.40
   0  16   2    6.10    4.10
  -1 -16  -2   21.40   15.70
  -1 -16  -2   36.50   17.00
  -1 -16  -2   32.20   14.60
   1  16   2   40.60   10.60
   1  16   2   32.80    6.70
  -2 -16  -2   -9.00   12.50
  -2 -16  -2  -15.90    6.40
  -2 -16  -2   -2.40   13.20
   2  16   2   -1.20    3.40
   2  16   2   -3.20    2.70
  -3 -16  -2   30.10   14.90
  -3 -16  -2   41.90   11.00
   3  16   2   33.90    6.40
   3  16   2   16.40    6.70
  -4 -16  -2   14.70    7.90
  -4 -16  -2   44.80   15.10
   4  16   2   16.20    6.70
   4  16   2   14.30    4.40
  -5 -16  -2   -3.30    5.20
  -5 -16  -2   -1.10   10.30
  -5 -16  -2    1.30    5.50
   5  16   2   -3.20    3.40
   5  16   2   -3.90    7.50
   6  16   2    0.70    7.20
   1  17   2   -1.60    3.60
  -2 -17  -2   -7.20    8.10
  -2 -17  -2   -9.20    8.70
   2  17   2   -5.30    2.80
   2  17   2   -6.70    4.10
  -3 -17  -2   14.40   11.30
  -3 -17  -2    6.30    8.10
   3  17   2   -2.80    3.00
   3  17   2    1.50    4.50
   2  15  -3   20.50    8.20
  -2 -15   3   27.90   14.80
   5  14  -3   15.20    5.40
   5  14  -3   13.50    7.90
   5  14  -3   -7.20   16.10
  -5 -14   3   27.70    8.90
  -5 -14   3   16.90    3.50
  -5 -14   3   18.00   11.10
   4  14  -3    7.50    5.40
   4  14  -3   -4.80   14.50
   4  14  -3   -3.70    5.10
  -4 -14   3    3.30    5.70
  -4 -14   3    0.00    1.50
  -4 -14   3  -13.40   15.60
   3  14  -3    7.70    3.80
   3  14  -3   13.10    6.50
   3  14  -3    5.60   12.70
  -3 -14   3   13.00    6.70
  -3 -14   3   -5.50    6.10
  -3 -14   3    4.90    1.50
   2  14  -3    1.40    3.50
   2  14  -3    3.20    2.90
   2  14  -3    0.10   12.80
   1  14  -3    0.70    4.00
   1  14  -3  -12.60   11.00
   1  14  -3   -3.30    2.60
  -1 -14   3   -6.80    8.20
   0  14  -3    2.10    4.90
   0  14  -3   -1.00    2.30
   0  14  -3   -1.50   11.60
   0 -14   3    2.70   13.50
  -1  14  -3   -4.10    3.20
  -1  14  -3    1.80    2.90
   1 -14   3   -6.90    7.60
   1 -14   3   -6.50   16.40
   1 -14   3   -6.30    4.50
   6  13  -3  -21.50   10.80
   6  13  -3    2.50    3.60
   6  13  -3   -5.10    4.20
  -6 -13   3   -6.40    7.60
  -6 -13   3   12.00    5.50
  -6 -13   3    2.80    2.20
   5  13  -3   44.00   10.90
   5  13  -3   45.20    8.40
   5  13  -3   17.20   14.80
  -5 -13   3   72.09   19.60
  -5 -13   3   50.19   11.40
  -5 -13   3   48.10    5.20
   4  13  -3  112.99   18.10
   4  13  -3   79.69    9.80
   4  13  -3   86.69   24.10
  -4 -13   3   90.59    6.90
  -4 -13   3   81.39   14.30
  -4 -13   3   74.59   18.20
   3  13  -3   10.80    4.10
   3  13  -3   10.90    3.90
   3  13  -3   13.50   12.10
  -3 -13   3   15.40    2.60
  -3 -13   3   17.90   10.20
  -3 -13   3   17.20    6.50
   2  13  -3    6.20   10.30
   2  13  -3   -1.30    2.80
   2  13  -3   -3.90   11.70
   2  13  -3   -1.20    2.30
  -2 -13   3   -1.50    0.70
  -2 -13   3    0.90    0.70
  -2 -13   3   -3.30    7.10
   1  13  -3   -1.70    2.20
   1  13  -3    0.60    3.40
   1  13  -3    8.00   11.10
   1  13  -3    6.50   13.30
  -1 -13   3  -15.30    7.80
   0  13  -3   11.80    4.00
   0  13  -3   -7.60   12.20
   0  13  -3   27.70   19.20
   0  13  -3   10.30    3.40
   0 -13   3   19.40   15.10
   0 -13   3   15.80    3.50
   0 -13   3   21.60    7.40
  -1  13  -3    0.50    3.50
  -1  13  -3   -7.30   10.70
  -1  13  -3  -21.00    8.10
  -1  13  -3   -0.80    2.10
   1 -13   3   -9.00   13.20
   1 -13   3    2.40    7.60
   1 -13   3    3.00    3.70
   1 -13   3   11.80   11.70
  -2  13  -3    2.30    3.00
  -2  13  -3    1.00    3.50
  -2  13  -3    3.00    9.10
   2 -13   3   -0.30    4.50
   2 -13   3   -1.80   11.00
  -3  13  -3  121.79   11.90
  -3  13  -3  136.39   16.00
   3 -13   3   90.39   25.90
   3 -13   3  119.09   15.30
   3 -13   3  125.99   28.50
   7  12  -3   -3.10    4.50
   7  12  -3    2.20    3.40
  -7 -12   3    7.30    5.70
  -7 -12   3   -0.80    9.90
  -7 -12   3    2.50    2.40
   6  12  -3    1.70    5.00
   6  12  -3   -2.70    2.60
   6  12  -3    5.70   13.30
  -6 -12   3    1.70    3.70
  -6 -12   3    1.50    7.00
  -6 -12   3   -0.70    1.50
   5  12  -3    7.20    5.40
   5  12  -3   -1.00   10.70
   5  12  -3   17.30    4.80
  -5 -12   3    5.70    5.70
  -5 -12   3   16.30    9.60
  -5 -12   3   17.00    3.40
   4  12  -3   13.60    5.50
   4  12  -3   31.10   14.20
   4  12  -3   30.10    6.00
  -4 -12   3    4.20    8.90
  -4 -12   3   20.80    3.30
  -4 -12   3   22.00    7.50
   3  12  -3   94.09   10.30
   3  12  -3   74.99   24.00
   3  12  -3  100.09   13.60
   3  12  -3   94.39   22.10
  -3 -12   3   98.09   15.70
  -3 -12   3  126.39   25.30
  -3 -12   3  111.59    7.20
   2  12  -3    4.60   14.80
   2  12  -3    4.60    4.00
   2  12  -3   23.90    5.70
   2  12  -3   -2.10    6.80
  -2 -12   3    8.80    7.80
   1  12  -3   72.59   20.00
   1  12  -3   93.79   12.80
   1  12  -3  116.99   10.60
   1  12  -3  112.59   22.50
  -1 -12   3  141.89   29.20
   0  12  -3  -10.80    6.50
   0  12  -3   -1.00    1.60
   0  12  -3    0.60    3.40
   0  12  -3  -14.30    8.60
   0 -12   3    0.10    1.90
   0 -12   3    2.50   12.70
   0 -12   3    3.90    4.90
  -1  12  -3   18.20    5.10
  -1  12  -3   19.90   12.30
  -1  12  -3   10.00    4.40
  -1  12  -3   -5.40    8.80
   1 -12   3   20.90    9.20
   1 -12   3   20.90   12.60
   1 -12   3   24.40    5.50
  -2  12  -3   -1.80   10.00
  -2  12  -3   18.90   11.40
  -2  12  -3   13.00    4.50
  -2  12  -3   11.10    3.80
   2 -12   3   20.30   12.30
   2 -12   3   11.50    5.70
   2 -12   3    8.40    8.30
  -3  12  -3    7.20    7.70
  -3  12  -3    0.70    3.10
  -3  12  -3    7.20    4.60
   3 -12   3    3.20   10.00
   3 -12   3   19.50   10.30
   3 -12   3   -0.60    5.10
  -4  12  -3   -2.80    3.10
  -4  12  -3   -5.40    6.80
  -4  12  -3    2.60    3.70
   4 -12   3   15.60   13.70
   4 -12   3    7.80   13.60
   8  11  -3    7.90    7.70
   7  11  -3  -16.90    8.60
   7  11  -3    2.90    3.30
   7  11  -3   -1.40    5.10
   7  11  -3  -18.30   13.30
  -7 -11   3   -6.10    6.90
  -7 -11   3    3.20    2.30
  -7 -11   3    5.30    3.80
   6  11  -3   11.40    6.20
   6  11  -3    5.00    7.00
   6  11  -3    6.00    3.10
  -6 -11   3   18.80    9.80
  -6 -11   3    6.50    4.30
  -6 -11   3    3.70    2.20
   5  11  -3   30.10   13.00
   5  11  -3   35.40    6.80
   5  11  -3   44.20   11.40
  -5 -11   3   49.10    5.20
  -5 -11   3   34.00    8.50
  -5 -11   3   42.30   14.40
   4  11  -3  -10.20    9.40
   4  11  -3    0.80    1.60
   4  11  -3    8.80    8.40
   4  11  -3   -1.30    2.80
  -4 -11   3    9.70    7.60
  -4 -11   3    2.60    1.60
  -4 -11   3   -2.50    2.90
  -4 -11   3   -5.20    1.60
  -4 -11   3   -1.90    2.10
   3  11  -3    9.10   12.40
   3  11  -3    2.80    3.50
   3  11  -3    0.90    1.90
   3  11  -3   -9.80    5.70
  -3 -11   3    4.00    3.70
  -3 -11   3    7.10    7.00
  -3 -11   3   -1.30    2.40
  -3 -11   3    1.00    1.10
  -3 -11   3    1.90    2.30
   2  11  -3   48.40    8.80
   2  11  -3   32.20   15.20
   2  11  -3   24.00   12.70
   2  11  -3   51.79    7.50
  -2 -11   3   66.29   19.10
  -2 -11   3   42.80    7.50
  -2 -11   3   53.89    3.90
  -2 -11   3   31.70    8.90
   1  11  -3   -2.00    1.40
   1  11  -3   -0.60    2.80
   1  11  -3   -3.30    8.60
   1  11  -3   -7.30    6.10
  -1 -11   3    0.20    0.40
  -1 -11   3    1.90    7.40
  -1 -11   3   -6.20    2.20
   0  11  -3   -2.00    9.90
   0  11  -3    1.10    2.50
   0  11  -3    2.40    6.10
   0  11  -3    2.80    2.30
   0 -11   3   -1.40    7.10
   0 -11   3   -3.40    3.70
   0 -11   3    3.10    1.60
  -1  11  -3   47.80   13.30
  -1  11  -3   44.20    6.80
  -1  11  -3   51.79   12.50
   1 -11   3   62.59   17.70
   1 -11   3   30.60    7.80
   1 -11   3   50.69    7.80
  -2  11  -3   24.90   10.20
  -2  11  -3   40.80   10.80
  -2  11  -3   15.40    4.70
  -2  11  -3   15.20    3.80
   2 -11   3   -4.70    8.40
   2 -11   3   21.80   13.20
  -3  11  -3    3.50    2.40
  -3  11  -3    2.20    2.90
  -3  11  -3   -8.60    5.90
  -3  11  -3   -1.30    6.20
   3 -11   3    0.00    3.90
   3 -11   3   -5.40    9.30
   3 -11   3    7.10   10.20
  -4  11  -3   92.99   12.60
  -4  11  -3   80.29    9.60
   4 -11   3   69.29   20.40
   4 -11   3   91.09   22.10
  -5  11  -3   96.19   15.70
  -5  11  -3  112.89   11.10
   5 -11   3   65.59   20.60
   5 -11   3  118.69   30.50
   5 -11   3   61.59   22.10
   8  10  -3    0.30   11.80
   8  10  -3  -13.10    6.10
   8  10  -3   -2.80    3.00
  -8 -10   3    0.50    2.50
  -8 -10   3    4.90    9.30
   7  10  -3   -2.40    8.80
   7  10  -3    6.00    3.70
   7  10  -3   12.00   13.80
   7  10  -3    1.40    4.50
  -7 -10   3   10.50    8.30
  -7 -10   3    4.00    2.50
  -7 -10   3    2.00    4.40
   6  10  -3    0.40    6.00
   6  10  -3    0.00   12.00
   6  10  -3    6.40    5.00
   6  10  -3   -2.90    2.00
  -6 -10   3   -4.20    3.00
  -6 -10   3    0.10    1.60
  -6 -10   3   -8.90    4.60
   5  10  -3   21.40    8.30
   5  10  -3    3.60   10.10
   5  10  -3   19.10    5.10
  -5 -10   3   15.30    4.80
  -5 -10   3   13.80    3.00
  -5 -10   3   15.90    8.40
  -5 -10   3   12.10    3.60
  -5 -10   3   19.70    9.20
   4  10  -3   10.70    6.60
   4  10  -3   -1.70    2.60
   4  10  -3   -0.70    1.60
   4  10  -3    5.70    9.00
  -4 -10   3    1.40    1.30
  -4 -10   3    0.10    3.20
  -4 -10   3    0.90    2.10
  -4 -10   3   -2.50    5.00
   3  10  -3   66.39   18.70
   3  10  -3   78.49   21.60
  -3 -10   3   97.99    6.60
  -3 -10   3   92.89   20.10
  -3 -10   3   85.19   13.60
   2  10  -3   24.60    5.10
   2  10  -3   18.40    5.40
   2  10  -3   13.30   11.10
   2  10  -3   14.20   12.30
  -2 -10   3   21.70    2.40
  -2 -10   3   21.60   10.90
  -2 -10   3   23.00    5.20
   1  10  -3  131.59   11.10
   1  10  -3   78.39   16.10
   1  10  -3  131.59   13.60
   1  10  -3  105.69   24.60
  -1 -10   3  141.59    7.20
  -1 -10   3  134.09   12.30
  -1 -10   3  152.48   28.50
   0  10  -3   25.60    6.20
   0  10  -3   24.20    4.50
   0  10  -3   20.00    8.10
   0  10  -3   22.90   11.50
   0 -10   3   31.00   10.50
   0 -10   3   41.60   14.10
   0 -10   3   38.00    9.10
   0 -10   3   29.90    4.10
  -1  10  -3   33.90    9.40
  -1  10  -3   23.00    5.60
  -1  10  -3   32.50    5.50
  -1  10  -3   23.80   10.00
   1 -10   3   44.10    6.20
   1 -10   3   33.70   12.30
   1 -10   3   36.10   14.70
  -2  10  -3   36.60   10.60
  -2  10  -3   38.30   12.30
  -2  10  -3   37.60    6.50
  -2  10  -3   47.50    9.30
   2 -10   3   43.30   15.90
   2 -10   3   36.00    7.70
   2 -10   3   38.10   14.50
  -3  10  -3    5.90    2.70
  -3  10  -3    4.90    5.50
  -3  10  -3   17.00    6.20
  -3  10  -3   12.20    7.10
   3 -10   3    8.10    8.90
   3 -10   3   39.70   16.50
   3 -10   3    6.70    4.00
  -4  10  -3    1.50    3.60
  -4  10  -3   -0.70    4.30
  -4  10  -3    0.30    2.20
  -4  10  -3   -1.20    7.80
   4 -10   3   -3.30    3.80
   4 -10   3  -16.70    8.10
   4 -10   3  -14.80    7.70
  -5  10  -3   13.00    5.50
  -5  10  -3   12.10    4.70
   5 -10   3   -4.90   10.60
   5 -10   3   21.70    8.80
   5 -10   3   23.90   13.10
   8   9  -3    9.20    8.80
   8   9  -3   -3.30    4.30
   8   9  -3   -3.30   14.00
   8   9  -3   -2.70    2.60
  -8  -9   3    3.40    7.00
  -8  -9   3    0.30    2.00
   7   9  -3    1.70    4.00
   7   9  -3    8.90   11.00
   7   9  -3    7.30    7.40
   7   9  -3   10.10    4.40
  -7  -9   3    8.00    6.50
  -7  -9   3    0.30    4.20
  -7  -9   3    7.00    2.70
   6   9  -3   -2.00    7.00
   6   9  -3    5.80    3.20
   6   9  -3    4.70    4.10
   6   9  -3    9.60   11.40
   6   9  -3    5.90    5.60
  -6  -9   3   13.60    3.30
  -6  -9   3    5.50    5.70
  -6  -9   3    4.90    3.90
  -6  -9   3    3.10    2.50
  -6  -9   3    7.00    3.10
   5   9  -3    3.50    8.60
   5   9  -3    3.40    3.80
   5   9  -3   -1.10    4.30
   5   9  -3   -1.30    1.40
  -5  -9   3    4.30    3.90
  -5  -9   3    0.80    4.20
  -5  -9   3    2.70    3.20
  -5  -9   3    1.40    1.70
  -5  -9   3    3.00    1.70
   4   9  -3   83.79   18.80
   4   9  -3  123.89   25.90
   4   9  -3  128.19   11.10
   4   9  -3  117.89   14.00
  -4  -9   3  113.69    8.30
  -4  -9   3  127.49   13.70
  -4  -9   3  123.49   11.90
  -4  -9   3  158.48   20.10
   3   9  -3   -0.70    1.80
   3   9  -3   -3.00    7.00
   3   9  -3    2.30    2.00
   3   9  -3   -0.40    5.20
  -3  -9   3    1.10    4.40
  -3  -9   3    0.40    2.80
  -3  -9   3    3.00    1.30
  -3  -9   3    1.50    2.10
   2   9  -3    0.10    7.30
   2   9  -3    5.30    2.40
   2   9  -3    6.20    3.00
   2   9  -3    8.90    7.80
  -2  -9   3    3.20    2.10
  -2  -9   3    8.00    3.00
  -2  -9   3    6.80    1.60
  -2  -9   3    5.80    6.50
   1   9  -3    9.50    5.80
   1   9  -3   12.00    3.90
   1   9  -3    8.30    2.90
   1   9  -3   10.80   11.70
  -1  -9   3   17.40    5.20
  -1  -9   3   10.20    1.30
  -1  -9   3   12.00    8.20
  -1  -9   3   13.90    3.90
   0   9  -3  714.63   53.89
   0   9  -3  693.43   39.30
   0   9  -3  707.63   42.90
   0  -9   3  679.13   37.70
   0  -9   3  812.32   59.19
   0  -9   3  685.33   43.20
   0  -9   3  756.72   45.80
   0  -9   3  682.03   58.59
  -1   9  -3  422.76   25.60
  -1   9  -3  356.26   38.20
  -1   9  -3  402.46   34.60
  -1   9  -3  428.46   28.90
   1  -9   3  464.25   44.50
   1  -9   3  520.95   43.60
   1  -9   3  417.56   25.70
  -2   9  -3  313.47   24.00
  -2   9  -3  276.27   19.40
  -2   9  -3  314.67   30.20
  -2   9  -3  299.27   28.60
   2  -9   3  322.97   37.20
   2  -9   3  342.27   35.60
   2  -9   3  287.97   21.30
  -3   9  -3   -1.60    1.80
  -3   9  -3    1.90    4.70
  -3   9  -3   -2.40    3.10
  -3   9  -3    0.50    2.40
   3  -9   3    2.60    3.20
   3  -9   3   -2.70    2.90
   3  -9   3  -11.90    4.20
   3  -9   3    6.90    8.70
  -4   9  -3   75.39    9.10
  -4   9  -3   80.99    8.80
  -4   9  -3   58.39   11.10
  -4   9  -3   88.79   17.10
   4  -9   3   65.39   12.00
   4  -9   3   70.99   17.70
   4  -9   3   44.30   16.30
  -5   9  -3    2.20    7.90
  -5   9  -3   -3.50    3.00
   5  -9   3   -7.70    8.80
   5  -9   3   -5.90    8.00
  -6   9  -3   11.30    6.20
  -6   9  -3    6.00    3.80
   6  -9   3   19.80   12.60
   6  -9   3   16.80   12.80
   9   8  -3   38.90   12.40
   9   8  -3   37.70    7.90
   9   8  -3   49.40    9.20
   9   8  -3   49.99   15.40
   9   8  -3   62.49   20.20
  -9  -8   3   32.90   15.30
  -9  -8   3   44.60    7.50
   8   8  -3   -4.20    3.10
   8   8  -3    1.30    2.30
   8   8  -3   -1.50    7.30
   8   8  -3  -16.90    9.00
  -8  -8   3    1.20    6.70
  -8  -8   3   -0.50    2.40
   7   8  -3   14.30    8.80
   7   8  -3   -5.20    5.30
   7   8  -3    5.80    3.40
   7   8  -3   -2.90    3.20
  -7  -8   3    9.70    3.40
  -7  -8   3   -0.20    3.40
  -7  -8   3    3.80    6.80
  -7  -8   3    5.00    3.90
   6   8  -3  106.79   25.40
   6   8  -3   82.79   14.30
   6   8  -3   97.09   23.50
   6   8  -3   90.89   16.20
   6   8  -3   88.39    9.70
  -6  -8   3  110.39   12.50
  -6  -8   3   98.69    8.20
  -6  -8   3  110.19    9.90
  -6  -8   3   88.09   11.40
  -6  -8   3   79.29   16.30
   5   8  -3    2.20    2.10
   5   8  -3    3.50    4.60
   5   8  -3   -2.80    5.40
   5   8  -3    3.70    3.20
   5   8  -3    0.50    7.70
  -5  -8   3    7.40    2.80
  -5  -8   3   10.00    5.00
  -5  -8   3    6.00    2.20
  -5  -8   3    0.30    2.90
  -5  -8   3    3.60    3.20
   4   8  -3    8.00    3.10
   4   8  -3    3.60    7.30
   4   8  -3    2.10    6.90
   4   8  -3    1.90    3.20
   4   8  -3    2.10    1.90
  -4  -8   3    6.20    3.10
  -4  -8   3    4.50    5.80
  -4  -8   3    4.20    3.60
  -4  -8   3    4.10    1.70
  -4  -8   3    2.00    2.00
   3   8  -3   -4.70    4.30
   3   8  -3    7.00    3.40
   3   8  -3    6.40    2.50
   3   8  -3   16.20    8.50
  -3  -8   3    6.20    1.80
  -3  -8   3    7.10    2.30
  -3  -8   3    1.60    3.40
  -3  -8   3    3.10    3.00
  -3  -8   3    3.90    2.00
   2   8  -3   18.10   10.50
   2   8  -3   21.30    8.30
   2   8  -3   19.30    4.90
   2   8  -3   14.70    3.60
  -2  -8   3   22.80    2.40
  -2  -8   3   20.20    4.90
  -2  -8   3   33.90   10.40
  -2  -8   3   20.40    4.40
   1   8  -3   -6.50    5.60
   1   8  -3    3.20    5.90
   1   8  -3    2.00    2.60
   1   8  -3    1.80    1.80
  -1  -8   3    5.30    5.70
  -1  -8   3    0.20    1.60
  -1  -8   3    3.70    0.90
  -1  -8   3    4.20    2.80
   0   8  -3  194.98   15.90
   0   8  -3  193.48   13.70
   0   8  -3  176.38   25.00
   0   8  -3  210.38   22.30
   0  -8   3  212.28   18.20
   0  -8   3  194.48   16.20
   0  -8   3  285.37   29.00
   0  -8   3  176.28   12.20
  -1   8  -3    9.80    7.20
  -1   8  -3    4.00    2.20
  -1   8  -3    5.90    4.90
  -1   8  -3    2.80    2.10
   1  -8   3    5.40    2.50
   1  -8   3   -2.10    5.30
   1  -8   3   11.10    6.90
   1  -8   3   11.20    3.80
  -2   8  -3  118.29   16.60
  -2   8  -3   92.79   10.70
  -2   8  -3   61.69   12.10
  -2   8  -3   93.49    8.80
   2  -8   3  133.99   26.00
   2  -8   3   93.99   12.40
   2  -8   3  140.09   20.10
   2  -8   3  101.59   10.40
  -3   8  -3   84.09    8.30
  -3   8  -3   84.89   10.50
  -3   8  -3   89.09   16.30
  -3   8  -3   83.19   12.60
   3  -8   3   70.49   10.10
   3  -8   3   84.29   23.00
   3  -8   3   49.30   14.90
   3  -8   3   75.69   19.30
  -4   8  -3   -1.30    3.00
  -4   8  -3   -1.20    2.00
  -4   8  -3    1.20    6.00
  -4   8  -3    3.70    4.00
   4  -8   3    0.80    3.30
   4  -8   3   -2.70    7.10
   4  -8   3   -9.00    3.70
   4  -8   3   -1.90    4.30
  -5   8  -3   32.60    7.50
  -5   8  -3   47.10   15.30
  -5   8  -3   27.10    5.70
   5  -8   3   32.10   13.20
   5  -8   3   65.59   24.70
  -6   8  -3    4.90    3.20
  -6   8  -3    4.80    1.00
  -6   8  -3   16.40    6.20
   6  -8   3    6.90   10.20
   6  -8   3    9.10    9.90
   6  -8   3    7.30    7.70
  -7   8  -3    4.30    3.00
   7  -8   3   10.50   11.70
   7  -8   3    1.80   11.50
   9   7  -3   -5.20   11.00
   9   7  -3   36.90   25.00
   9   7  -3   -2.40    2.40
   9   7  -3    2.60    4.10
   9   7  -3    8.90    7.90
  -9  -7   3    1.20    2.30
  -9  -7   3    8.10    7.70
   8   7  -3   11.10    8.60
   8   7  -3    0.60   10.60
   8   7  -3    7.00    3.90
   8   7  -3    7.30    4.90
   8   7  -3    9.50    3.80
  -8  -7   3    5.50    3.30
  -8  -7   3    6.30    8.70
   7   7  -3   -1.90    1.40
   7   7  -3   -0.80    4.60
   7   7  -3   -7.40    5.30
   7   7  -3   -3.80    3.10
  -7  -7   3    3.60    2.70
  -7  -7   3    2.00    3.80
  -7  -7   3    4.00    3.80
  -7  -7   3    0.90    2.20
   6   7  -3    2.80    2.50
   6   7  -3    2.10    3.60
   6   7  -3    8.60   11.20
  -6  -7   3   -3.90    4.30
  -6  -7   3    2.00    1.80
  -6  -7   3    1.40    2.00
  -6  -7   3   -1.40    2.00
   5   7  -3   -1.70    2.00
   5   7  -3   -4.50    5.60
   5   7  -3   -3.80    5.10
   5   7  -3   -2.60    1.10
   5   7  -3    0.70    2.70
  -5  -7   3    1.70    1.70
  -5  -7   3   -0.50    3.80
  -5  -7   3   -1.00    1.80
  -5  -7   3   -0.20    2.10
  -5  -7   3    1.40    1.40
   4   7  -3  583.14   31.80
   4   7  -3  567.14   36.10
   4   7  -3  580.64   49.70
   4   7  -3  528.45   36.20
   4   7  -3  468.05   43.30
  -4  -7   3  532.95   29.00
  -4  -7   3  555.34   33.40
  -4  -7   3  525.35   34.60
  -4  -7   3  540.45   31.00
   3   7  -3   54.49    7.70
   3   7  -3   44.60   12.70
   3   7  -3   47.80    5.50
   3   7  -3   55.49    9.10
  -3  -7   3   35.60    9.00
  -3  -7   3   42.90    5.30
  -3  -7   3   42.50    4.00
  -3  -7   3   41.30    7.80
  -3  -7   3   46.10    6.30
   2   7  -3    5.00    1.80
   2   7  -3    5.20    2.90
   2   7  -3   13.00    7.70
  -2  -7   3    3.00    1.20
  -2  -7   3    8.60    2.60
  -2  -7   3    1.90    3.10
  -2  -7   3    3.80    2.20
  -2  -7   3    7.00    3.60
   1   7  -3    9.70    7.70
   1   7  -3   16.40    4.60
   1   7  -3   18.60    3.60
   1   7  -3   21.70    7.50
  -1  -7   3   24.40    2.00
  -1  -7   3   15.40    3.50
  -1  -7   3   22.70    8.90
  -1  -7   3   17.20    3.70
   0   7  -3   -1.50    3.10
   0   7  -3   -1.60    0.70
   0   7  -3    1.40    1.30
   0   7  -3   -0.80    4.80
   0  -7   3    3.30    5.00
   0  -7   3   -0.80    1.30
   0  -7   3   -0.70    0.80
  -1   7  -3   88.89   17.60
  -1   7  -3   79.59    7.60
  -1   7  -3   90.79    9.60
  -1   7  -3   78.79   14.00
   1  -7   3   96.79   10.60
   1  -7   3   84.49   16.90
   1  -7   3  103.39   20.70
   1  -7   3   87.99    7.90
  -2   7  -3   88.99   10.10
  -2   7  -3   72.79    7.50
  -2   7  -3   88.89   15.30
  -2   7  -3   98.39   13.60
   2  -7   3   84.29    9.00
   2  -7   3   52.39   13.00
   2  -7   3   89.99   11.00
   2  -7   3   78.49   16.80
  -3   7  -3  231.38   16.30
  -3   7  -3  266.67   24.10
  -3   7  -3  237.08   21.00
  -3   7  -3  235.68   19.20
   3  -7   3  208.88   26.80
   3  -7   3  251.67   19.50
   3  -7   3  204.58   27.20
   3  -7   3  232.28   21.30
  -4   7  -3  152.98   18.60
  -4   7  -3  153.78   15.40
  -4   7  -3  174.28   16.80
  -4   7  -3  168.58   13.50
   4  -7   3  156.38   18.60
   4  -7   3  170.58   27.50
   4  -7   3  157.28   23.50
   4  -7   3  179.58   17.10
  -5   7  -3   52.99   11.70
  -5   7  -3   58.29   11.00
  -5   7  -3   52.09    8.10
   5  -7   3   51.09   10.60
   5  -7   3   67.59   14.40
   5  -7   3   51.49   15.30
   5  -7   3   40.20   10.10
  -6   7  -3    1.00    0.80
  -6   7  -3    3.80    2.90
  -6   7  -3   -0.40    2.40
   6  -7   3    1.50    7.20
   6  -7   3   -6.50    3.40
   6  -7   3   -1.60    7.60
  -7   7  -3    3.10    4.30
  -7   7  -3    2.00    1.20
  -7   7  -3   -3.20    2.50
   7  -7   3    0.10   11.40
   7  -7   3   -1.00   10.20
   9   6  -3    7.00    4.50
   9   6  -3   23.20    5.50
   9   6  -3   -6.20   12.40
   9   6  -3    7.10    6.50
  -9  -6   3   18.90    4.80
  -9  -6   3    1.60    7.10
   8   6  -3    6.00    6.60
   8   6  -3   -0.20    5.70
   8   6  -3   -0.40    3.00
   8   6  -3   -0.40    2.50
   8   6  -3   -0.40    2.50
  -8  -6   3    4.70    5.10
  -8  -6   3    0.90    2.10
  -8  -6   3    0.80    2.60
   7   6  -3  187.18   16.70
   7   6  -3  135.09   23.30
   7   6  -3  194.08   21.40
   7   6  -3  145.59   18.00
  -7  -6   3  177.68   20.80
  -7  -6   3  179.08   12.50
  -7  -6   3  147.29   16.10
   6   6  -3   97.49    9.50
   6   6  -3   72.49   13.80
   6   6  -3   57.09   12.30
   6   6  -3  101.19   13.30
  -6  -6   3   94.79   11.50
  -6  -6   3  113.29   18.40
  -6  -6   3   85.69    7.60
  -6  -6   3   93.49   10.90
  -6  -6   3  100.69    8.80
   5   6  -3   18.70    4.20
   5   6  -3   28.90    7.50
   5   6  -3   22.40    9.10
   5   6  -3   22.40    6.90
  -5  -6   3   20.20    5.80
  -5  -6   3   29.30    3.70
  -5  -6   3   20.30    4.20
  -5  -6   3   26.70    8.40
  -5  -6   3   19.70    5.00
   4   6  -3   37.30   10.50
   4   6  -3   48.20    9.30
   4   6  -3   65.09   16.60
   4   6  -3   53.49    9.20
   4   6  -3   68.19    6.80
  -4  -6   3   64.99    5.30
  -4  -6   3   70.49    7.90
  -4  -6   3   54.89    6.00
  -4  -6   3   52.49   10.90
  -4  -6   3   54.29    8.60
   3   6  -3  140.09   18.30
   3   6  -3  114.89    9.20
   3   6  -3  132.39   12.20
   3   6  -3  117.39   21.30
   3   6  -3  123.99   11.80
  -3  -6   3  126.59   11.80
  -3  -6   3  117.99   15.00
  -3  -6   3  120.39    9.40
  -3  -6   3  107.39    7.60
  -3  -6   3  128.89   10.60
   2   6  -3   30.40    9.30
   2   6  -3   23.70    4.90
   2   6  -3   28.90    4.20
   2   6  -3   24.40    9.30
  -2  -6   3   20.70    4.60
  -2  -6   3   22.80    5.30
  -2  -6   3   25.50    4.60
  -2  -6   3   26.90    2.60
  -2  -6   3   18.40    5.70
   1   6  -3  300.67   17.60
   1   6  -3  300.67   19.50
   1   6  -3  254.37   28.10
   1   6  -3  286.77   26.90
  -1  -6   3  282.77   18.90
  -1  -6   3  301.37   15.10
  -1  -6   3  276.97   18.00
  -1  -6   3  307.07   28.00
   0   6  -3   24.70    7.90
   0   6  -3   24.30    3.90
   0   6  -3   10.50    6.30
   0   6  -3   25.50    5.10
   0  -6   3   27.70    5.40
   0  -6   3   22.70    4.20
   0  -6   3   18.30    1.20
   0  -6   3   23.40    2.70
   0  -6   3   26.00    9.60
  -1   6  -3   14.90    5.50
  -1   6  -3   21.70    8.30
  -1   6  -3   18.50    3.60
  -1   6  -3   18.20    4.10
   1  -6   3   20.70    9.40
   1  -6   3   19.20    4.90
   1  -6   3   29.80    9.00
   1  -6   3   22.80    4.00
  -2   6  -3  274.27   23.50
  -2   6  -3  271.57   17.70
  -2   6  -3  316.17   25.10
  -2   6  -3  275.67   19.80
   2  -6   3  276.97   21.40
   2  -6   3  248.68   26.90
   2  -6   3  287.37   29.10
   2  -6   3  276.57   19.10
  -3   6  -3   98.19   10.70
  -3   6  -3   47.60   11.00
  -3   6  -3   95.29    8.50
  -3   6  -3   82.09   10.80
   3  -6   3   62.69   14.60
   3  -6   3   88.29   11.40
   3  -6   3   72.89   16.80
   3  -6   3   95.39   10.40
  -4   6  -3   38.60    9.80
  -4   6  -3   22.80    6.10
  -4   6  -3   29.30    5.40
  -4   6  -3   23.20    1.90
   4  -6   3   24.30    5.30
   4  -6   3   16.20    9.70
   4  -6   3   20.40    7.20
   4  -6   3   23.20    6.40
   4  -6   3   22.60    7.40
  -5   6  -3  182.28   20.70
  -5   6  -3  128.19   22.90
   5  -6   3  198.68   13.80
   5  -6   3  121.99   23.50
   5  -6   3  155.98   17.70
   5  -6   3  152.28   25.50
   5  -6   3  155.68   20.00
  -6   6  -3   53.69   19.00
  -6   6  -3   71.79   12.10
  -6   6  -3   97.49    6.00
   6  -6   3   43.90   14.30
   6  -6   3   84.09   19.80
   6  -6   3   56.19   23.10
   6  -6   3   84.09    8.90
   6  -6   3   68.09   13.70
  -7   6  -3   18.30    6.80
   7  -6   3   12.60    9.20
   7  -6   3   11.20    4.60
   7  -6   3    0.70    9.90
  -8   6  -3   41.00   11.40
  -8   6  -3   34.50    3.90
   8  -6   3   23.80   13.60
   8  -6   3   31.90   14.80
   8  -6   3   17.80    5.40
   9   5  -3   17.90    6.40
   9   5  -3   -0.70    9.70
   9   5  -3   21.30    6.20
  -9  -5   3   34.00   12.60
  -9  -5   3   33.20    6.30
   8   5  -3   13.40    9.10
   8   5  -3    1.70    3.40
   8   5  -3    8.80    3.80
   8   5  -3    8.60    3.60
   8   5  -3   13.70    6.50
  -8  -5   3   10.10    3.40
  -8  -5   3    0.30    2.70
  -8  -5   3    3.90    6.20
   7   5  -3    9.00    3.00
   7   5  -3   10.70    4.90
   7   5  -3   18.40    7.60
   7   5  -3   11.80    4.60
   7   5  -3    5.60    4.70
   7   5  -3   18.60    4.70
  -7  -5   3   -0.10    4.40
  -7  -5   3   11.40    4.40
  -7  -5   3   16.20    3.80
  -7  -5   3   18.60    4.30
   6   5  -3  180.68   13.90
   6   5  -3  185.48   19.20
   6   5  -3  204.38   19.00
   6   5  -3  197.98   22.50
  -6  -5   3  167.18   16.20
  -6  -5   3  194.38   12.70
  -6  -5   3  173.78   19.60
  -6  -5   3  187.08   13.40
   5   5  -3   23.20    7.20
   5   5  -3   37.10    5.90
   5   5  -3   53.09    9.80
   5   5  -3   38.80    9.00
  -5  -5   3   44.40    8.30
  -5  -5   3   36.20    5.30
  -5  -5   3   31.20    7.60
  -5  -5   3   23.90    5.50
  -5  -5   3   40.10    4.40
   4   5  -3  168.88   15.30
   4   5  -3  166.98   15.50
   4   5  -3  199.48   13.00
   4   5  -3  183.58   19.70
  -4  -5   3  178.38   14.10
  -4  -5   3  195.68   12.60
  -4  -5   3  184.08   14.80
  -4  -5   3  181.78   18.00
  -4  -5   3  171.88   11.10
   3   5  -3    6.80    4.20
   3   5  -3    8.80    3.40
   3   5  -3    6.30    3.20
   3   5  -3   10.30    2.60
  -3  -5   3    4.60    2.50
  -3  -5   3    8.20    1.90
  -3  -5   3    9.00    2.80
  -3  -5   3   10.30    2.70
  -3  -5   3    7.00    4.70
   2   5  -3    3.30    2.20
   2   5  -3    3.90    3.90
   2   5  -3    4.90    2.20
   2   5  -3    3.90    1.40
  -2  -5   3    5.40    2.40
  -2  -5   3    3.80    1.70
  -2  -5   3    2.80    1.40
  -2  -5   3    4.50    3.70
   1   5  -3   98.29   13.20
   1   5  -3   95.59    7.30
   1   5  -3   66.69   13.90
   1   5  -3   87.69    8.20
  -1  -5   3  100.79   13.90
  -1  -5   3   97.09    8.20
  -1  -5   3   83.49    7.30
  -1  -5   3  102.19    5.60
   0   5  -3   33.80    9.90
   0   5  -3   23.40    6.00
   0   5  -3   36.00    4.70
   0   5  -3   34.90    4.50
   0   5  -3   38.30    4.20
   0  -5   3   54.29   11.00
   0  -5   3   33.50    2.00
   0  -5   3   38.00    9.50
   0  -5   3   41.80    4.80
   0  -5   3   36.80    5.00
  -1   5  -3   68.29   11.10
  -1   5  -3   59.59   12.30
  -1   5  -3   60.49    5.60
  -1   5  -3   60.19    5.80
  -1   5  -3   49.70    6.20
   1  -5   3   52.59    5.40
   1  -5   3   49.00    6.50
   1  -5   3   58.09   12.20
   1  -5   3   40.10   10.40
  -2   5  -3    0.40    0.90
  -2   5  -3    1.50    2.90
  -2   5  -3   -0.20    0.90
  -2   5  -3    1.50    1.90
   2  -5   3   -1.30    1.50
   2  -5   3   -1.60    1.90
   2  -5   3   -2.30    3.10
   2  -5   3   -0.30    1.30
   2  -5   3   -1.80    2.40
  -3   5  -3  165.58    7.60
  -3   5  -3  142.39   13.30
  -3   5  -3  138.59   13.20
  -3   5  -3  141.89   15.70
   3  -5   3  147.69   15.10
   3  -5   3  137.69   13.20
   3  -5   3  103.89   18.80
   3  -5   3  146.89   18.60
   3  -5   3  135.49   10.80
  -4   5  -3   92.19   14.90
  -4   5  -3   74.59    9.60
  -4   5  -3   88.79    5.10
   4  -5   3   71.29   12.10
   4  -5   3   79.59   10.70
   4  -5   3   63.49   13.70
   4  -5   3   63.99   16.70
   4  -5   3   82.29    7.90
  -5   5  -3 1259.87   72.59
  -5   5  -3 1139.59   57.59
  -5   5  -3 1150.58   67.39
   5  -5   3 1224.18   75.59
   5  -5   3 1006.90   74.69
   5  -5   3 1138.99   71.09
   5  -5   3 1064.69   68.39
   5  -5   3 1299.77   61.79
  -6   5  -3    4.60    4.30
  -6   5  -3    4.20    1.40
  -6   5  -3    4.20    2.60
   6  -5   3   -6.70    4.30
   6  -5   3   11.70    6.80
   6  -5   3    1.70    7.30
   6  -5   3    6.80    3.40
  -7   5  -3   22.00    6.80
  -7   5  -3   15.80    8.40
   7  -5   3    7.10    8.40
   7  -5   3   -4.40    6.30
   7  -5   3   11.00   11.20
   7  -5   3   20.90    5.00
  -8   5  -3   -0.80    3.50
  -8   5  -3   -0.90    1.50
   8  -5   3   -4.00    8.70
   8  -5   3   -5.20    6.40
   8  -5   3   -3.60    4.00
   9   4  -3   -5.80    9.40
   9   4  -3   -3.10    2.40
   9   4  -3   -2.20    4.70
   9   4  -3    2.80    3.20
  -9  -4   3   -0.30    2.10
  -9  -4   3    0.70    5.80
   8   4  -3    6.90    4.80
   8   4  -3   20.90    5.10
   8   4  -3   34.40   17.80
   8   4  -3    7.50    7.20
   8   4  -3   21.50    4.90
   8   4  -3   19.70    7.10
  -8  -4   3   13.30    3.70
  -8  -4   3   17.70    6.90
   7   4  -3    0.90    2.40
   7   4  -3    0.10    3.50
   7   4  -3   -1.50    1.60
   7   4  -3    5.00    6.90
   7   4  -3    1.70    2.10
   7   4  -3    1.20    2.00
  -7  -4   3    1.90    2.00
  -7  -4   3   -1.40    1.70
  -7  -4   3    3.60    4.60
   6   4  -3   15.80    6.90
   6   4  -3   17.90    6.20
   6   4  -3   27.80    5.10
   6   4  -3   23.80    6.00
   6   4  -3   24.10    7.50
  -6  -4   3   27.40    9.30
  -6  -4   3   16.10    5.30
  -6  -4   3   24.60    4.30
  -6  -4   3   17.60    3.90
   5   4  -3   -0.90    2.10
   5   4  -3   -1.90    2.70
   5   4  -3   -1.60    1.90
   5   4  -3    0.30    1.30
   5   4  -3    4.30    2.90
  -5  -4   3    0.20    1.30
  -5  -4   3    2.50    2.90
  -5  -4   3   -0.10    1.60
  -5  -4   3    0.40    1.80
  -5  -4   3    2.20    1.60
   4   4  -3   12.90    4.20
   4   4  -3    7.20    2.40
   4   4  -3   10.60    3.90
   4   4  -3   13.90    4.50
   4   4  -3   12.50    4.50
  -4  -4   3    5.60    2.00
  -4  -4   3    9.40    4.10
  -4  -4   3   10.80    2.40
  -4  -4   3   15.20    4.20
  -4  -4   3   13.40    4.00
   3   4  -3    5.40    3.80
   3   4  -3    5.70    2.40
   3   4  -3    4.90    2.70
   3   4  -3    6.20    2.00
  -3  -4   3    4.60    2.10
  -3  -4   3    5.60    2.80
  -3  -4   3    3.00    2.80
  -3  -4   3    8.70    2.20
  -3  -4   3    8.00    1.80
   2   4  -3  795.82   42.50
   2   4  -3  789.22   42.80
   2   4  -3  833.12   50.79
   2   4  -3  784.72   40.80
  -2  -4   3  739.23   39.30
  -2  -4   3  768.92   41.60
  -2  -4   3  823.52   43.80
  -2  -4   3  770.22   40.90
  -2  -4   3  788.02   47.10
   1   4  -3    3.20    1.60
   1   4  -3    3.00    2.50
   1   4  -3    1.30    2.50
   1   4  -3    2.40    1.30
  -1  -4   3    4.80    3.80
  -1  -4   3    2.70    0.80
  -1  -4   3    3.30    1.40
  -1  -4   3    2.70    1.50
   0   4  -3   -0.30    0.70
   0   4  -3    1.50    1.90
   0   4  -3    0.30    2.80
   0   4  -3    2.10    2.50
   0   4  -3    1.20    2.60
   0  -4   3    2.60    1.70
   0  -4   3    1.00    0.40
   0  -4   3    4.20    3.70
   0  -4   3    0.90    0.70
   0  -4   3    0.80    1.00
  -1   4  -3  219.18   14.60
  -1   4  -3  225.98   13.80
  -1   4  -3  177.98   18.90
  -1   4  -3  218.58   13.60
  -1   4  -3  195.18   17.00
   1  -4   3  213.28   20.50
   1  -4   3  205.38   13.50
   1  -4   3  223.08   15.30
   1  -4   3  237.58   20.30
  -2   4  -3   31.30    5.80
  -2   4  -3   44.10    8.60
  -2   4  -3   17.80    3.50
  -2   4  -3   29.00    6.00
  -2   4  -3   29.10    3.80
   2  -4   3   26.80    4.50
   2  -4   3   27.40    6.00
   2  -4   3   36.90    8.70
   2  -4   3   11.20    5.70
   2  -4   3   23.20    4.50
  -3   4  -3  257.27   17.20
  -3   4  -3  283.27   20.30
  -3   4  -3  301.77   19.90
  -3   4  -3  263.57   21.90
  -3   4  -3  274.47   14.20
   3  -4   3  233.78   24.10
   3  -4   3  309.57   25.40
   3  -4   3  307.77   17.60
   3  -4   3  276.67   20.30
   3  -4   3  297.57   22.10
  -4   4  -3  185.08   16.30
  -4   4  -3  183.28   10.50
  -4   4  -3  217.48   19.70
   4  -4   3  198.88   21.50
   4  -4   3  180.98   17.70
   4  -4   3  223.68   19.60
   4  -4   3  197.18   20.10
  -5   4  -3   65.39   12.30
  -5   4  -3   77.59   10.50
  -5   4  -3   57.69    4.40
   5  -4   3   59.29    6.80
   5  -4   3   82.39   14.10
   5  -4   3   50.09   12.10
   5  -4   3   37.30    8.50
   5  -4   3   76.29   14.40
  -6   4  -3   80.79   13.60
  -6   4  -3   71.39    5.70
  -6   4  -3   83.09   16.40
   6  -4   3   51.39   11.00
   6  -4   3   85.19    8.20
   6  -4   3   81.99   15.40
   6  -4   3   74.89   15.90
   6  -4   3   74.39   15.10
  -7   4  -3   13.80    6.00
  -7   4  -3   21.20   10.50
  -7   4  -3   25.60    3.30
   7  -4   3   21.20    5.10
   7  -4   3   20.50    9.00
   7  -4   3   21.00    8.00
   7  -4   3   17.60    8.70
   7  -4   3   11.80    8.70
  -8   4  -3    4.70    4.30
  -8   4  -3    1.00    4.70
  -8   4  -3    3.10    1.80
   8  -4   3   -6.80    8.40
   8  -4   3    2.40    2.30
   8  -4   3   10.20    9.00
  -9   4  -3    0.00    1.80
   9  -4   3   -3.70    9.00
   9  -4   3   -5.30    8.50
   9  -4   3   -0.30    2.90
   9   3  -3    8.50    5.90
   9   3  -3    1.00    8.50
   9   3  -3    4.80    3.30
   9   3  -3    3.20    3.80
  -9  -3   3    6.20    3.20
  -9  -3   3    7.50    3.70
  -9  -3   3    9.60    6.20
   8   3  -3   22.70    9.40
   8   3  -3   34.20   10.00
   8   3  -3   17.70   10.70
   8   3  -3   28.40    5.60
   8   3  -3   33.50    7.80
  -8  -3   3   35.20    5.80
  -8  -3   3   29.70    7.20
   7   3  -3   21.70    7.30
   7   3  -3   25.40    6.00
   7   3  -3   26.30    9.10
   7   3  -3   21.40    4.80
   7   3  -3   38.00    5.10
   7   3  -3   25.70    8.60
  -7  -3   3   29.90    9.20
   6   3  -3  468.15   33.20
   6   3  -3  434.96   27.00
   6   3  -3  475.35   34.20
   6   3  -3  446.46   36.10
   6   3  -3  438.36   26.00
   6   3  -3  456.25   29.30
  -6  -3   3  467.45   31.90
  -6  -3   3  451.35   25.70
  -6  -3   3  471.25   26.40
  -6  -3   3  510.85   34.90
   5   3  -3   49.70    5.60
   5   3  -3   48.30    7.70
   5   3  -3   46.10    9.00
   5   3  -3   41.40    8.80
   5   3  -3   40.50    8.00
  -5  -3   3   49.90    4.80
  -5  -3   3   57.39    8.10
  -5  -3   3   55.09    9.50
  -5  -3   3   43.90    8.80
   4   3  -3  190.08   14.60
   4   3  -3  198.98   15.90
   4   3  -3  191.28   12.70
   4   3  -3  204.78   19.00
   4   3  -3  191.78   16.10
  -4  -3   3  193.18   12.30
  -4  -3   3  193.28   14.70
  -4  -3   3  183.98   11.60
  -4  -3   3  207.98   15.30
  -4  -3   3  194.48   17.40
   3   3  -3   98.59   11.50
   3   3  -3  108.59    9.80
   3   3  -3  109.99    9.20
   3   3  -3   96.69    7.30
   3   3  -3  100.89    9.00
  -3  -3   3   94.39    6.50
  -3  -3   3   90.19   10.50
  -3  -3   3  105.29    9.40
  -3  -3   3   91.49    8.40
  -3  -3   3   91.29    7.00
   2   3  -3   94.29    7.30
   2   3  -3  103.89   11.60
   2   3  -3   96.89    6.80
   2   3  -3   98.99    8.20
  -2  -3   3   97.39    8.60
  -2  -3   3   96.59    5.90
  -2  -3   3   92.59    7.40
  -2  -3   3   88.09    6.70
  -2  -3   3   82.59    9.30
   1   3  -3 2206.58  114.89
   1   3  -3 2162.88  108.39
   1   3  -3 2181.78  107.49
  -1  -3   3 2168.88  107.89
  -1  -3   3 2185.18  109.99
  -1  -3   3 2165.28  107.79
  -1  -3   3 2229.48  113.89
   0   3  -3   92.69    6.70
   0   3  -3   85.29   10.80
   0   3  -3   80.39    9.70
   0   3  -3   92.69    6.90
   0  -3   3   90.69    7.00
   0  -3   3   93.29    5.70
   0  -3   3   91.69    6.90
   0  -3   3   79.19    4.60
   0  -3   3   96.09   11.30
  -1   3  -3   39.10    4.40
  -1   3  -3   33.20    3.80
  -1   3  -3   25.70    6.50
  -1   3  -3   41.50    4.20
  -1   3  -3   41.80    7.60
   1  -3   3   48.10    4.50
   1  -3   3   21.70    3.90
   1  -3   3   34.60    4.00
   1  -3   3   36.00    7.00
   1  -3   3   20.20    5.40
  -2   3  -3   46.40    5.90
  -2   3  -3   48.90    4.90
  -2   3  -3   52.29    7.20
  -2   3  -3   57.89    6.50
   2  -3   3   50.69    5.10
   2  -3   3   52.59    6.20
   2  -3   3   39.90    8.30
   2  -3   3   56.49    6.90
   2  -3   3   41.00    7.50
  -3   3  -3  228.08   17.30
  -3   3  -3  229.78   14.70
  -3   3  -3  225.88   19.00
   3  -3   3  202.48   19.30
   3  -3   3  248.38   14.90
   3  -3   3  247.28   18.00
   3  -3   3  215.28   20.00
   3  -3   3  251.67   19.20
  -4   3  -3   10.40    4.30
  -4   3  -3    6.60    1.40
  -4   3  -3    5.90    4.20
  -4   3  -3    4.90    2.80
   4  -3   3    3.20    2.70
   4  -3   3    8.00    2.80
   4  -3   3    5.60    3.10
   4  -3   3    5.70    4.40
   4  -3   3    9.70    4.20
  -5   3  -3   30.00    7.60
  -5   3  -3   33.60    3.20
  -5   3  -3   35.20    8.90
   5  -3   3   32.50    9.40
   5  -3   3   39.50    9.10
   5  -3   3   34.10    9.00
   5  -3   3   35.50    5.00
   5  -3   3   39.00    9.90
  -6   3  -3    8.20    5.70
  -6   3  -3    5.30    3.70
  -6   3  -3   11.50    2.30
   6  -3   3    5.80    4.60
   6  -3   3   12.10    3.60
   6  -3   3   10.60    6.20
   6  -3   3   11.90    5.40
   6  -3   3    1.00    5.00
  -7   3  -3   51.49   11.60
  -7   3  -3   51.89   13.00
  -7   3  -3   49.00    4.90
   7  -3   3   50.19   11.80
   7  -3   3   51.39    6.70
   7  -3   3   29.90    9.30
   7  -3   3   59.99   14.20
   7  -3   3   40.10   10.60
  -8   3  -3   33.00    4.30
  -8   3  -3   22.30    9.00
  -8   3  -3   34.20    7.40
   8  -3   3   30.70   10.20
   8  -3   3   24.90   10.40
   8  -3   3   35.00    6.60
  -9   3  -3   18.20    8.60
  -9   3  -3   26.20    4.60
   9  -3   3   23.30    5.80
   9  -3   3   12.60   17.20
   9  -3   3   22.60   11.90
   9   2  -3   -1.40    5.20
   9   2  -3   -0.40    2.80
   9   2  -3   -5.30    3.80
   9   2  -3   -2.90    7.60
  -9  -2   3    3.20    2.80
  -9  -2   3   -4.00    6.10
  -9  -2   3   -0.80    2.50
   8   2  -3    0.60    2.10
   8   2  -3   -1.80    6.10
   8   2  -3    3.30    3.60
   8   2  -3    2.30    4.50
   8   2  -3   -1.60    4.10
  -8  -2   3   -0.60    1.70
  -8  -2   3    5.50    4.70
   7   2  -3   20.70    5.60
   7   2  -3   26.10   13.30
   7   2  -3   23.40    8.70
   7   2  -3   16.00    3.80
   7   2  -3   33.70   10.40
  -7  -2   3   21.50    4.80
  -7  -2   3   19.80    6.70
  -7  -2   3   26.90    4.40
   6   2  -3   59.79   10.70
   6   2  -3   72.79   13.30
   6   2  -3   47.20    9.40
   6   2  -3   69.89    6.50
   6   2  -3   79.89    7.70
   6   2  -3   68.59    8.60
  -6  -2   3   79.69   10.70
  -6  -2   3   62.69   10.90
  -6  -2   3   72.29    6.40
  -6  -2   3   76.19    6.80
   5   2  -3    6.40    3.00
   5   2  -3    8.10    4.60
   5   2  -3   10.90    4.70
   5   2  -3    5.10    2.70
   5   2  -3    2.60    1.70
  -5  -2   3    6.70    3.30
  -5  -2   3    5.90    2.00
  -5  -2   3    5.40    3.10
  -5  -2   3    4.00    1.70
   4   2  -3  485.85   31.30
   4   2  -3  486.05   29.60
   4   2  -3  520.55   27.50
   4   2  -3  492.65   33.70
   4   2  -3  502.55   30.90
  -4  -2   3  505.25   32.60
  -4  -2   3  494.25   30.50
  -4  -2   3  504.25   26.80
  -4  -2   3  479.65   26.30
   3   2  -3  120.49    7.80
   3   2  -3  112.39    9.30
   3   2  -3   97.89    9.90
   3   2  -3  108.89   11.20
   3   2  -3   99.79    9.00
  -3  -2   3  111.09    7.00
  -3  -2   3  111.59    9.40
  -3  -2   3  107.19    7.40
  -3  -2   3  103.49    9.20
  -3  -2   3  105.39   10.60
   2   2  -3    7.80    1.70
   2   2  -3    7.10    2.20
   2   2  -3    7.70    3.70
   2   2  -3    5.90    1.70
   2   2  -3    9.50    2.60
  -2  -2   3    5.50    2.30
  -2  -2   3    8.60    1.50
  -2  -2   3    8.00    2.50
  -2  -2   3    6.10    1.60
  -2  -2   3    8.20    2.20
   1   2  -3  176.28   10.50
   1   2  -3  175.98    9.10
   1   2  -3  155.38    9.80
   1   2  -3  174.88   14.10
  -1  -2   3  153.58    8.90
  -1  -2   3  169.68   11.60
  -1  -2   3  166.78   12.60
  -1  -2   3  156.28    9.90
  -1  -2   3  170.48   10.10
   0   2  -3   25.60    5.00
   0   2  -3   36.30    3.40
   0   2  -3   36.40    2.50
   0   2  -3   36.90    3.50
   0   2  -3   43.60    2.40
   0   2  -3   29.10    6.00
   0   2  -3   36.10    3.70
   0  -2   3   42.40    7.70
   0  -2   3   34.10    3.50
   0  -2   3   36.20    2.30
   0  -2   3   38.00    3.70
   0  -2   3   36.60    3.60
  -1   2  -3 1091.89   53.39
  -1   2  -3 1078.89   56.29
  -1   2  -3 1108.39   53.49
  -1   2  -3 1030.50   54.19
  -1   2  -3  977.70   51.09
   1  -2   3 1090.09   54.89
   1  -2   3 1030.00   57.79
   1  -2   3 1181.08   57.09
   1  -2   3  900.11   52.99
   1  -2   3 1100.59   54.59
  -2   2  -3    6.90    2.50
  -2   2  -3    4.70    2.30
  -2   2  -3    8.80    2.40
  -2   2  -3    5.10    1.70
  -2   2  -3    3.60    1.50
   2  -2   3    5.00    1.80
   2  -2   3    5.90    2.10
   2  -2   3    6.50    2.80
   2  -2   3    5.20    2.50
   2  -2   3    2.70    1.60
  -3   2  -3    0.70    1.60
  -3   2  -3   -0.10    1.30
  -3   2  -3    0.10    1.10
  -3   2  -3   -1.00    1.20
   3  -2   3    0.70    2.20
   3  -2   3    0.60    1.70
   3  -2   3    3.10    2.60
   3  -2   3    0.40    1.30
   3  -2   3    1.30    1.50
  -4   2  -3   24.80    3.80
  -4   2  -3   22.20    5.70
  -4   2  -3   23.50    6.00
   4  -2   3   27.30    6.00
   4  -2   3   19.90    6.80
   4  -2   3   19.00    5.60
   4  -2   3   24.90    4.30
   4  -2   3   32.10    8.00
  -5   2  -3   60.09   10.90
  -5   2  -3   78.49   12.90
   5  -2   3   49.90    5.70
   5  -2   3   61.39   12.00
   5  -2   3   60.59   10.70
   5  -2   3   64.19    9.40
   5  -2   3   43.20    8.60
  -6   2  -3   -3.70    2.70
  -6   2  -3    0.50    1.10
  -6   2  -3    2.00    2.90
   6  -2   3    1.60    3.30
   6  -2   3   -0.60    3.90
   6  -2   3    1.00    1.90
   6  -2   3    8.00    5.00
   6  -2   3    5.20    3.90
  -7   2  -3   79.99    6.50
  -7   2  -3   91.89    9.90
  -7   2  -3   75.59   16.50
  -7   2  -3   83.89   15.20
   7  -2   3   68.09   14.90
   7  -2   3   77.29    8.00
   7  -2   3   66.69   15.80
   7  -2   3   66.59   13.10
  -8   2  -3   -1.00    4.40
  -8   2  -3   -0.20    1.40
  -8   2  -3   -0.40    2.50
  -8   2  -3    1.70    5.90
   8  -2   3    1.20    2.20
   8  -2   3   -0.80    4.40
   8  -2   3    0.90    5.00
  -9   2  -3   16.50    3.90
  -9   2  -3   21.40    9.20
   9  -2   3   10.00    9.40
   9  -2   3    5.60    8.60
   9   1  -3   14.70    4.10
   9   1  -3   16.60    7.40
   9   1  -3    6.00    9.70
  -9  -1   3    3.30    6.40
  -9  -1   3   24.30    5.30
  -9  -1   3   15.00    4.50
   8   1  -3    1.40    5.60
   8   1  -3   -8.00    5.30
   8   1  -3    1.60    2.10
   8   1  -3    2.60    4.40
   8   1  -3    4.40    4.20
  -8  -1   3    7.60    2.90
  -8  -1   3    3.40    2.80
  -8  -1   3    4.00    5.30
   7   1  -3    6.90    4.10
   7   1  -3    2.70    5.30
   7   1  -3   11.50    7.70
   7   1  -3    6.20    2.50
   7   1  -3    9.00    4.70
  -7  -1   3   15.20    3.60
  -7  -1   3   10.80    3.10
  -7  -1   3    9.00    5.90
   6   1  -3   36.10    8.00
   6   1  -3   42.00    8.90
   6   1  -3   53.19    5.50
   6   1  -3   62.39   13.20
   6   1  -3   52.09    8.10
  -6  -1   3   50.49    9.70
  -6  -1   3   58.39    5.60
  -6  -1   3   55.89    5.60
  -6  -1   3   50.69   10.60
   5   1  -3  130.69    9.30
   5   1  -3  101.59    8.00
   5   1  -3  121.89   10.90
   5   1  -3  115.19   13.00
   5   1  -3  117.79   14.30
  -5  -1   3  118.19    8.40
  -5  -1   3  142.29   13.70
  -5  -1   3  108.19   11.90
  -5  -1   3  118.59    8.50
   4   1  -3 5923.91  293.57
   4   1  -3 6016.50  294.47
   4   1  -3 5975.70  296.57
   4   1  -3 5920.31  291.67
  -4  -1   3 5870.21  293.47
  -4  -1   3 5957.20  294.97
   3   1  -3 2093.69  105.89
   3   1  -3 1994.60  104.49
   3   1  -3 2047.60  107.29
   3   1  -3 2136.49  102.19
   3   1  -3 2068.49  104.89
  -3  -1   3 2058.29  105.09
  -3  -1   3 2093.19  101.89
  -3  -1   3 2079.09  106.59
   2   1  -3  817.72   42.90
   2   1  -3  804.02   42.70
   2   1  -3  771.82   41.70
   2   1  -3  800.52   40.50
   2   1  -3  776.22   43.80
  -2  -1   3  868.31   40.20
  -2  -1   3  804.72   42.10
  -2  -1   3  809.32   42.90
  -2  -1   3  804.22   43.50
  -2  -1   3  785.22   40.50
   1   1  -3  458.55   23.30
   1   1  -3  422.86   24.40
   1   1  -3  484.45   22.20
   1   1  -3  445.56   22.70
   1   1  -3  416.16   25.00
  -1  -1   3  436.26   22.10
  -1  -1   3  446.16   24.60
  -1  -1   3  423.56   22.70
  -1  -1   3  429.56   22.70
  -1  -1   3  421.96   24.50
   0   1  -3   21.50    2.10
   0   1  -3   20.20    1.50
   0   1  -3   20.30    2.70
   0   1  -3   14.80    3.20
   0   1  -3   19.40    2.30
   0  -1   3   25.20    3.50
   0  -1   3   18.10    2.50
   0  -1   3   20.40    2.20
   0  -1   3   17.40    3.80
   0  -1   3   17.00    3.00
   0  -1   3   20.00    1.50
  -1   1  -3   83.99    6.50
  -1   1  -3   85.69    7.30
  -1   1  -3   69.19    6.50
  -1   1  -3   84.99    5.80
  -1   1  -3   83.39    6.40
   1  -1   3   85.39    7.50
   1  -1   3   72.59    6.50
   1  -1   3   85.79    7.20
   1  -1   3   89.99    6.10
  -2   1  -3    8.30    3.10
  -2   1  -3    7.10    1.80
  -2   1  -3    4.30    1.90
  -2   1  -3    5.50    2.30
   2  -1   3    6.30    2.80
   2  -1   3    4.10    1.90
   2  -1   3    7.60    2.70
   2  -1   3    4.80    1.80
   2  -1   3    6.50    2.60
  -3   1  -3  205.38   16.00
  -3   1  -3  200.38   16.00
  -3   1  -3  202.98   12.60
  -3   1  -3  192.08   14.60
   3  -1   3  203.78   16.20
   3  -1   3  204.58   16.30
   3  -1   3  207.88   16.30
   3  -1   3  199.28   13.90
  -4   1  -3    0.60    1.60
  -4   1  -3    0.40    1.30
  -4   1  -3    2.80    2.50
  -4   1  -3    0.00    1.10
   4  -1   3    1.50    1.80
   4  -1   3    1.10    1.50
   4  -1   3    1.40    2.00
   4  -1   3   -0.50    1.10
   4  -1   3    0.30    1.60
  -5   1  -3  922.51   54.89
  -5   1  -3  873.11   52.39
  -5   1  -3  912.41   56.89
   5  -1   3  915.71   52.59
   5  -1   3  956.90   56.29
   5  -1   3  912.11   48.20
   5  -1   3  955.20   57.19
   5  -1   3  875.71   55.69
  -6   1  -3    2.30    4.00
  -6   1  -3    1.20    2.70
   6  -1   3   -0.80    1.70
   6  -1   3   -0.60    3.40
   6  -1   3   -1.60    3.10
   6  -1   3    2.30    3.70
   6  -1   3   -3.20    1.90
  -7   1  -3  175.98   14.60
  -7   1  -3  197.48   12.30
  -7   1  -3  196.28   20.20
  -7   1  -3  172.18   20.30
   7  -1   3  160.68   21.20
   7  -1   3  181.38   13.80
   7  -1   3  179.98   20.30
   7  -1   3  195.18   19.70
  -8   1  -3   39.60    5.00
  -8   1  -3   50.09   13.00
  -8   1  -3   39.90   11.00
   8  -1   3   31.90   12.80
   8  -1   3   41.00   10.80
   8  -1   3   66.49   16.30
   8  -1   3   59.59    7.30
  -9   1  -3   40.40    6.10
  -9   1  -3   34.80    9.40
   9  -1   3   30.90    6.50
   9  -1   3   22.90    9.50
   9  -1   3   24.90   10.50
   9   0  -3   10.00    5.80
   9   0  -3    2.70    6.20
   9   0  -3    3.50    2.70
   9   0  -3   -4.30   12.50
  -9   0   3    9.30    3.50
  -9   0   3    3.00    5.00
   8   0  -3   -2.60    3.40
   8   0  -3    0.70    4.40
   8   0  -3   -0.50    4.10
   8   0  -3    0.30    1.90
   8   0  -3   14.60    9.20
   8   0  -3   -0.10    3.20
  -8   0   3    0.70    2.30
  -8   0   3    9.60    5.40
  -8   0   3   -0.20    1.30
   7   0  -3   34.70    5.20
   7   0  -3   13.60    6.10
   7   0  -3   42.50   11.70
   7   0  -3    6.60    9.40
   7   0  -3   22.80    6.10
  -7   0   3   20.00    3.90
  -7   0   3   28.50    4.90
  -7   0   3   27.50    7.60
   6   0  -3   19.20    7.10
   6   0  -3   14.30    2.90
   6   0  -3   16.50    7.40
   6   0  -3   26.10    7.70
   6   0  -3   21.40    5.00
  -6   0   3    9.50    4.10
  -6   0   3   27.00    3.60
  -6   0   3   13.00    2.90
  -6   0   3   19.30    5.70
   5   0  -3    1.60    1.90
   5   0  -3    3.50    3.30
   5   0  -3    9.30    3.50
   5   0  -3    2.00    2.10
   5   0  -3    0.80    1.40
  -5   0   3    1.60    2.20
  -5   0   3    2.10    1.50
  -5   0   3    1.90    1.40
  -5   0   3   -0.60    2.30
   4   0  -3   20.60    5.20
   4   0  -3    5.60    3.00
   4   0  -3   13.80    2.40
   4   0  -3   13.30    2.60
   4   0  -3   13.50    3.80
   4   0  -3   12.20    4.50
  -4   0   3   13.10    2.60
  -4   0   3   12.20    4.10
  -4   0   3   15.80    2.60
  -4   0   3   18.70    4.70
   3   0  -3 5739.23  283.47
   3   0  -3 5910.91  285.87
   3   0  -3 5729.83  284.37
   3   0  -3 5810.22  283.07
  -3   0   3 5763.52  284.47
  -3   0   3 5743.73  283.97
   2   0  -3 2817.72  138.59
   2   0  -3 2837.82  139.39
   2   0  -3 2866.61  138.69
   2   0  -3 2843.22  136.09
  -2   0   3 2784.52  138.29
  -2   0   3 2708.33  135.89
  -2   0   3 2730.53  138.69
   1   0  -3 5589.54  271.17
   0   0  -3  233.98   12.90
   0   0  -3  217.98   11.00
   0   0  -3  203.58   11.50
   0   0  -3  223.98   11.90
   0   0  -3  201.68   14.60
   0   0  -3  209.18   11.70
   0   0  -3  215.58   11.00
   0   0   3  209.78   11.70
   0   0   3  202.08   12.60
   0   0   3  236.68   11.60
   0   0   3  212.98   11.00
  -1   0  -3  630.54   34.30
  -1   0  -3  671.33   34.30
  -1   0  -3  697.83   33.60
  -1   0  -3  698.43   35.80
   1   0   3  664.73   36.60
   1   0   3  610.44   33.30
   1   0   3  671.53   33.70
   1   0   3  619.34   34.30
   1   0   3  661.33   34.50
  -2   0  -3  654.23   36.60
  -2   0  -3  681.73   36.60
  -2   0  -3  682.73   36.50
   2   0   3  635.54   33.90
   2   0   3  640.54   36.60
   2   0   3  652.93   36.40
   2   0   3  664.53   37.50
  -3   0  -3   76.29    8.40
  -3   0  -3   71.39    8.10
  -3   0  -3   69.79    5.80
  -3   0  -3   69.69    7.70
   3   0   3   70.09    8.50
   3   0   3   69.99    6.00
   3   0   3   70.19    8.10
   3   0   3   82.09    9.00
  -4   0  -3   18.30    4.00
  -4   0  -3    6.20    2.40
  -4   0  -3   12.00    4.60
  -4   0  -3   14.40    4.10
   4   0   3    9.70    2.80
   4   0   3    9.00    3.70
   4   0   3   13.40    5.20
   4   0   3   13.90    5.10
  -5   0  -3   71.99    8.90
  -5   0  -3   48.60    9.10
  -5   0  -3   64.99   11.20
   5   0   3   56.79   11.20
   5   0   3   60.69   11.60
   5   0   3   49.10    9.60
   5   0   3   58.39    6.30
  -6   0  -3  105.59   14.00
  -6   0  -3  106.89    9.80
  -6   0  -3   96.49   15.20
  -6   0  -3  109.29   12.50
   6   0   3   93.19   12.90
   6   0   3  104.79   12.40
   6   0   3  108.09   14.90
   6   0   3  125.79   15.20
   6   0   3  100.49    9.20
  -7   0  -3    5.40    5.00
  -7   0  -3    1.90    4.20
  -7   0  -3    2.60    2.50
   7   0   3    4.50    2.80
   7   0   3    8.40    5.30
   7   0   3    2.40    4.00
   7   0   3   11.10    6.40
  -8   0  -3   -7.90    4.40
  -8   0  -3    1.40    4.20
  -8   0  -3    1.10    2.00
   8   0   3   -7.20    3.10
   8   0   3    4.80    5.50
   8   0   3    1.50    7.10
   8   0   3    0.50    2.10
   8   0   3   -9.10    5.40
  -9   0  -3    6.30    5.60
  -9   0  -3   11.40    3.50
   9   0   3   12.00    7.00
   9   0   3    7.90    3.80
   9   0   3    8.00    4.30
   9   0   3    3.00    8.00
 -10   0  -3   10.60    8.50
 -10   0  -3   -0.30    2.00
  10   0   3   -7.80    7.10
  10   0   3    0.90    3.20
  10   0   3    1.70    6.20
  10   0   3   -4.40    4.40
   9  -1  -3   -1.60    4.80
   9  -1  -3    1.30    4.70
   9  -1  -3  -17.60    7.60
   9  -1  -3   -0.90    1.70
   9  -1  -3   13.30    8.20
  -9   1   3   -2.10    1.40
  -9   1   3    8.00    5.40
   8  -1  -3    4.10    3.50
   8  -1  -3    3.50    5.10
   8  -1  -3    4.20    7.20
   8  -1  -3    8.00    6.10
   8  -1  -3    7.10    2.80
  -8   1   3    3.10    2.00
  -8   1   3   12.90    6.40
  -8   1   3    1.40    2.30
   7  -1  -3   82.69   10.50
   7  -1  -3   81.59   14.80
   7  -1  -3   78.29   15.20
   7  -1  -3   90.69   16.80
   7  -1  -3   94.29    7.50
   7  -1  -3   90.39   15.80
  -7   1   3   92.69    8.00
  -7   1   3  108.59   17.10
  -7   1   3   91.29    7.80
   6  -1  -3   18.70    7.20
   6  -1  -3   10.30    4.00
   6  -1  -3    7.90    3.80
   6  -1  -3   15.90    3.20
   6  -1  -3   10.20    5.20
  -6   1   3   10.20    2.90
  -6   1   3   14.10    2.90
  -6   1   3    7.90    5.10
  -6   1   3   18.20    6.80
   5  -1  -3   28.40    7.10
   5  -1  -3   25.30    7.50
   5  -1  -3   29.70    3.30
   5  -1  -3   20.10    4.90
  -5   1   3   29.40    7.00
  -5   1   3   28.80    4.00
  -5   1   3   34.60    3.80
  -5   1   3   29.30    6.80
   4  -1  -3  603.44   37.80
   4  -1  -3  560.14   36.50
   4  -1  -3  600.14   30.50
   4  -1  -3  596.04   35.90
  -4   1   3  612.44   36.60
  -4   1   3  591.34   36.50
  -4   1   3  601.24   31.00
  -4   1   3  599.94   31.10
   3  -1  -3  694.03   40.40
   3  -1  -3  700.73   34.70
   3  -1  -3  748.43   42.20
   3  -1  -3  659.53   35.40
  -3   1   3  685.83   39.40
  -3   1   3  707.73   39.60
  -3   1   3  728.83   35.50
  -3   1   3  665.53   35.10
   2  -1  -3 1808.62   95.49
   2  -1  -3 1726.93   86.49
   2  -1  -3 1758.52   86.29
   2  -1  -3 1727.83   89.29
  -2   1   3 1792.52   86.19
  -2   1   3 1769.72   89.29
  -2   1   3 1811.12   89.19
   1  -1  -3 4833.32  234.58
   0  -1  -3 1472.55   75.79
   0  -1  -3 1587.54   74.99
   0  -1  -3 1470.15   72.99
   0  -1  -3 1516.75   73.69
   0  -1  -3 1527.75   79.99
   0   1   3 1534.75   75.59
   0   1   3 1476.75   74.79
  -1  -1  -3    7.60    1.60
  -1  -1  -3    6.00    2.20
  -1  -1  -3    4.60    1.50
  -1  -1  -3    6.30    1.50
  -1  -1  -3    3.70    1.30
  -1  -1  -3    3.10    1.60
   1   1   3    5.60    1.40
   1   1   3    2.50    1.40
   1   1   3    6.90    1.70
   1   1   3    5.40    2.80
   1   1   3    5.50    1.20
   1   1   3    5.20    1.80
  -2  -1  -3    2.60    1.70
  -2  -1  -3    4.30    1.70
  -2  -1  -3    2.00    1.50
  -2  -1  -3    3.60    2.00
   2   1   3    6.00    2.40
   2   1   3    3.00    1.70
   2   1   3    5.00    2.20
   2   1   3    5.10    1.60
  -3  -1  -3  769.02   38.40
  -3  -1  -3  694.73   41.20
  -3  -1  -3  772.82   42.30
  -3  -1  -3  721.83   42.00
   3   1   3  684.43   42.80
   3   1   3  735.63   42.70
   3   1   3  741.73   41.70
  -4  -1  -3 1137.79   62.59
  -4  -1  -3 1177.48   63.79
  -4  -1  -3 1146.39   62.99
   4   1   3 1116.69   64.59
   4   1   3 1125.39   57.99
   4   1   3 1139.09   64.89
   4   1   3 1092.99   62.89
  -5  -1  -3  687.03   43.10
  -5  -1  -3  656.23   36.30
  -5  -1  -3  696.93   42.80
  -5  -1  -3  749.62   37.60
  -5  -1  -3  674.63   41.30
   5   1   3  651.53   52.99
   5   1   3  678.53   42.70
   5   1   3  645.24   43.90
   5   1   3  624.54   36.30
  -6  -1  -3  227.88   19.40
  -6  -1  -3  214.08   15.70
  -6  -1  -3  237.28   21.00
  -6  -1  -3  222.98   21.00
   6   1   3  235.28   22.90
   6   1   3  235.08   21.20
   6   1   3  186.38   20.80
   6   1   3  230.28   15.40
  -7  -1  -3   83.69   15.40
  -7  -1  -3  102.89   14.20
  -7  -1  -3  109.49   10.20
  -7  -1  -3  105.69   13.00
   7   1   3   91.29   17.40
   7   1   3   95.49    9.20
   7   1   3   68.99   13.90
  -8  -1  -3   92.79   16.90
  -8  -1  -3   95.49   17.50
   8   1   3   82.99   16.90
   8   1   3   90.69    9.40
   8   1   3   92.29   19.90
   8   1   3   77.49    8.30
  -9  -1  -3   65.19   11.30
  -9  -1  -3   73.69   16.40
  -9  -1  -3   80.49    7.70
   9   1   3   72.59    8.80
   9   1   3   61.29   15.00
   9   1   3   63.59   13.40
   9   1   3   69.29    8.90
 -10  -1  -3   12.10    8.60
 -10  -1  -3   16.70    4.50
  10   1   3   16.30    6.50
  10   1   3   16.70    5.60
  10   1   3    6.40    7.50
  10   1   3   -1.20    7.70
   9  -2  -3    0.50    6.90
   9  -2  -3    4.50    6.20
   9  -2  -3    7.20    2.60
   9  -2  -3  -15.20    9.30
   9  -2  -3    9.80    5.40
  -9   2   3   -0.10    2.80
  -9   2   3   11.10    3.70
  -9   2   3    2.40    5.10
   8  -2  -3    2.30    3.90
   8  -2  -3    7.80    6.00
   8  -2  -3   20.30    3.50
   8  -2  -3   -2.50    7.40
   8  -2  -3   12.80    6.70
  -8   2   3   13.40    3.80
  -8   2   3   16.30    3.80
  -8   2   3    9.70    5.40
   7  -2  -3    6.50    5.40
   7  -2  -3    8.60    5.60
   7  -2  -3    4.90    5.30
   7  -2  -3   37.80   11.00
   7  -2  -3   20.70    3.60
  -7   2   3   20.80    3.70
  -7   2   3   17.50    8.00
  -7   2   3   17.30    3.70
   6  -2  -3  132.79   17.10
   6  -2  -3  135.99    8.80
   6  -2  -3  136.89   15.30
   6  -2  -3  152.58   17.00
  -6   2   3  131.39   16.30
  -6   2   3  133.39    9.70
  -6   2   3  117.19    9.20
  -6   2   3  121.89   14.10
   5  -2  -3   37.20    9.20
   5  -2  -3   40.10    8.50
   5  -2  -3   27.80    7.00
   5  -2  -3   30.10    3.30
  -5   2   3   37.60    7.90
  -5   2   3   32.50    3.80
  -5   2   3   38.60    4.00
  -5   2   3   43.40    9.20
   4  -2  -3   52.19    7.40
   4  -2  -3   76.69    9.80
   4  -2  -3   73.89    9.40
   4  -2  -3   63.69    9.90
   4  -2  -3   69.09    4.70
  -4   2   3   64.59    5.20
  -4   2   3   76.89    8.90
  -4   2   3   67.09    8.90
  -4   2   3   70.39    5.40
   3  -2  -3  166.48   15.00
   3  -2  -3  151.38   13.10
   3  -2  -3  186.98   10.20
   3  -2  -3  138.39    8.20
   3  -2  -3  153.28   13.20
  -3   2   3  159.48    9.30
  -3   2   3  149.88   12.30
  -3   2   3  153.48    8.90
  -3   2   3  144.09   12.70
   2  -2  -3 1074.89   58.99
   2  -2  -3 1092.79   55.29
   2  -2  -3 1161.98   61.69
   2  -2  -3 1140.59   58.99
  -2   2   3 1161.98   55.19
  -2   2   3 1141.69   55.39
  -2   2   3 1071.69   58.59
  -2   2   3 1126.79   58.09
   1  -2  -3 1334.57   68.09
   1  -2  -3 1364.06   67.09
   1  -2  -3 1390.86   70.59
   1  -2  -3 1388.66   64.59
  -1   2   3 1363.76   66.59
  -1   2   3 1393.46   70.19
  -1   2   3 1133.79   64.59
  -1   2   3 1363.26   67.59
   0  -2  -3 2187.18  108.69
   0  -2  -3 2246.68  110.89
   0   2   3 2150.38  109.59
   0   2   3 2129.69  108.19
  -1  -2  -3 2942.31  142.89
  -1  -2  -3 3033.40  138.49
  -1  -2  -3 2413.26  140.99
   1   2   3 3058.29  137.19
   1   2   3 2928.71  138.69
   1   2   3 2380.66  140.79
   1   2   3 2819.92  143.39
  -2  -2  -3 4232.48  204.38
  -2  -2  -3 4016.20  205.48
  -2  -2  -3 4349.67  207.58
   2   2   3 3989.00  205.68
   2   2   3 4118.19  208.38
   2   2   3 4252.07  204.58
   2   2   3 4159.58  207.38
  -3  -2  -3  667.63   38.80
  -3  -2  -3  604.74   34.30
  -3  -2  -3  668.83   38.80
  -3  -2  -3  645.74   37.40
   3   2   3  702.33   39.60
   3   2   3  678.33   37.70
   3   2   3  622.94   39.80
  -4  -2  -3 1120.09   61.59
  -4  -2  -3 1159.28   57.09
  -4  -2  -3 1065.59   62.09
  -4  -2  -3 1177.78   61.69
   4   2   3 1086.29   63.19
   4   2   3 1141.89   61.59
   4   2   3 1031.00   56.39
   4   2   3 1044.10   63.29
  -5  -2  -3    2.00    2.00
  -5  -2  -3    2.80    1.70
  -5  -2  -3    0.40    1.50
  -5  -2  -3    1.20    1.60
  -5  -2  -3   -2.00    1.70
   5   2   3   -3.10    1.50
   5   2   3    0.90    1.80
   5   2   3    0.40    1.80
   5   2   3    0.20    3.00
   5   2   3    1.10    0.80
  -6  -2  -3  124.29   14.80
  -6  -2  -3  132.49   14.40
  -6  -2  -3  129.59   10.30
  -6  -2  -3  118.89   13.10
   6   2   3  110.69   13.80
   6   2   3  110.89   15.10
   6   2   3  124.09   19.10
   6   2   3  109.19    8.40
   6   2   3  112.69    9.80
  -7  -2  -3  181.98   19.90
  -7  -2  -3  193.28   20.80
  -7  -2  -3  213.78   15.50
  -7  -2  -3  199.88   19.20
   7   2   3  226.58   21.80
   7   2   3  197.48   13.40
   7   2   3  209.08   15.00
   7   2   3  202.18   22.90
  -8  -2  -3    1.00    6.20
  -8  -2  -3    1.40    2.60
  -8  -2  -3   -0.40    5.70
   8   2   3   -1.50    1.80
   8   2   3   -6.70    4.30
   8   2   3   -1.50    4.30
   8   2   3   -0.40    2.40
  -9  -2  -3   61.79    6.80
  -9  -2  -3   36.60    7.20
  -9  -2  -3   42.80   11.40
   9   2   3   49.70    6.30
   9   2   3   74.79    9.80
   9   2   3   36.80   11.00
 -10  -2  -3    3.70    2.90
 -10  -2  -3    9.60    8.00
  10   2   3   -4.30    6.90
  10   2   3    8.80    6.00
  10   2   3    7.60    4.10
  10   2   3   12.40    5.10
   9  -3  -3   -6.60    7.40
   9  -3  -3    5.60    2.00
  -9   3   3    3.00    5.30
  -9   3   3   -5.30    2.50
  -9   3   3    9.40    3.70
   8  -3  -3   22.80   10.80
   8  -3  -3   35.20    3.90
   8  -3  -3   15.60    7.00
   8  -3  -3   21.80   11.10
  -8   3   3   39.80    5.30
  -8   3   3   22.60    8.50
  -8   3   3   29.50    5.30
   7  -3  -3    3.30    6.40
   7  -3  -3    5.10    5.30
   7  -3  -3    1.50    3.60
   7  -3  -3    1.90    1.90
   7  -3  -3   -3.60    3.60
  -7   3   3    3.90    4.10
  -7   3   3    4.40    2.10
  -7   3   3    2.90    2.10
   6  -3  -3   56.89   12.60
   6  -3  -3   37.40    9.80
   6  -3  -3   23.50    8.20
   6  -3  -3   25.50    7.10
   6  -3  -3   34.90    3.60
  -6   3   3   43.40    4.70
  -6   3   3   45.20    9.80
  -6   3   3   38.10    4.50
   5  -3  -3   57.99   11.20
   5  -3  -3   62.79    4.40
   5  -3  -3   64.59    9.20
   5  -3  -3   45.90    9.70
   5  -3  -3   48.80   10.90
  -5   3   3   61.99    5.30
  -5   3   3   53.59    5.20
  -5   3   3   47.70    8.60
  -5   3   3   47.30    9.80
   4  -3  -3    4.30    1.10
   4  -3  -3    4.30    2.70
   4  -3  -3    6.40    3.90
   4  -3  -3    3.40    3.30
   4  -3  -3    4.10    2.40
  -4   3   3    4.20    1.40
  -4   3   3    1.60    1.20
  -4   3   3    2.00    2.10
  -4   3   3    1.10    1.50
   3  -3  -3    8.10    1.10
   3  -3  -3    8.20    3.30
   3  -3  -3    5.10    2.60
   3  -3  -3    9.60    4.30
  -3   3   3    6.10    2.30
  -3   3   3    6.20    1.30
  -3   3   3    8.90    3.10
  -3   3   3    9.00    1.70
   2  -3  -3  121.49   12.30
   2  -3  -3  106.29    9.60
   2  -3  -3  113.39    6.80
   2  -3  -3  111.29   10.60
  -2   3   3  108.79    8.90
  -2   3   3  118.79    6.90
  -2   3   3  111.59    6.80
  -2   3   3  125.29   10.50
   1  -3  -3  157.48   14.20
   1  -3  -3  160.08    8.50
   1  -3  -3  150.08   10.30
   1  -3  -3  152.08   12.50
  -1   3   3  154.38   13.00
  -1   3   3  156.48   10.00
  -1   3   3  145.59    8.40
  -1   3   3  159.98   11.60
   0  -3  -3  392.36   20.40
   0  -3  -3  341.77   27.40
   0  -3  -3  422.16   20.70
   0  -3  -3  401.26   21.80
   0  -3  -3  387.26   25.70
   0   3   3  447.26   20.60
   0   3   3  406.26   21.80
   0   3   3  409.76   20.70
   0   3   3  394.56   25.30
   0   3   3  466.15   20.90
   0   3   3  433.26   27.50
  -1  -3  -3 1210.88   57.69
  -1  -3  -3 1161.88   64.69
  -1  -3  -3 1243.28   56.39
  -1  -3  -3  956.90   63.89
  -1  -3  -3 1196.28   60.69
   1   3   3 1100.59   64.89
   1   3   3  969.40   63.89
   1   3   3 1144.49   57.59
   1   3   3 1141.39   56.39
   1   3   3 1195.98   61.69
   1   3   3 1170.68   56.29
  -2  -3  -3 1764.02   98.59
  -2  -3  -3 1944.11   92.99
  -2  -3  -3 2205.08  101.39
  -2  -3  -3 1892.01   97.19
  -2  -3  -3 1857.11   94.79
   2   3   3 1895.11   95.19
   2   3   3 1741.03  100.49
   2   3   3 1772.12   97.29
   2   3   3 1904.11  100.69
  -3  -3  -3  687.93   39.10
  -3  -3  -3  580.54   33.40
  -3  -3  -3  625.74   38.70
  -3  -3  -3  672.83   37.00
  -3  -3  -3  584.94   33.70
   3   3   3  638.04   40.50
   3   3   3  634.84   37.00
   3   3   3  747.43   42.50
   3   3   3  687.53   39.70
  -4  -3  -3   42.40    4.50
  -4  -3  -3   27.10    5.90
  -4  -3  -3   38.20    8.20
  -4  -3  -3   20.00    4.80
   4   3   3   41.20    7.60
   4   3   3   30.00    4.20
   4   3   3   28.80    6.30
   4   3   3   27.00    6.80
   4   3   3   33.30    2.50
  -5  -3  -3   22.40    4.20
  -5  -3  -3   25.60    6.00
  -5  -3  -3   21.70    5.60
  -5  -3  -3   23.00    6.80
   5   3   3   45.10    9.70
   5   3   3   26.00    2.70
   5   3   3   23.50    4.70
   5   3   3   25.50    7.00
  -6  -3  -3   10.50    3.20
  -6  -3  -3   14.80    5.70
  -6  -3  -3    4.50    3.60
  -6  -3  -3   14.00    5.00
   6   3   3    7.10    4.70
   6   3   3   12.90    3.70
   6   3   3   12.10    5.20
   6   3   3    8.30    4.60
   6   3   3   11.00    2.20
  -7  -3  -3    7.20    2.70
  -7  -3  -3   10.50    5.50
  -7  -3  -3    7.70    4.00
  -7  -3  -3   14.00    5.30
   7   3   3    6.80    4.50
   7   3   3    8.00    2.30
   7   3   3    6.70    5.30
   7   3   3   13.40    5.90
   7   3   3   16.50    4.60
  -8  -3  -3    6.10    6.20
  -8  -3  -3    6.30    3.90
   8   3   3    9.40    2.70
   8   3   3    5.50    6.70
   8   3   3    5.30    4.70
   8   3   3   15.20    4.60
  -9  -3  -3   16.50    6.00
  -9  -3  -3   16.20    7.40
   9   3   3    5.70    9.50
   9   3   3    8.90    3.40
   9   3   3   13.50    4.80
 -10  -3  -3    9.10    3.70
 -10  -3  -3    2.20    6.40
  10   3   3    5.40    3.60
  10   3   3    4.60    5.50
  10   3   3    3.70    4.10
   9  -4  -3  148.09   26.00
   9  -4  -3  134.79   25.50
   9  -4  -3  121.19    8.80
  -9   4   3  135.29   10.70
  -9   4   3   88.69   16.90
   8  -4  -3   26.70   11.30
   8  -4  -3   -1.80    6.60
   8  -4  -3   17.30    3.00
   8  -4  -3   26.00   10.10
  -8   4   3   14.40    7.30
  -8   4   3   16.10    4.20
  -8   4   3   18.20    4.10
   7  -4  -3    8.40    5.80
   7  -4  -3   -0.20    5.10
   7  -4  -3   -0.30    1.70
   7  -4  -3    7.00    6.30
   7  -4  -3    5.30    6.30
  -7   4   3    5.70    2.50
  -7   4   3    1.10    3.80
  -7   4   3   11.00    7.30
  -7   4   3    3.30    2.10
   6  -4  -3  231.08   24.40
   6  -4  -3  264.17   25.60
   6  -4  -3  269.17   27.70
  -6   4   3  255.57   15.80
  -6   4   3  273.87   16.40
  -6   4   3  275.07   23.00
   5  -4  -3  185.18    9.80
   5  -4  -3  173.68   19.70
   5  -4  -3  150.38   17.10
   5  -4  -3  171.38   16.40
   5  -4  -3  182.78   18.70
  -5   4   3  159.58   10.70
  -5   4   3  149.99   16.90
  -5   4   3  137.09   10.10
  -5   4   3  160.18   15.60
   4  -4  -3  170.58   17.10
   4  -4  -3  230.08   21.40
   4  -4  -3  203.38   18.60
   4  -4  -3  186.28   10.50
  -4   4   3  197.28   16.10
  -4   4   3  207.28   10.60
  -4   4   3  178.88   11.50
  -4   4   3  201.08   18.00
  -4   4   3  175.78   11.30
   3  -4  -3    1.00    2.30
   3  -4  -3   -0.70    1.00
   3  -4  -3   -0.30    1.30
   3  -4  -3    0.10    0.70
  -3   4   3    0.00    0.70
  -3   4   3    0.40    1.10
  -3   4   3    2.10    2.00
  -3   4   3    0.70    0.80
   2  -4  -3   15.40    7.20
   2  -4  -3   23.20    5.00
   2  -4  -3   18.40    2.00
   2  -4  -3   22.40    6.80
  -2   4   3   23.20    1.80
  -2   4   3   14.90    4.70
  -2   4   3   14.10    3.80
  -2   4   3   19.20    2.40
   1  -4  -3   26.10    2.20
   1  -4  -3   30.40    4.80
   1  -4  -3   20.20    6.20
   1  -4  -3   24.30    6.20
  -1   4   3   27.60    6.40
  -1   4   3   28.30    5.80
  -1   4   3   26.50    3.50
  -1   4   3   25.30    1.80
  -1   4   3   28.80    2.30
   0  -4  -3  247.68   23.20
   0  -4  -3  257.57   20.40
   0  -4  -3  268.27   13.70
   0  -4  -3  260.77   15.50
   0  -4  -3  266.87   13.60
   0   4   3  282.97   22.50
   0   4   3  255.37   19.70
   0   4   3  257.27   15.30
   0   4   3  281.27   13.70
   0   4   3  259.87   13.70
  -1  -4  -3    2.10    2.70
  -1  -4  -3    5.00    2.70
  -1  -4  -3    3.50    3.90
  -1  -4  -3    3.10    0.90
  -1  -4  -3    3.20    1.40
   1   4   3    6.40    4.20
   1   4   3    2.50    0.90
   1   4   3    1.90    2.50
   1   4   3    2.60    3.50
   1   4   3    2.20    1.20
  -2  -4  -3  103.19   12.80
  -2  -4  -3   83.49    9.70
  -2  -4  -3  100.29   11.30
  -2  -4  -3   80.99    6.10
  -2  -4  -3   91.39    7.70
   2   4   3   88.39    6.30
   2   4   3   90.79   10.30
   2   4   3   93.19    8.00
   2   4   3   76.99   12.10
   2   4   3   80.49   11.20
   2   4   3   91.69    6.40
  -3  -4  -3  216.18   12.30
  -3  -4  -3  211.68   17.10
  -3  -4  -3  175.18   16.00
  -3  -4  -3  193.98   10.40
  -3  -4  -3  183.68   14.20
   3   4   3  167.98   11.70
   3   4   3  184.48   17.80
   3   4   3  200.08   17.20
   3   4   3  189.98   14.70
   3   4   3  209.08   19.80
   3   4   3  196.08   12.20
  -4  -4  -3  540.45   33.90
  -4  -4  -3  525.85   34.40
  -4  -4  -3  417.26   27.40
  -4  -4  -3  521.85   31.70
   4   4   3  575.54   36.00
   4   4   3  444.56   27.60
   4   4   3  535.95   36.30
   4   4   3  565.64   38.80
  -5  -4  -3    4.70    3.90
  -5  -4  -3    9.60    3.90
  -5  -4  -3    2.10    3.00
  -5  -4  -3    8.50    3.90
   5   4   3    4.60    2.70
   5   4   3    7.90    4.10
   5   4   3    1.00    2.40
   5   4   3    3.20    2.30
  -6  -4  -3  228.78   22.40
  -6  -4  -3  229.08   20.50
  -6  -4  -3  232.18   20.90
  -6  -4  -3  239.58   16.50
   6   4   3  239.28   21.50
   6   4   3  272.47   17.30
   6   4   3  222.08   23.80
   6   4   3  238.88   24.10
  -7  -4  -3   33.10    8.90
  -7  -4  -3   14.40    4.00
  -7  -4  -3   11.60    6.20
  -7  -4  -3   20.90    6.80
   7   4   3   17.90    3.20
   7   4   3   28.60    5.60
   7   4   3   22.40    7.50
   7   4   3   36.70   10.80
   7   4   3   27.70   10.30
  -8  -4  -3    3.60    4.50
  -8  -4  -3   14.40    7.80
   8   4   3    0.70    4.90
   8   4   3   -3.00    5.50
   8   4   3    3.90    2.00
   8   4   3   -0.90    7.70
   8   4   3    3.80    3.10
  -9  -4  -3    5.20    4.70
   9   4   3    5.50    3.40
   9   4   3    4.10    5.20
   9   4   3   10.50    7.50
 -10  -4  -3    8.70    3.80
 -10  -4  -3    1.90    7.00
  10   4   3    6.20    8.10
  10   4   3   10.20    4.50
   8  -5  -3   29.00   10.30
   8  -5  -3   23.30   13.10
   8  -5  -3   31.90   11.60
  -8   5   3   11.20    5.80
  -8   5   3   39.60    5.90
  -8   5   3   29.00    5.30
   7  -5  -3   -0.40    6.00
   7  -5  -3   -5.70    5.20
   7  -5  -3    2.00    4.90
  -7   5   3    2.70    2.00
  -7   5   3    2.60    2.50
  -7   5   3    2.70    3.60
   6  -5  -3   18.20    2.70
   6  -5  -3   17.60   10.20
   6  -5  -3   14.00    6.80
   6  -5  -3   11.00    6.60
  -6   5   3   25.10    4.00
  -6   5   3   13.60    5.10
   5  -5  -3   51.89    9.10
   5  -5  -3   72.79   14.00
   5  -5  -3   67.39   13.80
   5  -5  -3   62.09   14.60
  -5   5   3   73.49    5.80
  -5   5   3   64.29   11.60
  -5   5   3   68.59    5.00
  -5   5   3   64.59    6.00
   4  -5  -3  558.74   43.10
   4  -5  -3  570.44   40.50
   4  -5  -3  562.54   38.50
  -4   5   3  550.64   29.70
  -4   5   3  608.84   36.60
  -4   5   3  574.34   38.70
  -4   5   3  640.74   30.60
   3  -5  -3  506.85   38.10
   3  -5  -3  528.55   32.60
   3  -5  -3  486.25   25.40
   3  -5  -3  487.65   34.50
  -3   5   3  486.95   30.10
  -3   5   3  450.75   25.20
  -3   5   3  503.55   32.80
  -3   5   3  514.65   34.40
  -3   5   3  474.25   24.90
   2  -5  -3  198.48   21.10
   2  -5  -3  176.48   17.80
   2  -5  -3  208.68   11.00
   2  -5  -3  192.78   15.10
  -2   5   3  192.38   10.80
  -2   5   3  215.38   18.40
  -2   5   3  192.78   10.70
  -2   5   3  189.88   11.50
  -2   5   3  201.08   16.70
  -2   5   3  191.08   14.00
   1  -5  -3   11.70    1.40
   1  -5  -3   17.30    3.90
   1  -5  -3   15.10    6.20
   1  -5  -3   11.00    3.50
  -1   5   3   17.40    5.50
  -1   5   3   12.80    1.50
  -1   5   3   12.70    1.40
  -1   5   3    7.00    3.40
  -1   5   3    9.60    2.30
   0  -5  -3    4.90    1.00
   0  -5  -3    1.60    4.30
   0  -5  -3    4.70    1.00
   0  -5  -3    4.60    1.80
   0  -5  -3    0.30    2.50
   0   5   3    4.10    3.20
   0   5   3    4.10    1.50
   0   5   3    5.70    1.10
   0   5   3    6.50    3.20
  -1  -5  -3  156.98   15.90
  -1  -5  -3  136.09   18.20
  -1  -5  -3  170.88   11.00
  -1  -5  -3  163.48    9.10
  -1  -5  -3  146.09   16.60
   1   5   3  156.78   11.00
   1   5   3  166.38   16.30
   1   5   3  122.89   17.50
   1   5   3  155.78    9.20
  -2  -5  -3  565.04   36.60
  -2  -5  -3  553.24   29.60
  -2  -5  -3  607.74   38.80
  -2  -5  -3  567.94   31.80
  -2  -5  -3  642.64   42.90
   2   5   3  560.94   32.30
   2   5   3  569.94   39.80
   2   5   3  588.94   30.00
   2   5   3  553.74   37.90
   2   5   3  499.05   40.70
  -3  -5  -3    2.00    2.40
  -3  -5  -3    5.70    1.60
  -3  -5  -3    7.20    2.80
  -3  -5  -3    6.50    3.30
   3   5   3    5.60    2.80
   3   5   3   11.60    4.90
   3   5   3    9.90    4.80
   3   5   3    6.60    2.00
   3   5   3    4.60    2.00
   3   5   3    7.10    4.60
  -4  -5  -3  348.87   26.70
  -4  -5  -3  366.16   23.70
  -4  -5  -3  313.97   19.70
  -4  -5  -3  339.07   18.40
  -4  -5  -3  371.96   26.10
   4   5   3  331.87   20.20
   4   5   3  330.57   30.00
   4   5   3  331.07   24.10
   4   5   3  367.36   20.40
   4   5   3  305.97   27.20
   4   5   3  325.67   27.10
  -5  -5  -3   94.89   11.80
  -5  -5  -3  101.79   11.20
  -5  -5  -3   67.19   12.40
  -5  -5  -3   90.99    7.90
   5   5   3   98.09   11.70
   5   5   3   56.89   11.00
   5   5   3   73.59    7.70
   5   5   3   89.09   17.40
   5   5   3   96.19    8.30
   5   5   3   98.09   20.20
  -6  -5  -3   13.90    3.90
  -6  -5  -3   15.30    7.10
  -6  -5  -3    4.60    3.40
  -6  -5  -3   12.00    5.30
   6   5   3   14.50    5.60
   6   5   3   19.60    7.60
   6   5   3   12.80    5.50
  -7  -5  -3   32.00    8.90
  -7  -5  -3   46.60   11.70
  -7  -5  -3   52.59    7.10
  -7  -5  -3   33.00    8.00
   7   5   3   22.20    7.90
   7   5   3   23.70    7.70
   7   5   3   23.40    7.20
   7   5   3   31.60    6.00
  -8  -5  -3   36.20    8.50
  -8  -5  -3   21.50    7.10
  -8  -5  -3   29.40    9.80
   8   5   3   40.30   10.70
   8   5   3   23.30    5.40
   8   5   3   42.40   13.20
   8   5   3   29.60    8.80
  -9  -5  -3    3.20    5.00
  -9  -5  -3   11.80    8.80
   9   5   3    9.80    5.60
   9   5   3    9.40    4.80
   9   5   3    7.60    9.40
 -10  -5  -3   75.09   17.60
  10   5   3   38.40   11.70
   8  -6  -3   41.80   14.10
   8  -6  -3   49.90   17.70
  -8   6   3   58.89    7.70
  -8   6   3   43.90   10.00
  -8   6   3   57.59    6.10
   7  -6  -3   30.40   12.00
   7  -6  -3   24.80   10.90
   7  -6  -3   17.40    8.70
  -7   6   3   20.40    4.20
  -7   6   3   32.70    5.00
  -7   6   3   48.30   10.90
   6  -6  -3   23.90    9.60
   6  -6  -3   19.00    9.70
   6  -6  -3   10.70    5.60
   6  -6  -3   16.70    8.30
  -6   6   3   22.80    8.90
  -6   6   3   18.90    3.60
  -6   6   3   16.80    6.20
  -6   6   3   16.60    3.50
   5  -6  -3    0.60    4.10
   5  -6  -3    0.70    2.90
   5  -6  -3    5.20    5.40
   5  -6  -3   -0.20    3.50
  -5   6   3    7.60    5.20
  -5   6   3    0.50    2.40
  -5   6   3   -0.90    1.30
  -5   6   3    3.70    1.70
  -5   6   3    1.50    1.50
   4  -6  -3   45.60   10.20
   4  -6  -3   64.29   12.10
   4  -6  -3   60.49   14.70
  -4   6   3   69.09    9.00
  -4   6   3   59.39    4.60
  -4   6   3   68.19   12.50
  -4   6   3   43.70    4.20
   3  -6  -3  448.66   35.10
   3  -6  -3  409.96   23.10
   3  -6  -3  439.16   30.30
   3  -6  -3  437.86   38.00
  -3   6   3  469.05   23.40
  -3   6   3  438.66   23.60
  -3   6   3  455.65   31.80
  -3   6   3  457.55   28.50
  -3   6   3  455.05   37.00
  -3   6   3  436.66   23.10
   2  -6  -3  707.23   46.60
   2  -6  -3  628.54   49.00
   2  -6  -3  657.83   33.30
   2  -6  -3  667.43   39.20
  -2   6   3  639.64   33.60
  -2   6   3  719.43   44.40
  -2   6   3  675.93   33.50
  -2   6   3  693.03   42.00
  -2   6   3  590.44   33.10
  -2   6   3  677.53   37.80
   1  -6  -3  660.23   46.10
   1  -6  -3  668.53   38.00
   1  -6  -3  568.74   48.70
  -1   6   3  689.23   33.90
  -1   6   3  654.53   41.90
  -1   6   3  692.43   37.40
  -1   6   3  775.52   47.30
  -1   6   3  662.03   33.60
   0  -6  -3  549.74   38.50
   0  -6  -3  524.55   26.50
   0  -6  -3  522.45   29.20
   0  -6  -3  446.96   40.70
   0  -6  -3  500.85   25.80
   0   6   3  516.95   29.10
   0   6   3  512.75   26.40
   0   6   3  503.55   39.90
   0   6   3  542.05   36.70
  -1  -6  -3  198.28   20.60
  -1  -6  -3  156.68   21.30
  -1  -6  -3  192.58   19.60
  -1  -6  -3  193.58   10.80
  -1  -6  -3  174.28   12.50
   1   6   3  181.08   12.80
   1   6   3  157.38   21.30
   1   6   3  204.98   20.00
   1   6   3  185.28   10.90
  -2  -6  -3  861.81   52.19
  -2  -6  -3  859.81   53.39
  -2  -6  -3  799.02   42.50
  -2  -6  -3  787.32   44.70
  -2  -6  -3  889.41   58.99
   2   6   3  819.62   53.99
   2   6   3  849.12   54.99
   2   6   3  847.42   43.00
   2   6   3  830.62   45.80
  -3  -6  -3  461.25   27.80
  -3  -6  -3  506.45   33.60
  -3  -6  -3  493.25   33.40
  -3  -6  -3  455.05   25.00
   3   6   3  442.16   34.10
   3   6   3  436.76   34.80
   3   6   3  422.36   37.50
   3   6   3  457.85   25.40
   3   6   3  433.26   28.40
  -4  -6  -3  623.64   36.60
  -4  -6  -3  592.54   32.90
  -4  -6  -3  642.64   40.30
  -4  -6  -3  594.24   32.10
  -4  -6  -3  646.34   41.80
   4   6   3  580.14   46.30
   4   6   3  611.54   37.80
   4   6   3  591.84   43.30
   4   6   3  607.44   33.40
   4   6   3  567.64   41.70
  -5  -6  -3   77.29    6.10
  -5  -6  -3   87.49    7.50
  -5  -6  -3   67.69   12.70
  -5  -6  -3   70.99   10.20
  -5  -6  -3   64.19    9.10
   5   6   3   64.19   11.00
   5   6   3   69.69    7.20
   5   6   3   79.99   25.20
   5   6   3   65.59   15.60
   5   6   3   72.89   21.10
   5   6   3   91.99    8.10
  -6  -6  -3   46.50    9.60
  -6  -6  -3   32.90    5.40
  -6  -6  -3   41.00    8.60
  -6  -6  -3   24.80    7.30
   6   6   3   33.70    5.30
   6   6   3   25.80    7.90
   6   6   3   35.00    6.00
   6   6   3   16.70    6.00
   6   6   3   29.00   10.00
   6   6   3   33.10   12.00
  -7  -6  -3   17.90    6.50
  -7  -6  -3   21.30    6.60
  -7  -6  -3   18.60    3.60
  -7  -6  -3   21.90    7.80
   7   6   3    8.90    4.30
   7   6   3   15.60    7.10
   7   6   3   17.80    8.40
   7   6   3    5.10    4.50
   7   6   3   11.50    4.00
  -8  -6  -3    4.60    5.40
  -8  -6  -3    1.40    1.90
  -8  -6  -3    8.40    3.90
  -8  -6  -3    2.20    3.80
   8   6   3    1.60    4.20
   8   6   3   -2.70    3.80
   8   6   3    4.60    3.70
   8   6   3   -9.60    7.80
   8   6   3   10.50    7.60
  -9  -6  -3   11.00    5.30
  -9  -6  -3    7.10    6.50
   9   6   3   30.10   11.10
   9   6   3   -8.10   11.70
   9   6   3   17.90    5.40
   9   6   3    2.10    5.10
 -10  -6  -3    5.80    6.00
 -10  -6  -3    1.70    4.70
  10   6   3    3.80    4.20
  10   6   3   -2.40    5.30
   8  -7  -3   16.40   14.80
   8  -7  -3   27.20   13.10
  -8   7   3   38.40   10.70
  -8   7   3   47.00    5.60
  -8   7   3   32.50    6.10
   7  -7  -3   38.10   17.50
   7  -7  -3   63.99   16.40
   7  -7  -3   28.40   11.80
  -7   7   3   56.19   11.70
  -7   7   3   46.70    6.10
   6  -7  -3    6.60    6.50
   6  -7  -3   -1.40    2.90
   6  -7  -3    2.10    6.10
  -6   7   3   -1.50    1.40
  -6   7   3    2.90    2.80
  -6   7   3    3.50    5.30
  -6   7   3   -0.50    1.20
   5  -7  -3  116.19   19.60
   5  -7  -3  110.29   23.40
   5  -7  -3  157.48   18.60
  -5   7   3  153.68   18.30
  -5   7   3  112.39    9.20
  -5   7   3  129.19    8.90
  -5   7   3  130.29    8.70
  -5   7   3  138.49   14.70
   4  -7  -3   64.59   16.00
   4  -7  -3   67.19   13.70
   4  -7  -3   76.49   12.90
  -4   7   3   73.89    5.90
  -4   7   3   78.19    5.70
  -4   7   3   77.99    6.50
  -4   7   3   78.79    9.90
  -4   7   3  101.79   13.60
   3  -7  -3   33.80    8.00
   3  -7  -3   25.90   11.00
   3  -7  -3   21.30    8.90
   3  -7  -3   20.60    2.60
  -3   7   3   24.20    2.70
  -3   7   3   29.80    8.30
  -3   7   3   20.20    2.90
  -3   7   3   26.10    7.80
  -3   7   3   26.70    5.80
  -3   7   3   31.40    3.40
   2  -7  -3   81.99    5.20
   2  -7  -3   83.89    9.60
   2  -7  -3   53.59   12.60
   2  -7  -3   72.39   17.20
  -2   7   3   77.69    5.10
  -2   7   3   70.79    5.70
  -2   7   3   74.09   13.20
  -2   7   3   73.89    8.20
  -2   7   3   87.69   13.70
  -2   7   3   75.29    5.50
   1  -7  -3  178.88   14.30
   1  -7  -3  193.98   22.20
   1  -7  -3  157.28   23.50
  -1   7   3  191.18   21.20
  -1   7   3  201.68   18.40
  -1   7   3  185.58   10.10
  -1   7   3  184.08   10.70
   0  -7  -3    5.70    3.10
   0  -7  -3   10.20    5.90
   0  -7  -3    3.90    2.30
   0  -7  -3    4.80    1.40
   0  -7  -3    4.30    1.10
   0   7   3    3.80    1.30
   0   7   3    5.20    2.30
   0   7   3    4.70    5.40
   0   7   3    3.30    3.80
  -1  -7  -3  362.16   36.10
  -1  -7  -3  385.76   23.20
  -1  -7  -3  446.36   34.50
  -1  -7  -3  388.96   20.70
  -1  -7  -3  402.66   33.30
   1   7   3  387.96   20.90
   1   7   3  297.37   33.40
   1   7   3  372.66   23.40
   1   7   3  385.26   32.10
  -2  -7  -3  215.28   21.50
  -2  -7  -3  234.08   13.60
  -2  -7  -3  235.48   22.60
  -2  -7  -3  236.28   15.90
  -2  -7  -3  272.97   28.20
   2   7   3  170.28   23.90
   2   7   3  227.48   17.10
   2   7   3  208.98   22.40
  -3  -7  -3   15.60    2.90
  -3  -7  -3   16.80    7.10
  -3  -7  -3   23.40    9.70
  -3  -7  -3   16.00    4.00
   3   7   3   21.60    5.60
   3   7   3   19.10    3.30
   3   7   3    8.90    6.30
   3   7   3   17.10    7.00
   3   7   3   18.90    8.30
  -4  -7  -3   24.00    7.30
  -4  -7  -3    7.90    2.80
  -4  -7  -3   10.40    2.70
  -4  -7  -3   14.10    5.50
   4   7   3    4.90    4.30
   4   7   3    4.30    2.30
   4   7   3   10.70    3.00
   4   7   3    3.70    3.40
   4   7   3   19.30    9.30
  -5  -7  -3  406.06   27.40
  -5  -7  -3  377.46   23.00
  -5  -7  -3  406.06   32.30
  -5  -7  -3  408.06   30.30
  -5  -7  -3  359.96   22.10
   5   7   3  375.96   38.40
   5   7   3  375.86   23.30
   5   7   3  390.56   38.30
   5   7   3  407.06   29.30
[truncated: 1,061,448 more chars]
