# Supplementary material for: D-O-A based organic phosphors for both aggregation-induced electrophosphorescence and host-free sensitization
Source: Nat Commun. 2023 Mar 25;14:1678. doi: 10.1038/s41467-023-37414-y (PMC10039947; doi:10.1038/s41467-023-37414-y)
Supplement: Supplementary file 3 — Source Data [file 41467_2023_37414_MOESM3_ESM.zip › Source data/Fig1b.CIF and checkcif file of RTP-D1 and RTP-D2/RTP-D2.cif]

data_1
_audit_creation_date               2022-05-27
_audit_creation_method
;
Olex2 1.5
(compiled 2021.12.09 svn.r5202d8cf for OlexSys, GUI svn.r6439)
;
_shelx_SHELXL_version_number       '2018/3'
_audit_contact_author_address      ?
_audit_contact_author_email        ?
_audit_contact_author_name         ''
_audit_contact_author_phone        ?
_publ_contact_author_id_orcid      ?
_publ_section_references
;
Dolomanov, O.V., Bourhis, L.J., Gildea, R.J, Howard, J.A.K. & Puschmann, H.
 (2009), J. Appl. Cryst. 42, 339-341.

Sheldrick, G.M. (2015). Acta Cryst. C71, 3-8.
;
_chemical_name_common              ?
_chemical_name_systematic          ?
_chemical_formula_moiety           'C42 H32 N4 O'
_chemical_formula_sum              'C42 H32 N4 O'
_chemical_formula_weight           608.71
_chemical_melting_point            ?
loop_
  _atom_type_symbol
  _atom_type_description
  _atom_type_scat_dispersion_real
  _atom_type_scat_dispersion_imag
  _atom_type_scat_source
 'C' 'C' 0.0033 0.0016 'International Tables Vol C Tables 4.2.6.8 and 6.1.1.4'
 'H' 'H' 0.0000 0.0000 'International Tables Vol C Tables 4.2.6.8 and 6.1.1.4'
 'N' 'N' 0.0061 0.0033 'International Tables Vol C Tables 4.2.6.8 and 6.1.1.4'
 'O' 'O' 0.0106 0.0060 'International Tables Vol C Tables 4.2.6.8 and 6.1.1.4'

_shelx_space_group_comment
;
The symmetry employed for this shelxl refinement is uniquely defined
by the following loop, which should always be used as a source of
symmetry information in preference to the above space-group names.
They are only intended as comments.
;
_space_group_crystal_system        'orthorhombic'
_space_group_IT_number             61
_space_group_name_H-M_alt          'P b c a'
_space_group_name_Hall             '-P 2ac 2ab'
loop_
  _space_group_symop_operation_xyz
 'x, y, z'
 '-x+1/2, -y, z+1/2'
 'x+1/2, -y+1/2, -z'
 '-x, y+1/2, -z+1/2'
 '-x, -y, -z'
 'x-1/2, y, -z-1/2'
 '-x-1/2, y-1/2, z'
 'x, -y-1/2, z-1/2'

_cell_length_a                     24.563(5)
_cell_length_b                     7.4471(16)
_cell_length_c                     34.619(7)
_cell_angle_alpha                  90
_cell_angle_beta                   90
_cell_angle_gamma                  90
_cell_volume                       6333(2)
_cell_formula_units_Z              8
_cell_measurement_reflns_used      5737
_cell_measurement_temperature      150(2)
_cell_measurement_theta_max        26.79
_cell_measurement_theta_min        2.35
_shelx_estimated_absorpt_T_max     ?
_shelx_estimated_absorpt_T_min     ?
_exptl_absorpt_coefficient_mu      0.078
_exptl_absorpt_correction_T_max    0.7457
_exptl_absorpt_correction_T_min    0.5845
_exptl_absorpt_correction_type     multi-scan
_exptl_absorpt_process_details
;
SADABS-2016/2 (Bruker,2016/2) was used for absorption correction.
wR2(int) was 0.1686 before and 0.1079 after correction.
The Ratio of minimum to maximum transmission is 0.7838.
The \l/2 correction factor is Not present.
;
_exptl_absorpt_special_details     ?
_exptl_crystal_colour              colourless
_exptl_crystal_colour_primary      colourless
_exptl_crystal_density_diffrn      1.277
_exptl_crystal_density_meas        ?
_exptl_crystal_density_method      ?
_exptl_crystal_description         BLOCK
_exptl_crystal_F_000               2560
_exptl_crystal_size_max            0.32
_exptl_crystal_size_mid            0.3
_exptl_crystal_size_min            0.14
_exptl_transmission_factor_max     ?
_exptl_transmission_factor_min     ?
_diffrn_reflns_av_R_equivalents    0.1079
_diffrn_reflns_av_unetI/netI       0.0782
_diffrn_reflns_Laue_measured_fraction_full  0.999
_diffrn_reflns_Laue_measured_fraction_max  0.999
_diffrn_reflns_limit_h_max         29
_diffrn_reflns_limit_h_min         -24
_diffrn_reflns_limit_k_max         8
_diffrn_reflns_limit_k_min         -8
_diffrn_reflns_limit_l_max         31
_diffrn_reflns_limit_l_min         -41
_diffrn_reflns_number              31687
_diffrn_reflns_point_group_measured_fraction_full  0.999
_diffrn_reflns_point_group_measured_fraction_max  0.999
_diffrn_reflns_theta_full          24.998
_diffrn_reflns_theta_max           24.998
_diffrn_reflns_theta_min           2.033
_diffrn_ambient_temperature        150.00
_diffrn_detector_area_resol_mean   ?
_diffrn_measured_fraction_theta_full  0.999
_diffrn_measured_fraction_theta_max  0.999
_diffrn_measurement_device_type    'Bruker APEX-II CCD'
_diffrn_measurement_method         '\f and \w scans'
_diffrn_radiation_type             MoK\a
_diffrn_radiation_wavelength       0.71073
_diffrn_source                     ?
_diffrn_source_current             1.4
_diffrn_source_power               0.07
_diffrn_source_voltage             50.0
_diffrn_standards_number           0
_reflns_Friedel_coverage           0.000
_reflns_Friedel_fraction_full      .
_reflns_Friedel_fraction_max       .
_reflns_number_gt                  3314
_reflns_number_total               5571
_reflns_special_details
;
 Reflections were merged by SHELXL according to the crystal
 class for the calculation of statistics and refinement.
 
 _reflns_Friedel_fraction is defined as the number of unique
 Friedel pairs measured divided by the number that would be
 possible theoretically, ignoring centric projections and
 systematic absences.
;
_reflns_threshold_expression       'I > 2\s(I)'
_computing_cell_refinement          'Bruker SMART'
_computing_data_collection         'Bruker SMART'
_computing_data_reduction           'Bruker SAINT'
_computing_molecular_graphics      'Olex2 1.5 (Dolomanov et al., 2009)'
_computing_publication_material    'Olex2 1.5 (Dolomanov et al., 2009)'
_computing_structure_refinement    'SHELXL 2018/3 (Sheldrick, 2015)'
_computing_structure_solution      'SHELXT 2014/5 (Sheldrick, 2014)'
_refine_diff_density_max           0.248
_refine_diff_density_min           -0.254
_refine_diff_density_rms           0.053
_refine_ls_extinction_coef         .
_refine_ls_extinction_method       none
_refine_ls_goodness_of_fit_ref     0.943
_refine_ls_hydrogen_treatment      constr
_refine_ls_matrix_type             full
_refine_ls_number_parameters       426
_refine_ls_number_reflns           5571
_refine_ls_number_restraints       0
_refine_ls_R_factor_all            0.1154
_refine_ls_R_factor_gt             0.0576
_refine_ls_restrained_S_all        0.943
_refine_ls_shift/su_max            0.000
_refine_ls_shift/su_mean           0.000
_refine_ls_structure_factor_coef   Fsqd
_refine_ls_weighting_details      
 'w=1/[\s^2^(Fo^2^)+(0.0635P)^2^+2.7122P] where P=(Fo^2^+2Fc^2^)/3'
_refine_ls_weighting_scheme        calc
_refine_ls_wR_factor_gt            0.1289
_refine_ls_wR_factor_ref           0.1562
_refine_special_details            ?
_olex2_refinement_description
;
1. Fixed Uiso
 At 1.2 times of:
  All C(H) groups
 At 1.5 times of:
  All C(H,H,H) groups
2.a Aromatic/amide H refined with riding coordinates:
 C1(H1), C2(H2), C3(H3), C8(H8), C9(H9), C12(H12), C16(H16), C17(H17),
 C18(H18), C21(H21), C22(H22), C23(H23), C24(H24), C26(H26), C27(H27), C29(H29),
  C30(H30), C32(H32), C33(H33), C34(H34), C35(H35), C36(H36), C37(H37),
 C38(H38), C41(H41), C42(H42)
2.b Idealised Me refined as rotating group:
 C39(H39A,H39B,H39C), C40(H40A,H40B,H40C)
;
_atom_sites_solution_hydrogens     geom
_atom_sites_solution_primary       ?
_atom_sites_solution_secondary     ?
loop_
  _atom_site_label
  _atom_site_type_symbol
  _atom_site_fract_x
  _atom_site_fract_y
  _atom_site_fract_z
  _atom_site_U_iso_or_equiv
  _atom_site_adp_type
  _atom_site_occupancy
  _atom_site_site_symmetry_order
  _atom_site_calc_flag
  _atom_site_refinement_flags_posn
  _atom_site_refinement_flags_adp
  _atom_site_refinement_flags_occupancy
  _atom_site_disorder_assembly
  _atom_site_disorder_group
 O1 O 0.11556(6) 0.8643(3) 0.18853(5) 0.0406(5) Uani 1 1 d . . . . .
 N1 N 0.24279(8) 0.4928(3) 0.05141(5) 0.0366(5) Uani 1 1 d . . . . .
 N2 N -0.10568(7) 1.0202(3) 0.20409(6) 0.0373(6) Uani 1 1 d . . . . .
 N3 N 0.15202(8) 0.4393(3) 0.02998(6) 0.0367(5) Uani 1 1 d . . . . .
 N4 N 0.22693(8) 0.3638(3) -0.01045(6) 0.0399(6) Uani 1 1 d . . . . .
 C1 C 0.43071(11) 0.3758(4) 0.00021(9) 0.0522(8) Uani 1 1 d . . . . .
 H1 H 0.468810 0.365062 -0.003904 0.063 Uiso 1 1 calc R U . . .
 C2 C 0.39497(12) 0.3157(4) -0.02726(9) 0.0521(8) Uani 1 1 d . . . . .
 H2 H 0.408627 0.263452 -0.050342 0.063 Uiso 1 1 calc R U . . .
 C3 C 0.33922(11) 0.3299(4) -0.02196(8) 0.0440(7) Uani 1 1 d . . . . .
 H3 H 0.314868 0.287868 -0.041268 0.053 Uiso 1 1 calc R U . . .
 C4 C 0.31921(10) 0.4062(4) 0.01184(7) 0.0358(6) Uani 1 1 d . . . . .
 C5 C 0.25987(10) 0.4215(4) 0.01799(7) 0.0365(6) Uani 1 1 d . . . . .
 C6 C 0.18854(10) 0.4990(4) 0.05586(7) 0.0340(6) Uani 1 1 d . . . . .
 C7 C 0.16842(9) 0.5838(4) 0.09156(7) 0.0331(6) Uani 1 1 d . . . . .
 C8 C 0.20459(10) 0.6663(4) 0.11723(7) 0.0423(7) Uani 1 1 d . . . . .
 H8 H 0.242637 0.659408 0.112525 0.051 Uiso 1 1 calc R U . . .
 C9 C 0.18601(10) 0.7571(4) 0.14903(7) 0.0414(7) Uani 1 1 d . . . . .
 H9 H 0.211014 0.811893 0.166331 0.050 Uiso 1 1 calc R U . . .
 C10 C 0.13033(9) 0.7684(4) 0.15584(7) 0.0348(6) Uani 1 1 d . . . . .
 C11 C 0.05992(9) 0.9052(4) 0.19288(7) 0.0357(7) Uani 1 1 d . . . . .
 C12 C 0.03785(10) 1.0456(4) 0.17269(7) 0.0373(7) Uani 1 1 d . . . . .
 H12 H 0.060568 1.114612 0.156171 0.045 Uiso 1 1 calc R U . . .
 C13 C -0.01735(9) 1.0900(4) 0.17581(7) 0.0324(6) Uani 1 1 d . . . . .
 C14 C -0.04924(9) 0.9850(4) 0.20076(7) 0.0322(6) Uani 1 1 d . . . . .
 C15 C -0.13749(9) 0.8987(4) 0.22736(8) 0.0384(7) Uani 1 1 d . . . . .
 C16 C -0.15205(10) 0.7323(4) 0.21323(9) 0.0474(8) Uani 1 1 d . . . . .
 H16 H -0.141908 0.697968 0.187800 0.057 Uiso 1 1 calc R U . . .
 C17 C -0.18162(11) 0.6153(5) 0.23639(10) 0.0602(9) Uani 1 1 d . . . . .
 H17 H -0.191353 0.499769 0.227011 0.072 Uiso 1 1 calc R U . . .
 C18 C -0.19679(12) 0.6677(5) 0.27311(10) 0.0622(10) Uani 1 1 d . . . . .
 H18 H -0.217901 0.589107 0.288693 0.075 Uiso 1 1 calc R U . . .
 C19 C -0.13229(9) 1.1341(4) 0.17752(7) 0.0345(6) Uani 1 1 d . . . . .
 C20 C -0.10218(9) 1.2435(4) 0.15239(7) 0.0343(6) Uani 1 1 d . . . . .
 C21 C -0.13097(10) 1.3532(4) 0.12690(7) 0.0421(7) Uani 1 1 d . . . . .
 H21 H -0.111181 1.428929 0.109864 0.051 Uiso 1 1 calc R U . . .
 C22 C -0.18743(10) 1.3559(4) 0.12549(8) 0.0473(8) Uani 1 1 d . . . . .
 H22 H -0.205920 1.431826 0.107766 0.057 Uiso 1 1 calc R U . . .
 C23 C -0.21628(10) 1.2461(4) 0.15033(8) 0.0475(8) Uani 1 1 d . . . . .
 H23 H -0.254937 1.245805 0.149533 0.057 Uiso 1 1 calc R U . . .
 C24 C -0.18938(10) 1.1369(4) 0.17629(7) 0.0401(7) Uani 1 1 d . . . . .
 H24 H -0.209668 1.063139 0.193448 0.048 Uiso 1 1 calc R U . . .
 C25 C -0.04027(9) 1.2543(4) 0.15496(7) 0.0358(6) Uani 1 1 d . . . . .
 C26 C 0.11318(9) 0.5936(4) 0.09956(7) 0.0367(6) Uani 1 1 d . . . . .
 H26 H 0.088117 0.536316 0.082677 0.044 Uiso 1 1 calc R U . . .
 C27 C 0.09366(10) 0.6846(4) 0.13149(7) 0.0371(7) Uani 1 1 d . . . . .
 H27 H 0.055693 0.689479 0.136616 0.044 Uiso 1 1 calc R U . . .
 C28 C 0.17342(10) 0.3760(4) -0.00284(7) 0.0377(7) Uani 1 1 d . . . . .
 C29 C 0.41131(10) 0.4522(4) 0.03404(9) 0.0495(8) Uani 1 1 d . . . . .
 H29 H 0.435963 0.494240 0.053156 0.059 Uiso 1 1 calc R U . . .
 C30 C 0.35549(10) 0.4668(4) 0.03975(8) 0.0424(7) Uani 1 1 d . . . . .
 H30 H 0.342011 0.518725 0.062918 0.051 Uiso 1 1 calc R U . . .
 C31 C 0.13574(10) 0.3178(4) -0.03378(7) 0.0412(7) Uani 1 1 d . . . . .
 C32 C 0.15635(12) 0.2325(4) -0.06668(7) 0.0476(7) Uani 1 1 d . . . . .
 H32 H 0.194386 0.211943 -0.068987 0.057 Uiso 1 1 calc R U . . .
 C33 C 0.12159(14) 0.1777(4) -0.09589(8) 0.0565(8) Uani 1 1 d . . . . .
 H33 H 0.135749 0.120224 -0.118229 0.068 Uiso 1 1 calc R U . . .
 C34 C 0.06633(14) 0.2069(4) -0.09246(9) 0.0579(9) Uani 1 1 d . . . . .
 H34 H 0.042572 0.168687 -0.112493 0.070 Uiso 1 1 calc R U . . .
 C35 C 0.04520(12) 0.2909(4) -0.06029(8) 0.0510(8) Uani 1 1 d . . . . .
 H35 H 0.007109 0.310931 -0.058304 0.061 Uiso 1 1 calc R U . . .
 C36 C 0.07993(11) 0.3465(4) -0.03060(8) 0.0462(8) Uani 1 1 d . . . . .
 H36 H 0.065458 0.403594 -0.008312 0.055 Uiso 1 1 calc R U . . .
 C37 C 0.02914(10) 0.8071(4) 0.21824(7) 0.0363(6) Uani 1 1 d . . . . .
 H37 H 0.045064 0.712729 0.232856 0.044 Uiso 1 1 calc R U . . .
 C38 C -0.02560(10) 0.8478(4) 0.22219(7) 0.0364(6) Uani 1 1 d . . . . .
 H38 H -0.047293 0.780943 0.239780 0.044 Uiso 1 1 calc R U . . .
 C39 C -0.02592(11) 1.4232(4) 0.17838(8) 0.0452(7) Uani 1 1 d . . . . .
 H39A H -0.038747 1.530010 0.164577 0.068 Uiso 1 1 calc R U . . .
 H39B H 0.013639 1.430176 0.181729 0.068 Uiso 1 1 calc R U . . .
 H39C H -0.043505 1.417016 0.203752 0.068 Uiso 1 1 calc R U . . .
 C40 C -0.01399(10) 1.2716(4) 0.11446(7) 0.0440(7) Uani 1 1 d . . . . .
 H40A H -0.021460 1.162768 0.099444 0.066 Uiso 1 1 calc R U . . .
 H40B H 0.025447 1.286924 0.117219 0.066 Uiso 1 1 calc R U . . .
 H40C H -0.029316 1.375957 0.101082 0.066 Uiso 1 1 calc R U . . .
 C41 C -0.15201(10) 0.9518(5) 0.26413(8) 0.0471(8) Uani 1 1 d . . . . .
 H41 H -0.142078 1.067105 0.273511 0.057 Uiso 1 1 calc R U . . .
 C42 C -0.18157(11) 0.8331(5) 0.28736(9) 0.0566(9) Uani 1 1 d . . . . .
 H42 H -0.191163 0.866493 0.312953 0.068 Uiso 1 1 calc R U . . .

loop_
  _atom_site_aniso_label
  _atom_site_aniso_U_11
  _atom_site_aniso_U_22
  _atom_site_aniso_U_33
  _atom_site_aniso_U_23
  _atom_site_aniso_U_13
  _atom_site_aniso_U_12
 O1 0.0301(9) 0.0540(14) 0.0377(10) -0.0078(9) 0.0003(7) 0.0039(9)
 N1 0.0371(12) 0.0368(15) 0.0358(11) -0.0003(11) 0.0033(9) 0.0011(10)
 N2 0.0296(11) 0.0427(16) 0.0394(12) 0.0054(11) 0.0046(9) -0.0017(10)
 N3 0.0425(12) 0.0327(15) 0.0351(11) 0.0008(11) -0.0013(10) -0.0023(10)
 N4 0.0450(13) 0.0378(16) 0.0369(12) -0.0002(11) 0.0015(10) 0.0009(11)
 C1 0.0397(16) 0.051(2) 0.0658(19) 0.0109(18) 0.0141(15) 0.0015(14)
 C2 0.0554(18) 0.048(2) 0.0528(18) 0.0041(16) 0.0213(15) 0.0093(15)
 C3 0.0470(16) 0.040(2) 0.0446(15) 0.0027(14) 0.0081(12) 0.0015(13)
 C4 0.0403(14) 0.0287(17) 0.0385(14) 0.0057(13) 0.0088(12) 0.0019(12)
 C5 0.0448(15) 0.0310(17) 0.0336(13) 0.0043(13) 0.0044(12) -0.0019(12)
 C6 0.0370(14) 0.0304(17) 0.0345(13) 0.0021(12) 0.0030(11) 0.0002(11)
 C7 0.0328(13) 0.0329(17) 0.0337(13) 0.0023(12) -0.0002(10) -0.0001(11)
 C8 0.0284(13) 0.057(2) 0.0412(15) -0.0051(15) 0.0019(11) 0.0017(13)
 C9 0.0297(13) 0.056(2) 0.0386(14) -0.0065(14) -0.0044(11) 0.0011(13)
 C10 0.0337(14) 0.0392(18) 0.0313(13) -0.0006(13) 0.0037(11) 0.0020(12)
 C11 0.0307(13) 0.046(2) 0.0301(13) -0.0093(13) -0.0003(11) 0.0008(12)
 C12 0.0351(14) 0.0443(19) 0.0323(13) -0.0008(13) 0.0015(11) -0.0023(13)
 C13 0.0318(13) 0.0353(17) 0.0301(13) -0.0061(12) 0.0011(10) -0.0043(11)
 C14 0.0315(13) 0.0364(17) 0.0286(12) -0.0054(13) 0.0016(10) 0.0017(11)
 C15 0.0303(13) 0.0379(19) 0.0471(15) 0.0082(14) 0.0013(12) -0.0014(12)
 C16 0.0424(15) 0.045(2) 0.0551(17) 0.0009(16) -0.0007(13) -0.0009(14)
 C17 0.0436(17) 0.044(2) 0.093(3) 0.011(2) -0.0108(17) -0.0034(15)
 C18 0.0423(17) 0.065(3) 0.080(2) 0.029(2) 0.0086(16) -0.0042(17)
 C19 0.0348(13) 0.0336(17) 0.0352(13) -0.0018(13) -0.0003(11) 0.0024(12)
 C20 0.0348(13) 0.0332(17) 0.0349(13) -0.0012(13) -0.0006(11) 0.0016(12)
 C21 0.0387(15) 0.042(2) 0.0453(15) 0.0073(14) 0.0051(12) 0.0015(13)
 C22 0.0406(15) 0.048(2) 0.0529(16) 0.0065(16) -0.0037(13) 0.0068(14)
 C23 0.0314(14) 0.054(2) 0.0571(17) -0.0002(16) 0.0014(13) 0.0025(14)
 C24 0.0360(14) 0.0404(19) 0.0440(15) 0.0009(14) 0.0037(12) 0.0001(13)
 C25 0.0346(13) 0.0382(18) 0.0347(13) 0.0019(13) -0.0002(11) -0.0034(12)
 C26 0.0337(13) 0.0390(18) 0.0373(14) -0.0019(13) -0.0012(11) -0.0023(12)
 C27 0.0301(13) 0.0439(19) 0.0372(14) 0.0011(14) -0.0004(11) -0.0049(12)
 C28 0.0450(15) 0.0327(18) 0.0353(14) 0.0020(13) 0.0005(12) -0.0028(12)
 C29 0.0394(15) 0.050(2) 0.0592(18) 0.0113(17) 0.0060(14) 0.0026(14)
 C30 0.0412(15) 0.041(2) 0.0450(15) 0.0038(14) 0.0094(12) 0.0011(13)
 C31 0.0503(16) 0.0347(18) 0.0384(15) 0.0061(14) -0.0030(12) -0.0068(13)
 C32 0.0687(18) 0.037(2) 0.0371(14) 0.0006(15) -0.0046(13) 0.0000(15)
 C33 0.091(2) 0.041(2) 0.0374(16) -0.0039(15) -0.0069(16) -0.0052(18)
 C34 0.083(2) 0.045(2) 0.0463(17) 0.0078(16) -0.0226(16) -0.0189(17)
 C35 0.0557(17) 0.049(2) 0.0486(17) 0.0153(16) -0.0117(14) -0.0118(15)
 C36 0.0532(17) 0.046(2) 0.0389(15) 0.0036(15) -0.0031(13) -0.0099(15)
 C37 0.0377(14) 0.0378(18) 0.0333(13) -0.0016(13) -0.0046(11) 0.0017(12)
 C38 0.0383(14) 0.0394(18) 0.0314(13) 0.0002(13) 0.0043(11) -0.0035(12)
 C39 0.0529(16) 0.0378(19) 0.0450(16) 0.0005(14) -0.0072(13) -0.0036(14)
 C40 0.0418(15) 0.050(2) 0.0400(14) 0.0067(15) -0.0010(12) -0.0036(14)
 C41 0.0386(15) 0.055(2) 0.0475(16) -0.0011(16) 0.0092(12) -0.0037(14)
 C42 0.0406(16) 0.076(3) 0.0527(18) 0.0128(19) 0.0118(14) 0.0013(16)

_geom_special_details
;
 All esds (except the esd in the dihedral angle between two l.s. planes)
 are estimated using the full covariance matrix.  The cell esds are taken
 into account individually in the estimation of esds in distances, angles
 and torsion angles; correlations between esds in cell parameters are only
 used when they are defined by crystal symmetry.  An approximate (isotropic)
 treatment of cell esds is used for estimating esds involving l.s. planes.
;
loop_
  _geom_bond_atom_site_label_1
  _geom_bond_atom_site_label_2
  _geom_bond_distance
  _geom_bond_site_symmetry_2
  _geom_bond_publ_flag
 O1 C10 1.386(3) . ?
 O1 C11 1.408(3) . ?
 N1 C5 1.340(3) . ?
 N1 C6 1.342(3) . ?
 N2 C14 1.415(3) . ?
 N2 C15 1.442(3) . ?
 N2 C19 1.412(3) . ?
 N3 C6 1.343(3) . ?
 N3 C28 1.338(3) . ?
 N4 C5 1.345(3) . ?
 N4 C28 1.343(3) . ?
 C1 H1 0.9500 . ?
 C1 C2 1.370(4) . ?
 C1 C29 1.387(4) . ?
 C2 H2 0.9500 . ?
 C2 C3 1.386(4) . ?
 C3 H3 0.9500 . ?
 C3 C4 1.391(4) . ?
 C4 C5 1.478(3) . ?
 C4 C30 1.390(4) . ?
 C6 C7 1.473(3) . ?
 C7 C8 1.399(3) . ?
 C7 C26 1.387(3) . ?
 C8 H8 0.9500 . ?
 C8 C9 1.370(3) . ?
 C9 H9 0.9500 . ?
 C9 C10 1.390(3) . ?
 C10 C27 1.382(3) . ?
 C11 C12 1.370(4) . ?
 C11 C37 1.370(3) . ?
 C12 H12 0.9500 . ?
 C12 C13 1.400(3) . ?
 C13 C14 1.404(3) . ?
 C13 C25 1.528(4) . ?
 C14 C38 1.390(3) . ?
 C15 C16 1.379(4) . ?
 C15 C41 1.380(4) . ?
 C16 H16 0.9500 . ?
 C16 C17 1.389(4) . ?
 C17 H17 0.9500 . ?
 C17 C18 1.381(5) . ?
 C18 H18 0.9500 . ?
 C18 C42 1.379(5) . ?
 C19 C20 1.403(3) . ?
 C19 C24 1.403(3) . ?
 C20 C21 1.395(3) . ?
 C20 C25 1.525(3) . ?
 C21 H21 0.9500 . ?
 C21 C22 1.388(3) . ?
 C22 H22 0.9500 . ?
 C22 C23 1.382(4) . ?
 C23 H23 0.9500 . ?
 C23 C24 1.381(4) . ?
 C24 H24 0.9500 . ?
 C25 C39 1.537(4) . ?
 C25 C40 1.549(3) . ?
 C26 H26 0.9500 . ?
 C26 C27 1.382(3) . ?
 C27 H27 0.9500 . ?
 C28 C31 1.480(3) . ?
 C29 H29 0.9500 . ?
 C29 C30 1.389(3) . ?
 C30 H30 0.9500 . ?
 C31 C32 1.399(4) . ?
 C31 C36 1.392(4) . ?
 C32 H32 0.9500 . ?
 C32 C33 1.385(4) . ?
 C33 H33 0.9500 . ?
 C33 C34 1.380(4) . ?
 C34 H34 0.9500 . ?
 C34 C35 1.378(4) . ?
 C35 H35 0.9500 . ?
 C35 C36 1.399(4) . ?
 C36 H36 0.9500 . ?
 C37 H37 0.9500 . ?
 C37 C38 1.385(3) . ?
 C38 H38 0.9500 . ?
 C39 H39A 0.9800 . ?
 C39 H39B 0.9800 . ?
 C39 H39C 0.9800 . ?
 C40 H40A 0.9800 . ?
 C40 H40B 0.9800 . ?
 C40 H40C 0.9800 . ?
 C41 H41 0.9500 . ?
 C41 C42 1.398(4) . ?
 C42 H42 0.9500 . ?

loop_
  _geom_angle_atom_site_label_1
  _geom_angle_atom_site_label_2
  _geom_angle_atom_site_label_3
  _geom_angle
  _geom_angle_site_symmetry_1
  _geom_angle_site_symmetry_3
  _geom_angle_publ_flag
 C10 O1 C11 116.90(18) . . ?
 C5 N1 C6 115.0(2) . . ?
 C14 N2 C15 117.4(2) . . ?
 C19 N2 C14 120.8(2) . . ?
 C19 N2 C15 119.35(19) . . ?
 C28 N3 C6 114.9(2) . . ?
 C28 N4 C5 115.1(2) . . ?
 C2 C1 H1 120.0 . . ?
 C2 C1 C29 120.0(3) . . ?
 C29 C1 H1 120.0 . . ?
 C1 C2 H2 119.4 . . ?
 C1 C2 C3 121.1(3) . . ?
 C3 C2 H2 119.4 . . ?
 C2 C3 H3 120.3 . . ?
 C2 C3 C4 119.5(3) . . ?
 C4 C3 H3 120.3 . . ?
 C3 C4 C5 120.1(2) . . ?
 C30 C4 C3 119.4(2) . . ?
 C30 C4 C5 120.5(2) . . ?
 N1 C5 N4 124.8(2) . . ?
 N1 C5 C4 117.6(2) . . ?
 N4 C5 C4 117.6(2) . . ?
 N1 C6 N3 125.1(2) . . ?
 N1 C6 C7 116.4(2) . . ?
 N3 C6 C7 118.5(2) . . ?
 C8 C7 C6 120.5(2) . . ?
 C26 C7 C6 121.2(2) . . ?
 C26 C7 C8 118.1(2) . . ?
 C7 C8 H8 119.5 . . ?
 C9 C8 C7 121.0(2) . . ?
 C9 C8 H8 119.5 . . ?
 C8 C9 H9 120.2 . . ?
 C8 C9 C10 119.6(2) . . ?
 C10 C9 H9 120.2 . . ?
 O1 C10 C9 115.3(2) . . ?
 C27 C10 O1 124.0(2) . . ?
 C27 C10 C9 120.7(2) . . ?
 C12 C11 O1 119.6(2) . . ?
 C12 C11 C37 121.1(2) . . ?
 C37 C11 O1 119.3(2) . . ?
 C11 C12 H12 119.2 . . ?
 C11 C12 C13 121.6(2) . . ?
 C13 C12 H12 119.2 . . ?
 C12 C13 C14 117.1(2) . . ?
 C12 C13 C25 120.7(2) . . ?
 C14 C13 C25 122.1(2) . . ?
 C13 C14 N2 119.6(2) . . ?
 C38 C14 N2 120.1(2) . . ?
 C38 C14 C13 120.3(2) . . ?
 C16 C15 N2 120.4(2) . . ?
 C16 C15 C41 121.2(3) . . ?
 C41 C15 N2 118.4(3) . . ?
 C15 C16 H16 120.2 . . ?
 C15 C16 C17 119.6(3) . . ?
 C17 C16 H16 120.2 . . ?
 C16 C17 H17 120.2 . . ?
 C18 C17 C16 119.7(3) . . ?
 C18 C17 H17 120.2 . . ?
 C17 C18 H18 119.7 . . ?
 C42 C18 C17 120.6(3) . . ?
 C42 C18 H18 119.7 . . ?
 C20 C19 N2 120.6(2) . . ?
 C20 C19 C24 120.0(2) . . ?
 C24 C19 N2 119.4(2) . . ?
 C19 C20 C25 121.4(2) . . ?
 C21 C20 C19 117.7(2) . . ?
 C21 C20 C25 120.7(2) . . ?
 C20 C21 H21 118.7 . . ?
 C22 C21 C20 122.5(3) . . ?
 C22 C21 H21 118.7 . . ?
 C21 C22 H22 120.6 . . ?
 C23 C22 C21 118.8(3) . . ?
 C23 C22 H22 120.6 . . ?
 C22 C23 H23 119.7 . . ?
 C24 C23 C22 120.6(2) . . ?
 C24 C23 H23 119.7 . . ?
 C19 C24 H24 119.8 . . ?
 C23 C24 C19 120.4(3) . . ?
 C23 C24 H24 119.8 . . ?
 C13 C25 C39 108.74(19) . . ?
 C13 C25 C40 109.9(2) . . ?
 C20 C25 C13 110.6(2) . . ?
 C20 C25 C39 107.6(2) . . ?
 C20 C25 C40 111.5(2) . . ?
 C39 C25 C40 108.3(2) . . ?
 C7 C26 H26 119.2 . . ?
 C27 C26 C7 121.7(2) . . ?
 C27 C26 H26 119.2 . . ?
 C10 C27 H27 120.6 . . ?
 C26 C27 C10 118.9(2) . . ?
 C26 C27 H27 120.6 . . ?
 N3 C28 N4 125.1(2) . . ?
 N3 C28 C31 118.2(2) . . ?
 N4 C28 C31 116.8(2) . . ?
 C1 C29 H29 120.3 . . ?
 C1 C29 C30 119.4(3) . . ?
 C30 C29 H29 120.3 . . ?
 C4 C30 H30 119.7 . . ?
 C29 C30 C4 120.6(3) . . ?
 C29 C30 H30 119.7 . . ?
 C32 C31 C28 119.7(2) . . ?
 C36 C31 C28 120.9(2) . . ?
 C36 C31 C32 119.4(3) . . ?
 C31 C32 H32 119.8 . . ?
 C33 C32 C31 120.3(3) . . ?
 C33 C32 H32 119.8 . . ?
 C32 C33 H33 120.1 . . ?
 C34 C33 C32 119.8(3) . . ?
 C34 C33 H33 120.1 . . ?
 C33 C34 H34 119.6 . . ?
 C35 C34 C33 120.8(3) . . ?
 C35 C34 H34 119.6 . . ?
 C34 C35 H35 120.1 . . ?
 C34 C35 C36 119.9(3) . . ?
 C36 C35 H35 120.1 . . ?
 C31 C36 C35 119.8(3) . . ?
 C31 C36 H36 120.1 . . ?
 C35 C36 H36 120.1 . . ?
 C11 C37 H37 120.6 . . ?
 C11 C37 C38 118.8(2) . . ?
 C38 C37 H37 120.6 . . ?
 C14 C38 H38 119.5 . . ?
 C37 C38 C14 120.9(2) . . ?
 C37 C38 H38 119.5 . . ?
 C25 C39 H39A 109.5 . . ?
 C25 C39 H39B 109.5 . . ?
 C25 C39 H39C 109.5 . . ?
 H39A C39 H39B 109.5 . . ?
 H39A C39 H39C 109.5 . . ?
 H39B C39 H39C 109.5 . . ?
 C25 C40 H40A 109.5 . . ?
 C25 C40 H40B 109.5 . . ?
 C25 C40 H40C 109.5 . . ?
 H40A C40 H40B 109.5 . . ?
 H40A C40 H40C 109.5 . . ?
 H40B C40 H40C 109.5 . . ?
 C15 C41 H41 120.5 . . ?
 C15 C41 C42 118.9(3) . . ?
 C42 C41 H41 120.5 . . ?
 C18 C42 C41 120.0(3) . . ?
 C18 C42 H42 120.0 . . ?
 C41 C42 H42 120.0 . . ?

loop_
  _geom_torsion_atom_site_label_1
  _geom_torsion_atom_site_label_2
  _geom_torsion_atom_site_label_3
  _geom_torsion_atom_site_label_4
  _geom_torsion
  _geom_torsion_site_symmetry_1
  _geom_torsion_site_symmetry_2
  _geom_torsion_site_symmetry_3
  _geom_torsion_site_symmetry_4
  _geom_torsion_publ_flag
 O1 C10 C27 C26 179.6(2) . . . . ?
 O1 C11 C12 C13 179.3(2) . . . . ?
 O1 C11 C37 C38 -179.7(2) . . . . ?
 N1 C6 C7 C8 5.5(4) . . . . ?
 N1 C6 C7 C26 -178.4(2) . . . . ?
 N2 C14 C38 C37 177.6(2) . . . . ?
 N2 C15 C16 C17 178.5(2) . . . . ?
 N2 C15 C41 C42 -178.2(2) . . . . ?
 N2 C19 C20 C21 -179.9(2) . . . . ?
 N2 C19 C20 C25 -4.8(4) . . . . ?
 N2 C19 C24 C23 -179.5(2) . . . . ?
 N3 C6 C7 C8 -172.6(2) . . . . ?
 N3 C6 C7 C26 3.5(4) . . . . ?
 N3 C28 C31 C32 -172.9(3) . . . . ?
 N3 C28 C31 C36 7.0(4) . . . . ?
 N4 C28 C31 C32 8.4(4) . . . . ?
 N4 C28 C31 C36 -171.8(3) . . . . ?
 C1 C2 C3 C4 -0.1(5) . . . . ?
 C1 C29 C30 C4 -0.2(4) . . . . ?
 C2 C1 C29 C30 0.1(5) . . . . ?
 C2 C3 C4 C5 -179.7(3) . . . . ?
 C2 C3 C4 C30 0.0(4) . . . . ?
 C3 C4 C5 N1 178.7(3) . . . . ?
 C3 C4 C5 N4 -1.7(4) . . . . ?
 C3 C4 C30 C29 0.2(4) . . . . ?
 C5 N1 C6 N3 0.5(4) . . . . ?
 C5 N1 C6 C7 -177.4(2) . . . . ?
 C5 N4 C28 N3 0.0(4) . . . . ?
 C5 N4 C28 C31 178.6(2) . . . . ?
 C5 C4 C30 C29 179.9(3) . . . . ?
 C6 N1 C5 N4 2.1(4) . . . . ?
 C6 N1 C5 C4 -178.3(2) . . . . ?
 C6 N3 C28 N4 2.3(4) . . . . ?
 C6 N3 C28 C31 -176.4(2) . . . . ?
 C6 C7 C8 C9 175.1(3) . . . . ?
 C6 C7 C26 C27 -175.0(3) . . . . ?
 C7 C8 C9 C10 -0.4(4) . . . . ?
 C7 C26 C27 C10 0.3(4) . . . . ?
 C8 C7 C26 C27 1.2(4) . . . . ?
 C8 C9 C10 O1 -179.4(2) . . . . ?
 C8 C9 C10 C27 1.9(4) . . . . ?
 C9 C10 C27 C26 -1.9(4) . . . . ?
 C10 O1 C11 C12 -79.3(3) . . . . ?
 C10 O1 C11 C37 102.7(3) . . . . ?
 C11 O1 C10 C9 169.4(2) . . . . ?
 C11 O1 C10 C27 -12.0(4) . . . . ?
 C11 C12 C13 C14 0.4(4) . . . . ?
 C11 C12 C13 C25 176.2(2) . . . . ?
 C11 C37 C38 C14 0.3(4) . . . . ?
 C12 C11 C37 C38 2.4(4) . . . . ?
 C12 C13 C14 N2 -178.0(2) . . . . ?
 C12 C13 C14 C38 2.2(4) . . . . ?
 C12 C13 C25 C20 162.8(2) . . . . ?
 C12 C13 C25 C39 -79.2(3) . . . . ?
 C12 C13 C25 C40 39.1(3) . . . . ?
 C13 C14 C38 C37 -2.6(4) . . . . ?
 C14 N2 C15 C16 -76.9(3) . . . . ?
 C14 N2 C15 C41 102.0(3) . . . . ?
 C14 N2 C19 C20 -13.3(4) . . . . ?
 C14 N2 C19 C24 166.5(2) . . . . ?
 C14 C13 C25 C20 -21.7(3) . . . . ?
 C14 C13 C25 C39 96.3(3) . . . . ?
 C14 C13 C25 C40 -145.3(2) . . . . ?
 C15 N2 C14 C13 174.5(2) . . . . ?
 C15 N2 C14 C38 -5.7(3) . . . . ?
 C15 N2 C19 C20 -175.0(2) . . . . ?
 C15 N2 C19 C24 4.8(4) . . . . ?
 C15 C16 C17 C18 0.9(4) . . . . ?
 C15 C41 C42 C18 -1.5(4) . . . . ?
 C16 C15 C41 C42 0.6(4) . . . . ?
 C16 C17 C18 C42 -1.8(5) . . . . ?
 C17 C18 C42 C41 2.1(5) . . . . ?
 C19 N2 C14 C13 12.5(4) . . . . ?
 C19 N2 C14 C38 -167.7(2) . . . . ?
 C19 N2 C15 C16 85.5(3) . . . . ?
 C19 N2 C15 C41 -95.7(3) . . . . ?
 C19 C20 C21 C22 -0.6(4) . . . . ?
 C19 C20 C25 C13 20.8(3) . . . . ?
 C19 C20 C25 C39 -97.9(3) . . . . ?
 C19 C20 C25 C40 143.5(3) . . . . ?
 C20 C19 C24 C23 0.4(4) . . . . ?
 C20 C21 C22 C23 0.2(4) . . . . ?
 C21 C20 C25 C13 -164.3(2) . . . . ?
 C21 C20 C25 C39 77.0(3) . . . . ?
 C21 C20 C25 C40 -41.6(4) . . . . ?
 C21 C22 C23 C24 0.5(4) . . . . ?
 C22 C23 C24 C19 -0.8(4) . . . . ?
 C24 C19 C20 C21 0.3(4) . . . . ?
 C24 C19 C20 C25 175.4(2) . . . . ?
 C25 C13 C14 N2 6.3(4) . . . . ?
 C25 C13 C14 C38 -173.5(2) . . . . ?
 C25 C20 C21 C22 -175.7(3) . . . . ?
 C26 C7 C8 C9 -1.1(4) . . . . ?
 C28 N3 C6 N1 -2.5(4) . . . . ?
 C28 N3 C6 C7 175.4(2) . . . . ?
 C28 N4 C5 N1 -2.3(4) . . . . ?
 C28 N4 C5 C4 178.1(2) . . . . ?
 C28 C31 C32 C33 -179.8(3) . . . . ?
 C28 C31 C36 C35 179.8(3) . . . . ?
 C29 C1 C2 C3 0.0(5) . . . . ?
 C30 C4 C5 N1 -1.0(4) . . . . ?
 C30 C4 C5 N4 178.6(3) . . . . ?
 C31 C32 C33 C34 -0.3(5) . . . . ?
 C32 C31 C36 C35 -0.4(4) . . . . ?
 C32 C33 C34 C35 0.3(5) . . . . ?
 C33 C34 C35 C36 -0.4(5) . . . . ?
 C34 C35 C36 C31 0.4(4) . . . . ?
 C36 C31 C32 C33 0.3(4) . . . . ?
 C37 C11 C12 C13 -2.8(4) . . . . ?
 C41 C15 C16 C17 -0.3(4) . . . . ?

_shelx_res_file
;
TITL 1_a.res in P2(1)/c New: Pbca
    1.res
    created by SHELXL-2018/3 at 18:21:28 on 27-May-2022
CELL 0.71073 24.563 7.4471 34.619 90 90 90
ZERR 8 0.005 0.0016 0.007 0 0 0
LATT 1
SYMM 0.5-X,-Y,0.5+Z
SYMM 0.5+X,0.5-Y,-Z
SYMM -X,0.5+Y,0.5-Z
SFAC C H N O
UNIT 336 256 32 8

L.S. 20
PLAN  5
TEMP -123.15
CONF
BOND $H
MORE -1
fmap 2
acta
OMIT 0 50
OMIT 1 3 18
REM <olex2.extras>
REM <HklSrc "%.\\1.hkl">
REM </olex2.extras>

WGHT    0.063500    2.712200
FVAR       0.23005
O1    4    0.115564    0.864280    0.188532    11.00000    0.03013    0.05402 =
         0.03770   -0.00785    0.00034    0.00386
N1    3    0.242790    0.492816    0.051411    11.00000    0.03708    0.03684 =
         0.03576   -0.00028    0.00327    0.00112
N2    3   -0.105676    1.020166    0.204089    11.00000    0.02964    0.04271 =
         0.03942    0.00541    0.00460   -0.00167
N3    3    0.152020    0.439305    0.029979    11.00000    0.04246    0.03272 =
         0.03506    0.00078   -0.00130   -0.00234
N4    3    0.226933    0.363833   -0.010448    11.00000    0.04498    0.03780 =
         0.03688   -0.00023    0.00154    0.00092
C1    1    0.430711    0.375776    0.000214    11.00000    0.03968    0.05112 =
         0.06576    0.01091    0.01408    0.00149
AFIX  43
H1    2    0.468810    0.365062   -0.003904    11.00000   -1.20000
AFIX   0
C2    1    0.394968    0.315719   -0.027261    11.00000    0.05539    0.04818 =
         0.05282    0.00407    0.02127    0.00934
AFIX  43
H2    2    0.408627    0.263452   -0.050342    11.00000   -1.20000
AFIX   0
C3    1    0.339222    0.329906   -0.021963    11.00000    0.04698    0.04035 =
         0.04458    0.00274    0.00810    0.00146
AFIX  43
H3    2    0.314868    0.287868   -0.041268    11.00000   -1.20000
AFIX   0
C4    1    0.319212    0.406173    0.011839    11.00000    0.04030    0.02871 =
         0.03853    0.00566    0.00877    0.00190
C5    1    0.259868    0.421505    0.017990    11.00000    0.04483    0.03101 =
         0.03360    0.00434    0.00438   -0.00194
C6    1    0.188536    0.499008    0.055859    11.00000    0.03703    0.03037 =
         0.03447    0.00209    0.00297    0.00018
C7    1    0.168419    0.583779    0.091563    11.00000    0.03280    0.03291 =
         0.03369    0.00232   -0.00020   -0.00013
C8    1    0.204590    0.666345    0.117225    11.00000    0.02841    0.05739 =
         0.04123   -0.00512    0.00190    0.00171
AFIX  43
H8    2    0.242637    0.659408    0.112525    11.00000   -1.20000
AFIX   0
C9    1    0.186008    0.757071    0.149034    11.00000    0.02969    0.05601 =
         0.03859   -0.00650   -0.00444    0.00115
AFIX  43
H9    2    0.211014    0.811893    0.166331    11.00000   -1.20000
AFIX   0
C10   1    0.130330    0.768400    0.155839    11.00000    0.03375    0.03924 =
         0.03126   -0.00055    0.00370    0.00203
C11   1    0.059916    0.905181    0.192878    11.00000    0.03066    0.04615 =
         0.03015   -0.00929   -0.00034    0.00079
C12   1    0.037848    1.045633    0.172694    11.00000    0.03514    0.04432 =
         0.03233   -0.00081    0.00153   -0.00234
AFIX  43
H12   2    0.060568    1.114612    0.156171    11.00000   -1.20000
AFIX   0
C13   1   -0.017348    1.090046    0.175808    11.00000    0.03182    0.03530 =
         0.03005   -0.00610    0.00109   -0.00426
C14   1   -0.049244    0.985034    0.200763    11.00000    0.03146    0.03645 =
         0.02864   -0.00545    0.00163    0.00172
C15   1   -0.137493    0.898666    0.227359    11.00000    0.03030    0.03787 =
         0.04710    0.00815    0.00127   -0.00136
C16   1   -0.152046    0.732332    0.213230    11.00000    0.04238    0.04459 =
         0.05511    0.00092   -0.00071   -0.00091
AFIX  43
H16   2   -0.141908    0.697968    0.187800    11.00000   -1.20000
AFIX   0
C17   1   -0.181618    0.615279    0.236387    11.00000    0.04357    0.04423 =
         0.09290    0.01067   -0.01082   -0.00340
AFIX  43
H17   2   -0.191353    0.499769    0.227011    11.00000   -1.20000
AFIX   0
C18   1   -0.196790    0.667719    0.273113    11.00000    0.04226    0.06458 =
         0.07983    0.02850    0.00863   -0.00423
AFIX  43
H18   2   -0.217901    0.589107    0.288693    11.00000   -1.20000
AFIX   0
C19   1   -0.132292    1.134055    0.177516    11.00000    0.03483    0.03356 =
         0.03523   -0.00178   -0.00034    0.00240
C20   1   -0.102177    1.243460    0.152390    11.00000    0.03477    0.03321 =
         0.03488   -0.00122   -0.00061    0.00155
C21   1   -0.130975    1.353182    0.126902    11.00000    0.03870    0.04225 =
         0.04534    0.00734    0.00514    0.00147
AFIX  43
H21   2   -0.111181    1.428929    0.109864    11.00000   -1.20000
AFIX   0
C22   1   -0.187434    1.355884    0.125489    11.00000    0.04059    0.04836 =
         0.05294    0.00646   -0.00375    0.00684
AFIX  43
H22   2   -0.205920    1.431826    0.107766    11.00000   -1.20000
AFIX   0
C23   1   -0.216277    1.246109    0.150330    11.00000    0.03140    0.05402 =
         0.05707   -0.00023    0.00142    0.00249
AFIX  43
H23   2   -0.254937    1.245805    0.149533    11.00000   -1.20000
AFIX   0
C24   1   -0.189384    1.136883    0.176294    11.00000    0.03602    0.04038 =
         0.04397    0.00089    0.00375    0.00008
AFIX  43
H24   2   -0.209668    1.063139    0.193448    11.00000   -1.20000
AFIX   0
C25   1   -0.040273    1.254309    0.154959    11.00000    0.03463    0.03816 =
         0.03470    0.00186   -0.00023   -0.00344
C26   1    0.113177    0.593584    0.099563    11.00000    0.03368    0.03904 =
         0.03731   -0.00189   -0.00116   -0.00225
AFIX  43
H26   2    0.088117    0.536316    0.082677    11.00000   -1.20000
AFIX   0
C27   1    0.093660    0.684600    0.131492    11.00000    0.03015    0.04387 =
         0.03723    0.00108   -0.00045   -0.00486
AFIX  43
H27   2    0.055693    0.689479    0.136616    11.00000   -1.20000
AFIX   0
C28   1    0.173425    0.375989   -0.002843    11.00000    0.04499    0.03270 =
         0.03534    0.00201    0.00048   -0.00285
C29   1    0.411306    0.452221    0.034044    11.00000    0.03942    0.04991 =
         0.05921    0.01130    0.00595    0.00263
AFIX  43
H29   2    0.435963    0.494240    0.053156    11.00000   -1.20000
AFIX   0
C30   1    0.355490    0.466831    0.039746    11.00000    0.04120    0.04087 =
         0.04505    0.00379    0.00938    0.00109
AFIX  43
H30   2    0.342011    0.518725    0.062918    11.00000   -1.20000
AFIX   0
C31   1    0.135739    0.317835   -0.033778    11.00000    0.05035    0.03474 =
         0.03842    0.00614   -0.00297   -0.00685
C32   1    0.156352    0.232461   -0.066676    11.00000    0.06874    0.03707 =
         0.03711    0.00065   -0.00461   -0.00001
AFIX  43
H32   2    0.194386    0.211943   -0.068987    11.00000   -1.20000
AFIX   0
C33   1    0.121585    0.177716   -0.095888    11.00000    0.09089    0.04120 =
         0.03741   -0.00392   -0.00686   -0.00518
AFIX  43
H33   2    0.135749    0.120224   -0.118229    11.00000   -1.20000
AFIX   0
C34   1    0.066329    0.206896   -0.092459    11.00000    0.08296    0.04460 =
         0.04629    0.00775   -0.02258   -0.01893
AFIX  43
H34   2    0.042572    0.168687   -0.112493    11.00000   -1.20000
AFIX   0
C35   1    0.045200    0.290859   -0.060295    11.00000    0.05568    0.04873 =
         0.04855    0.01533   -0.01165   -0.01178
AFIX  43
H35   2    0.007109    0.310931   -0.058304    11.00000   -1.20000
AFIX   0
C36   1    0.079927    0.346454   -0.030596    11.00000    0.05319    0.04642 =
         0.03888    0.00359   -0.00307   -0.00987
AFIX  43
H36   2    0.065458    0.403594   -0.008312    11.00000   -1.20000
AFIX   0
C37   1    0.029144    0.807050    0.218235    11.00000    0.03770    0.03782 =
         0.03332   -0.00157   -0.00464    0.00167
AFIX  43
H37   2    0.045064    0.712729    0.232856    11.00000   -1.20000
AFIX   0
C38   1   -0.025603    0.847766    0.222185    11.00000    0.03833    0.03939 =
         0.03139    0.00023    0.00426   -0.00347
AFIX  43
H38   2   -0.047293    0.780943    0.239780    11.00000   -1.20000
AFIX   0
C39   1   -0.025921    1.423181    0.178376    11.00000    0.05289    0.03778 =
         0.04503    0.00046   -0.00725   -0.00357
AFIX 137
H39A  2   -0.038747    1.530010    0.164577    11.00000   -1.50000
H39B  2    0.013639    1.430176    0.181729    11.00000   -1.50000
H39C  2   -0.043505    1.417016    0.203752    11.00000   -1.50000
AFIX   0
C40   1   -0.013987    1.271575    0.114456    11.00000    0.04176    0.05042 =
         0.03997    0.00668   -0.00104   -0.00362
AFIX 137
H40A  2   -0.021460    1.162768    0.099444    11.00000   -1.50000
H40B  2    0.025447    1.286924    0.117219    11.00000   -1.50000
H40C  2   -0.029316    1.375957    0.101082    11.00000   -1.50000
AFIX   0
C41   1   -0.152009    0.951785    0.264131    11.00000    0.03864    0.05524 =
         0.04751   -0.00115    0.00922   -0.00370
AFIX  43
H41   2   -0.142078    1.067105    0.273511    11.00000   -1.20000
AFIX   0
C42   1   -0.181567    0.833133    0.287357    11.00000    0.04063    0.07637 =
         0.05267    0.01279    0.01181    0.00126
AFIX  43
H42   2   -0.191163    0.866493    0.312953    11.00000   -1.20000
AFIX   0
HKLF 4 1 0 1 0 0 0 -1 -1 0 0


REM  1_a.res in P2(1)/c New: Pbca
REM wR2 = 0.1562, GooF = S = 0.943, Restrained GooF = 0.943 for all data
REM R1 = 0.0576 for 3314 Fo > 4sig(Fo) and 0.1154 for all 5571 data
REM 426 parameters refined using 0 restraints

END

WGHT      0.0808      0.0000

REM Highest difference peak  0.248,  deepest hole -0.254,  1-sigma level  0.053
Q1    1  -0.2154  1.4590  0.0968  11.00000  0.05    0.25
Q2    1   0.1604  0.0032 -0.1174  11.00000  0.05    0.23
Q3    1   0.1094  0.9908  0.1202  11.00000  0.05    0.20
Q4    1  -0.1666  0.7723  0.3379  11.00000  0.05    0.20
Q5    1  -0.1348  0.6827  0.2754  11.00000  0.05    0.20
;
_shelx_res_checksum                62627
_shelx_hkl_file
;
   0   0   1   -2.10    1.50
   0   0   1    1.40    0.80
   0   0  -1    1.20    1.80
   0   0  -1   -0.10    0.70
   0   0   2 1310.97  114.29
   0   0   2 1232.08  106.69
   0   0  -2 1344.97  111.99
   0   0  -3    0.60    3.60
   0   0  -3    0.10    1.30
   0   0   3    0.90    1.30
   0   0   3   -1.90    2.30
   0   0  -4  164.28   17.20
   0   0   4  170.78   24.20
   0   0   4  163.08   16.80
   0   0  -5    1.80    2.50
   0   0   5   -0.30    7.00
   0   0   6    1.10    7.40
   0   0   7   -8.10    5.20
   0   0   8   46.40   15.70
   0   0   9  -21.80    9.60
   0  -1   1    0.40    0.70
   0   1   1   -0.70    2.10
   0   1   1    0.60    0.90
   0  -1  -1    0.10    1.30
   0  -1   1   -0.60    1.50
   0   1  -1    0.80    0.90
   0   1  -1   -0.60    1.30
   0  -1  -2    2.10    1.70
   0   1   2   -2.80    2.10
   0   1   2    2.30    1.30
   0   1  -2    0.00    1.20
   0  -1  -2   -1.40    2.40
   0  -1   2    1.10    1.30
   0   1  -2    0.40    3.20
   0  -1   3   -3.40    2.50
   0  -1  -3    0.40    1.10
   0   1  -3    0.60    1.10
   0  -1  -3    1.00    3.80
   0  -1   3    0.20    1.50
   0   1   3    2.90    1.70
   0   1  -3   -0.60    2.30
   0   1   4   -3.20    1.40
   0   1  -4   10.10    6.50
   0  -1   4   -1.90    4.70
   0   1  -4    1.30    1.60
   0   1   4    5.40    5.80
   0  -1   4    0.20    1.30
   0   1   5    2.80    6.50
   0  -1   6    9.10   10.80
   0   1   6   -2.50    7.50
   0   1   7    2.40    6.90
   0  -1   7   -3.10    7.90
   0  -1   8    2.30   10.40
   0   1   8   20.50   12.50
   0  -1   9   -7.70    8.60
   0   1   9   -7.70   12.30
   0  -2   1 1421.66  122.49
   0   2   1 1493.35  123.49
   0  -2  -1 1435.06  123.49
   0   2  -1 1505.05  120.79
   0  -2   1 1501.15  120.79
   0   2   2  132.19   16.60
   0  -2   2  140.89   12.40
   0   2  -2  113.19   12.20
   0   2  -2  139.79   16.40
   0  -2  -2  146.99   17.10
   0  -2   2  134.69   16.20
   0   2   2  115.89   12.10
   0  -2   3  178.38   20.50
   0   2   3  140.69   19.90
   0   2  -3  150.68   19.90
   0   2   3  124.49   13.80
   0  -2   3  145.49   14.30
   0  -2  -3  145.19   23.20
   0   2  -3  143.39   14.30
   0   2   4   73.59   15.80
   0   2  -4   78.79   10.20
   0   2  -4   87.59   17.70
   0   2   4  100.29   10.80
   0  -2   4   86.19   17.10
   0   2   5    5.60    5.30
   0   2  -5    1.00    2.80
   0  -2   5   11.20   10.10
   0  -2   6    1.20    6.70
   0   2   6   21.80   12.00
   0   2  -6   13.90    5.10
   0  -2   7   33.30   14.10
   0   2   7   40.60   14.30
   0  -2   8   36.00   15.40
   0   2   8   32.30   16.90
   0   2   9   -0.90   11.20
   0  -2   9    2.50   13.40
   0   3   0    0.40    0.40
   0  -3   0    0.30    0.40
   0   3   1    0.60    2.00
   0   3  -1    0.20    1.60
   0  -3   1    1.40    1.70
   0   3  -1   -0.30    0.70
   0  -3  -1   -1.10    1.60
   0  -3   1    0.30    0.60
   0   3  -2    1.20    1.20
   0  -3   2    1.40    1.30
   0  -3   2    1.50    2.70
   0  -3  -2   -0.50    1.90
   0   3  -2    1.20    2.20
   0   3   2    0.80    3.10
   0   3  -3    1.00    1.40
   0   3  -3    3.70    3.70
   0   3   3    0.50    1.50
   0  -3   3   -3.00    2.30
   0   3   3    0.70    3.20
   0   3   4    0.00    1.70
   0   3  -4    1.20    1.50
   0   3   4   -4.40    1.90
   0   3  -4   -2.50    4.70
   0  -3   4    2.40    3.70
   0  -3   5    2.10    5.80
   0   3  -5   -1.20    1.20
   0   3   5   -5.30    4.30
   0   3   6    3.00    6.00
   0  -3   6   -4.50    5.70
   0   3  -6    3.10    2.40
   0  -3   7    1.80    8.00
   0   3  -7    2.70    3.80
   0   3   7  -11.60    7.40
   0  -3   8    1.00   10.20
   0   3   8    0.80    7.30
   0  -3   9  -10.50   10.70
   0   3   9   -5.80   11.20
   0  -4  -1  302.97   28.20
   0  -4   1  298.67   25.30
   0   4   1  300.77   28.10
   0   4  -1  283.17   25.20
   0  -4   1  304.47   26.40
   0   4  -1  283.57   26.40
   0  -4   2   94.09   12.20
   0  -4  -2  105.69   14.20
   0   4  -2   87.09    9.00
   0   4  -2   71.79   11.30
   0  -4   2   78.99    8.70
   0   4   2   88.29   13.10
   0  -4   3  108.19   10.40
   0   4   3   67.29    9.40
   0   4  -3   91.79   10.10
   0  -4   3  119.19   15.60
   0  -4  -3   71.49   14.70
   0   4   3  104.09   16.00
   0   4  -3   91.69   14.60
   0   4   4   64.99    8.30
   0   4  -4   84.69    9.40
   0   4  -4   70.09   14.90
   0  -4   4   47.70   12.40
   0   4   4   52.69   14.40
   0  -4   5   21.40    9.00
   0   4  -5   14.50    4.70
   0   4   5   15.30    9.70
   0  -4   6   -0.50    7.90
   0   4   6  -12.60    6.40
   0   4  -6   11.00    4.70
   0   4  -7   23.60    6.70
   0  -4   7   13.70    9.80
   0   4   7   18.00    9.80
   0  -4   8    1.70    9.40
   0   4   8   -2.90   10.00
   0  -4   9   -7.40   11.80
   0   4   9  -11.10    9.10
   0  -5   0   -0.20    0.60
   0   5   0    0.40    0.60
   0   5   1    1.60    2.70
   0   5  -1   -0.40    0.70
   0  -5   1   -1.00    1.20
   0   5  -1    0.20    1.40
   0  -5   1   -0.20    0.60
   0   5  -2    0.10    0.90
   0   5  -2    3.10    2.70
   0  -5   2   -1.00    0.70
   0  -5  -2    0.00    2.60
   0  -5   2    0.60    1.80
   0   5   2    0.60    2.90
   0  -5   3   -0.80    3.10
   0   5  -3   -1.50    1.30
   0   5   3   -1.10    1.90
   0   5   3    1.50    1.40
   0  -5   3    0.00    1.30
   0   5  -3    0.20    3.60
   0   5  -4    2.60    2.10
   0   5  -4   -8.00    4.10
   0  -5   4   -2.30    3.40
   0   5   4    3.90    4.60
   0   5   4   -0.60    1.60
   0  -5   5   -4.20    4.80
   0   5  -5   -0.10    1.60
   0   5   5    2.00    5.70
   0  -5   6   -2.10    7.10
   0   5  -6    3.50    2.50
   0   5   6   -4.50    6.50
   0   5  -7    0.50    4.20
   0  -5   7   -1.90    4.90
   0   5   7    8.50    9.10
   0   5   8    2.40    5.70
   0  -5   8    6.10   11.20
   0   5   9  -11.40    8.80
   0   6   0 2423.36  198.38
   0  -6   0 2425.86  198.38
   0   6   1    2.00    1.10
   0  -6   1    3.80    1.60
   0   6   1    3.40    2.40
   0  -6   1    6.30    1.60
   0   6  -1    3.80    1.80
   0  -6   2  125.59   14.70
   0   6  -2  125.49   12.50
   0   6   2  122.59   16.70
   0   6  -2  126.29   15.00
   0  -6   2  130.89   12.50
   0  -6   3   71.49    8.10
   0  -6   3   50.39   10.90
   0   6  -3   54.19   12.00
   0   6  -3   72.49    8.30
   0   6   3   54.59   13.00
   0  -6   4   83.09   16.80
   0   6  -4   99.19   11.90
   0   6  -4   97.59   18.30
   0   6   4  112.29   11.70
   0   6   4   94.39   19.40
   0  -6   5  105.39   20.50
   0   6  -5   98.69   12.60
   0   6   5  111.19   22.30
   0  -6   6   77.89   18.10
   0   6  -6   63.19   11.00
   0   6   6   61.19   18.00
   0   6   7   46.70   16.70
   0  -6   7   72.29   18.30
   0   6  -7   45.70    9.70
   0   6   8    7.20    9.00
   0  -6   8    7.80   10.20
   0   6  -8   -1.50    4.20
   0   6   9   51.49   20.80
   0  -6   9   57.09   21.20
   0   7   0   -1.10    1.00
   0  -7   0    0.80    1.00
   0   7   0    1.00    1.00
   0   7   1    2.20    2.40
   0  -7   1    1.60    1.00
   0   7  -1   -1.60    1.00
   0  -7   1   -0.60    0.60
   0   7   1   -0.60    0.80
   0   7  -1    0.20    1.00
   0  -7   2    0.30    1.50
   0   7  -2   -0.90    0.60
   0   7   2   -1.50    2.30
   0  -7   2   -0.30    1.90
   0   7  -2   -0.40    1.50
   0  -7   3   -1.00    2.70
   0   7  -3    2.70    4.20
   0  -7   3   -1.50    1.60
   0   7  -3    2.00    1.80
   0   7   3   -3.30    2.90
   0  -7   4   -1.60    3.40
   0   7  -4    1.30    1.80
   0   7   4    0.90    5.70
   0   7   4   -2.60    1.90
   0   7  -4   -6.70    4.30
   0   7  -5    1.60    1.90
   0   7   5    3.00    5.30
   0  -7   5   -4.00    3.70
   0  -7   6   -6.00    4.90
   0   7   6   -9.70    6.10
   0   7  -6   -2.70    1.90
   0  -7   7    4.60    8.80
   0   7   7   11.30   10.00
   0   7  -7    3.30    3.80
   0   7  -8    2.10    3.10
   0   7   8   -3.80   10.10
   0  -7   8  -16.20    6.60
   0   7   9   -6.50   12.30
   0  -7   9   31.50   10.20
   0   8   0  143.19   13.30
   0  -8   0  143.39   13.30
   0   8   0  147.09   13.50
   0   8   1  915.31   75.69
   0   8  -1  924.61   75.79
   0  -8   1  858.81   74.99
   0  -8   1  898.31   75.89
   0   8   1  976.70   79.29
   0   8  -1  907.71   76.09
   0  -8   2   21.00    4.90
   0   8   2   18.10    6.20
   0   8  -2   26.60    5.70
   0   8  -2   22.90    4.30
   0  -8   2   23.40    4.30
   0   8   3    1.30    4.60
   0  -8   3    1.20    1.80
   0  -8   3    1.50    3.30
   0   8  -3    2.10    2.30
   0   8  -3   -0.80    3.20
   0  -8   4    8.20    4.20
   0   8   4    6.30    3.70
   0   8  -4   16.30    4.30
   0   8  -4    7.80    5.80
   0   8  -5  155.08   17.40
   0   8   5  137.09   26.40
   0  -8   5  149.39   22.90
   0   8   6    9.10    5.90
   0   8  -6    6.20    3.70
   0  -8   6    3.10    6.50
   0   8   7   27.00   13.50
   0   8  -7    6.50    4.80
   0  -8   7   20.90   11.80
   0   8   8   14.30    9.50
   0   8  -8    7.70    5.30
   0  -8   8    5.80   11.30
   0   8   9    5.00   12.40
   0  -8   9   20.30   15.40
   0   9   0   -0.40    1.20
   0   9   0    2.40    1.10
   0  -9   0    1.60    1.20
   0   9   1   -0.90    0.60
   0  -9   1    0.60    0.50
   0   9  -1    0.80    1.00
   0   9   1    1.60    2.40
   0   9  -1    0.20    0.90
   0  -9   1    0.30    1.10
   0   9   2   -0.40    1.00
   0   9  -2    0.10    1.70
   0  -9   2   -0.30    1.60
   0   9   2    4.90    4.00
   0  -9   2    1.40    1.10
   0   9  -2    0.50    1.50
   0   9  -3   -0.50    1.70
   0   9   3   -1.50    3.60
   0   9  -3   -0.60    3.50
   0  -9   3   -4.50    1.70
   0   9   4    1.20    3.80
   0   9  -4   -2.30    1.50
   0  -9   4    1.60    5.20
   0   9  -5    1.80    1.80
   0  -9   5   -3.90    4.80
   0   9   5   -2.00    5.70
   0  -9   6    1.40    6.80
   0   9   6    3.40    8.70
   0   9  -6   -0.30    2.80
   0   9  -7   -2.60    5.90
   0  -9   7    0.90    7.80
   0   9   7   -5.50    8.60
   0   9   8   -5.80    9.60
   0  -9   8   -5.70    8.50
   0   9  -8   -7.30    3.30
   0   9  -9    2.80    6.10
   0   9   9   -9.60   12.80
   0  -9   9   -5.70   11.80
   0  10   0  165.68   15.10
   0  10   0  164.78   15.10
   0 -10   0  163.98   15.20
   0  10   0  159.88   13.90
   0  10   1  471.25   40.90
   0 -10   1  496.05   41.30
   0 -10  -1  459.95   41.00
   0 -10   1  484.45   39.20
   0  10   1  482.75   44.10
   0  10   2  296.17   26.00
   0  10  -2  282.17   26.50
   0  10   2  293.77   31.50
   0 -10   2  276.07   26.40
   0 -10   2  304.67   27.20
   0  10  -2  295.77   28.20
   0  10  -3   49.50   10.60
   0  10  -3   57.69    7.80
   0  10   3   69.69   14.30
   0 -10   3   56.49   10.10
   0  10  -4  107.39   13.50
   0  10   4  127.99   23.20
   0 -10   4  131.69   18.00
   0  10  -5   25.70    6.90
   0  10   5   21.60   10.80
   0 -10   5   16.00    8.50
   0 -10   6   58.19   15.00
   0  10  -6   44.00    9.30
   0  10   6   51.29   15.90
   0 -10   7   30.30   10.20
   0  10  -7   10.40    5.10
   0 -10   8   15.40   14.90
   0  10   8    7.10   10.50
   0  10  -8    3.60    5.00
   0 -10   9   -8.10   12.20
   0  10   9  -16.70   10.50
   0  10  -9   -3.10    5.20
   0  11   0    3.30    0.80
   0 -11   0    2.40    1.60
   0  11   0    7.10    1.90
   0  11   0    7.80    2.20
   0  11  -1    1.00    1.30
   0 -11  -1   -1.50    1.20
   0  11   1    1.40    1.20
   0  11   1    1.30    2.60
   0 -11   2    1.10    1.30
   0  11   2   -3.50    3.10
   0 -11   2    1.20    1.30
   0  11  -2   -0.60    1.30
   0  11   2   -1.70    1.00
   0  11   3   -0.50    3.30
   0 -11   3   -2.10    2.10
   0  11  -3    0.00    1.30
   0  11   4    0.60    4.40
   0 -11   4   -1.80    4.20
   0  11  -4    1.90    1.90
   0  11  -5   -0.30    2.50
   0  11   5   -6.10    6.80
   0 -11   5    8.60    7.00
   0 -11   6   -0.90    6.20
   0  11  -6    0.60    2.60
   0  11   6    3.00    6.70
   0  11  -7   -0.60    2.10
   0 -11   7    0.00    8.50
   0  11   7   -4.10   10.20
   0  11   8    8.20    8.00
   0  11  -8   -1.60    2.60
   0 -11   9   -2.60   12.10
   0  12   0  352.46   30.00
   0  12   0  324.67   28.30
   0 -12   0  340.37   30.10
   0  12   0  346.97   29.50
   0  12  -1 1712.33  138.19
   0  12   1 1671.63  137.69
   0 -12  -1 1656.03  137.99
   0 -12   1 1593.74  137.89
   0  12   1 1693.63  140.99
   0 -12   2  300.97   26.80
   0 -12   2  286.27   25.80
   0  12   2  274.67   25.90
   0  12  -2  284.47   26.60
   0  12   2  301.97   31.70
   0  12   3    0.40    1.60
   0 -12   3   -0.90    2.70
   0  12  -3    0.70    1.90
   0  12   3    3.80    4.70
   0  12  -4   -1.00    1.20
   0 -12   4   -0.20    3.80
   0  12   4   -0.10    6.70
   0  12   5  131.79   25.40
   0 -12   5  132.59   20.70
   0  12  -5  117.49   14.80
   0  12   6    2.50   10.50
   0  12  -6   23.30    6.60
   0 -12   6   22.10   11.90
   0  12   7  -15.90    7.80
   0 -12   7   12.60    8.40
   0  12  -7    3.20    3.80
   0  12  -8   11.20    6.50
   0  12   8   -5.10    9.80
   0  12   9   -7.60   14.20
   0 -12   9    4.90   12.90
   0  12  -9   -0.30    5.40
   0  13   0    2.10    0.80
   0  13   0    3.80    1.90
   0 -13   0    2.70    1.70
   0  13   1    0.00    3.00
   0 -13   1   -2.00    1.30
   0  13   1   -0.70    1.30
   0 -13  -1    2.10    1.40
   0  13  -1    1.90    1.50
   0 -13   2   -1.20    1.10
   0  13   2   -0.20    1.30
   0  13  -2    1.60    2.00
   0  13   2    2.10    3.10
   0 -13   3    0.50    2.90
   0  13   3    0.80    1.80
   0  13  -3   -1.70    2.10
   0  13   3    3.80    5.00
   0  13  -4   -0.80    2.40
   0  13   4   -1.20    4.00
   0 -13   4    2.80    3.10
   0 -13   5    2.60    4.70
   0  13   5    0.90    7.40
   0  13  -5   -2.10    2.30
   0  13  -6   -0.70    2.40
   0  13   6   -4.20    6.20
   0 -13   6    2.30    6.90
   0  13  -7   -5.20    3.60
   0 -13   7    9.20    7.30
   0  13   7   -1.70    8.90
   0  13   8  -17.00    9.60
   0  13  -8    1.90    5.00
   0  13  -9  -10.50    4.30
   0 -13   9   10.00   14.20
   0  13   9   -2.00   15.80
   0  14   0  855.11   71.69
   0 -14   0  894.01   73.89
   0  14   0  901.71   72.69
   0  14   0  842.62   73.69
   0 -14  -1   32.10    5.60
   0 -14   1   34.90    5.70
   0  14   1   36.00    7.30
   0  14  -1   28.50    5.30
   0  14   1   31.10    5.20
   0  14   2   28.40    5.00
   0  14   2   22.50    7.90
   0  14  -2   28.80    5.90
   0 -14   2   25.90    3.20
   0  14   3    4.90    6.60
   0  14  -3   11.90    4.30
   0  14   3   14.90    3.90
   0 -14   3    7.60    4.10
   0 -14   4   -3.50    3.50
   0  14   4    2.20    2.20
   0  14  -4   -0.10    2.00
   0 -14   5   44.30   11.60
   0  14  -5   50.49    9.20
   0  14   5   46.50   15.20
   0  14   6   -4.80    9.00
   0 -14   6    3.60    6.30
   0  14  -6   -1.60    3.30
   0  14  -7   50.29   10.50
   0  14   7   48.90   19.30
   0 -14   7   32.90   13.30
   0  14  -8   -1.10    3.20
   0  14   8   -1.90   10.30
   0 -14   8    7.70   13.10
   0  15   0    1.90    0.70
   0 -15   0    1.90    1.60
   0  15   0    4.20    1.10
   0  15   0    3.50    2.10
   0 -15  -1    0.60    1.80
   0  15  -1    0.10    1.70
   0  15   1    1.80    3.00
   0  15   1    0.50    1.60
   0  15  -2   -0.60    1.50
   0  15   2   -2.90    3.60
   0  15   2   -1.10    1.10
   0  15  -3   -1.00    1.90
   0 -15   3   -1.40    2.00
   0  15   3    2.50    5.30
   0 -15   4   -1.10    3.10
   0  15   4    3.10    6.20
   0  15  -4   -2.30    2.30
   0 -15   5    3.90    5.80
   0  15  -5   -1.60    3.20
   0  15   5    6.40    8.60
   0  15   6   -1.60    8.00
   0 -15   6    1.30    6.00
   0  15  -6    3.20    3.70
   0  15   7   -6.30    9.00
   0  15  -7   -0.50    3.70
   0 -15   7   14.40    7.90
   0  15   8   11.00   12.20
   0  15  -8   -4.60    3.80
   0 -15   8    7.80    8.80
   0  16   0   24.50    5.00
   0  16  -1   17.90    4.50
   0  16   1   11.90    4.40
   0  16   1   12.10    3.40
   0  16  -2    4.70    2.90
   0  16   2   11.30    3.40
   0  16   2    7.60    4.60
   0  16   3   -1.90    4.30
   0 -16   3    0.70    1.90
   0  16   3    2.40    2.00
   0  16  -3   -0.70    2.40
   0  16   4  214.38   30.50
   0  16  -4  205.88   22.90
   0 -16   4  227.68   23.70
   0  16   4  222.18   21.90
   0  16  -5    2.10    2.90
   0  16   5    9.20    8.50
   0 -16   5   -1.30    4.60
   0  16   5    3.40    3.80
   0  16   6    0.90    8.00
   0  16  -6   22.50    7.60
   0 -16   6   11.70    7.70
   0  16  -7    0.40    3.90
   0  16   7    7.50   10.10
   0 -16   7  -13.50    7.20
   0  16   8  118.29   28.30
   0 -16   8   87.49   20.30
   0  17   0    1.80    2.10
   0  17   1    0.30    1.60
   0  17  -1    0.60    1.90
   0  17   1    2.60    3.20
   0  17  -2    3.10    2.30
   0  17   2    2.90    4.40
   0  17   2   -1.10    1.60
   0  17  -3   -0.70    2.20
   0  17   3    2.70    2.50
   0  17   3   -3.20    3.80
   0 -17   3   -1.70    1.30
   0 -17   4    6.80    2.60
   0  17   4   -0.20    2.10
   0  17  -4    5.80    3.20
   0  17   4   -5.00    5.20
   0 -17   5   -9.50    4.20
   0  17   5   13.50    9.60
   0  17  -5    4.90    3.30
   0  17   5    2.60    3.00
   0  17  -6   -1.10    3.00
   0  17   6   -0.90    9.60
   0 -17   6    7.20    5.90
   0  17   6   -1.30    2.70
   0 -17   7   -7.10    7.50
   0  17   7   -0.50    9.50
   0  17  -7   -0.30    3.70
   0 -17   8   -4.20    8.70
   0  17   8    0.70    9.20
   0  17  -8    8.10    5.80
   0  18   0  163.68   16.80
   0  18   1   16.10    3.90
   0  18   1    3.90    3.60
   0  18  -1   12.40    3.80
   0  18   2   -1.10    4.20
   0  18  -2   -0.70    2.00
   0  18   2    0.70    2.50
   0  18   3   81.09   17.50
   0 -18   3  101.19    9.30
   0  18  -3  104.99   12.90
   0  18   4   -4.00    5.70
   0  18  -4   -1.90    2.30
   0  18   4    3.20    3.10
   0 -18   4    3.10    3.40
   0  18  -5   60.09   11.40
   0 -18   5   63.89   12.00
   0  18   5   55.79   17.30
   0  18   5   59.39    9.80
   0  18   6   47.30   17.50
   0  18  -6   34.40    8.80
   0  18   6   39.10    8.30
   0  18   7   38.80    9.40
   0  18   7   49.90   17.60
   0 -18   7   40.90   12.10
   0  18  -7   27.30    8.90
   0 -18   8   -2.70   11.10
   0  18   8   -2.10   13.70
   0  18  -8   11.30    5.70
   0  19   0    2.20    2.40
   0  19   1    1.00    2.50
   0  19  -1   -1.60    1.50
   0  19  -2   -0.30    2.30
   0  19   2   -2.00    1.60
   0  19   2    4.00    4.40
   0  19   3    0.80    6.50
   0  19   3   -0.30    2.90
   0  19  -3    1.70    2.60
   0  19   4    5.60    7.50
   0  19  -4    0.90    2.40
   0  19   4    4.40    2.60
   0 -19   4    2.20    2.20
   0  19  -5   -0.20    3.60
   0 -19   5   -7.70    4.10
   0  19   5    1.00    3.10
   0  19   5   -6.00    6.10
   0 -19   6   -6.70    5.90
   0  19  -6   -1.10    3.80
   0  19   6    0.00    3.60
   0  19   6  -14.30    7.60
   0  19   7    1.60    9.90
   0 -19   7   -5.10    8.30
   0  19  -7    3.90    5.60
   0  19   8    3.00    4.10
   0  19   8  -20.10   11.80
   0  19  -8    0.60    4.60
   0 -19   8    0.20   11.90
   0  20   0    0.30    2.10
   0  20   1   18.60    5.10
   0  20   1   27.00    5.80
   0  20   1   21.10    3.50
   0  20  -1   19.40    5.20
   0  20  -2   41.50    7.80
   0  20   2   21.30    8.30
   0  20   2   35.90    6.40
   0  20   3   70.89   15.90
   0  20   3   69.59    9.20
   0  20  -3   57.29   10.40
   0  20   4  403.86   37.60
   0  20   4  435.86   48.80
   0 -20   4  410.96   35.70
   0  20  -4  384.56   39.10
   0  20   5   13.10    4.90
   0  20  -5    8.30    4.40
   0  20   5   26.50   12.30
   0 -20   5    8.30    4.40
   0  20   6   14.20   11.30
   0 -20   6   18.80    6.80
   0  20   6    8.60    4.40
   0  20  -6   16.60    6.20
   0  20   7   -1.20   10.40
   0 -20   7    6.50    7.70
   0  20   7   -0.10    4.70
   0  20  -7   -4.00    2.80
   0  21   0    3.30    2.80
   0  21   1   -0.20    1.30
   0  21  -1   -2.10    2.00
   0  21   1   -0.30    1.90
   0  21   1   -1.50    2.20
   0  21   2   -1.50    1.80
   0  21   2   -8.40    3.90
   0  21  -2    0.20    2.50
   0  21   3    2.30    2.80
   0  21   3   -5.10    5.10
   0  21  -3   -0.60    2.40
   0  21   4   -2.20    7.20
   0 -21   4   -2.10    1.30
   0  21   4    3.00    3.20
   0  21  -4    0.60    3.10
   0  21   5   -1.30    2.70
   0 -21   5   -0.60    3.40
   0  21   5  -16.20    7.40
   0  21  -5    6.60    3.80
   0 -21   6  -15.80    6.10
   0  21  -6   -0.10    3.20
   0  21   7    0.60    3.90
   0  21   7  -12.40    8.90
   0  21  -7    3.10    4.10
   0 -21   7  -11.90    9.20
   0  22   0    4.80    2.70
   0  22   1   -3.60    2.00
   0  22   1    1.60    1.90
   0  22  -1    2.30    2.90
   0  22   2    2.90    2.60
   0  22  -2    1.80    3.00
   0  22   2   -2.30    3.60
   0  22  -3   16.60    5.50
   0  22   3   18.70    5.20
   0  22   3   11.10    7.80
   0  22   4    3.90    3.60
   0  22   4   -2.10    7.90
   0  22  -4   -4.80    2.90
   0  22   5   14.40    5.30
   0  22  -5    4.60    4.00
   0  22   5    2.50    8.80
   0 -22   5   11.00    3.40
   0  22  -6    4.80    4.00
   0 -22   6    2.80    5.80
   0  22   6    7.70    9.90
   0  22   6    1.60    3.30
   0  22   7    1.70    3.40
   0  22   7   -7.80   11.90
   0  22  -7   -6.30    5.80
   0  23   0    4.30    3.00
   0  23   1    3.70    2.90
   0  23   1   -2.10    1.80
   0  23  -1   -0.90    2.20
   0  23  -2   -2.40    2.30
   0  23   2    0.70    4.50
   0  23   2   -3.60    2.60
   0  23   3    0.10    6.10
   0  23   3   -1.10    2.90
   0  23  -3    0.80    2.60
   0  23   4    0.50    2.40
   0  23   4   -3.30    7.20
   0  23  -4    1.80    3.20
   0  23  -5    0.30    3.70
   0  23   5  -10.60    8.50
   0  23   5    0.60    2.90
   0 -23   5   -1.80    2.40
   0  23   6    2.20    3.20
   0  23   6  -13.40   10.80
   0  23  -6   -1.60    4.00
   0  23   7    0.00    4.40
   0  23   7   -9.10   10.80
   0  23  -7    2.70    5.00
   0  24   0  148.09   16.80
   0  24  -1    2.00    3.00
   0  24   1    4.50    2.70
   0  24   2    1.40    3.30
   0  24   2    7.50    4.80
   0  24  -2    5.70    3.90
   0  24   3   37.10   11.30
   0  24  -3   35.00    7.70
   0  24   3   28.40    6.70
   0  24  -4    6.10    4.50
   0  24   4    3.10    9.90
   0  24   4    1.10    3.00
   0  24   5   47.30   14.50
   0  24   5   41.10    8.90
   0  24  -5   56.19   10.70
   0  24   6    5.80    4.50
   0  24  -6    5.50    4.10
   0  24   6   -0.10   12.30
   0  25   0    4.40    3.40
   0  25  -1    0.80    2.20
   0  25   1   -4.10    2.20
   0  25   2   -4.60    1.80
   0  25  -2   -0.20    2.30
   0  25   2   -2.50    4.00
   0  25   2    2.90    2.60
   0  25   3   -3.00    2.30
   0  25   3   -0.50    6.90
   0  25  -4    0.80    3.20
   0  25   4   -1.90    3.00
   0  25   4    9.20    9.40
   0  25  -5   -3.70    3.20
   0  25   5   -3.30    3.00
   0  25   5   -4.80    7.30
   0  25  -6   -6.60    3.40
   0  25   6   -6.20    4.00
   0  25   6   -2.60    9.70
   0  26   0   -0.60    2.20
   0  26   1    2.40    2.60
   0  26   2   -3.50    4.10
   0  26  -2    2.40    3.00
   0  26   2    2.40    3.30
   0  26  -3    9.50    4.70
   0  26   3    6.60    4.00
   0  26   3    9.60    8.20
   0  26  -4    3.60    3.10
   0  26   4    5.10   10.50
   0  26   4    3.20    3.80
   0  26  -5    7.30    5.40
   0  26   5   10.80    4.80
   0  26   5    7.30   10.20
   0  26   6   -4.60   10.80
   0  26  -6    7.80    7.00
   0  26   6    5.20    4.80
   0  27   0   -3.90    2.60
   0  27   1   -3.00    2.50
   0  27  -1    3.50    3.70
   0  27   2   -2.30    1.60
   0  27  -2   -0.80    3.80
   0  27   2   -1.40    4.00
   0  27  -3    1.10    3.80
   0  27   3    0.50    6.80
   0  27   3   -3.10    2.40
   0  27   4   -5.30    3.00
   0  27   4   -6.80    9.00
   0  27  -4    1.00    4.30
   0  27   5   -2.90    4.20
   0  27   5  -15.40    9.30
   0  28   0    5.70    3.30
   0  28  -1   11.40    7.50
   0  28   1   15.60    4.90
   0  28  -2    0.40    3.30
   0  28   2   -1.20    2.10
   0  28   3    1.80    7.40
   0  28   3    7.00    3.90
   0  28  -3   11.10    5.20
   0  28   4    5.00    4.30
   0  28   4    0.30    9.20
   0  28  -4   13.50    6.00
   0  28   5   15.90    5.60
   0  28   5   -3.90   10.20
   0  28  -5    0.20    3.70
   0  29  -1   -0.50    2.60
   0  29   1   -2.30    3.00
   0  29   2   -1.10    3.80
   0  29  -2    3.30    3.10
   0  29   3   -4.60    3.10
   0  29  -3    4.20    4.50
   0  29  -4   -1.70    4.40
   0  29   4    1.40    3.10
   0  30   0   17.70    6.00
   0  30   1    2.50    3.40
   0  30  -1   -5.20    3.40
   0  30  -2   14.70    5.10
   0  30   2   20.60    6.00
   0  30  -3    1.90    3.50
   0  30   3   -7.40    3.40
   0  31   0   -1.80    2.80
   0  31  -1   -2.90    2.60
   0  31   1   -2.00    3.70
   0  31  -2   -5.20    3.30
   0  31   2    4.20    4.10
   0  31   3    0.40    3.80
   0  31  -3   -2.90    4.50
   0  32   0   10.50    4.40
   0  32   1   -2.20    3.90
   0  32  -1    1.90    4.50
   0  32   2   10.70    5.80
   0  32  -2   17.50    6.30
  -1   0  -1    1.60    2.10
   1   0   1    0.30    0.60
   1   0   1    1.40    2.00
   1   0  -1    0.50    0.80
  -1   0   1    0.10    1.80
  -1   0  -1    0.40    0.70
  -1   0   1    0.00    0.70
  -1   0  -2  166.98   22.10
   1   0   2  238.98   19.30
   1   0  -2  200.28   23.30
  -1   0  -2  222.08   20.20
   1   0   2  199.48   23.00
  -1   0   2  224.28   19.10
  -1   0   2  205.78   25.60
   1   0   3    4.50    4.10
   1   0  -3    0.30    1.50
  -1   0   3    0.50    1.10
   1   0  -3   -0.20    3.40
  -1   0   3   -0.40    2.70
  -1   0  -3    0.80    1.30
   1   0   3   -1.40    1.00
  -1   0  -3   -2.90    2.00
  -1   0  -4    1.10    1.80
   1   0   4    7.30    6.50
  -1   0   4    3.60    2.50
   1   0  -4   -2.40    1.80
   1   0   4    5.60    2.90
  -1   0   4   -2.10    2.60
   1   0   5   -4.10    4.60
  -1   0   5   -2.30    5.80
   1   0  -5   -1.00    1.70
   1   0   6   -3.80    7.30
  -1   0   6    2.90    8.00
  -1   0   7    9.40    9.30
   1   0   7   11.40    9.60
   1   0   8   14.20   14.20
  -1   0   8    0.10    8.50
  -1   0   9  -20.10   11.00
   1   0   9  -14.30    8.30
  -1  -1   1  114.69   12.30
  -1   1  -1  120.09   10.20
  -1  -1   1  114.89   10.10
   1   1   1  110.89   12.30
  -1   1  -1  110.09   12.10
   1   1  -1   98.19   10.00
  -1   1   1  113.09   12.70
   1  -1   1  114.99   12.10
  -1  -1  -1  114.39   12.50
   1  -1   1  119.49   10.30
  -1   1  -2 1583.84  136.79
  -1   1  -2 1406.76  131.99
   1   1   2 1587.64  136.99
  -1  -1   2 1553.54  132.29
   1  -1  -2 1557.64  137.39
  -1   1   2 1799.52  132.39
   1   1  -2 1618.34  137.19
   1  -1   2 1693.43  132.59
  -1  -1  -2 1611.54  137.39
  -1   1   2 1627.44  137.49
  -1   1  -3   17.70    6.50
   1   1   3   24.00    4.20
   1  -1  -3   10.90    3.00
  -1  -1   3    9.40    2.90
  -1  -1   3    8.50    5.20
   1   1   3   16.90    6.60
  -1   1  -3   14.20    3.30
  -1   1   3   13.90    6.30
   1   1  -3    3.40    4.50
   1  -1   3   14.30    6.40
   1   1  -3   11.60    3.00
  -1  -1  -3   13.40    5.50
  -1   1   3   26.80    4.40
   1  -1   3   15.30    3.60
  -1   1  -4   37.60    7.10
  -1  -1   4   50.69    7.00
   1   1   4   42.60   11.80
   1  -1  -4   64.49    7.80
  -1   1  -4   59.69   16.30
  -1  -1   4   53.99   13.40
   1   1   4   42.70    7.60
   1   1  -4   42.20    7.40
  -1   1   4   41.20    7.30
   1  -1   4   37.20   10.60
  -1   1   4   41.70   12.30
   1   1   5   10.80    6.80
   1   1  -5    4.60    3.70
  -1   1   5   10.20    6.80
   1   1   6    6.50    8.90
  -1  -1   6    5.30    9.20
  -1   1   6    8.20    7.10
   1  -1   6    0.80    7.70
   1   1   7  -11.60    5.50
  -1  -1   7    3.60    8.00
   1  -1   7    3.40    7.50
  -1   1   7   -0.40    9.70
  -1  -1   8    3.50   10.10
   1   1   8    0.70    8.20
   1  -1   8   -2.50    5.90
  -1   1   8    4.90   10.10
  -1  -1   9   -1.70   12.60
   1   1   9   -9.70   11.40
   1  -1   9    0.20   11.10
  -1   1   9    1.90   12.30
  -1  -2   1  521.45   48.20
  -1  -2   1  528.55   46.30
  -1   2  -1  534.25   46.40
   1   2   1  570.44   49.00
  -1   2  -1  563.84   48.40
  -1  -2  -1  606.54   49.30
   1  -2   1  575.64   46.40
   1  -2   1  577.14   48.20
   1   2  -1  553.54   46.40
  -1   2   1  558.74   49.30
   1   2   2  584.24   53.89
  -1   2  -2  559.94   52.99
   1   2   2  578.94   49.10
  -1  -2   2  580.04   53.49
  -1   2  -2  513.15   49.00
  -1  -2   2  670.33   49.40
  -1   2   2  608.94   49.00
   1   2  -2  520.05   48.90
  -1   2   2  589.34   54.19
   1   2  -2  584.04   53.49
   1  -2   2  553.34   54.89
  -1  -2  -2  565.44   53.89
   1  -2   2  625.64   49.30
  -1   2  -3   59.39    7.50
  -1  -2   3   65.19   12.60
  -1   2  -3   57.89   12.60
  -1  -2   3   78.39    8.20
   1   2   3   52.39   12.20
   1   2   3   73.59    7.80
   1   2  -3   57.79   12.50
  -1  -2  -3   78.09   16.70
   1   2  -3   78.49    8.20
   1  -2   3   57.89   11.60
   1  -2   3   84.79    9.20
  -1   2   3   68.19   13.40
  -1   2   3   48.80    7.20
  -1   2  -4   76.49   15.90
   1   2   4   80.79   15.90
  -1   2  -4   67.99    9.60
   1   2   4   76.89    9.70
  -1  -2   4   88.59   16.70
   1   2  -4   81.49    9.50
  -1   2   4   89.09   17.50
   1  -2   4   88.99   16.40
  -1  -2   5   15.50    8.80
   1   2   5    6.80    6.40
  -1   2  -5    6.60    3.80
   1  -2   5   12.40   10.00
  -1   2   5   13.20    7.50
   1   2   6    5.90    9.60
  -1  -2   6   -1.80    4.80
  -1   2  -6    2.60    2.70
   1   2  -6    4.00    4.00
  -1   2   6   12.80    8.90
   1  -2   6    7.50    7.80
  -1  -2   7   10.00   10.70
   1   2   7    7.90    7.60
   1  -2   7   10.80    7.30
  -1  -2   8   -0.50   10.10
   1   2   8  -15.20    7.50
   1  -2   8  -14.90    8.20
  -1   2   8  -10.60    9.40
  -1  -2   9   -7.60   12.60
   1   2   9  -12.70    7.60
  -1   2   9   12.70   12.50
   1  -2   9  -10.20   11.60
  -1   3   0    0.70    0.40
  -1   3   0    0.50    0.40
   1  -3   0    0.50    0.40
   1   3   0    0.60    0.40
   1   3   1  484.85   43.20
  -1  -3   1  509.15   42.30
  -1  -3   1  500.35   40.70
  -1   3  -1  463.25   40.60
   1  -3   1  535.15   40.70
  -1   3   1  495.95   43.70
  -1  -3  -1  421.96   42.80
   1   3  -1  467.15   40.60
   1  -3   1  481.65   42.00
  -1   3  -2   26.20    5.80
   1   3   2   26.50    7.10
  -1  -3   2   18.70    5.60
  -1   3  -2   27.00    4.20
  -1  -3   2   25.00    3.50
  -1  -3  -2   22.60    6.50
   1   3  -2   21.30    3.70
   1  -3   2   29.80    6.50
   1  -3   2   24.60    4.10
  -1   3   2   29.10    7.50
   1   3  -2   13.10    4.70
  -1   3   2   25.00    4.00
   1   3   3   21.50    4.10
  -1  -3   3   17.60    6.50
   1   3   3   13.40    6.10
  -1   3  -3   17.20    6.80
  -1   3  -3   14.10    3.30
  -1   3   3   14.60    3.50
   1  -3   3   23.20    4.90
  -1   3   3   13.10    5.70
   1  -3   3   17.60    6.50
   1   3  -3   29.30    8.00
   1   3  -3   15.00    3.40
  -1  -3   4   24.70    8.40
  -1   3  -4   31.90   10.00
  -1   3  -4   31.40    5.90
   1   3   4   35.30    6.00
   1   3   4   22.90    9.10
   1   3  -4   27.10    5.50
  -1   3   4   34.20   10.70
   1  -3   4   26.10    8.90
  -1   3   4   24.30    4.90
  -1   3  -5   66.59    8.90
  -1  -3   5   35.60   12.70
   1   3   5   57.39   15.40
   1   3  -5   47.50    8.60
  -1   3   5   67.59   16.60
   1  -3   5   46.60   13.60
  -1   3  -6    3.30    3.70
   1   3   6    3.10    6.60
  -1  -3   6    5.30    7.20
  -1   3   6   10.00    6.00
   1   3  -6    0.50    3.50
   1  -3   6    4.70    6.60
  -1  -3   7   20.80   11.70
   1   3   7    2.00    9.80
  -1   3   7    5.60   11.70
   1   3  -7   12.20    6.70
   1  -3   7   15.90    8.70
   1   3   8   12.20    9.50
  -1  -3   8   -1.30    9.20
  -1   3   8   22.90    9.90
   1  -3   8   12.20   12.10
  -1  -3   9  -23.70    9.70
   1   3   9  -21.50    9.70
   1  -3   9    0.50    9.30
  -1   3   9  -13.10   11.50
   1   4   0    0.80    0.70
  -1  -4   0    0.60    0.70
   1  -4   0    0.90    0.60
  -1   4   0    0.40    0.50
  -1   4   0    0.40    0.50
  -1  -4   0    0.80    0.60
   1   4   0    1.10    0.80
   1   4   1  172.48   17.20
  -1  -4   1  162.78   14.50
  -1  -4   1  150.08   15.50
  -1   4  -1  152.78   14.50
  -1  -4  -1  173.28   17.30
   1  -4   1  159.98   15.40
   1  -4   1  173.68   14.60
   1   4  -1  162.38   14.60
  -1   4   1  167.18   17.60
  -1   4  -2   26.50    6.60
   1   4   2   29.50    7.40
  -1  -4   2   30.80    7.00
  -1   4  -2   33.30    4.40
  -1  -4   2   29.50    4.30
   1   4  -2   32.70    4.30
   1  -4   2   28.40    6.40
  -1   4   2   29.40    7.80
   1  -4   2   37.70    4.50
   1   4  -2   28.50    6.80
  -1  -4  -2   18.50    6.70
  -1  -4   3    2.70    2.00
   1   4   3    2.20    4.00
  -1   4  -3    2.40    3.70
  -1   4  -3   -0.50    1.00
  -1  -4   3    7.50    4.50
   1   4   3    0.50    1.60
   1   4  -3    3.10    3.70
  -1  -4  -3   -2.70    3.40
   1  -4   3   -0.20    1.60
   1   4  -3    0.70    1.20
  -1   4   3    0.70    1.50
  -1   4   3    1.80    3.80
   1  -4   3   -1.80    3.10
   1   4   4   38.20   11.30
   1   4   4   25.50    5.10
  -1   4  -4   19.70    7.60
  -1  -4   4   20.10    8.10
  -1   4  -4   18.50    4.90
   1  -4   4   15.20    8.00
   1   4  -4   31.20    6.10
  -1   4   4   15.70    8.80
  -1   4   4   27.90    5.00
  -1   4  -5   46.60    8.60
   1   4   5   44.10   14.10
  -1  -4   5   41.90   12.40
   1  -4   5   55.49   14.00
   1   4  -5   45.60    8.10
  -1   4   5   75.49   17.80
  -1  -4   6   16.10    9.60
  -1   4  -6   13.00    4.90
   1   4   6    4.60    8.60
  -1   4   6   11.10   10.90
   1  -4   6    8.00    8.80
   1   4  -6   10.10    4.90
   1   4   7    6.60    8.40
  -1  -4   7   45.30   16.10
  -1   4  -7    2.50    3.50
   1   4  -7   13.70    5.80
  -1   4   7   11.80   10.50
   1  -4   7    7.80    9.30
   1   4   8   11.20   11.60
  -1  -4   8    6.40    7.40
  -1   4   8    7.10    8.20
   1  -4   8   15.00   10.50
  -1  -4   9  -19.20   11.80
   1   4   9    0.10    9.40
   1  -4   9    7.20   13.90
  -1   4   9   12.70   13.20
   1   5   0   -0.40    0.70
   1  -5   0    0.50    0.70
  -1   5   0    0.30    0.70
  -1  -5   0   -0.10    0.70
  -1   5   0    0.80    0.50
   1   5   0   -0.40    0.60
  -1   5  -1  670.13   56.99
  -1   5  -1  666.13   54.89
   1   5   1  647.24   57.59
  -1  -5   1  647.44   55.59
  -1  -5   1  668.13   54.99
  -1   5   1  660.53   58.19
   1  -5   1  667.53   55.59
  -1  -5  -1  641.04   57.79
   1  -5   1  666.93   54.89
   1   5  -1  637.24   54.89
   1   5   2    2.40    2.80
  -1  -5   2    5.10    1.90
  -1   5  -2    7.60    2.20
  -1  -5   2    6.70    2.90
  -1   5  -2    7.90    3.70
  -1  -5  -2    6.20    3.40
   1  -5   2    3.60    3.20
  -1   5   2    3.00    4.00
   1  -5   2    4.90    1.90
   1   5  -2    6.00    2.10
   1   5  -2    3.90    3.00
  -1  -5   3   -4.00    2.20
  -1   5  -3   -2.20    3.80
  -1  -5   3   -0.80    1.40
  -1   5  -3    0.40    1.00
   1   5   3    1.50    3.80
   1   5  -3    1.30    1.30
   1   5  -3   -0.40    3.90
  -1  -5  -3    0.40    2.50
  -1   5   3    1.20    1.50
   1  -5   3    2.90    3.60
  -1   5   3    0.90    3.00
   1  -5   3    1.00    1.50
   1   5   4    7.50    5.80
  -1   5  -4    5.80    6.10
   1   5   4    2.40    2.60
  -1   5  -4    3.80    2.50
  -1  -5   4    4.20    4.60
  -1   5   4    3.60    2.40
   1  -5   4   -0.20    4.60
   1   5  -4    2.00    2.20
  -1   5   4    5.40    5.40
   1   5   5   68.19   16.90
  -1  -5   5   61.19   14.90
  -1   5  -5   49.99    8.90
   1   5  -5   62.59    8.70
  -1   5   5   40.90   14.00
   1  -5   5   57.19   14.80
   1   5   6   52.29   17.10
  -1  -5   6   35.10   14.70
  -1   5  -6   55.69   10.30
   1   5  -6   37.90    8.80
   1  -5   6   42.50   14.10
  -1   5   6   48.40   16.30
   1   5   7    2.90    7.40
  -1  -5   7   25.40   11.40
  -1   5  -7   17.50    6.30
   1  -5   7   14.00    8.30
  -1   5   7   26.20   13.40
   1   5  -7   15.10    5.20
  -1  -5   8    2.60   11.80
   1   5   8    2.90    9.50
   1   5  -8    8.30    4.30
   1  -5   8   -1.20    7.80
  -1   5   8  -10.30    6.30
   1   5   9   20.00   13.70
  -1  -5   9    4.10   12.20
  -1   5   9    9.30   11.00
   1  -5   9    2.60   11.60
  -1   6   0    2.10    1.00
   1   6   0    0.50    0.90
   1  -6   0    0.70    0.90
  -1  -6   0    0.10    0.70
  -1   6   0    0.90    0.70
   1   6   0    0.60    0.90
   1   6   1  470.85   39.90
  -1   6  -1  478.15   40.80
   1   6   1  483.85   42.80
  -1  -6   1  491.85   40.30
  -1  -6   1  497.45   40.20
  -1   6  -1  451.85   40.10
   1   6  -1  469.25   40.20
  -1   6   1  469.15   43.30
   1  -6   1  480.15   40.00
  -1   6   1  487.35   39.70
   1  -6   1  435.96   40.10
  -1  -6  -1  454.85   42.80
  -1  -6   2    3.40    2.80
  -1   6  -2   12.20    3.90
  -1   6  -2    7.30    2.20
   1   6   2   11.40    5.20
  -1  -6   2    3.00    1.70
   1  -6   2    9.60    2.60
   1  -6   2    2.10    1.80
   1   6  -2    3.40    2.80
   1   6  -2    8.30    2.40
  -1   6   2    8.50    4.40
  -1  -6  -2    3.90    3.90
   1   6   3   16.90    7.40
  -1   6  -3    5.70    3.80
  -1  -6   3   18.70    4.00
  -1  -6   3   13.40    5.10
  -1   6  -3   13.40    3.80
   1  -6   3   16.20    3.90
  -1   6   3   23.50    7.80
   1   6  -3   16.50    4.00
  -1  -6  -3   25.70    9.40
   1  -6   3   17.90    6.20
  -1   6  -4   24.30    8.60
  -1   6  -4   25.80    5.40
   1   6   4   20.90    9.10
  -1  -6   4   11.40    6.20
   1  -6   4   25.60    8.80
   1   6  -4   21.30    5.30
  -1   6   4   22.90    9.60
  -1   6   4   15.40    4.20
  -1   6  -5   29.70    6.30
   1   6   5   39.20   12.70
  -1  -6   5   20.50    8.80
   1   6  -5   29.90    6.70
   1  -6   5   35.20   10.40
  -1   6   5   30.30   11.00
  -1  -6   6   42.40   14.10
  -1   6  -6   40.30    8.50
   1   6   6   32.10   11.70
   1   6  -6   37.80    7.90
   1  -6   6   49.10   14.20
  -1   6   6   42.80   15.70
   1   6   7   38.40   14.70
  -1  -6   7   37.80   14.20
  -1   6  -7   35.10    8.40
  -1   6   7   43.60   16.60
   1  -6   7   39.50   14.60
   1   6  -7   40.20    8.90
  -1   6  -8    2.30    5.80
   1   6   8    6.80    6.20
  -1  -6   8  -17.50    7.40
  -1   6   8    0.30    8.90
   1  -6   8    4.90    9.00
   1   6  -8    9.40    5.60
   1   6   9    2.80   13.60
  -1  -6   9  -25.50   11.50
  -1   6   9   -8.80   10.20
   1  -6   9    5.50   13.10
  -1  -7   0    0.90    0.90
  -1   7   0    0.30    0.80
  -1   7   0    1.10    0.60
   1   7   0   -0.20    0.80
   1   7   0   -0.30    0.80
   1  -7   0   -0.10    0.80
   1   7   1    2.10    2.20
  -1  -7   1    3.90    1.50
  -1   7  -1    3.50    1.50
  -1   7  -1    1.50    1.40
  -1  -7   1    3.50    1.30
  -1   7   1    2.30    2.30
   1   7  -1    2.50    1.30
  -1   7   1    3.20    1.20
   1  -7   1    1.40    1.10
   1  -7   1    3.20    1.50
  -1   7  -2    4.30    2.80
  -1  -7   2    1.80    2.30
   1   7   2    0.90    2.30
  -1   7  -2    3.30    1.60
  -1  -7   2    4.50    1.60
  -1  -7  -2   -2.60    2.30
   1   7  -2    0.40    1.00
   1  -7   2    0.80    1.40
  -1   7   2    4.00    3.30
   1  -7   2    2.20    2.10
   1   7   3   39.80   10.10
  -1  -7   3   25.50    7.40
  -1   7  -3   29.20    8.50
  -1  -7   3   35.20    5.80
  -1   7  -3   35.20    6.00
   1  -7   3   26.40    6.90
   1   7  -3   22.70    4.90
  -1  -7  -3   29.70    9.30
  -1   7   3   31.80    9.30
   1  -7   3   31.60    5.80
   1   7   4    7.40    7.40
  -1  -7   4   10.50    4.70
  -1   7  -4   12.40    6.10
  -1   7  -4   10.90    3.60
   1  -7   4    4.10    4.90
  -1   7   4   13.40    3.80
   1   7  -4   12.90    4.00
  -1   7   4    1.30    5.90
   1   7   5   40.20   14.40
  -1   7  -5   46.40    8.90
  -1  -7   5   36.20   11.40
  -1   7   5   57.39   16.40
   1   7  -5   51.19    9.20
   1  -7   5   40.30   12.80
   1   7   6   26.80   11.60
  -1  -7   6   19.50   10.20
  -1   7  -6   23.80    6.60
   1  -7   6   25.10   10.20
  -1   7   6   26.40   13.10
   1   7  -6   16.40    5.20
  -1  -7   7   65.29   17.50
  -1   7  -7   49.70   10.30
   1   7   7   36.90   13.70
  -1   7   7   54.69   17.00
   1   7  -7   41.60    9.50
   1  -7   7   55.59   17.30
   1   7   8   15.20   11.00
  -1   7  -8   11.30    5.60
  -1  -7   8   13.80   11.10
   1  -7   8    1.40   11.00
  -1   7   8  -20.80    8.10
   1   7  -8    2.00    4.80
  -1  -7   9   33.30   10.50
   1   7   9  -12.30   13.30
   1  -7   9   32.30   11.10
  -1   7   9  -21.10   10.80
  -1  -8   0   -0.20    0.80
  -1   8   0   -0.10    0.80
   1  -8   0    0.40    1.00
  -1   8   0    0.60    0.60
   1   8   0    0.70    1.10
   1   8   0    0.90    0.90
  -1   8  -1    0.60    1.10
   1   8   1    0.70    1.10
  -1   8  -1    4.40    1.30
   1   8   1    4.80    2.70
  -1  -8   1    1.80    1.20
  -1  -8   1    1.20    0.70
   1  -8   1    0.40    1.20
  -1   8   1    2.10    1.20
   1   8  -1    0.70    1.30
   1  -8   1    1.50    0.90
  -1   8   1    2.50    2.50
  -1  -8   2  206.68   21.20
  -1   8  -2  215.38   19.80
  -1   8  -2  215.48   22.00
   1   8   2  227.78   24.70
   1   8  -2  210.48   19.80
   1  -8   2  202.98   19.60
  -1   8   2  206.78   24.40
   1  -8   2  211.58   21.20
  -1   8  -3    0.00    1.60
  -1  -8   3    0.30    1.60
   1   8   3    0.00    4.30
  -1  -8   3    0.70    2.90
  -1   8  -3   -0.70    3.20
   1  -8   3   -0.70    2.10
  -1   8   3    0.60    4.30
   1  -8   3    0.40    1.60
   1   8  -3   -0.40    1.40
  -1   8  -4   11.60    7.60
  -1   8  -4   18.90    5.20
  -1  -8   4   19.40    7.80
   1   8   4    9.60    6.60
   1   8  -4   21.20    5.20
   1  -8   4   24.80    6.40
  -1   8   4   27.30    5.50
  -1   8   4   17.70    7.00
   1   8   5  112.89   22.80
  -1  -8   5  122.49   21.40
  -1   8  -5  109.49   14.30
   1   8  -5  123.09   14.70
   1  -8   5  148.99   21.20
  -1   8   5  102.29   22.50
   1   8   6   53.09   15.90
  -1  -8   6   10.60    7.80
  -1   8  -6    8.00    4.20
   1   8  -6    5.20    3.70
  -1   8   6   27.90    9.80
   1  -8   6   10.60    7.50
   1   8   7   18.10   12.40
  -1  -8   7   34.60   14.10
  -1   8  -7   28.90    7.70
   1   8  -7   22.90    6.40
   1  -8   7   32.50   13.70
  -1   8   7   19.80   12.40
  -1  -8   8   -5.00   10.80
   1   8   8   27.50   11.70
  -1   8  -8    1.80    4.80
  -1   8   8   12.40   10.70
   1   8  -8    2.60    4.60
   1  -8   8   -9.60    7.80
  -1  -8   9   -4.60   12.60
   1   8   9   10.50   12.70
   1   8  -9   -4.60    5.30
   1  -8   9    5.60   11.80
  -1   8   9   14.00   13.20
  -1  -9   0   -0.30    0.70
   1   9   0    0.10    0.80
   1   9   0    0.20    0.80
  -1   9   0    1.00    1.10
  -1   9   0    1.00    0.70
   1  -9   0    0.60    0.90
  -1   9  -1    6.30    1.90
   1   9   1    7.00    3.10
  -1   9  -1    8.10    2.30
  -1  -9   1    1.90    1.40
  -1  -9   1    4.10    0.70
   1   9   1    3.50    1.50
   1  -9   1    2.90    1.60
  -1   9   1    1.50    2.50
   1   9  -1    4.90    1.50
   1  -9   1    4.50    1.10
  -1   9   1    5.70    1.80
  -1   9  -2    1.40    1.30
   1   9   2    2.60    1.50
  -1  -9   2   -0.40    1.60
   1   9   2    5.20    4.00
  -1   9  -2    5.30    2.60
  -1  -9   2    0.40    1.30
  -1   9   2    3.10    3.00
  -1   9   2    1.20    1.30
   1   9  -2    2.20    1.60
   1  -9   2    4.90    2.10
   1  -9   2    1.80    2.00
   1   9   3   10.90    5.60
  -1  -9   3    9.70    3.90
  -1   9  -3   12.60    5.80
  -1   9  -3    9.70    3.00
  -1   9   3   13.50    6.50
   1   9  -3    8.50    2.90
   1  -9   3    8.70    3.90
  -1   9  -4   12.60    4.20
  -1   9  -4    5.20    5.80
  -1  -9   4    1.30    5.30
   1   9   4   19.50    8.10
  -1   9   4   12.30    7.10
   1   9  -4   12.70    4.50
   1  -9   4    7.50    5.90
   1   9   5   -2.90    5.90
  -1   9  -5    3.30    2.70
  -1  -9   5    2.30    6.60
   1  -9   5    2.60    5.80
  -1   9   5   12.80    8.90
   1   9  -5    5.00    3.40
   1   9   6   56.19   15.90
  -1   9  -6   50.69    9.50
  -1  -9   6   55.49   15.30
   1   9  -6   24.80    6.80
   1  -9   6   26.70   11.30
  -1   9   6   42.50   15.30
  -1   9  -7   17.80    9.20
  -1  -9   7    7.40   11.30
   1   9   7   -5.00    8.90
   1  -9   7    8.60    7.90
  -1   9   7   -3.70    8.50
   1   9  -7    8.00    5.20
   1   9   8   15.80   11.20
  -1   9  -8   -5.20    3.70
  -1  -9   8  -15.20    8.20
   1   9  -8    1.40    3.50
  -1   9   8   -7.90   10.50
   1  -9   8    2.40    9.30
   1   9   9   -8.00   11.30
  -1   9  -9    7.70    6.50
  -1  -9   9   -0.90   12.70
   1  -9   9   -1.80   12.00
   1   9  -9   -3.10    5.80
  -1   9   9    1.30   14.60
   1 -10   0    0.20    0.80
  -1 -10   0   -0.50    1.00
   1  10   0   -0.50    0.70
   1  10   0   -1.00    0.70
  -1  10   0    0.60    0.60
  -1  10   0    0.50    1.10
   1  10   1    6.10    3.30
   1 -10  -1    6.10    1.90
  -1  10  -1    3.20    1.60
  -1 -10   1    4.20    1.90
   1  10   1    6.10    2.00
  -1  10  -1    4.20    1.70
   1 -10   1    2.80    1.60
  -1 -10  -1    5.30    1.90
  -1  10   1    5.00    1.50
  -1  10   1    2.40    3.10
   1  10  -1    6.50    2.30
   1 -10   1    5.90    1.00
   1  10   2  294.47   27.40
  -1  10  -2  308.87   29.70
  -1 -10   2  321.57   28.70
   1  10   2  350.66   33.60
  -1 -10   2  295.87   27.80
  -1  10  -2  296.77   27.90
  -1  10   2  344.97   34.00
   1 -10   2  332.27   28.70
   1 -10   2  313.17   28.00
  -1  10   2  286.87   27.20
   1  10  -2  291.97   28.00
  -1  10  -3    1.80    2.00
   1  10   3    4.40    4.90
  -1  10  -3    8.00    3.90
  -1 -10   3    9.10    4.40
   1  10  -3    9.80    3.50
   1 -10   3    8.50    4.10
  -1  10   3    7.60    5.40
  -1  10  -4   26.60    6.00
  -1  10  -4   14.80    7.70
   1  10   4   18.30    8.90
  -1 -10   4   28.50    8.20
   1 -10   4   24.70    7.20
   1  10  -4   42.30    7.80
  -1  10   4   28.60    9.80
  -1  10  -5   80.89   11.30
   1  10   5   64.99   17.50
  -1 -10   5   90.79   17.60
   1  10  -5   84.59   11.40
   1 -10   5   63.09   15.10
  -1  10   5   79.39   19.80
   1  10   6    8.70    7.70
  -1  10  -6    4.10    2.70
  -1 -10   6   -0.10    6.80
   1 -10   6    3.90    6.90
   1  10  -6    4.50    3.20
  -1  10   6   -0.50    6.20
  -1 -10   7   19.80    9.80
  -1  10  -7    8.10    5.50
   1 -10   7   10.70    6.70
   1  10  -7   10.00    4.80
  -1 -10   8   -3.60   10.50
   1  10   8   27.00   12.70
  -1  10  -8   -0.60    3.50
  -1  10   8   10.50   11.30
   1 -10   8    5.50   12.30
   1  10  -8    4.00    4.30
  -1 -10   9   -5.70   12.50
  -1  10  -9    1.70    6.20
   1  10   9  -20.50   12.80
   1  10  -9   -3.90    4.50
  -1  10   9   -4.20   11.80
   1 -10   9   28.30   17.00
   1  11   0    0.60    1.40
  -1  11   0    0.40    0.60
  -1  11   0    0.50    1.60
  -1 -11   0    0.50    1.30
   1 -11   0   -0.70    0.90
   1  11   0   -0.30    0.70
  -1  11   0   -0.50    0.90
  -1  11  -1    4.40    1.90
  -1 -11   1    4.20    2.00
   1  11   1    2.00    2.40
  -1  11  -1    1.80    1.30
   1 -11  -1    4.70    2.00
   1  11   1    5.40    2.10
   1 -11   1    8.70    2.50
  -1 -11  -1    5.30    2.20
  -1  11   1    2.60    2.90
  -1  11   1    5.50    1.90
   1  11  -1    4.00    1.80
   1  11   2  438.76   38.30
  -1  11  -2  440.96   40.10
  -1 -11   2  475.95   39.00
  -1  11  -2  422.96   38.70
   1  11   2  458.15   43.90
  -1 -11   2  410.96   38.50
  -1  11   2  431.56   44.10
  -1  11   2  424.86   37.90
   1  11  -2  442.76   38.90
   1 -11   2  437.26   38.60
   1 -11   2  447.46   38.60
  -1  11  -3   19.00    4.70
  -1  11  -3    3.60    5.30
   1  11   3   17.60    7.40
  -1 -11   3   10.70    5.20
   1  11  -3   22.20    4.90
  -1  11   3   27.10    9.30
   1 -11   3   17.40    5.40
  -1  11  -4   38.00   11.80
  -1  11  -4   40.90    8.00
  -1 -11   4   47.60   11.40
   1  11   4   43.60   12.80
   1 -11   4   41.20   10.30
   1  11  -4   48.20    8.40
  -1  11   4   41.60   12.20
  -1 -11   5   -2.80    5.10
  -1  11  -5    0.10    2.70
   1  11   5    0.00    6.50
   1  11  -5    0.00    2.30
   1 -11   5   -4.30    5.60
  -1  11   5   -4.30    7.20
  -1  11  -6    7.00    3.70
   1  11   6    0.50    6.90
  -1 -11   6   11.60    8.80
  -1  11   6    6.60    6.40
   1  11  -6    1.60    3.00
   1 -11   6    2.00    6.80
   1  11   7   -6.10    6.70
  -1  11  -7    7.90    5.10
  -1 -11   7    0.10    7.70
   1  11  -7    3.70    3.40
  -1  11   7  -13.30    9.60
   1 -11   7    1.80    7.80
   1  11   8   13.90   10.80
  -1  11  -8   -0.50    4.80
   1 -11   8   -3.50   11.70
   1  11  -8    8.80    5.20
  -1  11   8   17.90   12.00
   1  11   9    5.80   12.20
  -1 -11   9    4.00   13.80
   1 -11   9   -6.80   12.80
  -1  12   0    0.80    1.30
   1  12   0   -0.20    1.10
  -1  12   0    0.20    1.60
   1  12   0    1.10    0.50
   1 -12   0   -0.50    1.40
   1  12   0    0.00    0.80
   1 -12  -1   -0.20    1.50
   1  12   1    0.80    1.30
  -1  12  -1    1.10    0.80
   1  12   1   -1.70    2.00
  -1 -12   1    0.80    1.50
  -1  12  -1    2.10    1.50
  -1  12   1    2.60    2.60
  -1  12   1    4.10    1.50
   1 -12   1    0.90    1.60
   1  12  -1   -0.60    1.20
   1  12   2   62.99    7.70
  -1  12  -2   69.59    8.30
   1  12   2   68.09   12.60
  -1  12  -2   56.49    8.70
  -1 -12   2   67.09    7.60
   1 -12   2   58.29    7.40
  -1  12   2   71.69    7.70
   1  12  -2   68.89    8.40
  -1  12   2   52.69   11.80
   1 -12   2   67.99    8.10
   1  12   3   -2.30    4.30
   1  12   3   -2.60    1.50
  -1 -12   3    2.90    2.80
  -1  12  -3    0.20    1.60
  -1  12  -3   -5.30    3.10
  -1  12   3    1.30    2.00
   1  12  -3    2.00    2.30
   1 -12   3    1.20    2.70
  -1  12   3   -4.00    3.00
  -1  12  -4    7.90    3.70
  -1 -12   4    7.60    4.90
   1  12   4   14.80    7.80
   1 -12   4    4.80    4.50
  -1  12   4    5.20    6.20
   1  12  -4    9.80    3.90
   1  12   5    0.20    5.60
  -1 -12   5    2.00    6.10
  -1  12  -5    3.70    2.70
  -1  12   5   -3.20    7.90
   1  12  -5    4.10    3.40
   1 -12   5    0.90    4.60
  -1  12  -6    0.70    3.90
  -1 -12   6   11.30    8.40
   1  12   6   -2.00    5.30
   1  12  -6    1.80    3.00
   1 -12   6   -4.60    5.40
  -1 -12   7    3.40    8.20
  -1  12  -7   -3.70    2.90
   1  12   7  -10.10    8.00
   1  12  -7    3.30    3.00
   1 -12   7    4.50    9.50
  -1  12   7  -12.70    7.60
  -1  12  -8    4.10    5.20
   1  12   8   -8.10   10.40
   1  12  -8   -2.50    4.90
  -1  12   8    1.40   12.10
  -1  12  -9   -4.80    5.00
   1  12   9  -22.00   14.70
  -1 -12   9  -10.30   11.70
   1  12  -9   -2.40    4.10
  -1  12   9  -20.70    9.30
   1 -12   9   -1.70   11.60
  -1 -13   0    2.00    1.80
  -1  13   0   -1.00    1.30
  -1  13   0    4.10    1.90
   1  13   0    1.00    0.80
   1  13   0   -1.00    1.00
   1 -13   0    1.00    1.60
   1  13   0    0.30    0.50
  -1  13  -1    1.70    1.40
   1  13   1    5.60    3.10
  -1 -13   1    3.50    1.90
   1 -13  -1    3.60    2.30
   1 -13   1    6.30    2.00
  -1  13   1    5.80    2.30
  -1 -13  -1    0.70    1.40
  -1  13   1    5.30    3.40
   1  13   2   31.40    5.30
   1  13   2   23.40    7.10
  -1 -13   2   24.20    3.80
  -1  13  -2   26.20    5.20
  -1  13   2   32.10    9.00
   1 -13   2   29.60    4.00
  -1  13   2   31.90    5.20
   1  13  -2   26.10    5.50
  -1 -13   3    7.50    3.80
   1  13   3   12.00    3.50
   1  13   3   16.10    8.30
  -1  13  -3   16.10    4.30
  -1  13   3    4.80    5.60
   1 -13   3   11.80    4.00
  -1  13   3   15.80    3.80
   1  13  -3    7.70    3.40
  -1  13  -4    2.70    3.20
   1  13   4    5.70    6.40
  -1 -13   4   -0.30    3.80
  -1  13   4    3.50    4.80
   1 -13   4    2.10    3.50
   1  13  -4    1.30    2.40
   1  13   5   -2.70    6.60
  -1 -13   5   -0.50    4.40
  -1  13  -5   -4.10    2.30
   1  13  -5    5.30    3.50
  -1  13   5   -0.70    7.90
   1 -13   5    0.90    4.50
  -1 -13   6   -6.80    6.20
  -1  13  -6    0.20    2.90
   1  13   6    2.20    8.20
  -1  13   6   -7.30    7.40
   1  13  -6    1.10    3.60
   1 -13   6   11.10    7.90
  -1 -13   7    9.40    8.00
  -1  13  -7    6.30    4.20
   1 -13   7    5.50    7.20
  -1  13   7   -6.30    9.70
   1  13  -7    0.10    4.30
   1  13   8   -6.50   11.40
  -1  13  -8   -0.10    4.50
   1  13  -8    4.60    5.10
  -1  13   8  -18.10    9.20
   1  13   9   -6.60   15.00
  -1 -13   9  -15.70   13.10
  -1  13  -9   -3.10    3.40
   1 -13   9    3.00   12.90
   1  13  -9   -1.20    5.20
  -1  13   9  -16.40   12.90
  -1  14   0   -1.10    0.90
  -1 -14   0    2.00    1.50
   1  14   0   -0.90    1.10
   1 -14   0   -1.10    1.30
  -1  14   0    0.50    1.60
   1 -14  -1   53.79    6.90
  -1  14  -1   53.49    6.90
   1  14   1   39.90    8.10
   1  14   1   54.99    6.80
   1 -14   1   56.09    7.00
  -1  14   1   54.89   10.20
   1  14  -1   51.29    6.90
  -1 -14  -1   48.50    7.10
  -1  14   1   56.69    6.60
   1  14   2    1.60    1.80
   1  14   2   -1.10    3.70
  -1  14  -2   -1.00    1.30
  -1 -14   2    1.40    0.80
   1  14  -2    1.30    1.90
   1 -14   2    1.40    0.90
  -1  14   2    0.90    1.60
  -1  14   2   -1.50    4.00
   1  14   3   27.40    9.20
   1  14   3   32.00    6.10
  -1  14  -3   32.90    7.80
   1 -14   3   25.40    5.50
   1  14  -3   40.90    7.20
  -1  14   3   28.50    5.50
  -1  14   3   25.90    9.90
   1  14   4  143.49   16.40
  -1 -14   4  142.09   18.00
  -1  14  -4  115.29   15.20
   1 -14   4  152.68   18.40
  -1  14   4  127.79   14.60
   1  14  -4  143.29   15.90
   1  14   5    1.50    6.80
  -1 -14   5   -1.70    5.80
  -1  14  -5    4.00    3.60
  -1  14   5    7.10    8.90
   1 -14   5    4.40    5.60
   1  14  -5    8.60    4.10
  -1 -14   6   -4.80    7.00
  -1  14  -6    5.30    3.90
   1  14   6    2.20   10.00
   1  14  -6    4.50    3.30
   1 -14   6    8.60    6.00
  -1  14   6    2.90    9.30
   1  14   7   -3.80   11.40
  -1  14  -7   -1.10    2.70
  -1 -14   7    5.20    6.90
   1  14  -7    0.50    4.20
   1 -14   7   -7.40    7.00
  -1  14   7  -11.20    8.50
   1  14   8    9.50   13.90
  -1  14  -8    3.00    5.10
  -1 -14   8  -14.20   10.90
  -1  14   8   11.20   10.20
   1  14  -8    0.00    4.50
  -1  15   0    1.70    1.10
   1 -15   0    1.00    1.90
  -1  15   0   -0.90    1.40
  -1  15   0   -1.10    1.40
  -1 -15   0    0.40    1.50
   1  15   0    0.40    1.60
   1 -15  -1   16.30    4.00
  -1  15  -1   18.10    4.20
   1  15   1   19.70    5.30
   1  15   1   23.40    4.40
  -1 -15  -1   17.50    4.30
   1  15  -1   18.20    4.50
  -1  15   1   17.30    3.80
   1  15   2   14.60    6.70
  -1  15  -2   14.70    4.10
   1  15   2   16.90    4.00
   1 -15   2   19.70    2.50
  -1  15   2   22.50    4.50
   1  15  -2   13.00    4.20
  -1  15   2   14.80    5.80
  -1 -15   3    3.00    2.20
  -1  15  -3   -3.20    1.90
   1  15   3   -2.00    1.60
   1  15   3   -5.40    4.10
  -1  15   3    2.50    5.80
   1  15  -3   -2.50    2.30
  -1  15   3   -0.40    1.80
  -1  15  -4   17.50    5.60
  -1 -15   4   27.10    7.30
   1  15   4   23.60   10.70
   1  15   4   24.30    5.50
   1 -15   4   21.80    6.50
  -1  15   4   34.30   12.30
  -1  15   4   21.40    5.20
   1  15  -4   23.80    6.30
  -1 -15   5   23.40    7.80
  -1  15  -5   20.90    5.90
   1  15   5   29.30   12.90
   1  15  -5   35.20    7.90
  -1  15   5   28.50   12.60
   1 -15   5   22.30    8.30
   1  15   6    9.20    9.60
  -1  15  -6    2.70    4.00
  -1 -15   6   15.00    5.80
  -1  15   6   -2.00    7.00
   1 -15   6    5.60    7.60
   1  15   7   -6.30    8.90
  -1 -15   7    9.60    8.50
  -1  15  -7    0.60    3.80
   1  15  -7    3.90    3.00
   1 -15   7   11.50    7.90
  -1  15   7  -12.80    7.80
   1  15   8   26.70   17.90
  -1 -15   8   27.00   10.50
  -1  15  -8   20.30    7.30
   1  15  -8    6.70    6.40
  -1  15   8    9.70   14.60
   1 -15   8   18.30   15.90
   1 -16   0   -0.70    1.90
  -1  16   0    1.00    1.60
  -1  16   0   -1.00    0.70
   1  16   0   -0.40    1.60
  -1  16   0    0.90    1.30
   1 -16  -1    1.30    1.90
   1  16   1    1.60    1.90
  -1  16  -1   -0.80    1.80
   1  16   1    0.60    2.50
   1  16  -1   -1.50    1.10
  -1  16   1    1.70    2.00
   1  16   2    6.10    2.40
   1  16   2   10.80    5.20
  -1  16  -2    5.00    2.60
  -1  16   2    2.10    4.50
  -1  16   2    5.50    2.70
  -1 -16   3   42.70    5.90
   1  16   3   26.20   10.20
   1  16   3   29.20    5.90
  -1  16  -3   32.20    7.00
   1 -16   3   27.80    5.00
   1  16  -3   39.10    7.50
  -1  16   3   39.00   11.00
  -1  16   3   30.80    5.80
  -1  16  -4   12.00    4.70
   1  16   4   10.70    8.40
  -1 -16   4    5.80    3.80
   1  16   4    1.30    3.10
   1 -16   4   11.60    4.10
   1  16  -4    7.60    3.90
  -1  16   4   12.00    6.90
  -1  16  -5  101.59   13.90
  -1 -16   5  107.59   17.00
   1  16   5  104.49   23.20
   1  16   5  112.19   13.80
  -1  16   5   97.89   13.00
   1 -16   5  104.99   16.30
   1  16  -5  105.59   14.20
  -1  16   5  113.89   24.00
  -1  16  -6    8.30    4.20
   1  16   6   -2.60    8.00
  -1 -16   6   -1.70    6.40
   1  16  -6    3.30    4.40
   1 -16   6    2.50    6.80
  -1  16   6    5.30    9.30
  -1  16  -7    2.50    3.70
  -1 -16   7  -11.20    8.10
   1  16   7    6.20    9.90
   1 -16   7  -18.00    7.20
   1  16  -7   -8.50    3.40
  -1  16   7    8.60   12.40
  -1 -16   8    7.80    8.60
   1  16   8    5.40   15.20
  -1  16  -8   -7.40    4.40
   1 -16   8  -13.30    7.50
  -1  16   8   26.20   15.40
   1  16  -8    0.60    4.40
   1  17   0    0.60    1.60
  -1  17   0   -0.20    1.00
  -1  17   0    1.40    0.70
  -1  17   0   -1.30    1.50
  -1  17  -1    1.30    1.90
   1  17   1    5.70    2.70
   1  17   1    3.00    3.30
   1  17  -1    5.50    3.00
  -1  17   1    6.30    2.40
   1  17   2   -1.30    3.90
   1  17   2    2.00    2.20
  -1  17  -2    2.60    2.20
  -1  17   2   -2.30    3.70
   1  17  -2    1.20    1.80
  -1  17   2    3.40    2.00
  -1  17  -3   44.20    8.70
   1  17   3   37.70   11.60
   1  17   3   40.70    8.10
  -1 -17   3   43.20    5.40
   1 -17   3   44.80    5.90
  -1  17   3   49.50   13.00
   1  17  -3   54.59    9.10
  -1  17   3   53.09    7.20
  -1 -17   4   57.09    8.70
  -1  17  -4   51.89    9.70
   1  17   4   53.49    8.90
   1  17   4   34.10   12.00
  -1  17   4   47.00    8.20
   1 -17   4   55.09    8.40
  -1  17   4   53.79   15.40
   1  17  -4   57.49   10.00
  -1 -17   5   -4.00    4.80
   1  17   5   14.10    9.50
  -1  17  -5    2.10    3.30
   1  17   5    0.50    3.10
  -1  17   5   12.80    8.90
   1 -17   5   -8.30    3.90
  -1  17   5    1.60    3.40
   1  17  -5    4.70    3.70
   1  17   6    5.00    9.20
  -1  17  -6    1.50    3.50
   1  17   6   -0.40    3.00
  -1 -17   6    4.40    6.30
  -1  17   6    6.50    8.40
   1  17  -6    5.10    4.10
   1 -17   6    1.90    5.60
  -1  17   6   -2.40    1.70
  -1 -17   7   40.90   13.50
  -1  17  -7    8.40    6.00
   1  17   7   28.60   14.20
   1 -17   7   18.80   10.80
   1  17  -7   10.40    6.60
  -1  17   7    9.80   14.70
  -1 -17   8   17.10    9.40
  -1  17  -8   -3.90    5.00
   1  17   8   25.90   10.00
   1 -17   8    0.50   10.30
  -1  17   8   13.30   10.80
   1  17  -8    4.80    4.80
  -1  18   0   -1.40    1.50
   1  18   0    3.10    2.60
   1  18   1   11.40    4.10
  -1  18  -1    9.90    3.60
   1  18   1   19.60    4.50
   1  18  -1    9.10    4.60
  -1  18   1   14.20    3.60
  -1  18  -2    4.70    3.00
   1  18   2   -1.90    1.60
   1  18   2   -5.60    3.40
  -1  18   2   -0.30    1.80
  -1  18   2   -2.50    3.60
   1  18  -2   -1.00    1.50
   1  18   3    5.30    6.00
   1  18   3    2.20    2.60
  -1  18   3   -1.70    5.00
  -1  18   3    2.30    2.50
   1 -18   3   -1.10    1.10
   1  18  -3    4.90    3.00
  -1  18  -4   -0.20    2.80
  -1 -18   4    5.70    3.30
   1  18   4    1.20    7.30
   1  18   4    0.40    2.50
  -1  18   4    2.20    2.10
  -1  18   4    6.40    8.80
   1 -18   4    0.70    3.20
   1  18  -4    2.50    3.20
   1  18   5   10.80   11.60
  -1 -18   5   -2.30    4.30
   1  18   5    1.20    3.20
  -1  18  -5   -3.40    3.00
  -1  18   5   -4.20    7.00
   1  18  -5    4.20    3.80
   1 -18   5    0.60    3.70
  -1  18   5    2.20    3.60
  -1  18  -6   10.80    4.70
   1  18   6   14.70    5.20
   1  18   6   10.00   10.30
  -1  18   6    7.20    5.00
  -1  18   6    1.10   10.10
   1 -18   6   17.00   11.10
   1  18  -6    9.20    4.20
  -1 -18   7   -1.30    5.70
   1  18   7    1.50    3.80
   1  18   7    3.50    9.90
  -1  18  -7    1.10    3.20
  -1  18   7   27.50   12.10
   1  18  -7    0.00    2.90
   1 -18   7    2.70    9.10
  -1 -18   8    4.20   11.40
   1  18   8  -17.90   12.20
  -1  18  -8    6.90    6.50
  -1  18   8    1.30   14.50
   1  18  -8    6.50    5.80
   1 -18   8    7.40   11.90
  -1  19   0   -0.80    1.70
   1  19   1   -0.80    2.50
   1  19   1    0.20    2.40
  -1  19  -1    3.30    2.90
  -1  19   1    2.60    2.20
   1  19  -1    1.70    2.60
  -1  19   1    0.90    1.50
  -1  19  -2    7.90    3.90
   1  19   2   13.20    4.50
   1  19   2    7.70    4.80
  -1  19   2    8.90    4.70
   1  19  -2   10.70    4.40
  -1  19   2   10.00    3.40
   1  19   3    0.50    2.10
   1  19   3   -8.30    5.60
  -1  19  -3   -3.40    1.90
   1  19  -3   -1.20    2.30
  -1  19   3    1.00    5.10
  -1  19   3    5.20    3.00
   1 -19   3   -0.80    0.60
   1  19   4    7.90    4.00
  -1 -19   4   18.40    5.60
   1  19   4   15.20    9.00
  -1  19  -4   14.50    4.60
  -1  19   4   19.10   11.30
  -1  19   4   14.90    4.60
   1 -19   4    8.00    3.60
   1  19  -4   12.00    3.70
   1  19   5   54.29   16.00
  -1  19  -5   58.79   11.50
  -1 -19   5   82.59   12.00
   1  19   5   60.59   10.50
  -1  19   5   78.89   10.40
   1  19  -5   67.99   13.50
  -1  19   5   64.19   17.20
   1 -19   5   61.39   11.60
   1  19   6   55.19   10.30
  -1  19  -6   60.99   12.10
  -1 -19   6   61.09   12.40
   1  19   6   61.09   18.40
   1 -19   6   53.99   14.90
  -1  19   6   61.29   10.60
  -1  19   6   50.39   19.60
   1  19  -6   45.70   10.10
   1  19   7   12.80   11.40
  -1  19  -7   41.60   10.50
   1  19   7   42.40    9.40
  -1 -19   7   41.50   12.00
   1 -19   7   29.10   12.70
  -1  19   7   43.20    9.90
  -1  19   7   40.60   18.20
   1  19  -7   51.19   10.90
   1  19   8    8.60    4.30
  -1 -19   8   16.80   10.30
  -1  19  -8   -3.20    4.30
  -1  19   8    3.40    4.60
   1 -19   8  -18.70   11.90
   1  19  -8   -6.40    4.70
  -1  19   8    3.90   13.30
   1  20   0   -3.00    1.60
  -1  20   0   -1.40    1.90
   1  20   1    2.50    2.50
   1  20   1    5.70    1.60
  -1  20  -1    6.40    3.10
   1  20   1    4.60    3.40
  -1  20   1    3.60    3.00
   1  20  -1   -0.30    2.40
  -1  20   1    3.40    4.10
  -1  20   1    1.00    1.70
   1  20   2   34.70    9.60
  -1  20  -2   39.80    7.90
   1  20   2   57.39    8.80
   1  20  -2   41.00    8.20
  -1  20   2   40.00   10.20
  -1  20   2   48.40    9.10
   1  20   3   12.20    4.20
  -1  20  -3   10.50    3.80
   1  20   3    4.00    6.00
  -1  20   3   -0.20    6.20
  -1  20   3   10.10    4.30
   1  20  -3   10.30    4.30
   1  20   4  133.99   14.90
   1  20   4   92.89   22.20
  -1 -20   4  127.49   12.50
  -1  20  -4  136.99   16.20
  -1  20   4  128.39   24.40
   1  20  -4  115.19   15.50
  -1  20   4  132.59   14.80
  -1 -20   5    9.20    4.90
  -1  20  -5    3.10    4.10
   1  20   5   12.40    9.40
   1  20   5   11.90    4.30
   1  20  -5   15.20    4.90
   1 -20   5   13.50    3.70
  -1  20   5    6.90    4.00
  -1  20   5   19.60    9.30
   1  20   6   10.10   10.00
  -1  20  -6    8.10    4.40
  -1 -20   6    9.80    6.20
   1  20   6    1.80    3.90
   1 -20   6    1.60    5.10
   1  20  -6    3.00    3.80
  -1  20   6   11.50   11.70
  -1  20   6    1.00    3.50
  -1  20  -7   12.30    6.40
   1  20   7   21.10   14.30
  -1 -20   7   14.50    7.50
   1  20   7    4.10    4.10
  -1  20   7    0.40    4.60
   1  20  -7   12.80    5.70
  -1  20   7   -0.50   10.90
   1 -20   7    9.70    8.30
   1  21   0   -0.30    1.80
   1  21   1    2.50    2.80
   1  21   1   -2.20    1.20
   1  21   1   -1.40    2.20
  -1  21  -1    0.80    2.50
  -1  21   1   -0.10    3.30
   1  21  -1    2.00    2.70
  -1  21   1    1.20    2.00
  -1  21   1   -0.60    1.10
  -1  21  -2    8.80    3.70
   1  21   2   15.20    4.50
   1  21   2    3.20    5.50
   1  21  -2    5.90    3.90
  -1  21   2    9.90    6.40
  -1  21   2   12.10    3.90
   1  21   3   21.30    5.30
  -1  21  -3   11.90    4.70
   1  21   3    8.50    7.20
   1  21  -3   27.10    6.30
  -1  21   3   26.40    9.20
  -1  21   3   13.80    4.20
   1  21   4   28.30    9.90
  -1  21  -4   27.80    7.30
   1  21   4   23.60    5.90
   1  21  -4   16.70    5.50
   1 -21   4   18.20    3.20
  -1  21   4    8.90    9.70
  -1  21   4   19.70    5.60
  -1 -21   5   49.50    8.60
   1  21   5   78.09   18.10
   1  21   5   59.89   10.00
  -1  21  -5   37.80    9.30
  -1  21   5   81.39    9.80
   1  21  -5   55.19   10.80
  -1  21   5   40.20   15.80
   1 -21   5   66.89   10.00
  -1 -21   6  -15.20    6.70
  -1  21  -6    7.60    4.50
   1  21   6   -2.20    3.30
   1 -21   6   -2.80    6.50
  -1  21   6    9.50    4.10
   1  21  -6    7.30    5.00
   1  21   7    4.80   10.30
  -1 -21   7   -7.70    9.70
   1  21   7   -0.50    3.50
   1 -21   7   -6.30    8.70
  -1  21   7    7.10    5.30
   1  21  -7    5.20    4.90
  -1  21   7   16.60   14.30
   1  22   0    1.80    2.50
  -1  22   0    5.90    2.80
  -1  22  -1   44.30    8.10
   1  22   1   37.90    5.90
   1  22   1   38.80    4.90
   1  22   1   49.80    8.10
  -1  22   1   67.09    8.40
  -1  22   1   40.40    5.40
   1  22  -1   48.50    8.20
  -1  22   1   43.40    7.60
   1  22   2    6.80    3.20
  -1  22  -2    3.00    2.90
   1  22   2    1.70    4.90
  -1  22   2    7.00    4.80
   1  22  -2    7.30    3.40
  -1  22   2   12.30    4.20
  -1  22  -3   19.50    5.70
   1  22   3   27.90    6.10
   1  22   3   17.60    7.90
  -1  22   3   25.30    6.00
   1  22  -3   23.90    6.50
  -1  22   3   19.50    8.70
  -1  22  -4   11.20    4.70
   1  22   4   -4.80    3.10
   1  22   4    5.00    7.20
  -1  22   4    1.90    3.40
   1  22  -4    5.60    3.80
  -1  22   4   -5.60    7.30
   1  22   5    9.10    4.30
  -1 -22   5    4.90    3.30
  -1  22  -5    8.70    5.40
   1  22   5    3.20    8.70
  -1  22   5    8.00    3.70
   1 -22   5   -2.50    2.90
   1  22  -5    5.10    3.80
  -1  22   5   -2.10    8.40
   1  22   6    2.70    9.00
   1  22   6    5.60    3.10
  -1 -22   6    4.30    6.00
  -1  22  -6    2.50    4.60
   1  22  -6   -2.20    3.30
  -1  22   6    3.40   10.70
   1 -22   6    6.00    5.70
  -1  22   6   -1.30    4.00
   1  22   7   -3.70    3.80
   1  22   7   -3.10   11.80
  -1  22   7   -4.10    4.20
  -1  22   7    5.00   14.10
  -1  23   0    0.10    2.50
   1  23   0   -1.60    2.30
   1  23   1    0.20    1.50
  -1  23  -1   -0.60    1.90
   1  23   1    0.40    2.40
  -1  23   1   -3.90    2.20
   1  23  -1   -1.40    2.20
  -1  23   1    4.10    3.10
  -1  23   1   -0.70    1.20
   1  23   2   19.20    6.80
   1  23   2   16.80    4.90
  -1  23  -2   16.80    5.10
  -1  23   2   21.40    6.40
  -1  23   2   15.10    4.50
   1  23  -2   14.30    4.60
  -1  23  -3   88.69   12.40
   1  23   3   85.79   16.80
   1  23   3   87.69   12.10
   1  23  -3  107.59   13.40
  -1  23   3  103.79   12.10
  -1  23   3   91.79   18.90
  -1  23  -4    3.50    5.50
   1  23   4   14.80    9.00
   1  23   4   12.00    4.30
  -1  23   4   12.50   10.20
  -1  23   4    7.40    3.50
   1  23  -4    7.20    4.70
   1  23   5  -16.30    9.70
   1  23   5   -0.10    3.50
  -1  23  -5   -3.10    2.90
  -1  23   5   -4.50    7.20
  -1  23   5    0.70    2.60
   1  23  -5    2.90    2.70
   1  23   6   -6.90    9.50
   1  23   6    2.60    4.60
  -1  23  -6   -1.10    2.90
  -1  23   6  -10.40    9.70
   1  23  -6   -2.80    3.50
   1  23   7  -10.00   11.40
  -1  23  -7    2.30    4.30
   1  23   7   -4.00    4.10
   1  23  -7    5.90    5.30
  -1  23   7   -0.70    4.40
   1  24   0    4.40    3.30
  -1  24   0   -3.70    2.00
  -1  24  -1    6.90    3.60
   1  24   1    3.50    3.50
  -1  24   1    9.00    4.20
  -1  24   1    4.90    2.20
   1  24  -1    7.10    3.60
   1  24   2    5.50    3.40
  -1  24  -2   12.60    3.90
   1  24   2   10.20    5.50
  -1  24   2   15.50    4.60
  -1  24   2    3.80    4.80
   1  24  -2    4.20    3.00
  -1  24  -3    8.40    3.80
   1  24   3    2.80    7.40
   1  24   3   13.80    4.40
  -1  24   3    9.80    3.90
  -1  24   3   18.70    9.10
   1  24  -3    7.10    4.20
   1  24   4   -4.60    2.80
   1  24   4   20.20   10.40
  -1  24  -4    3.50    2.80
  -1  24   4   -3.00    2.90
  -1  24   4   -3.30    8.20
   1  24  -4   -3.00    3.00
  -1  24  -5    0.70    3.60
   1  24   5    3.00    3.00
   1  24   5   17.50    8.00
   1  24  -5    1.30    2.80
  -1  24   5    7.60    3.70
  -1  24   5   -6.60    9.30
   1  24   6   -1.20    3.30
   1  24   6   16.20   12.50
  -1  24  -6    6.60    4.80
  -1  24   6   -3.10   10.10
  -1  24   6   -3.70    3.80
   1  24  -6   -2.80    2.90
  -1  25   0   -0.30    2.20
   1  25   0    0.50    2.40
  -1  25  -1    6.60    3.40
   1  25   1   -1.30    3.10
   1  25  -1    7.60    3.90
  -1  25   1    9.40    4.10
   1  25   2    5.20    3.10
  -1  25  -2   10.50    4.80
   1  25   2   16.60    5.70
   1  25   2    2.00    2.60
   1  25  -2   19.00    5.40
  -1  25   2   17.40    5.00
  -1  25   2    0.30    2.80
  -1  25   2   10.50    5.80
   1  25   3    6.60    3.50
   1  25   3   -2.90    6.20
  -1  25  -3    8.40    4.30
  -1  25   3    0.60    7.00
   1  25  -3    0.20    3.50
  -1  25   3    4.50    2.70
   1  25   4   -3.80    3.00
   1  25   4   -3.30    8.00
  -1  25  -4   -0.60    2.90
  -1  25   4    1.90    2.80
   1  25  -4    3.50    3.60
  -1  25   4    8.60    9.20
   1  25   5    2.90    4.80
   1  25   5   10.40    8.50
  -1  25  -5   -5.90    2.70
   1  25  -5   -2.40    4.10
  -1  25   5   -3.30    3.10
  -1  25   5  -13.10    8.30
   1  25   6   -8.50   10.80
  -1  25  -6   -4.70    4.60
   1  25   6   -8.70    2.80
  -1  25   6  -10.70   10.50
  -1  25   6   -7.20    3.90
   1  25  -6   -5.40    3.70
  -1  26   0   -2.80    2.30
   1  26   0   -2.40    1.90
  -1  26  -1   -1.20    2.50
   1  26   1    2.80    3.00
   1  26  -1    1.60    3.00
  -1  26   1    3.40    3.00
  -1  26  -2    0.70    2.90
   1  26   2   -1.10    2.00
   1  26   2   -2.50    3.70
  -1  26   2   -7.40    4.20
   1  26  -2    0.40    3.00
  -1  26   2   -1.00    2.70
   1  26   3   -1.40    6.40
  -1  26  -3    3.90    4.00
   1  26   3    8.10    3.20
  -1  26   3    2.30    7.00
  -1  26   3   -3.70    3.00
   1  26  -3    8.00    3.70
  -1  26  -4   -2.30    3.20
   1  26   4    0.70    2.50
   1  26   4   -4.60    8.20
  -1  26   4  -16.60    7.40
   1  26  -4   -6.60    3.00
  -1  26   4   -3.10    3.00
   1  26   5   -8.20    9.20
  -1  26  -5    0.70    4.00
   1  26   5    3.30    3.90
  -1  26   5   -5.80    8.60
   1  26  -5    4.80    3.90
   1  26   6    8.90   11.00
   1  26   6    2.20    4.30
  -1  26   6    0.00    4.20
  -1  26   6    3.40   11.80
   1  26  -6   -7.30    4.00
  -1  27   0   -1.10    2.20
   1  27   0    2.50    2.90
   1  27   1   -3.60    2.70
  -1  27  -1   -2.90    2.00
   1  27  -1   -4.00    1.90
  -1  27   1    0.70    2.60
   1  27   2    0.00    2.20
  -1  27  -2    1.20    5.90
  -1  27   2   -0.20    1.90
  -1  27   2    2.10    4.40
   1  27  -2    3.80    3.60
   1  27   3   -1.10    3.10
  -1  27  -3   -1.50    3.10
   1  27   3   -7.60    5.90
  -1  27   3    2.50    2.90
   1  27  -3    3.20    4.40
  -1  27   3    2.50    6.50
   1  27   4  -13.30    9.70
  -1  27  -4   -4.90    3.10
  -1  27   4   -5.40    8.60
   1  27  -4   -3.00    4.20
  -1  27   4   -1.70    2.90
   1  27   5    5.80    4.80
  -1  27  -5    9.40    5.30
   1  27   5  -12.10   10.00
  -1  27   5    1.30    4.40
   1  27  -5   15.10    6.60
  -1  27   5   -9.80   11.80
   1  28   0   -6.60    3.00
  -1  28   0   -0.30    2.00
   1  28   1   -5.00    2.20
  -1  28  -1   -1.60    2.70
  -1  28   1    2.90    2.90
   1  28  -1   -0.20    3.40
   1  28   2   -1.00    3.30
  -1  28  -2    5.60    4.30
   1  28  -2   -2.20    3.80
  -1  28   2    2.20    3.50
   1  28   3    5.10    6.90
   1  28   3   27.00    9.30
  -1  28  -3   17.40    6.50
  -1  28   3   31.80   10.50
   1  28  -3    7.50    4.90
  -1  28   3   19.10    5.80
  -1  28  -4    7.80    4.70
   1  28   4   13.90   11.20
   1  28   4    9.40    4.40
  -1  28   4  -15.70    9.60
   1  28  -4   18.60    6.00
   1  28   5   -2.90    3.70
   1  28   5    9.70   11.60
  -1  28  -5   -9.50    4.20
   1  28  -5   -1.80    4.70
  -1  28   5  -13.80   10.10
  -1  28   5    6.40    4.70
  -1  29   0    0.80    3.70
   1  29   0    3.60    3.50
  -1  29  -1    2.40    3.90
   1  29  -1    0.50    3.70
  -1  29   1    3.10    2.80
  -1  29  -2   -0.60    2.70
   1  29   2   -3.10    3.20
   1  29  -2    6.40    4.20
  -1  29   2    6.10    3.80
   1  29   3    2.40    3.70
  -1  29  -3   -0.50    3.80
  -1  29   3   -2.60    2.30
   1  29  -3    1.70    3.20
  -1  29  -4    8.20    3.90
   1  29   4   -0.20    3.90
   1  29  -4    1.60    4.20
  -1  29   4   -3.70    3.10
  -1  30   0    4.30    3.70
   1  30   0    1.60    3.10
  -1  30  -1    4.20    4.00
   1  30   1    0.60    3.30
  -1  30   1   -0.80    3.20
   1  30  -1    2.90    4.00
  -1  30  -2    0.80    3.80
   1  30   2    6.50    4.20
   1  30  -2   -3.80    3.20
  -1  30   2   -1.40    3.80
   1  30   3   -3.60    3.00
  -1  30  -3   -2.60    3.90
  -1  30   3    4.40    3.70
   1  30  -3    7.70    4.40
   1  31   0    5.60    4.50
  -1  31   0   -5.60    3.40
  -1  31  -1   -9.20    3.30
   1  31   1    2.00    3.50
   1  31  -1    2.50    3.80
  -1  31   1   -3.70    3.20
   1  31   2   -1.30    4.20
  -1  31  -2    5.60    3.90
  -1  31   2    4.90    4.30
   1  31  -2   -3.00    3.10
   1  31   3    9.00    5.00
  -1  31  -3   10.60    4.60
  -1  31   3    2.50    4.20
  -1  32   0   -1.60    3.90
   1  32   0    4.50    3.60
  -1  32  -1    4.20    3.90
   1  32   1    0.80    3.10
   1  32  -1    0.50    3.60
  -1  32   1   -6.20    3.80
   1  32   2   12.20    5.60
  -1  32  -2   11.70    5.50
  -1  32   2   14.10    5.40
   1  32  -2    5.80    4.50
   2   0  -1    0.70    0.80
   2   0   1    1.20    1.80
   2   0   1    0.60    0.80
  -2   0  -1   -1.80    0.80
  -2   0   1   -0.60    0.60
  -2   0  -2  172.58   14.90
  -2   0   2  174.68   14.60
   2   0   2  134.29   17.90
  -2   0  -2  128.59   17.70
  -2   0   2  118.39   17.70
   2   0  -2  173.68   14.60
  -2   0   3    0.10    1.00
   2   0   3    2.70    1.90
  -2   0   3    1.10    2.70
   2   0   3    1.70    2.60
  -2   0  -3    2.70    3.90
  -2   0  -3   -0.30    1.20
   2   0  -3   -0.70    0.80
   2   0  -4    2.60    2.20
   2   0   4   -2.60    4.20
  -2   0   4   -0.50    4.60
  -2   0   4    4.30    2.60
   2   0  -5   -0.80    1.60
  -2   0   5   -2.20    5.30
   2   0   5   -6.00    5.90
   2   0   6   15.90   10.20
  -2   0   6   11.20    9.40
  -2   0   7   -7.60    5.70
   2   0   7    3.30    7.10
  -2   0   8   22.10   13.40
   2   0   8    8.70   11.40
  -2   0   9   -9.30   12.10
   2   0   9    8.50   10.40
   2   1   1  202.78   20.70
  -2  -1   1  190.78   18.40
  -2   1  -1  215.28   18.60
   2  -1  -1  238.98   18.30
  -2   1  -1  220.58   20.70
  -2  -1  -1  214.08   20.90
   2  -1   1  234.08   18.70
   2   1  -1  211.78   18.40
   2  -1   1  206.98   20.40
   2   1   2 1148.99  105.99
  -2   1  -2 1198.18  106.09
  -2   1  -2 1331.07  110.79
   2  -1  -2 1284.47  105.99
   2   1   2 1317.17  110.89
  -2   1   2 1318.97  111.59
   2  -1   2 1345.27  113.29
   2  -1   2 1305.07  106.19
  -2   1   2 1281.97  105.89
  -2  -1  -2 1331.27  111.29
  -2   1  -3   38.20    9.70
   2   1   3   32.60    9.40
  -2  -1   3   37.40    5.40
  -2   1  -3   45.70    5.90
  -2  -1   3   25.80    8.50
   2   1   3   40.60    5.50
   2  -1  -3   43.70    5.80
  -2   1   3   55.59    6.10
   2  -1   3   37.20    9.40
  -2  -1  -3   37.00    9.80
   2   1  -3   45.20    5.80
   2  -1   3   37.20    6.20
  -2   1   3   28.80    8.60
  -2  -1   4    6.30    3.10
  -2  -1   4   15.70    8.20
  -2   1  -4   10.10    3.40
   2   1   4   10.40    6.10
   2  -1  -4    8.50    3.50
   2   1  -4    7.70    3.20
  -2   1   4   14.50    4.00
   2  -1   4   -1.60    4.60
  -2   1   4    4.30    6.20
   2   1   5   38.10   13.10
  -2   1  -5   45.00    8.60
   2   1  -5   41.10    8.20
  -2   1   5   51.99   14.00
  -2  -1   6   -1.10    7.80
   2   1   6    8.70    7.50
   2  -1   6   -1.10    7.40
  -2   1   6    0.60    6.00
   2   1  -6    0.80    2.70
  -2  -1   7   14.40   11.20
   2   1   7    3.70    8.70
   2  -1   7    7.10   10.80
  -2   1   7   15.80   11.00
   2   1   8   18.50   12.10
  -2  -1   8   11.60   12.40
  -2   1   8   28.70   15.70
   2  -1   8   48.30   14.80
  -2  -1   9    3.80   13.30
   2   1   9   35.00   15.80
   2  -1   9   21.90   13.50
  -2   1   9   27.60   15.40
  -2  -2   0 2420.66  197.98
  -2   2  -1   48.30    6.70
  -2   2  -1   51.29    5.20
   2   2   1   50.79    7.30
  -2  -2   1   51.39    5.20
   2  -2   1   47.90    6.70
  -2  -2  -1   47.10    7.20
   2  -2   1   47.70    5.10
   2   2  -1   57.49    5.30
  -2   2  -2 1119.89   96.39
  -2  -2   2 1111.89   96.29
   2   2   2 1217.18  101.49
  -2   2  -2 1183.68  100.79
  -2  -2   2 1136.09  103.19
   2  -2   2 1166.78   96.49
   2   2  -2 1091.39   96.29
  -2   2   2 1253.87  102.49
  -2  -2  -2 1220.78  101.79
  -2   2  -3  204.28   19.70
  -2  -2   3  211.38   25.10
  -2   2  -3  212.98   25.50
  -2  -2   3  170.78   19.20
   2   2   3  214.38   25.80
   2   2   3  249.18   20.20
  -2   2   3  228.28   26.50
  -2   2   3  217.28   19.60
   2  -2   3  201.08   24.70
   2   2  -3  195.98   19.50
  -2   2  -4   -1.10    1.30
  -2  -2   4    6.40    5.30
   2   2   4    0.30    3.80
   2   2   4    1.60    2.00
  -2   2  -4    0.90    4.20
   2  -2   4    0.90    4.30
   2   2  -4    3.00    2.30
  -2   2   4    1.30    1.90
  -2   2   4   -2.50    4.80
  -2  -2   5   16.90   11.10
  -2   2  -5   10.10    3.80
   2   2   5   21.10    9.50
  -2   2   5   15.20    7.40
   2   2   6   -2.00    5.50
  -2  -2   6   -3.10    4.70
  -2   2   6    2.40    7.10
   2  -2   6    8.00    7.40
   2   2  -6    1.00    2.40
  -2  -2   7   -2.00    8.00
   2   2   7    2.40    6.90
  -2   2   7   -4.00    8.30
   2  -2   7    6.10    7.30
   2   2  -7    7.00    4.90
   2   2   8  -17.30    9.10
  -2  -2   8  -12.20    8.60
  -2   2   8   -8.40    8.40
   2  -2   8    6.60    7.30
   2   2   9    2.00   10.80
  -2  -2   9   -3.00   12.00
   2  -2   9   16.00   14.20
  -2   2   9   14.60   16.40
  -2  -3   0 1215.38   98.89
   2   3   0 1173.18   98.69
  -2   3   0 1253.57   98.49
   2  -3   0 1190.18   98.49
   2   3   0 1186.68   98.79
  -2   3   0 1252.17   98.69
  -2  -3   0 1168.18   98.89
   2   3   1  673.13   57.59
  -2  -3   1  672.53   54.99
  -2   3  -1  629.44   54.99
  -2   3  -1  691.03   56.79
   2  -3   1  709.03   55.09
   2   3  -1  617.14   54.89
  -2  -3  -1  655.73   57.69
   2  -3   1  651.53   56.39
  -2  -3   2  219.88   23.30
  -2   3  -2  220.38   19.50
  -2  -3   2  204.08   19.20
  -2   3  -2  236.98   23.30
   2   3   2  234.68   24.10
   2  -3   2  212.78   19.30
  -2  -3  -2  202.78   23.50
   2   3  -2  190.88   19.10
   2  -3   2  224.68   24.70
  -2   3   2  208.58   24.20
   2   3   3   18.20    4.10
  -2  -3   3   10.80    5.60
   2   3   3   17.50    6.90
  -2   3  -3   19.70    7.40
  -2   3  -3   15.40    3.70
  -2   3   3   14.80    6.40
   2   3  -3   22.40    4.20
  -2   3   3   22.90    4.10
   2  -3   3   14.80    6.10
   2  -3   3   23.20    4.50
  -2  -3  -3   22.50    8.20
  -2  -3   4  133.89   19.70
  -2   3  -4  125.59   13.30
   2   3   4  109.69   20.40
  -2   3  -4  141.29   21.20
  -2   3   4   92.29   12.00
   2  -3   4  127.89   19.70
  -2   3   4  105.79   20.30
   2   3  -4  113.29   12.80
   2   3   5  331.07   39.10
  -2  -3   5  286.17   36.80
  -2   3  -5  262.17   27.60
   2   3  -5  271.07   27.30
   2  -3   5  302.47   36.90
  -2   3   5  285.47   37.60
  -2   3  -6   28.10    7.10
  -2  -3   6   39.70   13.80
   2   3   6   35.10   12.90
  -2   3   6   27.60   10.60
   2  -3   6   29.90   11.30
   2   3  -6   32.80    7.40
   2   3   7   34.50   12.60
  -2  -3   7   42.20   15.70
  -2   3   7   20.80   13.10
   2   3  -7   44.90    9.70
   2  -3   7   28.70   13.60
   2   3   8    1.40    9.30
  -2  -3   8    1.50    9.70
  -2   3   8   15.70   10.60
   2  -3   8  -10.50    5.90
   2   3   9    6.20   12.60
  -2  -3   9   14.00   14.50
   2  -3   9   13.20   12.10
  -2   3   9   -0.70   14.30
  -2   4   0  223.48   18.10
   2   4   0  197.38   18.20
  -2  -4   0  207.38   18.40
   2   4   0  218.88   18.50
  -2   4   0  216.08   18.10
  -2  -4   0  209.78   18.40
   2  -4   0  230.38   18.10
  -2   4  -1  807.52   67.39
   2   4   1  826.12   68.69
  -2   4  -1  751.42   65.79
  -2  -4   1  826.02   65.99
  -2  -4   1  748.53   67.19
   2  -4   1  765.72   66.89
   2  -4   1  849.02   65.89
   2   4  -1  787.72   65.89
  -2  -4  -1  785.02   68.59
  -2   4  -2   78.19    8.30
  -2  -4   2   78.99    8.40
   2   4   2   82.09   12.40
  -2   4  -2   78.79   11.00
  -2  -4   2   86.69   11.60
   2   4  -2   82.79    8.30
   2  -4   2   76.99    8.30
  -2   4   2   64.39   12.40
   2  -4   2   61.79   10.20
  -2  -4  -2   94.19   13.10
  -2   4  -3    3.30    3.80
  -2  -4   3   -0.70    1.70
   2   4   3    4.70    4.30
   2   4   3    0.90    1.60
  -2  -4   3    0.90    3.10
  -2   4  -3    1.20    1.90
   2  -4   3    1.70    1.90
  -2   4   3    1.10    1.30
   2  -4   3    0.00    3.40
  -2   4   3    0.40    3.50
   2   4  -3    1.80    1.90
  -2  -4  -3   -1.30    3.30
  -2  -4   4    7.00    4.90
  -2   4  -4   -1.20    3.60
  -2   4  -4   -0.20    1.90
   2   4   4    2.20    5.30
  -2   4   4   -0.40    5.00
  -2   4   4   -0.40    1.40
   2   4  -4    2.40    2.50
   2  -4   4   -1.30    4.20
  -2   4  -5    0.10    2.90
  -2  -4   5   12.50    6.80
   2   4   5    0.80    5.30
   2  -4   5    5.00    6.60
   2   4  -5    3.20    2.60
  -2   4   5    0.20    6.80
  -2  -4   6    0.00    7.10
   2   4   6    7.50    8.70
  -2   4  -6   11.10    4.70
   2  -4   6    0.50    7.50
   2   4  -6    6.90    4.10
  -2   4   6    3.80    9.50
  -2   4  -7    1.50    3.00
   2   4   7   -3.00    7.40
  -2  -4   7    1.40    7.90
   2   4  -7   -4.80    2.80
   2  -4   7    4.00    8.10
  -2   4   7    4.10    6.70
   2   4   8   78.49   22.30
  -2  -4   8   82.29   18.90
  -2   4   8   75.39   20.60
   2  -4   8   62.19   18.70
  -2  -4   9   14.80   17.20
   2   4   9    3.10   10.20
   2  -4   9   10.20   13.40
  -2   4   9   22.00   15.70
  -2  -5   0  183.48   15.70
  -2   5   0  192.48   15.40
   2   5   0  170.68   15.30
  -2  -5   0  164.98   15.60
   2  -5   0  183.98   15.30
   2   5   0  182.28   15.70
  -2   5   0  175.68   15.30
  -2   5  -1 1113.49   91.89
  -2  -5   1 1128.69   90.79
  -2   5  -1 1040.00   90.59
  -2  -5   1 1154.18   91.79
   2   5   1 1095.09   93.29
   2   5   1 1106.79   90.69
   2  -5   1 1110.69   91.39
   2   5  -1 1106.89   90.69
   2  -5   1 1045.90   90.49
  -2  -5  -1 1068.39   93.39
  -2  -5   2   30.80    4.80
  -2   5  -2   23.20    4.00
  -2  -5   2   24.30    5.80
  -2   5  -2   18.50    5.40
   2   5   2   26.40    6.90
  -2   5   2   15.30    6.20
   2  -5   2   23.30    5.60
  -2  -5  -2   28.20    7.40
   2  -5   2   29.60    4.60
   2   5  -2   24.90    4.20
   2   5   3  120.19   17.90
  -2   5  -3  122.29   13.00
  -2  -5   3  141.29   13.20
  -2   5  -3  116.19   17.20
  -2  -5   3  135.39   17.80
  -2   5   3  134.89   19.20
   2   5  -3  128.79   13.00
   2  -5   3  119.69   12.90
  -2  -5  -3  134.29   19.40
   2  -5   3  147.09   17.60
  -2   5   3   96.99   12.10
  -2   5  -4  167.38   16.50
  -2  -5   4  139.59   21.50
   2   5   4  143.29   22.40
  -2   5  -4  171.48   23.70
   2   5  -4  122.49   15.50
  -2   5   4  186.28   25.30
   2  -5   4  166.38   21.90
  -2  -5   5    0.00    5.50
   2   5   5    1.80    6.00
  -2   5  -5    1.70    2.60
  -2   5   5    2.50    7.40
   2   5  -5    0.70    1.80
  -2  -5   6  103.19   22.50
  -2   5  -6  106.09   13.50
   2   5   6  101.69   22.70
   2  -5   6   87.39   20.70
  -2   5   6  110.69   24.10
   2   5  -6   61.99   11.90
  -2  -5   7  -11.20    6.60
   2   5   7    0.00    8.90
  -2   5  -7    6.20    3.90
  -2   5   7    4.20    8.80
   2   5  -7    1.40    3.50
   2  -5   7   -6.50    6.70
  -2  -5   8    6.30   11.10
   2   5   8   29.40   14.70
  -2   5   8   26.20   13.50
   2  -5   8   -5.80    8.70
   2   5  -8   -3.70    3.60
  -2  -5   9    6.50   11.40
  -2   5   9    0.40    9.40
   2  -5   9  -11.60   10.80
   2  -6   0 1661.23  133.29
  -2   6   0 1563.14  133.09
  -2  -6   0 1687.03  133.59
  -2  -6   0 1675.13  133.69
   2   6   0 1651.63  133.69
   2   6   0 1679.43  133.19
  -2   6   0 1473.95  133.19
   2   6   1    2.80    2.40
  -2  -6   1   -0.10    1.40
  -2   6  -1   -0.50    1.50
  -2   6  -1    1.90    1.30
  -2  -6   1    0.80    1.20
   2   6   1    1.20    1.20
  -2  -6  -1    3.90    2.50
   2  -6   1    2.40    1.30
   2   6  -1    1.50    1.40
  -2   6   1    1.60    0.90
   2  -6   1    1.80    1.00
   2   6   2   18.60    6.20
  -2  -6   2   20.30    5.50
  -2   6  -2   18.30    3.70
  -2   6  -2   20.20    5.60
  -2  -6   2   28.60    4.60
  -2   6   2   28.20    7.80
  -2  -6  -2   22.40    7.00
   2  -6   2   32.10    4.10
   2  -6   2   26.10    5.70
   2   6  -2   20.20    3.90
   2   6   3   43.30   11.20
  -2   6  -3   40.70    7.00
  -2   6  -3   35.50    9.50
  -2  -6   3   46.80    6.40
  -2  -6   3   42.50    9.90
   2   6  -3   40.60    6.10
   2  -6   3   48.50    6.50
   2  -6   3   42.30    9.70
  -2  -6  -3   50.79   12.50
  -2   6   3   66.69    7.00
  -2   6   3   50.19   12.40
  -2   6  -4   95.89   11.80
   2   6   4   90.89   18.90
  -2   6  -4   74.09   16.30
  -2  -6   4   85.09   16.40
  -2   6   4  105.69   11.30
   2  -6   4  124.19   17.70
  -2   6   4   88.69   18.60
   2   6  -4  107.69   11.90
   2   6   5   58.49   15.10
  -2  -6   5   31.90   10.80
  -2   6  -5   28.40    6.30
  -2   6   5   46.50   13.80
   2   6  -5   29.80    6.70
   2  -6   5   32.00    9.90
   2   6   6   13.10    8.30
  -2   6  -6   -0.30    2.40
  -2  -6   6    8.60    8.40
  -2   6   6    0.00    7.90
   2   6  -6    0.30    2.20
   2  -6   6   -5.10    5.60
   2   6   7   25.50   12.20
  -2  -6   7    2.00    8.60
  -2   6  -7   15.50    5.70
  -2   6   7   12.20   13.10
   2  -6   7    0.90    8.10
   2   6  -7   11.30    4.60
   2   6   8    2.60    7.80
  -2  -6   8  -11.60    7.90
  -2   6   8   -1.50    8.00
   2  -6   8   -7.10    7.60
   2   6  -8    5.10    4.80
  -2  -6   9  -27.20   11.80
   2   6   9   -2.20   10.50
   2  -6   9   21.60   15.40
  -2   6   9  -12.40   10.80
   2  -7   0  257.87   22.90
  -2  -7   0  261.17   23.30
  -2   7   0  290.57   23.10
   2   7   0  260.47   23.90
  -2  -7   0  283.57   23.20
  -2   7   0  258.57   22.90
   2   7   0  256.47   22.60
  -2  -7   1   17.10    3.10
   2   7   1   19.40    3.30
  -2   7  -1   19.90    4.10
   2   7   1   25.90    5.50
  -2   7  -1   18.30    3.20
  -2  -7   1   17.70    3.30
  -2  -7  -1   18.40    4.80
   2  -7   1   20.00    3.30
   2   7  -1   16.80    3.20
   2  -7   1   20.90    3.00
  -2   7   1   18.60    2.70
  -2  -7   2   18.40    4.70
   2   7   2   18.40    6.10
  -2   7  -2   15.40    4.30
  -2   7  -2   19.40    3.90
  -2  -7   2   24.40    4.20
   2   7  -2   19.10    3.60
  -2   7   2   24.60    7.20
  -2  -7  -2   13.90    5.80
   2  -7   2   16.90    3.70
   2  -7   2   16.40    4.50
  -2  -7   3  114.19   16.20
  -2   7  -3  110.59   16.50
  -2   7  -3  113.19   12.60
  -2  -7   3  112.59   12.50
   2   7   3  137.99   18.40
   2  -7   3  133.09   12.90
  -2  -7  -3   87.29   17.60
   2  -7   3  124.19   16.30
   2   7  -3  120.09   12.70
  -2   7   3  124.99   18.90
   2   7   4   28.30   10.40
  -2  -7   4   29.00    9.30
  -2   7  -4   31.70    9.30
  -2   7  -4   30.60    6.30
  -2   7   4   26.10   10.80
   2  -7   4   19.90    7.90
  -2   7   4   23.00    5.20
   2   7  -4   27.80    5.60
  -2  -7   5   18.90    9.40
  -2   7  -5   34.90    7.20
   2   7   5   31.60   12.10
   2   7  -5   21.80    6.00
  -2   7   5   28.90   12.50
   2  -7   5   29.00   10.80
  -2   7  -6    9.70    4.80
   2   7   6    7.80    7.60
  -2  -7   6    3.10    7.30
   2   7  -6    8.00    4.10
   2  -7   6    0.20    7.20
  -2   7   6    0.70   10.10
  -2  -7   7   23.70   11.20
   2   7   7    4.20   10.50
  -2   7  -7    8.00    5.30
  -2   7   7    0.80    9.30
   2   7  -7    3.40    4.10
   2  -7   7    9.80    9.10
  -2   7  -8    7.70    5.70
  -2  -7   8    6.00   13.40
   2   7   8   -0.60   10.10
   2  -7   8   17.20   13.10
  -2   7   8   10.70   12.80
   2   7  -8   10.40    5.40
   2   7   9  -27.70   10.40
  -2  -7   9    9.70    9.70
  -2   7   9  -18.30   11.40
   2   7  -9   -4.30    4.40
  -2   8   0    0.60    0.80
  -2  -8   0    1.90    1.20
   2  -8   0    0.80    0.80
   2   8   0    0.20    1.00
   2   8   0    0.90    0.70
  -2  -8   1   15.70    3.10
  -2  -8   1   14.40    2.20
  -2   8  -1   16.60    3.10
   2   8   1   11.30    2.50
   2   8   1   10.80    3.70
  -2   8   1   12.70    2.30
  -2  -8  -1   12.20    4.10
   2   8  -1   10.50    2.70
   2  -8   1   11.30    2.10
   2  -8   1   13.10    2.70
   2   8   2    4.10    2.60
  -2  -8   2    0.10    1.50
  -2   8  -2    0.90    1.50
  -2   8  -2    0.90    2.10
  -2  -8   2    1.90    1.80
  -2  -8  -2   -3.60    3.00
   2  -8   2    0.30    1.90
   2   8  -2    0.10    1.20
   2  -8   2   -0.20    1.10
  -2   8   2   -2.50    2.50
  -2  -8   3   19.20    4.40
  -2  -8   3   24.50    6.70
   2   8   3   21.90    7.70
  -2   8  -3   18.80    6.10
  -2   8  -3   16.60    4.30
  -2  -8  -3   15.70    7.40
   2   8  -3   20.00    4.80
  -2   8   3   14.40    6.60
   2  -8   3   21.00    4.50
   2  -8   3   19.80    6.20
  -2   8  -4   33.10    7.00
   2   8   4   30.00   10.60
  -2   8  -4   35.00   10.80
  -2  -8   4   38.30   10.70
   2  -8   4   50.89   10.10
  -2   8   4   43.00   12.50
   2   8  -4   35.70    7.10
  -2   8  -5   26.50    6.50
   2   8   5   17.80   10.20
  -2  -8   5   15.40    9.60
   2  -8   5   32.60    9.10
   2   8  -5   24.10    6.10
  -2   8   5   14.60   10.00
  -2  -8   6   25.90    9.20
  -2   8  -6   11.90    4.20
   2   8   6   17.70    9.20
   2   8  -6   13.50    5.10
  -2   8   6   28.30   10.60
   2  -8   6   24.70   10.50
   2   8   7    1.70    8.70
  -2   8  -7    5.20    4.00
  -2  -8   7    8.50   10.20
   2   8  -7   -3.60    3.10
   2  -8   7    7.10    9.00
  -2   8   7   -0.50    6.30
   2   8   8   13.70   10.20
  -2   8  -8   15.90    5.50
  -2  -8   8    3.20   10.60
  -2   8   8   18.10   12.30
   2  -8   8   18.50   13.00
   2   8   9   22.90   16.90
  -2  -8   9   30.20   16.50
   2  -8   9   34.40   14.80
  -2   8   9   63.09   22.40
   2   8  -9   28.70    9.10
   2  -9   0  762.72   60.99
  -2   9   0  660.63   60.29
  -2  -9   0  773.32   61.39
  -2   9   0  755.12   60.89
   2   9   0  718.03   61.19
   2   9   0  716.83   60.29
  -2   9  -1  120.29   11.90
  -2  -9   1  114.49   11.90
   2   9   1  126.29   14.20
   2   9   1  133.69   12.00
   2  -9   1  116.19   11.00
   2   9  -1  113.49   11.90
  -2   9   1  119.19   12.00
   2  -9   1  137.69   12.00
  -2   9  -2  229.48   24.00
  -2  -9   2  258.57   23.60
  -2  -9   2  241.08   22.10
  -2   9  -2  206.58   21.80
   2   9   2  223.08   26.30
   2   9   2  244.88   21.90
  -2   9   2  226.28   26.90
   2  -9   2  252.97   23.10
   2  -9   2  236.78   23.00
   2   9  -2  253.67   22.40
  -2  -9  -2  239.48   27.40
  -2   9   2  243.68   21.40
  -2  -9   3  121.09   15.20
  -2   9  -3  103.69   12.20
   2   9   3  116.49   17.70
  -2   9  -3  118.09   16.30
   2  -9   3  111.89   14.40
  -2   9   3  100.39   18.50
  -2  -9  -3   91.89   17.80
   2   9  -3  108.29   12.10
  -2  -9   4   14.80    7.40
  -2   9  -4   13.00    7.00
  -2   9  -4   13.80    4.10
   2   9   4   14.80    8.70
  -2   9   4   12.00    3.80
   2  -9   4   11.30    5.30
  -2   9   4   15.70    8.60
  -2  -9   5  208.48   28.10
  -2   9  -5  188.88   21.10
   2   9   5  183.08   29.50
   2  -9   5  197.88   26.30
   2   9  -5  194.88   21.00
  -2   9   5  202.78   30.90
  -2  -9   6   -1.10    6.90
   2   9   6   -5.40    4.90
  -2   9  -6   -3.40    1.40
  -2   9   6    4.50    8.60
   2   9  -6    2.40    2.70
   2  -9   6   -9.70    5.20
   2   9   7   28.30   13.20
  -2  -9   7   30.70   14.30
   2  -9   7   39.20   13.30
  -2   9   7   14.60   13.70
   2   9   8    3.60    8.30
  -2  -9   8  -14.70    8.70
   2  -9   8   12.00    8.90
  -2   9   8    5.20   10.00
   2   9  -8   -1.10    4.10
   2   9   9   -9.00   10.80
  -2  -9   9  -16.40    9.60
   2   9  -9    0.00    5.20
   2  -9   9   -5.60   10.80
  -2   9   9  -10.10   11.70
   2  10   0  297.77   26.20
   2 -10   0  305.37   25.90
   2  10   0  293.67   25.00
  -2 -10   0  312.97   26.40
  -2  10   0  264.27   25.00
  -2  10   0  315.17   25.90
  -2  10  -1  509.65   46.40
   2 -10  -1  542.95   45.20
   2  10   1  515.25   45.40
   2  10   1  575.24   48.40
  -2  10  -1  494.05   45.40
  -2 -10   1  533.95   45.70
   2 -10   1  526.25   44.20
   2  10  -1  530.85   45.70
  -2  10   1  544.05   49.50
   2 -10   1  527.55   45.40
  -2 -10  -1  557.54   45.80
  -2  10   1  543.55   45.00
  -2  10  -2   -1.20    0.90
  -2  10  -2   -1.00    2.20
  -2 -10   2    0.20    1.60
  -2 -10   2    0.80    1.80
   2  10   2    3.20    3.00
   2  10   2    1.90    1.70
   2 -10   2   -0.80    1.20
  -2  10   2    0.90    4.10
  -2  10   2   -0.10    1.10
   2 -10   2   -0.50    1.20
   2  10  -2    0.70    1.70
  -2  10  -3    7.60    4.60
   2  10   3   18.20    6.70
  -2 -10   3    3.80    3.60
  -2  10  -3   16.20    4.30
   2 -10   3   15.20    5.00
   2  10  -3   10.80    3.90
  -2  10   3    9.00    6.20
  -2  10  -4    8.40    3.70
   2  10   4   17.60    7.50
  -2 -10   4   13.30    6.10
  -2  10  -4   -0.60    5.60
   2 -10   4    8.60    4.80
  -2  10   4   -5.50    4.50
   2  10  -4   12.80    4.20
  -2 -10   5    5.60    5.90
  -2  10  -5   10.30    4.50
   2  10   5   -0.80    5.70
   2 -10   5    6.50    6.10
   2  10  -5    8.50    3.90
  -2  10   5    4.20    8.20
  -2  10  -6   11.20    4.50
  -2 -10   6    5.30    7.00
   2  10   6    2.10    8.40
  -2  10   6    5.70    6.70
   2  10  -6   14.00    5.10
   2 -10   6   -2.90    6.00
  -2  10  -7   -3.00    2.90
  -2 -10   7   -3.30    7.60
   2  10  -7    4.30    3.30
   2 -10   7    0.90    6.80
  -2  10  -8   -0.70    5.00
  -2  10   8   10.60   10.80
   2 -10   8    1.50    7.60
   2  10  -8   -4.20    2.20
  -2  10  -9    5.30    5.80
   2  10   9  -27.10   10.40
  -2 -10   9    4.90   15.00
   2 -10   9   -4.80   12.50
  -2  10   9  -17.10   10.50
   2  10  -9   -3.80    3.80
   2  11   0  313.37   28.20
   2 -11   0  309.57   27.90
  -2  11   0  330.97   27.10
   2  11   0  327.57   26.90
  -2  11   0  307.77   27.80
  -2 -11   0  317.47   28.30
   2  11   1   51.09    6.60
   2  11   1   58.49    8.90
   2 -11  -1   60.89    6.70
  -2 -11   1   64.19    7.20
  -2  11  -1   53.09    6.70
  -2  11  -1   53.29    6.50
   2 -11   1   50.29    6.50
  -2  11   1   51.59    6.30
  -2 -11  -1   64.89    7.20
  -2  11   1   52.79    9.80
   2 -11   1   63.69    5.50
   2  11  -1   56.29    6.90
   2  11   2  140.49   19.70
  -2  11  -2  163.58   17.70
  -2 -11   2  169.38   16.40
  -2 -11   2  175.88   16.60
   2  11   2  154.48   15.90
  -2  11  -2  166.58   16.30
   2  11  -2  183.78   16.80
  -2  11   2  176.98   21.80
   2 -11   2  149.39   16.00
  -2  11   2  168.88   15.60
   2 -11   2  161.58   16.30
  -2  11  -3   19.20    4.70
  -2 -11   3    9.50    4.80
  -2  11  -3    8.30    4.90
   2  11   3   12.30    6.20
   2  11  -3   14.60    4.10
   2 -11   3   13.10    4.90
  -2  11   3   22.60    9.50
  -2  11  -4    0.80    5.80
   2  11   4   -4.20    3.40
  -2  11  -4    1.70    2.20
  -2 -11   4   -4.40    4.10
   2 -11   4    3.80    4.30
  -2  11   4    3.90    6.70
   2  11  -4   -0.80    2.20
  -2  11  -5    6.70    4.00
  -2 -11   5   17.10    6.70
   2  11   5    3.00    8.70
   2 -11   5    1.70    5.60
  -2  11   5   -7.40    5.60
   2  11  -5    0.20    1.50
  -2  11  -6   30.60    7.40
  -2 -11   6   14.60    9.40
   2  11   6   18.20   11.10
   2  11  -6   16.10    5.40
  -2  11   6   26.20   11.70
   2 -11   6    7.90    7.10
  -2 -11   7   -5.50    7.10
   2  11   7   -1.10    8.50
  -2  11  -7   -2.70    2.10
   2 -11   7   -3.40    6.90
  -2  11   7  -13.10    6.90
   2  11  -7    1.90    3.10
  -2  11  -8   -5.30    3.50
   2  11   8   -4.00    8.30
   2  11  -8   -2.30    5.00
  -2  11   8    8.50   11.60
   2 -11   8   -4.80    8.00
  -2 -11   9    8.10   15.30
   2 -11   9  -12.40   11.20
  -2 -12   0 2474.15  202.98
   2  12   0 2434.16  202.88
   2  12   0 2588.64  201.18
  -2  12   0 2481.85  202.58
   2 -12   0 2421.66  202.58
  -2  12   0 2378.56  201.58
   2  12   1   74.89    8.80
  -2  12  -1   83.39    9.00
   2 -12  -1   83.89    8.80
  -2 -12   1   71.29    8.90
  -2  12  -1   85.39    8.50
   2  12   1   69.79   10.20
  -2  12   1   81.89    8.50
   2 -12   1   80.19    9.00
   2  12  -1   97.29    9.50
  -2 -12  -1   80.49    9.10
  -2  12   1   65.19   12.80
   2  12   2   68.29   13.20
  -2  12  -2   80.59   11.00
  -2 -12   2   89.99    9.50
  -2  12  -2   83.79    9.90
   2  12   2   82.79    9.60
   2  12  -2   93.19   10.20
  -2  12   2  114.49   15.60
   2 -12   2   93.09    9.60
   2 -12   2   88.19    9.90
  -2  12   2   84.79    9.20
  -2  12  -3   -0.70    3.50
   2  12   3   -2.70    3.80
  -2  12  -3    3.00    2.40
  -2 -12   3   -2.40    2.30
   2  12   3   -1.20    1.60
   2 -12   3   -2.40    2.20
  -2  12   3    2.30    4.70
  -2  12   3    1.20    1.80
   2  12  -3    1.70    2.00
  -2  12  -4   20.20    5.60
  -2  12  -4   16.50    8.60
  -2 -12   4   29.60    7.80
   2  12   4   22.60    9.40
   2  12  -4   31.40    6.60
  -2  12   4   14.30    7.90
   2 -12   4   19.30    6.70
   2  12   5   53.99   16.70
  -2 -12   5   50.79   13.30
  -2  12  -5   62.59   10.70
   2 -12   5   69.79   13.60
  -2  12   5   45.70   16.50
   2  12  -5   50.59    9.90
  -2  12  -6   -1.30    2.20
   2  12   6   -7.80    5.50
  -2 -12   6   11.50    7.50
   2  12  -6    0.50    2.90
  -2  12   6    6.00    6.50
   2 -12   6   -1.40    5.30
  -2  12  -7   -4.30    2.50
  -2 -12   7   -0.40    8.90
   2  12   7    1.10    7.80
   2  12  -7    0.80    4.00
   2 -12   7    2.10   10.20
   2  12   8  -14.70    8.60
  -2  12  -8    0.70    5.40
   2  12  -8   -0.20    3.30
   2 -12   8    3.90   10.60
  -2  12   8  -20.50    7.80
   2  12   9   -9.40   14.00
  -2  12  -9   12.20    5.70
  -2 -12   9   -6.10   11.50
   2 -12   9   -6.40   11.70
  -2  12   9    9.80   14.60
   2  12  -9    1.50    3.30
  -2  13   0   42.50    5.00
   2  13   0   39.80    5.90
   2 -13   0   43.40    5.90
   2  13   0   52.09    4.30
  -2 -13   0   49.40    6.40
  -2  13   0   41.60    5.90
   2  13   1   23.10    5.50
   2  13   1   23.00    4.50
  -2  13  -1   22.40    3.30
  -2 -13   1   17.50    3.80
   2 -13  -1   25.90    4.40
  -2  13  -1   19.10    4.00
  -2 -13  -1   19.10    4.00
   2 -13   1   20.40    3.90
   2  13  -1   14.90    3.80
  -2  13   1   14.00    3.40
  -2  13  -2    1.90    1.90
   2  13   2    1.90    3.60
  -2 -13   2    0.00    1.10
   2  13  -2    0.80    1.60
   2 -13   2    2.00    1.20
  -2  13   2   -1.10    1.30
  -2  13   2    1.80    4.20
   2  13   3   -2.30    5.10
  -2  13  -3    7.40    3.40
  -2  13  -3   -0.60    3.30
   2  13   3    3.10    2.40
  -2 -13   3   -5.80    2.20
   2 -13   3   -3.10    2.40
  -2  13   3    2.00    5.30
  -2  13   3    1.60    2.00
  -2  13  -4   -0.50    5.70
  -2 -13   4   -4.30    3.70
   2  13   4   -0.40    5.10
  -2  13  -4    0.40    2.40
   2 -13   4   -0.80    3.00
   2  13  -4    1.70    2.10
  -2 -13   5   -2.80    4.60
   2  13   5    1.80    7.60
  -2  13  -5    7.40    3.80
  -2  13   5   -0.40    9.30
   2 -13   5    4.50    5.60
   2  13  -5   -3.50    2.60
  -2 -13   6   15.50    9.30
  -2  13  -6   21.10    5.10
   2  13   6   33.00   13.90
  -2  13   6   14.50   11.00
   2 -13   6   30.00   10.40
   2  13  -6   21.50    6.30
  -2  13  -7   -0.30    3.90
   2  13   7    0.50    8.00
  -2 -13   7    5.00    8.70
   2 -13   7   -2.70    6.50
  -2  13   7  -11.20    8.70
   2  13  -7    3.40    3.20
  -2 -13   8   11.00    9.70
   2  13   8  -18.40   10.10
  -2  13  -8    6.20    5.10
   2  13  -8   -3.30    3.50
  -2  13   8   -4.30   11.20
  -2 -13   9    3.90   14.20
  -2  13  -9    1.00    5.80
   2  13   9   24.50   17.50
  -2  13   9    7.60   13.50
   2 -13   9   -1.90   13.40
   2  13  -9  -11.00    4.00
   2  14   0  176.98   17.80
  -2  14   0  178.58   16.40
  -2  14   0  196.78   18.60
  -2 -14   0  183.48   18.00
  -2  14   0  199.38   17.90
   2 -14   0  185.28   17.70
   2  14   1   23.10    6.00
  -2  14  -1   27.50    5.10
   2  14   1   34.90    5.80
   2 -14  -1   34.70    5.60
  -2  14  -1   32.00    3.70
  -2  14   1   33.00    4.60
  -2  14   1   37.90    9.60
   2  14  -1   30.40    5.50
   2 -14   1   35.80    5.70
  -2 -14  -1   33.80    5.80
   2  14   2    7.30    5.60
   2  14   2    9.60    3.00
  -2  14  -2    7.50    3.20
  -2  14  -2   13.40    3.80
  -2 -14   2   13.10    1.60
  -2  14   2   22.40    7.60
  -2  14   2    9.60    2.90
   2 -14   2   11.10    2.20
   2  14  -2    6.80    2.60
   2  14   3   14.00    6.50
   2  14   3   11.50    3.50
  -2  14  -3    2.00    4.80
   2 -14   3    9.20    3.60
  -2  14   3    9.50    3.10
  -2  14   3    9.60    6.90
   2  14  -3    7.80    3.10
  -2 -14   4   -0.20    3.20
  -2  14  -4    0.80    2.70
   2  14   4   -1.50    2.10
  -2  14   4   -0.90    1.60
   2 -14   4   -2.30    2.90
   2  14  -4   -0.70    1.80
  -2  14   4    2.50    8.60
  -2  14  -5    2.00    2.30
  -2 -14   5   -7.40    5.30
   2  14   5    7.50    7.80
   2  14  -5    2.90    3.80
  -2  14   5    8.20    9.40
   2 -14   5   -6.20    3.90
   2  14   6   39.30   15.30
  -2 -14   6   38.00   12.00
  -2  14  -6   54.89   10.50
  -2  14   6   17.50   11.70
   2 -14   6   46.70   11.50
   2  14  -6   52.79   10.30
   2  14   7    0.80    8.60
  -2  14  -7    1.70    3.80
  -2 -14   7   10.40    8.70
   2  14  -7    5.90    3.70
  -2  14   7  -10.90    8.00
   2 -14   7    5.00    7.40
   2  14   8   -9.90   11.40
  -2 -14   8  -11.70    9.90
  -2  14  -8   -0.70    5.60
  -2  14   8   11.20    9.90
   2  14  -8    0.50    4.40
  -2  15   0  140.09   14.60
  -2  15   0  137.39   13.30
   2  15   0  159.78   15.30
   2 -15   0  167.08   15.10
  -2  15   0  150.68   15.20
  -2  15  -1   22.70    4.50
   2  15   1   20.00    5.30
   2 -15  -1   15.00    4.10
   2  15   1   23.90    4.80
  -2  15   1   22.80    4.10
   2  15  -1   15.10    4.00
   2 -15   1   16.30    4.30
  -2  15   1   17.60    6.10
  -2  15  -2   17.80    4.50
   2  15   2   18.10    4.30
   2  15   2    4.60    5.10
  -2  15  -2   16.00    3.60
  -2  15   2    7.30    5.90
  -2  15   2   15.90    3.40
   2 -15   2   13.50    2.40
   2  15  -2   14.00    4.30
  -2  15  -3   43.80    8.20
   2  15   3   58.29    7.80
  -2 -15   3   57.19    8.00
   2  15   3   55.89   13.90
  -2  15   3   56.69    7.30
   2 -15   3   56.69    7.80
   2  15  -3   45.60    8.40
  -2  15   3   52.79   13.20
   2  15   4   -2.40    1.70
  -2 -15   4    2.40    4.00
  -2  15  -4    3.60    2.90
   2  15   4    7.30    8.60
  -2  15   4   -2.60    2.00
   2  15  -4    4.70    2.80
  -2  15   4    2.00    6.00
  -2 -15   5   87.89   15.40
  -2  15  -5   62.29   11.90
   2  15   5   89.69   20.80
   2 -15   5   90.79   16.40
  -2  15   5   97.49   22.90
   2  15  -5   99.89   12.90
   2  15   6   59.29   16.80
  -2 -15   6   62.29   13.10
  -2  15  -6   43.00   10.00
  -2  15   6   51.59   15.80
   2 -15   6   63.19   15.10
   2  15   7    5.40    8.70
  -2  15  -7   -1.50    3.60
  -2 -15   7    2.80    9.20
  -2  15   7   -0.50    9.60
   2 -15   7    1.50    6.10
   2  15  -7    0.70    3.00
  -2  15  -8   10.90    6.70
   2  15   8   -4.70   11.50
  -2 -15   8   -8.20    9.00
  -2  15   8   10.80   15.00
   2  15  -8   -0.80    4.60
  -2  16   0    1.60    1.10
   2 -16   0    2.20    1.90
  -2  16   0    1.10    1.80
   2  16   0    2.30    2.10
  -2  16   0    1.70    1.90
   2 -16  -1    5.60    2.80
   2  16   1    7.80    3.10
  -2  16  -1    7.70    3.00
   2  16   1    3.20    3.00
  -2  16   1    6.40    2.50
  -2  16   1    5.00    3.60
   2  16  -1    5.40    2.90
  -2  16  -2   12.60    3.90
   2  16   2   22.30    7.00
   2  16   2    9.80    3.20
  -2  16   2    7.00    2.70
   2  16  -2    9.00    3.60
  -2  16   2   20.20    7.10
   2 -16   2   15.20    1.90
   2  16   3    4.30    6.60
   2  16   3    3.90    2.50
  -2  16  -3    4.00    2.60
  -2 -16   3    3.80    2.20
   2  16  -3    2.10    2.20
  -2  16   3    4.80    5.80
  -2  16   3    3.10    2.20
   2  16   4   89.09   19.30
  -2  16  -4   80.19   12.00
  -2 -16   4   96.09   13.60
   2  16   4   98.49   12.10
   2  16  -4   87.89   12.20
  -2  16   4   83.79   19.60
  -2  16   4  104.69   11.70
   2 -16   4  117.79   14.20
   2  16   5    0.30    8.50
  -2 -16   5    5.80    5.30
  -2  16  -5   -6.40    2.90
   2  16   5   -1.30    2.60
  -2  16   5   -5.70    2.40
  -2  16   5    2.00    7.90
   2  16  -5    4.00    4.40
   2 -16   5   -5.60    3.90
  -2  16  -6    0.00    3.20
  -2 -16   6   -2.20    7.20
   2  16   6   -8.10    6.50
   2  16  -6    1.90    3.30
   2 -16   6    0.60    5.90
  -2  16   6   -8.10    6.90
  -2 -16   7    6.30    6.90
  -2  16  -7   -4.70    3.40
   2  16   7   -6.40    8.00
   2 -16   7   -2.50    8.30
  -2  16   7   -1.70   11.30
   2  16  -7    5.60    5.70
  -2  16  -8   -3.50    4.90
  -2 -16   8   16.30   10.20
   2  16   8   -3.50   11.60
  -2  16   8   12.30   16.80
   2  16  -8    6.80    5.30
   2 -16   8  -12.50    8.60
   2  17   0    2.40    2.20
  -2  17   0    1.50    2.00
  -2  17   0   -0.70    1.70
   2  17   1   14.30    4.00
  -2  17  -1   17.50    4.50
   2  17   1   12.20    4.40
  -2  17   1   18.40    5.80
   2  17  -1   15.40    4.30
  -2  17   1   15.80    4.10
   2  17   2   31.20    8.40
   2  17   2   23.00    5.40
   2  17  -2   29.20    6.30
  -2  17   2   28.20    8.50
  -2  17   2   32.60    5.60
  -2  17  -3   36.30    7.50
  -2 -17   3   40.60    4.90
   2  17   3   39.80   11.60
   2  17   3   35.10    6.50
   2  17  -3   41.50    8.30
   2 -17   3   32.10    5.30
  -2  17   3   44.90   12.40
  -2  17   3   42.60    6.90
   2  17   4  505.75   53.99
   2  17   4  476.15   43.70
  -2  17  -4  451.45   44.30
  -2 -17   4  511.85   45.10
   2 -17   4  491.55   44.80
  -2  17   4  485.75   43.30
  -2  17   4  515.55   55.49
   2  17  -4  433.66   44.20
  -2 -17   5   25.00    8.30
   2  17   5   43.20    8.50
   2  17   5   50.09   15.70
  -2  17  -5   45.10    9.40
   2 -17   5   47.30    9.70
   2  17  -5   39.70    8.90
  -2  17   5   41.60    8.00
  -2  17   5   47.20   16.30
  -2  17  -6    0.50    4.10
   2  17   6    6.40    4.10
  -2 -17   6    6.80    9.30
   2  17   6   -0.90    9.10
   2 -17   6    5.60    6.10
  -2  17   6   16.20   11.10
   2  17  -6    3.10    4.00
  -2  17   6    3.30    3.30
   2  17   7   21.90   14.60
  -2 -17   7   30.90   13.80
  -2  17  -7   23.40    7.80
   2  17  -7   29.50    8.70
  -2  17   7   28.80   14.80
   2 -17   7   30.60   12.00
   2  17   8   22.50   14.30
  -2  17  -8   14.70    7.10
  -2 -17   8   60.99   13.80
  -2  17   8   18.20   14.50
   2  17  -8   29.50    9.10
   2 -17   8   41.10   13.10
  -2  18   0   32.20    4.90
  -2  18   0   32.80    4.90
  -2  18   0   41.50    6.60
   2  18   0   28.50    5.90
  -2  18  -1    2.70    2.50
   2  18   1    7.00    3.20
   2  18   1    3.90    2.80
  -2  18   1    4.90    3.90
  -2  18   1    1.70    1.60
   2  18  -1    2.80    1.80
  -2  18   1    3.10    1.90
   2  18   2  136.09   16.90
  -2  18  -2  160.38   16.90
   2  18   2  170.78   20.70
   2  18  -2  150.08   16.60
  -2  18   2  148.89   21.50
  -2  18   2  162.58   15.90
   2  18   3   -4.50    5.10
   2  18   3    5.90    3.10
  -2  18  -3   -3.90    1.50
  -2  18   3    7.90    6.20
   2 -18   3   -1.10    1.20
  -2  18   3    1.10    2.70
   2  18  -3    0.90    2.70
   2  18   4  125.29   15.00
   2  18   4  134.19   24.50
  -2 -18   4  141.89   15.50
  -2  18  -4  148.99   16.40
   2 -18   4  130.99   15.20
   2  18  -4  124.69   15.80
  -2  18   4  122.19   23.40
  -2  18   4  136.29   14.90
  -2  18  -5    2.80    3.80
  -2 -18   5   -0.70    4.10
   2  18   5    5.50    3.60
   2  18   5  -10.30    8.30
  -2  18   5   -2.00    2.40
  -2  18   5    1.10    8.20
   2  18  -5    4.80    3.60
   2 -18   5   -0.90    4.70
   2  18   6   -0.10    3.00
  -2  18  -6   11.50    4.90
  -2 -18   6    8.90    8.30
   2  18   6   15.00   12.40
  -2  18   6   -6.40    9.50
   2  18  -6    1.70    4.20
  -2  18   6    0.60    3.60
   2 -18   6    5.50    7.50
   2  18   7   18.20    5.80
   2  18   7   19.20   11.90
  -2 -18   7   22.10    8.40
  -2  18  -7    1.90    5.10
   2 -18   7    7.20   10.20
   2  18  -7   20.40    7.20
  -2  18   7   19.20    6.10
  -2  18   7   34.30   16.30
  -2 -18   8   -7.10   10.30
  -2  18  -8   -3.30    4.60
   2  18   8  -10.70   10.80
   2 -18   8   -7.70    9.00
   2  18  -8    0.50    5.00
  -2  19   0    9.30    3.50
   2  19   0    7.50    3.50
   2  19   1    5.90    2.70
   2  19   1    7.00    3.10
  -2  19   1    3.80    2.60
  -2  19   1    4.80    3.50
  -2  19   1    2.40    1.80
   2  19  -1    1.10    2.30
   2  19   2   -0.90    3.30
  -2  19  -2   -0.10    2.30
   2  19   2   -0.70    2.20
  -2  19   2   -1.60    3.90
  -2  19   2   -1.40    1.80
   2  19  -2   -1.40    1.90
   2  19   3  111.79   13.60
   2  19   3   89.59   19.10
  -2  19  -3   94.49   13.80
  -2  19   3  103.29   20.20
   2 -19   3  144.09   11.00
   2  19  -3   98.29   14.10
  -2  19   3  131.79   15.00
   2  19   4   26.50    6.30
  -2  19  -4   21.00    5.50
   2  19   4   25.30   10.60
   2 -19   4   22.60    5.00
  -2  19   4   29.90    6.30
   2  19  -4   29.30    7.40
  -2  19   4   27.10   11.30
  -2  19  -5   55.99   10.90
  -2 -19   5   83.09   11.50
   2  19   5   55.79    9.90
   2  19   5   58.09   17.20
   2 -19   5   36.80    9.80
  -2  19   5   58.89    9.80
  -2  19   5   49.70   15.40
   2  19  -5   76.79   19.50
   2  19   6   11.00    4.90
   2  19   6    9.40   10.80
  -2 -19   6   18.70    7.70
  -2  19  -6   23.70    7.20
   2  19  -6   25.50    8.00
  -2  19   6   26.00    6.00
  -2  19   6   37.60   16.20
  -2 -19   7   -3.30    8.20
   2  19   7    1.30   10.80
   2  19   7   -1.40    3.40
  -2  19  -7    2.20    3.90
   2 -19   7   13.90    7.60
  -2  19   7   -0.40   10.60
   2  19  -7    0.00    2.20
  -2 -19   8   26.50   11.80
   2  19   8    9.20    4.90
  -2  19  -8   10.60    5.80
   2  19  -8    6.60    5.40
  -2  19   8   12.20    5.30
   2 -19   8   -0.10   12.40
   2  20   0    1.70    2.30
  -2  20   0   -1.00    2.50
   2  20   1   -2.90    1.50
   2  20   1   -0.30    2.10
  -2  20  -1   -0.10    2.30
  -2  20   1   -1.00    1.40
  -2  20   1    2.80    6.30
   2  20  -1    2.30    2.50
  -2  20   1    0.50    2.20
  -2  20  -2    5.00    3.10
   2  20   2    0.50    2.50
   2  20   2    1.60    4.10
  -2  20   2    1.80    4.20
   2  20  -2   -0.90    2.30
  -2  20   2    3.10    2.50
   2  20   3  116.59   14.20
   2  20   3  136.19   20.60
  -2  20  -3  128.09   15.30
  -2  20   3  109.09   20.90
  -2  20   3  127.59   13.90
   2  20  -3  118.49   14.80
  -2  20  -4   -0.60    2.80
   2  20   4   -0.50    7.80
  -2 -20   4    2.10    1.80
   2  20   4    7.60    4.20
  -2  20   4    2.10    6.00
   2 -20   4   -4.50    2.00
   2  20  -4    3.00    3.60
  -2  20   4    3.90    3.00
   2  20   5   10.90    9.90
   2  20   5   22.30    5.60
  -2 -20   5   21.60    6.10
  -2  20  -5   23.60    8.10
  -2  20   5   39.40   12.00
   2  20  -5   23.60    6.90
   2 -20   5   29.60    5.50
  -2  20   5   28.10    6.60
   2  20   6   -1.70    7.40
  -2 -20   6    0.90    5.40
   2  20   6    0.60    3.30
  -2  20  -6   -2.10    3.40
   2 -20   6   -1.60    5.40
  -2  20   6   -0.60    3.10
   2  20  -6    5.10    4.00
  -2 -20   7    5.80    9.20
   2  20   7  -10.30   10.50
   2  20   7    7.70    4.80
  -2  20  -7    3.70    5.50
  -2  20   7   19.90    6.30
   2 -20   7   -7.80    7.80
  -2  20   7   13.80   12.70
   2  20  -7   10.70    5.50
  -2  21   0    1.50    2.10
   2  21   0    0.60    2.10
   2  21   1   -3.50    2.20
  -2  21  -1    0.20    2.40
   2  21   1    0.00    2.40
  -2  21   1    5.30    2.70
  -2  21   1    1.50    1.90
   2  21  -1    3.20    2.70
  -2  21  -2   14.30    4.70
   2  21   2    2.50    5.30
   2  21   2   11.50    4.00
  -2  21   2    9.00    5.80
  -2  21   2    5.40    3.20
   2  21  -2    7.00    3.90
  -2  21  -3   20.60    6.20
   2  21   3   28.00    6.10
   2  21   3   10.50    7.20
  -2  21   3   23.30    5.60
   2  21  -3   16.20    5.30
   2  21   4  169.38   17.20
  -2  21  -4  141.59   17.50
   2  21   4  171.18   26.20
  -2  21   4  159.78   16.70
   2  21  -4  156.68   18.00
   2 -21   4  133.49   13.80
  -2  21   4  122.79   25.30
   2  21   5   37.30   12.90
  -2 -21   5   25.80    5.80
  -2  21  -5   25.90    7.40
   2  21   5   30.90    7.30
  -2  21   5   30.50    6.70
   2 -21   5   17.60    5.70
  -2  21   5    9.80    9.50
   2  21  -5   23.10    6.50
  -2  21  -6   14.80    5.50
  -2 -21   6   -0.90    7.40
  -2  21   6   24.40   16.60
  -2  21   6    8.80    4.80
   2  21  -6   12.40    5.60
   2 -21   6   11.20    6.10
  -2  21  -7    7.50    4.80
   2  21   7    7.00    4.80
  -2 -21   7   -8.70   10.00
   2  21  -7   -4.30    3.10
  -2  21   7   -0.10    4.30
  -2  21   7   -3.30   12.10
   2 -21   7   -7.00    9.00
   2  22   0   -1.00    1.90
  -2  22   0   -1.70    2.20
   2  22   1   38.40    4.00
  -2  22  -1   33.30    6.60
   2  22   1   36.90    7.20
   2  22   1   30.90    4.90
   2  22  -1   33.20    6.80
  -2  22   1   31.60    6.20
  -2  22   1   29.50    4.70
  -2  22   1   21.00    6.60
   2  22   2   -2.10    4.40
  -2  22  -2   -1.00    2.30
   2  22   2    4.50    3.10
  -2  22   2    5.30    4.90
  -2  22   2    0.40    2.10
   2  22  -2   -0.20    2.20
   2  22   3    2.00    3.40
   2  22   3    6.80    7.80
  -2  22  -3    4.90    3.60
   2  22  -3   -0.40    3.20
  -2  22   3    6.50    8.00
  -2  22   3    4.10    2.60
  -2  22  -4    0.60    2.80
   2  22   4   -0.90    2.80
   2  22   4    8.50    7.50
  -2  22   4   -1.40    2.50
  -2  22   4   -6.50    7.50
  -2  22  -5   -1.30    3.60
   2  22   5    3.30    8.60
   2  22   5    5.00    3.40
  -2  22   5    8.70    4.20
   2  22  -5    2.80    3.30
  -2  22   5  -22.40    8.60
   2 -22   5   12.10    3.30
  -2 -22   6    5.30    6.80
   2  22   6    5.40    8.00
  -2  22  -6    6.90    5.70
   2  22   6   -3.50    3.10
  -2  22   6    1.00    3.00
  -2  22   6   -7.70    8.60
   2 -22   6    0.70    6.30
   2  22  -6    5.10    4.90
   2  22   7   -5.20    3.70
   2  22   7   -8.30    8.80
  -2  22   7    8.50   10.80
  -2  22   7   -3.40    3.80
  -2  23   0   40.60    7.80
   2  23   0   50.19    8.50
  -2  23  -1    1.80    2.20
   2  23   1   -0.60    2.30
  -2  23   1   -2.90    1.30
  -2  23   1   -0.70    2.60
   2  23  -1    5.60    3.00
  -2  23   1   -1.60    2.30
   2  23   2   -0.90    2.70
   2  23   2   -8.30    3.30
  -2  23  -2   -1.20    2.90
  -2  23   2    7.30    3.30
  -2  23   2    5.20    4.70
  -2  23   2   -1.20    2.20
   2  23  -2    2.30    2.50
  -2  23  -3    6.50    3.90
   2  23   3    7.20    7.10
   2  23   3    7.00    3.70
   2  23  -3    8.80    3.80
  -2  23   3    2.70    7.70
  -2  23   3    1.30    2.70
   2  23   4    8.40    8.10
   2  23   4    5.40    4.60
   2  23  -4   12.00    4.90
  -2  23   4    9.00    9.90
  -2  23   4   16.20    4.70
   2  23   5    4.30    3.60
  -2  23  -5    4.30    3.90
   2  23   5  -12.50    9.80
  -2  23   5   -2.10    3.30
  -2  23   5    1.80    8.60
   2  23  -5   -2.90    3.20
  -2  23  -6    0.30    4.40
   2  23   6   -1.80    2.70
   2  23   6    9.50   10.50
  -2  23   6   -3.00    3.50
  -2  23   6   25.80   13.50
   2  23  -6    4.70    3.90
  -2  23  -7   -3.50    4.10
   2  23   7  -18.20   11.10
   2  23   7   22.10    7.20
  -2  23   7  -13.90   11.10
  -2  23   7    8.70    6.10
   2  23  -7    3.80    5.90
  -2  24   0   36.10    7.70
   2  24   0   44.40    8.30
   2  24   1    5.40    3.60
  -2  24  -1    3.10    3.00
   2  24  -1    2.10    2.60
  -2  24   1    1.80    3.10
  -2  24   1    1.40    2.50
  -2  24   1    7.20    1.90
   2  24   2   -2.00    4.00
   2  24   2   -1.80    2.60
  -2  24  -2   -4.20    2.10
   2  24  -2    5.50    3.40
  -2  24   2    1.60    2.60
  -2  24   2    1.20    4.80
  -2  24   2   -4.80    2.00
   2  24   3   -4.30    6.30
  -2  24  -3    6.40    3.30
   2  24   3    7.40    4.20
   2  24  -3    8.30    3.80
  -2  24   3    4.50    3.00
  -2  24   3    3.60    7.50
   2  24   4    3.50    9.20
   2  24   4   11.70    4.70
  -2  24  -4    7.30    4.10
  -2  24   4    3.20    8.70
   2  24  -4   13.90    5.60
  -2  24   4    2.00    4.20
   2  24   5   -8.00    3.20
  -2  24  -5    6.40    4.80
   2  24   5    4.10    8.30
   2  24  -5    4.60    3.40
  -2  24   5    9.80   11.00
  -2  24   5    3.90    4.30
   2  24   6    5.50    4.90
  -2  24  -6    2.40    4.40
   2  24   6    9.90   12.70
   2  24  -6   -3.50    3.70
  -2  24   6  -16.80    9.90
  -2  24   6   -4.60    3.80
  -2  25   0   -0.50    2.50
   2  25   0   -1.70    1.80
   2  25   1   14.50    4.40
  -2  25  -1   26.10    5.90
  -2  25   1   21.70    5.50
   2  25  -1    8.40    3.90
   2  25   2    0.80    2.90
   2  25   2   -3.30    3.70
  -2  25  -2   -3.90    1.70
  -2  25   2   -6.40    4.50
   2  25  -2    7.30    3.20
  -2  25   2    3.90    3.50
   2  25   3    2.20    6.70
   2  25   3   -1.60    3.30
  -2  25  -3   -1.40    2.20
  -2  25   3   10.00    7.80
   2  25  -3    0.00    2.90
  -2  25   3    0.60    3.00
  -2  25  -4    0.90    2.90
   2  25   4   -6.60    8.10
   2  25   4    4.00    3.10
   2  25  -4   -0.60    2.30
  -2  25   4   -3.00    3.40
  -2  25   4   10.30   10.20
  -2  25  -5   -3.00    3.70
   2  25   5    0.20    8.20
   2  25   5    8.30    4.20
   2  25  -5   -2.40    4.40
  -2  25   5    2.00    3.70
  -2  25   5  -22.40    9.40
  -2  25  -6    5.80    3.70
   2  25   6   -0.80    4.80
   2  25   6  -15.30   10.90
  -2  25   6    7.60    3.50
   2  25  -6   -2.70    4.50
  -2  25   6  -13.30   11.30
   2  26   0    0.30    3.00
  -2  26   0    4.20    3.00
   2  26   1   -0.70    3.10
  -2  26  -1    2.60    2.70
   2  26  -1    0.00    2.90
  -2  26   1    6.50    3.20
  -2  26  -2    2.80    2.50
   2  26   2   -4.00    3.30
   2  26   2   -0.60    2.70
  -2  26   2   -3.20    2.10
   2  26  -2    2.90    3.30
  -2  26   2    5.80    5.50
   2  26   3   -6.60    6.20
   2  26   3   -0.30    2.60
  -2  26  -3    4.10    3.30
   2  26  -3    3.80    3.90
  -2  26   3   -2.40    7.00
  -2  26   3   -0.30    2.70
  -2  26  -4    4.80    4.60
   2  26   4    1.80    3.50
   2  26   4    0.70    8.60
  -2  26   4    1.20    3.70
   2  26  -4   -1.30    3.00
  -2  26   4    0.80   10.30
   2  26   5   -4.50   10.70
  -2  26  -5    7.30    4.00
   2  26   5    8.70    4.90
  -2  26   5    8.60    4.30
  -2  26   5   -1.60    9.70
   2  26  -5   10.50    5.20
   2  26   6   -5.90    3.90
  -2  26   6    5.00   11.30
  -2  26   6   -7.90    4.40
   2  26  -6    1.70    5.40
  -2  27   0   -3.30    2.40
   2  27   0   -2.60    2.60
  -2  27  -1    6.40    3.70
   2  27   1   11.70    4.20
  -2  27   1   10.20    4.00
   2  27  -1    4.40    3.40
   2  27   2    2.00    2.90
  -2  27  -2   -5.00    2.80
  -2  27   2   -6.40    4.40
  -2  27   2   -3.80    2.50
   2  27  -2   -6.00    2.60
  -2  27  -3    5.50    3.90
   2  27   3   -0.80    3.20
   2  27   3   11.50    6.90
  -2  27   3    4.00    2.70
  -2  27   3   -9.00    6.50
   2  27  -3   -2.60    2.00
  -2  27  -4    3.10    3.70
   2  27   4   -5.00    3.50
   2  27   4  -13.20    9.30
  -2  27   4    2.60    8.70
   2  27  -4    1.30    4.20
  -2  27  -5    3.00    4.00
   2  27   5   -5.10   10.40
   2  27   5    6.70    5.50
   2  27  -5    2.90    4.80
  -2  27   5  -12.30   10.20
  -2  27   5    4.40    4.20
   2  28   0   -2.10    2.80
  -2  28   0   -0.40    3.00
   2  28   1   -2.90    2.40
  -2  28  -1    1.90    3.20
  -2  28   1    1.00    3.00
   2  28  -1    2.10    3.00
   2  28   2    0.70    3.20
  -2  28  -2    1.80    3.50
  -2  28   2   -1.30    2.40
   2  28  -2   -0.80    3.60
   2  28   3    1.60    7.50
  -2  28  -3    8.90    4.90
   2  28  -3   -0.70    4.20
  -2  28   3    0.90    3.40
  -2  28   3    2.50    7.60
  -2  28  -4    5.10    3.90
   2  28   4   -3.40    9.40
   2  28   4    7.60    4.30
  -2  28   4    3.20    3.60
   2  28  -4    4.10    4.80
  -2  28   4    1.60   10.10
  -2  28  -5   16.50    5.10
   2  28   5    6.10    5.10
   2  28   5   17.40   11.90
  -2  28   5   -1.00   11.70
  -2  28   5    8.30    4.40
   2  29   0   -0.70    2.60
  -2  29   0    2.60    3.60
   2  29   1   -7.90    2.90
  -2  29  -1   -1.60    3.30
   2  29  -1   -0.90    3.20
  -2  29   1    0.80    2.60
  -2  29  -2   11.40    5.70
   2  29   2   23.60    6.40
  -2  29   2   34.90    7.30
   2  29  -2   24.00    7.10
   2  29   3   15.10    5.20
  -2  29  -3    2.20    4.70
   2  29  -3   11.70    5.10
  -2  29   3    9.50    4.50
  -2  29  -4   15.60    5.60
   2  29   4   14.60    6.20
  -2  29   4   24.60    6.20
   2  29  -4    5.20    5.40
  -2  30   0   -1.50    3.20
   2  30   0    0.60    3.50
  -2  30  -1    3.00    3.40
   2  30   1    2.20    3.70
  -2  30   1    5.00    4.10
   2  30  -1    4.10    4.40
  -2  30  -2    2.00    3.70
   2  30   2    0.60    3.50
  -2  30   2    0.00    2.60
   2  30  -2    5.10    3.90
   2  30   3   15.20    4.90
  -2  30  -3   18.90    6.00
  -2  30   3   13.70    4.90
   2  30  -3    9.80    4.30
   2  31   0    8.90    4.50
  -2  31   0    6.40    4.20
   2  31   1    7.20    4.40
  -2  31  -1   -2.40    3.80
  -2  31   1    1.50    3.40
   2  31  -1   -0.20    3.90
   2  31   2    8.60    4.90
  -2  31  -2   11.30    5.00
   2  31  -2    2.30    4.10
  -2  31   2   -1.60    3.70
   2  31   3   14.20    5.70
  -2  31  -3   10.80    4.10
   2  31  -3   18.30    6.60
  -2  31   3   11.90    5.20
   2  32   0    3.40    4.20
  -2  32   0   -3.40    4.20
   2  32   1   -1.30    3.80
  -2  32  -1    3.30    4.50
  -2  32   1    3.50    3.90
   2  32  -1    0.60    3.70
   2  32   2   14.40    5.50
  -2  32  -2   16.50    5.20
   2  32  -2   14.80    5.90
  -2  32   2   16.70    5.30
  -3   0   1   -0.10    0.60
   3   0   1    0.50    1.50
  -3   0  -1    0.80    1.10
   3   0  -1    1.00    0.70
  -3   0  -2  319.27   32.20
   3   0  -2  282.37   27.50
   3   0   2  330.47   32.00
   3   0   2  321.77   28.00
  -3   0   2  341.67   27.70
  -3   0   2  328.57   33.00
   3   0   3   -1.30    1.20
  -3   0   3   -0.10    2.50
  -3   0   3   -0.90    1.20
   3   0  -3    2.10    1.40
  -3   0  -3   -3.80    3.60
   3   0  -4   25.70    5.50
  -3   0   4   25.00    9.60
   3   0   4   42.70   11.20
   3   0  -5    0.50    2.30
  -3   0   5    2.70    3.50
   3   0   5   -3.20    3.70
   3   0   6   45.80   13.80
  -3   0   6   25.40   12.70
   3   0  -6   22.20    6.20
  -3   0   7    6.40    9.40
   3   0   7   -6.20    6.70
  -3   0   8    8.50   10.40
   3   0   8   10.30   11.60
  -3   0   9  -11.10   13.10
   3   0   9   22.40    9.70
   3   1   0    0.10    0.40
  -3  -1   0   -0.10    0.20
   3   1   0    0.00    0.30
  -3  -1   1  553.74   45.20
   3  -1  -1  477.15   44.90
  -3   1  -1  539.25   47.40
   3   1   1  557.04   47.70
  -3   1  -1  574.64   45.50
   3  -1   1  543.65   47.30
   3  -1   1  549.15   45.30
  -3  -1  -1  567.24   47.90
  -3   1  -2 2346.07  194.08
  -3  -1   2 2257.47  194.58
   3   1   2 2287.67  189.58
   3   1   2 2389.16  194.18
  -3   1  -2 2235.88  189.58
  -3  -1   2 2654.03  189.38
  -3  -1  -2 2381.16  194.58
   3  -1   2 2086.19  193.08
  -3   1   2 2055.69  188.88
  -3   1   2 2388.06  195.38
   3  -1   2 2286.57  189.38
  -3   1  -3    3.70    4.20
   3   1   3    3.50    3.90
  -3  -1   3   -2.10    3.20
  -3   1  -3    1.10    1.40
   3  -1  -3    3.90    1.90
  -3  -1   3    4.20    2.00
   3   1   3    3.80    2.00
  -3   1   3    4.10    1.90
   3   1  -3    5.40    2.00
   3  -1   3    1.50    4.30
  -3  -1  -3    5.10    4.80
  -3   1   3   -4.20    2.70
   3   1   4   24.00    9.20
   3  -1  -4   17.80    4.50
  -3   1  -4   22.00    5.20
  -3  -1   4   18.60    8.80
  -3  -1   4   23.80    5.10
  -3   1   4   27.70    5.10
   3  -1   4   20.40    8.60
  -3   1   4   16.50    8.90
   3   1  -4   25.50    5.20
   3  -1  -5    2.80    2.80
   3   1   5    2.60    5.70
   3   1  -5    0.40    2.40
   3  -1   5   -0.90    6.50
  -3   1   5    4.20    5.70
   3   1   6   13.20    8.60
  -3  -1   6   -1.60    7.60
   3   1  -6    1.10    2.50
  -3   1   6   -1.00    7.60
   3  -1   6   -2.30    6.00
   3   1   7   11.50   10.60
  -3  -1   7   18.30   11.60
  -3   1   7   20.50   10.70
   3  -1   7   -4.90    8.00
  -3  -1   8   18.40   12.60
   3   1   8    7.00    7.50
  -3   1   8   14.50   12.00
   3  -1   8    4.50   10.80
   3   1   9    0.70   10.30
  -3  -1   9    3.30   12.30
  -3   1   9    2.80   13.80
   3  -1   9  -13.30    7.20
   3   2   0    0.70    0.50
  -3   2   0    1.00    0.60
  -3   2   0    0.30    0.20
   3  -2   0    0.40    0.20
  -3  -2   0    0.70    0.60
   3   2   0    0.40    0.40
   3  -2   0    0.10    0.40
  -3  -2   0    0.10    0.40
   3   2   1    2.70    2.30
  -3   2  -1    5.00    1.40
  -3  -2   1    5.20    1.40
  -3   2  -1    6.60    2.30
   3  -2   1    5.30    1.40
  -3  -2  -1    5.40    2.60
   3  -2   1    3.60    2.00
   3   2  -1    4.60    1.40
  -3   2   1    4.10    1.00
  -3  -2   2  432.36   37.20
  -3   2  -2  416.36   37.30
  -3   2  -2  424.06   41.30
   3   2   2  423.16   41.70
   3  -2  -2  500.05   37.40
   3  -2   2  441.76   37.60
   3  -2   2  438.16   41.40
   3   2  -2  386.16   37.10
  -3  -2  -2  435.26   42.10
  -3   2   2  453.85   37.10
  -3   2  -3  376.96   39.00
  -3  -2   3  316.77   32.30
   3   2   3  404.36   39.80
  -3  -2   3  391.16   39.40
  -3   2  -3  350.06   32.90
   3  -2  -3  391.36   32.80
   3   2   3  387.66   33.20
   3   2  -3  354.96   32.60
  -3   2   3  378.96   40.30
   3  -2   3  380.66   38.60
  -3  -2   4    5.90    6.00
  -3   2  -4   -0.60    5.40
  -3  -2   4    5.60    2.80
   3   2   4    1.80    5.50
  -3   2  -4    4.50    2.80
   3  -2  -4   12.60    3.70
   3   2  -4    4.40    2.50
   3  -2   4    9.60    5.20
  -3   2   4    9.20    6.10
  -3   2   4    3.40    2.50
  -3  -2   5    5.20    7.80
  -3   2  -5    5.10    2.80
   3   2   5    3.70    7.60
   3   2  -5    6.50    3.80
  -3   2   5    8.00    5.60
  -3  -2   6    3.50    6.30
   3   2   6   -2.40    5.00
   3   2  -6    0.10    2.10
   3  -2   6   -0.40    6.10
  -3   2   6   12.80    8.70
  -3  -2   7   26.70   12.90
   3   2   7   16.10   10.10
   3  -2   7   33.70   11.90
  -3   2   7   38.70   15.10
   3   2   8    0.40    8.30
  -3  -2   8   -6.90    6.60
   3  -2   8   15.40    9.30
  -3   2   8  -10.60    7.70
   3   2   9   11.40   12.40
  -3  -2   9   -0.80   13.10
  -3   2   9  -14.40   12.30
   3  -2   9    3.80   12.50
   3   3   0    0.70    0.70
  -3  -3   0    0.90    0.70
  -3  -3   0    0.80    0.80
  -3   3   0    0.10    0.40
   3  -3   0    0.90    0.50
  -3   3   0    2.40    0.90
   3  -3   0    0.40    0.80
   3   3   0    0.30    0.70
  -3   3  -1   36.90    3.90
   3   3   1   32.90    6.00
  -3  -3   1   34.60    3.80
  -3   3  -1   40.20    5.50
  -3  -3  -1   29.70    5.70
   3  -3   1   32.40    3.70
   3  -3   1   33.40    5.10
   3   3  -1   25.50    3.70
  -3  -3   2   81.49   12.10
  -3   3  -2   78.39    8.70
  -3   3  -2   82.89   11.80
  -3  -3   2   88.99    8.90
   3   3   2  104.99   13.30
  -3  -3  -2  119.89   14.40
  -3   3   2   95.49    8.50
   3  -3   2   80.89   12.80
   3   3  -2   66.09    8.50
   3  -3   2   85.99    8.90
  -3  -3   3   -0.40    2.90
   3   3   3   -0.50    3.90
  -3   3  -3    5.70    4.40
  -3   3  -3   -0.30    1.40
  -3   3   3    2.40    1.40
  -3  -3  -3    2.40    3.00
   3   3  -3    0.70    1.10
   3  -3   3    0.60    1.50
  -3   3   3   -2.40    3.60
   3  -3   3    0.60    3.00
  -3   3  -4   26.80    6.10
  -3   3  -4   45.60   12.60
   3   3   4   32.90    9.80
  -3  -3   4   32.90   11.00
  -3   3   4   27.60    5.50
  -3   3   4   35.50   11.00
   3   3  -4   31.20    6.00
   3  -3   4   41.80   11.40
  -3   3  -5   13.60    5.10
  -3  -3   5   -2.30    6.60
   3   3   5   12.50    8.60
   3  -3   5   13.20    9.00
  -3   3   5   16.00    8.90
   3   3  -5    5.20    2.90
  -3  -3   6   46.00   14.10
   3   3   6   35.00   13.40
  -3   3  -6   42.60    9.20
   3  -3   6   38.10   13.40
  -3   3   6   38.20   12.40
   3   3  -6   56.89    9.80
  -3  -3   7    7.60   10.20
   3   3   7    8.90    6.30
   3   3  -7    6.70    4.10
   3  -3   7    9.70   10.30
  -3   3   7   19.60   10.40
   3   3   8    4.80    7.40
  -3  -3   8   13.00   12.70
   3  -3   8   12.50    9.60
  -3   3   8   12.60   10.40
  -3  -3   9    0.50   11.70
   3   3   9    4.50   12.20
   3  -3   9    1.10   12.20
  -3   3   9  -21.50   10.40
   3  -4   0    0.20    0.80
   3   4   0    0.60    0.60
   3   4   0    0.60    0.60
  -3   4   0    0.90    0.60
  -3  -4   0   -0.40    0.50
  -3  -4   0    0.00    0.70
   3  -4   0    0.50    0.50
   3   4   1  292.77   26.70
  -3   4  -1  293.77   25.80
  -3   4  -1  251.67   24.00
  -3  -4   1  280.67   24.20
   3  -4   1  292.57   25.30
  -3  -4  -1  288.37   26.90
   3  -4   1  295.27   24.10
   3   4  -1  260.57   24.10
  -3   4  -2    0.20    0.90
  -3  -4   2   -1.90    2.10
  -3  -4   2    0.90    1.30
  -3   4  -2    2.40    2.40
   3   4   2    4.20    3.30
   3  -4   2   -1.10    1.00
  -3   4   2    0.70    1.00
   3   4  -2    0.30    0.90
  -3  -4  -2    0.10    2.80
   3   4   3   59.89   12.70
  -3   4  -3   56.19    7.30
  -3   4  -3   58.69   12.00
  -3  -4   3   65.39   12.50
  -3  -4   3   55.49    7.10
  -3   4   3   45.90   12.10
   3   4  -3   69.49    7.70
  -3   4   3   60.89    7.00
  -3  -4  -3   56.79   12.50
   3  -4   3   63.99    7.50
   3  -4   3   48.70   10.90
   3   4   4   56.99   14.40
  -3  -4   4   63.49   14.60
  -3   4  -4   41.50   12.70
  -3   4  -4   73.99    9.00
  -3   4   4   61.99   15.10
   3  -4   4   65.89   14.50
   3   4  -4   64.39    8.70
  -3   4   4   84.89    9.10
  -3  -4   5   30.00    9.90
  -3   4  -5   24.50    6.30
   3   4   5   17.40   10.80
  -3   4   5   25.80   11.60
   3   4  -5   34.20    7.10
   3  -4   5   25.60    9.90
  -3  -4   6   13.90    9.70
  -3   4  -6   20.40    6.20
   3   4   6   15.20    8.70
  -3   4   6   19.40   10.90
   3  -4   6    9.10    7.60
   3   4  -6   14.60    5.70
  -3  -4   7    0.40    4.40
   3   4   7   10.10   11.80
   3   4  -7   13.30    5.50
  -3   4   7    7.80    9.50
   3  -4   7    1.70    7.60
   3   4   8   15.10   11.20
  -3  -4   8   39.80   11.90
   3   4  -8   15.20    5.10
   3  -4   8   10.40   10.00
  -3   4   8   -1.20    8.40
   3   4   9    1.50   13.00
  -3  -4   9    3.40   14.00
   3  -4   9    5.80   12.50
  -3   4   9    1.70    8.30
   3   5   0   -0.10    0.70
   3  -5   0    1.20    0.70
  -3   5   0    0.70    0.60
   3   5   0    0.40    0.90
  -3  -5   0   -1.30    0.90
  -3   5   0    1.00    0.80
  -3  -5   0    0.40    0.70
  -3   5  -1    0.00    0.80
   3   5   1   -0.40    1.90
  -3   5  -1    2.40    1.80
  -3  -5   1    1.20    0.90
   3   5   1    0.60    0.80
  -3  -5  -1    0.00    2.00
   3  -5   1   -0.60    1.30
   3  -5   1    0.70    1.10
   3   5   2  187.78   21.20
  -3   5  -2  175.88   16.70
  -3  -5   2  162.38   19.50
  -3  -5   2  192.68   16.80
  -3   5  -2  186.18   19.90
   3  -5   2  197.28   16.90
   3   5  -2  167.28   16.50
  -3  -5  -2  174.98   21.20
  -3   5   2  163.88   21.60
   3  -5   2  167.28   20.50
  -3  -5   3    5.10    3.80
  -3   5  -3    3.90    2.10
  -3   5  -3   -1.60    3.70
   3   5   3   -3.20    3.20
  -3  -5   3    5.00    2.60
  -3  -5  -3    1.00    4.30
   3  -5   3    5.20    2.40
  -3   5   3    1.80    4.50
  -3   5   3    2.90    1.80
   3  -5   3    4.90    3.40
   3   5  -3    1.40    1.50
  -3   5  -4   15.50    6.80
  -3  -5   4    5.60    5.00
  -3   5  -4    3.90    2.10
   3   5   4    5.30    5.60
  -3   5   4    6.90    6.40
   3  -5   4   10.80    5.60
   3   5  -4    7.10    3.00
  -3   5   4   10.90    3.50
   3   5   5   -6.00    5.00
  -3  -5   5    4.80    7.00
  -3   5  -5    4.00    3.30
  -3   5   5    7.40    7.10
   3  -5   5    3.00    5.40
   3   5  -5    2.70    2.40
   3   5   6   -3.30    6.20
  -3   5  -6   -0.20    3.30
  -3  -5   6   -9.00    6.10
   3   5  -6   -1.90    1.70
  -3   5   6    3.30    5.90
   3  -5   6    7.00    8.40
   3   5   7    2.60    5.60
  -3   5  -7    8.20    4.40
  -3  -5   7    4.10    8.40
  -3   5   7    4.10    7.40
   3  -5   7    0.90    7.30
   3   5  -7    2.00    3.90
  -3  -5   8   -0.30   10.10
   3   5   8  -11.50    7.50
  -3   5   8    3.70    9.00
   3   5  -8    3.00    3.90
   3  -5   8   -6.50    9.50
   3   5   9    6.20   12.10
  -3  -5   9  -16.30    9.70
  -3   5   9  -14.20    9.60
  -3  -6   0    0.30    1.10
   3   6   0    0.60    0.70
   3  -6   0    0.20    0.60
  -3   6   0   -0.20    0.60
  -3   6   0    1.60    0.90
   3   6   0    0.20    0.90
  -3  -6   0    0.20    1.00
   3   6   1  162.78   15.40
  -3  -6   1  160.68   15.30
  -3   6  -1  164.18   16.40
  -3   6  -1  163.58   15.20
   3   6   1  184.28   18.00
  -3  -6  -1  175.88   18.10
   3  -6   1  193.78   15.40
  -3   6   1  169.28   14.70
   3  -6   1  157.28   15.60
   3   6  -1  165.68   15.40
  -3   6  -2   19.90    3.80
   3   6   2   22.10    6.40
  -3  -6   2   14.50    4.60
  -3   6  -2   25.40    6.30
  -3  -6   2   21.40    3.90
   3  -6   2   19.00    5.20
  -3   6   2   19.90    6.80
  -3  -6  -2   21.60    6.80
   3   6  -2   24.90    4.30
   3  -6   2   25.50    4.30
   3   6   3   90.09   16.80
  -3  -6   3   99.89   10.90
  -3  -6   3   86.29   14.40
  -3   6  -3  101.39   15.30
  -3   6  -3  103.69   11.20
   3   6  -3   87.19   10.60
   3  -6   3  113.89   15.20
   3  -6   3  121.59   11.50
  -3  -6  -3   87.59   17.40
  -3   6   3   91.19   17.70
  -3   6  -4   40.60   10.80
   3   6   4   32.20   10.70
  -3   6  -4   34.00    6.50
  -3  -6   4   49.70   11.70
  -3   6   4   38.20   12.00
  -3   6   4   27.80    5.60
   3   6  -4   35.80    6.70
   3  -6   4   43.20   10.80
  -3   6  -5    6.30    3.20
   3   6   5    2.50    4.90
  -3  -6   5    3.30    6.90
  -3   6   5    3.40    6.30
   3  -6   5    3.70    6.40
   3   6  -5    0.70    2.00
  -3   6  -6   21.90    6.00
   3   6   6   30.30   11.60
  -3  -6   6   15.40   10.10
  -3   6   6   21.90   10.70
   3  -6   6   11.80    9.20
   3   6  -6    7.40    4.00
  -3   6  -7    7.80    4.60
   3   6   7   10.10    8.90
  -3  -6   7    0.80    8.80
  -3   6   7   -4.00    9.00
   3  -6   7   -5.70    7.70
   3   6  -7   -3.70    3.00
  -3  -6   8   12.90   10.10
   3   6   8   12.00    9.60
   3  -6   8   13.00   10.20
   3   6  -8    0.30    3.80
  -3   6   8   -6.00    7.80
   3   6   9  -13.70    9.40
   3  -6   9   -3.20   11.50
  -3   6   9   -3.10   14.20
  -3  -7   0   -0.60    1.10
  -3   7   0    1.10    0.90
  -3   7   0    1.90    0.80
   3   7   0    0.00    1.00
   3  -7   0    1.00    0.70
   3   7   0   -0.70    0.50
  -3  -7   1   -0.60    1.10
   3   7   1    0.70    1.10
  -3   7  -1    1.90    1.40
  -3  -7   1   -1.40    0.80
   3   7   1   -1.90    1.80
  -3   7  -1   -0.80    1.10
   3  -7   1    0.30    0.80
  -3  -7  -1    3.60    2.30
  -3   7   1    0.80    0.80
   3   7  -1    2.10    1.30
   3  -7   1   -1.10    0.60
   3   7   2   37.20    8.90
  -3   7  -2   31.70    6.80
  -3  -7   2   34.90    6.90
  -3   7  -2   35.90    4.90
  -3  -7   2   39.30    5.20
  -3   7   2   34.70    8.90
  -3  -7  -2   37.80    8.70
   3   7  -2   45.00    5.40
   3  -7   2   37.30    5.10
   3  -7   2   32.10    6.40
  -3   7  -3   45.50   11.00
  -3  -7   3   48.00   10.20
  -3   7  -3   62.79    7.30
  -3  -7   3   50.59    6.70
   3   7   3   44.00   10.30
   3   7  -3   45.60    6.60
  -3  -7  -3   37.30   10.30
   3  -7   3   43.20    6.40
   3  -7   3   40.30    9.20
  -3   7   3   37.20   10.60
  -3  -7   4   49.70   11.30
  -3   7  -4   45.30   11.50
  -3   7  -4   34.90    6.80
   3   7   4   51.69   13.30
  -3   7   4   32.60   11.10
  -3   7   4   24.30    5.40
   3  -7   4   32.10    9.00
   3   7  -4   42.90    7.30
   3   7   5   43.00   14.20
  -3   7  -5   26.20    6.10
  -3  -7   5   34.60   11.50
   3   7  -5   21.90    6.00
   3  -7   5   21.10    8.80
  -3   7   5   36.30   14.70
  -3  -7   6   -3.20    6.10
  -3   7  -6    0.70    3.10
   3   7   6    1.80    8.20
   3  -7   6   -4.10    5.50
   3   7  -6   -1.60    1.70
  -3   7   6    8.00    8.90
   3   7   7   -1.10    8.10
  -3  -7   7   12.70    9.80
  -3   7  -7    5.20    4.50
   3  -7   7   -3.50    6.50
   3   7  -7   15.90    5.10
  -3   7   7    6.90   10.60
  -3  -7   8   27.80   13.60
   3   7   8  -12.10    7.90
  -3   7  -8    2.60    4.20
   3  -7   8   -3.40   10.50
  -3   7   8   10.90   12.00
   3   7  -8   -0.30    3.00
   3   7   9    3.50   13.30
  -3  -7   9  -12.90    8.90
  -3   7   9  -27.10   11.80
   3   7  -9    0.30    5.20
   3  -7   9   12.30    9.70
  -3   8   0    1.00    0.80
  -3   8   0    0.80    0.90
  -3  -8   0   -0.50    1.20
   3   8   0    0.20    0.70
   3  -8   0    0.80    0.70
   3   8   0    0.40    1.00
  -3  -8   0    0.40    1.20
  -3  -8   1   95.49    8.40
   3   8   1  109.89   12.20
  -3   8  -1   97.39   10.40
  -3  -8   1   94.19    9.80
  -3  -8   1   99.29    9.60
   3   8   1   91.39    9.60
  -3   8  -1  102.59    9.80
   3  -8   1   95.69    9.50
   3  -8   1   85.69    9.40
  -3   8   1  100.99    9.10
   3   8  -1  101.89   10.00
  -3  -8  -1  101.49   12.30
  -3   8  -2   28.50    4.80
  -3  -8   2   29.50    4.90
   3   8   2   20.90    6.30
  -3   8  -2   23.10    5.70
  -3  -8   2   24.60    5.70
   3  -8   2   23.90    4.50
  -3   8   2   25.30    8.10
  -3  -8  -2   25.70    7.60
   3   8  -2   21.70    4.50
   3  -8   2   27.80    5.60
  -3   8  -3   93.99   10.40
   3   8   3   69.39   14.80
  -3  -8   3   96.29   13.90
  -3   8  -3  104.09   14.90
   3   8  -3   82.89   10.10
  -3  -8  -3   74.69   16.00
   3  -8   3   80.39   12.80
   3  -8   3   93.09   10.20
  -3   8   3   87.39   17.50
  -3  -8   4   -4.30    3.90
  -3   8  -4    6.10    5.80
  -3   8  -4    1.60    2.80
   3   8   4   -2.00    4.60
   3  -8   4    1.60    3.20
   3   8  -4    0.20    1.70
  -3   8   4   -1.60    1.50
  -3   8   4    0.80    5.20
   3   8   5   32.20   12.30
  -3  -8   5   24.00    9.80
  -3   8  -5   26.10    6.50
   3  -8   5   22.20    8.20
  -3   8   5   19.20   11.10
   3   8  -5   26.00    6.20
  -3   8  -6   33.40    7.60
  -3  -8   6   39.20   11.10
   3   8   6   19.70   10.70
   3  -8   6   30.30   11.70
   3   8  -6   23.10    6.60
  -3   8   6   22.40   11.20
  -3  -8   7   14.10   12.00
   3   8   7    7.10   10.10
  -3   8  -7   13.60    6.30
   3  -8   7   22.70   10.10
  -3   8   7   36.60   14.20
   3   8  -7   12.00    4.80
  -3   8  -8    8.80    5.70
  -3  -8   8    5.20   11.60
   3   8   8    4.70    9.10
   3   8  -8    9.60    5.60
   3  -8   8   22.60   14.00
  -3   8   8   -2.30    8.90
  -3  -8   9  -24.40    9.90
   3   8   9   -7.30    9.00
   3  -8   9   -5.20   10.30
   3   8  -9   -5.70    4.40
  -3   8   9  -11.40   11.90
  -3  -9   0   -1.10    1.00
   3   9   0    1.10    1.10
  -3   9   0   -0.80    0.60
   3  -9   0   -1.10    0.60
   3   9   0   -0.60    0.60
  -3   9   0   -0.50    0.80
  -3  -9   0   -0.20    1.00
   3   9   1   32.90    6.30
  -3  -9   1   36.30    3.70
  -3   9  -1   21.70    4.50
  -3  -9   1   29.90    5.00
  -3   9  -1   33.50    4.40
   3   9   1   37.60    4.60
  -3  -9   1   35.90    3.10
  -3  -9  -1   35.40    7.10
   3  -9   1   34.10    4.40
   3   9  -1   33.30    4.70
  -3   9   1   29.00    3.90
   3  -9   1   33.20    4.00
  -3  -9   2   -0.50    1.70
  -3  -9   2   -0.50    1.10
   3   9   2   -0.20    1.30
  -3   9  -2    0.40    2.00
   3   9   2   -0.70    3.30
  -3   9  -2    1.10    1.20
  -3   9   2   -0.20    0.80
   3  -9   2    0.40    1.20
   3   9  -2   -0.60    1.30
  -3  -9  -2   -1.80    3.00
   3   9   3   92.69   16.90
  -3  -9   3   94.19   13.60
  -3   9  -3  107.59   11.50
  -3   9  -3  122.59   15.90
   3  -9   3  102.89   13.50
  -3  -9  -3   68.89   15.70
  -3   9   3   89.19   18.10
   3   9  -3   90.29   11.10
  -3  -9   4   70.89   15.70
   3   9   4  111.29   21.40
  -3   9  -4   93.79   18.00
  -3   9  -4   97.89   12.30
  -3   9   4  111.79   21.60
   3  -9   4  128.49   17.30
  -3   9   4  119.59   12.10
  -3  -9   5  -10.00    4.80
   3   9   5    2.70    7.20
  -3   9  -5    1.10    2.80
  -3   9   5   -1.70    5.90
   3  -9   5   -0.40    3.40
   3   9  -5   -1.70    2.20
  -3   9  -6   12.80    4.70
   3   9   6    3.50    5.50
  -3  -9   6   11.20   10.20
  -3   9   6   14.50   10.60
   3  -9   6    6.10    7.00
   3   9  -6   22.90    6.40
  -3  -9   7    7.20    9.90
   3   9   7    3.60   11.40
   3  -9   7   19.00    9.50
  -3   9   7   19.30   11.70
  -3   9  -8    3.40    4.70
  -3  -9   8  -19.80   11.70
   3   9   8    9.50    7.20
   3   9  -8   -5.20    4.00
   3  -9   8   -0.40    9.10
  -3   9   8  -11.20    6.60
   3   9   9  -16.90    7.40
  -3  -9   9   -8.90   10.60
   3  -9   9    5.70   12.40
  -3   9   9    0.40    9.60
   3   9  -9   -1.10    5.60
   3 -10   0    0.40    1.10
  -3  10   0    1.40    0.80
  -3 -10   0    0.30    1.20
   3  10   0    1.20    1.20
  -3  10   0    0.60    0.80
   3  10   0    0.40    0.60
   3  10   1   92.39   11.30
  -3  10  -1   92.19    9.10
   3 -10  -1   77.59    8.50
   3  10   1   93.19    9.20
  -3  10  -1   81.09    9.30
   3 -10   1  100.29    9.20
  -3 -10  -1   82.99    9.20
   3  10  -1   83.59    9.20
  -3 -10  -1   96.59   11.80
   3 -10   1   78.99    8.10
  -3  10   1   75.79    8.30
  -3  10  -2   13.00    4.40
  -3 -10   2   13.10    4.00
   3  10   2   24.40    4.40
   3  10   2   18.10    5.90
  -3  10  -2   21.60    4.40
  -3 -10   2   19.20    4.00
   3 -10   2   15.60    4.00
  -3 -10  -2   14.50    5.20
   3  10  -2   22.10    4.50
   3 -10   2   21.00    4.10
  -3  10   2   19.70    3.40
  -3  10   2   23.90    7.20
  -3 -10   3   -4.50    2.60
  -3  10  -3    3.00    1.90
  -3  10  -3    2.50    3.90
   3  10   3   -0.80    3.80
   3  10  -3    1.80    2.20
  -3 -10  -3   -6.60    3.50
   3 -10   3    1.80    2.40
  -3  10   3   -1.10    4.50
   3  10   4   28.00   10.50
  -3  10  -4    3.50    6.40
  -3  10  -4   25.10    5.60
  -3 -10   4   23.00    7.80
   3 -10   4   19.70    6.90
  -3  10   4   13.20    4.00
   3  10  -4   14.50    4.50
  -3  10   4   14.70    9.90
  -3 -10   5    5.80    6.40
  -3  10  -5    5.50    3.20
   3  10   5    0.60    8.20
   3 -10   5    1.80    4.70
   3  10  -5    1.10    2.30
  -3  10   5    0.30    8.00
  -3 -10   6   -2.90    6.90
   3  10   6   -0.20    6.80
  -3  10  -6    0.40    2.80
   3 -10   6    1.80    4.80
   3  10  -6   -1.80    2.20
  -3  10   6   -3.40    6.50
  -3  10  -7    5.20    4.90
  -3 -10   7   -1.40    8.30
   3 -10   7    8.70    6.70
  -3  10   7  -11.70    9.00
   3  10  -7    6.00    3.90
  -3 -10   8  -13.00   11.20
   3  10   8   -5.60    7.80
  -3  10  -8    3.20    4.40
   3 -10   8   -2.80    6.70
  -3  10   8  -11.80    7.90
   3  10  -8   -4.20    4.00
  -3 -10   9    5.90   15.90
   3  10   9   -9.70   10.90
   3  10  -9    8.00    6.10
  -3  10   9  -10.00   12.90
   3 -10   9   13.50   13.70
   3  11   0   -0.10    0.60
  -3  11   0    0.30    1.00
   3 -11   0    0.50    1.10
   3  11   0   -0.80    1.20
  -3  11   0    0.50    0.90
  -3  11  -1  388.36   33.10
   3  11   1  363.06   35.10
  -3 -11   1  369.26   33.20
  -3  11  -1  387.56   33.30
   3  11   1  374.76   33.10
   3 -11  -1  384.26   32.70
   3  11  -1  395.56   33.50
   3 -11   1  355.66   32.80
  -3  11   1  371.36   32.40
  -3 -11   2  268.87   24.10
   3  11   2  243.38   27.60
   3  11   2  255.17   23.30
  -3  11  -2  220.78   23.10
  -3  11  -2  264.97   25.60
  -3 -11   2  258.17   23.60
   3  11  -2  244.68   23.60
  -3  11   2  270.77   29.80
   3 -11   2  251.87   23.30
  -3 -11  -2  261.07   28.80
  -3  11   2  252.07   22.50
   3 -11   2  240.78   23.30
  -3 -11   3  114.89   15.60
  -3  11  -3  130.59   16.90
   3  11   3   90.39   18.00
  -3  11  -3  140.49   13.50
  -3 -11  -3  122.89   19.40
   3 -11   3  106.69   14.40
  -3  11   3   92.29   18.30
   3  11  -3  120.59   13.30
  -3 -11   4    7.40    6.60
   3  11   4   16.60    9.00
  -3  11  -4   20.30    5.30
  -3  11  -4   14.80    7.10
   3 -11   4   14.90    6.60
   3  11  -4   19.70    4.90
  -3  11   4   15.80   10.10
  -3 -11   5   -3.90    3.80
  -3  11  -5    4.90    3.20
   3  11   5    2.10    8.40
  -3  11   5    4.90    8.80
   3 -11   5   -1.10    5.80
   3  11  -5    1.00    3.20
  -3  11  -6    5.60    3.40
  -3 -11   6    1.70    6.80
   3  11   6   10.90    8.30
   3 -11   6    2.30    5.80
   3  11  -6   -2.50    3.20
  -3  11   6    4.50    7.70
  -3 -11   7  -16.30    7.90
  -3  11  -7   -3.10    3.70
   3  11   7   -9.30    7.10
   3 -11   7   -5.10    6.70
  -3  11   7   -0.10    9.30
   3  11   8    3.80   10.70
  -3  11  -8    0.90    3.80
   3  11  -8   -7.80    3.00
  -3  11   8   -2.60    9.80
   3 -11   8   -4.20    7.40
  -3 -11   9    2.60   14.20
  -3  11  -9   18.10    6.50
   3 -11   9   -0.10   12.10
  -3 -12   0    2.80    1.70
   3  12   0    1.50    0.70
   3 -12   0    0.50    0.90
  -3  12   0    1.30    1.30
   3  12   0   -0.30    1.40
  -3  12   0    4.10    1.40
  -3  12  -1  129.39   13.30
  -3  12  -1  147.39   13.60
   3  12   1  135.99   15.10
   3  12   1  148.09   13.60
   3 -12  -1  134.79   13.00
  -3 -12   1  124.79   13.40
   3  12  -1  137.19   13.70
  -3 -12  -1  128.89   13.50
  -3  12   1  120.79   12.60
  -3  12  -2   -1.90    2.50
  -3  12  -2    3.80    2.20
   3  12   2    6.30    2.50
   3  12   2   -1.90    2.00
  -3 -12   2    2.30    1.80
  -3  12   2    4.20    1.90
   3 -12   2    3.10    2.10
   3  12  -2    1.70    2.00
  -3  12   2    0.20    3.10
   3 -12   2    3.30    1.90
   3  12   3    4.00    4.60
  -3  12  -3    1.50    3.60
  -3  12  -3    4.60    2.40
  -3 -12   3    2.40    3.20
   3  12   3   -0.10    1.90
  -3  12   3   -0.60    5.00
  -3  12   3    1.80    1.60
   3  12  -3    0.70    1.90
   3 -12   3    3.00    2.60
   3  12   4    0.40    6.80
  -3 -12   4   -4.50    3.20
  -3  12  -4   -3.30    5.30
  -3  12  -4    3.30    2.70
   3 -12   4    2.50    4.00
   3  12  -4    5.20    3.50
  -3  12   4    4.50    6.40
  -3 -12   5   -6.00    5.40
  -3  12  -5   -0.50    2.00
   3  12   5   -1.40    5.60
   3 -12   5    5.50    5.50
  -3  12   5   -7.40    6.50
   3  12  -5    3.80    3.20
   3  12   6   -0.20    6.30
  -3 -12   6    2.80    7.10
  -3  12  -6    5.60    3.70
   3  12  -6    7.00    4.00
   3 -12   6    8.70    7.00
  -3  12   6    9.00    9.50
  -3  12  -7   -4.60    2.40
   3  12   7    8.40   11.10
  -3 -12   7   -8.10    7.30
   3 -12   7   -1.80    5.90
  -3  12   7    6.70    7.80
   3  12  -7   -6.60    2.90
   3  12   8   17.10   14.50
  -3  12  -8    7.20    6.30
  -3  12   8   14.80   15.60
   3 -12   8   18.10   12.90
   3  12  -8    3.40    3.60
  -3  12  -9   -3.00    5.60
   3  12   9  -10.40   17.00
  -3 -12   9    1.90   13.00
  -3  12   9  -10.70   10.70
   3  12  -9   -2.70    4.70
   3 -12   9  -16.30   11.00
  -3  13   0   -0.80    1.10
  -3  13   0   -0.50    0.90
   3  13   0   -0.10    1.60
  -3 -13   0   -0.80    1.50
   3 -13   0   -0.40    1.20
   3  13   0    0.30    0.40
  -3 -13   1   88.09    9.80
  -3  13  -1   80.59    9.50
   3 -13  -1   87.39    9.30
   3  13   1   88.49   11.30
   3  13   1   92.29    9.80
  -3  13  -1   92.69   10.20
   3  13  -1   82.39    9.80
  -3 -13  -1   96.89   10.30
  -3  13   1   94.99   13.20
  -3  13   1   75.69    8.90
   3 -13   1   88.69    9.50
   3  13   2   45.10    6.00
  -3  13  -2   33.80    6.90
  -3  13  -2   47.70    6.40
  -3 -13   2   40.70    5.20
   3  13   2   38.50    9.30
   3 -13   2   40.70    5.60
  -3  13   2   48.50    5.70
   3  13  -2   44.80    7.30
  -3  13   2   37.90   10.20
   3  13   3    7.90    3.00
  -3  13  -3    3.00    4.20
  -3  13  -3    7.80    3.40
   3  13   3    0.30    4.40
  -3 -13   3    3.90    3.70
  -3  13   3    8.00    2.70
   3 -13   3    2.70    3.10
  -3  13   3   10.00    5.60
  -3  13  -4    6.40    2.90
  -3 -13   4    2.40    4.10
  -3  13  -4    9.20    6.70
   3  13   4   16.70    8.10
   3  13  -4    6.00    3.90
   3 -13   4    3.60    4.00
  -3  13  -5   54.29   10.10
  -3 -13   5   59.69   13.20
   3  13   5   44.70   15.70
  -3  13   5   49.20   16.90
   3 -13   5   45.10   11.80
   3  13  -5   53.19    9.60
   3  13   6   -4.80    6.00
  -3  13  -6    1.60    3.20
  -3 -13   6    5.90    8.40
  -3  13   6    7.80    8.80
   3 -13   6    3.30    5.30
   3  13  -6   -1.50    2.80
  -3  13  -7    0.60    3.20
   3  13   7   -1.70    7.90
  -3 -13   7   26.20   11.30
   3  13  -7    2.30    3.60
  -3  13   7  -13.30    6.90
   3 -13   7   -3.80    7.40
  -3 -13   8    0.00   10.30
   3  13   8   -6.70   12.00
  -3  13  -8    8.20    6.20
   3  13  -8    9.40    6.10
  -3  13   8   13.70   13.20
   3 -13   8   -6.20    8.60
  -3 -13   9  -10.50   12.40
  -3  13  -9    7.70    5.80
   3  13   9  -10.70   12.60
   3  13  -9    0.50    5.50
  -3  13   9  -19.20   11.10
   3 -13   9  -27.70   11.90
  -3 -14   0    0.00    1.70
  -3  14   0    0.80    1.30
   3 -14   0    0.10    1.10
  -3  14   0    1.00    1.00
   3  14   0    0.00    1.50
   3 -14  -1   11.30    3.00
   3  14   1    2.60    3.00
  -3  14  -1   10.60    2.90
   3  14   1   11.50    3.20
   3 -14   1    7.70    2.50
  -3 -14  -1    6.30    2.70
  -3  14   1    6.20    2.20
   3  14  -1   11.60    3.40
  -3  14  -2   16.10    4.10
  -3  14  -2   15.40    4.00
   3  14   2   19.00    4.30
   3  14   2   16.70    6.00
   3 -14   2   17.60    3.10
   3  14  -2   11.00    3.70
  -3  14   2   17.80    7.40
  -3  14   2   14.60    3.40
  -3  14  -3   -2.40    4.20
   3  14   3    1.80    4.60
  -3  14  -3    0.20    1.50
  -3 -14   3    0.20    3.40
   3  14   3    0.40    2.00
  -3  14   3   -3.60    4.60
   3  14  -3    0.80    1.90
  -3  14   3    0.00    1.50
   3 -14   3   -0.10    2.30
  -3  14  -4   40.80    7.80
  -3  14  -4   16.90    8.30
   3  14   4   32.40    6.70
  -3 -14   4   26.40    7.20
  -3  14   4   28.30   11.10
   3  14  -4   25.90    6.50
  -3  14   4   30.20    6.00
   3 -14   4   24.70    7.10
  -3 -14   5    5.20    6.50
  -3  14  -5    5.10    3.20
   3  14   5   -0.70    6.30
   3 -14   5   -1.90    4.90
   3  14  -5    4.70    3.10
  -3  14   5    0.60    7.20
   3  14   6   33.70   12.80
  -3 -14   6   24.90    9.90
  -3  14  -6   23.50    7.30
  -3  14   6   28.30   11.70
   3  14  -6   13.60    5.40
  -3  14  -7    3.30    3.20
   3  14   7   -8.10    8.80
  -3 -14   7   11.50    7.50
   3 -14   7  -10.20    7.80
  -3  14   7   -1.00    9.00
   3  14  -7    9.40    4.50
   3  14   8  -25.40   11.00
  -3 -14   8    5.80   10.00
  -3  14  -8    2.40    5.30
  -3  14   8   -5.20   10.10
   3 -14   8   -3.60   10.80
   3  14  -8   -9.30    3.20
   3  15   0    2.10    1.90
   3 -15   0   -2.60    1.60
  -3  15   0    2.50    1.70
  -3  15   0    1.80    1.10
   3  15   1    1.20    2.20
   3  15   1   -1.50    1.60
  -3  15  -1    1.30    1.70
   3 -15  -1   -0.30    1.70
  -3  15  -1    3.20    1.50
   3  15  -1    0.20    1.80
  -3  15   1    0.50    3.00
   3 -15   1    1.40    1.80
  -3  15   1    0.30    1.50
   3  15   2   80.79   10.30
   3  15   2   88.49   13.90
  -3  15  -2   80.39   10.50
  -3  15  -2   97.49   11.10
   3 -15   2   92.09    8.80
  -3  15   2   80.19   15.30
   3  15  -2   96.99   11.10
  -3  15   2   90.99    9.80
  -3  15  -3   41.70    9.40
  -3  15  -3   77.59    9.20
   3  15   3   49.40   12.40
   3  15   3   41.20    7.50
  -3 -15   3   50.39    7.90
   3  15  -3   46.10    8.40
  -3  15   3   50.89    6.80
  -3  15   3   66.59   15.50
   3 -15   3   49.70    7.60
  -3  15  -4   14.20    5.00
  -3 -15   4    7.60    5.00
  -3  15  -4    5.40    7.30
   3  15   4   12.90    4.60
   3  15   4    8.90    8.70
  -3  15   4   19.90    4.40
   3 -15   4   11.30    4.80
   3  15  -4   13.90    4.50
  -3  15   4   13.40    9.90
  -3 -15   5  -10.80    4.80
  -3  15  -5    3.40    3.40
   3  15   5    3.00    7.80
  -3  15   5   -1.70    7.80
   3  15  -5    1.30    3.80
   3 -15   5    4.30    5.30
  -3 -15   6    5.90    8.20
  -3  15  -6    5.10    4.80
   3  15   6    6.50    7.60
   3 -15   6   -1.50    6.00
  -3  15   6   -2.40    6.80
  -3  15  -7   40.00    9.10
   3  15   7   25.30   13.90
  -3 -15   7   30.70   13.80
   3  15  -7   38.20    8.70
   3 -15   7   24.60   10.20
  -3  15   7   12.30   13.20
  -3  15  -8   21.70    8.00
  -3 -15   8   18.70   13.30
   3  15   8   53.59   18.60
   3  15  -8   21.30    7.00
  -3  15   8   21.50   15.80
   3  16   0    0.80    1.60
  -3  16   0    1.10    1.10
   3 -16   0   -1.60    1.70
  -3  16   0   -1.50    1.10
  -3  16   0    3.60    2.40
  -3  16  -1   88.19   10.60
   3  16   1   87.79   11.50
  -3  16  -1   99.89    9.10
   3  16   1   97.79   10.90
   3 -16  -1   91.39   10.60
  -3  16   1   91.79   13.50
   3  16  -1  100.89   11.30
  -3  16   1   94.79   10.20
   3  16   2  106.19   15.60
   3  16   2  109.59   11.70
  -3  16  -2   87.39   11.40
  -3  16  -2   95.09   11.40
   3 -16   2  102.59    9.30
   3  16  -2  101.19   11.90
  -3  16   2   79.39   16.60
  -3  16   2  106.89   10.90
  -3  16  -3    1.20    4.40
  -3  16  -3    7.20    3.10
  -3 -16   3    8.00    2.80
   3  16   3    4.60    5.50
   3  16  -3   10.90    4.40
  -3  16   3    5.70    2.40
  -3  16   3    9.90    8.40
   3 -16   3    3.30    2.20
  -3  16  -4   94.79   11.60
   3  16   4   67.59    9.70
  -3 -16   4   80.29   12.00
   3  16   4   53.99   14.60
   3 -16   4   53.09   10.50
   3  16  -4   62.19   11.10
  -3  16   4   85.39    9.60
  -3  16   4   60.89   17.00
  -3  16  -5   40.30    8.80
  -3 -16   5   43.80   10.30
   3  16   5   28.30   13.60
   3  16   5   44.90    8.30
   3  16  -5   32.80    7.90
   3 -16   5   26.50    8.60
  -3  16   5   40.70    7.60
  -3  16   5   53.99   16.60
   3  16   6   -3.50    8.50
  -3  16  -6   -1.60    3.70
   3 -16   6    5.90    5.70
   3  16  -6   -0.10    3.20
  -3 -16   7   16.90    7.70
  -3  16  -7    0.20    3.70
   3  16   7    3.00    9.30
   3 -16   7    9.90    7.00
   3  16  -7   -3.50    3.70
  -3  16  -8   -1.40    5.00
  -3 -16   8   13.30   10.20
   3  16   8   17.80   13.10
  -3  16   8    0.50   14.60
   3  16  -8    4.70    5.10
  -3  17   0   -0.60    2.10
  -3  17   0   -2.00    1.30
   3  17   0    0.10    1.70
  -3  17   0   -0.80    1.00
   3 -17  -1   38.20    6.20
   3  17   1   35.60    6.40
   3  17   1   27.70    6.20
  -3  17  -1   32.40    6.00
  -3  17   1   22.80    7.30
  -3  17   1   33.60    5.70
  -3  17   1   46.80    5.50
   3  17   2   10.10    3.60
   3  17   2   15.10    5.70
  -3  17  -2   13.00    4.10
  -3  17   2   11.20    6.30
   3  17  -2   21.90    5.20
  -3  17   2   15.40    4.00
   3  17   3    2.60    2.80
  -3 -17   3    2.90    1.20
  -3  17  -3    1.20    2.60
   3  17   3    0.20    4.60
   3  17  -3    0.70    2.10
  -3  17   3    2.20    2.30
  -3  17   3   -8.20    4.70
  -3  17  -4    2.70    2.80
   3  17   4   -1.60    2.90
  -3 -17   4   -0.60    3.60
   3  17   4   -2.30    6.60
  -3  17   4    4.70    6.90
   3  17  -4    0.70    2.30
   3 -17   4   -0.70    3.10
  -3  17   4    2.70    2.30
   3  17   5    5.40    3.60
  -3  17  -5    3.10    3.90
  -3 -17   5   -2.60    4.30
   3  17   5   10.20   10.00
  -3  17   5    6.60    8.80
   3 -17   5    5.60    5.80
  -3  17   5    9.30    4.30
   3  17  -5    3.50    3.90
   3  17   6   -7.20    8.10
   3  17   6   -2.80    3.40
  -3  17  -6   -2.10    3.40
   3  17  -6    0.80    3.80
  -3  17   6    2.50    7.00
  -3  17   6   -0.60    2.70
   3 -17   6    3.40    6.50
  -3  17  -7   17.60    6.70
  -3 -17   7   30.00   12.10
   3  17   7    5.80   12.30
   3 -17   7   29.60   11.60
   3  17  -7   14.60    6.70
  -3  17   7   -9.40   10.70
   3  17   8    2.10   12.30
  -3  17  -8   -8.20    5.00
   3 -17   8   23.40   12.50
   3  17  -8    3.50    6.50
  -3  17   8   -0.70   12.50
  -3  18   0    0.10    1.90
  -3  18   0    0.70    2.10
  -3  18   0    0.40    1.10
  -3  18  -1   21.20    5.00
   3  18   1   21.90    5.60
   3  18   1   16.60    4.40
   3  18  -1   26.20    5.90
  -3  18   1   19.00    3.50
  -3  18   1   15.30    3.70
  -3  18   1   11.70    5.40
   3  18   2   27.80    5.80
   3  18   2   23.90    8.00
  -3  18  -2   29.10    5.90
  -3  18   2   19.90    4.60
  -3  18   2   24.80    9.10
   3  18  -2   23.30    5.70
   3  18   3  174.98   23.60
  -3  18  -3  150.68   17.20
   3  18   3  155.48   16.80
  -3  18   3  144.69   15.90
  -3  18   3  165.88   24.20
   3 -18   3  160.18   14.80
   3  18  -3  164.58   18.00
   3  18   4   26.10    6.40
  -3  18  -4   21.30    6.20
  -3 -18   4   26.70    5.40
   3  18   4   30.90   11.00
  -3  18   4   16.50    4.80
  -3  18   4   35.20   12.10
   3  18  -4   17.80    5.40
   3 -18   4   19.60    5.40
  -3  18  -5    1.60    3.10
   3  18   5   -0.40    2.50
   3  18   5   -2.80    8.50
  -3 -18   5    6.00    5.00
   3 -18   5    0.60    4.30
  -3  18   5   -2.40    2.30
  -3  18   5    3.40    7.90
   3  18  -5    0.00    1.80
   3  18   6   -1.80   10.40
  -3 -18   6    8.90    6.80
  -3  18  -6   -1.40    3.00
   3  18   6    4.60    3.50
  -3  18   6    2.30    3.10
   3  18  -6    8.30    4.90
   3 -18   6   11.20    6.50
  -3  18  -7   -2.00    2.60
   3  18   7    4.90    3.60
   3  18   7   -7.40    9.70
  -3 -18   7   16.90    7.70
  -3  18   7    1.90   10.80
   3 -18   7   -0.90    8.20
  -3  18   7    4.50    4.10
   3  18  -7    3.10    4.20
   3  18   8    1.80   12.50
  -3 -18   8   14.70   12.30
  -3  18  -8   -1.00    6.50
   3  18   8   -3.00    4.40
   3  18  -8    3.90    5.60
   3 -18   8   -7.70    8.70
  -3  18   8  -34.40   12.90
  -3  19   0    1.90    2.00
   3  19   0    2.30    2.10
  -3  19   0    0.20    1.90
  -3  19   0   -2.80    1.80
  -3  19  -1   13.50    4.00
   3  19   1   11.80    4.10
   3  19   1    8.40    3.00
  -3  19   1    6.80    2.60
  -3  19   1   12.20    3.60
   3  19  -1    9.40    3.50
  -3  19   1    0.60    4.80
   3  19   2   30.10    8.00
   3  19   2   25.20    5.90
  -3  19  -2   22.70    5.50
  -3  19   2   34.60    6.00
   3  19  -2   32.30    6.80
  -3  19   2   29.20    9.40
   3  19   3  110.99   13.20
   3  19   3   95.59   18.50
  -3  19  -3  113.49   13.70
  -3  19   3  108.79   12.20
  -3  19   3  115.39   21.30
   3 -19   3  115.19   10.60
   3  19  -3  104.59   13.70
   3  19   4   11.00    4.30
   3  19   4    8.40    7.00
  -3  19  -4   25.70    6.40
   3  19  -4   19.00    6.40
   3 -19   4   13.40    4.40
  -3  19   4   14.10    4.40
  -3  19   4   12.40   10.00
   3  19   5   42.10   13.30
  -3 -19   5   43.70    8.80
   3  19   5   29.20    7.30
  -3  19  -5   31.00    7.30
  -3  19   5   35.40    7.00
  -3  19   5   37.30   13.00
   3 -19   5   29.50    8.40
   3  19   6   35.80    7.90
  -3 -19   6   31.70    8.90
  -3  19  -6   37.80    8.30
   3  19   6   29.10   12.70
  -3  19   6   34.80    7.60
   3  19  -6   28.20    7.80
  -3  19   6   17.40   15.50
   3 -19   6   27.90   11.20
  -3 -19   7   -0.80    8.30
   3  19   7    5.00    5.60
  -3  19  -7    7.60    5.80
   3  19   7    1.40    9.30
   3  19  -7   16.70    6.40
   3 -19   7   -9.80    6.10
  -3  19   7    1.00   13.80
  -3  19   7    8.80    4.30
   3  19   8   -0.80    4.10
  -3 -19   8   27.80   12.00
   3  19   8  -17.00   15.70
  -3  19  -8   -4.30    4.80
  -3  19   8   -1.50    4.20
   3 -19   8  -10.20   10.20
  -3  19   8  -16.00   17.20
   3  19  -8    1.50    5.00
  -3  20   0    1.50    1.10
  -3  20   0    1.00    1.60
   3  20   0   -0.80    2.30
  -3  20   0   -0.30    1.10
   3  20   1   32.20    6.40
   3  20   1   29.80    5.30
  -3  20  -1   33.00    6.50
  -3  20   1   32.60    6.00
  -3  20   1   29.40    7.80
  -3  20   1   35.50    5.10
   3  20  -1   22.10    6.10
   3  20   2    5.60    4.00
  -3  20  -2    4.90    3.40
   3  20   2   -0.20    2.30
  -3  20   2    1.20    2.40
  -3  20   2    6.90    5.30
   3  20  -2    8.00    3.60
   3  20   3  111.59   13.20
  -3  20  -3   93.29   13.40
   3  20   3  151.28   21.20
   3  20  -3  131.69   14.60
  -3  20   3   83.69   18.90
   3  20   4   -7.50    4.90
  -3  20  -4    1.80    3.00
  -3 -20   4    2.00    1.70
   3  20   4    3.20    3.10
   3 -20   4   -1.70    2.50
  -3  20   4    1.10    3.10
  -3  20   4   12.40    8.10
   3  20  -4    6.20    3.80
   3  20   5   40.70   14.50
  -3 -20   5   23.90    6.30
   3  20   5   27.40    6.70
   3  20  -5   24.30    6.90
  -3  20   5   28.70   11.30
  -3  20   5   20.80    5.80
   3 -20   5   29.30    6.50
  -3 -20   6   -5.70    5.20
   3  20   6   10.00    8.10
  -3  20  -6   -0.50    3.00
   3  20   6   -4.80    2.80
   3 -20   6   -0.50    6.20
   3  20  -6    3.30    4.00
  -3  20   6   -5.00    3.00
   3  20   7   12.60    5.70
   3  20   7    3.40   11.20
  -3  20  -7    9.10    5.50
  -3 -20   7    2.50    8.80
  -3  20   7    6.80    5.70
  -3  20   7   18.90   14.90
   3  20  -7    3.60    5.70
   3 -20   7    0.80    9.00
  -3  21   0    0.00    2.30
   3  21   0    1.00    2.30
   3  21   1    1.40    2.50
   3  21   1   -1.10    1.80
  -3  21  -1    0.90    2.20
  -3  21   1   -3.00    1.60
  -3  21   1   -1.00    2.00
   3  21  -1    0.70    2.60
  -3  21   1   -3.70    3.20
   3  21   2   47.80    8.10
  -3  21  -2   38.40    7.50
   3  21   2   26.80    7.90
  -3  21   2   34.20   10.10
   3  21  -2   39.40    7.70
   3  21   3   33.10    7.20
   3  21   3   43.50   11.50
  -3  21  -3   29.70    7.00
   3  21  -3   36.30    7.80
  -3  21   3   40.70   11.90
  -3  21   3   25.90    6.00
  -3  21  -4   30.80    7.80
   3  21   4   28.30    7.00
   3  21   4   49.40   14.40
  -3  21   4   43.80    7.60
  -3  21   4   36.50   12.20
   3  21  -4   38.00    8.50
   3  21   5   27.30   11.10
  -3  21  -5    5.20    4.20
  -3 -21   5    2.40    4.10
   3  21   5    8.80    4.10
  -3  21   5   -0.20    3.40
  -3  21   5    9.10    9.20
   3  21  -5    9.40    4.70
   3 -21   5    7.50    3.30
  -3 -21   6   -5.40    6.90
  -3  21  -6    5.80    4.30
   3  21   6   -1.60    3.70
  -3  21   6   17.20   13.00
   3 -21   6   -3.70    5.50
   3  21  -6   -6.20    3.30
  -3  21   6    3.10    3.60
  -3  21  -7   -3.40    4.20
  -3 -21   7   -3.90    9.70
   3  21   7   12.40   11.80
   3  21   7    4.70    4.70
   3  21  -7   -2.00    4.20
  -3  21   7    1.60    3.40
  -3  21   7    9.50   12.40
   3 -21   7   -3.90    8.10
  -3  22   0    1.10    2.40
   3  22   0   -3.30    1.80
   3  22   1   -1.10    1.40
   3  22   1    0.10    2.60
  -3  22  -1    2.20    3.10
  -3  22   1   -2.50    2.00
  -3  22   1    3.10    2.60
   3  22  -1    1.00    2.10
  -3  22  -2   17.90    5.30
   3  22   2   23.40    5.60
   3  22   2   19.10    7.00
   3  22  -2   15.10    4.80
  -3  22   2   16.80    4.70
  -3  22   2   13.90    6.00
   3  22   3    3.10    6.20
  -3  22  -3    3.90    3.10
   3  22   3    3.40    3.80
  -3  22   3    3.70    3.10
   3  22  -3    6.30    3.30
  -3  22   3   -1.80    6.30
   3  22   4   20.00   10.50
   3  22   4    5.80    3.60
  -3  22  -4    3.40    3.20
  -3  22   4    3.90    3.30
  -3  22   4   15.00    8.60
   3 -22   4    1.50    1.60
   3  22  -4    3.60    4.10
  -3  22  -5    1.90    3.30
   3  22   5    5.20    3.90
   3  22   5   -0.60    8.00
   3  22  -5   -1.20    3.20
   3 -22   5    1.80    3.40
  -3  22   5    2.80   10.50
  -3  22   5    3.50    3.60
  -3 -22   6    0.30    7.30
  -3  22  -6   18.40    7.50
   3  22   6   30.00   12.50
   3  22   6   15.20    5.30
   3  22  -6   15.90    6.90
  -3  22   6   18.40    5.70
  -3  22   6   -0.70   12.50
   3 -22   6    8.90    7.40
  -3  22  -7    2.20    6.00
   3  22   7    9.60   11.20
   3  22   7    3.90    5.30
  -3  22   7   -3.70    9.20
   3  22  -7    3.00    6.40
  -3  22   7    9.60    5.20
  -3  23   0   -1.50    2.40
   3  23   0    3.40    2.60
  -3  23  -1    0.90    2.60
   3  23   1    0.30    2.70
  -3  23   1    0.30    5.60
  -3  23   1   -0.20    1.70
  -3  23   1    4.60    3.30
   3  23  -1    2.40    2.40
   3  23   2    1.00    3.80
  -3  23  -2    3.10    3.10
   3  23   2    6.30    3.20
  -3  23   2   -1.20    2.00
   3  23  -2   -2.00    2.70
  -3  23   2   -4.80    2.20
  -3  23   2   -7.30    5.30
   3  23   3    8.80    4.50
  -3  23  -3    2.10    3.50
   3  23   3    9.10    7.00
  -3  23   3    7.70    3.20
   3  23  -3    3.60    2.80
  -3  23   3   -6.60    6.50
   3  23   4   -3.30    7.20
  -3  23  -4   -2.40    3.90
   3  23   4    1.30    3.10
   3  23  -4   -6.40    2.90
  -3  23   4   -8.00    7.20
  -3  23   4   -0.60    2.80
   3  23   5   -7.40    3.40
   3  23   5  -12.40    9.40
  -3  23  -5   -1.50    2.80
  -3  23   5    3.60    9.80
   3  23  -5   -4.60    3.70
  -3  23   5   -6.50    2.90
   3 -23   5   -3.10    2.70
   3  23   6   -0.40    3.20
   3  23   6   -7.70   10.00
  -3  23  -6   -0.50    3.90
   3  23  -6    4.10    3.50
  -3  23   6    2.50    3.10
  -3  23   6    0.10   10.40
   3  23   7   14.40   13.20
  -3  23  -7    0.20    4.00
   3  23   7   -5.70    3.50
  -3  23   7   -6.20   10.40
   3  23  -7   -9.10    4.00
  -3  23   7   -3.70    3.40
  -3  24   0   -0.60    2.30
   3  24   0   -1.20    2.00
  -3  24  -1   36.60    7.90
   3  24   1   39.10    7.80
  -3  24   1   38.70    7.60
   3  24  -1   51.69    9.00
  -3  24   1   37.80    6.60
  -3  24   1   50.49    5.80
  -3  24  -2    4.90    2.80
   3  24   2    2.90    4.50
   3  24   2    6.60    3.80
  -3  24   2   -2.90    2.50
  -3  24   2    3.10    2.80
   3  24  -2    4.20    3.10
   3  24   3   13.40    4.40
  -3  24  -3   14.80    5.40
   3  24   3    6.20    7.80
  -3  24   3   10.20    3.70
   3  24  -3   13.00    5.60
  -3  24   3   15.00    9.60
  -3  24  -4   -5.00    2.90
   3  24   4   -8.10    7.00
   3  24   4   -5.40    2.30
   3  24  -4   -0.70    3.50
  -3  24   4    4.20    9.30
  -3  24   4   -1.50    2.50
   3  24   5    7.60    4.60
  -3  24  -5   12.10    5.50
   3  24   5   10.90    9.70
  -3  24   5    3.10    3.60
   3  24  -5    6.80    5.60
  -3  24   5   11.30    9.50
  -3  24  -6   -4.60    2.90
   3  24   6    9.80   12.30
  -3  24   6    3.50    3.50
   3  24  -6    0.40    2.80
  -3  24   6  -21.10   10.60
  -3  25   0   -1.30    2.20
   3  25   0   -0.90    2.70
  -3  25  -1    1.50    2.70
   3  25   1   -3.20    1.70
  -3  25   1   -4.70    2.10
  -3  25   1   -2.70    1.40
   3  25  -1    1.20    2.30
  -3  25   1   -0.80    2.40
   3  25   2   -0.50    2.60
   3  25   2   -1.50    3.60
  -3  25  -2   -3.00    2.40
  -3  25   2   -1.20    2.00
   3  25  -2   -0.80    2.40
  -3  25   2    4.50    5.40
  -3  25  -3    3.40    3.40
   3  25   3    0.70    2.50
   3  25   3   -6.10    5.40
  -3  25   3  -13.30    6.40
  -3  25   3   -1.80    2.50
   3  25  -3    0.00    3.10
   3  25   4   10.50    5.30
   3  25   4   12.90    9.40
  -3  25  -4   11.90    4.50
   3  25  -4    9.00    4.60
  -3  25   4   12.40    4.80
  -3  25   4   -2.90    8.20
   3  25   5    6.50    4.50
   3  25   5    9.00    9.50
  -3  25  -5    0.30    4.20
  -3  25   5  -10.50   10.90
   3  25  -5   -2.30    2.50
  -3  25   5   -4.60    3.50
  -3  25  -6   10.50    6.80
   3  25   6  -13.00   11.40
   3  25   6    2.90    4.50
  -3  25   6    8.10    4.40
  -3  25   6  -11.40   12.00
   3  25  -6   -6.00    5.20
  -3  26   0   -2.50    2.50
   3  26   0    0.70    2.00
  -3  26  -1    1.90    2.90
   3  26   1    3.70    3.40
  -3  26   1    0.20    2.70
   3  26  -1    9.30    3.70
   3  26   2    7.60    3.30
   3  26   2    5.40    4.00
  -3  26  -2    6.30    4.00
   3  26  -2    5.00    5.00
  -3  26   2   -1.40    2.70
  -3  26   2    0.00    5.10
   3  26   3   -1.50    2.60
  -3  26  -3    2.20    3.70
   3  26   3   -1.30    6.50
  -3  26   3   -5.30    7.40
  -3  26   3    0.30    2.70
   3  26  -3    6.30    3.60
   3  26   4    2.60    7.80
   3  26   4    0.90    5.20
  -3  26  -4    4.30    3.60
  -3  26   4   -2.50    2.20
   3  26  -4    1.00    3.10
  -3  26   4   -5.60    9.50
   3  26   5    7.90    4.60
   3  26   5  -11.60    9.60
   3  26  -5   -2.30    3.40
  -3  26   5  -20.00    9.20
  -3  26   5   -6.50    2.90
  -3  26   6  -22.90   12.70
   3  27   0   -1.50    2.30
  -3  27   0    3.50    2.60
  -3  27  -1    4.10    3.30
   3  27   1   -0.30    2.50
   3  27  -1   -0.10    5.20
  -3  27   1    0.90    2.60
   3  27   2   -0.40    3.80
  -3  27  -2    1.60    3.00
   3  27  -2    9.50    4.10
  -3  27   2    5.10    3.00
   3  27   3   -4.00    5.70
   3  27   3   -3.80    4.80
  -3  27  -3    0.00    2.80
  -3  27   3    0.00    3.20
  -3  27   3   10.20    8.10
   3  27  -3   16.20    5.30
   3  27   4   -6.00    3.70
  -3  27  -4   -1.20    3.90
   3  27   4  -16.00    8.00
  -3  27   4   -3.30    9.50
   3  27  -4   -1.10    3.40
  -3  27   4   -8.20    2.80
  -3  27  -5    4.20    4.40
   3  27   5    7.10    4.20
   3  27   5   -0.60    9.40
   3  27  -5    0.50    4.00
  -3  27   5   14.60   12.20
  -3  27   5    1.70    4.50
   3  28   0   -7.80    3.50
  -3  28   0   -0.50    2.90
  -3  28  -1    0.40    3.20
   3  28   1    3.90    6.60
  -3  28   1    1.70    2.90
   3  28  -1    4.60    3.60
  -3  28  -2    3.80    3.70
   3  28  -2   -2.90    3.10
  -3  28   2   -1.70    2.90
   3  28   3   -2.80    9.10
  -3  28  -3    3.10    3.90
   3  28   3   -5.50    3.00
   3  28  -3    1.40    3.40
  -3  28   3   -6.70    3.10
  -3  28   3   -4.80    7.80
   3  28   4   -6.70    8.90
   3  28   4    2.40    4.10
  -3  28  -4    4.20    5.10
   3  28  -4    4.60    3.80
  -3  28   4    9.20   10.40
  -3  28   4   -0.10    3.40
   3  28   5   14.30   11.40
   3  28   5    5.30    4.80
  -3  28  -5    6.60    4.60
  -3  28   5   24.70   13.50
  -3  28   5    6.10    4.40
  -3  29   0    0.00    3.20
   3  29   0   -0.30    2.90
  -3  29  -1   -0.70    6.40
   3  29   1    0.10    2.90
  -3  29   1    3.10    3.30
   3  29  -1    3.50    4.30
   3  29   2   -3.70    2.80
  -3  29  -2    3.10    4.00
  -3  29   2   -3.40    3.20
   3  29  -2   -3.60    3.10
   3  29   3    2.90    3.40
  -3  29  -3    8.00    4.70
   3  29  -3    9.50    5.50
  -3  29   3   -1.50    3.50
   3  29   4   10.30    4.80
  -3  29  -4    5.50    5.00
   3  29  -4    1.20    4.80
   3  30   0   -4.70    2.90
  -3  30   0    2.30    6.00
  -3  30  -1    1.40    3.10
   3  30   1   -0.90    2.90
  -3  30   1    0.20    3.40
   3  30  -1    2.20    3.90
  -3  30  -2    4.70    4.30
   3  30   2    0.80    3.60
   3  30  -2    0.40    3.20
  -3  30   2    3.00    3.20
  -3  30  -3    4.00    3.90
   3  30   3   -2.00    3.60
  -3  30   3   -2.40    3.70
   3  30  -3    8.10    5.50
   3  31   0    0.60    3.10
  -3  31   0    3.50    4.10
   3  31   1   -0.70    3.40
  -3  31  -1   -4.40    2.50
   3  31  -1   -6.70    3.60
  -3  31   1   -0.50    3.10
  -3  31  -2    9.40    5.40
   3  31   2   13.80    5.00
  -3  31   2    8.70    4.00
   3  31  -2   13.40    5.60
  -3  31  -3   -6.80    3.80
   3  31   3   -7.40    3.40
  -3  31   3    5.30    4.40
   3  31  -3   -4.50    4.60
  -3  32   0   -6.50    4.00
   3  32   0   -5.10    4.40
  -3  32  -1    3.90    4.20
   3  32   1   -3.40    3.90
  -3  32   1    3.30    3.80
   3  32  -1   -3.30    3.10
   3  32   2   13.10    5.10
  -3  32  -2    3.20    5.00
  -3  32   2   10.70    5.00
   3  32  -2    8.70    5.70
   4   0   0 1473.05  122.79
   4   0   0 1535.75  123.39
  -4   0   1   -0.10    0.60
  -4   0  -1    0.00    1.60
   4   0   1    0.80    1.40
   4   0  -1    0.60    0.60
   4   0   2 3276.67  258.27
  -4   0   2 3063.59  257.67
  -4   0  -2 3150.88  262.87
   4   0   2 3276.07  262.77
   4   0  -2 2991.40  257.67
  -4   0   3    1.10    2.80
   4   0  -3    0.30    1.40
   4   0   3   -4.10    2.90
  -4   0   3    1.00    1.40
   4   0  -4  616.74   53.89
   4   0   4  571.84   61.29
  -4   0   4  598.94   63.29
  -4   0   4  667.33   54.09
  -4   0   5    8.70    7.50
   4   0  -5    3.20    2.60
   4   0   5    6.10    4.30
  -4   0   6   70.79   19.60
   4   0   6   70.59   18.60
   4   0  -6  107.99   13.00
   4   0   7   -0.90    6.40
  -4   0   7   13.30    9.70
   4   0   8    6.90   10.40
  -4   0   8    8.50   11.40
  -4   0   9  -11.10   12.80
   4   0   9   14.90   10.50
  -4   1   0  746.13   57.89
   4   1   0  680.53   56.79
   4  -1   0  705.83   57.29
  -4  -1   0  705.63   56.89
   4   1   0  585.54   57.19
  -4  -1   0  730.43   57.99
   4  -1  -1  609.24   56.29
  -4  -1   1  733.73   56.69
   4   1   1  646.84   58.99
  -4   1  -1  672.83   59.09
   4  -1   1  766.12   57.09
  -4   1   1  618.04   56.39
   4  -1   1  789.72   59.29
   4   1  -1  654.13   56.59
  -4  -1  -1  702.23   59.49
  -4   1  -2 3634.74  298.57
  -4   1  -2 3552.54  294.07
  -4  -1   2 3806.52  293.67
   4   1   2 3884.41  294.27
   4   1   2 3498.25  298.27
  -4   1   2 3552.14  293.37
   4  -1   2 3495.45  297.97
   4  -1   2 3326.17  293.67
  -4  -1  -2 3536.05  298.77
   4  -1  -3  110.89   12.10
  -4  -1   3  116.79   18.00
  -4   1  -3  104.99   17.00
  -4  -1   3  125.29   12.40
  -4   1  -3  122.69   12.90
   4   1   3  120.09   17.10
   4  -1   3  125.49   14.00
   4   1  -3  121.69   12.50
   4  -1   3  168.28   19.20
  -4   1   3  127.49   12.40
  -4   1   3  112.89   18.00
  -4  -1   4  152.48   22.20
   4  -1  -4  121.99   13.30
   4   1   4  108.69   20.10
  -4  -1   4  127.49   13.50
  -4   1   4  127.29   13.30
  -4   1   4  178.68   23.60
   4   1  -4  119.79   13.20
   4  -1   4   82.59   18.60
  -4  -1   5   87.49   23.50
   4  -1  -5  127.59   13.40
   4   1   5   95.99   20.00
  -4   1   5  109.19   21.90
   4  -1   5  122.99   22.60
   4   1  -5   95.49   12.60
  -4  -1   6   27.70   12.20
   4   1   6    8.60    8.70
   4   1  -6   35.50    7.50
   4  -1   6   11.20    9.50
  -4   1   6    7.40    8.90
  -4  -1   7  -16.10    6.80
   4   1   7    0.80    7.00
  -4   1   7    3.80    7.40
   4  -1   7   -9.70    6.50
   4   1   8   17.60   13.10
  -4  -1   8   39.70   15.30
   4  -1   8   23.30   14.40
  -4   1   8   27.50   16.70
  -4  -1   9    1.60   12.70
   4   1   9   -3.10   12.20
  -4   1   9  -22.50   11.10
   4  -1   9   -9.90    8.20
  -4  -2   0 1018.60   77.79
   4  -2   0  872.71   77.99
  -4   2   0  945.91   78.19
   4   2   0 1002.50   77.79
   4   2   0  857.01   77.99
  -4  -2   0  984.60   78.39
   4   2   1 4000.20  326.47
  -4   2  -1 3939.21  326.07
   4  -2   1 4144.69  325.87
   4  -2   1 3663.13  323.87
  -4  -2  -1 4112.59  326.87
  -4   2  -2  102.89    9.40
  -4  -2   2   78.09    8.70
   4   2   2   94.49   12.60
   4  -2  -2   87.99    8.70
  -4   2  -2   82.59   12.10
  -4  -2  -2  117.29   14.20
   4  -2   2   83.99   12.00
   4  -2   2   86.09    9.10
  -4   2   2   72.99    8.30
   4   2  -2   88.49    8.90
  -4   2  -3   35.70    5.90
  -4  -2   3   28.20    5.00
   4   2   3   33.70    8.90
  -4  -2   3   27.80    8.80
   4   2   3   16.00    5.10
  -4   2  -3   29.20    7.90
   4  -2  -3   17.20    4.20
  -4   2   3   39.50    4.70
  -4   2   3   28.00    8.80
  -4  -2  -3   36.90    9.90
   4  -2   3   36.90    5.80
   4  -2   3   24.20    7.50
  -4  -2   4   -2.40    3.80
  -4   2  -4    1.30    2.60
   4  -2  -4   -1.30    1.70
   4   2   4    1.50    4.10
  -4  -2   4    0.30    2.10
  -4   2   4    0.40    1.80
  -4   2   4   -1.90    3.30
   4   2  -4    4.40    2.40
   4  -2   4   -0.20    3.90
   4   2   5    0.40    4.60
  -4   2   5    9.70    7.70
   4  -2   5   -3.10    4.70
   4   2  -5   -0.40    2.00
   4   2   6   45.70   14.60
  -4  -2   6   58.39   15.70
  -4   2   6   57.19   16.50
   4   2  -6   34.70    8.00
   4  -2   6   43.50   14.20
  -4  -2   7   53.79   17.40
   4   2   7   53.69   15.70
   4   2  -7   42.90    9.30
   4  -2   7   45.60   16.10
  -4   2   7   47.60   17.30
  -4  -2   8    5.80   12.00
   4   2   8    6.70    7.90
  -4   2   8  -19.20    7.90
   4  -2   8   11.30    8.30
   4   2   9   68.29   21.90
  -4  -2   9   -1.50   11.80
  -4   2   9  -16.90   12.80
   4  -2   9   16.60   14.20
  -4   3   0  690.63   57.89
   4  -3   0  667.73   57.79
  -4  -3   0  710.23   58.09
   4   3   0  701.93   57.69
  -4  -3   0  699.13   57.69
   4   3   0  690.83   57.89
   4  -3   0  719.63   57.09
  -4   3  -1  108.89   11.30
  -4   3  -1  106.99    9.60
  -4  -3   1  114.29    9.70
   4   3   1  107.89   11.90
   4  -3   1  109.39   11.10
  -4  -3  -1  111.09   12.20
   4   3  -1   81.49    9.30
   4  -3   1   93.09    9.40
  -4   3  -2  599.94   53.79
  -4   3  -2  643.14   49.90
  -4  -3   2  594.04   49.60
   4   3   2  561.24   54.09
   4   3  -2  480.55   49.30
  -4  -3  -2  616.74   55.09
   4  -3   2  598.94   49.80
   4  -3   2  615.24   53.39
  -4   3  -3    7.10    4.30
   4   3   3    8.40    2.90
  -4  -3   3    6.10    4.50
   4   3   3    5.20    3.30
  -4   3  -3    6.10    2.50
  -4  -3  -3    3.30    4.50
  -4   3   3    2.90    5.20
   4   3  -3   12.80    3.00
   4  -3   3    4.90    2.50
  -4   3   3    9.30    2.30
   4  -3   3   -3.40    2.90
  -4  -3   4   12.40    8.00
   4   3   4   18.00    8.00
  -4   3  -4   13.50    3.90
  -4   3  -4   11.30    7.40
  -4   3   4   13.50    3.70
  -4   3   4   18.20    8.10
   4  -3   4    5.70    6.50
   4   3  -4   28.80    5.30
   4   3   5  110.29   21.50
  -4  -3   5  111.59   22.50
  -4   3  -5  112.49   13.90
  -4   3   5  102.49   22.50
   4   3  -5  111.39   14.60
   4   3   6   34.90   13.60
  -4  -3   6   29.40   11.90
  -4   3   6   33.90   13.50
   4   3  -6   35.90    7.80
   4  -3   6   20.80   11.20
  -4  -3   7    6.60   10.10
   4   3   7   27.30   12.90
  -4   3   7   27.00   13.00
   4  -3   7   17.80   10.90
   4   3  -7   13.90    5.70
  -4  -3   8   22.30   13.00
   4   3   8   -0.20    8.30
   4  -3   8   12.60   11.40
  -4   3   8    8.30   12.00
   4   3   9    8.30   13.10
  -4  -3   9    5.10   11.40
  -4   3   9   -8.70   10.60
   4  -3   9   -7.10   11.00
   4   4   0  174.28   14.80
   4   4   0  177.98   14.80
  -4  -4   0  177.08   14.80
  -4   4   0  147.59   14.70
  -4  -4   0  148.59   15.00
   4  -4   0  179.28   14.80
   4  -4   0  167.48   14.10
  -4   4  -1 2067.59  174.18
  -4   4  -1 2162.48  172.38
   4   4   1 2152.08  175.08
  -4  -4   1 2269.77  172.58
  -4  -4  -1 2102.59  175.38
   4   4  -1 2097.09  172.48
   4  -4   1 1873.11  172.18
   4  -4   1 2109.39  173.78
  -4  -4   2   68.79    6.60
  -4   4  -2   54.29    9.60
  -4   4  -2   45.10    6.10
   4   4   2   36.10    8.70
   4  -4   2   52.99    6.20
   4  -4   2   41.40    8.10
  -4  -4  -2   48.80   10.30
   4   4  -2   52.99    6.10
  -4   4  -3  196.78   24.90
   4   4   3  232.68   26.60
  -4  -4   3  235.48   20.40
  -4  -4   3  230.68   26.30
  -4   4  -3  221.48   20.30
  -4  -4  -3  210.78   26.50
   4  -4   3  230.28   25.30
  -4   4   3  205.48   27.10
   4   4  -3  164.58   19.60
   4  -4   3  228.88   20.60
   4   4   4  112.79   20.70
  -4  -4   4  136.59   19.90
  -4   4  -4   88.79   18.10
  -4   4  -4  109.09   12.90
  -4   4   4   90.59   12.00
   4   4  -4  137.69   13.40
  -4   4   4  105.09   20.10
   4  -4   4  135.39   19.00
   4   4   5   31.30   12.70
  -4   4  -5   40.70    7.70
  -4  -4   5   23.90    9.10
  -4   4   5   21.40   10.20
   4  -4   5   44.00   14.20
   4   4  -5   24.90    6.30
   4   4   6   13.50    8.00
  -4   4  -6    9.60    4.70
  -4  -4   6   14.10    9.90
   4   4  -6    9.50    4.20
  -4   4   6   16.90    8.50
   4  -4   6    9.70    7.00
   4   4   7   -6.70    7.50
  -4  -4   7   -2.60    7.00
   4   4  -7    5.80    3.50
   4  -4   7   -2.40    5.90
  -4   4   7  -12.20    6.50
   4   4   8   -3.10    6.60
  -4  -4   8   14.40    7.90
   4   4  -8    2.60    4.20
   4  -4   8   16.30   10.00
  -4   4   8   15.90   13.60
  -4  -4   9    1.00   13.00
   4   4   9    0.80   12.20
  -4   4   9   -6.90   12.00
   4  -4   9  -10.80   10.90
   4   5   0    8.30    2.00
  -4  -5   0    8.40    2.00
   4   5   0   12.20    2.00
  -4  -5   0   11.10    2.10
   4  -5   0   12.40    2.20
  -4   5   0    6.10    1.70
  -4   5   0   10.90    1.60
  -4  -5   1  239.48   19.60
  -4   5  -1  223.98   20.90
   4   5   1  211.28   21.60
   4  -5   1  233.58   20.40
   4   5  -1  239.88   19.70
  -4  -5  -1  208.68   22.00
   4  -5   1  186.58   19.10
  -4  -5   2   30.40    7.20
   4   5   2   32.60    8.00
  -4  -5   2   42.80    5.30
  -4   5  -2   30.10    6.90
  -4   5  -2   47.60    5.60
  -4  -5  -2   28.50    8.10
   4  -5   2   49.30    5.60
   4   5  -2   40.50    5.30
  -4   5   2   53.29    5.20
   4  -5   2   38.20    7.30
   4   5   3  157.58   21.20
  -4  -5   3  156.98   20.60
  -4  -5   3  146.79   15.60
  -4   5  -3  145.19   20.30
  -4   5  -3  148.39   15.80
   4  -5   3  158.58   20.00
  -4   5   3  168.48   23.20
  -4   5   3  158.98   15.10
  -4  -5  -3  157.28   22.40
   4   5  -3  178.88   16.10
   4  -5   3  170.18   16.10
  -4  -5   4  120.79   21.20
  -4   5  -4  117.39   13.60
   4   5   4  144.99   21.80
  -4   5  -4  133.99   18.80
  -4   5   4  114.99   22.30
   4  -5   4  135.69   19.50
   4   5  -4  125.19   13.70
  -4  -5   5   14.90    7.50
  -4   5  -5   11.40    4.70
   4   5   5   22.50   10.00
   4  -5   5   12.40    7.30
   4   5  -5   11.40    4.20
  -4   5   5   10.40    7.80
  -4   5  -6   15.00    5.40
   4   5   6   12.70    9.60
  -4  -5   6   14.30    9.30
   4  -5   6   15.80    9.50
   4   5  -6   13.30    4.70
  -4   5   6   20.00   12.30
   4   5   7    9.60    9.30
  -4  -5   7   10.80    9.90
   4   5  -7   21.90    6.70
  -4   5   7   24.30   12.10
   4  -5   7   16.40   11.10
  -4  -5   8   -7.80    9.30
   4   5   8    5.90    9.70
   4  -5   8   -0.70    9.30
   4   5  -8   12.80    6.00
  -4   5   8   12.30   11.60
  -4  -5   9   11.90   16.10
   4   5   9   -3.70   12.10
   4  -5   9   -7.60   12.40
  -4   5   9   -1.60    8.40
  -4  -6   0  178.78   15.30
  -4   6   0  169.08   14.50
  -4  -6   0  184.48   15.60
   4   6   0  163.28   14.80
   4   6   0  176.88   16.00
   4  -6   0  168.08   14.50
  -4   6   0  143.39   14.80
  -4  -6   1  278.57   23.30
   4   6   1  275.77   23.30
   4   6   1  275.37   25.60
  -4   6  -1  269.17   24.40
  -4   6  -1  215.78   22.80
   4  -6   1  235.38   22.80
  -4   6   1  277.47   22.40
   4   6  -1  266.07   23.30
   4  -6   1  281.37   23.80
  -4  -6  -1  283.87   26.30
  -4  -6   2   46.60    5.60
  -4  -6   2   34.60    7.50
   4   6   2   49.30    9.40
  -4   6  -2   47.70    5.70
  -4   6  -2   42.30    8.00
  -4  -6  -2   34.00    8.30
   4   6  -2   40.30    5.50
   4  -6   2   40.50    5.40
   4  -6   2   42.20    8.80
  -4  -6   3   63.09   12.80
  -4  -6   3   76.19    8.70
  -4   6  -3   80.99    9.10
  -4   6  -3   67.19   12.90
   4   6   3   58.69   13.30
   4  -6   3   61.29   11.80
   4  -6   3   81.99    8.80
  -4   6   3   67.59   14.90
  -4  -6  -3   58.09   13.90
   4   6  -3   67.79    8.60
   4   6   4   -1.20    4.60
  -4   6  -4    1.00    1.50
  -4  -6   4    0.20    3.70
  -4   6  -4    6.30    5.90
   4   6  -4   -0.70    1.70
  -4   6   4    0.10    1.50
   4  -6   4    1.00    4.60
  -4  -6   5   60.29   14.80
   4   6   5   42.90   13.00
  -4   6  -5   47.80    8.90
   4  -6   5   69.49   15.20
   4   6  -5   57.69    9.90
  -4   6   5   47.80   14.90
   4   6   6   12.00    8.10
  -4   6  -6    1.90    2.80
  -4  -6   6    6.20    8.10
   4  -6   6   -4.60    5.50
   4   6  -6   -3.10    2.50
  -4   6   6   -3.50    8.50
   4   6   7  -11.10    6.80
  -4   6  -7    6.40    4.40
  -4  -6   7   -0.30    8.60
  -4   6   7    0.60    8.20
   4   6  -7    3.90    4.10
   4  -6   7    4.80    8.70
  -4  -6   8    4.90   12.10
   4   6   8   26.40   11.50
   4  -6   8   11.00   10.90
  -4   6   8   23.80   11.50
  -4  -6   9    3.50   16.10
   4   6   9   23.60   15.40
   4   6  -9   33.50    9.90
   4  -6   9   32.80   18.80
   4  -7   0   10.20    1.70
  -4  -7   0    9.50    2.40
  -4   7   0    9.40    1.80
   4   7   0   11.00    2.50
  -4   7   0    8.30    1.90
  -4  -7   0    9.30    2.30
   4   7   0   10.00    1.80
  -4  -7   1  363.66   28.90
   4   7   1  323.47   32.10
  -4   7  -1  361.66   31.10
   4   7   1  336.97   30.00
  -4  -7   1  346.87   30.00
  -4  -7  -1  341.37   32.70
   4  -7   1  338.97   30.10
   4  -7   1  350.56   29.70
   4   7  -1  336.57   30.00
  -4   7   1  343.27   29.10
  -4   7  -2   14.60    4.60
  -4   7  -2   22.90    4.00
  -4  -7   2   23.40    4.20
   4   7   2    9.40    4.80
  -4  -7   2   16.70    5.00
   4  -7   2   18.80    3.70
  -4  -7  -2   13.00    5.70
   4   7  -2   13.10    3.20
  -4  -7   3  133.29   13.60
  -4   7  -3  124.29   13.50
  -4  -7   3  141.59   17.90
   4   7   3  142.09   19.50
  -4   7  -3  108.29   17.60
  -4  -7  -3  166.58   21.30
   4  -7   3  128.59   16.80
   4   7  -3  128.99   13.50
  -4   7   3  116.89   12.80
   4  -7   3  125.29   13.50
  -4   7   3  129.89   20.20
   4   7   4  262.47   31.90
  -4   7  -4  265.97   30.50
  -4  -7   4  246.48   29.40
  -4   7  -4  228.68   23.00
  -4   7   4  225.28   32.00
   4  -7   4  230.08   28.40
   4   7  -4  195.38   22.50
  -4   7   4  247.28   22.20
  -4   7  -5    4.40    3.20
  -4  -7   5    8.00    5.10
   4   7   5   -2.50    5.80
  -4   7   5    8.30    8.30
   4  -7   5    0.70    6.00
  -4  -7   6    1.20    7.80
   4   7   6    6.90    8.20
  -4   7  -6   -2.10    1.30
   4  -7   6   -3.50    6.10
   4   7  -6   -4.40    1.80
  -4   7   6   -7.10    5.90
   4   7   7   -5.40    8.00
  -4  -7   7    7.10    9.00
  -4   7  -7    1.40    3.50
   4   7  -7   -0.60    1.80
   4  -7   7   -2.00    6.20
  -4   7   7   -4.00    9.90
  -4  -7   8   20.70   11.50
   4   7   8   16.20   10.10
   4  -7   8   -7.70    8.20
  -4   7   8    0.00    8.80
   4   7  -8   -4.00    4.00
  -4  -7   9   13.30   12.70
   4   7   9   13.20   11.20
   4  -7   9   42.70   12.40
   4   7  -9   -5.60    4.60
  -4   7   9  -16.50    8.60
  -4  -8   0  223.98   21.00
  -4   8   0  216.18   20.30
   4  -8   0  228.08   20.30
   4   8   0  236.98   21.10
  -4   8   0  251.27   20.70
  -4  -8   0  252.37   21.30
   4   8   0  240.48   20.30
  -4  -8   1    4.10    0.90
  -4   8  -1    5.70    1.90
   4   8   1    1.60    2.20
  -4  -8   1    1.80    1.30
   4   8   1    7.30    2.00
  -4   8  -1    4.10    1.50
   4  -8   1    4.00    1.50
   4  -8   1    3.10    1.40
  -4   8   1    3.50    1.20
  -4  -8  -1    4.40    2.60
   4   8  -1    1.90    1.50
  -4   8  -2    7.40    2.60
  -4  -8   2   10.40    4.00
  -4  -8   2   15.20    3.40
   4   8   2   12.20    5.00
  -4   8  -2   15.30    4.90
   4  -8   2   14.30    3.30
  -4  -8  -2    6.70    4.80
   4   8  -2   10.80    3.10
  -4  -8   3  157.58   19.80
   4   8   3  158.88   21.40
  -4   8  -3  154.98   19.90
  -4   8  -3  155.88   15.90
   4  -8   3  178.38   16.20
  -4   8   3  149.09   22.40
   4  -8   3  131.49   17.90
  -4  -8  -3  127.89   21.30
   4   8  -3  159.28   16.00
  -4  -8   4   83.79   16.00
  -4   8  -4   99.79   18.80
   4   8   4  105.69   19.50
  -4   8  -4   99.09   12.00
  -4   8   4   74.29   18.60
   4  -8   4  115.79   16.70
   4   8  -4  101.09   11.90
  -4  -8   5   63.89   15.80
   4   8   5   85.29   18.60
  -4   8  -5   58.49   10.20
   4  -8   5   69.99   15.20
   4   8  -5   64.99   10.80
  -4   8   5   80.49   20.10
   4   8   6    3.10    6.90
  -4  -8   6    5.20    5.50
  -4   8  -6   -0.60    3.10
   4  -8   6   -4.70    5.50
   4   8  -6   -0.20    2.90
  -4   8   6   -5.60    8.40
  -4  -8   7   -0.90    8.90
  -4   8  -7    7.50    4.60
   4   8   7   -2.70    8.30
  -4   8   7   11.10   10.20
   4  -8   7   10.50    8.50
  -4   8  -8   20.10    5.60
   4   8   8   38.60   14.60
  -4  -8   8   21.50   12.20
   4   8  -8   18.70    6.50
   4  -8   8   19.80   11.70
  -4   8   8    1.30   10.60
  -4  -8   9  -11.90   12.20
   4   8   9   -8.80    7.80
   4   8  -9   -2.80    4.70
   4  -8   9  -19.20   12.30
  -4   9   0  229.08   19.90
   4  -9   0  222.48   19.70
  -4  -9   0  219.58   20.40
  -4  -9   0  230.68   20.50
   4   9   0  220.08   20.40
   4   9   0  229.88   19.40
  -4  -9   1   17.00    3.10
   4   9   1   21.50    5.10
  -4   9  -1   20.60    3.50
  -4  -9   1   23.30    2.30
   4   9   1   17.70    3.50
  -4  -9   1   20.00    3.80
  -4   9  -1   17.40    3.90
  -4  -9  -1   23.80    5.50
  -4   9   1   18.60    3.00
   4  -9   1   21.30    3.10
   4  -9   1   15.70    3.20
   4   9  -1   15.00    3.40
  -4  -9   2   25.40    5.40
   4   9   2   32.00    5.00
  -4  -9   2   31.60    5.30
  -4   9  -2   19.30    4.10
  -4   9  -2   24.90    5.80
   4   9   2   18.20    6.50
  -4   9   2   25.20    3.60
  -4  -9  -2   25.70    7.60
   4  -9   2   21.00    5.60
   4   9  -2   24.60    4.70
   4   9   3   87.29   16.20
  -4   9  -3   86.39   10.20
  -4   9  -3   86.19   13.60
  -4  -9   3   92.79   13.10
   4   9  -3   84.89   10.20
  -4  -9  -3   87.39   16.70
  -4   9   3   72.49   16.20
   4  -9   3   90.29   12.80
  -4  -9   4   33.40    9.70
  -4   9  -4   36.60    7.20
  -4   9  -4   29.10   10.20
   4   9   4   36.60   11.60
  -4   9   4   48.40   13.80
  -4   9   4   28.00    5.80
   4  -9   4   50.09   10.50
  -4  -9   5    9.80    7.60
  -4   9  -5   10.70    4.50
   4   9   5   23.30   11.10
   4  -9   5   17.80    8.00
  -4   9   5   14.30    9.90
   4   9  -5   15.30    5.20
   4   9   6    5.10    7.60
  -4  -9   6   -0.90    6.80
  -4   9  -6   10.80    4.40
   4   9  -6   15.70    5.40
  -4   9   6   11.40    8.70
   4  -9   6   -1.80    5.00
   4   9   7   -5.30    9.40
  -4  -9   7    0.00    8.00
   4   9  -7   -0.20    3.70
  -4   9  -8    2.10    5.30
   4   9   8   10.00    9.50
  -4  -9   8   -6.80    7.00
   4   9  -8   -3.30    3.60
   4  -9   8  -11.70    9.80
  -4   9   8   -4.10    7.80
   4   9   9   -3.50   11.40
  -4  -9   9   -5.90   11.30
   4  -9   9   17.00   13.50
  -4   9   9  -14.70   12.00
   4  10   0 1381.56  119.69
   4 -10   0 1410.66  119.09
  -4  10   0 1680.23  119.39
   4  10   0 1350.56  118.49
  -4  10   0 1428.06  119.09
  -4 -10   0 1432.56  119.89
  -4 -10   0 1440.26  119.59
  -4  10  -1  179.98   18.20
  -4 -10   1  198.18   16.70
  -4  10  -1  197.38   19.00
   4  10   1  199.38   18.50
  -4 -10   1  207.38   17.20
   4  10   1  187.38   20.30
  -4 -10   1  193.28   18.60
  -4 -10  -1  212.48   18.90
  -4 -10  -1  213.28   21.50
   4 -10   1  206.68   17.70
   4  10  -1  185.78   18.50
   4 -10   1  205.38   18.30
  -4 -10   2    1.10    1.80
   4  10   2    9.60    4.60
  -4 -10   2    3.50    3.20
  -4  10  -2    5.90    3.20
  -4  10  -2    6.50    2.40
   4  10   2    5.70    2.20
   4 -10   2    1.00    2.40
  -4 -10  -2    7.80    4.90
  -4  10   2    7.00    2.00
  -4  10   2    3.80    4.40
   4  10  -2    6.30    2.40
   4 -10   2    7.70    2.60
  -4  10  -3   -7.30    3.10
  -4 -10   3   -1.70    3.00
  -4  10  -3    3.70    2.40
   4  10   3    3.80    5.10
   4 -10   3   -1.90    2.60
   4  10  -3    0.50    1.90
  -4 -10  -3    1.30    4.90
  -4  10   3    5.10    5.40
  -4 -10   4   -0.20    4.30
   4  10   4    1.60    4.90
  -4  10  -4   -0.80    5.40
  -4  10  -4    0.80    2.00
  -4  10   4    2.40    6.30
  -4  10   4   -2.10    1.80
   4  10  -4    1.70    2.40
   4 -10   4   -4.60    2.90
  -4  10  -5    3.60    3.10
   4  10   5    6.40    7.30
  -4 -10   5   -3.10    5.60
   4 -10   5   -2.70    5.60
   4  10  -5    1.30    3.10
  -4  10   5    3.00    6.50
  -4 -10   6   10.00   10.10
   4  10   6   12.50    9.40
  -4  10  -6   10.40    5.00
   4  10  -6   10.80    5.10
   4 -10   6   16.60    7.90
  -4  10   6   10.50    8.80
  -4  10  -7   28.30    7.60
  -4 -10   7   -1.60    7.70
  -4  10   7   19.00   12.50
   4 -10   7   18.00    8.90
   4  10  -7   24.10    6.70
  -4  10  -8   -0.60    3.00
  -4 -10   8   -9.60    9.10
   4  10   8   18.00   12.30
   4  10  -8   -1.80    4.60
  -4  10   8  -13.00    9.30
   4 -10   8   -4.10    9.70
  -4 -10   9  -13.30   14.00
   4  10   9   -2.00   11.30
   4 -10   9   20.80   12.80
  -4  10   9  -11.90   14.20
   4  10  -9    0.60    4.70
   4  11   0    0.30    1.00
  -4  11   0   -1.10    0.90
   4  11   0    1.80    0.70
  -4  11   0    0.70    1.00
   4 -11   0   -0.70    0.70
  -4 -11   0    2.00    1.40
  -4  11  -1   -1.20    1.00
  -4 -11   1    0.60    1.70
  -4  11  -1   -2.90    1.40
   4 -11  -1    0.60    1.00
   4  11   1   -0.10    2.10
   4  11   1    2.30    1.70
  -4  11   1    0.80    1.20
  -4 -11  -1   -1.20    2.20
   4 -11   1    1.10    1.10
  -4 -11  -1    0.20    1.40
   4 -11   1   -0.80    1.00
   4  11  -1    0.30    1.10
  -4  11  -2    5.20    3.20
  -4  11  -2    3.40    2.10
   4  11   2    2.80    1.80
   4  11   2    6.10    4.20
  -4 -11   2   -2.20    2.20
  -4 -11  -2    7.00    5.00
   4  11  -2    5.90    2.50
   4 -11   2    5.40    2.00
  -4  11   2    3.80    3.90
  -4  11   2    3.40    1.30
   4 -11   2    2.00    2.10
   4  11   3  141.19   20.30
  -4  11  -3  136.59   14.70
  -4  11  -3  129.99   17.90
  -4 -11   3  141.99   17.50
   4 -11   3  148.09   16.80
  -4 -11  -3  128.29   20.70
   4  11  -3  122.19   14.40
  -4  11   3  143.59   22.30
  -4  11  -4    8.00    3.40
  -4  11  -4    1.30    6.10
   4  11   4    4.30    6.40
  -4 -11   4    9.50    6.20
  -4  11   4   15.30    4.40
   4 -11   4   25.30    7.90
  -4  11   4    8.00    8.30
   4  11  -4   12.80    4.50
  -4 -11   5   -9.90    4.00
   4  11   5    2.00    7.10
  -4  11  -5    3.00    2.70
   4  11  -5   -2.70    2.20
   4 -11   5   -6.30    4.20
  -4  11   5    9.90    9.10
   4  11   6   14.30    9.30
  -4  11  -6   19.50    6.10
  -4 -11   6   28.20   11.50
  -4  11   6   34.80   14.20
   4  11  -6   19.10    5.10
   4 -11   6   24.90   10.00
  -4 -11   7    5.80    8.90
  -4  11  -7    4.20    3.20
   4  11   7  -17.20    7.30
  -4  11   7    7.80    9.40
   4 -11   7   -3.10    5.40
  -4  11  -8   13.30    5.10
   4  11   8   19.10   14.30
   4 -11   8    5.20    9.70
  -4  11   8    8.70   13.50
   4  11  -8    4.90    4.80
  -4 -11   9   -5.30   12.60
   4 -11   9    0.60   12.10
  -4 -12   0  934.11   78.19
   4 -12   0  980.70   77.49
   4  12   0  945.51   76.19
  -4  12   0  924.71   77.09
   4  12   0  972.40   78.29
  -4  12   0  807.32   77.09
   4  12   1  175.08   19.70
  -4 -12   1  186.88   18.60
  -4  12  -1  192.78   18.70
   4 -12  -1  212.98   18.10
  -4  12  -1  224.88   18.70
   4  12   1  183.18   18.40
  -4 -12  -1  192.18   21.10
   4 -12   1  172.88   17.90
  -4 -12  -1  189.98   18.70
   4  12  -1  195.88   18.80
  -4  12   1  215.58   17.80
   4 -12   1  193.48   17.10
  -4  12  -2    0.10    2.30
  -4  12  -2    0.30    1.50
  -4 -12   2   -0.70    1.70
   4  12   2   -2.40    2.60
   4  12   2    0.60    1.60
   4 -12   2    0.30    1.60
  -4  12   2    2.00    1.40
   4  12  -2    1.20    1.90
  -4 -12  -2   -4.00    3.50
   4 -12   2   -1.10    1.60
  -4  12   2   -1.10    3.10
  -4 -12   3    3.50    4.20
   4  12   3    1.30    1.90
  -4  12  -3    3.20    4.00
   4  12   3    7.40    5.10
  -4  12  -3    4.60    2.70
  -4  12   3    3.50    5.40
  -4  12   3    3.30    2.10
   4  12  -3    5.90    2.80
  -4 -12  -3   -0.20    4.70
   4 -12   3    5.30    3.20
   4  12   4   13.00    8.30
  -4 -12   4   24.10    8.20
  -4  12  -4   18.90    5.20
  -4  12  -4   12.40    7.20
   4 -12   4   10.80    5.70
   4  12  -4   26.70    6.30
  -4  12  -5   14.70    5.20
  -4 -12   5   11.30    7.80
   4  12   5   19.70   10.50
   4  12  -5   24.60    6.10
   4 -12   5   16.30    6.70
  -4  12   5    5.90   10.60
   4  12   6   10.40    8.30
  -4 -12   6   -7.10    4.50
  -4  12  -6    2.10    3.70
   4  12  -6    1.20    3.40
   4 -12   6    0.90    5.50
  -4  12   6   22.20   10.40
  -4 -12   7    9.40    9.50
  -4  12  -7   14.80    6.10
   4  12   7   24.00   13.50
  -4  12   7   12.50   10.80
   4 -12   7   23.90   11.10
   4  12  -7   21.80    6.70
   4  12   8    7.60   12.30
  -4  12  -8    6.70    6.00
   4 -12   8    7.80   11.70
   4  12  -8    4.10    4.90
  -4  12   8   16.10   12.60
   4  12   9   -5.80   14.70
  -4  12  -9    4.20    4.10
  -4 -12   9   -2.10   13.20
  -4  12   9  -27.80   11.30
   4  12  -9    7.10    5.50
   4 -12   9  -27.10   12.00
   4 -13   0  369.46   31.20
  -4 -13   0  366.06   31.90
  -4  13   0  327.07   30.50
   4  13   0  372.26   29.40
   4  13   0  335.37   31.60
   4 -13  -1    4.80    2.10
   4  13   1    5.00    2.20
   4  13   1    4.80    2.70
  -4  13  -1    4.50    2.20
  -4  13  -1    1.70    1.80
  -4 -13  -1    0.50    1.80
   4 -13   1    2.00    1.70
  -4  13   1    3.60    1.70
   4  13  -1    7.60    2.60
  -4 -13   2  126.69   12.30
   4  13   2  118.29   13.00
   4  13   2  110.99   16.30
  -4  13  -2  122.89   14.50
  -4  13  -2  136.99   13.40
  -4  13   2  155.88   20.10
   4  13  -2  121.69   13.50
  -4  13   2  119.29   12.10
   4 -13   2  122.29   12.90
   4 -13   2  123.09   12.50
   4  13   3    0.50    1.70
   4  13   3    0.90    4.20
  -4  13  -3    4.10    2.60
  -4 -13   3   -0.70    3.40
  -4  13  -3   -3.60    4.00
   4  13  -3    3.80    2.20
  -4  13   3    2.70    1.80
  -4  13   3    2.40    6.00
   4 -13   3    4.10    2.80
  -4 -13   4   -2.10    3.60
  -4  13  -4   -7.70    5.00
  -4  13  -4   -0.30    2.00
   4  13   4    0.40    5.70
  -4  13   4    1.70    5.50
   4  13  -4    1.30    2.60
   4 -13   4   -2.50    3.20
  -4  13  -5   10.00    4.80
   4  13   5    5.20    7.50
  -4 -13   5    4.70    5.90
  -4  13   5  -16.30    6.40
   4  13  -5   10.10    4.30
   4 -13   5   14.30    7.10
  -4  13  -6   30.00    7.90
   4  13   6   26.80   11.80
  -4 -13   6   31.50   10.60
   4  13  -6   29.40    7.70
   4 -13   6   39.90   11.80
  -4  13   6   29.20   11.90
  -4  13  -7    3.80    3.70
  -4 -13   7   -0.80    6.60
   4  13   7   -2.80    8.50
   4  13  -7   -3.80    3.00
   4 -13   7   -7.20    6.90
  -4  13   7    5.80    9.90
  -4  13  -8   -7.00    3.70
   4  13   8   -3.50    9.40
   4 -13   8  -12.80    6.70
   4  13  -8   -1.70    4.00
  -4  13   8   15.60   11.80
  -4  13  -9   -5.00    5.60
  -4 -13   9   -2.50   14.10
  -4  13   9    5.00   14.10
   4 -13   9    0.80   12.40
   4  13  -9    0.70    6.00
   4 -14   0   16.30    4.10
   4  14   0   15.50    3.50
  -4  14   0   12.80    3.20
  -4  14   0   13.10    2.80
   4  14   1   12.00    3.40
   4  14   1    8.30    3.20
   4 -14  -1   11.90    3.10
  -4  14  -1   10.30    3.00
  -4  14  -1   10.20    3.00
  -4  14   1   10.00    2.60
   4  14  -1    9.60    3.20
   4 -14   1   11.50    3.10
  -4  14  -2    8.70    3.70
   4  14   2    7.70    2.70
  -4 -14   2   10.40    1.40
  -4  14  -2   12.80    3.80
   4  14   2    7.10    4.40
  -4 -14   2    9.50    1.60
   4  14  -2    9.90    3.50
  -4  14   2    9.20    5.10
   4 -14   2   11.80    2.60
  -4  14   2   12.80    2.90
  -4  14  -3    0.60    4.20
   4  14   3   -2.90    4.00
   4  14   3    2.80    2.20
  -4 -14   3    0.50    4.00
  -4  14  -3    1.50    2.30
  -4  14   3    2.60    6.10
   4  14  -3    1.00    1.90
  -4  14   3    2.40    1.90
   4 -14   3   -0.60    2.00
   4  14   4    1.10    2.60
  -4  14  -4    2.70    6.40
  -4  14  -4    1.50    2.20
  -4 -14   4   -3.10    3.00
   4  14  -4    5.60    3.40
  -4  14   4   -2.70    7.70
   4 -14   4   -4.00    2.60
  -4  14   4    0.10    2.30
   4  14   5    1.20    7.90
  -4  14  -5   12.60    5.10
  -4 -14   5   13.50    7.60
   4 -14   5    7.40    5.70
   4  14  -5   13.90    5.10
  -4  14   5   20.50   11.50
   4  14   6   44.50   15.20
  -4  14  -6   17.30    6.10
  -4 -14   6   35.10   11.10
  -4  14   6    5.70   10.50
   4 -14   6   28.10    9.00
   4  14  -6   23.50    6.30
   4  14   7    5.70    9.80
  -4 -14   7   17.30    7.00
  -4  14  -7    1.40    4.10
   4  14  -7   -1.40    3.00
   4 -14   7   -3.70    7.30
  -4  14   7  -16.10    8.20
  -4 -14   8    2.00   10.30
   4  14   8  -16.80    9.10
  -4  14  -8    5.20    5.80
   4 -14   8  -10.90    8.90
  -4  14   8    6.70   10.90
   4  14  -8    5.20    3.80
   4 -15   0   61.29    7.60
  -4  15   0   61.89    6.90
   4  15   0   64.99    8.20
  -4  15   0   70.49    7.70
   4  15   1    2.00    2.10
  -4  15  -1    4.30    2.30
  -4  15  -1    0.70    1.50
   4 -15  -1    0.40    1.70
   4  15   1    1.30    2.70
  -4  15   1    5.50    4.00
  -4  15   1    0.10    1.60
   4  15  -1    2.60    2.00
   4 -15   1    2.00    2.10
   4  15   2  102.29   14.50
  -4  15  -2   92.99   11.30
   4  15   2   81.79   10.10
  -4  15  -2   87.09   10.60
   4 -15   2   82.09    8.80
  -4  15   2   91.49    9.50
  -4  15   2   73.79   15.20
   4  15   3   22.20    8.20
  -4  15  -3   18.40    5.10
  -4 -15   3   16.60    4.50
   4  15   3   18.90    5.00
  -4  15  -3   19.60    6.50
   4  15  -3   26.00    6.10
   4 -15   3   15.50    4.50
  -4  15   3   24.50   10.50
  -4  15   3   17.80    3.90
  -4  15  -4   32.00    7.30
  -4  15  -4   34.10    8.70
   4  15   4   20.90    5.60
   4  15   4   24.30   10.80
  -4 -15   4   21.40    7.00
  -4  15   4   23.10   11.10
  -4  15   4   23.50    5.30
   4  15  -4   27.60    6.90
   4 -15   4   27.00    6.70
  -4  15  -5  231.48   23.50
  -4 -15   5  230.48   28.10
   4  15   5  254.47   34.10
   4 -15   5  235.78   26.90
   4  15  -5  172.98   21.80
  -4  15   5  145.79   31.00
  -4  15  -6   63.19   11.60
  -4 -15   6   46.30   12.70
   4  15   6   25.50   12.50
  -4  15   6   28.90   13.50
   4  15  -6   43.40   11.90
   4 -15   6   49.00   12.70
   4  15   7   43.50   16.40
  -4  15  -7   37.00    9.50
  -4 -15   7   21.70   12.00
   4  15  -7   37.10    9.60
  -4  15   7   72.89   20.80
   4 -15   7   36.30   11.20
   4  15   8   26.40   13.10
  -4  15  -8   17.60    7.90
  -4 -15   8   44.40   15.00
   4  15  -8   27.50    7.70
  -4  15   8   15.10   17.10
   4 -15   8   17.70   12.10
   4  16   0   65.49    8.50
   4 -16   0   64.49    7.90
  -4  16   0   68.39    7.20
  -4  16   0   61.99    7.70
  -4  16  -1   86.89    9.60
   4  16   1   71.19    9.30
   4  16   1   68.59    9.80
   4 -16  -1   67.39    8.70
  -4  16  -1   85.19    8.90
  -4  16   1   78.89    8.70
  -4  16   1   62.19   12.40
  -4  16   1   85.09    8.90
   4  16  -1   83.99   10.00
  -4  16  -2   12.00    3.60
  -4  16  -2    4.40    3.10
   4  16   2   13.00    5.90
   4  16   2    9.30    3.30
  -4  16   2    8.40    2.70
   4 -16   2   10.20    2.20
   4  16  -2    6.80    3.10
  -4  16   2    6.00    6.10
   4  16   3   -0.90    4.70
  -4 -16   3    2.80    2.40
   4  16   3    6.70    3.20
  -4  16  -3    1.20    2.90
  -4  16  -3    6.70    4.10
  -4  16   3    0.20    5.90
  -4  16   3    1.40    2.00
   4 -16   3    2.90    2.20
   4  16  -3    2.60    2.90
  -4  16  -4  -11.10    5.50
   4  16   4    6.30    7.40
  -4  16  -4    5.10    3.60
   4  16   4    0.30    2.20
  -4 -16   4    3.20    4.30
  -4  16   4   -6.80    8.30
   4 -16   4    0.40    3.30
  -4  16   4   -1.40    2.00
   4  16  -4    1.90    3.40
  -4  16  -5    1.60    2.30
  -4 -16   5    3.50    5.80
   4  16   5    5.60    7.50
   4  16   5    3.50    3.50
  -4  16   5   -0.30    2.00
   4 -16   5    5.00    5.30
   4  16  -5    5.70    2.90
  -4  16   5   -3.20    8.70
  -4  16  -6   22.40    6.10
  -4 -16   6   13.30    9.90
   4  16   6   25.00   12.30
  -4  16   6  -10.00    6.50
   4 -16   6   -7.90    6.80
   4  16  -6    5.90    4.70
  -4 -16   7   30.80    9.00
   4  16   7   17.20   12.30
  -4  16  -7   21.50    6.80
   4 -16   7   39.90   12.30
   4  16  -7   22.50    7.60
  -4  16   7    4.90   12.90
   4  16   8   20.00   12.80
  -4  16  -8    8.80    5.90
  -4 -16   8    3.50   10.10
   4  16  -8    6.30    4.00
  -4  16   8   -0.80   13.70
  -4  17   0    3.00    2.80
  -4  17   0    4.40    2.20
  -4  17   0    0.00    1.40
   4  17   0    2.30    2.10
   4 -17   0    4.20    2.20
  -4  17  -1    4.60    2.60
   4  17   1    0.20    2.50
   4  17   1    3.90    2.50
   4 -17  -1    2.50    2.10
  -4  17   1    1.80    2.00
  -4  17   1    1.20    3.60
   4  17  -1    5.30    2.80
  -4  17   1    2.20    1.80
  -4  17  -2   71.19    8.90
   4  17   2   56.39   11.20
  -4  17  -2   54.79    8.30
  -4  17   2   67.39   13.10
   4  17  -2   69.99    9.20
  -4  17   2   59.59    7.70
  -4 -17   3   18.50    3.40
  -4  17  -3   13.90    4.60
   4  17   3   15.80    4.80
  -4  17  -3   14.10    5.20
   4  17   3    6.00    6.20
   4  17  -3    4.10    3.70
   4 -17   3   12.20    3.20
  -4  17   3    4.50    7.70
  -4  17   3   15.40    4.10
  -4 -17   4   91.39   13.30
   4  17   4   87.19   18.60
  -4  17  -4  103.49   12.90
   4  17   4   89.99   12.00
  -4  17   4   91.09   20.30
   4 -17   4   97.79   12.30
  -4  17   4   85.09   10.90
   4  17  -4  101.29   13.10
  -4  17  -5   24.60    6.70
   4  17   5    9.40    4.30
  -4 -17   5    9.60    6.10
   4  17   5   16.70   10.10
  -4  17   5   26.50   12.80
   4 -17   5    0.80    5.40
   4  17  -5   14.20    5.40
  -4  17   5   11.30    3.90
   4  17   6    8.20    4.00
  -4  17  -6    6.50    4.60
   4  17   6    9.40   10.70
   4  17  -6    8.10    4.80
   4 -17   6   13.20    7.10
  -4  17   6    6.30    4.00
  -4  17   6   20.80   13.00
   4  17   7    5.10   10.70
  -4  17  -7    5.60    4.20
  -4 -17   7   14.30   10.70
   4  17  -7   -0.90    2.50
   4 -17   7    8.40    8.40
  -4  17   7  -13.60    9.20
   4  17   8  -22.80   12.10
  -4  17  -8  -10.50    4.70
  -4 -17   8   11.60   11.40
   4  17  -8  -10.40    3.50
  -4  17   8  -11.80    9.40
  -4  18   0   10.70    3.30
  -4  18   0   11.10    2.40
  -4  18   0    7.00    3.10
   4  18   0   18.60    4.50
  -4  18  -1    2.10    2.30
  -4  18  -1    0.30    1.10
   4  18   1    0.30    2.20
   4  18   1    3.00    2.20
   4  18  -1    3.20    2.40
  -4  18   1    2.90    3.10
  -4  18   1    2.20    1.90
   4  18   2    7.00    3.10
   4  18   2    1.50    4.40
  -4  18  -2    6.00    3.20
  -4  18   2    7.60    6.70
   4  18  -2    8.10    3.90
  -4  18   2    6.90    2.80
  -4  18  -3    1.80    4.10
  -4  18  -3    5.00    3.70
   4  18   3    2.20    5.40
   4  18   3    3.60    3.00
  -4  18   3    6.90    7.00
   4  18  -3    1.10    2.80
  -4  18   3    5.00    2.70
  -4 -18   4    3.20    3.30
   4  18   4    3.20    6.80
   4  18   4    2.10    2.90
  -4  18  -4    6.40    4.10
   4 -18   4    4.30    3.00
   4  18  -4    2.30    3.20
  -4  18   4    3.40    3.30
  -4  18   4   14.10    7.20
   4  18   5   45.30    8.50
  -4  18  -5   44.70    9.20
  -4 -18   5   35.30    9.40
   4  18   5   36.80   13.60
   4  18  -5   37.50    8.50
  -4  18   5   38.90    7.50
   4 -18   5   39.50    9.30
  -4  18   5   42.60   15.20
   4  18   6   12.50    6.00
   4  18   6    1.50   11.20
  -4  18  -6   19.70    6.50
  -4 -18   6   10.00    7.00
   4  18  -6    8.50    4.50
  -4  18   6    5.90    9.40
   4 -18   6    7.30    6.80
  -4  18   6   12.60    5.10
  -4  18  -7    5.00    3.60
   4  18   7   -2.50   10.90
   4  18   7   -0.50    3.30
  -4 -18   7   27.30    7.70
  -4  18   7   -3.40    2.70
   4 -18   7   -8.70    7.90
   4  18  -7    2.60    4.60
  -4  18   7  -11.70    9.50
  -4  18  -8   -0.20    5.50
   4  18   8   28.30   15.90
   4  18   8   -0.10    3.20
  -4 -18   8   20.90   11.60
  -4  18   8  -10.10   16.80
   4 -18   8   -2.50   12.10
   4  18  -8   -2.50    4.80
  -4  19   0  118.59   13.30
  -4  19   0  115.59   12.70
   4  19   0  127.99   13.60
  -4  19   0  109.19   11.40
   4  19   1    4.80    2.30
   4  19   1    1.60    2.60
  -4  19  -1    2.80    2.20
   4  19  -1    6.00    2.80
  -4  19   1    6.30    3.90
  -4  19   1    3.80    2.40
  -4  19   1    2.00    1.90
   4  19   2    1.30    4.30
  -4  19  -2    4.10    2.70
   4  19   2    2.70    2.90
   4  19  -2    7.50    3.90
  -4  19   2    6.70    2.80
  -4  19   2    1.80    5.40
   4  19   3  154.08   22.30
   4  19   3  164.28   16.60
  -4  19  -3  134.79   16.40
   4 -19   3  151.68   13.90
   4  19  -3  136.69   16.70
  -4  19   3  126.39   23.60
  -4  19   3  143.29   15.30
  -4  19  -4    5.30    3.90
  -4 -19   4    6.10    5.20
   4  19   4    7.50    7.70
   4  19   4    2.50    3.00
  -4  19   4    4.90    2.70
   4 -19   4    5.60    3.10
   4  19  -4   -0.10    2.50
  -4  19   4    4.50    6.50
  -4  19  -5   52.69   10.30
   4  19   5   64.59   16.70
   4  19   5   54.79    9.70
  -4 -19   5   44.00    9.60
   4  19  -5   35.90    9.00
   4 -19   5   54.89   10.00
  -4  19   5   51.59    9.00
  -4  19   5   58.19   17.20
   4  19   6   11.90    9.60
  -4 -19   6   17.00    6.80
  -4  19  -6    7.10    4.20
   4  19   6    2.70    4.70
  -4  19   6    0.70   10.70
  -4  19   6   -4.30    3.30
   4 -19   6   -3.50    5.50
   4  19  -6    9.30    5.10
  -4  19  -7   14.40    6.00
   4  19   7  -12.00    8.80
   4  19   7    4.50    4.60
  -4 -19   7    1.60   10.10
   4 -19   7    2.00    7.80
  -4  19   7    6.90    4.80
   4  19  -7    4.80    5.20
  -4  19   7   16.70   15.00
   4  19   8   23.00    7.20
  -4  19  -8    5.40    7.10
   4  19   8   13.10   17.50
  -4 -19   8   16.30   11.50
   4  19  -8   32.40    9.70
   4 -19   8    7.10   12.70
  -4  19   8    7.20   15.10
  -4  19   8    7.70    6.70
  -4  20   0   -1.80    2.10
  -4  20   0    0.50    2.00
   4  20   0   -1.80    1.50
  -4  20   0    0.10    1.50
   4  20   1   62.29    8.80
   4  20   1   70.89    8.10
  -4  20  -1   49.00    8.60
  -4  20   1   47.30   10.20
  -4  20   1   68.39    8.30
  -4  20   1   56.09    7.30
   4  20  -1   55.59    9.40
   4  20   2   42.30    7.60
  -4  20  -2   36.00    7.30
   4  20   2   33.80    7.90
   4  20  -2   33.60    7.00
  -4  20   2   27.30    8.40
  -4  20   2   30.50    5.90
   4  20   3   16.80    5.10
  -4  20  -3   15.80    4.80
   4  20   3    6.50    6.80
   4 -20   3   18.30    2.80
   4  20  -3   10.80    4.80
  -4  20   3    8.20    8.60
  -4  20   3   10.50    3.70
  -4 -20   4   75.79    8.10
   4  20   4   79.09   18.20
  -4  20  -4   87.59   12.00
   4  20   4   85.39   10.90
  -4 -20   4   73.59    7.50
   4  20  -4   52.59   11.30
   4 -20   4   71.29    9.10
  -4  20   4   78.99   10.00
  -4  20   4   80.49   17.70
   4  20   5   91.89   11.90
  -4 -20   5   77.89   11.40
   4  20   5   65.19   18.00
   4  20  -5   45.60   10.70
  -4  20   5  101.99   21.80
  -4  20   5   74.19   10.10
   4 -20   5   81.59   12.40
  -4 -20   6   17.50    6.50
  -4  20  -6   -1.70    3.20
   4  20   6    3.80    4.30
   4  20   6   -4.70    6.80
  -4  20   6    8.20    4.40
   4  20  -6    5.10    4.60
   4  20   7   -5.60   11.60
  -4  20  -7    5.30    4.50
   4  20   7    3.90    4.30
  -4 -20   7    1.60   10.30
  -4  20   7    0.00   11.50
  -4  20   7    5.60    3.90
   4  20  -7    3.00    3.50
   4 -20   7  -10.60    6.90
  -4  21   0   11.50    3.10
   4  21   0   15.30    4.90
   4  21   1    9.20    2.60
   4  21   1   13.70    4.70
  -4  21  -1   13.90    4.10
  -4  21   1    5.20    4.90
  -4  21   1    6.10    2.80
   4  21  -1   17.20    4.90
  -4  21   1   14.60    4.30
  -4  21  -2    7.40    3.60
   4  21   2    4.10    4.30
   4  21   2    2.10    2.90
  -4  21   2    3.30    6.10
  -4  21   2    4.00    2.70
   4  21  -2    4.40    3.20
   4  21   3    1.20    3.50
  -4  21  -3    0.70    2.30
   4  21   3    9.90    7.20
   4  21  -3    6.80    4.10
  -4  21   3   -0.20    2.10
  -4  21   3    9.10    7.30
   4  21   4   36.70   13.50
  -4  21  -4   38.90    8.50
   4  21   4   42.10    7.80
  -4  21   4   40.40    7.10
  -4  21   4   17.30   10.20
   4  21  -4   28.20    7.70
   4 -21   4   38.80    5.60
  -4  21  -5   15.80    6.00
   4  21   5   20.60    6.00
   4  21   5   25.40   10.70
  -4 -21   5   19.30    5.90
   4  21  -5   24.40    6.70
   4 -21   5   22.00    4.70
  -4  21   5   17.90    5.70
  -4  21   5   15.90   11.10
  -4  21  -6    4.00    4.70
  -4 -21   6    0.00    6.60
   4  21   6    2.80    4.10
   4  21  -6   -5.40    4.00
  -4  21   6   19.80   14.70
   4 -21   6   -7.10    5.10
  -4  21   6    2.70    3.90
   4  21   7    9.80   11.00
  -4  21  -7   -1.40    4.70
  -4 -21   7    3.60   10.40
   4  21   7   15.20    6.70
   4 -21   7   13.70    7.90
  -4  21   7    2.30    4.30
  -4  21   7   -9.50   12.60
  -4  22   0   -2.90    1.60
   4  22   0    0.70    2.50
   4  22   1    0.20    2.50
   4  22   1   -0.60    1.30
  -4  22  -1    0.50    2.30
  -4  22   1    1.50    4.00
   4  22  -1    3.00    2.90
  -4  22   1    3.00    2.00
  -4  22   1   -3.10    2.10
   4  22   2   22.30    5.70
   4  22   2   16.90    6.00
  -4  22  -2   19.40    5.30
   4  22  -2   26.20    6.50
  -4  22   2   30.90    6.00
  -4  22   2   27.10    8.80
  -4  22   2   17.60    4.80
   4  22   3    4.40    6.20
  -4  22  -3   -0.70    2.20
   4  22   3    3.20    3.10
   4  22  -3    4.50    4.10
  -4  22   3    7.60    2.90
  -4  22   3    2.60    7.30
   4  22   4   23.00   11.00
   4  22   4   27.70    6.60
  -4  22  -4   12.80    5.00
   4  22  -4   17.50    6.80
  -4  22   4   22.50    5.50
  -4  22   4   11.10    8.40
   4 -22   4   21.80    3.40
   4  22   5    0.20    7.70
   4  22   5    9.00    4.60
  -4  22  -5    2.40    3.80
   4 -22   5   -2.60    3.20
  -4  22   5    1.70    8.30
   4  22  -5    4.50    3.80
  -4  22   5    3.00    3.70
   4  22   6   15.00    9.50
  -4 -22   6   -4.90    7.30
  -4  22  -6    4.50    4.40
   4  22   6    4.00    4.50
   4 -22   6   -5.60    5.90
   4  22  -6   11.40    5.70
  -4  22   6   23.20   12.70
  -4  22   6   -5.30    3.30
  -4  22  -7   -2.10    4.40
   4  22   7   24.60   12.80
   4  22   7   10.00    4.90
   4 -22   7   10.60    9.10
   4  22  -7    9.60    5.10
  -4  22   7    3.50    4.30
  -4  22   7   -5.30   14.30
  -4  23   0   37.00    7.00
   4  23   0   37.80    7.40
   4  23   1   21.10    5.50
  -4  23  -1   24.60    6.30
  -4  23   1   33.20    6.30
   4  23  -1   32.30    7.40
  -4  23   1   30.70    8.20
  -4  23   1   20.90    4.30
  -4  23  -2   16.10    5.00
   4  23   2   14.10    4.60
   4  23   2    7.10    4.80
  -4  23   2   15.00    4.10
  -4  23   2   19.50    4.70
  -4  23   2   11.90    7.50
   4  23  -2   10.40    4.40
   4  23   3   -3.40    1.90
  -4  23  -3   -0.70    2.80
   4  23   3    3.50    6.70
  -4  23   3   -4.10    7.20
   4  23  -3    4.00    3.70
  -4  23   3    2.90    2.80
  -4  23  -4   -0.30    2.50
   4  23   4   -1.90    6.90
   4  23   4   -1.30    2.70
  -4  23   4   -2.60    9.40
  -4  23   4   -3.90    2.40
   4  23  -4    5.30    4.10
   4  23   5    0.10    9.00
  -4  23  -5    6.40    4.50
   4 -23   5    3.10    2.70
   4  23  -5   -1.10    2.00
  -4  23   5   -1.10    9.10
  -4  23   5   11.10    4.40
   4  23   6    5.20    3.90
   4  23   6   23.10   12.50
  -4  23  -6   19.50    6.00
   4  23  -6   16.20    6.50
  -4  23   6    6.60    4.00
  -4  23   6  -15.20    9.10
  -4  23  -7   -4.40    4.90
   4  23   7   -3.80   11.10
   4  23   7    3.50    4.60
   4  23  -7    9.00    5.80
  -4  23   7  -15.30   13.40
  -4  23   7    5.00    4.70
  -4  24   0   60.89    9.10
   4  24   0   72.89   11.30
  -4  24  -1   47.60    9.00
   4  24   1   72.19    9.80
  -4  24   1   59.89    7.30
  -4  24   1   62.49    8.80
   4  24  -1   61.99   10.20
   4  24   2    0.10    2.70
  -4  24  -2    6.30    3.60
   4  24   2    5.60    4.00
  -4  24   2    5.40    5.90
   4  24  -2    4.70    2.50
  -4  24   2   -1.50    2.40
  -4  24   2   -6.00    2.40
   4  24   3    7.10    3.60
  -4  24  -3    9.80    3.80
   4  24   3   -4.90    7.10
  -4  24   3    0.70    3.00
   4  24  -3   13.60    6.60
  -4  24   3    7.30    7.90
  -4  24  -4    5.60    5.10
   4  24   4   10.50    4.50
   4  24   4   -0.60    7.70
  -4  24   4    7.20    3.90
  -4  24   4   -3.30    9.40
   4  24  -4    8.00    4.40
  -4  24  -5    3.20    3.10
   4  24   5    1.30    3.60
   4  24   5   -3.40    8.20
  -4  24   5    4.30    3.30
   4  24  -5    4.10    2.40
  -4  24   5  -15.50   12.00
  -4  24  -6    1.90    4.70
   4  24   6    2.70    9.90
   4  24   6    7.80    4.40
  -4  24   6   -8.30    3.20
  -4  24   6   10.60   12.60
  -4  25   0    0.10    2.80
   4  25   0    1.90    2.50
   4  25   1   -0.60    3.10
  -4  25  -1    4.40    2.80
  -4  25   1   -5.60    2.80
  -4  25   1   -1.60    1.90
  -4  25   1    4.00    3.40
   4  25  -1    4.00    3.30
  -4  25  -2    0.00    3.10
   4  25   2   -1.80    2.00
   4  25   2    0.30    3.80
  -4  25   2   -3.50    2.20
   4  25  -2   -3.80    1.80
  -4  25   2   -7.90    4.50
   4  25   3    2.30    3.30
  -4  25  -3   -1.70    2.90
   4  25   3   -0.90    6.10
  -4  25   3   -3.40    8.80
  -4  25   3   -4.30    2.00
   4  25  -3    0.80    2.80
   4  25   4    1.30    8.20
  -4  25  -4   12.70    4.40
   4  25   4    4.00    3.30
   4  25  -4    3.00    4.20
  -4  25   4    3.20    9.50
  -4  25   4    4.90    3.40
  -4  25  -5   -0.60    4.20
   4  25   5    2.60    8.60
   4  25   5    6.70    3.70
  -4  25   5   -2.60    2.60
  -4  25   5   -1.40   10.30
   4  25  -5   -0.70    3.30
  -4  25  -6    6.70    4.00
   4  25   6    1.80    5.40
   4  25   6  -12.80    8.70
  -4  26   0   29.80    6.90
   4  26   0   28.20    6.90
   4  26   1    2.20    3.30
  -4  26  -1    0.10    2.00
   4  26  -1    0.80    2.40
  -4  26   1   -2.70    2.10
  -4  26   1   -0.40    3.00
   4  26   2    8.40    3.70
   4  26   2    5.10    4.20
  -4  26  -2    2.50    3.30
  -4  26   2    7.70    5.80
  -4  26   2    8.10    3.80
   4  26  -2    5.60    3.30
   4  26   3    0.40    2.60
   4  26   3    0.40    5.80
   4  26  -3   -1.30    3.70
  -4  26   3   -3.80    2.80
  -4  26   3   -1.80    6.80
   4  26   4    3.20    4.00
  -4  26  -4   10.50    4.80
   4  26  -4   -2.00    4.00
  -4  26   4   -2.30    3.10
  -4  26   4   -3.10    8.80
   4  26   5   10.50   10.70
   4  26   5   -3.70    3.70
  -4  26  -5   -1.70    3.70
   4  26  -5    4.30    4.30
  -4  26   5   -4.60    3.20
  -4  26   5   -3.50   10.00
   4  27   0   18.40    5.90
  -4  27   0   13.30    4.50
  -4  27  -1   -0.10    3.60
   4  27   1   -1.80    2.90
  -4  27   1   -2.50    2.70
   4  27  -1    1.60    2.80
   4  27   2   -2.30    2.70
  -4  27  -2    1.20    3.50
   4  27   2   -3.30    3.20
  -4  27   2   -5.30    5.30
   4  27  -2    4.20    3.40
  -4  27   2    0.40    3.20
  -4  27  -3   -3.70    2.70
   4  27   3    0.20    3.60
   4  27   3   -7.10    5.10
   4  27  -3    6.10    4.00
  -4  27   3   -5.00    2.00
  -4  27   3    6.00    8.10
   4  27   4  -13.50    8.00
   4  27   4    1.50    3.20
  -4  27  -4    1.20    4.10
   4  27  -4   16.00    6.30
  -4  27   4   -2.20    8.20
  -4  27   4   -2.70    2.80
   4  27   5    5.00   10.40
  -4  27  -5   -1.90    3.70
   4  27   5    5.50    4.70
  -4  27   5   -3.80    9.70
   4  27  -5   15.50    5.30
  -4  27   5   -2.50    3.90
   4  28   0   14.20    4.50
  -4  28   0   16.30    5.10
   4  28   1    3.40    3.20
  -4  28  -1   -0.90    3.00
  -4  28   1   -1.10    3.70
   4  28  -1   -3.20    3.00
   4  28   2   -6.30    2.70
   4  28  -2    3.00    3.60
  -4  28   2   -3.10    2.90
  -4  28  -3    4.30    3.60
   4  28   3   -1.30    3.90
   4  28  -3    4.00    3.70
  -4  28   3   -8.50    7.40
  -4  28   3   -3.00    2.40
  -4  28  -4   14.00    4.90
   4  28   4   18.20    9.90
  -4  28   4    3.40    4.00
   4  28  -4   11.50    6.00
  -4  28   4   20.90   12.50
   4  28   5   11.70   11.50
  -4  28  -5   -5.20    4.20
   4  28   5   12.80    6.10
   4  28  -5    5.30    6.10
  -4  28   5    6.30   13.10
  -4  29   0    1.40    3.20
   4  29   0    2.40    3.10
   4  29   1    4.80    3.80
  -4  29  -1   -3.20    3.20
  -4  29   1   -1.60    3.60
   4  29  -1    2.80    3.10
  -4  29  -2    0.20    4.10
   4  29   2    2.00    2.60
  -4  29   2   -3.00    3.10
   4  29  -2    3.00    3.70
  -4  29  -3   -3.90    3.20
   4  29   3   -5.20    3.20
  -4  29   3   -0.70    3.20
   4  29  -3    4.90    4.00
   4  29   4   17.60    5.80
  -4  29  -4   19.40    6.50
  -4  29   4   17.30    5.50
   4  29  -4   21.30    7.90
   4  30   0   -2.90    3.50
  -4  30   0   -5.10    3.20
   4  30   1    5.40    3.70
  -4  30  -1   -2.30    2.70
  -4  30   1    3.40    3.40
   4  30  -1   -0.80    4.00
  -4  30  -2   10.10    5.00
   4  30   2    8.20    5.00
  -4  30   2   10.60    4.40
   4  30  -2   -2.00    3.40
   4  30   3    6.00    4.00
  -4  30  -3   -8.10    4.20
  -4  30   3   -0.20    3.20
   4  30  -3   -1.50    3.50
   4  31   0    1.30    4.40
  -4  31   0   -4.40    3.50
  -4  31  -1    3.30    3.90
   4  31   1   -0.40    3.90
   4  31  -1    7.30    4.80
  -4  31  -2   10.50    5.30
   4  31   2    4.10    4.90
   4  31  -2    4.40    4.70
  -4  31   2    1.90    3.80
  -4  31  -3    6.20    5.00
   4  31   3   -3.60    3.90
  -4  31   3    0.80    4.50
   4  31  -3   -6.40    3.40
  -4  32   0    0.20    4.20
   4  32   0   -3.80    3.60
  -4  32  -1    4.50    5.40
   4  32   1    4.10    3.90
   4  32  -1    4.60    4.30
  -4  32   1   -1.70    3.20
   5   0   0    0.80    0.60
   5   0   0    2.90    1.20
  -5   0   0    3.30    1.30
  -5   0   1    0.30    0.50
  -5   0  -1    0.70    1.70
   5   0  -1    0.40    0.70
   5   0   1    1.80    1.90
   5   0   2   -0.40    1.20
  -5   0  -2    4.50    3.40
   5   0  -2    1.00    0.90
  -5   0   2    0.80    1.20
   5   0   2    4.90    3.50
   5   0   3    1.80    3.00
  -5   0  -3    7.40    6.80
   5   0  -3    0.60    1.30
  -5   0   3   -0.40    3.80
  -5   0   3   -0.20    1.00
  -5   0   4  813.82   85.59
   5   0  -4  996.90   76.19
   5   0   4  811.82   83.69
  -5   0   5  -10.20    4.10
   5   0  -5    2.30    2.70
   5   0   5   -1.50    2.60
   5   0   6   52.79   16.30
   5   0  -6   61.49   10.30
  -5   0   6   51.99   17.00
   5   0   7    8.30    8.30
  -5   0   7    0.60    8.50
   5   0   8   22.10   13.80
  -5   0   8   -9.80    7.80
   5   0   9  -10.00    9.50
   5  -1   0    2.10    1.30
   5   1   0   -0.20    0.60
  -5  -1   0    0.30    0.60
  -5   1   0    1.80    1.00
  -5  -1   0    0.60    0.90
   5   1   0    0.90    1.10
  -5   1  -1 3574.24  285.77
   5   1   1 3278.97  285.37
  -5  -1  -1 3534.75  285.97
   5  -1   1 3485.75  285.37
  -5   1  -2 9255.77  798.82
   5   1   2 9954.50  799.22
   5  -1   2 9999.00  798.82
  -5  -1  -2 9770.72  799.52
  -5  -1   3   59.29   12.90
   5   1   3   74.39    8.30
  -5  -1   3   79.59    8.10
   5   1   3   57.69   12.40
  -5  -1  -3   39.80   11.50
   5  -1   3   59.49   12.50
  -5   1   3   65.09   13.90
   5  -1   3   60.19    7.90
   5   1  -3   65.09    7.70
  -5   1   3   72.39    7.60
  -5  -1   4   41.80    6.80
   5  -1  -4   29.90    5.90
   5   1   4   30.60    9.30
  -5  -1   4   40.00   11.50
  -5   1   4   41.10    6.60
   5   1  -4   27.20    5.60
  -5   1   4   30.70   10.80
   5  -1   4   27.10    9.80
   5   1   5    8.90    6.60
  -5  -1   5   16.60    9.30
   5  -1  -5   16.30    4.70
  -5   1   5    6.00    7.50
   5  -1   5   14.70    9.10
   5   1  -5   13.90    4.50
   5   1   6   14.60    9.00
  -5  -1   6   24.40   10.30
   5  -1   6   11.60    9.90
  -5   1   6    9.60   10.00
   5   1  -6   39.50    8.10
  -5  -1   7   16.70   10.90
   5   1   7   22.70   11.70
   5  -1   7    5.60   10.00
   5   1  -7   30.70    8.00
  -5  -1   8   -3.10    4.90
   5   1   8    1.60    9.50
   5  -1   8    3.90   10.30
  -5   1   8   -2.00   10.20
   5   1   9   22.10   15.50
  -5  -1   9   -6.00   13.80
  -5   1   9  -10.30   13.10
   5  -1   9   -2.70   11.40
   5   2   0    0.50    0.80
  -5  -2   0    1.00    0.70
   5  -2   0    1.00    1.00
  -5  -2   0    0.10    0.70
  -5   2   0    1.30    0.90
   5   2   0    2.50    1.10
  -5   2  -1  112.39   12.40
   5   2   1  108.59   12.60
  -5  -2   1  114.09   10.30
   5   2  -1  134.79   10.50
  -5  -2  -1   91.69   12.30
   5  -2   1  103.09   12.00
  -5   2  -2   18.30    5.80
   5  -2  -2   21.20    3.00
  -5  -2   2   24.00    3.80
  -5   2  -2   19.70    3.80
   5   2   2   21.10    5.90
   5  -2   2   19.40    5.60
  -5  -2  -2   16.20    6.10
  -5   2   2   15.00    2.90
   5   2  -2   19.00    3.40
   5  -2   2   21.70    3.80
  -5  -2   3   34.50    9.20
  -5  -2   3   58.99    6.20
   5   2   3   43.50    6.00
   5   2   3   35.70    9.70
  -5   2  -3   40.60    6.70
   5  -2   3   42.90    5.90
   5   2  -3   36.10    5.30
  -5   2   3   36.60   10.30
   5  -2   3   38.00    9.40
  -5  -2  -3   30.40    9.70
  -5   2   3   31.80    4.90
  -5   2  -4   14.10    4.30
  -5  -2   4   12.60    7.00
   5  -2  -4   14.50    4.20
  -5  -2   4   22.30    5.20
   5   2   4   14.30    7.30
   5   2  -4   16.10    4.30
  -5   2   4   15.10    8.60
   5  -2   4   11.30    6.30
  -5   2   4   13.60    3.70
   5   2   5   12.50    8.00
   5  -2  -5    1.80    2.90
  -5   2   5   -4.80    5.00
   5  -2   5   -7.30    3.40
   5   2  -5   -1.30    1.60
   5   2   6    5.40    8.50
  -5  -2   6    8.20    7.90
   5   2  -6   13.50    4.80
   5  -2   6   -1.60    6.90
  -5   2   6    1.80    6.00
  -5  -2   7   15.40   11.00
   5   2   7   15.80    9.60
   5  -2   7    3.40    8.50
  -5   2   7   10.30   11.00
   5   2  -7   10.90    5.30
  -5  -2   8    2.30   11.90
   5   2   8    7.90    8.40
   5  -2   8   10.10    7.90
  -5   2   8    5.10   11.30
  -5  -2   9  -19.90   10.90
   5   2   9   12.10   10.10
   5  -2   9   -3.70   11.40
  -5   2   9   -5.90   11.10
  -5  -3   0    0.10    0.50
  -5  -3   0    0.80    0.90
  -5   3   0    0.90    0.90
   5   3   0    0.20    0.80
   5  -3   0    0.60    0.40
   5   3   0   -0.10    0.70
  -5   3   0    0.10    0.30
   5  -3   0    0.50    0.90
  -5   3  -1   96.99   11.10
  -5  -3   1   94.99    9.30
  -5   3  -1   95.39    9.30
   5   3   1   94.09   11.40
  -5   3   1  112.39    8.80
   5  -3   1   93.99   10.80
  -5  -3  -1   99.49   11.90
   5   3  -1  102.29    9.50
   5   3   2  828.72   73.39
  -5  -3   2  822.32   68.39
  -5   3  -2  788.22   68.49
  -5   3  -2  782.52   72.39
   5  -3  -2  940.01   68.19
   5  -3   2  712.93   68.39
   5  -3   2  800.42   71.99
  -5  -3  -2  782.22   73.29
   5   3  -2  869.41   68.49
  -5   3  -3    2.60    3.00
   5  -3  -3    2.70    1.60
   5   3   3    5.40    4.00
  -5  -3   3    4.10    4.80
  -5   3  -3    0.00    1.40
   5  -3   3    2.10    3.40
   5   3  -3    4.90    2.00
  -5  -3  -3   -1.40    2.80
  -5   3   3   -1.90    3.10
  -5   3   3    0.20    1.40
   5  -3   3    0.70    1.90
   5   3   4   85.89   17.70
  -5   3  -4  107.79   12.20
  -5  -3   4   88.09   18.10
   5  -3   4  117.99   17.70
  -5   3   4  102.49   11.20
  -5   3   4   89.39   19.00
   5   3  -4   96.89   11.40
  -5  -3   5   76.29   21.00
  -5   3  -5  110.69   12.50
   5   3   5   72.29   16.70
   5  -3   5   88.89   21.30
  -5   3   5   64.79   17.80
   5   3  -5   65.59   12.30
  -5  -3   6    4.40    7.30
   5   3   6    4.20    6.60
   5   3  -6   10.30    4.50
   5  -3   6    5.80    7.70
  -5   3   6   -1.00    6.00
   5   3   7   -0.80    8.10
  -5  -3   7   23.60   11.00
   5   3  -7    7.60    4.80
  -5   3   7    6.20    7.60
   5  -3   7    9.00    8.30
   5   3   8    7.20    8.60
  -5  -3   8    2.30    8.80
  -5   3   8  -14.90    9.60
   5   3  -8    0.50    3.20
   5  -3   8    0.70   10.30
  -5  -3   9    1.70   13.50
   5   3   9   -2.10   11.00
   5  -3   9    2.60   10.70
  -5   3   9    4.10   14.00
  -5  -4   0   -0.60    0.60
  -5   4   0   -0.80    0.40
   5   4   0    0.30    0.80
   5  -4   0    2.80    1.20
   5   4   0    1.10    1.10
  -5   4   0    1.20    0.90
   5  -4   0    0.00    0.40
  -5  -4   0    0.40    1.00
  -5   4  -1   26.50    5.20
  -5  -4   1   33.40    4.00
  -5   4  -1   35.90    4.00
   5   4   1   29.60    6.00
   5  -4   1   33.30    5.00
   5  -4   1   26.90    3.70
   5   4  -1   40.80    4.30
  -5  -4  -1   25.30    5.90
   5   4   2   40.40    8.70
  -5   4  -2   35.50    7.70
  -5   4  -2   42.00    5.40
  -5  -4   2   40.90    5.20
   5   4  -2   45.50    5.40
  -5   4   2   51.79    5.00
   5  -4   2   40.90    8.00
   5  -4   2   51.29    5.80
  -5  -4  -2   26.20    7.70
  -5   4  -3   16.30    6.50
  -5  -4   3   20.20    4.20
  -5   4  -3   12.20    3.60
   5   4   3   18.20    7.10
  -5  -4   3   18.00    7.00
  -5   4   3   18.70    3.80
   5  -4   3   19.30    6.30
  -5   4   3   18.20    8.00
   5  -4   3   23.50    4.50
  -5  -4  -3   14.70    7.20
   5   4  -3   13.00    3.50
   5   4   4  182.28   24.10
  -5  -4   4  153.18   22.50
  -5   4  -4  153.08   15.90
   5  -4   4  137.49   20.60
  -5   4   4  164.78   15.20
   5   4  -4  105.99   14.40
  -5   4   4  141.49   25.30
  -5   4  -5   92.89   12.30
  -5  -4   5   72.69   17.40
   5   4   5   76.89   18.20
   5   4  -5  102.09   12.10
  -5   4   5   88.99   20.90
  -5   4  -6    9.90    4.70
  -5  -4   6   14.40    9.80
   5   4   6    7.10    6.60
   5  -4   6   18.20    9.50
   5   4  -6    7.00    4.00
  -5   4   6    3.00    8.10
  -5  -4   7  -11.80    8.20
   5   4   7    7.60   10.80
  -5   4   7   -4.10    8.10
   5   4  -7    2.20    3.10
   5  -4   7   -1.80    7.70
   5   4   8   10.40   11.30
  -5  -4   8   18.10   12.00
  -5   4   8  -17.40    7.60
   5   4  -8    4.90    4.50
   5  -4   8    4.90   10.10
   5   4   9   12.10   12.00
  -5  -4   9  -17.90   13.40
  -5   4   9  -15.00   10.80
   5  -4   9    7.30   13.10
  -5   5   0    0.50    1.00
  -5  -5   0    1.40    1.20
   5  -5   0    1.40    0.70
   5   5   0    3.00    1.10
   5   5   0    1.90    1.30
  -5  -5   0    1.80    1.40
  -5   5   0    0.60    0.50
   5  -5   0    2.20    1.10
   5   5   1  172.08   16.50
  -5   5  -1  161.38   16.10
  -5   5  -1  159.78   17.60
  -5  -5   1  193.78   16.50
   5   5   1  181.98   18.80
   5   5  -1  191.28   16.60
   5  -5   1  179.88   17.30
  -5  -5  -1  204.28   19.50
  -5   5   1  189.38   15.40
   5  -5   1  192.98   16.30
  -5   5  -2  461.95   43.90
  -5  -5   2  543.85   44.10
   5   5   2  523.65   48.90
  -5   5  -2  515.45   47.60
   5   5  -2  553.34   44.20
  -5   5   2  486.75   43.20
  -5  -5  -2  533.15   49.40
   5  -5   2  494.35   43.90
   5  -5   2  524.95   47.00
  -5   5  -3   55.39   12.00
   5   5   3   75.49   14.60
  -5   5  -3   77.49    8.60
  -5  -5   3   53.59   12.30
  -5  -5   3   72.59    8.60
   5  -5   3   65.79   12.30
  -5   5   3   60.29    7.60
  -5  -5  -3   70.29   14.20
   5   5  -3   78.29    8.70
   5  -5   3   81.09    8.80
  -5   5   3   86.99   16.60
   5   5   4   -0.70    5.30
  -5   5  -4    1.20    2.40
  -5   5  -4    1.40    5.80
   5  -5   4   -0.50    3.90
  -5   5   4    1.40    4.80
   5   5  -4   -2.70    1.30
  -5  -5   5   39.40   13.10
   5   5   5   28.50   10.70
  -5   5  -5   38.80    7.90
   5   5  -5   40.00    7.90
  -5   5   5   42.90   12.80
   5   5   6    0.10    7.20
  -5  -5   6    7.30    8.30
  -5   5  -6   10.20    4.50
   5  -5   6   14.80    8.10
   5   5  -6   12.60    4.80
  -5   5   6   10.60    9.80
   5   5   7    7.00    7.30
  -5  -5   7    5.70   10.60
   5   5  -7   17.90    6.60
  -5   5   7    9.10    9.20
   5  -5   7    8.60    8.80
   5   5   8   28.40   13.50
  -5  -5   8   18.90   13.40
   5  -5   8   27.90   11.30
  -5   5   8    9.90   11.90
   5   5  -8   37.60    9.10
  -5  -5   9   -2.30   12.70
   5   5   9   -4.20   12.80
   5  -5   9    9.80   12.50
  -5   5   9  -14.30   10.00
   5  -6   0    1.40    1.20
  -5  -6   0    0.80    1.00
  -5   6   0   -0.20    0.60
   5   6   0    0.00    0.80
   5  -6   0    0.20    0.50
  -5   6   0    1.70    1.20
   5   6   0   -0.20    1.00
  -5  -6   1   23.00    3.70
  -5  -6   1   23.70    2.90
   5   6   1   21.70    3.70
  -5   6  -1   19.60    4.00
  -5   6  -1   20.70    3.10
   5   6   1   18.30    4.60
   5  -6   1   21.60    3.10
  -5   6   1   21.90    2.50
  -5  -6  -1   24.50    5.30
   5  -6   1   20.00    3.60
   5   6  -1   20.20    3.70
  -5  -6   2    1.80    1.70
  -5   6  -2    1.90    1.30
   5   6   2    8.70    4.30
  -5   6  -2    5.50    2.50
   5   6  -2    1.30    1.50
  -5  -6  -2    5.90    3.80
   5  -6   2    4.20    2.90
   5  -6   2    5.30    1.90
  -5  -6   3  317.17   35.60
  -5   6  -3  331.67   30.40
  -5   6  -3  348.67   36.00
  -5  -6   3  364.06   30.60
   5   6   3  339.77   36.80
  -5  -6  -3  333.47   37.70
  -5   6   3  385.46   40.30
   5  -6   3  335.77   34.70
   5   6  -3  292.67   30.00
  -5   6  -4   38.90   11.30
  -5  -6   4   30.80   10.00
  -5   6  -4   40.40    6.80
   5   6   4   37.60   11.20
   5  -6   4   38.00   10.30
  -5   6   4   36.20   12.80
  -5   6   4   29.40    5.50
   5   6  -4   39.60    7.00
  -5   6  -5   36.10    7.60
   5   6   5   29.00   11.00
  -5  -6   5   24.90   10.50
   5   6  -5   42.50    8.00
  -5   6   5   31.90   11.90
   5  -6   5   28.40   12.90
   5   6   6   -4.50    7.00
  -5  -6   6    5.40    8.90
  -5   6  -6   -0.10    3.00
  -5   6   6    2.80    9.00
   5   6  -6    6.90    4.20
  -5   6  -7    5.10    4.40
  -5  -6   7   -5.10    7.70
   5   6   7    9.20    7.60
  -5   6   7   14.10   10.80
   5   6  -7    5.70    2.90
   5  -6   7   10.90    9.80
   5   6   8    3.80    7.80
  -5  -6   8  -12.80   12.10
  -5   6   8    8.70    7.20
   5  -6   8    7.20    9.30
   5   6  -8    2.50    4.70
   5   6   9  -14.30    7.50
  -5  -6   9    7.50   11.90
   5   6  -9   -0.10    4.90
   5  -6   9    3.30   11.20
  -5   6   9  -25.20   11.60
  -5   7   0    1.90    1.20
  -5   7   0   -0.10    0.60
  -5  -7   0    0.20    1.10
  -5  -7   0   -1.90    1.10
   5  -7   0    0.00    0.70
   5   7   0   -0.30    0.80
   5   7   0    0.10    1.10
  -5  -7   1  127.99   11.30
   5   7   1  127.89   14.30
  -5   7  -1  118.39   13.10
   5   7   1  128.49   12.30
  -5  -7   1  132.49   12.30
   5  -7   1  121.99   12.40
  -5   7   1  125.29   11.10
   5  -7   1  123.19   11.70
  -5  -7  -1  122.29   14.70
   5   7  -1  134.09   12.40
  -5  -7   2    1.30    2.30
  -5   7  -2    1.30    1.50
  -5   7  -2    6.50    3.20
   5   7   2    5.40    3.70
  -5  -7  -2    2.00    3.90
   5   7  -2    6.20    2.10
   5  -7   2    5.10    2.90
   5  -7   2    4.40    1.90
  -5   7  -3   71.49   14.00
  -5  -7   3   79.69   14.50
  -5   7  -3   89.99   10.40
   5   7   3   71.59   14.90
  -5  -7   3   99.89   10.30
  -5  -7  -3   64.69   14.10
  -5   7   3   71.49   16.00
   5  -7   3  102.29   10.70
  -5   7   3  100.99    9.80
   5   7  -3   88.89   10.40
   5  -7   3   94.19   13.70
  -5   7  -4    1.10    2.00
  -5   7  -4    3.30    6.70
  -5  -7   4   -5.00    4.50
   5   7   4   -2.50    5.20
  -5   7   4    4.40    5.60
  -5   7   4    2.40    2.20
   5  -7   4    4.70    4.30
   5   7  -4    5.60    2.80
   5   7   5    2.10    6.80
  -5  -7   5   17.30    5.20
  -5   7  -5    8.90    3.70
  -5   7   5    4.20    9.00
   5  -7   5    4.50    6.30
   5   7  -5    9.70    4.20
  -5   7  -6   15.70    4.90
   5   7   6   -3.50    7.30
  -5  -7   6   20.60   11.40
  -5   7   6   19.90   10.60
   5  -7   6   14.40    8.90
   5   7  -6   19.00    5.60
  -5  -7   7    4.60    8.30
   5   7   7   18.60   10.20
  -5   7  -7    2.20    3.00
   5   7  -7    4.80    4.40
   5  -7   7   22.90   10.50
  -5   7   7    7.60    9.90
  -5  -7   8   54.89   18.10
   5   7   8   36.30   13.80
   5   7  -8   43.80   11.00
  -5   7   8   28.60   15.20
   5  -7   8   59.39   16.80
  -5  -7   9   -9.70    9.30
   5   7   9    8.90   11.30
   5  -7   9   -9.90    8.10
   5   7  -9    5.80    5.80
  -5   7   9  -17.20   14.40
  -5   8   0    0.50    0.70
  -5   8   0    0.40    0.80
   5  -8   0    0.40    0.70
   5   8   0    1.60    1.10
   5   8   0    0.60    0.70
  -5  -8   0    0.20    1.20
   5   8   1  422.76   39.20
   5   8   1  444.56   41.40
  -5   8  -1  496.15   39.20
  -5   8  -1  459.25   40.40
  -5  -8   1  431.86   39.20
   5   8  -1  465.75   39.50
  -5   8   1  433.86   38.10
  -5  -8  -1  479.55   42.50
   5  -8   1  440.56   39.10
   5  -8   1  505.95   39.00
  -5  -8   2   53.89    6.90
  -5   8  -2   51.99    6.70
   5   8   2   50.49   10.10
  -5  -8   2   60.89    8.90
  -5   8  -2   45.70    8.80
   5  -8   2   59.69    8.50
   5  -8   2   59.59    6.80
  -5  -8  -2   40.80   10.10
   5   8  -2   60.49    7.10
  -5  -8   3   15.80    5.90
  -5   8  -3    8.50    5.90
  -5   8  -3   23.50    4.90
   5   8   3   11.70    6.40
   5  -8   3   15.80    4.10
  -5   8   3   17.50    7.60
  -5   8   3   11.20    3.20
   5  -8   3   20.80    6.10
  -5  -8  -3   20.00    8.40
   5   8  -3   17.90    4.70
  -5   8  -4   77.89    9.10
   5   8   4   63.19   14.90
  -5   8  -4   59.99   13.00
  -5  -8   4   50.09   11.80
   5   8  -4   45.80    8.20
  -5   8   4   48.50    6.80
   5  -8   4   53.39   11.10
  -5   8   4   47.70   14.30
  -5  -8   5   11.60    8.50
  -5   8  -5    8.70    3.90
   5   8   5   13.00    8.90
   5  -8   5    5.80    6.10
  -5   8   5   -2.80    6.90
   5   8  -5    8.30    3.00
  -5   8  -6    9.60    4.80
  -5  -8   6    2.50    7.10
   5   8   6   -5.40    6.30
  -5   8   6    1.40    8.10
   5   8  -6    2.30    4.00
   5  -8   6   -1.60    6.70
  -5   8  -7    9.80    5.20
  -5  -8   7  -11.80    6.40
   5   8   7   12.20    9.70
   5   8  -7    7.80    4.60
  -5   8   7   15.70   12.00
   5  -8   7    7.00    7.90
  -5  -8   8   11.20   10.30
   5   8   8   10.50    9.70
   5   8  -8    0.00    4.60
   5  -8   8   11.10   10.00
  -5   8   8  -13.00    7.40
  -5  -8   9  -15.00   13.20
   5   8   9    7.80    9.10
   5  -8   9   14.70   16.50
  -5   8   9   -1.10   15.60
   5   8  -9   12.40    7.50
   5   9   0   -0.10    0.70
  -5  -9   0    0.10    0.90
   5  -9   0    1.00    0.80
   5   9   0    1.00    1.30
  -5   9   0   -0.10    0.60
  -5   9   0   -0.40    0.70
   5   9   1  122.79   12.50
   5   9   1  144.29   14.80
  -5  -9   1  131.19   13.30
  -5  -9   1  129.29   11.30
  -5   9  -1  137.19   13.40
  -5   9  -1  124.79   12.10
   5  -9   1  113.09   11.90
   5   9  -1  131.99   12.70
  -5   9   1  116.09   11.30
  -5  -9  -1  119.79   14.70
   5  -9   1  129.69   12.10
  -5  -9   2  158.18   14.40
   5   9   2  138.99   14.20
  -5   9  -2  154.28   16.90
   5   9   2  109.39   16.90
  -5   9  -2  154.08   14.30
  -5  -9   2  141.89   16.20
   5   9  -2  144.79   14.40
   5  -9   2  120.49   14.40
  -5  -9  -2  133.49   18.70
   5  -9   2  152.08   15.70
  -5   9  -3   30.50    8.50
  -5   9  -3   35.60    6.10
   5   9   3   40.50   10.70
  -5  -9   3   28.60    7.30
  -5  -9  -3   24.50    8.70
  -5   9   3   29.90   10.10
   5   9  -3   33.00    6.10
   5  -9   3   29.90    7.40
  -5  -9   4   17.80    7.20
  -5   9  -4   11.90    4.20
  -5   9  -4   14.10    7.30
   5   9   4    8.80    6.20
   5  -9   4   15.40    5.90
  -5   9   4    8.70    3.10
   5   9  -4   14.80    4.30
  -5   9   4   18.50    8.80
  -5  -9   5    7.00    5.90
  -5   9  -5    8.30    4.10
   5   9   5    7.30    9.20
   5   9  -5    8.00    3.40
   5  -9   5    1.40    5.20
  -5   9   5   -0.30    7.20
  -5   9  -6   21.70    6.50
   5   9   6    5.00    8.60
  -5  -9   6   18.40    9.30
   5  -9   6   10.40    8.50
   5   9  -6   25.90    7.10
  -5   9   6    4.00    8.60
  -5   9  -7   10.00    5.80
  -5  -9   7    1.60    8.80
   5  -9   7   -1.40    7.00
   5   9  -7    1.80    7.70
   5   9   8    9.60    8.80
  -5  -9   8    3.70    7.40
  -5   9  -8    8.50    5.40
  -5   9   8  -15.90   11.60
   5   9  -8   13.40    6.00
   5  -9   8    4.30   10.00
   5   9   9    9.50   16.50
  -5  -9   9    5.40   11.90
  -5   9   9    4.00   13.50
   5   9  -9   -3.90    5.00
   5  -9   9   11.30   13.00
  -5  10   0    0.40    0.90
   5  10   0    1.10    1.00
   5 -10   0    1.90    1.10
  -5 -10   0   -2.40    2.10
   5  10   0    1.60    1.50
   5  10   1   80.09    8.30
  -5 -10   1   83.99    6.90
  -5 -10   1   67.69    8.20
  -5  10  -1   74.29    8.80
  -5  10  -1   52.49    7.50
   5  10   1   58.39    9.20
   5  10  -1   79.69    8.50
  -5  10   1   74.79    7.20
   5 -10   1   74.79    7.80
  -5 -10  -1   77.09    9.30
  -5 -10  -1   74.99   10.50
   5 -10   1   64.09    7.40
   5  10   2   79.49   12.00
  -5 -10   2   72.49   10.20
  -5 -10   2   78.89    8.90
  -5  10  -2   78.09   10.80
  -5  10  -2   71.59    8.50
   5  10   2   81.29    8.90
  -5  10   2   71.49    7.60
  -5 -10  -2   60.19   12.70
   5 -10   2   73.69    9.40
   5  10  -2   67.09    8.70
   5 -10   2   77.59    8.60
  -5  10  -3    0.50    2.00
   5  10   3    0.00    2.90
  -5 -10   3    2.20    2.80
  -5  10  -3   -2.80    2.90
  -5  10   3    1.20    4.60
  -5 -10  -3   -6.90    3.90
   5  10  -3    1.90    2.10
   5 -10   3    3.20    3.60
  -5  10  -4  169.08   23.20
  -5 -10   4  146.19   21.50
   5  10   4  168.28   24.20
  -5  10  -4  150.48   16.90
  -5  10   4  143.69   26.50
   5 -10   4  138.69   19.20
   5  10  -4  141.49   16.30
  -5 -10   5    6.40    8.40
   5  10   5   15.00    9.80
  -5  10  -5   13.10    4.80
  -5  10   5   -3.30    6.90
   5  10  -5   10.00    4.40
   5 -10   5   10.50    6.60
  -5  10  -6   -4.10    2.10
   5  10   6   -0.60    4.70
  -5 -10   6    4.20    8.70
   5 -10   6    8.30    7.00
   5  10  -6   -1.20    3.10
  -5  10   6   -3.70    6.10
  -5 -10   7   -0.70    9.80
   5  10   7    2.00   11.20
  -5  10  -7    2.60    3.90
  -5  10   7   -0.10    9.10
   5  10  -7   -3.50    3.00
   5 -10   7    8.20    8.90
  -5  10  -8   -2.00    4.60
  -5 -10   8   27.00   15.40
   5  10   8   12.50   12.70
  -5  10   8    4.80   11.30
   5  10  -8   -0.10    4.30
   5 -10   8   -9.70    8.50
  -5 -10   9  -26.90   11.60
   5  10   9   -6.40   11.50
   5  10  -9   -6.90    4.60
   5 -10   9   10.70   11.10
  -5  10   9    9.90   17.50
  -5 -11   0    1.00    1.40
  -5  11   0   -0.60    0.70
   5  11   0   -0.70    1.10
   5  11   0    1.00    0.60
  -5  11   0    0.80    1.00
   5 -11   0    0.50    1.10
  -5 -11   1    0.60    0.90
  -5  11  -1    1.70    1.70
  -5 -11   1    2.60    1.90
  -5 -11   1    2.00    0.80
   5  11   1    2.40    1.60
   5  11   1    2.10    2.40
  -5  11  -1    0.70    1.40
   5 -11  -1    2.60    1.30
   5 -11   1    1.90    1.20
  -5 -11  -1    0.80    1.60
  -5  11   1    3.10    1.40
  -5 -11  -1    1.40    2.20
   5 -11   1    0.10    1.20
   5  11  -1    0.50    1.50
  -5  11  -2    6.20    3.80
   5  11   2   10.10    2.80
  -5  11  -2    7.00    2.70
  -5 -11   2    2.70    2.80
   5  11   2    9.90    5.00
  -5 -11  -2   10.50    5.60
   5 -11   2    9.30    2.80
   5  11  -2   11.20    3.40
   5 -11   2    5.00    2.70
  -5  11   2   10.00    2.30
  -5  11  -3    3.10    2.40
  -5 -11   3   10.80    5.10
   5  11   3    8.80    5.70
  -5  11  -3    5.60    4.60
  -5 -11  -3    0.80    6.00
   5 -11   3   13.10    4.10
   5  11  -3    9.30    3.10
  -5  11   3    1.60    5.90
  -5  11  -4   60.19    9.50
   5  11   4   74.09   15.90
  -5 -11   4   50.09   12.10
  -5  11  -4   51.59   12.20
  -5  11   4   51.79   16.40
   5  11  -4   56.09    9.20
  -5  11   4   37.90    6.90
   5 -11   4   44.90   10.50
  -5  11  -5    2.00    3.20
  -5 -11   5  -10.20    4.80
   5  11   5   -0.60    6.30
  -5  11   5    0.00    7.50
   5  11  -5    9.60    3.60
   5 -11   5    6.30    6.00
  -5 -11   6   -4.70    6.70
  -5  11  -6    0.00    3.30
   5  11   6   -8.30    4.20
   5  11  -6   -1.00    2.50
  -5  11   6   16.40   12.00
   5 -11   6   -5.90    6.30
  -5 -11   7    5.60    9.90
  -5  11  -7   13.10    6.30
   5  11   7    9.80    9.20
   5  11  -7   15.00    5.60
   5 -11   7   10.70    7.30
  -5  11   7    5.20   11.60
   5  11   8    9.70   12.90
  -5  11  -8    7.10    5.80
  -5  11   8    0.20   12.10
   5  11  -8    1.80    3.60
   5 -11   8   -7.30    8.80
  -5 -11   9    4.80   14.30
  -5  11   9  -26.80   13.30
   5 -11   9  -17.60   11.20
   5  12   0    0.90    0.70
   5  12   0   -2.20    1.20
  -5  12   0    0.30    0.80
   5 -12   0   -0.80    1.00
  -5 -12   0   -2.10    1.30
  -5  12   0    0.60    0.80
   5  12   1    6.20    2.60
   5 -12  -1    8.60    2.30
  -5 -12   1    6.60    2.80
   5  12   1    3.70    2.80
  -5  12  -1    5.50    2.50
  -5  12  -1    5.60    2.20
  -5 -12  -1    9.70    3.10
   5 -12   1    4.80    1.70
  -5 -12  -1    5.90    2.80
  -5  12   1    8.90    2.20
   5  12  -1   12.30    3.30
   5 -12   1    9.60    2.50
  -5 -12   2   11.50    3.70
  -5  12  -2   13.80    4.50
   5  12   2   13.80    3.50
   5  12   2    8.20    4.60
  -5  12  -2   12.60    3.40
   5  12  -2   10.00    3.20
  -5  12   2    8.20    2.40
  -5 -12  -2   16.00    6.10
   5 -12   2   12.70    3.00
  -5  12  -3    0.60    2.20
  -5  12  -3   -3.60    3.90
  -5 -12   3    1.50    3.40
   5  12   3    0.80    1.80
   5  12   3    0.70    3.70
  -5  12   3   -4.20    3.90
  -5 -12  -3   -1.80    4.40
   5 -12   3    0.80    2.90
  -5  12   3    2.80    2.00
   5  12  -3    0.70    2.00
  -5 -12   4   -5.30    4.40
  -5  12  -4   -1.80    5.40
   5  12   4    3.60    6.00
  -5  12  -4   -2.20    1.70
  -5  12   4   -1.60    6.80
  -5  12   4    2.00    2.20
   5 -12   4    0.60    3.60
   5  12  -4    0.10    1.60
   5  12   5   19.90   10.60
  -5 -12   5   37.20   11.20
  -5  12  -5   33.30    7.70
   5  12  -5   24.60    6.50
   5 -12   5   36.80   10.80
  -5  12   5   29.80   14.30
  -5 -12   6   21.70   11.20
   5  12   6   24.00   12.80
  -5  12  -6   32.20    7.40
   5  12  -6   29.60    7.00
   5 -12   6   37.80   11.20
  -5  12   6   47.30   14.40
  -5  12  -7   15.60    6.80
   5  12   7   18.80   12.70
  -5 -12   7    4.30    7.50
   5  12  -7   21.60    6.60
   5 -12   7    2.90    8.20
  -5  12   7   19.10   11.40
  -5  12  -8   -0.60    5.20
   5  12   8    0.10    9.80
   5  12  -8    0.20    5.20
   5 -12   8   -4.10    8.10
  -5  12   8   15.10   14.00
   5  12   9  -23.80   13.70
  -5 -12   9    1.00   16.00
   5  12  -9    4.60    5.50
   5 -12   9   -9.60   12.10
  -5  12   9  -34.10   14.00
   5 -13   0    1.00    1.50
   5  13   0   -1.10    0.60
   5  13   0   -1.60    1.10
  -5 -13   0    2.00    1.70
  -5  13   0    1.10    1.10
  -5  13   0    0.30    1.00
   5  13   1  462.55   43.50
  -5  13  -1  549.65   43.60
  -5  13  -1  501.45   43.90
   5  13   1  489.55   45.00
   5 -13  -1  516.75   42.80
   5 -13   1  467.35   43.00
  -5 -13  -1  525.55   46.70
  -5 -13  -1  508.85   44.00
  -5  13   1  499.35   42.50
   5  13  -1  476.35   43.80
   5  13   2   59.89   11.70
   5  13   2   58.39    7.70
  -5  13  -2   69.99    8.10
  -5 -13   2   55.29    7.40
  -5  13  -2   59.79    9.20
  -5  13   2   61.29    6.90
  -5  13   2   58.09   13.20
   5 -13   2   60.59    7.50
   5  13  -2   72.79    8.70
  -5 -13  -2   58.19   12.40
   5  13   3   65.29   13.80
  -5 -13   3   57.79   10.70
   5  13   3   73.89    9.10
  -5  13  -3   70.99    9.20
  -5  13  -3   59.29   12.00
  -5  13   3   75.09   16.50
  -5  13   3   69.79    7.90
  -5 -13  -3   57.29   14.40
   5  13  -3   69.29    9.40
   5 -13   3   64.29   10.20
  -5  13  -4   25.30   10.30
  -5  13  -4   29.10    6.80
  -5 -13   4   31.30    9.00
  -5  13   4   43.50   13.50
   5 -13   4   33.60    8.20
   5  13  -4   28.30    6.70
  -5 -13   5   14.10    9.00
  -5  13  -5   11.80    5.00
   5  13   5    8.30    8.40
   5  13  -5    8.30    4.00
   5 -13   5    9.00    5.30
  -5  13   5   22.60   12.80
  -5 -13   6    2.70    7.80
  -5  13  -6    1.70    3.50
   5  13   6    6.70    6.40
   5  13  -6    8.00    4.30
   5 -13   6   -2.90    5.00
  -5  13   6    6.90    8.00
   5  13   7   22.20   12.80
  -5  13  -7   15.60    6.80
  -5 -13   7    6.50   10.20
   5  13  -7   11.80    4.80
  -5  13   7    6.40   12.90
   5 -13   7   12.50    8.40
   5  13   8   19.30   13.20
  -5  13  -8   17.90    6.60
   5  13  -8    5.40    3.70
  -5  13   8   34.20   16.70
   5 -13   8   -5.60    7.60
  -5  13  -9    0.20    4.20
  -5 -13   9  -19.20   13.60
   5  13   9  -11.70   12.40
  -5  13   9   -0.80   13.10
   5 -13   9    2.10   10.90
   5  13  -9    9.10    5.90
   5  14   0    0.10    0.50
  -5  14   0    0.60    1.20
   5  14   0    0.50    1.60
  -5  14   0    0.50    1.50
   5 -14   0    0.40    1.40
   5  14   1    0.20    1.60
  -5  14  -1    0.80    1.40
   5  14   1    0.80    1.90
  -5  14  -1    2.10    1.90
   5 -14  -1    0.70    1.70
   5  14  -1    1.10    2.00
  -5  14   1   -0.20    1.30
   5 -14   1    2.90    2.20
  -5  14  -2    8.30    3.70
  -5 -14   2   17.00    2.00
  -5 -14   2   13.20    2.60
  -5  14  -2   15.90    4.10
   5  14   2   12.50    3.80
   5  14   2   16.70    5.70
   5  14  -2   15.80    4.40
  -5  14   2   13.60    3.10
  -5 -14  -2   12.50    6.90
   5 -14   2   14.30    3.00
  -5  14   2   18.10    8.50
  -5  14  -3    1.80    4.40
   5  14   3    0.40    2.00
  -5  14  -3    2.20    2.20
   5  14   3   -4.90    3.10
  -5  14   3   -0.60    1.30
  -5  14   3    3.50    5.40
   5  14  -3    0.10    1.30
   5 -14   3   -0.20    2.30
   5  14   4   38.10   12.70
  -5  14  -4   23.40    6.10
   5  14   4   16.90    5.40
  -5 -14   4   32.60    8.10
  -5  14  -4   25.50    9.70
  -5  14   4   30.30    5.60
   5 -14   4   40.30    9.00
  -5  14   4   34.30   12.10
   5  14  -4   29.50    6.90
   5  14   5   -9.00    4.90
  -5 -14   5    0.40    6.20
  -5  14  -5   -0.30    2.20
   5  14  -5    2.10    3.00
  -5  14   5    5.70    8.70
   5 -14   5   -2.30    5.00
  -5  14  -6   -0.90    3.50
  -5 -14   6    7.90    7.20
   5  14   6    1.50    6.20
   5 -14   6    2.30    6.00
  -5  14   6    9.60   10.70
   5  14  -6   -4.50    2.50
   5  14   7   13.70    9.90
  -5 -14   7   37.60   10.00
  -5  14  -7    2.30    4.10
  -5  14   7   44.10   17.90
   5 -14   7   -0.90    9.00
   5  14  -7    2.90    2.90
  -5  14  -8    2.50    4.60
  -5 -14   8    8.30    9.70
   5  14   8  -19.10    7.70
  -5  14   8   21.70   14.00
   5  14  -8   11.50    6.10
   5 -14   8   -9.60    9.10
   5  15   0   -1.40    1.00
  -5  15   0    0.90    1.40
   5 -15   0   -1.40    1.30
  -5  15   0    0.50    1.10
   5  15   1    0.40    2.20
   5 -15  -1   -0.60    1.50
   5  15   1    1.50    2.00
  -5  15  -1    1.70    1.90
  -5  15  -1    0.10    1.50
   5  15  -1    1.40    1.90
  -5  15   1   -0.60    1.10
   5 -15   1    0.20    1.40
  -5  15   1    1.00    1.40
  -5  15  -2  132.79   14.80
   5  15   2  144.79   14.90
  -5  15  -2  155.68   16.60
   5  15   2  137.79   18.40
   5 -15   2  146.39   13.60
   5  15  -2  132.59   15.40
  -5  15   2  135.29   20.80
  -5  15   2  138.09   13.70
  -5 -15   3   36.60    6.90
  -5  15  -3   38.70    7.30
  -5  15  -3   22.50    7.60
   5  15   3   41.00    7.10
   5  15   3   46.80   11.80
  -5  15   3   35.00    5.80
  -5  15   3   57.29   14.40
   5 -15   3   27.10    5.70
   5  15  -3   29.50    7.00
  -5 -15   4    4.70    4.60
  -5  15  -4    4.60    2.90
  -5  15  -4    1.90    6.80
   5  15   4   -8.90    4.80
   5  15   4   -1.00    2.90
   5 -15   4    1.40    4.00
  -5  15   4    5.50    2.40
  -5  15   4   -7.50    7.80
   5  15  -4    2.80    3.20
  -5  15  -5   66.09   11.60
  -5 -15   5   78.49   16.20
   5  15   5   62.89   17.00
   5  15  -5   67.49   12.20
  -5  15   5  111.99   24.30
   5 -15   5   73.39   13.90
  -5 -15   6   94.79   18.40
  -5  15  -6   98.99   14.10
   5  15   6   96.79   22.60
   5 -15   6  107.79   18.30
   5  15  -6   87.39   14.90
  -5  15   6  100.29   22.90
   5  15   7   40.90   15.40
  -5 -15   7   11.10   12.80
  -5  15  -7   30.50    8.00
  -5  15   7   17.10   16.40
   5 -15   7   38.70   11.60
   5  15  -7   13.00    5.90
   5  15   8   -7.30    9.80
  -5  15  -8   -6.40    4.30
  -5 -15   8   -0.10   11.80
   5 -15   8   15.90    9.40
  -5  15   8   12.60   16.30
   5  15  -8   -0.20    4.60
  -5  16   0   -2.00    1.20
  -5  16   0    2.30    1.90
   5  16   0   -0.30    1.80
   5 -16   0   -1.40    1.50
  -5  16  -1   56.89    7.20
   5  16   1   50.09    7.20
   5 -16  -1   67.69    7.30
   5  16   1   52.79    7.80
  -5  16  -1   48.10    6.90
  -5  16   1   43.80    6.10
   5 -16   1   50.99    7.10
   5  16  -1   54.79    7.60
  -5  16   1   44.60    6.40
   5  16   2   67.09    8.70
  -5  16  -2   67.29    8.80
  -5  16  -2   69.19    9.70
   5  16   2   59.59   11.60
  -5  16   2   68.09   14.20
  -5  16   2   60.29    7.50
   5  16  -2   73.79    9.50
  -5  16  -3    3.10    2.40
  -5 -16   3   -0.10    2.40
   5  16   3    4.00    5.20
  -5  16  -3   -0.20    4.30
   5  16   3    0.60    2.20
  -5  16   3    1.70    1.70
   5  16  -3    1.40    2.20
  -5  16   3    3.50    6.10
   5 -16   3   -2.30    1.80
   5  16   4   -6.80    6.10
  -5  16  -4   -4.90    5.20
  -5 -16   4    3.50    4.00
   5  16   4   -2.10    1.80
  -5  16  -4   -1.60    2.40
  -5  16   4   -0.50    7.20
   5  16  -4   -1.50    1.80
  -5  16   4   -0.20    2.10
   5  16   5   24.90   11.80
  -5  16  -5   26.90    6.90
  -5 -16   5   19.70    8.80
   5  16   5   27.00    6.50
   5  16  -5   24.50    6.80
  -5  16   5   18.70    5.20
   5 -16   5   20.10    8.00
  -5  16   5    8.90   11.40
  -5  16  -6   19.80    6.70
   5  16   6   15.00   11.10
  -5 -16   6   21.10   10.10
   5  16  -6   17.40    5.80
  -5  16   6    1.40    9.60
   5 -16   6   23.70    9.70
   5  16   7   16.80    9.80
  -5 -16   7   14.40    8.60
  -5  16  -7   10.70    5.40
   5 -16   7   17.70    9.60
  -5  16   7   -1.70    9.00
   5  16  -7   17.00    6.10
  -5  16  -8   -1.40    3.70
   5  16   8   14.90   10.20
  -5 -16   8   -0.90   12.00
   5 -16   8    2.40    9.80
  -5  16   8   24.50   11.30
   5  16  -8   -7.00    4.20
   5  17   0   -1.70    2.00
   5 -17   0   -2.00    1.90
  -5  17   0   -1.20    1.40
  -5  17  -1   54.09    7.00
   5  17   1   43.20    8.20
  -5  17  -1   42.90    6.30
   5 -17  -1   47.90    6.70
   5  17   1   47.90    7.30
  -5  17   1   48.10    6.20
  -5  17   1   35.50    6.00
   5  17  -1   49.90    8.10
  -5  17   1   48.70   10.40
  -5  17  -2   17.10    4.80
   5  17   2   26.80    7.30
   5  17   2   24.10    5.30
  -5  17  -2   18.40    5.20
  -5  17   2   13.40    7.60
  -5  17   2   17.60    3.90
   5 -17   2   21.00    3.30
   5  17  -2   21.10    5.40
  -5 -17   3   67.39    7.40
  -5  17  -3   58.09   11.30
   5  17   3   60.79   13.90
  -5 -17   3   74.89    7.00
   5  17   3   56.99    9.80
  -5  17  -3   71.09   10.00
  -5  17   3   72.39    8.50
  -5  17   3   46.60   14.20
   5 -17   3   63.79    8.20
   5  17  -3   73.79   11.80
  -5 -17   4    7.80    4.30
  -5  17  -4    2.40    3.40
  -5  17  -4    5.80    6.90
   5  17   4    6.80    6.50
   5  17   4    7.80    3.50
   5 -17   4   -1.40    2.70
  -5  17   4    0.60    6.60
   5  17  -4    4.30    3.50
  -5  17   4    4.80    2.90
  -5  17  -5   90.99   11.90
   5  17   5   53.99   17.00
  -5 -17   5   51.19   12.10
   5  17   5   68.59   11.30
  -5  17   5   69.09    9.40
  -5  17   5   40.10   15.00
   5 -17   5   66.59   12.60
   5  17  -5   64.59   11.70
   5  17   6    3.20    3.60
  -5  17  -6    6.30    4.10
   5  17   6   -1.00    8.20
  -5  17   6   -2.50    9.80
  -5  17   6    5.60    3.80
   5 -17   6    9.90    4.90
   5  17  -6    8.20    4.20
   5  17   7   18.30   12.80
  -5  17  -7   15.50    7.10
  -5 -17   7   19.10   11.30
   5  17  -7    5.50    5.10
  -5  17   7    6.30   13.20
   5 -17   7   14.30    8.50
   5  17   8   -1.30   10.90
  -5  17  -8   12.40    5.50
  -5 -17   8   12.00   11.60
  -5  17   8   -3.50   13.60
   5 -17   8   11.00   12.60
   5  17  -8    6.20   11.20
  -5  18   0   -0.10    2.00
   5  18   0    0.20    1.80
  -5  18   0    1.00    1.20
   5 -18  -1    0.00    2.40
   5  18   1    7.50    2.90
  -5  18  -1   -1.40    2.00
   5  18   1    0.80    2.20
  -5  18  -1    6.00    2.90
  -5  18   1    5.00    4.80
  -5  18   1    2.10    2.10
   5  18  -1    2.00    2.20
  -5  18   1    4.50    2.40
  -5  18  -2   47.10    9.90
   5  18   2   40.10    9.20
  -5  18  -2   41.30    7.30
   5  18   2   61.39    8.10
   5  18  -2   46.50    8.70
  -5  18   2   54.49    6.70
  -5  18   2   25.30    9.60
  -5  18  -3    5.20    4.70
   5  18   3    6.30    3.10
   5  18   3    1.30    4.30
  -5  18  -3   10.00    4.80
   5 -18   3    5.70    2.10
  -5  18   3   -1.20    5.20
   5  18  -3    3.90    3.50
  -5  18   3    9.30    3.10
  -5 -18   4   19.20    5.30
  -5  18  -4   15.50    5.60
   5  18   4   16.80    5.40
   5  18   4   33.90   11.20
  -5  18   4   18.80    4.80
  -5  18   4   14.10    8.20
   5 -18   4   17.30    4.70
   5  18  -4   21.90    6.20
   5  18   5   63.19   18.10
   5  18   5   97.39   12.40
  -5 -18   5  103.59   16.10
  -5  18  -5   80.69   13.90
   5 -18   5   96.89   14.40
  -5  18   5  114.29   23.70
   5  18  -5   93.39   13.50
  -5  18   5   91.59   11.50
  -5  18  -6    2.90    3.00
   5  18   6   -5.90    7.50
   5  18   6   -2.90    2.90
  -5 -18   6   10.50    7.20
  -5  18   6    5.30    3.70
  -5  18   6   -8.80    7.60
   5 -18   6   -0.90    5.80
   5  18  -6   -4.80    2.60
   5  18   7   -0.70   11.20
  -5 -18   7   23.10    7.80
   5  18   7    5.10    3.80
  -5  18  -7    2.60    3.10
   5  18  -7   -2.40    2.50
  -5  18   7    5.20   10.10
   5 -18   7    1.50    6.60
  -5  18   7    1.20    3.40
  -5 -18   8   22.80   11.80
  -5  18  -8   -1.00    4.80
   5  18   8    1.20    3.30
  -5  18   8  -32.80   12.60
   5  18  -8    4.50    3.90
   5  19   0   -2.00    1.60
  -5  19   0    1.40    1.90
  -5  19   0   -2.20    2.80
  -5  19   0    2.60    1.50
   5  19   1    7.10    3.30
  -5  19  -1    4.30    2.50
   5  19   1    6.00    2.80
  -5  19   1    4.70    2.40
  -5  19   1    9.20    3.20
   5  19  -1    8.70    3.30
  -5  19   1   10.40    5.30
  -5  19  -2  214.68   22.70
   5  19   2  233.18   26.10
   5  19   2  230.68   22.90
  -5  19  -2  238.98   25.80
   5  19  -2  225.58   23.40
  -5  19   2  237.68   21.70
  -5  19   2  218.58   28.50
  -5  19  -3   -5.30    3.00
  -5  19  -3    3.00    3.20
   5  19   3    3.60    3.20
   5  19   3   -1.90    5.20
  -5  19   3    7.40    2.90
  -5  19   3    2.30    7.20
   5  19  -3    5.80    3.70
   5  19   4    7.10    3.70
  -5  19  -4    7.50    4.00
   5  19   4    5.90    8.00
   5  19  -4    6.80    4.10
   5 -19   4    6.70    3.00
  -5  19   4   -2.30    6.60
   5  19   5    8.20    7.90
  -5 -19   5   13.30    5.90
   5  19   5   20.30    6.30
  -5  19  -5   15.40    5.60
   5  19  -5   17.40    6.50
   5 -19   5    7.50    5.20
  -5  19   5   16.70   11.90
  -5  19   5   17.60    5.10
  -5  19  -6   19.00    7.30
  -5 -19   6   20.50    8.50
   5  19   6   42.40   13.60
   5  19  -6   11.70    5.10
   5 -19   6   27.40    9.30
  -5  19  -7    4.50    3.90
   5  19   7   -0.90    3.70
   5  19   7  -20.40   10.60
  -5 -19   7    6.60   10.60
   5 -19   7    3.30    7.40
   5  19  -7   -0.40    4.60
  -5  19   7    6.20    4.40
  -5  19   7    8.10   12.80
   5  19   8    3.60    4.90
  -5 -19   8   44.30   14.80
   5  19   8    7.70   14.10
  -5  19  -8    9.70    5.20
  -5  19   8    5.60    5.10
  -5  19   8  -13.20   13.70
   5  19  -8    1.50    5.50
  -5  20   0   -2.00    1.80
  -5  20   0    0.40    2.70
   5  20   0    0.90    2.20
  -5  20   0    1.80    1.30
   5  20   1    4.00    3.00
   5  20   1   -1.40    1.70
  -5  20   1    5.70    4.30
  -5  20   1    2.80    1.90
  -5  20   1    2.80    2.20
   5  20  -1    7.10    3.40
  -5  20  -2   24.60    5.90
   5  20   2   20.70    6.10
   5  20   2   30.40    6.50
  -5  20   2   15.50    8.10
   5  20  -2   18.80    5.60
  -5  20   2   19.80    4.50
   5  20   3   56.89   13.10
  -5  20  -3   40.10    8.70
   5  20   3   57.19    9.40
   5 -20   3   53.79    6.20
  -5  20   3   59.19    7.80
   5  20  -3   62.89   10.60
  -5  20   3   49.60   14.20
  -5  20  -4   14.40    4.80
  -5 -20   4   15.30    2.80
   5  20   4   28.20    6.80
  -5 -20   4   17.20    3.20
   5  20   4   20.90    9.50
   5  20  -4   19.80    5.70
   5 -20   4   18.20    4.40
  -5  20   4   22.20    5.10
  -5  20   4   17.60   10.30
  -5 -20   5   -1.00    3.60
  -5  20  -5   -4.30    4.50
   5  20   5   -2.40    2.70
   5  20   5   -9.00    7.40
   5  20  -5   -3.30    2.90
   5 -20   5   -1.30    3.20
  -5  20   5   -3.70    2.40
  -5  20   5    8.00    8.40
  -5 -20   6    1.50    5.40
  -5  20  -6    4.30    4.10
   5  20   6   15.40   11.10
   5  20   6    2.30    4.20
   5 -20   6    9.60    5.80
   5  20  -6   -2.50    3.50
  -5  20   6   -5.00    2.90
  -5  20   6   -9.20   10.60
   5  20   7   16.60   11.60
  -5 -20   7  -15.50    9.20
   5  20   7    5.50    4.40
  -5  20  -7    9.90    5.30
  -5  20   7    2.40    9.60
   5  20  -7    6.80    6.00
   5 -20   7   -1.30    7.60
  -5  20   7    5.40    3.70
  -5  21   0   -4.20    2.30
   5  21   0    0.90    2.50
  -5  21   0   -2.40    1.70
  -5  21   0   -0.50    2.30
  -5  21  -1    2.70    2.60
   5  21   1    2.40    2.40
   5  21   1    2.00    1.60
  -5  21   1   -0.40    2.40
  -5  21   1   -5.10    3.80
  -5  21   1    2.00    2.30
   5  21  -1    3.10    2.70
   5  21   2   -0.60    2.30
   5  21   2   -3.30    2.60
  -5  21  -2    2.50    2.70
   5  21  -2    0.20    2.40
  -5  21   2    1.80    6.20
  -5  21   2    1.60    2.30
  -5  21   2   -1.40    2.40
   5  21   3   21.00    5.60
   5  21   3   23.60    9.00
  -5  21  -3   10.70    4.40
  -5  21   3   11.10    7.80
  -5  21   3   13.40    4.40
   5  21  -3   12.50    5.30
  -5  21  -4   19.40    6.20
   5  21   4   43.40   13.10
   5  21   4   32.10    7.20
   5 -21   4   23.80    4.70
  -5  21   4   31.80    6.30
  -5  21   4   30.20   11.60
   5  21  -4   34.10    7.90
   5  21   5    3.30    3.30
   5  21   5   -1.10    7.50
  -5  21  -5    2.70    4.30
  -5 -21   5    1.20    4.60
   5  21  -5    6.00    3.60
  -5  21   5   -7.00    6.30
  -5  21   5    3.90    3.10
   5 -21   5   14.50    3.70
  -5 -21   6   34.40    9.10
   5  21   6   41.00    9.00
  -5  21  -6   40.10    8.70
  -5  21   6   40.80    7.60
   5  21  -6   22.60    8.10
  -5  21   6   18.50   13.60
   5  21   7   10.10   10.20
  -5 -21   7   -0.20   11.10
   5  21   7   -0.90    3.50
  -5  21  -7    6.30    5.30
   5 -21   7   -0.40    8.90
  -5  21   7    0.70    4.10
   5  21  -7   -3.20    4.00
  -5  21   7    0.20   12.60
   5  22   0    2.60    2.80
  -5  22   0    1.90    2.80
  -5  22   0    0.60    2.50
  -5  22   0   -0.80    2.00
   5  22   1    0.60    1.20
  -5  22  -1    7.40    3.30
   5  22   1    5.80    3.20
   5  22  -1   -1.50    2.40
  -5  22   1    1.90    2.20
  -5  22   1   -1.90    2.00
  -5  22   1   -4.50    3.40
  -5  22  -2    0.90    2.70
   5  22   2    1.30    2.80
   5  22   2    2.30    3.50
  -5  22   2   -2.10    4.80
  -5  22   2   -0.90    1.80
   5  22  -2    1.70    1.90
  -5  22   2   -0.50    2.60
  -5  22  -3    3.20    3.60
   5  22   3    3.60    5.60
   5  22   3    6.70    3.40
  -5  22   3    6.00    3.40
  -5  22   3   11.40    9.00
   5  22  -3    3.50    2.70
  -5  22  -4   10.20    4.20
   5  22   4    3.20    3.70
   5  22   4    4.50    7.60
  -5  22   4   17.10   11.30
   5  22  -4   14.30    5.40
  -5  22   4   11.90    4.10
   5  22   5    9.40    4.70
   5  22   5   11.30    9.40
  -5  22  -5    6.00    4.00
  -5  22   5    1.60   10.40
   5 -22   5    7.10    3.90
  -5  22   5   -1.40    3.40
   5  22  -5   14.10    5.40
   5  22   6   -8.80    7.30
  -5  22  -6    2.90    3.60
  -5 -22   6   -9.80    6.90
   5  22   6   -0.40    3.40
   5  22  -6   -1.60    4.20
   5 -22   6   -1.90    5.00
  -5  22   6   -8.80    9.40
   5  22   7   13.10   11.70
   5  22   7    0.50    4.10
  -5  22  -7   -4.90    4.60
   5 -22   7  -10.20    7.50
  -5  22   7    6.20    4.00
   5  22  -7    4.20    5.10
  -5  23   0    0.70    2.30
   5  23   0    3.60    3.20
   5  23   1   11.70    4.50
  -5  23  -1   20.30    5.20
  -5  23   1   14.30    3.90
  -5  23   1   11.50    3.50
   5  23  -1   14.10    4.50
  -5  23   1    3.70    5.50
  -5  23  -2    1.00    2.70
   5  23   2    2.30    3.00
   5  23   2    3.40    3.10
  -5  23   2   -1.30    5.70
   5  23  -2   -5.30    2.50
  -5  23   2    1.60    2.10
  -5  23   2   -5.70    2.30
   5  23   3   35.90    7.70
   5  23   3   54.59   12.80
  -5  23  -3   34.60    7.70
  -5  23   3   35.20   12.90
  -5  23   3   36.00    6.60
   5  23  -3   40.60    8.80
   5  23   4   -9.30    6.80
   5  23   4   -5.50    2.30
  -5  23  -4    0.80    2.70
  -5  23   4   12.50    9.20
   5  23  -4   10.90    4.80
  -5  23   4   -2.20    2.70
   5  23   5    3.70    8.70
   5  23   5   -1.50    3.20
  -5  23  -5   -1.70    2.90
  -5  23   5    0.90    9.10
   5  23  -5    9.70    5.00
   5 -23   5   -2.60    2.60
  -5  23   5    7.10    3.60
   5  23   6   16.80   11.70
  -5  23  -6    6.10    4.50
   5  23   6   -1.90    3.60
   5 -23   6  -10.70    8.20
  -5  23   6   32.70   16.50
  -5  23   6   -5.30    3.20
   5  23  -6   -3.30    3.60
  -5  24   0   -0.10    2.60
   5  24   0    0.10    2.70
   5  24   1   35.10    7.00
  -5  24  -1   52.09    8.40
  -5  24   1   29.70    7.00
  -5  24   1   37.10    6.80
   5  24  -1   37.60    8.10
  -5  24   1   26.10    5.10
  -5  24  -2    2.90    3.30
   5  24   2    0.00    2.40
   5  24   2    4.50    3.30
  -5  24   2    9.40    7.10
   5  24  -2    0.50    3.10
  -5  24   2   13.80    4.10
   5  24   3    6.60    3.80
  -5  24  -3    2.70    4.00
   5  24   3   -7.30    6.30
  -5  24   3   -1.00    8.00
   5  24  -3   11.00    5.00
  -5  24   3    4.00    3.10
   5  24   4    4.20    7.90
  -5  24  -4   -6.70    3.60
   5  24   4   -3.70    2.60
  -5  24   4   -5.70    2.60
   5  24  -4   -0.80    2.70
  -5  24   4   -1.30    9.20
   5  24   5   -1.50    9.50
  -5  24  -5   -5.80    3.10
   5  24   5    5.60    3.20
  -5  24   5   -1.70    3.30
   5  24  -5    0.60    3.40
   5  24   6   -2.90   11.00
  -5  24  -6    4.30    4.10
   5  24   6    8.00    4.70
  -5  24   6    0.30    4.10
  -5  24   6   -3.90   13.10
   5  25   0    2.40    2.50
  -5  25   0   -0.20    2.30
  -5  25  -1    1.40    2.70
   5  25   1    3.60    3.00
   5  25  -1   -2.00    1.80
  -5  25   1   -0.50    2.10
  -5  25   1   -5.20    2.00
   5  25   2    4.90    3.30
  -5  25  -2    5.10    3.40
   5  25   2    2.30    3.80
  -5  25   2    3.30    5.80
  -5  25   2   -2.20    2.80
   5  25  -2    1.50    3.40
  -5  25   2    6.60    3.50
  -5  25  -3    8.00    4.10
   5  25   3    5.30    4.00
   5  25   3    6.20    7.00
   5  25  -3   -0.90    3.30
  -5  25   3    3.10    3.10
  -5  25   3    8.60   10.10
   5  25   4   -4.20    6.80
   5  25   4   -4.30    3.40
  -5  25  -4    1.20    4.40
  -5  25   4    6.20   10.70
  -5  25   4    4.30    3.50
   5  25  -4    3.40    3.00
   5  25   5    3.80    4.20
  -5  25  -5   -1.10    3.10
   5  25   5   -3.20    8.10
   5  25  -5   10.20    5.40
  -5  25   5   -4.10    2.90
  -5  25   5   17.30   11.30
  -5  25  -6    3.20    4.90
   5  25   6   -2.00    3.50
   5  25   6   -5.20   11.00
  -5  25   6   -2.40    3.50
  -5  25   6  -27.90   13.50
   5  26   0    1.30    2.80
  -5  26   0    3.30    2.30
  -5  26  -1    6.30    3.60
   5  26   1   -0.60    3.40
  -5  26   1   -4.60    2.80
  -5  26   1    4.80    3.00
   5  26  -1    1.70    2.50
  -5  26   1    3.70    2.20
  -5  26  -2    2.70    3.70
   5  26   2   -1.10    4.60
   5  26   2    3.50    2.90
  -5  26   2   -1.10    6.20
   5  26  -2    2.80    3.30
  -5  26   2    5.10    3.10
   5  26   3    1.60    3.90
   5  26  -3    1.90    3.30
  -5  26   3    3.10    7.80
  -5  26   3   -3.40    2.40
   5  26   4    0.60    8.80
  -5  26  -4   12.00    5.50
   5  26   4    7.70    4.90
   5  26  -4   12.30    5.90
  -5  26   4    6.70    3.60
  -5  26   4   -1.60   11.80
   5  26   5    6.30   10.10
   5  26   5    3.80    4.50
  -5  26  -5    6.90    4.70
   5  26  -5    8.10    4.20
  -5  26   5    2.30   11.50
  -5  26   5    0.90    3.50
   5  27   0   -1.60    5.20
  -5  27   0    4.80    3.30
  -5  27  -1    7.80    4.20
   5  27   1   17.40    6.00
   5  27  -1   15.90    4.80
  -5  27   1    3.40    2.80
  -5  27  -2    1.60    3.20
   5  27  -2    2.60    3.30
  -5  27   2    0.10    2.90
  -5  27   2    7.20    5.20
   5  27   3   11.40    6.70
   5  27   3   11.50    4.60
  -5  27  -3    4.90    3.90
   5  27  -3   12.00    4.50
  -5  27   3    6.40    3.50
  -5  27   3    5.30    8.60
   5  27   4   -4.60    3.00
  -5  27  -4   -2.50    3.40
   5  27   4   10.40    8.30
   5  27  -4   -8.30    3.00
  -5  27   4   -8.40    9.60
  -5  27   4   -0.20    3.00
  -5  27  -5   -3.50    3.00
   5  27   5   -5.70    9.90
   5  27   5   -4.40    3.70
  -5  27   5   -6.30    9.00
   5  27  -5    4.60    4.60
   5  28   0    1.40    2.70
  -5  28   0    0.00    2.60
   5  28   1   -2.60    2.70
  -5  28  -1   -0.30    2.90
   5  28  -1    8.00    4.00
  -5  28   1    0.70    2.70
   5  28   2   -1.80    2.20
  -5  28  -2    0.60    4.10
  -5  28   2   -3.20    6.20
  -5  28   2   -1.90    2.20
   5  28  -2    5.00    4.20
  -5  28  -3    3.80    3.80
   5  28   3    1.90    4.80
   5  28  -3    2.30    3.60
  -5  28   3   -6.60    7.80
  -5  28   3    2.70    3.00
  -5  28  -4   -3.50    3.30
   5  28   4   -6.90    8.20
   5  28   4   -6.10    2.70
  -5  28   4   -2.50    2.80
  -5  28   4   -7.60    8.80
   5  28  -4   -4.60    3.60
  -5  28  -5    2.30    4.90
   5  28   5   -6.30   10.80
   5  28   5   -3.10    4.00
  -5  28   5    2.90    3.60
  -5  28   5  -24.70   10.80
   5  28  -5   -4.40    5.10
  -5  29   0   -6.00    2.80
   5  29   0    0.30    2.60
   5  29   1   10.30    5.10
  -5  29  -1    2.90    3.40
   5  29  -1   11.80    4.90
  -5  29   1    2.00    3.60
   5  29   2   -2.30    2.90
  -5  29  -2    4.70    4.50
   5  29  -2    6.10    4.00
  -5  29   2    1.60    2.80
  -5  29  -3   -5.90    2.70
   5  29   3   -1.40    3.10
   5  29  -3   -1.30    3.90
  -5  29   3   -2.20    3.30
  -5  29  -4    4.40    5.10
   5  29   4   -2.00    4.10
   5  29  -4   -2.80    3.40
  -5  30   0    5.70    3.60
   5  30   0   -1.50    3.20
   5  30   1   -1.70    2.80
  -5  30  -1    3.10    3.50
   5  30  -1   -2.30    2.90
  -5  30   1    0.20    3.30
  -5  30  -2   -0.50    3.90
   5  30   2    0.20    3.40
   5  30  -2   -1.00    4.00
  -5  30   2    4.80    3.90
   5  30   3    5.70    4.20
  -5  30  -3   -4.50    4.10
  -5  30   3    0.80    3.10
   5  30  -3    5.30    4.80
  -5  31   0    0.20    4.50
   5  31   0    0.50    3.10
  -5  31  -1    3.40    4.30
   5  31   1    5.40    4.10
  -5  31   1    1.70    3.60
   5  31  -1   18.20    5.60
   5  31   2    0.30    3.50
  -5  31  -2    1.60    4.40
   5  31  -2   -1.20    3.40
  -5  31   2   -3.90    3.40
   5  31   3   16.00    6.00
  -5  31  -3    2.00    4.10
   5  31  -3   16.70    6.00
  -5  31   3   15.20    5.00
   5  32   0   -2.80    2.70
  -5  32   0   -0.70    4.20
   5  32   1   -2.80    3.10
  -5  32  -1   -4.10    4.10
  -5  32   1   -3.50    3.20
   5  32  -1    3.20    4.10
  -6   0   0 5119.29  393.66
   6   0   0 4369.66  392.46
  -6   0   1    0.40    0.70
   6   0   1   -0.40    1.50
  -6   0  -1    1.20    1.60
   6   0  -1    0.20    0.60
  -6   0   2   18.30    3.00
   6   0   2   14.60    5.00
  -6   0  -2   19.30    5.90
   6   0   2   19.00    3.80
   6   0  -2   12.20    2.70
   6   0  -3    2.10    1.40
  -6   0  -3    3.60    3.90
   6   0   3   -0.20    3.20
   6   0   3    0.10    1.70
  -6   0   3    1.30    1.70
   6   0   4  313.77   37.00
   6   0  -4  341.77   29.30
  -6   0   4  295.37   38.30
  -6   0   4  308.57   29.10
   6   0  -5    0.40    2.50
  -6   0   5    4.30    6.90
   6   0   5   -4.10    4.50
   6   0   6  100.19   22.50
  -6   0   6   74.29   20.60
   6   0  -6  102.79   12.90
   6   0   7    0.70    6.60
  -6   0   7    1.90    7.80
  -6   0   8   -1.80   11.50
   6   0   8   60.19   20.30
  -6   0   9   -9.30   11.60
   6   0   9    2.60    9.90
  -6   1   0  122.69   12.60
  -6  -1   0  126.39   12.60
  -6  -1   0  142.39   11.90
   6   1   0  138.29   12.60
   6  -1   0  133.69   12.60
   6   1   0  145.09   11.90
   6   1   1 1267.97  104.69
  -6  -1   1 1156.48  101.89
   6  -1  -1 1318.17  101.69
  -6   1  -1 1331.47  105.09
  -6   1   1 1104.89  101.89
   6  -1   1 1311.97  104.69
  -6  -1  -1 1223.18  104.99
  -6   1  -2 1505.95  118.39
  -6  -1   2 1152.38  112.39
   6   1   2 1463.45  117.99
   6  -1  -2 1193.48  112.39
   6  -1   2 1379.76  117.29
   6  -1   2 1445.96  113.49
  -6  -1  -2 1516.05  118.79
  -6  -1   3   59.39    6.70
   6   1   3   41.10   10.50
  -6   1  -3   50.99   11.30
   6   1   3   63.79    7.50
   6  -1  -3   37.40    5.80
   6   1  -3   60.49    6.70
   6  -1   3   54.29   11.00
  -6   1   3   40.20    6.00
  -6  -1  -3   61.99   12.70
   6  -1   3   62.49    7.00
  -6  -1   4   19.40    4.40
   6  -1  -4   16.00    4.20
  -6  -1   4   15.00    8.20
   6   1   4   12.60    6.80
   6  -1   4   27.10    9.10
   6   1  -4   20.50    4.70
  -6   1   4   22.70    4.80
  -6   1   4   19.40    9.20
   6  -1  -5    2.30    2.40
  -6  -1   5   -2.20    5.10
   6   1   5    4.00    6.40
   6  -1   5    7.50    6.20
  -6   1   5   -4.80    4.80
   6   1  -5    1.50    1.50
   6  -1  -6    2.70    3.40
  -6  -1   6    8.70    9.30
   6   1   6    1.60    5.70
   6  -1   6    8.30    8.40
   6   1  -6   -0.20    2.80
  -6   1   6   -5.80    7.80
   6   1   7   26.60   13.40
  -6  -1   7   22.30   12.30
   6  -1   7   12.00    9.90
   6   1  -7   15.70    3.90
  -6   1   7   25.70   14.30
  -6  -1   8    7.60    6.20
   6   1   8   -9.30    8.70
   6  -1   8   12.90    8.90
  -6   1   8    1.10   11.20
  -6  -1   9    6.50   14.70
   6   1   9   26.50   15.90
  -6   1   9   22.50   14.90
   6  -1   9  -19.00    8.60
  -6   2   0   65.89    7.30
   6   2   0   71.99    7.30
   6  -2   0   72.79    7.30
   6   2   0   74.69    6.80
  -6  -2   0   66.39    7.50
  -6  -2   0   70.59    6.80
  -6   2  -1 5506.95  428.66
   6   2   1 5137.99  428.46
   6  -2   1 4679.63  427.76
  -6  -2  -1 5574.04  429.26
   6   2   2 1223.88  104.29
  -6   2  -2 1045.90   99.69
   6  -2  -2 1252.07   98.99
  -6   2  -2 1219.38  104.29
  -6  -2   2 1117.39   99.19
   6   2  -2 1356.96   99.59
   6  -2   2 1147.29  103.29
   6  -2   2 1233.68   99.79
  -6  -2  -2 1192.48  104.69
  -6  -2   3  239.18   20.60
  -6   2  -3  218.28   26.70
   6   2   3  210.98   26.00
  -6   2  -3  225.28   21.20
   6  -2   3  212.38   25.50
  -6  -2  -3  214.78   26.90
   6   2  -3  199.38   20.20
   6  -2   3  222.38   21.00
   6   2   4   11.60    7.40
  -6  -2   4   11.30    4.10
   6  -2  -4   23.80    5.00
  -6  -2   4   15.50    7.40
   6   2  -4   13.40    3.90
  -6   2   4   18.50    4.20
   6  -2   4   19.20    7.80
  -6   2   4   11.10    7.40
   6  -2  -5    1.90    2.70
   6   2   5    2.50    6.60
  -6  -2   5   -3.30    5.20
   6   2  -5    2.40    2.30
   6  -2   5   -0.10    5.10
  -6   2   5    1.50    7.20
   6   2   6    1.50    7.10
  -6  -2   6   -7.10    6.30
  -6   2   6    0.20    5.50
   6   2  -6    6.20    4.00
   6  -2   6   11.00    8.30
  -6  -2   7   31.50   14.00
   6   2   7   43.20   14.00
  -6   2   7   34.80   14.70
   6   2  -7   34.10    8.10
   6  -2   7   27.00   12.20
  -6  -2   8   -9.50    9.80
   6   2   8   -4.80    9.40
  -6   2   8   -0.10   10.10
   6  -2   8    9.10    9.00
  -6  -2   9  -20.10   12.50
   6   2   9    8.90   11.60
   6  -2   9    8.40   12.60
  -6   2   9    1.40   14.60
   6   3   0 1076.39   86.39
   6  -3   0 1039.40   86.59
  -6  -3   0 1127.39   86.39
  -6  -3   0  984.90   86.99
   6   3   0  959.30   86.59
  -6   3   0 1093.39   86.99
   6   3   1  675.03   56.09
  -6  -3   1  653.63   53.29
  -6   3  -1  645.34   55.59
  -6  -3  -1  649.74   56.39
   6  -3   1  575.14   54.69
  -6   3  -2   25.00    4.00
   6   3   2    9.70    4.40
  -6  -3   2   12.50    2.80
  -6   3  -2   14.40    4.70
   6  -3  -2    8.90    2.20
   6   3  -2   14.30    2.90
   6  -3   2   16.00    4.80
   6  -3   2   20.80    3.70
  -6  -3  -2   14.40    5.00
   6   3   3   56.79   12.10
  -6   3  -3   57.19    8.00
   6  -3  -3   84.79    8.10
  -6  -3   3   52.29   12.00
   6  -3   3   66.49   12.10
   6   3  -3   58.79    7.50
  -6  -3  -3   60.49   13.50
   6  -3   3   70.79    8.40
  -6  -3   4   81.69   16.80
  -6   3  -4   84.19   10.10
   6  -3  -4   58.59    8.50
  -6   3   4   73.79   17.90
   6   3  -4   69.09    9.00
  -6   3   4   71.49    8.90
   6  -3   4   89.09   16.70
   6   3   5    6.70    7.60
   6  -3   5    7.10    8.00
  -6   3   5   -4.10    3.50
   6   3  -5    0.90    2.30
  -6  -3   6   45.30   15.90
   6   3   6   40.30   14.30
   6  -3   6   56.19   16.00
   6   3  -6   69.49    9.30
  -6   3   6   42.40   15.60
  -6  -3   7   46.30   17.90
   6   3   7   54.89   17.80
  -6   3   7   67.49   19.60
   6  -3   7   59.29   15.90
   6   3  -7   50.29   10.60
  -6  -3   8    5.60   11.70
   6   3   8  -10.60    8.00
   6  -3   8   -0.40    9.90
  -6   3   8  -10.40    7.80
   6   3  -8   -5.30    2.50
   6   3   9  -10.50    7.20
  -6  -3   9  -15.80   13.20
   6  -3   9    0.40    9.00
  -6   3   9   25.80   12.20
   6  -4   0   65.79    6.70
   6   4   0   80.19    7.90
  -6  -4   0   73.89    7.60
   6   4   0   80.29    7.70
  -6   4   0   83.99    6.90
   6  -4   0   84.29    8.00
  -6  -4   0   73.39    8.20
  -6   4   0   85.19    8.10
  -6   4  -1    0.90    1.70
  -6  -4   1    3.10    1.30
  -6   4  -1    4.70    1.50
  -6  -4   1    4.00    1.50
   6   4   1    3.60    2.20
   6  -4   1    1.10    1.70
  -6  -4  -1    5.60    2.50
  -6   4   1    1.80    0.70
   6  -4   1    3.40    1.30
  -6  -4   2  600.54   48.20
  -6   4  -2  569.64   52.19
   6   4   2  596.84   53.09
  -6   4  -2  599.64   48.30
   6   4  -2  626.34   48.30
   6  -4   2  562.04   51.29
  -6  -4  -2  564.84   53.29
   6  -4   2  494.15   47.90
  -6   4   2  496.15   47.20
  -6  -4   3   -4.70    2.60
  -6  -4   3    0.80    1.60
   6   4   3   -1.20    3.20
  -6   4  -3   -0.10    1.00
   6   4  -3    0.10    1.50
  -6  -4  -3   -0.20    4.10
   6  -4   3    0.20    3.60
  -6   4   3    0.20    1.10
   6  -4   3   -0.50    1.30
   6   4   4   15.50    7.10
  -6   4  -4   14.40    4.50
  -6  -4   4   13.50    7.40
  -6   4   4   -1.50    5.40
   6  -4   4   12.30    6.10
  -6   4   4    7.40    3.10
   6   4  -4    9.20    3.10
  -6   4  -5    6.30    3.00
  -6  -4   5    3.90    7.90
   6   4   5    3.70    5.50
   6   4  -5    8.50    3.70
   6  -4   5   -1.00    6.60
  -6   4   5    4.10    6.10
  -6  -4   6  136.99   27.00
   6   4   6  128.99   25.90
  -6   4   6  152.48   28.80
   6  -4   6  127.29   24.80
   6   4  -6  139.99   16.20
   6   4   7    5.10    8.50
  -6  -4   7    2.50    9.30
   6  -4   7    0.30    7.40
  -6   4   7   -9.80    8.20
   6   4  -7    6.70    4.30
   6   4   8    0.10    9.00
  -6  -4   8   11.80   11.00
   6  -4   8    8.90    8.50
   6   4  -8   15.40    7.00
  -6   4   8   24.30   15.10
   6   4   9   10.50   10.70
  -6  -4   9  -10.40   14.10
  -6   4   9   24.30   11.00
   6  -4   9    8.50   10.90
  -6   5   0   85.09    6.70
  -6  -5   0   71.79    7.50
   6  -5   0   60.99    6.50
   6   5   0   71.39    7.50
  -6   5   0   75.89    7.90
  -6  -5   0   76.89    8.20
   6  -5   0   74.09    7.60
   6   5   0   76.69    7.60
   6   5   1    7.70    2.20
  -6  -5   1   10.30    2.40
  -6   5  -1    8.80    2.00
  -6  -5   1    9.90    2.00
   6   5   1   10.10    3.70
  -6   5  -1    6.60    2.60
  -6  -5  -1   10.10    3.70
   6  -5   1   10.20    2.70
  -6   5   1   10.20    1.30
   6   5  -1    8.60    2.20
   6  -5   1    8.00    1.90
  -6   5  -2  506.15   49.00
   6   5   2  555.44   50.19
  -6  -5   2  509.35   45.20
  -6   5  -2  529.75   45.40
  -6  -5  -2  557.84   50.99
   6  -5   2  519.15   48.10
   6   5  -2  526.85   45.40
   6  -5   2  538.65   45.30
  -6   5  -3  157.28   15.90
  -6  -5   3  174.68   22.00
  -6  -5   3  165.68   16.00
  -6   5  -3  147.59   22.70
   6   5   3  167.28   22.20
   6   5  -3  146.89   15.70
  -6  -5  -3  166.48   22.60
   6  -5   3  179.58   20.80
  -6   5   3  143.39   15.10
   6  -5   3  180.48   16.60
  -6   5  -4  123.19   13.60
   6   5   4   87.89   18.60
  -6  -5   4  132.89   20.50
   6   5  -4  133.49   13.40
  -6   5   4   97.39   11.90
  -6   5   4  100.19   21.20
   6  -5   4  128.09   18.20
  -6   5  -5    6.20    3.40
   6   5   5    7.40    7.10
  -6  -5   5    1.70    5.90
   6   5  -5    9.00    4.00
   6  -5   5    2.90    8.30
  -6   5   5   12.40    7.10
  -6  -5   6   75.79   19.10
   6   5   6   76.89   18.60
  -6   5  -6   98.69   12.90
  -6   5   6   91.29   22.70
   6   5  -6   82.79   11.60
   6  -5   6   73.39   18.00
   6   5   7   -6.10    6.90
  -6  -5   7   -5.20    8.10
   6   5  -7    3.00    3.10
  -6   5   7   -9.60    8.00
   6  -5   7   -8.90    6.90
   6   5   8    9.00    9.40
   6  -5   8   19.70    6.20
  -6   5   8    7.00   10.10
  -6  -5   9    9.30   16.40
   6   5   9    2.50   13.00
  -6   5   9   18.60   13.80
   6   5  -9   -3.70    5.20
   6  -5   9    2.10   10.30
  -6   6   0  417.06   36.50
  -6   6   0  417.16   35.40
   6  -6   0  405.66   35.30
   6   6   0  428.06   36.20
   6  -6   0  422.86   36.30
   6   6   0  451.35   36.50
  -6  -6   0  409.66   37.00
  -6  -6   0  458.75   36.50
  -6  -6   1   26.60    3.50
   6   6   1   22.10    3.80
  -6   6  -1   29.30    3.40
  -6   6  -1   20.10    4.50
  -6  -6   1   27.20    3.20
   6   6   1   21.80    5.10
  -6  -6  -1   14.80    4.80
   6   6  -1   21.00    3.80
   6  -6   1   17.70    3.70
  -6   6   1   24.20    2.40
   6  -6   1   15.60    3.00
  -6  -6   2   21.60    3.90
   6   6   2   16.00    5.70
  -6   6  -2   16.00    5.20
  -6   6  -2   15.90    3.40
  -6  -6  -2   15.20    5.80
   6  -6   2   18.50    5.30
   6   6  -2   18.60    3.70
   6  -6   2   12.90    3.10
  -6   6  -3    0.10    1.50
  -6   6  -3    1.70    3.30
  -6  -6   3    0.10    1.60
   6   6   3    5.10    4.10
  -6  -6   3    0.80    3.20
   6  -6   3    3.50    2.40
   6   6  -3   -0.90    1.50
  -6  -6  -3    7.90    6.40
   6  -6   3   -3.20    2.20
  -6   6   3    0.30    1.30
   6   6   4    0.90    5.70
  -6  -6   4   -6.50    2.80
  -6   6  -4   -2.50    1.90
   6   6  -4   -0.70    1.30
  -6   6   4    2.30    1.90
  -6   6   4   -3.10    5.20
   6  -6   4   -0.80    4.50
   6   6   5   21.80   10.50
  -6   6  -5   30.40    7.20
  -6  -6   5   39.10   12.60
  -6   6   5   27.00   11.90
   6   6  -5   27.30    6.30
  -6  -6   6   10.30    8.60
  -6   6  -6   -5.10    2.60
   6   6   6   -3.60    5.50
   6   6  -6    0.80    3.00
  -6   6   6    5.20    7.70
   6  -6   6   -1.20    5.60
   6   6   7   25.50   12.10
  -6  -6   7   26.30   13.00
   6  -6   7   37.00   13.50
  -6   6   7   31.00   14.10
   6   6  -7   38.10    8.30
  -6  -6   8  -12.70    9.00
   6   6   8    0.80    4.80
  -6   6   8   15.70   11.40
   6   6  -8    1.70    4.00
   6  -6   8   -9.00    8.20
  -6  -6   9   30.70   12.50
   6   6   9   13.60   12.30
  -6   6   9   16.00   14.80
   6  -6   9   12.30   13.80
   6   6  -9   15.20    7.00
   6   7   0    8.00    1.90
  -6   7   0    9.80    2.30
  -6  -7   0   10.50    2.50
  -6  -7   0   10.20    2.50
   6   7   0    7.70    2.10
   6  -7   0    9.50    1.70
  -6   7   0   11.00    1.80
   6   7   1  328.47   32.40
   6   7   1  350.86   30.60
  -6  -7   1  364.86   29.70
  -6   7  -1  340.97   31.90
  -6  -7   1  334.77   30.40
  -6   7   1  351.36   29.20
  -6  -7  -1  334.27   33.20
   6  -7   1  390.66   30.20
   6   7  -1  357.06   30.70
   6  -7   1  333.87   30.80
  -6   7  -2    7.70    2.40
   6   7   2    4.20    3.60
  -6   7  -2    4.50    3.40
  -6  -7   2    6.10    2.30
   6  -7   2    7.90    3.30
   6  -7   2    9.60    2.80
   6   7  -2    7.70    2.40
  -6  -7  -2    8.00    4.90
  -6   7  -3  296.27   29.40
   6   7   3  322.47   35.90
  -6  -7   3  319.37   34.90
  -6   7  -3  306.77   34.80
  -6  -7   3  317.47   29.50
  -6  -7  -3  372.56   37.90
  -6   7   3  317.57   28.50
   6   7  -3  328.07   29.70
   6  -7   3  341.47   29.80
   6  -7   3  340.97   33.80
  -6   7  -4    1.40    2.20
  -6  -7   4    1.50    3.90
   6   7   4    2.20    5.40
  -6   7   4   -0.30    1.80
   6  -7   4    0.20    4.00
  -6   7   4    5.30    6.40
   6   7  -4    1.50    2.10
  -6   7  -5   32.20    7.40
   6   7   5   45.80   14.40
  -6  -7   5   32.10    9.90
  -6   7   5   15.90    9.80
   6   7  -5   35.70    7.20
  -6  -7   6   21.00   11.70
  -6   7  -6   13.60    5.70
   6   7   6    7.60   10.40
  -6   7   6   25.30   12.10
   6  -7   6   15.00    8.40
   6   7  -6   14.00    5.30
  -6  -7   7    7.90    7.80
   6   7   7   20.30   10.60
  -6   7  -7   12.60    4.50
  -6   7   7   16.60   11.20
   6  -7   7    8.20    7.50
   6   7  -7    0.40    3.10
   6   7   8   12.00   10.30
  -6  -7   8   21.90   13.10
   6  -7   8    8.90    9.10
   6   7  -8    9.70    5.40
  -6   7   8    8.00   11.20
   6   7   9    1.40   11.80
   6  -7   9    0.00   10.00
  -6   7   9  -16.60   12.50
   6   7  -9    0.70    4.00
  -6  -8   0    2.60    1.70
   6   8   0    3.40    1.20
  -6   8   0    1.50    1.00
   6   8   0    1.70    1.40
  -6  -8   0    1.60    1.40
  -6   8   0    4.40    1.50
   6  -8   0    1.80    0.90
  -6  -8   1   38.70    4.60
  -6   8  -1   41.80    6.20
  -6  -8   1   40.90    5.40
   6   8   1   53.29    7.60
  -6   8  -1   46.20    5.10
   6   8   1   45.80    5.50
   6  -8   1   40.60    4.90
   6   8  -1   42.60    5.50
  -6  -8  -1   38.60    7.50
  -6   8   1   37.50    4.20
   6  -8   1   41.50    5.40
   6   8   2   33.60    8.40
  -6  -8   2   45.00    5.70
  -6   8  -2   31.00    7.30
   6   8  -2   36.00    5.20
   6  -8   2   43.70    5.40
  -6  -8  -2   29.70    8.40
   6  -8   2   35.50    6.60
  -6   8  -3   10.10    5.30
  -6   8  -3   12.00    3.50
  -6  -8   3   10.40    4.70
   6   8   3   15.60    6.90
  -6  -8  -3    0.70    5.70
  -6   8   3   13.30    2.90
   6   8  -3   13.80    3.80
   6  -8   3   10.20    4.30
   6  -8   3   12.70    3.60
  -6  -8   4   20.10    8.40
  -6   8  -4   17.60    7.30
   6   8   4   12.70    7.70
  -6   8  -4   13.90    4.40
   6   8  -4   15.30    4.40
  -6   8   4   18.00    4.40
   6  -8   4   18.30    6.90
  -6   8   4    7.80    7.20
  -6  -8   5    5.20    4.40
  -6   8  -5    9.20    4.40
   6   8   5   20.30    8.90
   6   8  -5    2.20    3.10
  -6   8   5   -3.40    7.00
   6  -8   5    3.70    7.30
   6   8   6  -11.10    5.10
  -6  -8   6    2.40    7.70
  -6   8   6    6.90    8.40
   6   8  -6   -3.20    2.10
   6  -8   6   -6.00    4.80
  -6  -8   7    0.50    8.50
  -6   8  -7    7.20    7.40
   6   8   7   -0.60   10.80
   6   8  -7    8.20    4.90
   6  -8   7   15.30    9.20
   6   8   8   19.40   11.20
  -6  -8   8    1.50   10.50
  -6   8   8   10.00   10.00
   6   8  -8    1.60    3.40
   6  -8   8    0.50   10.20
  -6  -8   9    8.40   13.30
   6   8   9   14.40    8.60
   6  -8   9   -2.50   12.70
  -6   8   9   16.50   13.40
  -6   9   0   23.70    3.80
  -6  -9   0   30.00    4.70
   6  -9   0   27.50    3.30
   6   9   0   29.90    3.60
  -6   9   0   25.00    3.30
   6   9   0   22.10    4.20
  -6  -9   0   27.00    4.60
   6   9   1    2.90    1.50
   6   9   1    3.60    2.30
  -6  -9   1    2.60    1.70
  -6   9  -1    7.00    2.60
  -6  -9   1    4.40    1.30
  -6   9  -1    4.00    1.60
  -6   9   1    4.30    1.20
  -6  -9  -1    9.00    3.20
   6  -9   1    4.40    1.70
   6  -9   1    5.50    1.70
   6   9  -1    4.60    2.10
   6   9   2   36.80    8.70
   6   9   2   41.60    5.60
  -6  -9   2   29.50    6.60
  -6  -9   2   30.20    5.40
  -6   9  -2   26.70    5.20
  -6   9  -2   26.40    7.10
  -6   9   2   38.70    4.30
   6   9  -2   42.50    5.70
   6  -9   2   27.40    5.80
   6  -9   2   39.30    5.20
  -6  -9  -2   37.40    9.70
   6   9   3    1.70    4.20
  -6  -9   3    5.90    3.50
  -6   9  -3    2.40    2.20
  -6   9  -3   -5.30    2.50
  -6  -9  -3   -0.60    4.60
  -6   9   3    2.20    3.90
  -6   9   3   -0.50    2.00
   6   9  -3    1.70    2.20
   6  -9   3    2.10    2.70
  -6   9  -4   32.70    6.50
  -6  -9   4   17.90    7.70
  -6   9  -4   33.30   10.50
   6   9   4    8.60    6.50
   6  -9   4   10.00    6.30
   6   9  -4   29.50    6.30
  -6   9   4   15.40    8.90
  -6   9   4   16.80    4.00
  -6   9  -5    1.00    2.10
  -6  -9   5    8.70    6.20
   6   9   5    1.50    7.30
   6   9  -5    5.90    3.00
   6  -9   5    7.30    5.90
  -6   9   5   12.60    9.30
  -6  -9   6   -2.00    6.00
   6   9   6   15.10    8.40
  -6   9  -6    7.40    4.10
   6  -9   6   19.60    9.60
  -6   9   6    8.40    8.40
   6   9  -6   10.90    4.50
  -6  -9   7  -13.90    5.90
  -6   9  -7    7.10    3.70
  -6   9   7   10.30   12.80
   6  -9   7   -1.60    7.40
   6   9   8   -2.00    5.60
   6  -9   8   -2.40    8.30
  -6   9   8   -3.60   12.90
   6   9  -8    2.20    4.60
   6   9   9    1.70   11.40
  -6  -9   9    8.00   13.70
   6  -9   9    5.90   10.40
   6   9  -9    4.90    6.30
  -6   9   9    4.00   13.30
  -6  10   0   23.40    3.10
   6 -10   0   21.10    2.90
   6  10   0   20.20    3.00
  -6 -10   0   17.20    3.70
  -6 -10   0   23.00    4.50
   6  10   0   19.40    3.90
  -6  10   0   20.80    3.30
   6  10   1   19.00    4.90
  -6  10  -1   26.40    4.30
  -6 -10   1   28.20    4.80
  -6 -10   1   29.40    3.50
   6  10   1   25.50    4.50
  -6  10  -1   21.20    4.60
   6 -10   1   21.20    3.80
   6  10  -1   22.70    4.60
  -6 -10  -1   34.60    6.70
  -6  10   1   23.30    3.10
   6 -10   1   25.00    3.70
  -6 -10  -1   20.50    4.30
  -6  10  -2  115.09   14.80
  -6 -10   2  110.69   12.20
   6  10   2  112.69   12.30
  -6 -10   2  106.99   13.80
  -6  10  -2  129.79   12.50
   6  10   2  120.69   15.90
  -6  10   2  121.99   11.80
   6 -10   2  123.49   12.20
   6  10  -2  112.79   12.50
   6 -10   2  119.79   13.00
  -6 -10  -2  109.59   17.20
  -6  10  -3    3.40    2.40
   6  10   3    1.50    5.40
  -6 -10   3    1.60    3.30
  -6  10   3    5.00    5.20
   6 -10   3    5.70    3.00
  -6 -10  -3    6.00    5.20
   6  10  -3   -0.80    1.50
  -6 -10   4   30.90   10.20
  -6  10  -4   32.30    7.10
   6  10   4   33.50   11.30
  -6  10  -4   33.20   10.50
   6  10  -4   25.40    6.00
  -6  10   4   39.20   15.00
  -6  10   4   34.00    6.00
   6 -10   4   37.20    9.10
   6  10   5   -5.40    6.70
  -6 -10   5   -0.90    7.00
  -6  10  -5    5.50    3.20
   6  10  -5   10.40    4.10
  -6  10   5    0.90    5.90
   6 -10   5   -5.90    4.90
   6  10   6    5.50    9.20
  -6 -10   6    2.60    7.90
  -6  10  -6    5.60    4.70
   6  10  -6    8.00    4.10
  -6  10   6    4.50    9.40
   6 -10   6    4.40    7.30
   6  10   7    2.70   10.20
  -6 -10   7    5.30   11.50
  -6  10  -7   14.40    6.10
   6 -10   7    7.90    8.20
   6  10  -7   10.40    5.00
  -6  10   7   35.00   12.30
   6  10   8  -15.30    8.40
  -6 -10   8   15.60   11.00
  -6  10  -8    6.30    5.80
  -6  10   8   18.90   14.70
   6 -10   8   10.80    9.70
   6  10  -8   -1.10    3.50
  -6 -10   9   -1.90   13.40
   6  10  -9    0.00    4.10
   6 -10   9   -7.60    7.90
   6  11   0   45.00    4.60
  -6  11   0   33.30    4.50
  -6  11   0   38.60    5.20
  -6 -11   0   40.30    5.50
   6 -11   0   41.90    4.80
   6  11   0   36.30    5.30
  -6 -11   0   42.30    5.70
  -6  11  -1  594.04   52.49
   6  11   1  544.05   51.49
   6  11   1  715.23   54.39
  -6 -11   1  587.94   51.79
  -6  11  -1  524.25   50.89
  -6 -11   1  578.64   50.29
   6 -11   1  576.94   50.99
  -6  11   1  643.44   50.49
  -6 -11  -1  613.44   52.09
   6 -11   1  632.14   50.89
   6  11  -1  612.84   51.99
  -6 -11  -1  626.44   54.79
  -6  11  -2  842.52   74.29
  -6  11  -2  795.62   71.09
   6  11   2  810.72   71.39
  -6 -11   2  861.31   72.99
   6  11   2  794.82   75.39
   6  11  -2  846.52   71.69
   6 -11   2  953.80   71.39
  -6  11   2  837.02   69.89
   6 -11   2  828.22   71.69
  -6 -11  -2  804.32   76.89
  -6  11  -3   37.00    6.70
   6  11   3   29.70    9.20
  -6 -11   3   29.30    7.70
  -6  11  -3   31.80    8.40
  -6 -11  -3   36.90   11.40
   6  11  -3   30.00    6.00
   6 -11   3   33.40    7.30
  -6  11   3   52.69   14.10
  -6  11  -4   -1.90    1.40
  -6  11  -4   -5.90    5.50
  -6 -11   4   -3.30    3.70
   6  11   4    7.30    6.00
   6 -11   4    0.40    4.60
   6  11  -4    0.40    1.90
  -6  11   4   -0.90    2.10
   6  11   5   -2.20    7.20
  -6  11  -5    2.40    3.00
  -6 -11   5   -7.60    5.10
  -6  11   5   -2.80    6.30
   6  11  -5   10.80    4.40
   6 -11   5    0.80    4.50
  -6  11  -6    5.80    4.50
   6  11   6    0.30    6.50
  -6 -11   6   -0.20    6.20
   6 -11   6   -4.50    7.20
   6  11  -6    0.70    2.00
  -6  11   6    8.70    9.40
  -6 -11   7    2.90   10.20
  -6  11  -7    9.50    5.70
   6  11   7    4.50    7.70
   6 -11   7   19.70   10.10
  -6  11   7    7.20   10.40
   6  11  -7    7.90    5.30
  -6 -11   8    4.90   13.80
   6  11   8   -4.20   11.70
  -6  11  -8    5.00    5.10
  -6  11   8   -5.20    9.80
   6  11  -8    8.20    5.50
   6 -11   8   12.10   10.40
  -6 -11   9  -11.90   13.30
  -6  11   9  -23.90   17.50
   6 -11   9  -11.60   11.20
  -6  12   0   57.09    7.00
   6  12   0   70.59    8.10
  -6 -12   0   72.79    8.40
  -6  12   0   66.99    7.60
   6  12   0   72.79    6.70
   6 -12   0   64.29    7.20
  -6 -12   0   76.89   11.00
   6  12   1   52.69    8.20
  -6 -12   1   71.19    8.90
   6  12   1   65.89    7.70
  -6 -12   1   60.69    5.80
  -6  12  -1   68.49    8.20
  -6  12  -1   43.90    6.60
   6 -12  -1   61.49    6.60
  -6 -12  -1   55.09    7.60
   6 -12   1   58.79    6.80
  -6  12   1   66.89    6.50
   6  12  -1   58.49    7.70
   6 -12   1   56.09    6.60
  -6 -12  -1   63.79    9.90
  -6  12  -2    2.70    3.10
  -6 -12   2   -1.60    1.40
  -6 -12   2    1.60    1.00
   6  12   2    5.60    3.80
  -6  12  -2    2.20    1.80
   6  12   2   -1.30    0.90
  -6  12   2   -0.40    0.90
  -6 -12  -2    9.40    4.70
   6 -12   2    1.20    1.60
   6 -12   2    1.10    1.60
   6  12  -2    0.70    1.60
  -6 -12   3   14.80    5.30
  -6  12  -3   21.30    5.10
  -6  12  -3   19.60    7.10
   6  12   3   15.90    4.20
   6  12   3   15.90    7.10
  -6  12   3   19.40    3.80
  -6  12   3   11.30    7.90
  -6 -12  -3    6.70    8.30
   6 -12   3   13.80    4.70
   6  12   4  119.29   24.10
  -6  12  -4  119.29   14.40
  -6 -12   4  117.79   18.50
  -6  12  -4  152.28   23.30
  -6  12   4  118.79   13.10
   6 -12   4  126.89   17.20
   6  12  -4  123.69   14.60
  -6  12   4  109.29   23.80
  -6 -12   5   36.40   11.10
   6  12   5   31.90   12.60
  -6  12  -5   31.00    7.30
   6 -12   5   45.20   10.80
  -6  12   5   29.90   14.10
   6  12  -5   22.60    6.40
  -6 -12   6   14.00   10.90
   6  12   6    4.40    8.80
  -6  12  -6    6.00    4.20
   6 -12   6    4.90    7.40
   6  12  -6   12.10    4.80
  -6  12   6   27.60   10.10
  -6 -12   7   -9.50    6.10
  -6  12  -7    2.80    3.60
   6  12   7   10.70   10.40
  -6  12   7   11.40    9.40
   6  12  -7    3.80    3.80
   6 -12   7   -1.10    8.10
  -6  12  -8    6.90    5.20
   6  12   8    9.60   12.40
   6 -12   8    2.30    9.40
   6  12  -8    8.00    5.10
  -6  12   8   10.40   13.40
   6  12   9   -3.00   13.60
  -6 -12   9  -12.40   15.50
  -6  12   9  -10.80   15.10
   6 -12   9   -1.10    9.70
   6  12  -9   14.70    5.90
   6  13   0    2.80    1.70
   6 -13   0    1.80    1.60
   6  13   0    3.10    1.10
  -6  13   0    1.40    1.50
  -6  13   0    4.00    1.70
  -6  13  -1   38.30    6.10
   6  13   1   37.10    7.50
   6 -13  -1   44.10    5.20
   6  13   1   36.50    6.20
  -6  13  -1   46.20    5.70
  -6 -13  -1   38.90    8.30
   6  13  -1   47.10    6.30
   6 -13   1   30.10    4.80
  -6  13   1   44.70    5.80
  -6  13   1   45.10    5.00
   6  13   2    0.30    2.30
   6  13   2   -1.40    1.40
  -6  13  -2   -1.70    1.30
  -6 -13   2   -1.00    1.70
  -6 -13   2    1.00    0.90
  -6  13  -2   -1.40    2.60
  -6  13   2    0.40    1.10
   6  13  -2   -0.60    1.70
   6 -13   2    0.10    1.50
   6 -13   2   -0.50    1.60
  -6 -13  -2   -1.80    4.40
  -6  13  -3    8.80    5.30
  -6 -13   3    9.10    4.70
  -6  13  -3   11.30    3.70
   6  13   3   17.70    6.90
   6  13   3    9.70    3.40
  -6  13   3    8.30    2.50
  -6  13   3   13.00    9.40
   6 -13   3   10.00    4.00
   6  13  -3    7.90    3.20
  -6  13  -4   29.00    6.70
  -6 -13   4   41.10    9.80
  -6  13  -4   38.90   11.30
  -6  13   4   10.60    8.60
   6 -13   4   31.00    8.10
   6  13  -4   43.50    7.90
  -6  13   4   27.40    5.70
   6  13   5   18.90   10.60
  -6 -13   5    5.30    7.70
  -6  13  -5   14.20    5.10
  -6  13   5   11.40   10.40
   6 -13   5   15.30    7.40
   6  13  -5   15.70    5.70
   6  13   6   14.30    8.30
  -6  13  -6   -0.40    2.60
  -6 -13   6    6.20    9.00
   6 -13   6   -3.10    6.40
  -6  13   6    8.80    8.50
   6  13   7   -5.30    7.70
  -6 -13   7    6.40    8.70
  -6  13  -7    1.60    4.40
  -6  13   7  -15.50    6.30
   6  13  -7    0.10    2.60
   6 -13   7   -6.60    8.10
  -6  13  -8   -3.50    3.40
   6  13   8   18.40   12.80
  -6  13   8   -8.90   10.50
   6  13  -8   14.60    6.00
   6 -13   8    5.60   11.10
  -6 -13   9  -12.60   14.50
   6  13   9  -23.30   11.30
   6  13  -9    3.80    4.70
  -6  13   9   15.40   15.30
   6 -13   9   -8.90   10.00
  -6  14   0   52.09    6.00
  -6  14   0   43.50    6.00
   6  14   0   42.00    7.40
   6 -14   0   54.69    6.20
   6  14   0   48.40    4.80
   6 -14  -1  221.68   21.10
   6  14   1  242.88   22.30
   6  14   1  248.08   24.60
  -6  14  -1  228.78   21.70
  -6  14  -1  215.58   22.30
  -6  14   1  230.38   21.50
   6  14  -1  213.08   22.20
  -6 -14  -1  259.47   25.10
  -6  14   1  258.97   21.10
   6 -14   1  224.88   21.50
  -6  14  -2    2.30    2.20
  -6 -14   2    3.50    1.00
   6  14   2   -0.50    1.10
  -6 -14   2    3.70    1.70
  -6  14  -2   -1.00    3.10
   6  14   2    5.00    3.80
  -6 -14  -2    6.20    4.50
   6 -14   2    1.90    1.60
   6  14  -2    1.20    2.10
  -6  14   2    2.10    1.50
  -6  14  -3   -2.50    3.50
   6  14   3    3.30    5.00
  -6  14  -3    4.30    2.70
  -6  14   3    2.90    6.30
   6  14  -3    0.20    2.30
   6 -14   3    2.90    2.90
  -6  14   3    2.00    1.90
  -6  14  -4   34.40    7.30
   6  14   4   33.60   10.00
  -6  14  -4   34.30   10.90
   6  14   4   26.40    6.40
  -6 -14   4   11.80    6.80
   6 -14   4   20.30    6.90
  -6  14   4   37.90   13.00
  -6  14   4   28.80    5.60
   6  14  -4   36.00    7.60
  -6 -14   5   42.70   12.80
  -6  14  -5   33.60    7.90
   6  14   5   53.59   15.90
   6  14  -5   43.60    8.90
   6 -14   5   43.20   10.80
  -6  14   5   55.59   18.30
  -6  14  -6   11.90    5.50
  -6 -14   6   20.20    9.30
   6  14   6   34.30   13.00
   6  14  -6   19.50    6.10
   6 -14   6    2.30    6.60
  -6  14   6   24.10   14.40
  -6 -14   7   16.30    8.70
  -6  14  -7   -0.10    3.80
   6  14   7    4.10   10.10
   6  14  -7   12.50    5.80
   6 -14   7   13.10   10.10
  -6  14   7   19.00   14.70
   6  14   8  -10.50    9.10
  -6  14  -8   -3.20    4.30
  -6 -14   8   10.20   11.10
   6  14  -8    2.20    4.10
   6 -14   8    5.10    9.60
  -6  14   8   16.70   14.00
  -6  15   0   58.39    6.60
   6  15   0   58.49    7.70
  -6  15   0   49.20    6.50
   6  15   1   -0.20    2.00
   6 -15  -1    3.40    1.80
  -6  15  -1    4.80    2.30
   6  15   1    3.90    2.50
  -6  15  -1    3.30    2.10
  -6  15   1    2.90    1.40
   6  15  -1    3.90    2.50
   6 -15   1    0.10    2.00
  -6  15   1    2.30    1.80
  -6  15  -2   83.79   11.50
   6  15   2   63.49   12.60
  -6  15  -2   88.09   10.10
   6  15   2   92.49   10.30
  -6  15   2   86.09   17.20
   6 -15   2   86.89    9.50
  -6  15   2   80.39    8.80
  -6 -15  -2   70.99   14.30
   6  15  -2   76.69   10.20
  -6 -15   3   83.09   11.70
  -6  15  -3   91.29   14.60
   6  15   3   76.39   16.10
   6  15   3   99.29   11.40
  -6  15  -3   98.59   13.40
   6 -15   3   96.39   11.50
  -6  15   3   75.19   17.80
   6  15  -3   81.19   11.50
  -6  15   3   96.09    9.90
  -6  15  -4  112.29   16.00
   6  15   4  174.58   25.40
  -6 -15   4  133.19   19.00
   6  15   4  153.68   16.90
  -6  15  -4  171.98   23.00
  -6  15   4  158.48   29.30
  -6  15   4  161.68   15.60
   6 -15   4  156.58   18.70
   6  15  -4  154.18   17.40
  -6  15  -5   -0.50    2.00
  -6 -15   5   -1.50    6.50
   6  15   5   -2.00    7.30
   6  15   5   -1.10    2.20
   6 -15   5   -8.70    3.50
  -6  15   5   -2.60    6.60
   6  15  -5   -0.80    1.30
  -6 -15   6   67.19   15.20
   6  15   6   29.80   12.60
  -6  15  -6   25.80    8.20
   6  15  -6   31.00    8.50
   6 -15   6   27.50   10.20
  -6  15   6   28.30   14.50
  -6  15  -7   12.60    4.60
   6  15   7   12.90   11.40
  -6 -15   7  -12.30   10.20
   6 -15   7   15.00    8.00
   6  15  -7    4.60    5.10
  -6  15   7   -6.10    9.50
   6  15   8   31.60   10.20
  -6 -15   8  -18.70   11.90
  -6  15  -8   -6.20    4.20
   6  15  -8    5.00    5.20
   6 -15   8    4.30    9.50
  -6  15   8    1.00   14.40
  -6  16   0    1.20    1.60
  -6  16   0    2.50    1.60
   6  16   0    2.00    2.20
   6 -16   0    2.40    1.80
  -6  16  -1    1.80    1.90
   6  16   1    5.30    2.90
   6  16   1    2.40    2.50
  -6  16  -1    4.40    2.00
   6 -16   1    2.20    2.10
  -6  16   1    4.00    1.80
  -6  16   1    0.90    2.00
  -6  16  -2   -3.90    2.80
   6  16   2   -4.00    2.80
  -6  16  -2    2.20    2.60
  -6  16   2    2.50    1.90
   6  16  -2    0.20    2.40
  -6  16   2    0.80    5.10
  -6  16  -3  216.08   21.00
  -6 -16   3  204.38   20.30
   6  16   3  204.08   20.70
  -6  16  -3  195.78   24.20
   6  16   3  193.08   25.60
  -6 -16   3  196.78   17.90
  -6  16   3  238.08   31.30
   6 -16   3  194.28   20.00
   6  16  -3  206.88   21.40
  -6  16   3  196.98   19.00
  -6  16  -4   42.20    8.70
  -6 -16   4   43.30    8.70
   6  16   4   31.70   11.20
   6  16   4   36.90    7.60
  -6  16  -4   41.90   11.20
   6 -16   4   23.60    6.70
  -6  16   4   40.40    6.50
  -6  16   4   48.80   15.20
   6  16  -4   37.00    8.10
  -6  16  -5    0.90    3.30
   6  16   5   11.60    8.50
   6  16   5    6.50    3.30
  -6 -16   5  -10.80    4.80
  -6  16   5    2.10    2.00
   6  16  -5    1.70    3.30
   6 -16   5   -7.20    4.50
  -6  16   5   15.40    9.90
   6  16   6    0.70    8.40
  -6 -16   6    6.50    7.90
  -6  16  -6    0.20    3.90
   6  16  -6    0.20    2.80
   6 -16   6    2.90    5.90
  -6  16   6   15.70   10.00
   6  16   7    4.40   10.90
  -6 -16   7   15.80   10.10
  -6  16  -7    7.30    5.00
   6  16  -7    2.40    5.00
  -6  16   7   -1.10    8.70
   6 -16   7    6.20    7.00
   6  16   8   43.80   14.00
  -6 -16   8   -3.10   13.30
  -6  16  -8    4.40    5.60
   6  16  -8    2.20    5.50
  -6  16   8   49.10   13.10
   6 -16   8   -0.70   11.50
  -6  17   0  197.48   19.30
   6  17   0  208.08   20.80
   6 -17   0  215.78   19.60
  -6  17   0  200.98   19.40
  -6  17  -1    8.70    2.70
   6 -17  -1    2.70    2.20
   6  17   1    8.80    3.70
   6  17   1    9.70    3.40
  -6  17  -1    8.70    3.10
   6  17  -1    8.90    3.70
  -6  17   1    7.40    2.80
  -6  17   1   10.30    2.80
  -6  17  -2   20.80    5.00
   6  17   2   20.90    6.00
   6  17   2   18.00    4.90
  -6  17  -2   32.30    6.40
  -6  17   2   26.30    4.70
   6 -17   2   30.00    4.10
   6  17  -2   21.40    5.70
  -6  17   2    6.70    7.90
  -6  17  -3   83.89   15.00
   6  17   3  116.09   18.00
  -6 -17   3  104.69    9.60
   6  17   3   97.79   12.20
  -6 -17   3  102.99   10.90
  -6  17  -3  110.19   12.90
  -6  17   3  103.39   21.10
   6 -17   3  106.19   11.40
   6  17  -3  102.09   13.00
  -6  17   3   93.69   10.90
   6  17   4   24.50   10.20
  -6 -17   4   17.30    5.70
  -6  17  -4   25.20    6.60
  -6  17  -4    6.20    8.60
   6  17   4   23.80    6.10
   6 -17   4   16.90    5.10
  -6  17   4   10.90   10.10
  -6  17   4   22.00    4.80
   6  17  -4   15.10    5.40
   6  17   5    8.60    4.40
   6  17   5   13.50    9.50
  -6  17  -5    9.10    4.60
  -6 -17   5    4.60    7.00
  -6  17   5    4.90    3.20
   6  17  -5   13.50    5.40
   6 -17   5   24.20    5.60
  -6  17   5   17.30   11.80
  -6  17  -6   71.19   12.70
   6  17   6   79.79   20.60
  -6 -17   6   78.19   19.90
   6  17   6   67.69   12.10
  -6  17   6  101.89   24.80
   6  17  -6   54.79   11.40
   6 -17   6   72.29   15.00
  -6  17   6   65.69   10.80
  -6  17  -7    2.60    4.80
  -6 -17   7    2.30    9.20
   6  17   7    3.70   11.00
   6 -17   7    2.20    8.00
   6  17  -7    4.60    4.50
  -6  17   7    2.20   12.90
  -6  17  -8   14.10    6.80
  -6 -17   8   23.40   14.20
   6  17   8  -17.20   10.00
  -6  17   8   12.40   17.30
   6 -17   8  -11.30    8.70
  -6  18   0    3.40    2.00
  -6  18   0    2.90    2.30
   6  18   0    4.10    2.60
   6 -18   0    2.70    1.90
  -6  18  -1    3.10    2.20
   6  18   1    2.90    2.50
   6 -18  -1    9.10    3.40
  -6  18  -1   -0.50    2.50
   6  18   1    4.10    2.60
   6  18  -1    1.20    2.80
  -6  18   1    2.70    2.20
  -6  18   1    9.40    5.90
  -6  18   1    7.60    2.70
  -6  18  -2    6.60    2.60
   6  18   2   -3.40    3.50
   6  18   2    2.90    2.80
   6  18  -2    2.80    2.80
  -6  18   2    2.40    4.50
  -6  18   2   -1.50    1.60
  -6  18  -3  155.88   20.10
  -6  18  -3  150.08   17.60
   6  18   3  165.78   17.70
   6  18   3  169.08   22.90
   6  18  -3  167.98   18.50
   6 -18   3  162.48   16.00
  -6  18   3  184.38   26.90
  -6  18   3  164.28   16.30
  -6  18  -4   -3.00    2.10
  -6 -18   4    0.00    3.80
   6  18   4   -3.90    1.80
  -6  18  -4   -9.50    5.40
   6  18   4   -1.10    6.10
   6 -18   4   -0.60    2.90
   6  18  -4    3.90    3.30
  -6  18   4   -6.20    8.40
  -6  18   4    0.40    2.10
  -6 -18   5    6.90    7.10
   6  18   5   -0.40    3.10
   6  18   5    1.50    8.70
  -6  18  -5    0.60    3.10
  -6  18   5   10.00    9.60
   6 -18   5   -2.50    4.30
  -6  18   5    2.90    3.80
   6  18  -5    6.80    4.40
   6  18   6   36.70    9.40
  -6 -18   6   36.10   11.30
   6  18   6   26.50   12.30
  -6  18  -6   33.60    7.90
  -6  18   6   48.10    8.30
  -6  18   6   17.30   13.50
   6  18  -6   33.60    8.90
   6 -18   6   40.80   11.50
   6  18   7    2.50    4.30
   6  18   7  -12.00   10.00
  -6  18  -7   -4.30    2.90
  -6 -18   7   19.90    8.50
   6 -18   7   -8.40    6.80
  -6  18   7   -3.40    3.70
  -6  18   7  -24.60    9.40
   6  18  -7    6.30    5.20
  -6  18  -8    5.90    6.50
   6  18   8   52.09   15.40
   6  18   8   11.80    6.60
  -6 -18   8   19.60   13.20
   6  18  -8   14.20    5.70
  -6  18   8   33.60   17.20
   6 -18   8   -4.20   10.50
  -6  18   8    4.20    4.60
  -6  19   0    0.50    2.00
  -6  19   0    2.20    1.90
   6  19   0    4.10    2.50
   6 -19  -1   36.70    6.70
   6  19   1   20.00    4.30
   6  19   1   29.60    6.10
  -6  19  -1   17.70    4.60
  -6  19  -1   20.70    4.70
  -6  19   1   26.60    4.80
  -6  19   1   23.10    7.50
  -6  19   1   27.50    5.00
   6  19  -1   21.80    5.50
   6  19   2  187.78   21.40
   6  19   2  184.28   18.70
  -6  19  -2  204.08   18.80
  -6  19  -2  168.48   18.30
  -6  19   2  160.38   24.10
  -6  19   2  146.09   16.70
   6  19  -2  176.58   19.20
  -6  19  -3  131.09   16.30
   6  19   3   87.39   17.10
   6  19   3  110.89   13.40
  -6  19  -3   92.49   12.70
   6  19  -3  111.59   13.80
  -6  19   3  105.59   11.70
   6 -19   3  111.79   11.20
  -6  19   3   96.39   20.20
   6  19   4    3.80    3.70
   6  19   4    1.00    6.10
  -6  19  -4   -0.20    2.50
  -6 -19   4   -0.20    1.80
   6 -19   4    2.60    3.10
  -6  19   4   12.80    9.20
  -6  19   4    4.40    3.00
   6  19  -4    8.40    3.90
   6  19   5   51.19   15.30
  -6 -19   5   59.39   11.70
   6  19   5   54.29   10.20
  -6  19  -5   62.49   11.30
  -6  19   5   33.30   14.10
   6 -19   5   54.39   10.10
  -6  19   5   57.09    8.90
   6  19  -5   52.39   11.20
  -6  19  -6    1.50    3.40
  -6 -19   6    0.70    6.70
   6  19   6   16.20   10.10
   6  19   6    2.80    3.70
   6  19  -6    5.80    3.80
  -6  19   6   -1.40    3.10
   6 -19   6    0.80    4.70
   6  19   7   31.50    8.70
   6  19   7   48.70   16.40
  -6 -19   7   31.60   13.80
  -6  19  -7   20.40    6.80
   6  19  -7   45.10   10.50
  -6  19   7   47.30   19.70
  -6  19   7   24.10    6.80
   6 -19   7   52.49   11.80
   6  20   0   71.99    9.80
  -6  20   0   75.29    9.00
  -6  20   0   68.89   10.90
  -6  20   0   63.29    8.20
  -6  20  -1    9.20    3.10
   6  20   1    7.90    3.40
  -6  20  -1   12.00    3.50
   6  20   1   10.10    2.80
   6  20  -1   13.40    4.70
  -6  20   1   15.40    4.00
  -6  20   1   -1.80    5.30
  -6  20   1    7.00    3.10
  -6  20  -2   -1.20    2.20
   6  20   2   -3.00    3.00
  -6  20  -2   -0.70    2.20
   6  20   2    1.00    3.00
  -6  20   2   -3.90    1.70
   6  20  -2    2.50    3.20
  -6  20   2   -4.10    4.70
  -6  20   2   -1.30    2.10
   6  20   3    8.20    4.30
  -6  20  -3   10.80    4.10
  -6  20  -3   12.10    4.60
   6  20   3    6.20    7.10
  -6  20   3    7.80    8.00
  -6  20   3    5.30    2.90
   6  20  -3    2.70    3.80
  -6 -20   4   12.00    2.70
   6  20   4   11.80    8.80
   6  20   4   17.30    5.20
  -6 -20   4   13.70    3.20
  -6  20  -4    5.40    4.10
   6  20  -4    9.50    4.50
  -6  20   4   14.70    9.70
   6 -20   4   18.50    4.60
   6  20   5    2.00    3.50
  -6 -20   5   -0.20    3.60
   6  20   5   -4.90    8.10
   6  20  -5    3.90    2.90
  -6  20   5  -15.50    8.80
   6 -20   5    1.00    4.20
  -6  20   5   -3.90    2.50
   6  20   6   -8.10    7.50
  -6  20  -6    2.10    3.80
  -6 -20   6    1.60    6.80
   6  20   6   -7.20    3.30
  -6  20   6    0.90   10.70
   6  20  -6   -0.30    4.50
  -6  20   6   -2.40    3.10
   6 -20   6  -11.30    4.40
  -6 -20   7   -7.30   11.40
   6  20   7   15.00   13.60
  -6  20  -7   17.90    6.00
   6  20   7   19.30    7.40
   6  20  -7   16.50    6.50
   6 -20   7   23.70    9.90
  -6  20   7   17.60    5.60
  -6  20   7   33.80   18.40
  -6  21   0    0.00    1.80
   6  21   0   -0.30    2.50
  -6  21   0   -1.20    2.60
  -6  21   0    1.50    2.00
  -6  21  -1    6.20    3.10
   6  21   1    1.70    1.50
   6  21   1    1.80    2.50
  -6  21   1    2.60    2.50
  -6  21   1    1.80    4.80
  -6  21   1   -1.10    2.60
   6  21  -1    0.50    2.80
   6  21   2    0.50    2.80
  -6  21  -2   -3.90    1.70
   6  21   2   -1.60    2.40
  -6  21   2    0.40    2.10
  -6  21   2   -2.30    2.40
   6  21  -2   -1.80    2.00
  -6  21   2    1.80    6.30
   6  21   3   31.60    6.50
   6  21   3   13.10    8.40
  -6  21  -3   14.90    5.20
   6  21  -3   12.20    5.20
  -6  21   3   12.10    8.70
  -6  21   3   19.00    4.50
   6  21   4    6.10    3.70
  -6  21  -4    5.90    3.10
   6  21   4   16.70    9.10
   6  21  -4    1.00    5.40
  -6  21   4    1.30    2.80
   6 -21   4    0.50    2.60
  -6  21   4   11.30    9.00
  -6  21  -5   23.40    6.50
   6  21   5    7.10    8.20
   6  21   5   23.20    6.60
  -6 -21   5   21.00    6.20
   6  21  -5   27.50    7.40
  -6  21   5    9.60   12.20
   6 -21   5   25.90    5.20
  -6  21   5   22.90    5.50
  -6 -21   6    7.10    7.00
   6  21   6    0.00    4.40
  -6  21   6   -1.80   13.00
   6  21  -6    7.30    5.50
  -6  21   6    7.80    4.00
   6 -21   6   12.50    6.40
   6  21   7   -2.10    3.60
   6  21   7    6.30    9.90
  -6 -21   7   -8.10   11.60
  -6  21  -7    7.30    4.90
  -6  21   7   29.50   14.80
   6 -21   7    3.80    7.80
  -6  21   7    1.00    3.60
   6  21  -7   -1.80    4.50
  -6  22   0   44.60    7.80
  -6  22   0   44.30    6.60
   6  22   0   55.09    9.40
  -6  22  -1   18.60    4.80
   6  22   1   20.20    5.60
   6  22   1   12.40    2.40
   6  22  -1   15.70    4.90
  -6  22   1   13.90    5.40
  -6  22   1   10.30    3.80
  -6  22   1   13.30    3.90
   6  22   2   25.90    6.60
  -6  22  -2   18.80    5.20
   6  22   2   26.60    6.00
  -6  22   2   11.90    4.30
  -6  22   2   32.10    5.70
   6  22  -2   18.00    5.30
  -6  22   2   13.30    8.50
   6  22   3   47.40   11.10
  -6  22  -3   55.19    9.90
   6  22   3   50.19    8.90
  -6  22   3   28.10   12.40
   6  22  -3   34.20    8.20
   6  22   4   14.50    4.50
  -6  22  -4   22.10    5.90
   6  22   4   26.50   10.90
   6 -22   4    7.60    3.30
  -6  22   4   13.70    4.20
   6  22  -4   18.70    5.80
  -6  22   4   10.70   10.20
   6  22   5    3.00    7.30
  -6  22  -5   -1.40    3.10
  -6  22   5   -7.20    8.80
   6  22  -5    8.80    4.80
  -6  22   5    0.90    2.90
   6 -22   5    2.70    3.10
  -6  22  -6   -7.70    3.00
   6  22   6   10.60   11.50
  -6 -22   6    3.00    8.30
   6  22   6   -6.10    3.00
  -6  22   6    0.00    3.00
   6 -22   6    0.00    8.40
   6  22  -6   -1.80    3.80
  -6  22   6    0.80   10.20
  -6  22  -7    1.60    3.80
   6  22   7   20.50   12.50
   6  22   7   -2.70    3.80
   6  22  -7    3.00    4.70
  -6  22   7   -5.70   14.10
  -6  22   7   -3.60    3.70
   6 -22   7   -3.70    7.80
   6  23   0   -2.60    2.40
  -6  23   0   -1.40    1.80
  -6  23   0   -1.30    2.30
  -6  23  -1    1.40    2.60
   6  23   1    6.20    3.60
  -6  23   1    0.10    2.30
  -6  23   1   -0.80    4.50
  -6  23   1    3.00    2.40
   6  23  -1   -0.60    2.10
   6  23   2    0.20    2.90
   6  23   2   -4.00    2.20
  -6  23  -2   -1.90    2.70
  -6  23   2    2.30    6.10
   6  23  -2    6.40    4.00
  -6  23   2   -1.30    2.50
   6  23   3   21.60    5.90
   6  23   3   14.10    7.50
  -6  23  -3   16.30    5.10
  -6  23   3   18.90    4.80
   6  23  -3   15.80    5.90
   6  23   4   -2.40    7.50
  -6  23  -4   -2.30    3.10
   6  23   4    6.90    3.50
  -6  23   4   -3.50    2.50
   6  23  -4    6.00    4.10
  -6  23   4    6.90    9.60
   6 -23   4    0.10    1.80
   6  23   5   -0.20    3.90
   6  23   5    1.60    9.30
  -6  23  -5    6.60    4.00
  -6  23   5    2.30    3.20
   6 -23   5   -4.60    2.80
  -6  23   5  -16.10    8.20
   6  23  -5    1.50    3.20
  -6  23  -6   -3.20    4.20
   6  23   6   -4.50    3.10
   6  23   6    1.30    9.40
  -6  23   6   -7.90    9.90
   6 -23   6   -7.40    4.80
  -6  24   0    1.20    2.20
   6  24   0    0.70    2.30
  -6  24  -1    5.60    3.40
   6  24   1   -1.60    2.10
  -6  24   1   -1.90    2.40
  -6  24   1    1.50    4.70
   6  24  -1   -0.20    2.40
  -6  24   1    2.00    2.10
   6  24   2    1.50    3.10
  -6  24  -2   -3.60    2.50
   6  24   2   -2.20    2.40
  -6  24   2    4.50    6.90
  -6  24   2   -5.30    2.40
  -6  24   2    3.90    2.70
   6  24  -2   -3.80    2.30
   6  24   3   -8.70    5.10
   6  24   3    2.30    3.50
  -6  24  -3    1.40    2.50
  -6  24   3    3.60    2.80
   6  24  -3   -6.90    3.10
   6  24   4    3.10    8.60
   6  24   4   16.00   10.20
  -6  24  -4   14.20    5.20
  -6  24   4    7.20   10.50
   6  24  -4   11.10    4.90
  -6  24   4   20.20    5.10
  -6  24  -5   12.60    5.80
   6  24   5   13.40    5.50
  -6  24   5   14.10    4.50
  -6  24   5  -13.80   10.20
   6  24  -5   18.70    5.80
   6  24   6   14.90    5.30
   6  24   6   -2.80    9.80
  -6  24  -6    3.10    5.10
  -6  24   6   -0.30    3.60
   6  24  -6   -2.90    3.90
  -6  24   6   -5.70   12.20
   6  25   0    9.00    3.40
  -6  25   0   22.00    5.50
   6  25   1    2.60    3.10
  -6  25  -1    4.90    2.90
  -6  25   1    8.20    2.70
  -6  25   1   -0.10    4.70
  -6  25   1    5.20    2.90
   6  25  -1   10.80    4.10
   6  25   2    2.90    3.10
  -6  25  -2    3.60    2.80
   6  25   2   -4.60    2.80
  -6  25   2   -1.10    2.40
  -6  25   2   -2.90    6.20
   6  25   3    1.80    3.50
  -6  25  -3    8.50    4.20
   6  25   3   -1.90    6.00
   6  25  -3    2.60    3.80
  -6  25   3    2.10    3.20
  -6  25  -4    2.40    4.90
   6  25   4   -7.60    2.90
   6  25   4   -2.70    7.50
   6  25  -4   -0.10    2.90
  -6  25   4    0.80    3.00
  -6  25   4   -0.80    9.20
   6  25   5    1.40    3.50
   6  25   5   -2.60    7.90
  -6  25  -5    5.80    4.00
   6  25  -5    1.20    3.40
   6  25   6   10.20    6.10
   6  25   6   14.90   11.10
  -6  25  -6   -2.50    4.00
  -6  25   6  -10.00   15.60
  -6  25   6   10.50    5.00
   6  25  -6    0.80    4.80
   6  26   0    5.60    3.80
  -6  26   0    1.60    2.80
  -6  26  -1    6.20    3.20
   6  26   1    7.00    4.30
  -6  26   1    6.10    3.40
   6  26   2   -3.60    2.20
  -6  26  -2   -3.60    3.20
  -6  26   2   -1.30    2.30
  -6  26   2   -8.60    5.60
   6  26  -2    2.70    3.20
  -6  26  -3    6.20    3.90
   6  26   3   -3.90    5.00
   6  26  -3    4.90    3.80
  -6  26  -4   -3.80    2.60
   6  26   4    4.10    3.40
   6  26   4   -2.70    7.20
   6  26  -4   -0.20    3.70
  -6  26   4   -2.70    2.90
  -6  26   4  -14.00   11.10
   6  26   5    0.60    3.20
   6  26   5    1.00    8.80
  -6  26  -5   -0.80    3.40
  -6  26   5    7.30   11.20
   6  26  -5   -3.20    4.50
  -6  26   5    3.20    3.30
  -6  27   0    1.40    3.40
   6  27   0    2.90    3.40
  -6  27  -1    5.90    3.40
   6  27   1    5.50    4.20
  -6  27   1    4.80    3.70
  -6  27   1    2.50    3.50
   6  27  -1   11.80    4.90
  -6  27  -2   14.70    5.00
   6  27   2    5.00    3.80
   6  27  -2    4.40    3.80
  -6  27   2    4.90    6.60
  -6  27   2    5.80    3.60
   6  27   3    9.90    4.50
   6  27   3    4.70    6.20
  -6  27  -3   14.60    5.40
  -6  27   3   11.00    4.10
   6  27  -3    3.90    4.00
   6  27   4   13.70    5.40
   6  27   4   10.60    8.00
  -6  27  -4   10.60    4.50
  -6  27   4    0.10    3.40
  -6  27   4   20.20   12.40
   6  27  -4    6.30    5.20
  -6  27  -5    3.00    4.80
   6  27   5   11.30    5.80
   6  27   5   10.50   12.00
   6  27  -5    0.80    4.10
  -6  27   5   11.40   12.70
  -6  27   5    5.10    3.80
  -6  28   0    1.20    3.60
   6  28   0   -2.80    2.30
   6  28   1   -5.40    2.50
  -6  28  -1    5.10    3.10
  -6  28   1    4.90    3.40
   6  28  -1   -0.40    2.40
  -6  28  -2    9.70    4.80
   6  28   2    9.80    4.40
   6  28  -2   10.30    4.60
  -6  28   2    7.40    3.60
  -6  28   2    1.40    5.80
   6  28   3    2.70    4.50
  -6  28  -3    0.50    3.00
  -6  28   3    4.00    3.20
   6  28  -3    2.40    3.20
   6  28   4   12.00    5.90
   6  28   4    6.00    8.70
  -6  28  -4   10.00    5.10
   6  28  -4   10.00    6.40
  -6  28   4   17.30   10.50
  -6  29   0    7.40    4.00
   6  29   0   13.70    5.10
   6  29   1    1.40    2.90
  -6  29  -1    2.30    3.20
   6  29  -1   -0.70    2.60
  -6  29   1    5.20    3.90
   6  29   2   -2.00    3.60
  -6  29  -2   -3.70    3.30
  -6  29   2    7.20    3.80
   6  29  -2   -1.50    3.00
  -6  29  -3    0.00    3.50
   6  29   3   -2.70    3.60
   6  29  -3   -0.10    2.80
  -6  29   3    7.90    3.70
   6  29   4    6.60    4.30
  -6  29  -4   -3.80    4.30
  -6  29   4    3.00    3.60
  -6  29   4   -7.70   11.50
   6  29  -4   -5.50    3.50
  -6  30   0   -1.30    3.70
   6  30   0    5.00    4.20
   6  30   1    8.60    5.10
  -6  30  -1   10.70    7.20
  -6  30   1    6.80    4.40
   6  30  -1   18.30    6.10
   6  30   2   -0.20    2.90
  -6  30  -2   -4.60    3.60
  -6  30   2    5.80    3.60
   6  30  -2   -5.00    3.20
  -6  30  -3    5.90    4.60
   6  30   3    5.50    4.90
   6  30  -3    2.60    3.40
  -6  30   3    3.20    3.30
   6  31   0   30.90    7.70
  -6  31   0   35.60    8.10
  -6  31  -1    6.10    4.60
   6  31   1    4.40    4.60
   6  31  -1    1.30    3.60
  -6  31   1    2.50    3.50
   6  31   2   18.00    6.40
  -6  31  -2   16.70    6.20
   6  31  -2   20.30    7.10
  -6  31   2   22.60    5.60
   6  32   0    8.00    4.50
  -6  32   0   16.80    5.40
   6  32   1   -6.00    3.00
  -6  32  -1    3.10    3.90
   6  32  -1    4.30    4.00
   7   0   0    1.50    1.20
   7   0   0    1.70    0.80
  -7   0   0    1.30    1.10
  -7   0  -1    1.50    2.00
   7   0  -1    0.10    0.70
  -7   0   1    0.80    0.70
   7   0   1    0.20    2.00
  -7   0   2  103.29   10.80
   7   0   2  158.58   16.30
   7   0  -3    0.00    1.10
  -7   0   3   -0.70    1.10
   7   0   3   -1.50    1.60
  -7   0  -3    1.60    4.00
   7   0   3    1.00    3.00
  -7   0   4 1328.47  112.89
   7   0   4 1315.57  121.59
  -7   0   4 1412.86  125.29
   7   0   5    2.10    3.80
   7   0  -5   -4.30    1.80
  -7   0   5   -1.00    5.70
   7   0  -6    1.80    2.90
  -7   0   6    1.70    7.50
   7   0   6   -5.10    7.20
   7   0  -7   -0.40    3.20
  -7   0   7   12.80    8.00
   7   0   7   -7.90    6.40
  -7   0   8   36.70   16.30
   7   0   8   32.30   14.90
  -7   0   9    0.00   11.50
   7   0   9   -0.70   10.40
   7   1   0    0.10    0.60
  -7   1   0   -0.20    0.60
   7  -1   0   -0.20    0.30
  -7  -1   0   -0.10    0.60
  -7  -1   0    0.80    0.70
   7   1   0   -0.30    0.90
   7  -1   0    0.60    0.90
  -7  -1   1  278.87   24.40
   7   1   1  326.77   27.70
  -7   1  -1  293.57   27.40
   7  -1   1  275.17   26.70
  -7  -1  -1  340.97   28.20
  -7   1   1  257.77   24.30
   7   1  -1  279.47   24.40
  -7  -1   2  491.65   41.30
   7   1   2  440.86   45.50
  -7   1  -2  443.66   45.90
  -7  -1  -2  445.26   46.00
   7  -1   2  556.64   42.30
  -7   1   2  545.15   41.20
   7  -1   2  428.26   45.00
   7   1   3   70.39    8.90
  -7  -1   3   83.99    8.70
  -7   1  -3   53.69   12.60
   7   1   3  102.29   14.30
  -7   1   3   76.19    8.40
  -7  -1  -3   62.19   13.50
   7   1  -3   88.09    8.80
   7  -1   3   60.09    8.50
   7  -1   3   86.69   13.50
   7   1   4   15.50    7.30
   7  -1  -4   13.50    3.70
  -7  -1   4   14.20    7.60
  -7  -1   4   17.80    3.90
   7   1  -4   13.00    3.80
  -7   1   4   28.10   10.50
   7  -1   4   10.80    5.80
  -7   1   4   24.60    4.90
  -7  -1   5   31.30   13.40
   7  -1  -5   44.60    7.80
   7   1   5   59.69   15.30
   7  -1   5   43.30   13.20
  -7   1   5   33.80   13.60
   7   1  -5   43.30    7.50
   7  -1  -6    4.30    3.90
   7   1   6    8.60    9.10
  -7  -1   6    9.30    9.80
   7   1  -6    8.40    4.60
   7  -1   6   -2.30    6.30
  -7   1   6   18.00   12.10
  -7  -1   7   48.30   16.10
   7   1   7   18.10    9.10
  -7   1   7   35.80   12.50
   7  -1   7   33.50   12.80
   7   1  -7   39.40    8.20
  -7  -1   8   47.70   16.90
   7   1   8   18.30    9.90
   7  -1   8   41.70   15.90
  -7   1   8   39.50   18.40
  -7  -1   9   -1.00   10.20
   7   1   9  -20.20    8.60
   7  -1   9    5.60   10.70
  -7   1   9   25.00   14.90
  -7  -2   0    0.40    1.10
   7   2   0   -0.60    0.70
   7  -2   0   -0.40    1.00
  -7   2   0    1.70    1.10
   7   2   0    0.90    1.00
  -7  -2   0    0.50    0.80
  -7  -2   1  752.12   58.39
  -7   2  -1  659.83   60.89
   7   2   1  730.63   61.19
  -7  -2   1  674.63   58.79
   7  -2   1  688.13   60.39
  -7   2   1  800.62   57.69
  -7  -2  -1  710.23   61.59
   7   2  -1  593.94   58.19
  -7  -2   2  180.28   16.70
   7   2   2  236.68   22.40
  -7   2  -2  214.68   22.00
   7  -2  -2  190.88   16.50
  -7   2   2  162.58   16.20
   7   2  -2  181.68   16.80
  -7  -2  -2  220.28   22.30
   7  -2   2  229.98   21.60
   7  -2   2  141.89   16.70
   7   2   3   28.70    8.80
  -7  -2   3   61.59    6.80
  -7   2  -3   30.90   10.10
   7  -2  -3   55.49    6.20
  -7  -2  -3   38.80   10.70
  -7   2   3   53.29    6.20
   7  -2   3   54.59    7.00
   7  -2   3   43.00   10.10
   7   2  -3   54.49    6.50
   7   2   4    8.40    6.30
  -7  -2   4    6.80    3.30
  -7  -2   4    2.30    5.20
   7  -2  -4    5.80    2.50
  -7   2   4    4.60    2.90
  -7   2   4    6.00    5.60
   7   2  -4    5.10    2.50
   7  -2   4    5.60    6.00
   7   2   5   -5.30    3.40
  -7  -2   5   -1.20    5.70
   7  -2  -5    3.00    2.60
   7   2  -5    5.70    3.70
  -7   2   5    1.40    7.20
   7  -2   5  -12.20    5.00
  -7  -2   6   33.70   14.60
   7   2   6   44.70   14.60
   7   2  -6   31.90    7.50
  -7   2   6   20.20   12.30
   7  -2   6   30.60   12.20
  -7  -2   7   80.49   19.40
   7   2   7   93.79   22.10
  -7   2   7   53.79   17.60
   7  -2   7   57.89   17.30
   7   2  -7   57.49   10.60
   7   2   8   12.60   10.10
  -7  -2   8   -0.10   11.90
   7  -2   8    2.40    8.40
   7   2  -8   11.00    5.80
  -7   2   8  -12.80    9.00
  -7  -2   9    0.70   12.40
   7   2   9  -11.10   10.40
  -7   2   9   16.70   16.40
   7  -2   9   -0.40   10.70
   7  -3   0    0.70    0.50
  -7  -3   0    0.10    1.00
   7   3   0    0.10    0.80
   7   3   0    1.00    1.20
  -7   3   0    0.90    1.20
  -7  -3   0    0.20    0.80
   7  -3   0    1.70    1.10
   7  -3  -1   60.49    5.30
   7   3   1   61.89    8.50
  -7  -3   1   57.69    6.50
  -7   3  -1   71.49    8.60
  -7  -3   1   61.39    6.20
  -7   3   1   59.79    5.20
   7   3  -1   54.39    6.10
   7  -3   1   55.19    7.50
  -7  -3  -1   53.19    8.40
   7   3   2   38.00    8.50
  -7  -3   2   57.69    5.80
   7  -3  -2   43.50    5.00
  -7   3  -2   47.70    6.00
  -7   3  -2   46.20    9.00
  -7  -3  -2   38.00    9.10
   7   3  -2   47.90    5.60
   7  -3   2   61.89    8.90
  -7   3   2   39.10    4.80
   7  -3   2   42.00    5.70
  -7  -3   3   47.80    6.70
  -7   3  -3   43.50   10.70
   7   3   3   36.10   10.20
   7  -3  -3   64.99    7.00
  -7   3  -3   49.80    7.00
   7  -3   3   49.10   10.50
   7  -3   3   49.30    6.90
  -7  -3  -3   58.09   12.50
   7   3  -3   55.79    6.90
  -7   3   3   64.09    6.60
   7  -3  -4    1.40    1.90
   7   3   4   -0.50    5.40
  -7  -3   4   -3.60    4.50
  -7   3   4   -1.90    1.70
   7  -3   4    6.20    5.40
  -7   3   4    2.60    5.50
   7   3  -4    0.10    1.80
   7   3   5   34.40   12.40
  -7  -3   5   26.20   14.90
  -7   3   5   33.60   12.60
   7   3  -5   50.39   10.50
   7  -3   5   44.80   12.90
   7   3   6   -7.20    6.20
  -7  -3   6   -7.00    6.40
  -7   3   6   -8.40    5.70
   7   3  -6   -0.40    2.40
   7  -3   6    9.10    6.20
   7   3   7    9.40   10.20
  -7  -3   7   12.30   11.40
   7  -3   7   29.00   10.80
  -7   3   7    4.30   10.60
   7   3  -7   28.70    7.40
   7   3   8    9.50    8.80
  -7  -3   8  -14.90   10.20
   7   3  -8   -6.50    3.10
  -7   3   8   -1.70   10.10
   7  -3   8   -8.20    7.80
   7   3   9   13.80   10.90
  -7  -3   9   20.50   18.50
  -7   3   9   34.30   13.20
   7  -3   9    7.90   11.20
  -7  -4   0    0.30    1.10
  -7  -4   0    0.50    1.00
   7  -4   0    0.50    0.50
  -7   4   0    1.50    1.30
   7  -4   0    1.20    1.20
   7   4   0    0.90    1.10
   7   4   0    0.50    0.90
  -7  -4   1 1061.49   92.19
   7   4   1 1152.98   94.89
  -7   4  -1 1061.49   94.39
  -7  -4   1 1007.00   92.09
   7  -4   1 1215.08   93.89
   7  -4   1 1251.17   92.19
  -7  -4  -1 1090.19   95.39
   7   4  -1 1080.69   92.29
  -7   4  -2   18.00    5.40
  -7   4  -2   23.70    4.10
   7   4   2   18.10    5.70
  -7  -4   2   12.80    3.20
  -7   4   2   11.90    2.30
   7   4  -2   26.40    4.10
  -7  -4  -2   18.30    6.00
   7  -4   2   14.60    4.60
   7  -4   2   16.40    3.40
  -7   4  -3  236.68   25.80
  -7  -4   3  181.98   18.60
   7   4   3  251.97   26.60
  -7   4  -3  221.98   19.70
   7   4  -3  147.29   18.10
  -7  -4  -3  224.98   25.90
  -7   4   3  179.18   17.90
   7  -4   3  247.88   25.10
   7  -4   3  193.98   19.10
  -7  -4   4  249.08   31.10
   7   4   4  220.98   29.40
  -7   4  -4  227.38   23.00
   7  -4   4  236.68   28.60
  -7   4   4  217.58   31.70
   7   4  -4  228.18   22.30
  -7   4  -5    0.10    2.00
   7   4   5   -2.80    3.50
   7  -4   5   -5.70    3.80
  -7   4   5    0.70    5.90
   7   4  -5   -3.40    1.70
   7   4   6   16.20    9.20
  -7  -4   6    7.60    8.70
   7  -4   6    2.40    4.70
   7   4  -6    1.30    2.30
  -7   4   6    2.50    8.10
   7   4   7   11.90    9.80
  -7  -4   7    8.90   11.70
  -7   4   7   12.40   10.10
   7  -4   7   10.60    8.50
   7   4  -7    5.40    4.90
  -7  -4   8   30.10   14.10
   7   4   8   11.70   10.90
   7  -4   8    8.90   11.90
   7   4  -8    7.90    4.90
  -7   4   8   16.40   13.40
  -7  -4   9  -29.50   11.90
   7   4   9   -9.00   11.30
  -7   4   9   30.80    9.90
   7  -4   9   -8.50   10.60
   7  -5   0    2.00    1.40
   7  -5   0    0.00    0.40
   7   5   0    0.90    1.10
  -7   5   0    0.40    0.50
  -7  -5   0   -0.20    1.00
   7   5   0   -0.10    0.80
  -7  -5   0    0.60    1.20
  -7   5   0    1.70    1.20
   7   5   1  256.07   23.10
  -7   5  -1  237.88   22.40
  -7   5  -1  246.88   24.70
   7   5   1  267.37   25.30
  -7  -5   1  287.77   22.80
  -7  -5   1  270.57   22.90
  -7  -5  -1  282.47   26.10
  -7   5   1  263.27   21.40
  -7   5   1  241.38   21.40
   7  -5   1  253.57   24.10
   7   5  -1  257.97   23.00
  -7   5  -2    3.60    1.60
  -7   5  -2    4.30    3.10
   7   5   2    1.10    2.50
  -7  -5   2    3.70    1.80
   7  -5   2    5.90    2.90
  -7  -5  -2    9.80    4.40
   7  -5   2    4.50    1.90
   7   5  -2    3.90    1.70
  -7   5   2    4.20    1.30
   7   5   3  194.18   24.10
  -7   5  -3  173.78   23.00
  -7  -5   3  165.28   17.40
  -7   5  -3  170.38   17.90
   7   5  -3  211.38   18.20
   7  -5   3  171.88   17.80
  -7  -5  -3  171.28   23.40
   7  -5   3  203.48   22.60
  -7   5  -4    2.40    3.10
   7   5   4    2.70    5.90
  -7  -5   4   -2.20    4.70
  -7   5   4   -1.30    5.50
   7   5  -4    4.70    2.80
   7  -5   4    3.70    3.90
  -7   5   4    2.90    2.00
  -7   5  -5    4.50    3.60
   7   5   5    2.20    5.60
  -7  -5   5   -5.50    6.80
   7  -5   5    5.00    6.20
  -7   5   5    1.80    4.80
   7   5  -5   13.10    4.30
   7   5   6   16.90   10.40
  -7  -5   6   24.80   11.60
   7   5  -6   38.10    7.80
   7  -5   6   23.50   10.80
  -7   5   6   27.00   13.00
   7   5   7   -1.60    5.80
  -7  -5   7   -6.80    8.20
   7  -5   7   -3.50    5.60
   7   5  -7   -3.30    1.90
  -7   5   7    4.50    9.50
  -7  -5   8   41.50   18.50
   7   5   8   33.40   11.60
  -7   5   8   30.40   16.00
   7  -5   8   51.99   13.00
   7   5  -8   37.20    9.20
   7   5   9   -0.70   11.30
  -7  -5   9   -3.70   15.80
  -7   5   9   17.50   13.00
   7   5  -9    3.50    4.70
   7  -5   9  -10.90   11.00
   7   6   0   -0.30    0.90
  -7  -6   0    0.10    1.20
  -7  -6   0   -0.40    1.00
  -7   6   0    0.40    0.50
  -7   6   0   -0.20    0.80
   7  -6   0    0.00    1.00
   7   6   0    0.20    0.80
   7   6   1   59.39    6.80
  -7   6  -1   66.49    6.40
   7   6   1   58.79    8.30
  -7   6  -1   56.09    8.10
  -7  -6   1   58.59    6.60
  -7  -6   1   48.30    6.00
   7   6  -1   65.59    6.80
   7  -6   1   58.49    6.20
  -7  -6  -1   59.29    8.90
   7  -6   1   59.09    7.40
  -7   6   1   62.69    5.30
  -7   6  -2   64.39    7.60
  -7   6  -2   69.09   10.30
   7   6   2   83.09   11.80
  -7  -6   2   65.99    7.80
   7  -6   2   70.99    7.70
   7  -6   2   79.99   10.00
  -7   6   2   58.19    6.50
  -7  -6  -2   51.59   11.30
   7   6  -2   77.29    8.10
  -7  -6   3    1.40    2.00
  -7   6  -3    2.50    2.00
  -7  -6   3    1.30    4.50
  -7   6  -3   -3.70    3.80
   7   6   3   -0.30    3.40
   7  -6   3   -1.80    2.80
  -7  -6  -3   -0.10    4.20
   7  -6   3   -0.90    1.10
  -7   6   3    1.30    1.50
   7   6  -3    0.90    1.90
  -7   6  -4    3.70    2.90
  -7  -6   4   -2.40    3.80
   7   6   4    5.70    5.50
  -7   6   4    0.80    5.90
   7  -6   4   17.20    8.20
   7   6  -4   -0.70    1.30
  -7   6   4    2.80    1.60
   7   6   5    2.10    7.20
  -7  -6   5   -2.80    7.40
  -7   6  -5    4.40    3.70
  -7   6   5   -3.30    7.20
   7   6  -5    4.50    2.90
   7  -6   5    9.80    8.60
   7   6   6   -5.70    6.00
  -7   6  -6    0.80    3.70
  -7  -6   6   -2.20    6.30
   7   6  -6    1.00    2.80
   7  -6   6   -1.60    5.20
  -7   6   6    2.10    6.80
  -7  -6   7    8.60    9.50
   7   6   7   18.40   12.10
   7   6  -7   17.40    5.50
   7  -6   7    8.90    8.20
  -7   6   7   12.60    8.40
   7   6   8   -8.70    6.20
  -7  -6   8   -3.90   10.40
   7   6  -8    1.20    3.60
  -7   6   8    2.70   10.40
   7  -6   8   13.60   10.50
  -7  -6   9   38.00   15.50
   7   6   9  -16.00    8.90
   7  -6   9  -17.90    8.10
  -7   6   9    4.00   14.80
   7   6  -9   13.30    5.70
   7   7   0    1.70    0.90
  -7   7   0    3.80    1.00
  -7  -7   0    3.60    1.50
   7   7   0    1.40    1.30
   7  -7   0    4.30    1.60
  -7   7   0    0.20    0.80
   7  -7   0    1.80    0.70
  -7  -7   0    1.40    1.60
  -7  -7   1    1.30    1.00
   7   7   1   -0.10    1.70
   7   7   1    0.10    1.10
  -7  -7   1    0.00    1.10
  -7   7  -1   -0.80    0.90
  -7   7  -1    0.60    1.50
   7  -7   1   -0.60    0.80
  -7   7   1   -0.40    0.50
  -7  -7  -1    0.50    2.30
   7  -7   1    1.40    1.70
   7   7  -1    0.40    0.90
  -7  -7   2    6.10    2.40
   7   7   2    8.70    4.60
  -7   7  -2    4.90    2.20
  -7   7  -2    4.90    3.10
   7  -7   2    2.40    1.60
  -7  -7  -2    2.40    3.50
  -7   7   2    6.50    1.60
   7  -7   2    5.60    3.00
   7   7  -2    4.40    2.00
  -7   7  -3    5.90    4.60
   7   7   3    9.40    5.30
  -7  -7   3    3.10    3.80
  -7  -7   3    4.10    2.70
  -7   7  -3    1.20    1.80
   7   7  -3    3.70    2.30
   7  -7   3    6.80    2.50
   7  -7   3    6.30    3.90
  -7  -7  -3    7.70    6.60
  -7   7   3    6.70    2.10
  -7  -7   4   42.20   11.10
  -7   7  -4   28.50    6.10
   7   7   4   42.10   12.50
   7  -7   4   23.90    8.60
   7   7  -4   56.39    7.30
  -7   7   4   36.80    6.10
  -7   7   4   29.10   11.40
   7   7   5   22.80   10.20
  -7  -7   5   24.10    9.60
  -7   7  -5    7.10    4.20
  -7   7   5   14.60   10.30
   7   7  -5   12.60    4.40
   7  -7   5   11.20    8.50
  -7   7  -6    9.80    4.40
   7   7   6    3.50    9.10
  -7  -7   6    5.00    9.00
  -7   7   6    7.60    6.30
   7  -7   6    9.30    7.60
   7   7  -6   11.90    4.90
   7   7   7   10.10    8.70
  -7  -7   7   16.60    9.90
   7  -7   7   17.00    8.30
  -7   7   7   -8.90    9.50
   7   7   8   -2.50    9.10
  -7  -7   8   -1.60   12.00
   7   7  -8   10.00    5.40
   7  -7   8   23.50   10.40
  -7   7   8   17.30   13.40
   7   7   9  -17.10    9.70
   7   7  -9   -4.20    4.00
  -7   7   9   -4.30   14.00
   7  -7   9    3.00   10.80
   7   8   0    0.60    1.20
  -7  -8   0   -1.10    0.90
  -7   8   0   -0.80    0.50
   7   8   0    1.00    1.00
  -7  -8   0    0.00    0.90
   7  -8   0   -0.90    0.50
  -7   8   0    1.70    1.30
  -7  -8   1    0.30    0.80
   7   8   1   -0.20    1.10
  -7   8  -1   -0.50    0.70
  -7  -8   1    0.70    1.40
  -7   8  -1    0.40    1.50
   7  -8   1    0.50    0.90
  -7  -8  -1    2.70    2.40
  -7   8   1    0.00    0.60
   7   8  -1   -0.50    0.80
  -7   8  -2   62.99    9.00
   7   8   2   75.19   12.60
  -7  -8   2   90.09    9.70
  -7   8  -2   99.79   12.80
   7  -8   2   93.39   11.20
   7   8  -2   85.89    9.70
  -7  -8  -2  105.19   14.80
   7  -8   2  105.59    9.90
  -7   8  -3  203.98   22.30
   7   8   3  252.87   29.10
  -7  -8   3  260.07   28.10
   7  -8   3  201.28   22.20
   7   8  -3  255.17   23.10
  -7  -8  -3  228.48   29.40
   7  -8   3  251.57   26.40
  -7   8   3  267.97   21.80
  -7   8  -4   14.10    4.40
   7   8   4   21.80    9.20
  -7  -8   4    0.70    4.80
   7  -8   4   17.40    6.50
   7   8  -4    9.50    4.40
  -7   8   4   13.50    3.60
  -7   8   4   19.50   10.30
  -7   8  -5    8.90    4.00
  -7  -8   5   10.80    7.60
   7   8   5    9.70    8.70
  -7   8   5    8.20    7.10
   7   8  -5    4.80    2.80
  -7   8  -6   -2.70    2.80
  -7  -8   6   -3.00    6.00
   7   8   6   -0.70    6.30
   7  -8   6    1.50    6.40
   7   8  -6   -0.90    2.70
  -7   8   6   -1.00    7.80
  -7  -8   7   -5.50    9.00
   7   8  -7    1.90    3.80
   7  -8   7   11.10    7.90
  -7  -8   8  -13.10   10.80
   7   8   8    5.30   10.70
  -7   8   8    6.80    8.70
   7   8  -8    4.70    4.70
   7  -8   8   -8.20    8.20
  -7  -8   9   15.40   13.90
   7   8   9   -1.20    9.90
  -7   8   9   38.30   14.80
   7   8  -9   -3.10    5.20
   7  -8   9  -15.90   12.20
   7   9   0    0.90    0.90
  -7   9   0    0.70    0.80
   7   9   0    1.20    1.40
  -7   9   0   -1.00    1.00
   7  -9   0   -0.20    0.60
  -7  -9   1  185.98   18.00
  -7   9  -1  195.48   19.40
   7   9   1  182.58   18.00
  -7   9  -1  182.28   17.40
  -7  -9   1  207.68   17.10
   7   9  -1  200.18   18.20
  -7   9   1  189.18   16.50
  -7  -9  -1  181.68   20.50
  -7  -9   2   16.80    3.80
  -7   9  -2   14.30    3.40
  -7   9  -2   14.20    4.80
   7   9   2   15.20    3.70
   7   9   2    8.90    4.40
   7  -9   2   15.80    3.30
   7   9  -2    9.50    3.20
   7  -9   2   12.90    3.90
  -7   9   2   14.60    2.60
  -7   9  -3  137.59   13.90
   7   9   3  146.59   19.90
  -7  -9   3  118.79   17.20
   7  -9   3  142.19   16.60
  -7   9   3   95.39   11.80
   7   9  -3  131.89   13.70
  -7  -9  -3  145.19   21.60
   7   9   4    7.80    6.20
  -7  -9   4    6.60    5.20
  -7   9  -4    4.90    3.10
   7   9  -4    4.30    3.20
  -7   9   4   -1.90    6.70
  -7   9   4    6.90    2.80
  -7  -9   5   -2.00    5.80
  -7   9  -5    1.40    2.80
   7   9   5   -2.80    6.50
   7   9  -5   -1.90    1.90
  -7   9   5   -1.80    5.70
  -7   9  -6    8.60    4.80
  -7  -9   6   15.40    7.60
   7   9   6    8.10    8.60
  -7   9   6   12.70   10.40
   7   9  -6   11.50    4.60
   7  -9   6    1.90    7.10
   7   9   7    6.90    8.30
  -7   9  -7   12.00    5.60
  -7  -9   7    7.10    9.10
   7  -9   7   11.50   10.40
  -7   9   7   -0.70   12.10
  -7  -9   8   -4.20   10.60
   7   9   8    9.70   11.20
   7   9  -8   -5.30    3.00
   7  -9   8    1.50    8.20
  -7   9   8  -12.70   10.10
   7   9   9    0.70   10.70
  -7  -9   9   22.40   14.60
   7   9  -9    1.00    5.80
  -7   9   9   21.60   19.20
   7  -9   9   -4.70    9.20
   7  10   0   -0.50    0.80
  -7 -10   0    1.00    1.70
  -7  10   0    1.40    1.00
  -7  10   0    0.20    1.10
   7  10   0    0.40    1.30
  -7 -10   0   -1.50    0.90
   7 -10   0    0.20    0.80
  -7 -10   1   54.89    6.50
  -7  10  -1   54.19    6.70
   7  10   1   65.69    7.60
  -7  10  -1   71.09    8.80
  -7 -10   1   66.69    7.60
  -7 -10  -1   54.39   10.10
   7 -10   1   63.99    6.90
   7  10  -1   68.69    7.80
  -7  10   1   66.29    6.20
  -7  10  -2   28.40    5.20
  -7  10  -2   28.60    6.80
   7  10   2   24.80    5.20
   7  10   2   26.40    7.50
   7 -10   2   32.50    4.60
  -7  10   2   33.30    3.90
  -7 -10  -2   25.60    7.20
   7  10  -2   45.30    6.00
   7 -10   2   27.90    5.40
  -7  10  -3   61.79   14.80
  -7  10  -3   68.59    9.10
  -7 -10   3   59.79   12.40
   7  10   3   77.89   15.10
   7 -10   3   81.49   11.40
   7  10  -3   84.89    9.70
  -7 -10  -3   72.09   14.80
  -7  10  -4   86.89   10.60
   7  10   4   69.29   16.90
  -7 -10   4   52.29   13.20
  -7  10   4   59.29    8.30
   7 -10   4   85.79   14.70
   7  10  -4  100.79   10.90
  -7 -10   5  -11.20    5.30
   7  10   5   -4.20    3.80
  -7  10  -5    0.00    2.00
  -7  10   5   -5.20    7.90
   7  10  -5   -0.30    2.20
   7  10   6   16.20   10.00
  -7 -10   6   13.90    9.20
  -7  10  -6   13.50    5.10
   7 -10   6   -3.20    5.10
  -7  10   6   14.20   10.80
  -7 -10   7    1.00    8.50
   7  10   7    7.90    9.30
  -7  10  -7    9.00    5.60
   7  10  -7   16.40    5.80
  -7  10   7   -1.60    6.90
   7 -10   7   11.30    8.40
   7  10   8   14.20   12.50
  -7 -10   8    7.20   12.60
   7 -10   8    3.10    8.70
  -7  10   8    3.10   12.10
   7  10  -8    0.10    3.70
  -7 -10   9   -1.50   12.10
   7 -10   9   18.00   11.00
   7  10  -9   -2.90    5.50
   7  11   0    0.60    1.70
  -7  11   0   -0.80    0.80
  -7 -11   0    1.60    1.70
   7  11   0   -0.40    0.80
  -7 -11   0   -3.10    1.10
   7 -11   0    0.00    0.60
  -7  11   0    2.10    1.50
  -7 -11   1  178.08   18.40
   7  11   1  171.88   17.40
  -7  11  -1  169.68   16.70
  -7  11  -1  174.38   18.30
  -7 -11   1  179.48   17.50
  -7 -11  -1  185.18   17.80
  -7  11   1  193.98   16.00
  -7 -11  -1  167.78   19.70
   7  11  -1  192.38   17.90
  -7  11   1  185.58   17.30
   7 -11   1  173.48   16.60
   7  11   2  128.79   16.50
  -7 -11   2  127.29   14.90
  -7 -11   2  128.59   11.50
  -7  11  -2  127.39   15.50
   7  11   2  116.19   12.80
  -7  11  -2  142.29   13.20
  -7 -11  -2  123.19   17.30
   7 -11   2   98.09   12.10
   7  11  -2  120.29   13.10
   7 -11   2  111.79   13.00
  -7  11   2  118.89   11.80
   7  11   3   -0.80    4.50
  -7  11  -3    2.60    2.30
  -7  11  -3   -2.60    4.60
  -7 -11   3    7.30    4.80
   7  11   3    1.30    2.00
  -7 -11  -3    2.40    5.30
   7  11  -3    4.70    2.60
   7 -11   3    2.90    2.80
  -7 -11   4    1.40    4.20
  -7  11  -4    0.90    2.40
   7  11   4   -2.40    4.40
  -7  11  -4   -7.10    5.70
  -7  11   4   -2.30    2.20
   7 -11   4   -4.10    4.30
  -7  11   4    0.30    5.90
   7  11  -4    0.50    1.80
  -7  11  -5   13.60    4.90
  -7 -11   5   32.70   10.70
   7  11   5   22.60   11.00
   7 -11   5   15.60    8.90
   7  11  -5   23.60    6.40
  -7  11   5   25.70   10.80
   7  11   6    3.80    7.90
  -7 -11   6    9.60    7.40
  -7  11  -6   -1.60    2.90
   7  11  -6   -4.70    2.00
   7 -11   6    1.70    4.50
  -7  11   6    4.20    6.40
   7  11   7    5.90    7.70
  -7  11  -7   12.80    5.20
  -7 -11   7   -6.80    8.80
   7 -11   7   -3.00    5.90
  -7  11   7   28.90   12.50
   7  11  -7    5.60    4.80
  -7  11  -8    3.20    5.60
   7  11   8    4.40   12.60
  -7 -11   8   -6.20   13.50
   7 -11   8  -10.20    6.70
  -7  11   8   -2.20   12.70
   7  11  -8   -0.70    3.50
   7  11   9   -9.30   11.10
  -7 -11   9   -5.80   12.40
   7 -11   9  -13.90   10.80
  -7  11   9  -11.30   12.80
   7 -12   0   -0.60    1.00
   7  12   0    0.10    1.50
   7  12   0   -0.30    0.80
  -7  12   0    0.80    1.10
  -7 -12   0   -2.40    1.30
  -7  12   0   -1.60    1.00
  -7 -12   0    0.00    1.80
   7  12   1  122.59   14.80
  -7 -12   1  156.38   13.90
  -7  12  -1  131.79   15.70
  -7  12  -1  132.09   14.30
   7  12   1  165.58   18.30
  -7  12   1  164.48   14.50
  -7 -12  -1  152.08   15.60
  -7  12   1  171.48   15.20
   7 -12   1  155.88   14.40
  -7 -12  -1  154.18   18.00
   7  12  -1  154.18   15.50
  -7 -12   2   37.30    4.40
   7  12   2   29.20    5.70
  -7  12  -2   28.30    5.50
  -7  12  -2   36.60    7.50
  -7 -12   2   26.80    6.10
   7  12   2   30.30    7.90
   7 -12   2   45.30    6.30
  -7 -12  -2   24.00    7.90
   7  12  -2   24.10    5.50
  -7  12   2   36.50    4.30
   7 -12   2   42.90    5.50
  -7  12  -3   31.10    8.80
  -7 -12   3   26.50    8.10
  -7  12  -3   53.69    7.10
   7  12   3   38.30    6.90
   7  12   3   27.00    8.90
  -7 -12  -3   28.00   12.90
   7 -12   3   36.00    7.40
  -7  12   3   36.30   11.80
   7  12  -3   43.80    7.40
  -7  12   3   39.70    5.20
  -7  12  -4   71.29    9.20
  -7 -12   4   33.00   10.10
  -7  12  -4   25.10   11.00
   7  12  -4   43.40    8.20
  -7  12   4   54.49    7.30
   7 -12   4   51.99   11.10
  -7  12   4   42.90   14.50
   7  12   5   22.50   10.70
  -7 -12   5   25.90    8.60
  -7  12  -5    7.60    4.40
  -7  12   5   17.20   10.50
   7  12  -5   12.50    4.60
   7 -12   5    4.00    4.40
   7  12   6   14.40    8.80
  -7 -12   6   15.60    8.10
  -7  12  -6    5.40    3.60
   7 -12   6   10.50    7.00
  -7  12   6    4.80    9.20
   7  12  -6    6.10    3.60
   7  12   7    5.20    7.80
  -7  12  -7   -4.00    3.00
   7 -12   7   -2.20    7.20
   7  12  -7   -5.20    2.80
  -7  12   7    0.00    6.80
  -7  12  -8   -1.80    4.20
  -7 -12   8  -15.00   10.10
   7  12   8   13.70   10.80
   7 -12   8  -11.80   10.00
  -7  12   8   -6.70   10.50
   7  12  -8    8.50    4.40
   7  12   9   11.20   12.80
  -7 -12   9  -26.40   14.80
  -7  12   9   14.00   18.50
   7 -12   9   14.20   11.60
   7  12  -9    7.30    4.80
  -7  13   0   -1.50    0.80
   7  13   0    0.30    0.80
  -7  13   0   -1.50    1.20
   7 -13   0   -0.60    1.30
   7  13   0    2.00    1.70
  -7 -13   0    2.00    1.60
   7 -13  -1   32.50    4.50
  -7  13  -1   39.30    5.20
   7  13   1   27.00    7.00
  -7 -13   1   33.50    3.90
  -7  13  -1   29.30    5.80
   7  13   1   30.40    5.60
  -7 -13  -1   28.70    7.20
   7 -13   1   31.40    5.20
  -7  13   1   37.70    5.30
   7  13  -1   38.30    6.60
  -7  13   1   33.30    4.30
   7  13   2    4.40    2.80
  -7 -13   2    4.20    1.50
   7  13   2    7.50    2.80
  -7  13  -2    2.20    1.70
  -7  13  -2    4.10    2.60
  -7 -13   2   -1.00    2.40
  -7 -13  -2    1.80    5.00
   7 -13   2    4.50    2.10
  -7  13   2    4.10    1.70
   7  13  -2    5.10    2.60
   7 -13   2    2.00    2.00
  -7 -13   3   -1.40    3.40
   7  13   3    1.70    2.50
  -7  13  -3    3.60    2.70
  -7  13  -3    4.00    5.10
   7  13   3    5.70    5.30
  -7  13   3    3.90    4.90
   7 -13   3    1.60    2.90
  -7  13   3    1.80    1.90
   7  13  -3    4.00    3.10
  -7 -13   4   12.20    7.30
  -7  13  -4   22.80    5.60
  -7  13  -4   15.30    6.40
   7  13   4   22.90   11.40
   7  13  -4   18.30    5.70
  -7  13   4   11.00    3.80
   7 -13   4   21.50    6.50
  -7  13   4   17.70    9.90
  -7 -13   5    6.10    6.40
   7  13   5   -2.10    7.40
  -7  13  -5    2.40    2.70
   7 -13   5   -4.40    4.60
  -7  13   5   -2.00    6.10
   7  13  -5   10.00    4.50
  -7  13  -6    7.30    4.80
  -7 -13   6   19.00   10.50
   7  13   6   17.10   11.40
   7 -13   6    5.40    7.20
   7  13  -6   27.30    7.30
  -7  13   6   27.90   12.80
  -7 -13   7   19.10    9.50
   7  13   7    9.00   10.00
  -7  13  -7    4.30    4.30
   7 -13   7   -3.20    6.60
   7  13  -7   -0.50    3.70
  -7  13   7   33.70   13.30
  -7  13  -8   -0.90    5.00
   7  13   8   14.30   10.80
  -7  13   8    4.40   13.80
   7 -13   8    2.10    9.30
   7  13  -8   10.60    4.80
   7 -14   0   -0.80    1.20
  -7  14   0   -0.60    1.00
  -7  14   0    1.80    1.50
   7  14   0    0.30    1.90
   7  14   0   -0.30    0.80
  -7 -14   0    3.10    1.40
  -7  14  -1   17.50    4.20
  -7  14  -1   12.40    3.10
   7 -14  -1   17.10    3.20
   7  14   1   14.00    4.80
   7  14   1   11.00    3.70
  -7  14   1   19.40    3.20
  -7 -14  -1   18.40    5.40
  -7  14   1   14.40    3.60
   7  14  -1   14.60    4.30
   7 -14   1   15.10    3.30
   7  14   2  102.09   12.20
   7  14   2  114.19   15.60
  -7  14  -2  140.29   12.90
  -7 -14   2  104.99   11.80
  -7  14  -2  114.79   14.50
  -7 -14   2  124.19   10.80
   7 -14   2  101.69   11.60
  -7 -14  -2   73.79   16.20
  -7  14   2  101.79   10.70
  -7  14  -3   23.90    5.60
  -7  14  -3   14.90    7.00
   7  14   3   16.20    4.60
  -7 -14   3   16.70    5.00
   7  14   3    7.20    5.80
   7 -14   3   16.10    4.50
  -7  14   3   12.20    2.90
  -7  14   3   15.30    9.30
   7  14  -3   17.10    4.90
  -7  14  -4    7.40    6.80
   7  14   4   -2.50    5.40
  -7  14  -4    0.90    2.60
   7  14   4    0.60    2.40
  -7 -14   4    9.30    5.50
  -7  14   4    3.30    3.00
  -7  14   4    1.20    7.20
   7  14  -4    2.20    2.30
   7 -14   4   -1.60    3.40
  -7  14   4    1.40    1.70
   7  14   5   -4.90    6.70
  -7  14  -5    3.30    3.40
  -7 -14   5   -6.00    6.60
   7 -14   5    1.90    5.50
   7  14  -5    4.00    3.10
  -7  14   5   -1.70    6.20
  -7  14  -6   37.90    8.90
  -7 -14   6   27.70   11.90
   7  14   6   30.90   13.60
   7 -14   6   47.70   13.00
   7  14  -6   44.10   10.60
  -7  14   6   18.30   10.10
  -7  14  -7   47.80   10.70
   7  14   7   32.90   14.80
  -7 -14   7   32.20   11.70
  -7  14   7   42.50   16.90
   7  14  -7   29.30    8.40
   7 -14   7   44.10   13.30
  -7  14  -8    2.70    5.70
   7  14   8   22.10   14.50
   7 -14   8   18.20   11.10
  -7  14   8   33.90   20.20
   7  14  -8    1.20    5.00
  -7  15   0   -0.10    1.60
   7  15   0    0.50    0.70
  -7  15   0   -0.20    1.10
   7  15   0   -1.90    1.50
   7 -15   0   -0.30    1.50
   7 -15  -1    5.40    2.30
  -7  15  -1    3.90    2.30
  -7  15  -1    4.50    2.80
   7  15   1    5.80    2.80
  -7  15   1    3.50    2.50
  -7 -15  -1    8.00    3.60
   7  15  -1    7.90    3.00
  -7  15   1    3.80    1.80
   7 -15   1    2.80    1.90
  -7  15  -2   33.30    6.70
  -7 -15   2   41.70    4.30
   7  15   2   36.20    6.90
   7  15   2   38.40    9.10
  -7 -15   2   50.39    5.10
  -7  15  -2   34.80    8.30
   7 -15   2   44.30    6.00
  -7 -15  -2   25.90    8.50
  -7  15   2   39.00    5.20
   7  15  -2   36.70    7.00
   7  15   3    7.90    5.50
  -7  15  -3   -2.10    4.80
  -7 -15   3    0.90    1.40
  -7 -15   3    3.90    5.60
   7  15   3    2.00    2.20
  -7  15   3    1.40    1.70
  -7  15   3   -1.50    7.00
   7 -15   3    2.70    2.60
   7  15  -3   -0.30    1.90
  -7  15  -4    5.00    2.70
   7  15   4    4.60    8.30
   7  15   4    8.40    3.80
  -7  15  -4   -3.70    6.50
  -7 -15   4    7.00    5.70
   7  15  -4    9.40    3.70
  -7  15   4   10.50    3.30
  -7  15   4   33.40   14.10
   7 -15   4    8.10    4.30
  -7 -15   5   10.40    8.00
   7  15   5    9.20    9.80
   7  15   5    2.30    3.00
  -7  15  -5   15.20    5.20
  -7  15   5   -5.40    7.30
   7  15  -5   12.50    4.50
   7 -15   5   20.70    8.30
  -7 -15   6   12.00   10.60
   7  15   6   11.40   10.30
  -7  15  -6   10.90    5.10
   7  15  -6   15.30    6.20
  -7  15   6   28.70   13.80
   7 -15   6   13.90    9.50
  -7 -15   7   -8.10    9.50
  -7  15  -7    3.40    5.40
   7  15   7   15.00   12.10
  -7  15   7   -3.50    9.40
   7  15  -7   11.90    5.70
   7 -15   7   21.60    9.40
   7  15   8   18.10    8.40
  -7  15  -8    3.10    6.20
  -7 -15   8  -25.00   11.10
   7  15  -8   -1.50    4.00
   7 -15   8   10.80    9.90
  -7  15   8    6.40   12.00
   7  16   0    0.10    0.50
  -7  16   0   -0.60    1.20
   7 -16   0    0.30    1.60
   7  16   0    0.50    2.30
  -7  16   0   -0.10    1.80
  -7  16  -1    5.80    2.70
   7 -16  -1    4.60    1.70
   7  16   1    1.80    2.70
  -7  16  -1   -0.10    1.60
   7  16  -1    0.00    1.90
   7 -16   1    0.00    1.60
  -7  16   1    1.00    1.50
  -7  16   1   -0.20    1.80
   7  16   2   -1.60    2.00
  -7  16  -2    3.40    2.30
   7  16   2   -5.10    2.70
  -7  16  -2   -0.30    3.60
   7 -16   2   -1.50    1.40
   7  16  -2   -0.40    1.70
  -7 -16  -2   -2.10    6.10
  -7  16   2    0.90    1.30
  -7  16  -3    1.60    6.20
  -7 -16   3   13.90    2.60
  -7 -16   3   19.20    4.40
  -7  16  -3    9.00    4.10
   7  16   3   12.60    4.10
   7  16   3    9.20    6.50
   7  16  -3   15.90    5.20
   7 -16   3   12.10    3.80
  -7  16   3   15.10    3.50
  -7  16   3    8.70    9.00
   7  16   4    1.80    2.80
   7  16   4    7.30    7.40
  -7 -16   4    8.70    4.50
  -7  16  -4   -0.30    2.90
  -7  16  -4   12.90    7.10
  -7  16   4    8.80    2.70
   7 -16   4    3.30    3.50
   7  16  -4    9.00    4.00
  -7  16   4   -0.30    6.10
  -7 -16   5  103.39   18.90
   7  16   5  148.89   16.50
   7  16   5  122.09   24.80
  -7  16  -5  133.19   16.30
  -7  16   5  131.59   14.50
  -7  16   5  122.09   24.80
   7  16  -5  124.79   16.20
   7 -16   5  121.09   18.10
   7  16   6   10.70    8.10
  -7  16  -6   -1.70    2.70
  -7 -16   6    6.40    7.20
   7  16  -6    2.20    3.40
   7 -16   6  -12.40    4.80
  -7  16   6   14.50    9.20
  -7  16  -7    3.10    4.50
  -7 -16   7    9.90   11.00
   7  16   7   14.70   11.40
   7 -16   7    6.40    7.90
   7  16  -7    8.00    5.00
  -7  16   7    9.10   15.40
  -7  16  -8    0.90    5.00
   7  16   8    8.10   10.60
  -7 -16   8   -4.70   11.70
   7  16  -8   -2.40    4.70
  -7  16   8   18.00   11.90
   7 -16   8  -17.80    8.50
   7  17   0   -0.40    2.00
  -7  17   0    0.90    1.70
   7 -17   0   -4.50    1.50
  -7  17   0   -1.30    2.00
  -7  17  -1   20.10    4.30
   7  17   1   18.80    4.70
   7 -17  -1   16.20    3.70
  -7  17  -1   19.30    4.40
  -7  17   1   18.00    3.70
  -7  17   1   12.30    3.60
   7  17  -1   15.90    4.50
  -7  17  -2   -2.90    3.30
   7  17   2   -0.40    2.20
  -7  17  -2   -0.30    1.70
   7  17   2    0.30    2.90
  -7  17   2    0.70    1.50
  -7  17   2   -1.40    5.50
   7 -17   2    0.50    1.60
   7  17  -2    0.50    2.50
  -7 -17   3   21.90    3.40
   7  17   3   28.20    9.20
  -7 -17   3   15.80    3.90
  -7  17  -3   17.20    8.10
   7  17   3   27.70    6.10
  -7  17  -3   20.50    5.70
  -7  17   3   15.30    9.30
   7 -17   3   19.30    4.50
   7  17  -3   28.80    6.70
  -7  17   3   21.60    4.30
  -7  17  -4   -0.40    2.50
  -7 -17   4    3.80    4.00
  -7  17  -4   -9.80    6.20
   7  17   4   -3.20    2.30
   7  17   4    7.00    6.30
  -7  17   4    4.30    8.40
   7  17  -4    0.20    2.20
   7 -17   4    3.10    2.50
  -7  17   4    1.60    2.10
   7  17   5   -7.40    7.00
  -7 -17   5   -3.20    5.30
   7  17   5   -2.40    2.00
  -7  17  -5   -7.10    2.30
   7 -17   5    0.40    4.10
  -7  17   5    0.80    7.70
  -7  17   5    0.20    2.90
   7  17  -5    6.80    4.00
   7  17   6    5.20    3.00
   7  17   6    5.20    9.60
  -7  17  -6    1.70    4.80
  -7 -17   6    9.70    9.40
   7 -17   6    3.60    6.00
  -7  17   6    8.10    3.90
   7  17  -6    8.50    4.50
  -7  17   6    8.70   10.50
  -7  17  -7    0.00    3.30
   7  17   7   25.50   14.00
  -7 -17   7    9.10   11.00
  -7  17   7    2.50   10.10
   7 -17   7   10.70    9.30
   7  17  -7   16.90    7.20
   7  17   8  -14.30   10.90
  -7 -17   8   11.30   11.80
  -7  17   8   62.29   23.60
   7 -17   8   -3.20    9.40
  -7  18   0    0.60    1.60
  -7  18   0   -3.60    1.80
   7  18   0   -1.40    0.90
   7 -18   0   -1.00    2.20
   7  18   1   26.20    5.70
   7  18   1   16.50    4.10
  -7  18  -1   19.40    4.60
  -7  18  -1   17.50    4.30
   7 -18  -1   18.70    4.20
  -7  18   1   21.80    4.20
  -7  18   1   23.40    4.70
   7  18  -1   28.40    6.00
  -7  18  -2  107.29   13.40
   7  18   2   95.69   14.00
  -7  18  -2   74.09   11.10
   7  18   2  100.09   11.90
  -7  18   2  107.49   10.80
  -7  18   2   83.79   17.70
   7  18  -2  111.69   12.80
  -7 -18   3    5.10    1.20
  -7  18  -3   -4.20    5.10
   7  18   3    6.20    3.40
   7  18   3    0.30    5.30
  -7  18  -3    2.90    2.90
   7  18  -3    8.10    4.20
   7 -18   3    4.60    2.20
  -7  18   3   12.60    8.20
  -7  18   3    4.10    2.60
  -7 -18   4   -4.00    1.80
   7  18   4   -5.10    5.70
  -7  18  -4   -4.30    2.40
  -7  18  -4  -12.70    6.70
  -7 -18   4    0.70    3.60
   7  18   4   -0.90    2.30
  -7  18   4   -5.30    7.60
   7 -18   4   -1.40    2.50
   7  18  -4   -1.40    1.60
  -7  18   4    0.30    1.90
  -7 -18   5   -8.20    5.80
   7  18   5    2.90    8.20
   7  18   5    4.30    3.50
  -7  18  -5    5.30    4.40
   7 -18   5    4.40    4.60
  -7  18   5    8.10    8.50
  -7  18   5    1.90    2.40
  -7 -18   6   35.40   15.20
   7  18   6   35.30    9.10
  -7  18  -6   65.29   12.20
   7  18   6   44.60   14.80
  -7  18   6   71.59    9.60
   7 -18   6   66.99   14.30
   7  18  -6   70.99   12.50
   7  18   7    8.70    5.80
   7  18   7    2.30   10.40
  -7  18  -7   -4.00    4.40
  -7 -18   7   30.20    9.30
   7  18  -7   18.80    6.80
  -7  18   7   -0.10    3.20
  -7  18   7  -10.60   11.60
   7 -18   7  -11.70    8.90
   7  18   8   12.50   10.70
  -7  18  -8   -0.20    5.50
   7  18   8   -3.60    4.10
  -7 -18   8   11.50   14.80
   7 -18   8  -19.70    9.80
  -7  18   8    6.60    4.40
   7  18  -8   -4.20    4.30
  -7  18   8   29.30   15.50
   7  19   0    1.20    2.50
  -7  19   0    2.10    2.10
  -7  19   0   -0.90    1.60
  -7  19  -1   56.29    7.10
   7  19   1   44.50    7.80
   7 -19  -1   49.40    6.60
   7  19   1   44.80    6.20
  -7  19  -1   32.60    6.50
   7  19  -1   27.30    6.90
  -7  19   1   29.30    5.50
  -7  19   1   44.00    6.60
   7  19   2   46.30    8.00
  -7  19  -2   34.70    7.00
  -7  19  -2   38.30    7.10
   7  19   2   37.40    8.20
   7  19  -2   47.00    8.30
  -7  19   2   27.40    5.90
  -7  19   2   34.00   11.90
  -7  19   2   32.60    5.60
  -7  19  -3  129.39   13.80
   7  19   3  105.49   13.10
  -7  19  -3  123.69   16.40
   7  19   3   92.09   17.50
  -7  19   3   97.49   21.30
   7 -19   3   98.39   11.30
   7  19  -3   94.49   13.20
  -7  19   3  107.39   11.50
   7  19   4   -3.50    6.70
   7  19   4    4.80    3.80
  -7  19  -4   -3.40    2.10
  -7 -19   4    4.10    2.40
  -7  19  -4    7.60    7.90
   7  19  -4    3.30    3.70
   7 -19   4    8.40    3.50
  -7  19   4    8.90    3.30
  -7  19   4   14.40   10.90
  -7  19  -5    6.30    4.10
  -7 -19   5    3.30    5.20
   7  19   5    0.10    2.90
   7  19   5   -0.60    7.80
   7  19  -5    6.80    4.10
   7 -19   5    3.80    4.20
  -7  19   5   11.60    8.30
  -7  19   5    5.20    3.00
  -7 -19   6    1.70    7.50
   7  19   6    4.20    3.70
   7  19   6    9.60   10.60
  -7  19  -6    0.00    3.50
   7  19  -6    5.00    4.40
  -7  19   6   16.60   12.10
   7 -19   6   -5.90    4.90
  -7  19   6    1.00    3.30
  -7 -19   7    7.30   10.00
   7  19   7    6.50   12.80
  -7  19   7   -1.40   11.80
  -7  19   7   -7.50    3.30
   7 -19   7    1.60    7.90
   7  19  -7   -6.80    4.20
  -7  20   0   -0.60    2.40
  -7  20   0    2.80    2.00
   7  20   0    0.50    2.10
  -7  20  -1   -4.20    1.90
   7  20   1    1.30    2.40
   7  20   1   -1.70    1.50
  -7  20  -1    5.00    2.80
   7  20  -1    0.40    2.50
  -7  20   1   -3.00    2.40
  -7  20   1   -0.80    4.90
  -7  20   1   -1.20    1.70
  -7  20  -2   39.30    7.10
   7  20   2   40.90    8.40
  -7  20  -2   39.70    7.20
   7  20   2   36.10    7.30
  -7  20   2   46.30   12.10
   7  20  -2   38.10    7.90
  -7  20   2   27.20    6.30
  -7  20   2   35.30    6.00
   7  20   3   22.60    5.70
   7  20   3   17.90    7.40
  -7  20  -3    9.90    4.70
  -7  20  -3   11.20    6.10
   7 -20   3    8.50    2.90
  -7  20   3   11.90    9.10
   7  20  -3   19.40    5.70
  -7  20   3   11.90    3.60
  -7  20  -4   16.30    4.70
  -7 -20   4    6.60    2.20
   7  20   4   10.60    4.30
   7  20   4   13.20    8.90
  -7 -20   4   11.60    3.10
   7 -20   4   11.30    3.70
   7  20  -4    7.10    4.10
  -7  20   4    9.80    3.80
  -7  20   4    8.20    9.70
   7  20   5   10.70    8.60
  -7 -20   5   25.10    6.70
  -7  20  -5   34.70    8.60
   7  20   5   19.10    5.60
  -7  20   5   20.70   11.50
   7  20  -5   15.60    6.30
   7 -20   5   16.70    6.10
  -7  20   5   15.90    4.70
   7  20   6   -0.80    3.80
  -7  20  -6    2.60    3.60
  -7 -20   6   -8.80    7.90
  -7  20   6  -12.90    9.10
   7  20  -6   -2.40    2.30
  -7  20   6   -6.10    2.90
   7 -20   6   -6.90    5.10
   7  20   7   39.20    9.80
  -7 -20   7   22.90   14.80
  -7  20  -7   40.50    9.30
   7  20   7   32.20   17.40
   7 -20   7   49.99   12.90
  -7  20   7   69.19   22.70
   7  20  -7   40.50   10.30
  -7  20   7   44.20    8.60
   7  21   0   -3.30    2.10
  -7  21   0   -3.10    2.00
  -7  21   0    3.60    2.40
  -7  21  -1    0.60    2.10
   7  21   1    1.50    1.50
  -7  21  -1   -3.30    2.00
   7  21   1    3.50    2.80
  -7  21   1    5.20    2.50
   7  21  -1    5.00    3.10
  -7  21   1    2.30    5.00
  -7  21   1    1.10    2.50
  -7  21  -2    3.60    2.70
   7  21   2    0.70    3.20
   7  21   2    3.50    3.30
  -7  21  -2    2.80    3.00
  -7  21   2   -4.60    7.00
   7  21  -2    5.60    3.40
  -7  21   2    5.30    2.80
  -7  21  -3    2.60    3.70
   7  21   3   -6.00    5.60
   7  21   3   -5.10    1.90
  -7  21  -3    4.50    3.10
   7  21  -3    0.90    2.20
  -7  21   3    2.10    2.10
  -7  21  -4   15.90    5.50
   7  21   4   10.20    4.50
   7  21   4   24.50   11.10
   7  21  -4    5.00    5.00
   7 -21   4   10.00    3.70
  -7  21   4    6.00    8.50
  -7  21  -5   17.10    4.80
  -7 -21   5    6.50    5.20
   7  21   5    7.80    4.80
   7  21   5    4.60    6.70
   7 -21   5    8.50    4.20
   7  21  -5   -3.20    3.40
  -7  21   5   19.70   10.10
  -7  21   5   15.60    4.50
  -7  21  -6   -4.10    3.00
   7  21   6    3.50    4.60
  -7 -21   6   11.10    8.10
   7  21   6  -18.30   10.40
  -7  21   6   -2.90    2.80
   7 -21   6    2.40    4.20
  -7  21   6    2.90   11.40
   7  21  -6    0.70    4.50
   7  21   7    3.10    9.30
  -7 -21   7  -22.20   11.10
   7  21   7   -6.70    3.00
  -7  21  -7    6.30    4.40
  -7  21   7    2.20    3.60
   7  21  -7   -1.60    8.10
   7 -21   7    7.70    7.80
  -7  21   7   13.90   15.10
   7  22   0   -0.50    1.90
  -7  22   0    3.00    2.30
  -7  22   0   -0.60    2.30
  -7  22  -1   77.89    8.20
   7  22   1   67.29    6.60
   7  22   1   48.80    9.70
  -7  22  -1   73.99    9.30
  -7  22   1   50.49    8.60
  -7  22   1   64.69    8.40
  -7  22   1   68.09   12.80
   7  22  -1   58.89   10.40
   7  22   2   54.69    9.10
  -7  22  -2   48.00    8.80
   7  22   2   51.89    9.50
  -7  22   2   44.40   12.70
   7  22  -2   49.10    9.30
  -7  22   2   60.99    7.60
   7  22   3    1.80    5.10
   7  22   3   -1.80    2.20
  -7  22  -3    3.00    2.40
   7  22  -3    0.00    3.50
  -7  22   3   -1.60    2.10
   7  22   4    1.50    3.10
   7  22   4    2.70    7.80
  -7  22  -4    0.20    3.10
  -7  22   4    7.70   10.70
   7  22  -4   -2.50    2.90
  -7  22   4    1.50    2.50
   7 -22   4   -3.40    2.30
  -7 -22   5   -0.40    6.20
  -7  22  -5   14.30    5.40
   7  22   5    5.60    3.90
[truncated: 919,174 more chars]
