# Supplementary material for: D-O-A based organic phosphors for both aggregation-induced electrophosphorescence and host-free sensitization
Source: Nat Commun. 2023 Mar 25;14:1678. doi: 10.1038/s41467-023-37414-y (PMC10039947; doi:10.1038/s41467-023-37414-y)
Supplement: Supplementary file 3 — Source Data [file 41467_2023_37414_MOESM3_ESM.zip › Source data/Fig4c.Hole and electron distributions of S1 and Tn below S1/Energy level alignment of RTP-D2.log]

 Entering Gaussian System, Link 0=g09
 Input=x1_td_B3LYP.gjf
 Output=x1_td_B3LYP.log
 Initial command:
 /public/home/gws_lxwang_01/g09/l1.exe "/public/home/gws_lxwang_01/gauss_scratch/Gau-8636.inp" -scrdir="/public/home/gws_lxwang_01/gauss_scratch/"
 Entering Link 1 = /public/home/gws_lxwang_01/g09/l1.exe PID=      8640.
  
 Copyright (c) 1988,1990,1992,1993,1995,1998,2003,2009,2013,
            Gaussian, Inc.  All Rights Reserved.
  
 This is part of the Gaussian(R) 09 program.  It is based on
 the Gaussian(R) 03 system (copyright 2003, Gaussian, Inc.),
 the Gaussian(R) 98 system (copyright 1998, Gaussian, Inc.),
 the Gaussian(R) 94 system (copyright 1995, Gaussian, Inc.),
 the Gaussian 92(TM) system (copyright 1992, Gaussian, Inc.),
 the Gaussian 90(TM) system (copyright 1990, Gaussian, Inc.),
 the Gaussian 88(TM) system (copyright 1988, Gaussian, Inc.),
 the Gaussian 86(TM) system (copyright 1986, Carnegie Mellon
 University), and the Gaussian 82(TM) system (copyright 1983,
 Carnegie Mellon University). Gaussian is a federally registered
 trademark of Gaussian, Inc.
  
 This software contains proprietary and confidential information,
 including trade secrets, belonging to Gaussian, Inc.
  
 This software is provided under written license and may be
 used, copied, transmitted, or stored only in accord with that
 written license.
  
 The following legend is applicable only to US Government
 contracts under FAR:
  
                    RESTRICTED RIGHTS LEGEND
  
 Use, reproduction and disclosure by the US Government is
 subject to restrictions as set forth in subparagraphs (a)
 and (c) of the Commercial Computer Software - Restricted
 Rights clause in FAR 52.227-19.
  
 Gaussian, Inc.
 340 Quinnipiac St., Bldg. 40, Wallingford CT 06492
  
  
 ---------------------------------------------------------------
 Warning -- This program may not be used in any manner that
 competes with the business of Gaussian, Inc. or will provide
 assistance to any competitor of Gaussian, Inc.  The licensee
 of this program is prohibited from giving any competitor of
 Gaussian, Inc. access to this program.  By using this program,
 the user acknowledges that Gaussian, Inc. is engaged in the
 business of creating and licensing software in the field of
 computational chemistry and represents and warrants to the
 licensee that it is not a competitor of Gaussian, Inc. and that
 it will not use this program in any manner prohibited above.
 ---------------------------------------------------------------
  

 Cite this work as:
 Gaussian 09, Revision D.01,
 M. J. Frisch, G. W. Trucks, H. B. Schlegel, G. E. Scuseria, 
 M. A. Robb, J. R. Cheeseman, G. Scalmani, V. Barone, B. Mennucci, 
 G. A. Petersson, H. Nakatsuji, M. Caricato, X. Li, H. P. Hratchian, 
 A. F. Izmaylov, J. Bloino, G. Zheng, J. L. Sonnenberg, M. Hada, 
 M. Ehara, K. Toyota, R. Fukuda, J. Hasegawa, M. Ishida, T. Nakajima, 
 Y. Honda, O. Kitao, H. Nakai, T. Vreven, J. A. Montgomery, Jr., 
 J. E. Peralta, F. Ogliaro, M. Bearpark, J. J. Heyd, E. Brothers, 
 K. N. Kudin, V. N. Staroverov, T. Keith, R. Kobayashi, J. Normand, 
 K. Raghavachari, A. Rendell, J. C. Burant, S. S. Iyengar, J. Tomasi, 
 M. Cossi, N. Rega, J. M. Millam, M. Klene, J. E. Knox, J. B. Cross, 
 V. Bakken, C. Adamo, J. Jaramillo, R. Gomperts, R. E. Stratmann, 
 O. Yazyev, A. J. Austin, R. Cammi, C. Pomelli, J. W. Ochterski, 
 R. L. Martin, K. Morokuma, V. G. Zakrzewski, G. A. Voth, 
 P. Salvador, J. J. Dannenberg, S. Dapprich, A. D. Daniels, 
 O. Farkas, J. B. Foresman, J. V. Ortiz, J. Cioslowski, 
 and D. J. Fox, Gaussian, Inc., Wallingford CT, 2013.
 
 ******************************************
 Gaussian 09:  EM64L-G09RevD.01 24-Apr-2013
                28-May-2022 
 ******************************************
 %nproc=28
 Will use up to   28 processors via shared memory.
 %mem=50GB
 ----------------------------------------------
 # TD(Nstates=6,50-50) B3LYP/6-31G* IOp(9/40=4)
 ----------------------------------------------
 1/38=1/1;
 2/12=2,17=6,18=5,40=1/2;
 3/5=1,6=6,7=1,11=9,16=1,25=1,30=1,74=-5/1,2,8,3;
 4//1;
 5/5=2,38=5/2;
 8/6=1,10=2,108=6/1;
 9/40=4,41=6,42=1,48=2,70=2/14;
 6/7=2,8=2,9=2,10=2/1;
 99/5=1,9=1/99;
 -------------------
 Title Card Required
 -------------------
 Symbolic Z-matrix:
 Charge =  0 Multiplicity = 1
 O                     0.2125    0.2925    3.1565 
 N                     3.3375   -2.4745   -1.5905 
 N                    -5.2225    1.4535    3.6945 
 N                     1.1075   -2.8725   -2.3325 
 N                     2.9475   -3.4355   -3.7325 
 C                     7.9535   -3.3455   -3.3635 
 H                     8.8885   -3.4255   -3.5055 
 C                     7.0755   -3.7935   -4.3145 
 H                     7.4105   -4.1825   -5.1135 
 C                     5.7055   -3.6875   -4.1305 
 H                     5.1075   -4.0005   -4.7995 
 C                     5.2145   -3.1195   -2.9605 
 C                     3.7565   -3.0055   -2.7475 
 C                     2.0045   -2.4285   -1.4365 
 C                     1.5105   -1.7965   -0.2005 
 C                     2.3985   -1.1825    0.6875 
 H                     3.3335   -1.2335    0.5255 
 C                     1.9425   -0.5065    1.7885 
 H                     2.5565   -0.0985    2.3875 
 C                     0.5745   -0.4225    2.0245 
 C                    -1.1545    0.5965    3.3065 
 C                    -1.6965    1.6425    2.6075 
 H                    -1.1385    2.1565    2.0355 
 C                    -3.0525    1.9725    2.7155 
 C                    -3.8355    1.1905    3.5795 
 C                    -6.0035    0.5485    4.5005 
 C                    -6.3615   -0.6905    4.0115 
 H                    -6.1125   -0.9465    3.1305 
 C                    -7.0875   -1.5625    4.8135 
 H                    -7.3265   -2.4225    4.4885 
 C                    -7.4605   -1.1725    6.0845 
 H                    -7.9785   -1.7575    6.6235 
 C                    -5.8755    2.3015    2.7755 
 C                    -5.1365    3.1155    1.9055 
 C                    -5.8435    3.9325    1.0225 
 H                    -5.3575    4.4965    0.4325 
 C                    -7.2305    3.9535    0.9735 
 H                    -7.6845    4.5185    0.3605 
 C                    -7.9385    3.1355    1.8335 
 H                    -8.8885    3.1335    1.8065 
 C                    -7.2785    2.3225    2.7325 
 H                    -7.7765    1.7725    3.3265 
 C                    -3.6155    3.1965    1.9945 
 C                     0.1535   -1.7235    0.0765 
 H                    -0.4625   -2.1505   -0.5085 
 C                    -0.3255   -1.0465    1.1815 
 H                    -1.2585   -1.0095    1.3595 
 C                     1.6335   -3.3445   -3.4685 
 C                     7.4765   -2.7765   -2.1925 
 H                     8.0825   -2.4635   -1.5305 
 C                     6.1055   -2.6685   -1.9945 
 H                     5.7745   -2.2815   -1.1925 
 C                     0.7075   -3.7775   -4.5395 
 C                     1.2135   -4.4135   -5.6785 
 H                     2.1485   -4.5665   -5.7585 
 C                     0.3605   -4.8215   -6.6905 
 H                     0.7075   -5.2495   -7.4635 
 C                    -0.9975   -4.6035   -6.5715 
 H                    -1.5805   -4.8885   -7.2645 
 C                    -1.5165   -3.9785   -5.4575 
 H                    -2.4515   -3.8285   -5.3885 
 C                    -0.6635   -3.5645   -4.4295 
 H                    -1.0185   -3.1385   -3.6585 
 C                    -1.9105   -0.1335    4.1845 
 H                    -1.5195   -0.8365    4.6905 
 C                    -3.2555    0.1695    4.3215 
 H                    -3.7885   -0.3285    4.9305 
 C                    -3.2635    4.4545    2.8045 
 H                    -3.5785    5.2495    2.3265 
 H                    -2.2915    4.5065    2.9205 
 H                    -3.6955    4.4085    3.6835 
 C                    -2.9705    3.3255    0.5915 
 H                    -3.1535    2.5145    0.0725 
 H                    -2.0015    3.4395    0.6875 
 H                    -3.3465    4.1025    0.1285 
 C                    -6.3605    0.9435    5.7735 
 H                    -6.1165    1.8025    6.0985 
 C                    -7.0865    0.0595    6.5775 
 H                    -7.3225    0.3085    7.4635 
 
 Stoichiometry    C42H32N4O
 Framework group  C1[X(C42H32N4O)]
 Deg. of freedom   231
 Full point group                 C1      NOp   1
 Largest Abelian subgroup         C1      NOp   1
 Largest concise Abelian subgroup C1      NOp   1
                         Standard orientation:                         
 ---------------------------------------------------------------------
 Center     Atomic      Atomic             Coordinates (Angstroms)
 Number     Number       Type             X           Y           Z
 ---------------------------------------------------------------------
      1          8           0       -1.020946   -3.102996   -0.239348
      2          7           0        5.000278   -1.180435   -0.171961
      3          7           0       -5.748533   -0.133076   -0.161305
      4          7           0        3.940090    0.931142   -0.486782
      5          7           0        6.289003    0.819694   -0.122425
      6          6           0        9.708002   -2.811905    0.448740
      7          1           0       10.502419   -3.318408    0.563392
      8          6           0        9.773034   -1.446693    0.359538
      9          1           0       10.616986   -1.014560    0.413869
     10          6           0        8.626868   -0.684901    0.192299
     11          1           0        8.686144    0.261790    0.134030
     12          6           0        7.391346   -1.316978    0.111241
     13          6           0        6.161469   -0.518562   -0.073322
     14          6           0        3.921321   -0.407339   -0.374188
     15          6           0        2.621729   -1.099649   -0.428265
     16          6           0        2.534716   -2.469306   -0.162648
     17          1           0        3.329055   -2.969129   -0.013407
     18          6           0        1.321424   -3.103769   -0.112748
     19          1           0        1.276100   -4.036158    0.062917
     20          6           0        0.156148   -2.374124   -0.322335
     21          6           0       -2.222909   -2.369288   -0.215623
     22          6           0       -2.634641   -1.781202    0.951044
     23          1           0       -2.106131   -1.884312    1.733853
     24          6           0       -3.815147   -1.032047    1.017919
     25          6           0       -4.567505   -0.914956   -0.161638
     26          6           0       -6.419078    0.054177   -1.423814
     27          6           0       -5.924845    0.947493   -2.351244
     28          1           0       -5.149591    1.461031   -2.153863
     29          6           0       -6.565769    1.092419   -3.575530
     30          1           0       -6.223855    1.696045   -4.224434
     31          6           0       -7.702327    0.355565   -3.843769
     32          1           0       -8.155474    0.472835   -4.669587
     33          6           0       -6.041146    0.732924    0.913169
     34          6           0       -5.330053    0.641425    2.117989
     35          6           0       -5.670262    1.526214    3.141920
     36          1           0       -5.203773    1.471297    3.967610
     37          6           0       -6.665254    2.483638    3.000709
     38          1           0       -6.873663    3.073784    3.714434
     39          6           0       -7.346519    2.562382    1.800848
     40          1           0       -8.025322    3.217690    1.686693
     41          6           0       -7.051200    1.696865    0.767196
     42          1           0       -7.534152    1.753495   -0.049438
     43          6           0       -4.299167   -0.459333    2.349350
     44          6           0        1.445808   -0.403255   -0.664385
     45          1           0        1.489218    0.525470   -0.863372
     46          6           0        0.213066   -1.025370   -0.618388
     47          1           0       -0.583326   -0.534544   -0.786886
     48          6           0        5.144806    1.491859   -0.331186
     49          6           0        8.481768   -3.454304    0.369956
     50          1           0        8.432264   -4.401458    0.432385
     51          6           0        7.326250   -2.702131    0.198136
     52          1           0        6.484320   -3.138536    0.141222
     53          6           0        5.236128    2.969301   -0.360037
     54          6           0        6.491710    3.586786   -0.351053
     55          1           0        7.279796    3.055324   -0.328649
     56          6           0        6.593634    4.967830   -0.374419
     57          1           0        7.446970    5.383575   -0.364634
     58          6           0        5.449081    5.738828   -0.411944
     59          1           0        5.521878    6.685206   -0.432769
     60          6           0        4.202278    5.150289   -0.421265
     61          1           0        3.421522    5.690194   -0.441437
     62          6           0        4.089056    3.756551   -0.399694
     63          1           0        3.231768    3.348063   -0.411410
     64          6           0       -2.983599   -2.293146   -1.351789
     65          1           0       -2.707621   -2.731594   -2.148486
     66          6           0       -4.161802   -1.564827   -1.320291
     67          1           0       -4.698984   -1.508342   -2.102096
     68          6           0       -4.985014   -1.577779    3.150137
     69          1           0       -5.256897   -1.232935    4.025863
     70          1           0       -4.359437   -2.322607    3.271917
     71          1           0       -5.775466   -1.891399    2.662070
     72          6           0       -3.091688    0.057063    3.171789
     73          1           0       -2.619204    0.746466    2.659878
     74          1           0       -2.481225   -0.687384    3.357008
     75          1           0       -3.409579    0.436788    4.016910
     76          6           0       -7.547001   -0.696044   -1.686416
     77          1           0       -7.884869   -1.302766   -1.037744
     78          6           0       -8.184377   -0.549496   -2.922226
     79          1           0       -8.950201   -1.073468   -3.126329
 ---------------------------------------------------------------------
 Rotational constants (GHZ):      0.1103981      0.0240677      0.0223440
 Standard basis: 6-31G(d) (6D, 7F)
 There are   769 symmetry adapted cartesian basis functions of A   symmetry.
 There are   769 symmetry adapted basis functions of A   symmetry.
   769 basis functions,  1444 primitive gaussians,   769 cartesian basis functions
   160 alpha electrons      160 beta electrons
       nuclear repulsion energy      5020.3216046719 Hartrees.
 NAtoms=   79 NActive=   79 NUniq=   79 SFac= 1.00D+00 NAtFMM=   60 NAOKFM=T Big=T
 Integral buffers will be    131072 words long.
 Regular integral format.
 Two-electron integral symmetry is turned on.
 One-electron integrals computed using PRISM.
 NBasis=   769 RedAO= T EigKep=  2.74D-04  NBF=   769
 NBsUse=   769 1.00D-06 EigRej= -1.00D+00 NBFU=   769
 ExpMin= 1.61D-01 ExpMax= 5.48D+03 ExpMxC= 8.25D+02 IAcc=1 IRadAn=         1 AccDes= 0.00D+00
 Harris functional with IExCor=  402 and IRadAn=       1 diagonalized for initial guess.
 HarFok:  IExCor=  402 AccDes= 0.00D+00 IRadAn=         1 IDoV= 1 UseB2=F ITyADJ=14
 ICtDFT=  3500011 ScaDFX=  1.000000  1.000000  1.000000  1.000000
 FoFCou: FMM=F IPFlag=           0 FMFlag=      100000 FMFlg1=        2001
         NFxFlg=           0 DoJE=T BraDBF=F KetDBF=T FulRan=T
         wScrn=  0.000000 ICntrl=     500 IOpCl=  0 I1Cent=   200000004 NGrid=           0
         NMat0=    1 NMatS0=      1 NMatT0=    0 NMatD0=    1 NMtDS0=    0 NMtDT0=    0
 Petite list used in FoFCou.
 Requested convergence on RMS density matrix=1.00D-08 within 128 cycles.
 Requested convergence on MAX density matrix=1.00D-06.
 Requested convergence on             energy=1.00D-06.
 No special actions if energy rises.
 Integral accuracy reduced to 1.0D-05 until final iterations.
 Initial convergence to 1.0D-05 achieved.  Increase integral accuracy.
 SCF Done:  E(RB3LYP) =  -1913.54025473     A.U. after   16 cycles
            NFock= 16  Conv=0.56D-08     -V/T= 2.0052
 DoSCS=F DFT=T ScalE2(SS,OS)=  1.000000  1.000000
 ExpMin= 1.61D-01 ExpMax= 5.48D+03 ExpMxC= 8.25D+02 IAcc=3 IRadAn=         5 AccDes= 0.00D+00
 HarFok:  IExCor=  205 AccDes= 0.00D+00 IRadAn=         5 IDoV=-2 UseB2=F ITyADJ=14
 ICtDFT= 12500011 ScaDFX=  1.000000  1.000000  1.000000  1.000000
 Range of M.O.s used for correlation:    48   769
 NBasis=   769 NAE=   160 NBE=   160 NFC=    47 NFV=     0
 NROrb=    722 NOA=   113 NOB=   113 NVA=   609 NVB=   609

 **** Warning!!: The largest alpha MO coefficient is  0.10425887D+02

 Would need an additional        128105500000 words for in-memory AO integral storage.
 Orbital symmetries:
       Occupied  (A) (A) (A) (A) (A) (A) (A) (A) (A) (A) (A) (A)
                 (A) (A) (A) (A) (A) (A) (A) (A) (A) (A) (A) (A)
                 (A) (A) (A) (A) (A) (A) (A) (A) (A) (A) (A) (A)
                 (A) (A) (A) (A) (A) (A) (A) (A) (A) (A) (A) (A)
                 (A) (A) (A) (A) (A) (A) (A) (A) (A) (A) (A) (A)
                 (A) (A) (A) (A) (A) (A) (A) (A) (A) (A) (A) (A)
                 (A) (A) (A) (A) (A) (A) (A) (A) (A) (A) (A) (A)
                 (A) (A) (A) (A) (A) (A) (A) (A) (A) (A) (A) (A)
                 (A) (A) (A) (A) (A) (A) (A) (A) (A) (A) (A) (A)
                 (A) (A) (A) (A) (A) (A) (A) (A) (A) (A) (A) (A)
                 (A) (A) (A) (A) (A) (A) (A) (A) (A) (A) (A) (A)
                 (A) (A) (A) (A) (A) (A) (A) (A) (A) (A) (A) (A)
                 (A) (A) (A) (A) (A) (A) (A) (A) (A) (A) (A) (A)
                 (A) (A) (A) (A)
       Virtual   (A) (A) (A) (A) (A) (A) (A) (A) (A) (A) (A) (A)
                 (A) (A) (A) (A) (A) (A) (A) (A) (A) (A) (A) (A)
                 (A) (A) (A) (A) (A) (A) (A) (A) (A) (A) (A) (A)
                 (A) (A) (A) (A) (A) (A) (A) (A) (A) (A) (A) (A)
                 (A) (A) (A) (A) (A) (A) (A) (A) (A) (A) (A) (A)
                 (A) (A) (A) (A) (A) (A) (A) (A) (A) (A) (A) (A)
                 (A) (A) (A) (A) (A) (A) (A) (A) (A) (A) (A) (A)
                 (A) (A) (A) (A) (A) (A) (A) (A) (A) (A) (A) (A)
                 (A) (A) (A) (A) (A) (A) (A) (A) (A) (A) (A) (A)
                 (A) (A) (A) (A) (A) (A) (A) (A) (A) (A) (A) (A)
                 (A) (A) (A) (A) (A) (A) (A) (A) (A) (A) (A) (A)
                 (A) (A) (A) (A) (A) (A) (A) (A) (A) (A) (A) (A)
                 (A) (A) (A) (A) (A) (A) (A) (A) (A) (A) (A) (A)
                 (A) (A) (A) (A) (A) (A) (A) (A) (A) (A) (A) (A)
                 (A) (A) (A) (A) (A) (A) (A) (A) (A) (A) (A) (A)
                 (A) (A) (A) (A) (A) (A) (A) (A) (A) (A) (A) (A)
                 (A) (A) (A) (A) (A) (A) (A) (A) (A) (A) (A) (A)
                 (A) (A) (A) (A) (A) (A) (A) (A) (A) (A) (A) (A)
                 (A) (A) (A) (A) (A) (A) (A) (A) (A) (A) (A) (A)
                 (A) (A) (A) (A) (A) (A) (A) (A) (A) (A) (A) (A)
                 (A) (A) (A) (A) (A) (A) (A) (A) (A) (A) (A) (A)
                 (A) (A) (A) (A) (A) (A) (A) (A) (A) (A) (A) (A)
                 (A) (A) (A) (A) (A) (A) (A) (A) (A) (A) (A) (A)
                 (A) (A) (A) (A) (A) (A) (A) (A) (A) (A) (A) (A)
                 (A) (A) (A) (A) (A) (A) (A) (A) (A) (A) (A) (A)
                 (A) (A) (A) (A) (A) (A) (A) (A) (A) (A) (A) (A)
                 (A) (A) (A) (A) (A) (A) (A) (A) (A) (A) (A) (A)
                 (A) (A) (A) (A) (A) (A) (A) (A) (A) (A) (A) (A)
                 (A) (A) (A) (A) (A) (A) (A) (A) (A) (A) (A) (A)
                 (A) (A) (A) (A) (A) (A) (A) (A) (A) (A) (A) (A)
                 (A) (A) (A) (A) (A) (A) (A) (A) (A) (A) (A) (A)
                 (A) (A) (A) (A) (A) (A) (A) (A) (A) (A) (A) (A)
                 (A) (A) (A) (A) (A) (A) (A) (A) (A) (A) (A) (A)
                 (A) (A) (A) (A) (A) (A) (A) (A) (A) (A) (A) (A)
                 (A) (A) (A) (A) (A) (A) (A) (A) (A) (A) (A) (A)
                 (A) (A) (A) (A) (A) (A) (A) (A) (A) (A) (A) (A)
                 (A) (A) (A) (A) (A) (A) (A) (A) (A) (A) (A) (A)
                 (A) (A) (A) (A) (A) (A) (A) (A) (A) (A) (A) (A)
                 (A) (A) (A) (A) (A) (A) (A) (A) (A) (A) (A) (A)
                 (A) (A) (A) (A) (A) (A) (A) (A) (A) (A) (A) (A)
                 (A) (A) (A) (A) (A) (A) (A) (A) (A) (A) (A) (A)
                 (A) (A) (A) (A) (A) (A) (A) (A) (A) (A) (A) (A)
                 (A) (A) (A) (A) (A) (A) (A) (A) (A) (A) (A) (A)
                 (A) (A) (A) (A) (A) (A) (A) (A) (A) (A) (A) (A)
                 (A) (A) (A) (A) (A) (A) (A) (A) (A) (A) (A) (A)
                 (A) (A) (A) (A) (A) (A) (A) (A) (A) (A) (A) (A)
                 (A) (A) (A) (A) (A) (A) (A) (A) (A) (A) (A) (A)
                 (A) (A) (A) (A) (A) (A) (A) (A) (A) (A) (A) (A)
                 (A) (A) (A) (A) (A) (A) (A) (A) (A) (A) (A) (A)
                 (A) (A) (A) (A) (A) (A) (A) (A) (A) (A) (A) (A)
                 (A) (A) (A) (A) (A) (A) (A) (A) (A)
    48 initial guesses have been made.
 Convergence on wavefunction:    0.001000000000000
 Iteration     1 Dimension    48 NMult     0 NNew     48
 CISAX will form    48 AO SS matrices at one time.
 New state      1 was old state      4
 New state      2 was old state      1
 New state      3 was old state      2
 New state      4 was old state      3
 New state      5 was old state      8
 New state      6 was old state     10
 New state      7 was old state      6
 New state      8 was old state     28
 New state      9 was old state     22
 New state     10 was old state     14
 New state     11 was old state      9
 New state     12 was old state      5
 Vector   9 SDiff=6.21D-02 TDiff=7.46D+00 assumed to be singlet.
 Vector  10 SDiff=1.83D-02 TDiff=9.90D+00 assumed to be singlet.
 Vector  21 SDiff=6.23D-02 TDiff=7.04D+00 assumed to be singlet.
 Vector  22 SDiff=1.80D-02 TDiff=9.40D+00 assumed to be singlet.
 Iteration     2 Dimension    72 NMult    48 NNew     24
 New state      7 was old state      8
 New state      8 was old state      7
 New state      9 was old state     11
 New state     10 was old state     12
 New state     11 was old state     13
 New state     12 was old state     19
 Iteration     3 Dimension    96 NMult    72 NNew     24
 New state      7 was old state      8
 New state      8 was old state      7
 Iteration     4 Dimension   120 NMult    96 NNew     24
 New state      2 was old state      3
 New state      3 was old state      2
 No map to state      8
 Iteration     5 Dimension   140 NMult   120 NNew     20
 Iteration     6 Dimension   158 NMult   140 NNew     18
 Iteration     7 Dimension   174 NMult   158 NNew     16
 Iteration     8 Dimension   184 NMult   174 NNew     10
 Iteration     9 Dimension   192 NMult   184 NNew      8
 Iteration    10 Dimension   194 NMult   192 NNew      2
 ***********************************************************************
 Excited states from <AA,BB:AA,BB> singles matrix:
 ***********************************************************************
 
 Ground to excited state transition densities written to RWF  633
 Ground to excited state transition electric dipole moments (Au):
       state          X           Y           Z        Dip. S.      Osc.
         1         0.0000      0.0000      0.0000      0.0000      0.0000
         2         0.0000      0.0000      0.0000      0.0000      0.0000
         3        -0.3280     -0.0266     -0.0095      0.1084      0.0082
         4        -0.1643     -0.0135      0.0061      0.0272      0.0021
         5         0.0000      0.0000      0.0000      0.0000      0.0000
         6         0.0000      0.0000      0.0000      0.0000      0.0000
         7         0.0000      0.0000      0.0000      0.0000      0.0000
         8         0.0000      0.0000      0.0000      0.0000      0.0000
         9         0.1645     -0.0084      0.0362      0.0285      0.0026
        10         0.1217      0.1333     -0.0030      0.0326      0.0030
        11         0.3184     -0.0186      0.0255      0.1024      0.0097
        12        -2.8765     -0.6410      0.1072      8.6969      0.8577
 Ground to excited state transition velocity dipole moments (Au):
       state          X           Y           Z        Dip. S.      Osc.
         1         0.0000      0.0000      0.0000      0.0000      0.0000
         2         0.0000      0.0000      0.0000      0.0000      0.0000
         3         0.0355      0.0031      0.0012      0.0013      0.0075
         4         0.0181      0.0016     -0.0009      0.0003      0.0019
         5         0.0000      0.0000      0.0000      0.0000      0.0000
         6         0.0000      0.0000      0.0000      0.0000      0.0000
         7         0.0000      0.0000      0.0000      0.0000      0.0000
         8         0.0000      0.0000      0.0000      0.0000      0.0000
         9        -0.0106     -0.0126     -0.0147      0.0005      0.0023
        10        -0.0167     -0.0168     -0.0015      0.0006      0.0027
        11        -0.0432      0.0013     -0.0047      0.0019      0.0089
        12         0.4125      0.0879     -0.0162      0.1782      0.8029
 Ground to excited state transition magnetic dipole moments (Au):
       state          X           Y           Z
         1         0.0000      0.0000      0.0000
         2         0.0000      0.0000      0.0000
         3         0.0063     -0.0796      0.2459
         4         0.0239     -0.0495      0.0781
         5         0.0000      0.0000      0.0000
         6         0.0000      0.0000      0.0000
         7         0.0000      0.0000      0.0000
         8         0.0000      0.0000      0.0000
         9         0.5133      0.5362     -0.1095
        10         0.0745     -0.0448     -0.8287
        11        -0.0210      0.1249     -0.4716
        12         0.1334     -0.6920      2.2693
 Ground to excited state transition velocity quadrupole moments (Au):
       state          XX          YY          ZZ          XY          XZ          YZ
         1         0.0000      0.0000      0.0000      0.0000      0.0000      0.0000
         2         0.0000      0.0000      0.0000      0.0000      0.0000      0.0000
         3         0.0586      0.0272     -0.0322      0.0282     -0.0099     -0.0269
         4         0.0397      0.0075     -0.0166      0.0111      0.0038     -0.0081
         5         0.0000      0.0000      0.0000      0.0000      0.0000      0.0000
         6         0.0000      0.0000      0.0000      0.0000      0.0000      0.0000
         7         0.0000      0.0000      0.0000      0.0000      0.0000      0.0000
         8         0.0000      0.0000      0.0000      0.0000      0.0000      0.0000
         9        -0.2386     -0.0026      0.0949      0.1321      0.0389      0.1851
        10         0.1134     -0.1787      0.0245     -0.2312     -0.0021      0.0245
        11         0.0670     -0.0647      0.1173     -0.0349      0.1059      0.0155
        12         2.5864      0.5351     -0.3205      0.4165      0.2387     -0.2123
 <0|del|b> * <b|rxdel|0> + <0|del|b> * <b|delr+rdel|0>
 Rotatory Strengths (R) in cgs (10**-40 erg-esu-cm/Gauss)
       state          XX          YY          ZZ    R(velocity)    E-M Angle
         1         0.0000      0.0000      0.0000      0.0000       90.00
         2         0.0000      0.0000      0.0000      0.0000       90.00
         3         0.3779     -1.4389      2.7956      0.5782       88.27
         4        -0.5033      0.7002      1.5664      0.5878       80.53
         5         0.0000      0.0000      0.0000      0.0000       90.00
         6         0.0000      0.0000      0.0000      0.0000       90.00
         7         0.0000      0.0000      0.0000      0.0000       90.00
         8         0.0000      0.0000      0.0000      0.0000       90.00
         9       -16.8365     -9.8260    -27.3713    -18.0113      129.66
        10         5.7639     -1.9840     -0.1279      1.2173       87.92
        11         6.0137      5.7325      4.7026      5.4830       81.06
        12      -299.7341   -149.7781    245.6747    -67.9459       92.44
 1/2[<0|r|b>*<b|rxdel|0> + (<0|rxdel|b>*<b|r|0>)*]
 Rotatory Strengths (R) in cgs (10**-40 erg-esu-cm/Gauss)
       state          XX          YY          ZZ     R(length)
         1         0.0000      0.0000      0.0000      0.0000
         2         0.0000      0.0000      0.0000      0.0000
         3         1.4595     -1.4984      1.6589      0.5400
         4         2.7806     -0.4738     -0.3382      0.6562
         5         0.0000      0.0000      0.0000      0.0000
         6         0.0000      0.0000      0.0000      0.0000
         7         0.0000      0.0000      0.0000      0.0000
         8         0.0000      0.0000      0.0000      0.0000
         9       -59.7197      3.1949      2.8036    -17.9070
        10        -6.4135      4.2241     -1.7508     -1.3134
        11         4.7368      1.6388      8.5033      4.9596
        12       271.3471   -313.6810   -172.0021    -71.4453
  1/2[<0|del|b>*<b|r|0> + (<0|r|b>*<b|del|0>)*] (Au)
       state          X           Y           Z        Dip. S.   Osc.(frdel)
         1         0.0000      0.0000      0.0000      0.0000      0.0000
         2         0.0000      0.0000      0.0000      0.0000      0.0000
         3        -0.0116     -0.0001      0.0000      0.0117      0.0078
         4        -0.0030      0.0000      0.0000      0.0030      0.0020
         5         0.0000      0.0000      0.0000      0.0000      0.0000
         6         0.0000      0.0000      0.0000      0.0000      0.0000
         7         0.0000      0.0000      0.0000      0.0000      0.0000
         8         0.0000      0.0000      0.0000      0.0000      0.0000
         9        -0.0017      0.0001     -0.0005      0.0022      0.0014
        10        -0.0020     -0.0022      0.0000      0.0043      0.0028
        11        -0.0137      0.0000     -0.0001      0.0139      0.0093
        12        -1.1866     -0.0563     -0.0017      1.2447      0.8298

 Excitation energies and oscillator strengths:
 
 Excited State   1:      Triplet-A      2.9765 eV  416.54 nm  f=0.0000  <S**2>=2.000
      48 ->162        -0.00014
      48 ->166        -0.00014
      48 ->174        -0.00021
      48 ->175         0.00020
      48 ->177        -0.00020
      48 ->179        -0.00031
      48 ->180         0.00016
      48 ->183        -0.00011
      48 ->184        -0.00016
      48 ->185         0.00024
      48 ->191         0.00027
      48 ->192        -0.00024
      48 ->204        -0.00011
      48 ->210         0.00016
      48 ->213        -0.00033
      48 ->214         0.00032
      48 ->216         0.00029
      48 ->217        -0.00055
      48 ->218         0.00022
      48 ->219         0.00047
      48 ->220        -0.00011
      48 ->222        -0.00032
      48 ->224         0.00016
      48 ->228        -0.00011
      48 ->229         0.00016
      48 ->232         0.00038
      48 ->233        -0.00028
      48 ->236        -0.00019
      48 ->239         0.00011
      48 ->244        -0.00016
      48 ->246         0.00023
      48 ->247         0.00019
      48 ->248         0.00048
      48 ->251        -0.00020
      48 ->253         0.00021
      48 ->262         0.00017
      48 ->281        -0.00020
      48 ->283        -0.00012
      48 ->284        -0.00019
      48 ->287         0.00018
      48 ->290        -0.00010
      48 ->293        -0.00016
      48 ->295         0.00013
      48 ->296         0.00016
      48 ->299         0.00012
      48 ->300        -0.00015
      48 ->301         0.00017
      48 ->307        -0.00014
      48 ->314        -0.00022
      48 ->315        -0.00017
      48 ->316        -0.00010
      48 ->317        -0.00020
      48 ->321        -0.00016
      48 ->366         0.00016
      48 ->369        -0.00014
      48 ->374         0.00012
      48 ->376         0.00011
      48 ->384        -0.00012
      48 ->393         0.00011
      48 ->514        -0.00019
      48 ->522        -0.00010
      48 ->527         0.00018
      48 ->533        -0.00013
      48 ->535         0.00011
      48 ->536        -0.00035
      48 ->537         0.00020
      48 ->538         0.00037
      48 ->539         0.00041
      48 ->547         0.00026
      48 ->550        -0.00011
      48 ->631         0.00013
      48 ->633        -0.00014
      48 ->635        -0.00016
      48 ->636        -0.00017
      48 ->637         0.00011
      48 ->638        -0.00012
      48 ->641         0.00022
      48 ->642         0.00017
      48 ->643        -0.00010
      48 ->646        -0.00018
      48 ->647        -0.00013
      48 ->653        -0.00011
      48 ->655        -0.00012
      48 ->666         0.00021
      48 ->668        -0.00012
      48 ->669         0.00010
      49 ->174        -0.00011
      49 ->176         0.00013
      49 ->177        -0.00037
      49 ->178        -0.00089
      49 ->179         0.00026
      49 ->180        -0.00019
      49 ->183         0.00014
      49 ->185        -0.00022
      49 ->187         0.00012
      49 ->188        -0.00021
      49 ->189         0.00023
      49 ->192         0.00017
      49 ->193         0.00037
      49 ->195         0.00011
      49 ->204         0.00018
      49 ->207        -0.00035
      49 ->213         0.00016
      49 ->214        -0.00027
      49 ->215        -0.00052
      49 ->216         0.00039
      49 ->217         0.00213
      49 ->218         0.00060
      49 ->219         0.00096
      49 ->220         0.00066
      49 ->221         0.00034
      49 ->222         0.00014
      49 ->224        -0.00029
      49 ->225         0.00091
      49 ->226         0.00091
      49 ->227         0.00081
      49 ->228        -0.00028
      49 ->229         0.00032
      49 ->230         0.00019
      49 ->231         0.00016
      49 ->232         0.00048
      49 ->233        -0.00062
      49 ->234         0.00029
      49 ->235        -0.00132
      49 ->236        -0.00103
      49 ->237        -0.00048
      49 ->239        -0.00015
      49 ->243         0.00034
      49 ->244        -0.00020
      49 ->247         0.00041
      49 ->248         0.00014
      49 ->250         0.00021
      49 ->253         0.00037
      49 ->254         0.00011
      49 ->273         0.00031
      49 ->275        -0.00036
      49 ->276         0.00078
      49 ->281         0.00022
      49 ->282        -0.00011
      49 ->283         0.00020
      49 ->284         0.00018
      49 ->287        -0.00014
      49 ->290         0.00011
      49 ->293         0.00027
      49 ->294         0.00012
      49 ->295        -0.00018
      49 ->296        -0.00028
      49 ->298        -0.00016
      49 ->299         0.00012
      49 ->304        -0.00016
      49 ->307        -0.00039
      49 ->308         0.00022
      49 ->309         0.00012
      49 ->314        -0.00037
      49 ->316        -0.00021
      49 ->319         0.00019
      49 ->320        -0.00011
      49 ->321        -0.00015
      49 ->322        -0.00010
      49 ->324         0.00012
      49 ->325        -0.00020
      49 ->326        -0.00015
      49 ->327        -0.00010
      49 ->328        -0.00019
      49 ->329         0.00112
      49 ->330         0.00141
      49 ->331         0.00198
      49 ->332        -0.00018
      49 ->335         0.00011
      49 ->351        -0.00021
      49 ->354        -0.00049
      49 ->355         0.00033
      49 ->356         0.00018
      49 ->357        -0.00014
      49 ->362        -0.00011
      49 ->363        -0.00012
      49 ->364        -0.00017
      49 ->365        -0.00012
      49 ->403        -0.00013
      49 ->411         0.00012
      49 ->440        -0.00012
      49 ->443        -0.00014
      49 ->463         0.00011
      49 ->465        -0.00014
      49 ->466        -0.00025
      49 ->494        -0.00010
      49 ->499         0.00033
      49 ->500        -0.00013
      49 ->516        -0.00017
      49 ->625         0.00010
      49 ->628        -0.00012
      49 ->629         0.00026
      49 ->631        -0.00035
      49 ->632        -0.00020
      49 ->633        -0.00020
      49 ->641         0.00012
      49 ->645        -0.00075
      49 ->646         0.00019
      49 ->649        -0.00010
      49 ->656         0.00012
      49 ->658         0.00014
      49 ->660        -0.00018
      49 ->685        -0.00013
      49 ->695         0.00014
      49 ->696        -0.00016
      49 ->697        -0.00021
      49 ->698        -0.00022
      49 ->699         0.00011
      49 ->700        -0.00022
      51 ->181        -0.00059
      51 ->186        -0.00024
      51 ->188        -0.00014
      51 ->190         0.00011
      51 ->194        -0.00017
      51 ->195        -0.00022
      51 ->196         0.00041
      51 ->198        -0.00051
      51 ->199         0.00073
      51 ->200         0.00041
      51 ->201         0.00040
      51 ->202         0.00026
      51 ->203        -0.00015
      51 ->204        -0.00012
      51 ->205         0.00015
      51 ->206         0.00065
      51 ->209        -0.00038
      51 ->210         0.00014
      51 ->214         0.00051
      51 ->215         0.00318
      51 ->217         0.00069
      51 ->218         0.00020
      51 ->220         0.00026
      51 ->222         0.00015
      51 ->224         0.00012
      51 ->225        -0.00017
      51 ->226         0.00016
      51 ->230        -0.00020
      51 ->231        -0.00011
      51 ->234        -0.00033
      51 ->236         0.00017
      51 ->238         0.00048
      51 ->239        -0.00064
      51 ->240        -0.00016
      51 ->241        -0.00012
      51 ->242         0.00079
      51 ->243         0.00028
      51 ->244         0.00086
      51 ->245        -0.00031
      51 ->246         0.00057
      51 ->248         0.00043
      51 ->249        -0.00119
      51 ->250         0.00016
      51 ->252         0.00011
      51 ->256         0.00018
      51 ->257        -0.00025
      51 ->264         0.00024
      51 ->265        -0.00025
      51 ->267         0.00014
      51 ->268         0.00019
      51 ->269         0.00066
      51 ->271         0.00021
      51 ->272        -0.00029
      51 ->273         0.00010
      51 ->278        -0.00076
      51 ->279        -0.00050
      51 ->280         0.00016
      51 ->282        -0.00012
      51 ->283        -0.00032
      51 ->284         0.00013
      51 ->287         0.00020
      51 ->289        -0.00013
      51 ->292        -0.00015
      51 ->294        -0.00017
      51 ->297        -0.00040
      51 ->298        -0.00040
      51 ->307        -0.00020
      51 ->309        -0.00039
      51 ->312        -0.00015
      51 ->313         0.00026
      51 ->314         0.00017
      51 ->316         0.00011
      51 ->318         0.00011
      51 ->321         0.00011
      51 ->326        -0.00041
      51 ->327        -0.00020
      51 ->329         0.00025
      51 ->330        -0.00030
      51 ->331        -0.00013
      51 ->332        -0.00079
      51 ->333        -0.00010
      51 ->334        -0.00024
      51 ->335         0.00012
      51 ->336         0.00035
      51 ->337        -0.00011
      51 ->353        -0.00037
      51 ->354         0.00025
      51 ->355         0.00028
      51 ->358         0.00028
      51 ->359        -0.00018
      51 ->360        -0.00015
      51 ->364         0.00021
      51 ->367        -0.00037
      51 ->382        -0.00011
      51 ->388        -0.00016
      51 ->412         0.00020
      51 ->415        -0.00019
      51 ->419        -0.00016
      51 ->428        -0.00015
      51 ->432        -0.00010
      51 ->438         0.00016
      51 ->440         0.00015
      51 ->443        -0.00012
      51 ->456        -0.00011
      51 ->495         0.00017
      51 ->506        -0.00017
      51 ->507         0.00011
      51 ->526         0.00025
      51 ->527        -0.00018
      51 ->529        -0.00025
      51 ->534        -0.00014
      51 ->537         0.00012
      51 ->538         0.00011
      51 ->539         0.00015
      51 ->542        -0.00064
      51 ->544         0.00015
      51 ->546        -0.00019
      51 ->547        -0.00018
      51 ->548         0.00017
      51 ->549        -0.00013
      51 ->550         0.00010
      51 ->556         0.00014
      51 ->562        -0.00021
      51 ->566         0.00013
      51 ->598         0.00013
      51 ->600         0.00051
      51 ->624        -0.00028
      51 ->650        -0.00020
      51 ->651        -0.00014
      51 ->670        -0.00024
      51 ->671        -0.00024
      51 ->686         0.00028
      51 ->689         0.00014
      51 ->691         0.00040
      51 ->695        -0.00011
      51 ->701         0.00029
      51 ->703        -0.00021
      51 ->713         0.00010
      52 ->173        -0.00011
      52 ->174         0.00018
      52 ->178        -0.00033
      52 ->180        -0.00022
      52 ->182        -0.00023
      52 ->183        -0.00031
      52 ->184         0.00010
      52 ->185         0.00051
      52 ->191         0.00030
      52 ->192        -0.00034
      52 ->193         0.00074
      52 ->195        -0.00012
      52 ->196        -0.00019
      52 ->197        -0.00047
      52 ->198        -0.00091
      52 ->199        -0.00082
      52 ->200         0.00015
      52 ->201         0.00025
      52 ->202         0.00014
      52 ->205        -0.00013
      52 ->206         0.00011
      52 ->207        -0.00035
      52 ->208        -0.00010
      52 ->209        -0.00012
      52 ->210        -0.00022
      52 ->211         0.00015
      52 ->213         0.00055
      52 ->214        -0.00224
      52 ->215         0.00033
      52 ->216         0.00317
      52 ->217        -0.00073
      52 ->218        -0.00043
      52 ->219        -0.00038
      52 ->220        -0.00041
      52 ->221        -0.00026
      52 ->224        -0.00015
      52 ->225         0.00013
      52 ->226         0.00047
      52 ->227         0.00021
      52 ->228        -0.00017
      52 ->232         0.00033
      52 ->234        -0.00011
      52 ->235         0.00031
      52 ->236        -0.00040
      52 ->237         0.00042
      52 ->239         0.00012
      52 ->241         0.00018
      52 ->243         0.00125
      52 ->244         0.00034
      52 ->246        -0.00033
      52 ->247        -0.00041
      52 ->248        -0.00176
      52 ->249        -0.00033
      52 ->250        -0.00103
      52 ->251        -0.00018
      52 ->252        -0.00019
      52 ->253        -0.00084
      52 ->254        -0.00024
      52 ->257         0.00021
      52 ->260        -0.00029
      52 ->261         0.00013
      52 ->262         0.00066
      52 ->263        -0.00052
      52 ->264         0.00025
      52 ->265        -0.00011
      52 ->269         0.00026
      52 ->270         0.00012
      52 ->272         0.00016
      52 ->273        -0.00038
      52 ->274         0.00022
      52 ->275        -0.00027
      52 ->276         0.00057
      52 ->278         0.00011
      52 ->279        -0.00023
      52 ->281        -0.00010
      52 ->285        -0.00016
      52 ->287        -0.00015
      52 ->290         0.00014
      52 ->292         0.00018
      52 ->293        -0.00011
      52 ->294         0.00048
      52 ->296         0.00029
      52 ->298         0.00015
      52 ->299         0.00020
      52 ->300         0.00014
      52 ->301         0.00015
      52 ->303        -0.00012
      52 ->304         0.00025
      52 ->305         0.00011
      52 ->307         0.00025
      52 ->309         0.00011
      52 ->310        -0.00012
      52 ->314         0.00042
      52 ->315         0.00022
      52 ->317         0.00078
      52 ->318         0.00021
      52 ->319        -0.00029
      52 ->320         0.00022
      52 ->321         0.00019
      52 ->322         0.00014
      52 ->323         0.00018
      52 ->324         0.00014
      52 ->325        -0.00138
      52 ->329         0.00014
      52 ->331         0.00019
      52 ->348         0.00011
      52 ->351         0.00015
      52 ->353         0.00031
      52 ->355         0.00046
      52 ->356        -0.00021
      52 ->357         0.00020
      52 ->366        -0.00033
      52 ->368         0.00039
      52 ->369         0.00010
      52 ->370         0.00025
      52 ->371        -0.00017
      52 ->377        -0.00027
      52 ->386         0.00016
      52 ->387         0.00014
      52 ->411         0.00013
      52 ->417        -0.00026
      52 ->419         0.00016
      52 ->422         0.00014
      52 ->426         0.00014
      52 ->429        -0.00015
      52 ->432         0.00021
      52 ->440        -0.00016
      52 ->441         0.00016
      52 ->476        -0.00029
      52 ->478         0.00010
      52 ->481         0.00013
      52 ->485         0.00011
      52 ->494        -0.00013
      52 ->505        -0.00017
      52 ->509         0.00013
      52 ->523        -0.00010
      52 ->524         0.00012
      52 ->528         0.00053
      52 ->537         0.00015
      52 ->542        -0.00013
      52 ->543         0.00062
      52 ->544         0.00017
      52 ->545        -0.00011
      52 ->546         0.00062
      52 ->561        -0.00018
      52 ->590        -0.00013
      52 ->591        -0.00011
      52 ->592        -0.00012
      52 ->595        -0.00015
      52 ->597        -0.00013
      52 ->598         0.00015
      52 ->599        -0.00050
      52 ->622        -0.00011
      52 ->624        -0.00010
      52 ->625         0.00036
      52 ->645        -0.00012
      52 ->648        -0.00018
      52 ->649        -0.00025
      52 ->655        -0.00021
      52 ->672        -0.00034
      52 ->673        -0.00010
      52 ->674        -0.00010
      52 ->675        -0.00011
      52 ->687        -0.00026
      52 ->693        -0.00056
      52 ->696         0.00010
      52 ->698        -0.00023
      52 ->700         0.00020
      52 ->701        -0.00012
      52 ->704         0.00040
      52 ->712        -0.00016
      53 ->178         0.00010
      53 ->180        -0.00012
      53 ->185        -0.00011
      53 ->195        -0.00010
      53 ->199        -0.00015
      53 ->216         0.00025
      53 ->217        -0.00013
      53 ->219         0.00013
      53 ->222        -0.00011
      53 ->232         0.00015
      53 ->241         0.00010
      53 ->243         0.00012
      53 ->248         0.00021
      53 ->250         0.00018
      53 ->253         0.00019
      53 ->262         0.00020
      53 ->263        -0.00014
      53 ->281        -0.00017
      53 ->283        -0.00016
      53 ->284        -0.00014
      53 ->287         0.00010
      53 ->307        -0.00013
      53 ->314        -0.00023
      53 ->315        -0.00014
      53 ->317        -0.00013
      53 ->319         0.00013
      53 ->321        -0.00012
      54 ->167        -0.00021
      54 ->172         0.00019
      54 ->174         0.00012
      54 ->175         0.00015
      54 ->176         0.00019
      54 ->177        -0.00022
      54 ->178        -0.00046
      54 ->179        -0.00029
      54 ->180         0.00050
      54 ->182         0.00025
      54 ->183         0.00011
      54 ->184         0.00014
      54 ->185         0.00031
      54 ->188         0.00013
      54 ->189        -0.00013
      54 ->191         0.00027
      54 ->192        -0.00027
      54 ->193         0.00039
      54 ->194         0.00025
      54 ->195         0.00035
      54 ->197        -0.00024
      54 ->198         0.00031
      54 ->199         0.00063
      54 ->200        -0.00032
      54 ->201         0.00019
      54 ->202        -0.00018
      54 ->203         0.00021
      54 ->204         0.00010
      54 ->205        -0.00010
      54 ->207        -0.00027
      54 ->210        -0.00023
      54 ->213         0.00021
      54 ->214        -0.00013
      54 ->216        -0.00065
      54 ->219        -0.00049
      54 ->220         0.00029
      54 ->222         0.00045
      54 ->224        -0.00019
      54 ->225         0.00015
      54 ->227        -0.00019
      54 ->228         0.00024
      54 ->229        -0.00015
      54 ->230        -0.00013
      54 ->231        -0.00011
      54 ->232        -0.00045
      54 ->233         0.00037
      54 ->234        -0.00015
      54 ->235         0.00016
      54 ->236         0.00029
      54 ->237        -0.00021
      54 ->239        -0.00023
      54 ->241        -0.00022
      54 ->242         0.00017
      54 ->243        -0.00051
      54 ->246        -0.00020
      54 ->247        -0.00036
      54 ->248        -0.00099
      54 ->249        -0.00013
      54 ->250        -0.00063
      54 ->252        -0.00015
      54 ->253        -0.00081
      54 ->255        -0.00010
      54 ->257         0.00019
      54 ->260         0.00034
      54 ->261         0.00013
      54 ->262        -0.00070
      54 ->263         0.00066
      54 ->264         0.00021
      54 ->269         0.00024
      54 ->270         0.00019
      54 ->272         0.00025
      54 ->273        -0.00053
      54 ->274         0.00033
      54 ->275        -0.00026
      54 ->278         0.00011
      54 ->281         0.00069
      54 ->282        -0.00020
      54 ->283         0.00062
      54 ->284         0.00074
      54 ->287        -0.00039
      54 ->293         0.00025
      54 ->294         0.00036
      54 ->295        -0.00018
      54 ->298         0.00016
      54 ->299        -0.00012
      54 ->301        -0.00015
      54 ->303        -0.00024
      54 ->304         0.00035
      54 ->305         0.00010
      54 ->306         0.00022
      54 ->307         0.00056
      54 ->309         0.00022
      54 ->310        -0.00023
      54 ->312         0.00011
      54 ->314         0.00101
      54 ->315         0.00065
      54 ->316         0.00012
      54 ->317         0.00065
      54 ->318         0.00015
      54 ->319        -0.00037
      54 ->320         0.00028
      54 ->321         0.00036
      54 ->322         0.00016
      54 ->323         0.00011
      54 ->325         0.00024
      54 ->326        -0.00011
      54 ->329         0.00016
      54 ->330         0.00014
      54 ->331         0.00029
      54 ->333         0.00012
      54 ->357        -0.00014
      54 ->368        -0.00014
      54 ->369         0.00013
      54 ->422        -0.00012
      54 ->520        -0.00012
      54 ->536         0.00018
      54 ->537        -0.00016
      54 ->538        -0.00019
      54 ->539        -0.00016
      54 ->543        -0.00012
      54 ->546        -0.00018
      54 ->653         0.00011
      54 ->655         0.00013
      54 ->660        -0.00010
      54 ->666        -0.00021
      54 ->668         0.00011
      54 ->669        -0.00015
      54 ->672         0.00012
      54 ->673         0.00012
      54 ->693         0.00010
      54 ->700         0.00021
      54 ->702         0.00013
      54 ->704         0.00031
      54 ->705        -0.00013
      54 ->706        -0.00012
      54 ->709         0.00010
      55 ->177         0.00014
      55 ->178         0.00043
      55 ->181         0.00010
      55 ->185        -0.00011
      55 ->187        -0.00011
      55 ->188         0.00020
      55 ->189        -0.00010
      55 ->191        -0.00011
      55 ->193        -0.00041
      55 ->197         0.00011
      55 ->198         0.00012
      55 ->206        -0.00020
      55 ->207         0.00092
      55 ->213        -0.00012
      55 ->214         0.00031
      55 ->215        -0.00038
      55 ->216        -0.00030
      55 ->217         0.00040
      55 ->218         0.00042
      55 ->219         0.00031
      55 ->221         0.00017
      55 ->222         0.00011
      55 ->226        -0.00023
      55 ->238        -0.00012
      55 ->239         0.00011
      55 ->242        -0.00012
      55 ->244        -0.00035
      55 ->247         0.00050
      55 ->248         0.00016
      55 ->249        -0.00026
      55 ->250         0.00028
      55 ->252         0.00015
      55 ->253         0.00015
      55 ->262        -0.00019
      55 ->263         0.00011
      55 ->264        -0.00025
      55 ->265         0.00013
      55 ->269        -0.00041
      55 ->272        -0.00013
      55 ->273         0.00041
      55 ->274        -0.00019
      55 ->275        -0.00016
      55 ->276         0.00070
      55 ->278        -0.00026
      55 ->279        -0.00016
      55 ->281        -0.00055
      55 ->283        -0.00045
      55 ->284        -0.00091
      55 ->285        -0.00047
      55 ->286         0.00017
      55 ->287        -0.00044
      55 ->288        -0.00054
      55 ->289         0.00035
      55 ->290        -0.00064
      55 ->294        -0.00033
      55 ->295         0.00016
      55 ->297         0.00011
      55 ->299        -0.00019
      55 ->300         0.00053
      55 ->303         0.00041
      55 ->304         0.00029
      55 ->306        -0.00014
      55 ->309        -0.00024
      55 ->315        -0.00022
      55 ->316         0.00016
      55 ->317        -0.00019
      55 ->318        -0.00016
      55 ->320        -0.00010
      55 ->325         0.00028
      55 ->326         0.00010
      55 ->329        -0.00029
      55 ->330        -0.00017
      55 ->331        -0.00033
      55 ->332         0.00015
      55 ->355        -0.00016
      55 ->366         0.00011
      55 ->522        -0.00012
      55 ->528        -0.00011
      55 ->542         0.00013
      55 ->543        -0.00011
      55 ->546        -0.00012
      55 ->645         0.00017
      55 ->685         0.00024
      55 ->686        -0.00022
      55 ->698        -0.00014
      55 ->700        -0.00014
      56 ->178         0.00019
      56 ->181        -0.00033
      56 ->186        -0.00022
      56 ->188        -0.00014
      56 ->190         0.00011
      56 ->193        -0.00021
      56 ->194        -0.00014
      56 ->195        -0.00016
      56 ->196         0.00018
      56 ->198        -0.00026
      56 ->200         0.00018
      56 ->204        -0.00011
      56 ->205         0.00028
      56 ->206         0.00075
      56 ->207         0.00021
      56 ->209        -0.00030
      56 ->210         0.00011
      56 ->215         0.00050
      56 ->216         0.00012
      56 ->217         0.00035
      56 ->218         0.00021
      56 ->220         0.00039
      56 ->221        -0.00024
      56 ->222        -0.00040
      56 ->224         0.00020
      56 ->225        -0.00026
      56 ->226         0.00021
      56 ->230         0.00028
      56 ->231         0.00018
      56 ->233        -0.00020
      56 ->238         0.00022
      56 ->239        -0.00025
      56 ->242         0.00030
      56 ->243         0.00032
      56 ->244         0.00023
      56 ->245        -0.00012
      56 ->246         0.00030
      56 ->247         0.00044
      56 ->248         0.00031
      56 ->249         0.00051
      56 ->252        -0.00038
      56 ->253         0.00034
      56 ->254         0.00011
      56 ->256         0.00023
      56 ->257        -0.00032
      56 ->263        -0.00017
      56 ->264         0.00024
      56 ->265        -0.00022
      56 ->267        -0.00012
      56 ->268         0.00014
      56 ->269         0.00052
      56 ->270        -0.00027
      56 ->271         0.00023
      56 ->272        -0.00015
      56 ->273         0.00051
      56 ->274        -0.00024
      56 ->275         0.00012
      56 ->276         0.00022
      56 ->278         0.00055
      56 ->279         0.00021
      56 ->280        -0.00015
      56 ->281        -0.00019
      56 ->282         0.00038
      56 ->283        -0.00013
      56 ->284        -0.00051
      56 ->285        -0.00084
      56 ->287         0.00114
      56 ->288         0.00025
      56 ->289        -0.00017
      56 ->290        -0.00016
      56 ->293         0.00014
      56 ->294        -0.00011
      56 ->296        -0.00026
      56 ->297         0.00017
      56 ->300         0.00037
      56 ->303        -0.00043
      56 ->304        -0.00049
      56 ->309         0.00022
      56 ->312         0.00023
      56 ->314        -0.00031
      56 ->315        -0.00024
      56 ->317        -0.00020
      56 ->319         0.00011
      56 ->326        -0.00014
      56 ->330        -0.00020
      56 ->331        -0.00022
      56 ->332        -0.00035
      56 ->336         0.00013
      56 ->353        -0.00011
      56 ->355         0.00012
      56 ->358         0.00010
      56 ->359        -0.00010
      56 ->367        -0.00019
      56 ->412         0.00010
      56 ->415        -0.00010
      56 ->526         0.00012
      56 ->534        -0.00020
      56 ->542        -0.00026
      56 ->556         0.00014
      56 ->562        -0.00010
      56 ->624        -0.00015
      56 ->650        -0.00010
      56 ->670        -0.00015
      56 ->671        -0.00014
      56 ->685         0.00020
      56 ->686         0.00028
      56 ->689        -0.00011
      56 ->697        -0.00013
      56 ->703         0.00012
      56 ->704        -0.00012
      57 ->167         0.00017
      57 ->172        -0.00017
      57 ->175        -0.00018
      57 ->176        -0.00015
      57 ->177         0.00020
      57 ->178         0.00031
      57 ->179         0.00034
      57 ->180        -0.00058
      57 ->182        -0.00025
      57 ->183        -0.00017
      57 ->185        -0.00014
      57 ->186         0.00016
      57 ->188        -0.00020
      57 ->189         0.00017
      57 ->191        -0.00022
      57 ->192         0.00023
      57 ->193        -0.00027
      57 ->194        -0.00023
      57 ->195        -0.00030
      57 ->197         0.00018
      57 ->198        -0.00040
      57 ->199        -0.00077
      57 ->200         0.00032
      57 ->201        -0.00018
      57 ->202         0.00025
      57 ->203        -0.00026
      57 ->207        -0.00012
      57 ->210         0.00025
      57 ->213        -0.00017
      57 ->215        -0.00017
      57 ->216         0.00068
      57 ->217         0.00017
      57 ->218        -0.00046
      57 ->219         0.00048
      57 ->220        -0.00043
      57 ->221        -0.00024
      57 ->222        -0.00029
      57 ->225        -0.00035
      57 ->227         0.00038
      57 ->228        -0.00033
      57 ->229         0.00035
      57 ->230         0.00011
      57 ->231         0.00011
      57 ->232         0.00030
      57 ->233        -0.00045
      57 ->234         0.00021
      57 ->235        -0.00011
      57 ->236        -0.00029
      57 ->237         0.00019
      57 ->238        -0.00017
      57 ->239         0.00033
      57 ->240         0.00011
      57 ->241         0.00022
      57 ->242        -0.00025
      57 ->243         0.00064
      57 ->244        -0.00012
      57 ->246         0.00020
      57 ->248         0.00111
      57 ->249         0.00012
      57 ->250         0.00060
      57 ->252         0.00028
      57 ->253         0.00085
      57 ->254         0.00025
      57 ->257        -0.00010
      57 ->260        -0.00046
      57 ->262         0.00094
      57 ->263        -0.00097
      57 ->264        -0.00019
      57 ->266         0.00012
      57 ->269        -0.00037
      57 ->270        -0.00020
      57 ->272        -0.00025
      57 ->273         0.00042
      57 ->274        -0.00029
      57 ->275         0.00034
      57 ->276        -0.00045
      57 ->278        -0.00029
      57 ->281        -0.00054
      57 ->283        -0.00039
      57 ->284        -0.00039
      57 ->285         0.00052
      57 ->287         0.00029
      57 ->289        -0.00026
      57 ->290         0.00034
      57 ->291        -0.00012
      57 ->292        -0.00012
      57 ->293        -0.00030
      57 ->294        -0.00033
      57 ->296        -0.00021
      57 ->297        -0.00016
      57 ->298        -0.00028
      57 ->299         0.00017
      57 ->300        -0.00015
      57 ->301         0.00021
      57 ->303         0.00034
      57 ->304        -0.00043
      57 ->305        -0.00018
      57 ->306        -0.00019
      57 ->307        -0.00070
      57 ->309        -0.00028
      57 ->310         0.00029
      57 ->312        -0.00019
      57 ->314        -0.00124
      57 ->315        -0.00067
      57 ->316        -0.00015
      57 ->317        -0.00070
      57 ->318        -0.00011
      57 ->319         0.00043
      57 ->320        -0.00033
      57 ->321        -0.00038
      57 ->322        -0.00027
      57 ->323        -0.00011
      57 ->325        -0.00047
      57 ->326         0.00010
      57 ->329        -0.00020
      57 ->331        -0.00018
      57 ->355         0.00014
      57 ->357         0.00016
      57 ->368         0.00018
      57 ->377        -0.00011
      57 ->417        -0.00011
      57 ->418        -0.00011
      57 ->422         0.00013
      57 ->509         0.00011
      57 ->520         0.00011
      57 ->528         0.00018
      57 ->536        -0.00015
      57 ->537         0.00016
      57 ->543         0.00020
      57 ->546         0.00028
      57 ->576         0.00013
      57 ->625         0.00013
      57 ->649        -0.00012
      57 ->653        -0.00012
      57 ->655        -0.00014
      57 ->666         0.00024
      57 ->668        -0.00012
      57 ->669         0.00014
      57 ->672        -0.00017
      57 ->673        -0.00014
      57 ->685        -0.00018
      57 ->693        -0.00015
      57 ->700        -0.00019
      57 ->701         0.00013
      57 ->702        -0.00012
      57 ->704        -0.00038
      57 ->705         0.00011
      57 ->706         0.00012
      57 ->709        -0.00014
      58 ->177        -0.00011
      58 ->178        -0.00019
      58 ->179        -0.00016
      58 ->180         0.00029
      58 ->182         0.00012
      58 ->183         0.00010
      58 ->191         0.00013
      58 ->192        -0.00013
      58 ->193         0.00018
      58 ->194         0.00013
      58 ->195         0.00016
      58 ->198         0.00022
      58 ->199         0.00039
      58 ->200        -0.00017
      58 ->202        -0.00010
      58 ->203         0.00012
      58 ->210        -0.00012
      58 ->213         0.00013
      58 ->216        -0.00030
      58 ->217        -0.00021
      58 ->218         0.00020
      58 ->219        -0.00024
      58 ->220         0.00019
      58 ->221         0.00011
      58 ->222         0.00018
      58 ->225         0.00024
      58 ->227        -0.00021
      58 ->228         0.00015
      58 ->229        -0.00021
      58 ->232        -0.00012
      58 ->233         0.00025
      58 ->234        -0.00011
      58 ->236         0.00013
      58 ->238         0.00010
      58 ->239        -0.00015
      58 ->242         0.00010
      58 ->243        -0.00034
      58 ->246        -0.00012
      58 ->248        -0.00058
      58 ->250        -0.00030
      58 ->252        -0.00012
      58 ->253        -0.00046
      58 ->254        -0.00011
      58 ->260         0.00024
      58 ->262        -0.00044
      58 ->263         0.00050
      58 ->269         0.00017
      58 ->270         0.00011
      58 ->273        -0.00030
      58 ->274         0.00018
      58 ->275        -0.00017
      58 ->276         0.00017
      58 ->278         0.00012
      58 ->281         0.00031
      58 ->283         0.00024
      58 ->284         0.00028
      58 ->285        -0.00017
      58 ->287        -0.00020
      58 ->289         0.00013
      58 ->290        -0.00014
      58 ->293         0.00011
      58 ->294         0.00021
      58 ->296         0.00016
      58 ->298         0.00013
      58 ->303        -0.00016
      58 ->304         0.00025
      58 ->305         0.00011
      58 ->307         0.00036
      58 ->309         0.00013
      58 ->310        -0.00020
      58 ->314         0.00065
      58 ->315         0.00038
      58 ->316         0.00011
      58 ->317         0.00039
      58 ->319        -0.00017
      58 ->320         0.00016
      58 ->321         0.00016
      58 ->322         0.00013
      58 ->325         0.00022
      58 ->329         0.00011
      58 ->331         0.00013
      58 ->543        -0.00010
      58 ->546        -0.00013
      58 ->666        -0.00013
      58 ->700         0.00011
      58 ->704         0.00020
      59 ->198         0.00011
      59 ->199         0.00011
      59 ->213        -0.00013
      59 ->217        -0.00039
      59 ->218         0.00017
      59 ->220        -0.00014
      59 ->222        -0.00011
      59 ->224         0.00012
      59 ->225         0.00022
      59 ->232         0.00019
      59 ->243        -0.00014
      59 ->248        -0.00019
      59 ->253        -0.00016
      59 ->262        -0.00017
      59 ->263         0.00016
      59 ->273        -0.00020
      59 ->274         0.00010
      59 ->284         0.00010
      59 ->289         0.00011
      59 ->296         0.00021
      59 ->300        -0.00013
      59 ->314         0.00021
      59 ->315         0.00014
      59 ->317         0.00011
      60 ->162        -0.00017
      60 ->167         0.00029
      60 ->172        -0.00028
      60 ->179         0.00016
      60 ->180        -0.00011
      60 ->183         0.00028
      60 ->184        -0.00036
      60 ->185        -0.00066
      60 ->186         0.00013
      60 ->187        -0.00012
      60 ->189         0.00017
      60 ->192         0.00017
      60 ->193        -0.00010
      60 ->195        -0.00025
      60 ->197         0.00020
      60 ->198         0.00034
      60 ->201        -0.00026
      60 ->204        -0.00022
      60 ->205        -0.00022
      60 ->206        -0.00031
      60 ->207        -0.00021
      60 ->209         0.00014
      60 ->210         0.00012
      60 ->213        -0.00043
      60 ->214         0.00022
      60 ->215        -0.00010
      60 ->216         0.00060
      60 ->217        -0.00171
      60 ->218         0.00063
      60 ->220        -0.00044
      60 ->222        -0.00067
      60 ->223         0.00018
      60 ->224         0.00088
      60 ->225         0.00089
      60 ->226         0.00020
      60 ->227        -0.00017
      60 ->228         0.00014
      60 ->229        -0.00028
      60 ->232         0.00104
      60 ->233         0.00024
      60 ->234        -0.00027
      60 ->235        -0.00025
      60 ->236        -0.00021
      60 ->239        -0.00010
      60 ->241        -0.00014
      60 ->242        -0.00016
      60 ->243        -0.00024
      60 ->244         0.00056
      60 ->245        -0.00014
      60 ->246         0.00019
      60 ->247         0.00037
      60 ->248        -0.00013
      60 ->249        -0.00021
      60 ->250         0.00011
      60 ->252        -0.00039
      60 ->253        -0.00055
      60 ->260         0.00012
      60 ->262        -0.00041
      60 ->263         0.00035
      60 ->264        -0.00014
      60 ->267         0.00028
      60 ->269         0.00017
      60 ->270         0.00034
      60 ->272        -0.00024
      60 ->273        -0.00041
      60 ->274         0.00020
      60 ->278         0.00019
      60 ->279        -0.00016
      60 ->281        -0.00024
      60 ->282         0.00015
      60 ->283        -0.00037
      60 ->287         0.00051
      60 ->288        -0.00011
      60 ->289         0.00039
      60 ->290        -0.00057
      60 ->293        -0.00035
      60 ->294         0.00010
      60 ->295         0.00026
      60 ->296         0.00080
      60 ->297        -0.00024
      60 ->299         0.00043
      60 ->300        -0.00086
      60 ->301         0.00035
      60 ->303        -0.00028
      60 ->305         0.00019
      60 ->314         0.00025
      60 ->315         0.00020
      60 ->317        -0.00010
      60 ->318         0.00024
      60 ->325         0.00038
      60 ->326        -0.00012
      60 ->329         0.00021
      60 ->331         0.00017
      60 ->337         0.00010
      60 ->349         0.00012
      60 ->351         0.00011
      60 ->360        -0.00010
      60 ->366         0.00015
      60 ->379         0.00022
      60 ->381        -0.00014
      60 ->383         0.00011
      60 ->391        -0.00011
      60 ->393        -0.00011
      60 ->402         0.00013
      60 ->403        -0.00017
      60 ->411        -0.00013
      60 ->417         0.00015
      60 ->422         0.00011
      60 ->505         0.00024
      60 ->528        -0.00013
      60 ->536        -0.00010
      60 ->538         0.00018
      60 ->539         0.00015
      60 ->543        -0.00021
      60 ->560        -0.00010
      60 ->562         0.00010
      60 ->563        -0.00029
      60 ->567         0.00012
      60 ->569        -0.00012
      60 ->570        -0.00022
      60 ->572         0.00016
      60 ->576        -0.00017
      60 ->577        -0.00013
      60 ->590        -0.00011
      60 ->608         0.00013
      60 ->631         0.00010
      60 ->636        -0.00016
      60 ->638        -0.00011
      60 ->641         0.00011
      60 ->642         0.00012
      60 ->645        -0.00014
      60 ->646        -0.00016
      60 ->647        -0.00013
      60 ->649         0.00019
      60 ->651        -0.00013
      60 ->652        -0.00012
      60 ->653        -0.00021
      60 ->654         0.00018
      60 ->660         0.00012
      60 ->662         0.00012
      60 ->666        -0.00023
      60 ->667         0.00013
      60 ->670        -0.00011
      60 ->674        -0.00013
      61 ->185         0.00017
      61 ->206         0.00012
      61 ->213         0.00011
      61 ->216        -0.00016
      61 ->217         0.00043
      61 ->218        -0.00018
      61 ->220         0.00011
      61 ->222         0.00018
      61 ->224        -0.00026
      61 ->225        -0.00022
      61 ->232        -0.00027
      61 ->244        -0.00016
      61 ->247        -0.00010
      61 ->252         0.00016
      61 ->253         0.00014
      61 ->262         0.00011
      61 ->273         0.00011
      61 ->283         0.00012
      61 ->287        -0.00017
      61 ->290         0.00016
      61 ->296        -0.00020
      61 ->299        -0.00012
      61 ->300         0.00025
      61 ->325        -0.00010
      62 ->181        -0.00011
      62 ->184        -0.00012
      62 ->186         0.00022
      62 ->188         0.00017
      62 ->197         0.00012
      62 ->201        -0.00020
      62 ->202        -0.00018
      62 ->203         0.00024
      62 ->204        -0.00026
      62 ->205         0.00039
      62 ->206         0.00102
      62 ->207        -0.00025
      62 ->209        -0.00029
      62 ->210         0.00015
      62 ->213        -0.00014
      62 ->214         0.00023
      62 ->215         0.00058
      62 ->216         0.00025
      62 ->217        -0.00011
      62 ->219         0.00036
      62 ->220        -0.00036
      62 ->221         0.00013
      62 ->224        -0.00057
      62 ->225         0.00042
      62 ->226        -0.00050
      62 ->227         0.00027
      62 ->228        -0.00019
      62 ->229         0.00027
      62 ->230        -0.00057
      62 ->231        -0.00033
      62 ->232         0.00037
      62 ->233         0.00016
      62 ->234         0.00019
      62 ->235         0.00017
      62 ->242         0.00029
      62 ->244        -0.00035
      62 ->245         0.00013
      62 ->246        -0.00022
      62 ->250         0.00015
      62 ->252         0.00126
      62 ->253        -0.00054
      62 ->254        -0.00018
      62 ->256        -0.00021
      62 ->257         0.00035
      62 ->264         0.00011
      62 ->265         0.00027
      62 ->267        -0.00044
      62 ->268        -0.00016
      62 ->269        -0.00048
      62 ->270        -0.00029
      62 ->271        -0.00010
      62 ->272         0.00051
      62 ->273         0.00013
      62 ->274        -0.00018
      62 ->278        -0.00012
      62 ->279        -0.00020
      62 ->281        -0.00035
      62 ->282         0.00058
      62 ->283         0.00039
      62 ->284         0.00013
      62 ->285         0.00036
      62 ->287        -0.00079
      62 ->288        -0.00047
      62 ->289         0.00027
      62 ->292        -0.00011
      62 ->293        -0.00018
      62 ->294         0.00016
      62 ->296         0.00023
      62 ->297         0.00014
      62 ->298         0.00023
      62 ->300         0.00018
      62 ->301        -0.00015
      62 ->302        -0.00015
      62 ->303        -0.00046
      62 ->304        -0.00043
      62 ->306         0.00014
      62 ->307         0.00029
      62 ->309         0.00048
      62 ->310         0.00020
      62 ->312         0.00076
      62 ->313        -0.00047
      62 ->314        -0.00045
      62 ->315        -0.00014
      62 ->317        -0.00015
      62 ->318        -0.00015
      62 ->325         0.00014
      62 ->326         0.00011
      62 ->329        -0.00016
      62 ->330         0.00011
      62 ->332         0.00016
      62 ->365         0.00012
      62 ->366         0.00010
      62 ->367         0.00021
      62 ->372        -0.00021
      62 ->373         0.00016
      62 ->374         0.00010
      62 ->393         0.00017
      62 ->401        -0.00017
      62 ->402         0.00010
      62 ->414         0.00015
      62 ->415         0.00011
      62 ->424        -0.00014
      62 ->426         0.00017
      62 ->506         0.00017
      62 ->507        -0.00011
      62 ->509        -0.00021
      62 ->526        -0.00013
      62 ->527         0.00011
      62 ->542         0.00013
      62 ->565         0.00021
      62 ->566         0.00013
      62 ->573        -0.00015
      62 ->574        -0.00011
      62 ->575         0.00021
      62 ->608        -0.00010
      62 ->624         0.00024
      62 ->646        -0.00011
      62 ->649         0.00015
      62 ->650         0.00029
      62 ->651         0.00023
      62 ->653         0.00017
      62 ->654         0.00034
      62 ->670         0.00015
      62 ->671         0.00012
      62 ->674         0.00013
      63 ->167        -0.00017
      63 ->172         0.00017
      63 ->179        -0.00013
      63 ->183        -0.00016
      63 ->184         0.00020
      63 ->185         0.00040
      63 ->186        -0.00011
      63 ->193         0.00016
      63 ->195         0.00016
      63 ->198        -0.00020
      63 ->199         0.00010
      63 ->201         0.00019
      63 ->204         0.00018
      63 ->207         0.00028
      63 ->210        -0.00011
      63 ->213         0.00024
      63 ->214        -0.00018
      63 ->216        -0.00046
      63 ->217         0.00092
      63 ->218        -0.00042
      63 ->219        -0.00011
      63 ->220         0.00024
      63 ->222         0.00038
      63 ->224        -0.00042
      63 ->225        -0.00064
      63 ->227         0.00010
      63 ->230         0.00012
      63 ->232        -0.00068
      63 ->233        -0.00016
      63 ->234         0.00014
      63 ->243         0.00012
      63 ->244        -0.00026
      63 ->247        -0.00029
      63 ->249         0.00012
      63 ->250        -0.00014
      63 ->253         0.00051
      63 ->262         0.00028
      63 ->263        -0.00024
      63 ->270        -0.00013
      63 ->273         0.00017
      63 ->279         0.00010
      63 ->281         0.00027
      63 ->282        -0.00021
      63 ->283         0.00017
      63 ->285        -0.00013
      63 ->287        -0.00017
      63 ->288         0.00016
      63 ->289        -0.00027
      63 ->290         0.00041
      63 ->293         0.00021
      63 ->295        -0.00011
      63 ->296        -0.00047
      63 ->297         0.00015
      63 ->299        -0.00026
      63 ->300         0.00056
      63 ->301        -0.00017
      63 ->303         0.00027
      63 ->304         0.00014
      63 ->305        -0.00011
      63 ->307        -0.00015
      63 ->312        -0.00016
      63 ->316         0.00010
      63 ->317         0.00015
      63 ->325        -0.00029
      63 ->366        -0.00010
      63 ->372         0.00011
      63 ->379        -0.00010
      63 ->402        -0.00011
      63 ->403         0.00013
      63 ->417        -0.00011
      63 ->505        -0.00014
      63 ->543         0.00015
      63 ->563         0.00018
      63 ->570         0.00012
      63 ->576         0.00011
      63 ->646         0.00012
      63 ->649        -0.00016
      63 ->653         0.00011
      63 ->654        -0.00019
      63 ->666         0.00013
      64 ->178         0.00019
      64 ->181        -0.00011
      64 ->186        -0.00025
      64 ->187        -0.00026
      64 ->188         0.00018
      64 ->189        -0.00027
      64 ->190         0.00016
      64 ->193        -0.00048
      64 ->194        -0.00015
      64 ->195        -0.00015
      64 ->198        -0.00033
      64 ->199         0.00021
      64 ->200         0.00029
      64 ->201         0.00029
      64 ->202         0.00024
      64 ->203        -0.00021
      64 ->207        -0.00072
      64 ->210         0.00016
      64 ->216         0.00041
      64 ->217         0.00044
      64 ->218         0.00045
      64 ->219         0.00064
      64 ->221         0.00014
      64 ->222        -0.00026
      64 ->224        -0.00034
      64 ->225         0.00019
      64 ->226         0.00034
      64 ->227        -0.00038
      64 ->228         0.00029
      64 ->229        -0.00024
      64 ->230         0.00038
      64 ->231         0.00020
      64 ->232         0.00020
      64 ->233         0.00013
      64 ->235         0.00057
      64 ->236         0.00051
      64 ->237         0.00018
      64 ->239         0.00012
      64 ->242         0.00015
      64 ->244        -0.00066
      64 ->245         0.00020
      64 ->246        -0.00029
      64 ->247         0.00039
      64 ->249         0.00012
      64 ->250         0.00031
      64 ->251         0.00013
      64 ->252        -0.00043
      64 ->253        -0.00050
      64 ->254        -0.00015
      64 ->260         0.00019
      64 ->262        -0.00032
      64 ->263         0.00025
      64 ->264         0.00014
      64 ->267        -0.00024
      64 ->270        -0.00024
      64 ->272         0.00017
      64 ->273         0.00022
      64 ->274        -0.00018
      64 ->276         0.00010
      64 ->278         0.00025
      64 ->280        -0.00013
      64 ->281        -0.00025
      64 ->283        -0.00023
      64 ->284         0.00011
      64 ->285         0.00030
      64 ->288        -0.00020
      64 ->289         0.00023
      64 ->290        -0.00031
      64 ->293         0.00021
      64 ->295        -0.00025
      64 ->296        -0.00017
      64 ->300        -0.00078
      64 ->303         0.00010
      64 ->306         0.00014
      64 ->307         0.00055
      64 ->308        -0.00053
      64 ->309        -0.00024
      64 ->310         0.00028
      64 ->312        -0.00020
      64 ->314        -0.00027
      64 ->317        -0.00033
      64 ->320        -0.00016
      64 ->325         0.00034
      64 ->329        -0.00015
      64 ->330        -0.00024
      64 ->331        -0.00032
      64 ->332        -0.00024
      64 ->364         0.00014
      64 ->367        -0.00013
      64 ->368        -0.00013
      64 ->372        -0.00019
      64 ->373        -0.00032
      64 ->382        -0.00015
      64 ->418         0.00010
      64 ->419        -0.00011
      64 ->431        -0.00012
      64 ->499        -0.00013
      64 ->506        -0.00011
      64 ->509        -0.00014
      64 ->528        -0.00011
      64 ->542        -0.00015
      64 ->546        -0.00015
      64 ->562        -0.00015
      64 ->563        -0.00013
      64 ->573        -0.00019
      64 ->575        -0.00018
      64 ->625        -0.00018
      64 ->645         0.00021
      64 ->646        -0.00012
      64 ->648         0.00012
      64 ->649         0.00017
      64 ->650        -0.00010
      64 ->651        -0.00016
      64 ->653        -0.00018
      64 ->654         0.00012
      64 ->656         0.00016
      64 ->658         0.00013
      64 ->674         0.00012
      65 ->162        -0.00011
      65 ->181        -0.00033
      65 ->182        -0.00012
      65 ->184        -0.00020
      65 ->185        -0.00024
      65 ->186        -0.00032
      65 ->187        -0.00011
      65 ->188        -0.00040
      65 ->190         0.00024
      65 ->192         0.00012
      65 ->193         0.00021
      65 ->195        -0.00027
      65 ->197         0.00019
      65 ->198        -0.00077
      65 ->199         0.00102
      65 ->200         0.00065
      65 ->201         0.00047
      65 ->202         0.00035
      65 ->203        -0.00022
      65 ->204        -0.00021
      65 ->205         0.00030
      65 ->206         0.00078
      65 ->207         0.00013
      65 ->209        -0.00039
      65 ->210         0.00033
      65 ->212         0.00015
      65 ->213        -0.00035
      65 ->214         0.00056
      65 ->215         0.00105
      65 ->216         0.00038
      65 ->217        -0.00070
      65 ->218        -0.00014
      65 ->219         0.00059
      65 ->220        -0.00065
      65 ->221         0.00010
      65 ->222        -0.00038
      65 ->224        -0.00137
      65 ->225        -0.00020
      65 ->226         0.00061
      65 ->227        -0.00047
      65 ->228         0.00023
      65 ->229        -0.00020
      65 ->230         0.00070
      65 ->231         0.00043
      65 ->232         0.00015
      65 ->233        -0.00040
      65 ->234         0.00048
      65 ->235         0.00019
      65 ->236        -0.00038
      65 ->238         0.00021
      65 ->241         0.00014
      65 ->242         0.00068
      65 ->243        -0.00047
      65 ->244        -0.00131
      65 ->245         0.00051
      65 ->246        -0.00109
      65 ->247        -0.00034
      65 ->248        -0.00036
      65 ->249         0.00060
      65 ->250         0.00023
      65 ->251         0.00019
      65 ->257         0.00015
      65 ->260         0.00013
      65 ->264         0.00053
      65 ->265         0.00019
      65 ->267        -0.00068
      65 ->268        -0.00010
      65 ->270        -0.00067
      65 ->272         0.00080
      65 ->273         0.00033
      65 ->274        -0.00034
      65 ->275         0.00016
      65 ->276        -0.00014
      65 ->277        -0.00014
      65 ->278         0.00036
      65 ->279        -0.00016
      65 ->281        -0.00014
      65 ->282         0.00019
      65 ->283        -0.00019
      65 ->284         0.00036
      65 ->285         0.00017
      65 ->287        -0.00051
      65 ->288        -0.00042
      65 ->289         0.00032
      65 ->293        -0.00013
      65 ->294         0.00035
      65 ->295         0.00012
      65 ->296         0.00029
      65 ->297         0.00041
      65 ->298         0.00057
      65 ->300        -0.00020
      65 ->301        -0.00025
      65 ->302        -0.00019
      65 ->303         0.00047
      65 ->304         0.00036
      65 ->308         0.00025
      65 ->309         0.00073
      65 ->310         0.00026
      65 ->312        -0.00032
      65 ->313        -0.00022
      65 ->314        -0.00037
      65 ->320        -0.00043
      65 ->321         0.00012
      65 ->322        -0.00014
      65 ->326        -0.00022
      65 ->327        -0.00015
      65 ->329         0.00012
      65 ->332        -0.00054
      65 ->334        -0.00021
      65 ->335         0.00015
      65 ->338        -0.00014
      65 ->353         0.00015
      65 ->360         0.00015
      65 ->362        -0.00016
      65 ->363        -0.00025
      65 ->364         0.00020
      65 ->365         0.00012
      65 ->367        -0.00011
      65 ->372         0.00020
      65 ->374         0.00030
      65 ->375        -0.00015
      65 ->376         0.00021
      65 ->377         0.00012
      65 ->378         0.00011
      65 ->379        -0.00019
      65 ->381         0.00014
      65 ->382        -0.00028
      65 ->385        -0.00026
      65 ->387         0.00014
      65 ->393         0.00015
      65 ->396         0.00014
      65 ->412         0.00013
      65 ->414         0.00017
      65 ->419        -0.00017
      65 ->425         0.00013
      65 ->426         0.00013
      65 ->431        -0.00013
      65 ->432         0.00016
      65 ->465        -0.00013
      65 ->473        -0.00017
      65 ->498         0.00010
      65 ->501         0.00012
      65 ->502         0.00014
      65 ->504        -0.00017
      65 ->505        -0.00019
      65 ->507         0.00014
      65 ->509        -0.00018
      65 ->516         0.00012
      65 ->537         0.00012
      65 ->538         0.00014
      65 ->539         0.00016
      65 ->542        -0.00034
      65 ->551         0.00021
      65 ->552        -0.00024
      65 ->553         0.00014
      65 ->555         0.00016
      65 ->560         0.00015
      65 ->562        -0.00025
      65 ->564         0.00020
      65 ->566         0.00015
      65 ->587         0.00010
      65 ->600        -0.00011
      65 ->607         0.00011
      65 ->608        -0.00024
      65 ->645        -0.00018
      65 ->650        -0.00010
      65 ->651        -0.00018
      65 ->659         0.00013
      65 ->660         0.00019
      65 ->670         0.00028
      65 ->671         0.00021
      65 ->674         0.00035
      65 ->679         0.00012
      65 ->682         0.00017
      65 ->686         0.00014
      65 ->691         0.00013
      65 ->695        -0.00013
      65 ->697        -0.00012
      66 ->167         0.00019
      66 ->172        -0.00020
      66 ->178        -0.00016
      66 ->180        -0.00017
      66 ->183         0.00015
      66 ->184        -0.00035
      66 ->185        -0.00042
      66 ->186         0.00017
      66 ->188        -0.00031
      66 ->189         0.00031
      66 ->192         0.00019
      66 ->193         0.00041
      66 ->195        -0.00027
      66 ->197         0.00020
      66 ->198        -0.00016
      66 ->199        -0.00024
      66 ->200         0.00017
      66 ->204        -0.00026
      66 ->207         0.00026
      66 ->210         0.00018
      66 ->213        -0.00042
      66 ->214         0.00024
      66 ->215         0.00025
      66 ->216         0.00061
      66 ->217        -0.00189
      66 ->218         0.00026
      66 ->219        -0.00028
      66 ->220        -0.00067
      66 ->221        -0.00031
      66 ->222        -0.00047
      66 ->224         0.00019
      66 ->225         0.00036
      66 ->226         0.00022
      66 ->232         0.00068
      66 ->233        -0.00012
      66 ->235        -0.00061
      66 ->236        -0.00037
      66 ->237        -0.00010
      66 ->239        -0.00016
      66 ->241        -0.00015
      66 ->242         0.00011
      66 ->243        -0.00052
      66 ->244         0.00026
      66 ->247        -0.00016
      66 ->248        -0.00018
      66 ->253        -0.00027
      66 ->262        -0.00020
      66 ->263         0.00013
      66 ->273        -0.00022
      66 ->276        -0.00011
      66 ->278         0.00010
      66 ->279        -0.00012
      66 ->281        -0.00021
      66 ->282         0.00019
      66 ->283        -0.00025
      66 ->287         0.00024
      66 ->288        -0.00024
      66 ->289         0.00040
      66 ->290        -0.00048
      66 ->293        -0.00039
      66 ->295         0.00040
      66 ->296         0.00074
      66 ->298         0.00017
      66 ->299         0.00019
      66 ->300        -0.00054
      66 ->302        -0.00016
      66 ->303        -0.00012
      66 ->305         0.00014
      66 ->307        -0.00037
      66 ->308         0.00046
      66 ->309         0.00052
      66 ->318         0.00024
      66 ->326        -0.00013
      66 ->329         0.00025
      66 ->330         0.00017
      66 ->331         0.00039
      66 ->363        -0.00018
      66 ->364        -0.00010
      66 ->366         0.00011
      66 ->372         0.00020
      66 ->373         0.00019
      66 ->379         0.00012
      66 ->383         0.00011
      66 ->384        -0.00011
      66 ->396         0.00013
      66 ->403        -0.00014
      66 ->499         0.00011
      66 ->516         0.00011
      66 ->538         0.00013
      66 ->546         0.00012
      66 ->563        -0.00013
      66 ->564         0.00018
      66 ->565        -0.00010
      66 ->569        -0.00011
      66 ->570        -0.00017
      66 ->572         0.00014
      66 ->573         0.00013
      66 ->576        -0.00017
      66 ->577        -0.00013
      66 ->641         0.00010
      66 ->645        -0.00030
      66 ->654         0.00015
      66 ->658        -0.00014
      66 ->660         0.00021
      66 ->666        -0.00014
      67 ->181         0.00017
      67 ->185         0.00012
      67 ->186         0.00020
      67 ->188         0.00013
      67 ->194         0.00012
      67 ->195         0.00014
      67 ->196        -0.00080
      67 ->198         0.00043
      67 ->199        -0.00052
      67 ->200        -0.00027
      67 ->201        -0.00023
      67 ->202        -0.00013
      67 ->205        -0.00011
      67 ->206        -0.00045
      67 ->209         0.00021
      67 ->215        -0.00049
      67 ->216        -0.00011
      67 ->218        -0.00017
      67 ->220         0.00032
      67 ->221        -0.00032
      67 ->222        -0.00057
      67 ->224        -0.00109
      67 ->226        -0.00019
      67 ->229         0.00010
      67 ->230        -0.00045
      67 ->231        -0.00028
      67 ->232        -0.00010
      67 ->233         0.00021
      67 ->234        -0.00012
      67 ->235        -0.00013
      67 ->238        -0.00018
      67 ->239         0.00021
      67 ->242         0.00058
      67 ->243         0.00010
      67 ->244         0.00028
      67 ->245        -0.00011
      67 ->246         0.00021
      67 ->248         0.00014
      67 ->249        -0.00025
      67 ->256         0.00011
      67 ->257        -0.00014
      67 ->278        -0.00029
      67 ->279        -0.00014
      67 ->281         0.00014
      67 ->282        -0.00015
      67 ->283        -0.00014
      67 ->285        -0.00016
      67 ->287         0.00041
      67 ->288         0.00018
      67 ->289        -0.00017
      67 ->293         0.00015
      67 ->294        -0.00017
      67 ->296        -0.00011
      67 ->297        -0.00037
      67 ->298        -0.00044
      67 ->300         0.00012
      67 ->301         0.00013
      67 ->303         0.00038
      67 ->304         0.00038
      67 ->306         0.00023
      67 ->307         0.00039
      67 ->309         0.00053
      67 ->312         0.00023
      67 ->313        -0.00014
      67 ->314        -0.00013
      67 ->316        -0.00010
      67 ->320        -0.00013
      67 ->326         0.00012
      67 ->336        -0.00022
      67 ->363         0.00012
      67 ->364        -0.00016
      67 ->373         0.00012
      67 ->380        -0.00015
      67 ->381        -0.00012
      67 ->382         0.00014
      67 ->383        -0.00017
      67 ->385        -0.00013
      67 ->398         0.00011
      67 ->504         0.00020
      67 ->542         0.00012
      67 ->552        -0.00011
      67 ->553         0.00010
      67 ->554         0.00014
      67 ->555        -0.00014
      67 ->562         0.00014
      67 ->656        -0.00011
      67 ->657         0.00015
      67 ->658        -0.00010
      67 ->659        -0.00035
      68 ->180        -0.00014
      68 ->182        -0.00013
      68 ->183        -0.00021
      68 ->184         0.00022
      68 ->185         0.00041
      68 ->187         0.00018
      68 ->192        -0.00014
      68 ->193         0.00049
      68 ->195         0.00010
      68 ->197        -0.00034
      68 ->198        -0.00080
      68 ->199        -0.00102
      68 ->200         0.00014
      68 ->202         0.00012
      68 ->204         0.00011
      68 ->210        -0.00011
      68 ->213         0.00030
      68 ->214        -0.00058
      68 ->215        -0.00011
      68 ->216         0.00034
      68 ->217         0.00024
      68 ->219        -0.00049
      68 ->220         0.00021
      68 ->222         0.00057
      68 ->224        -0.00021
      68 ->225        -0.00051
      68 ->227         0.00022
      68 ->228        -0.00023
      68 ->229         0.00016
      68 ->232        -0.00058
      68 ->233        -0.00022
      68 ->234         0.00019
      68 ->235        -0.00049
      68 ->236         0.00062
      68 ->237        -0.00041
      68 ->243        -0.00022
      68 ->247        -0.00010
      68 ->248         0.00034
      68 ->253         0.00018
      68 ->272        -0.00013
      68 ->273         0.00014
      68 ->276        -0.00017
      68 ->279         0.00018
      68 ->281         0.00016
      68 ->283         0.00020
      68 ->290        -0.00038
      68 ->291         0.00011
      68 ->292        -0.00016
      68 ->293         0.00029
      68 ->294        -0.00057
      68 ->296        -0.00036
      68 ->298        -0.00029
      68 ->299        -0.00054
      68 ->300        -0.00029
      68 ->301        -0.00045
      68 ->303        -0.00011
      68 ->304        -0.00012
      68 ->305        -0.00012
      68 ->307        -0.00025
      68 ->308         0.00016
      68 ->315        -0.00014
      68 ->317         0.00014
      68 ->325        -0.00041
      68 ->357        -0.00011
      68 ->369         0.00014
      68 ->372         0.00017
      68 ->373         0.00011
      68 ->377        -0.00020
      68 ->378        -0.00013
      68 ->379        -0.00020
      68 ->381         0.00017
      68 ->382         0.00014
      68 ->502         0.00022
      68 ->543         0.00018
      68 ->560         0.00013
      68 ->561        -0.00031
      68 ->655         0.00031
      68 ->656        -0.00016
      68 ->657        -0.00013
      68 ->666         0.00014
      68 ->693        -0.00014
      69 ->167         0.00025
      69 ->172        -0.00024
      69 ->179         0.00014
      69 ->183         0.00033
      69 ->184        -0.00035
      69 ->185        -0.00068
      69 ->186         0.00016
      69 ->188        -0.00016
      69 ->189         0.00027
      69 ->192         0.00016
      69 ->195        -0.00027
      69 ->197         0.00035
      69 ->198         0.00030
      69 ->199         0.00020
      69 ->201        -0.00018
      69 ->204        -0.00024
      69 ->207         0.00016
      69 ->210         0.00026
      69 ->213        -0.00042
      69 ->214         0.00047
      69 ->215         0.00016
      69 ->216         0.00041
      69 ->217        -0.00183
      69 ->218         0.00022
      69 ->219         0.00010
      69 ->220        -0.00043
      69 ->222        -0.00066
      69 ->223         0.00011
      69 ->224         0.00060
      69 ->225         0.00067
      69 ->226         0.00013
      69 ->227        -0.00014
      69 ->229        -0.00013
      69 ->232         0.00095
      69 ->233         0.00015
      69 ->234        -0.00014
      69 ->235        -0.00026
      69 ->236        -0.00054
      69 ->237         0.00013
      69 ->238         0.00017
      69 ->243        -0.00025
      69 ->244         0.00044
      69 ->248        -0.00026
      69 ->252        -0.00019
      69 ->253        -0.00053
      69 ->254        -0.00016
      69 ->260         0.00011
      69 ->262        -0.00018
      69 ->263         0.00017
      69 ->270         0.00013
      69 ->273        -0.00021
      69 ->279        -0.00013
      69 ->281        -0.00040
      69 ->282         0.00024
      69 ->283        -0.00040
      69 ->284        -0.00012
      69 ->285         0.00013
      69 ->287         0.00036
      69 ->288        -0.00018
      69 ->289         0.00034
      69 ->290        -0.00034
      69 ->292         0.00013
      69 ->293        -0.00051
      69 ->294         0.00023
      69 ->295         0.00028
      69 ->296         0.00082
      69 ->297        -0.00011
      69 ->298         0.00022
      69 ->299         0.00046
      69 ->300        -0.00047
      69 ->301         0.00035
      69 ->302        -0.00010
      69 ->303        -0.00018
      69 ->305         0.00017
      69 ->307        -0.00023
      69 ->308         0.00022
      69 ->309         0.00027
      69 ->316        -0.00012
      69 ->317        -0.00015
      69 ->318         0.00024
      69 ->319         0.00013
      69 ->325         0.00034
      69 ->326        -0.00011
      69 ->329         0.00021
      69 ->330         0.00013
      69 ->331         0.00025
      69 ->357         0.00011
      69 ->360        -0.00010
      69 ->366         0.00013
      69 ->369        -0.00012
      69 ->379         0.00022
      69 ->380         0.00010
      69 ->381        -0.00015
      69 ->383         0.00014
      69 ->384        -0.00012
      69 ->396         0.00011
      69 ->403        -0.00015
      69 ->411        -0.00011
      69 ->417         0.00011
      69 ->505         0.00010
      69 ->516         0.00013
      69 ->538         0.00012
      69 ->543        -0.00017
      69 ->561         0.00014
      69 ->563        -0.00018
      69 ->564         0.00014
      69 ->567         0.00010
      69 ->569        -0.00011
      69 ->570        -0.00017
      69 ->572         0.00011
      69 ->576        -0.00017
      69 ->577        -0.00016
      69 ->645        -0.00020
      69 ->649         0.00011
      69 ->653        -0.00014
      69 ->654         0.00015
      69 ->657         0.00012
      69 ->660         0.00020
      69 ->662         0.00012
      69 ->666        -0.00024
      69 ->667         0.00011
      70 ->172         0.00011
      70 ->183        -0.00016
      70 ->184         0.00023
      70 ->185         0.00032
      70 ->189        -0.00014
      70 ->195         0.00015
      70 ->197        -0.00014
      70 ->198        -0.00018
      70 ->201         0.00014
      70 ->204         0.00015
      70 ->209        -0.00011
      70 ->210        -0.00013
      70 ->213         0.00030
      70 ->214        -0.00020
      70 ->216        -0.00021
      70 ->217         0.00100
      70 ->218        -0.00014
      70 ->220         0.00026
      70 ->222         0.00039
      70 ->224        -0.00041
      70 ->225        -0.00034
      70 ->232        -0.00053
      70 ->234         0.00010
      70 ->235         0.00014
      70 ->236         0.00026
      70 ->243         0.00012
      70 ->244        -0.00031
      70 ->248         0.00020
      70 ->252         0.00016
      70 ->253         0.00037
      70 ->254         0.00016
      70 ->262         0.00015
      70 ->273         0.00012
      70 ->281         0.00026
      70 ->282        -0.00013
      70 ->283         0.00023
      70 ->287        -0.00026
      70 ->288         0.00012
      70 ->289        -0.00018
      70 ->290         0.00023
      70 ->293         0.00029
      70 ->295        -0.00017
      70 ->296        -0.00042
      70 ->299        -0.00026
      70 ->300         0.00032
      70 ->301        -0.00022
      70 ->307         0.00016
      70 ->308        -0.00013
      70 ->309        -0.00015
      70 ->317         0.00011
      70 ->318        -0.00017
      70 ->319        -0.00010
      70 ->325        -0.00021
      70 ->331        -0.00016
      70 ->379        -0.00014
      70 ->403         0.00011
      70 ->563         0.00010
      70 ->576         0.00011
      70 ->645         0.00010
      70 ->660        -0.00010
      70 ->666         0.00015
      71 ->217        -0.00031
      71 ->224         0.00014
      71 ->232         0.00014
      71 ->244         0.00014
      71 ->248        -0.00010
      71 ->253        -0.00022
      71 ->281        -0.00014
      71 ->283        -0.00010
      71 ->287         0.00010
      71 ->290        -0.00011
      71 ->296         0.00010
      71 ->300        -0.00012
      72 ->183         0.00011
      72 ->185        -0.00011
      72 ->198         0.00010
      72 ->214         0.00015
      72 ->217        -0.00050
      72 ->222        -0.00013
      72 ->224         0.00026
      72 ->225         0.00014
      72 ->232         0.00026
      72 ->236        -0.00010
      72 ->244         0.00024
      72 ->247        -0.00011
      72 ->248        -0.00022
      72 ->250        -0.00012
      72 ->252        -0.00021
      72 ->253        -0.00049
      72 ->254        -0.00017
      72 ->281        -0.00029
      72 ->283        -0.00018
      72 ->285         0.00013
      72 ->287         0.00020
      72 ->290        -0.00019
      72 ->293        -0.00014
      72 ->296         0.00016
      72 ->299         0.00011
      72 ->300        -0.00022
      72 ->301         0.00011
      72 ->307        -0.00015
      72 ->308         0.00013
      72 ->313         0.00010
      72 ->317        -0.00014
      72 ->318         0.00012
      72 ->319         0.00011
      72 ->325         0.00019
      72 ->666        -0.00011
      73 ->181        -0.00015
      73 ->184         0.00012
      73 ->186        -0.00050
      73 ->188        -0.00029
      73 ->190         0.00012
      73 ->196         0.00013
      73 ->198        -0.00027
      73 ->199         0.00024
      73 ->200         0.00019
      73 ->201         0.00032
      73 ->202         0.00025
      73 ->203        -0.00025
      73 ->204         0.00012
      73 ->205        -0.00027
      73 ->206        -0.00060
      73 ->207         0.00014
      73 ->209         0.00012
      73 ->213         0.00010
      73 ->215         0.00033
      73 ->217         0.00029
      73 ->219        -0.00013
      73 ->220         0.00046
      73 ->221        -0.00023
      73 ->222        -0.00032
      73 ->224         0.00018
      73 ->225        -0.00060
      73 ->226         0.00089
      73 ->227        -0.00043
      73 ->228         0.00015
      73 ->230        -0.00039
      73 ->231        -0.00026
      73 ->233         0.00031
      73 ->234        -0.00010
      73 ->235        -0.00020
      73 ->238        -0.00026
      73 ->239         0.00020
      73 ->242         0.00020
      73 ->243         0.00014
      73 ->244         0.00080
      73 ->245        -0.00030
      73 ->246         0.00062
      73 ->247         0.00016
      73 ->248         0.00024
      73 ->249        -0.00054
      73 ->250        -0.00013
      73 ->251        -0.00024
      73 ->252         0.00152
      73 ->253        -0.00060
      73 ->254        -0.00020
      73 ->257         0.00010
      73 ->265         0.00011
      73 ->267        -0.00016
      73 ->269        -0.00034
      73 ->272         0.00016
      73 ->278        -0.00017
      73 ->281        -0.00014
      73 ->282         0.00014
      73 ->283         0.00014
      73 ->287        -0.00010
      73 ->296        -0.00025
      73 ->297         0.00042
      73 ->298         0.00050
      73 ->299        -0.00012
      73 ->300        -0.00010
      73 ->301        -0.00018
      73 ->303        -0.00016
      73 ->304        -0.00022
      73 ->309         0.00026
      73 ->312        -0.00103
      73 ->313        -0.00057
      73 ->315         0.00012
      73 ->317        -0.00021
      73 ->318        -0.00028
      73 ->326         0.00021
      73 ->329        -0.00016
      73 ->330         0.00015
      73 ->332         0.00034
      73 ->334         0.00015
      73 ->353        -0.00019
      73 ->355         0.00019
      73 ->360         0.00010
      73 ->365         0.00011
      73 ->366         0.00012
      73 ->367         0.00029
      73 ->372         0.00023
      73 ->373        -0.00027
      73 ->379         0.00013
      73 ->380        -0.00019
      73 ->381        -0.00030
      73 ->382         0.00014
      73 ->388        -0.00030
      73 ->389        -0.00011
      73 ->393         0.00011
      73 ->401         0.00011
      73 ->412        -0.00021
      73 ->414         0.00016
      73 ->415         0.00023
      73 ->419         0.00013
      73 ->424        -0.00012
      73 ->428         0.00011
      73 ->518         0.00042
      73 ->519         0.00017
      73 ->529         0.00014
      73 ->542         0.00030
      73 ->562        -0.00011
      73 ->574         0.00011
      73 ->575        -0.00021
      73 ->590         0.00021
      73 ->591        -0.00011
      73 ->599        -0.00011
      73 ->600         0.00022
      73 ->622        -0.00013
      73 ->624         0.00046
      73 ->627        -0.00013
      73 ->636        -0.00013
      73 ->639         0.00012
      73 ->713        -0.00012
      74 ->167         0.00033
      74 ->172        -0.00030
      74 ->174        -0.00014
      74 ->179         0.00019
      74 ->180        -0.00012
      74 ->183         0.00034
      74 ->184        -0.00041
      74 ->185        -0.00080
      74 ->187        -0.00024
      74 ->189         0.00010
      74 ->191        -0.00010
      74 ->192         0.00020
      74 ->193        -0.00022
      74 ->194        -0.00012
      74 ->195        -0.00031
      74 ->197         0.00028
      74 ->198         0.00013
      74 ->200         0.00016
      74 ->201        -0.00012
      74 ->202         0.00015
      74 ->203        -0.00015
      74 ->204        -0.00020
      74 ->207        -0.00050
      74 ->210         0.00028
      74 ->213        -0.00043
      74 ->214         0.00045
      74 ->216         0.00065
      74 ->217        -0.00120
      74 ->218         0.00113
      74 ->219         0.00028
      74 ->220        -0.00035
      74 ->221         0.00011
      74 ->222        -0.00055
      74 ->223         0.00016
      74 ->224         0.00032
      74 ->225         0.00099
      74 ->226         0.00040
      74 ->227        -0.00020
      74 ->229        -0.00017
      74 ->235        -0.00066
      74 ->236         0.00021
      74 ->237        -0.00034
      74 ->241        -0.00011
      74 ->243        -0.00022
      74 ->246         0.00018
      74 ->248         0.00064
      74 ->250         0.00030
      74 ->251         0.00011
      74 ->252         0.00070
      74 ->253         0.00173
      74 ->254         0.00048
      74 ->257        -0.00025
      74 ->260        -0.00013
      74 ->262         0.00022
      74 ->263        -0.00014
      74 ->265        -0.00013
      74 ->267         0.00021
      74 ->269         0.00018
      74 ->270         0.00019
      74 ->271        -0.00013
      74 ->272         0.00018
      74 ->273        -0.00038
      74 ->274         0.00028
      74 ->275        -0.00021
      74 ->280         0.00012
      74 ->281         0.00048
      74 ->283         0.00010
      74 ->284         0.00027
      74 ->285        -0.00049
      74 ->288        -0.00013
      74 ->289         0.00029
      74 ->290        -0.00011
      74 ->292         0.00014
      74 ->293        -0.00036
      74 ->294         0.00044
      74 ->295         0.00037
      74 ->296         0.00085
      74 ->297         0.00014
      74 ->298         0.00049
      74 ->299         0.00040
      74 ->301         0.00025
      74 ->303        -0.00012
      74 ->304         0.00020
      74 ->305         0.00026
      74 ->307         0.00043
      74 ->308        -0.00034
      74 ->309        -0.00014
      74 ->310         0.00016
      74 ->312        -0.00012
      74 ->314        -0.00025
      74 ->315         0.00015
      74 ->316        -0.00020
      74 ->317         0.00044
      74 ->325        -0.00050
      74 ->326        -0.00015
      74 ->329         0.00019
      74 ->342         0.00013
      74 ->351         0.00020
      74 ->365        -0.00012
      74 ->368         0.00040
      74 ->369        -0.00031
      74 ->381         0.00025
      74 ->382         0.00037
      74 ->383         0.00021
      74 ->384        -0.00024
      74 ->394        -0.00012
      74 ->396        -0.00011
      74 ->406        -0.00012
      74 ->417        -0.00030
      74 ->419         0.00014
      74 ->422         0.00015
      74 ->426         0.00012
      74 ->459        -0.00011
      74 ->516        -0.00017
      74 ->518         0.00012
      74 ->519        -0.00033
      74 ->528         0.00016
      74 ->538         0.00024
      74 ->539         0.00022
      74 ->543         0.00014
      74 ->544         0.00011
      74 ->545        -0.00010
      74 ->546         0.00040
      74 ->547         0.00019
      74 ->563        -0.00022
      74 ->564         0.00016
      74 ->566         0.00014
      74 ->567         0.00013
      74 ->569        -0.00014
      74 ->570        -0.00016
      74 ->587         0.00021
      74 ->588        -0.00013
      74 ->589        -0.00016
      74 ->590        -0.00024
      74 ->591        -0.00011
      74 ->592         0.00011
      74 ->593        -0.00010
      74 ->599         0.00032
      74 ->600         0.00016
      74 ->602        -0.00010
      74 ->604        -0.00012
      74 ->606        -0.00010
      74 ->608         0.00016
      74 ->618        -0.00010
      74 ->622        -0.00024
      74 ->623        -0.00011
      74 ->625         0.00045
      74 ->630        -0.00011
      74 ->634        -0.00016
      74 ->636        -0.00013
      74 ->639        -0.00013
      74 ->672        -0.00017
      74 ->698        -0.00011
      74 ->712        -0.00013
      75 ->183         0.00015
      75 ->184        -0.00017
      75 ->185        -0.00024
      75 ->193        -0.00015
      75 ->207        -0.00013
      75 ->208         0.00010
      75 ->210         0.00014
      75 ->213        -0.00021
      75 ->214         0.00019
      75 ->216         0.00016
      75 ->217        -0.00051
      75 ->218         0.00029
      75 ->222        -0.00019
      75 ->224         0.00023
      75 ->225         0.00030
      75 ->226         0.00016
      75 ->230        -0.00012
      75 ->235        -0.00014
      75 ->236         0.00013
      75 ->237        -0.00018
      75 ->244         0.00020
      75 ->246        -0.00012
      75 ->247        -0.00021
      75 ->250        -0.00014
      75 ->252         0.00016
      75 ->253         0.00020
      75 ->254         0.00019
      75 ->287         0.00010
      75 ->289         0.00011
      75 ->290        -0.00012
      75 ->292         0.00011
      75 ->293        -0.00016
      75 ->294         0.00011
      75 ->296         0.00024
      75 ->298         0.00014
      75 ->299         0.00015
      75 ->301         0.00016
      75 ->307         0.00011
      75 ->313         0.00015
      75 ->316        -0.00016
      75 ->318         0.00012
      75 ->329         0.00012
      75 ->519        -0.00013
      75 ->625         0.00011
      76 ->180         0.00012
      76 ->181         0.00011
      76 ->186         0.00014
      76 ->188         0.00014
      76 ->196        -0.00013
      76 ->206        -0.00010
      76 ->215        -0.00032
      76 ->217        -0.00032
      76 ->218         0.00013
      76 ->224         0.00029
      76 ->226         0.00014
      76 ->228        -0.00016
      76 ->229         0.00012
      76 ->230        -0.00026
      76 ->231        -0.00014
      76 ->234        -0.00026
      76 ->236         0.00021
      76 ->238         0.00018
      76 ->239        -0.00021
      76 ->244         0.00014
      76 ->247        -0.00038
      76 ->248        -0.00015
      76 ->250        -0.00018
      76 ->252         0.00011
      76 ->257         0.00012
      76 ->287         0.00012
      76 ->313         0.00040
      76 ->316        -0.00011
      76 ->318         0.00024
      76 ->319         0.00019
      76 ->331         0.00013
      76 ->332         0.00010
      76 ->336         0.00011
      76 ->394        -0.00010
      76 ->404         0.00014
      76 ->405        -0.00015
      76 ->562         0.00011
      76 ->592        -0.00011
      76 ->607        -0.00011
      77 ->175         0.00015
      77 ->177        -0.00011
      77 ->178        -0.00014
      77 ->179        -0.00014
      77 ->180         0.00023
      77 ->181         0.00026
      77 ->184        -0.00011
      77 ->186         0.00032
      77 ->188         0.00029
      77 ->193        -0.00018
      77 ->196        -0.00034
      77 ->206        -0.00023
      77 ->207        -0.00017
      77 ->213        -0.00016
      77 ->214         0.00013
      77 ->215        -0.00076
      77 ->217        -0.00059
      77 ->218         0.00022
      77 ->220         0.00010
      77 ->222        -0.00015
      77 ->224         0.00064
      77 ->226         0.00027
      77 ->227         0.00018
      77 ->228        -0.00038
      77 ->229         0.00029
      77 ->230        -0.00059
      77 ->231        -0.00032
      77 ->232        -0.00010
      77 ->233        -0.00013
      77 ->234        -0.00064
      77 ->236         0.00045
      77 ->238         0.00043
      77 ->239        -0.00049
      77 ->240        -0.00011
      77 ->243        -0.00019
      77 ->244         0.00027
      77 ->247        -0.00079
      77 ->248        -0.00034
      77 ->249        -0.00021
      77 ->250        -0.00036
      77 ->252         0.00023
      77 ->253        -0.00023
      77 ->254        -0.00013
      77 ->256        -0.00018
      77 ->257         0.00029
      77 ->264         0.00011
      77 ->269         0.00024
      77 ->271         0.00012
      77 ->278        -0.00013
      77 ->279        -0.00018
      77 ->281        -0.00013
      77 ->283        -0.00019
      77 ->287         0.00026
      77 ->290        -0.00015
      77 ->294         0.00010
      77 ->296         0.00011
      77 ->299         0.00012
      77 ->301         0.00013
      77 ->303        -0.00013
      77 ->307         0.00022
      77 ->312        -0.00014
      77 ->313         0.00093
      77 ->316        -0.00021
      77 ->318         0.00051
      77 ->319         0.00045
      77 ->320         0.00024
      77 ->329         0.00011
      77 ->330         0.00014
      77 ->331         0.00027
      77 ->332         0.00024
      77 ->334         0.00011
      77 ->335        -0.00013
      77 ->336         0.00026
      77 ->359        -0.00013
      77 ->360        -0.00015
      77 ->362         0.00010
      77 ->363         0.00014
      77 ->364        -0.00012
      77 ->374        -0.00013
      77 ->376        -0.00012
      77 ->394        -0.00021
      77 ->403        -0.00022
      77 ->404         0.00033
      77 ->405        -0.00036
      77 ->406        -0.00010
      77 ->414        -0.00016
      77 ->415        -0.00011
      77 ->425        -0.00013
      77 ->426        -0.00013
      77 ->429        -0.00011
      77 ->432        -0.00010
      77 ->451        -0.00011
      77 ->453         0.00012
      77 ->464        -0.00012
      77 ->469         0.00011
      77 ->473         0.00011
      77 ->509        -0.00012
      77 ->519        -0.00017
      77 ->520        -0.00013
      77 ->526        -0.00012
      77 ->538        -0.00010
      77 ->555         0.00018
      77 ->562         0.00024
      77 ->565        -0.00010
      77 ->566        -0.00021
      77 ->576        -0.00015
      77 ->585         0.00013
      77 ->592        -0.00022
      77 ->593         0.00015
      77 ->602        -0.00011
      77 ->604         0.00012
      77 ->606         0.00012
      77 ->607        -0.00026
      77 ->666        -0.00010
      78 ->196        -0.00011
      78 ->215        -0.00014
      78 ->224         0.00011
      78 ->234        -0.00019
      78 ->313         0.00021
      78 ->320         0.00010
      79 ->167        -0.00022
      79 ->172         0.00019
      79 ->174         0.00014
      79 ->180         0.00015
      79 ->181        -0.00012
      79 ->184         0.00021
      79 ->186        -0.00034
      79 ->189        -0.00018
      79 ->193        -0.00018
      79 ->194        -0.00011
      79 ->196         0.00057
      79 ->199        -0.00010
      79 ->200        -0.00010
      79 ->207        -0.00020
      79 ->215         0.00066
      79 ->216        -0.00022
      79 ->218        -0.00026
      79 ->219        -0.00011
      79 ->220        -0.00019
      79 ->224        -0.00053
      79 ->225         0.00035
      79 ->227        -0.00015
      79 ->228         0.00026
      79 ->229        -0.00034
      79 ->230         0.00037
      79 ->231         0.00017
      79 ->232        -0.00021
      79 ->233         0.00029
      79 ->234         0.00098
      79 ->235         0.00020
      79 ->236         0.00020
      79 ->238        -0.00033
      79 ->239         0.00044
      79 ->240         0.00012
      79 ->241         0.00012
      79 ->242         0.00022
      79 ->243        -0.00051
      79 ->244         0.00046
      79 ->245        -0.00010
      79 ->247        -0.00087
      79 ->248        -0.00046
      79 ->249         0.00028
      79 ->250        -0.00064
      79 ->251        -0.00013
      79 ->252        -0.00026
      79 ->253        -0.00047
      79 ->254        -0.00020
      79 ->256         0.00024
      79 ->257        -0.00017
      79 ->269        -0.00028
      79 ->276        -0.00010
      79 ->279         0.00014
      79 ->281        -0.00026
      79 ->284        -0.00022
      79 ->285         0.00030
      79 ->290        -0.00019
      79 ->296        -0.00016
      79 ->299         0.00014
      79 ->301         0.00018
      79 ->304        -0.00010
      79 ->307        -0.00012
      79 ->308        -0.00011
      79 ->309        -0.00013
      79 ->313        -0.00090
      79 ->314        -0.00027
      79 ->315         0.00037
      79 ->316        -0.00034
      79 ->317         0.00012
      79 ->318         0.00013
      79 ->319        -0.00048
      79 ->320        -0.00053
      79 ->321        -0.00031
      79 ->329         0.00018
      79 ->330         0.00020
      79 ->331         0.00029
      79 ->332        -0.00026
      79 ->334        -0.00027
      79 ->335         0.00024
      79 ->336        -0.00042
      79 ->351        -0.00011
      79 ->359         0.00012
      79 ->364         0.00012
      79 ->369         0.00012
      79 ->376         0.00011
      79 ->379         0.00011
      79 ->380         0.00013
      79 ->383         0.00029
      79 ->388        -0.00010
      79 ->393        -0.00013
      79 ->394        -0.00024
      79 ->395         0.00014
      79 ->404        -0.00033
      79 ->405         0.00034
      79 ->409        -0.00011
      79 ->415         0.00015
      79 ->418        -0.00012
      79 ->425         0.00018
      79 ->431        -0.00015
      79 ->432         0.00011
      79 ->439        -0.00017
      79 ->441        -0.00018
      79 ->445        -0.00012
      79 ->446         0.00011
      79 ->459         0.00013
      79 ->464         0.00011
      79 ->469        -0.00015
      79 ->473        -0.00018
      79 ->509         0.00010
      79 ->527        -0.00015
      79 ->536         0.00011
      79 ->538        -0.00012
      79 ->539        -0.00015
      79 ->547        -0.00013
      79 ->554         0.00014
      79 ->555        -0.00015
      79 ->562        -0.00012
      79 ->566         0.00014
      79 ->573        -0.00014
      79 ->581         0.00016
      79 ->582         0.00010
      79 ->583         0.00015
      79 ->584        -0.00011
      79 ->587        -0.00011
      79 ->590         0.00021
      79 ->591        -0.00019
      79 ->592        -0.00028
      79 ->593         0.00032
      79 ->596         0.00015
      79 ->600        -0.00020
      79 ->602         0.00013
      79 ->607         0.00027
      79 ->608        -0.00021
      80 ->167        -0.00014
      80 ->172         0.00014
      80 ->174         0.00011
      80 ->177         0.00013
      80 ->181        -0.00040
      80 ->183        -0.00014
      80 ->184         0.00024
      80 ->185         0.00018
      80 ->186        -0.00055
      80 ->188        -0.00016
      80 ->189        -0.00018
      80 ->190         0.00012
      80 ->193        -0.00021
      80 ->204        -0.00010
      80 ->206         0.00034
      80 ->207        -0.00016
      80 ->209        -0.00013
      80 ->213         0.00019
      80 ->215         0.00124
      80 ->217         0.00029
      80 ->218        -0.00031
      80 ->219        -0.00019
      80 ->220        -0.00018
      80 ->222         0.00031
      80 ->224        -0.00032
      80 ->228         0.00018
      80 ->229        -0.00028
      80 ->230         0.00063
      80 ->231         0.00036
      80 ->232        -0.00038
      80 ->234        -0.00029
      80 ->237         0.00014
      80 ->238        -0.00036
      80 ->239         0.00040
      80 ->242        -0.00018
      80 ->243        -0.00051
      80 ->244         0.00031
      80 ->247        -0.00052
      80 ->248        -0.00026
      80 ->249         0.00058
      80 ->250        -0.00044
      80 ->252        -0.00041
      80 ->253        -0.00029
      80 ->267        -0.00011
      80 ->269        -0.00027
      80 ->278         0.00014
      80 ->279         0.00015
      80 ->281        -0.00014
      80 ->284        -0.00015
      80 ->285         0.00022
      80 ->287        -0.00012
      80 ->296        -0.00023
      80 ->303         0.00022
      80 ->307        -0.00016
      80 ->309        -0.00020
      80 ->312         0.00019
      80 ->313        -0.00079
      80 ->314        -0.00024
      80 ->315         0.00038
      80 ->316        -0.00033
      80 ->317        -0.00023
      80 ->318        -0.00011
      80 ->320         0.00063
      80 ->329         0.00011
      80 ->330         0.00014
      80 ->331         0.00024
      80 ->332        -0.00012
      80 ->336         0.00026
      80 ->359         0.00014
      80 ->360         0.00019
      80 ->362        -0.00011
      80 ->363        -0.00016
      80 ->364         0.00021
      80 ->369         0.00012
      80 ->381        -0.00010
      80 ->385        -0.00012
      80 ->386         0.00013
      80 ->387         0.00016
      80 ->388        -0.00018
      80 ->393        -0.00029
      80 ->396        -0.00027
      80 ->401        -0.00014
      80 ->402         0.00015
      80 ->404        -0.00020
      80 ->405         0.00023
      80 ->414         0.00017
      80 ->424        -0.00018
      80 ->426         0.00013
      80 ->448        -0.00017
      80 ->451         0.00014
      80 ->452         0.00010
      80 ->453        -0.00012
      80 ->464         0.00012
      80 ->527        -0.00013
      80 ->542        -0.00011
      80 ->547        -0.00013
      80 ->560         0.00010
      80 ->562        -0.00022
      80 ->563         0.00010
      80 ->564         0.00012
      80 ->566         0.00016
      80 ->573        -0.00016
      80 ->583        -0.00018
      80 ->584        -0.00012
      80 ->586        -0.00015
      80 ->589         0.00015
      80 ->590         0.00018
      80 ->591        -0.00017
      80 ->592        -0.00022
      80 ->593         0.00025
      80 ->596        -0.00010
      80 ->600        -0.00032
      80 ->602         0.00014
      81 ->177         0.00010
      81 ->180        -0.00029
      81 ->181         0.00016
      81 ->182        -0.00020
      81 ->183        -0.00025
      81 ->185         0.00037
      81 ->186         0.00030
      81 ->187         0.00018
      81 ->193        -0.00018
      81 ->207        -0.00027
      81 ->213         0.00012
      81 ->214        -0.00062
      81 ->215        -0.00055
      81 ->216         0.00069
      81 ->217        -0.00023
      81 ->218        -0.00012
      81 ->219        -0.00024
      81 ->221        -0.00011
      81 ->225        -0.00017
      81 ->226         0.00014
      81 ->227         0.00026
      81 ->228        -0.00031
      81 ->229         0.00024
      81 ->230        -0.00035
      81 ->231        -0.00019
      81 ->232        -0.00054
      81 ->235         0.00036
      81 ->236        -0.00034
      81 ->237         0.00016
      81 ->238         0.00022
      81 ->239        -0.00027
      81 ->243        -0.00032
      81 ->247        -0.00035
      81 ->248         0.00046
      81 ->250         0.00022
      81 ->252         0.00023
      81 ->253         0.00025
      81 ->254         0.00010
      81 ->269         0.00014
      81 ->276        -0.00014
      81 ->281         0.00014
      81 ->285        -0.00014
      81 ->294        -0.00011
      81 ->299        -0.00019
      81 ->300         0.00010
      81 ->301        -0.00016
      81 ->307         0.00029
      81 ->308        -0.00013
      81 ->313         0.00044
      81 ->314         0.00016
      81 ->315         0.00034
      81 ->317        -0.00060
      81 ->318         0.00024
      81 ->319         0.00019
      81 ->320        -0.00025
      81 ->325        -0.00031
      81 ->330         0.00012
      81 ->331         0.00016
      81 ->357        -0.00015
      81 ->364        -0.00015
      81 ->383        -0.00015
      81 ->388         0.00011
      81 ->391         0.00039
      81 ->393         0.00010
      81 ->394        -0.00012
      81 ->401         0.00011
      81 ->403        -0.00013
      81 ->405        -0.00015
      81 ->414        -0.00013
      81 ->417         0.00019
      81 ->418         0.00018
      81 ->455         0.00015
      81 ->459        -0.00013
      81 ->528         0.00011
      81 ->543         0.00011
      81 ->561        -0.00023
      81 ->562         0.00015
      81 ->575        -0.00010
      81 ->581        -0.00017
      81 ->585        -0.00021
      81 ->587        -0.00018
      81 ->588         0.00012
      81 ->597        -0.00018
      81 ->599         0.00018
      81 ->600         0.00011
      82 ->174         0.00013
      82 ->181         0.00011
      82 ->185         0.00013
      82 ->188         0.00025
      82 ->189        -0.00016
      82 ->195         0.00021
      82 ->204         0.00016
      82 ->215        -0.00024
      82 ->216        -0.00044
      82 ->217         0.00020
      82 ->218        -0.00027
      82 ->219        -0.00012
      82 ->220         0.00011
      82 ->225        -0.00024
      82 ->228        -0.00011
      82 ->230        -0.00011
      82 ->232         0.00014
      82 ->235         0.00025
      82 ->236         0.00027
      82 ->239        -0.00014
      82 ->243        -0.00016
      82 ->244         0.00013
      82 ->246        -0.00023
      82 ->247        -0.00038
      82 ->248        -0.00034
      82 ->250        -0.00032
      82 ->253        -0.00053
      82 ->257         0.00017
      82 ->258        -0.00014
      82 ->273         0.00012
      82 ->274        -0.00011
      82 ->281        -0.00017
      82 ->285         0.00013
      82 ->295        -0.00014
      82 ->296        -0.00027
      82 ->313         0.00031
      82 ->317         0.00020
      82 ->318         0.00017
      82 ->325         0.00015
      82 ->331         0.00010
      82 ->391        -0.00016
      82 ->427         0.00012
      82 ->592        -0.00017
      82 ->593         0.00010
      83 ->167        -0.00015
      83 ->172         0.00017
      83 ->178         0.00012
      83 ->181         0.00014
      83 ->183        -0.00017
      83 ->184         0.00017
      83 ->185         0.00029
      83 ->187        -0.00010
      83 ->188         0.00039
      83 ->189        -0.00027
      83 ->195         0.00011
      83 ->196        -0.00012
      83 ->197        -0.00013
      83 ->199         0.00011
      83 ->201         0.00014
      83 ->210        -0.00012
      83 ->213         0.00012
      83 ->215        -0.00034
      83 ->216        -0.00068
      83 ->217         0.00043
      83 ->218        -0.00051
      83 ->219        -0.00025
      83 ->220         0.00017
      83 ->222         0.00024
      83 ->225        -0.00048
      83 ->227         0.00015
      83 ->228        -0.00012
      83 ->229         0.00020
      83 ->230        -0.00012
      83 ->232         0.00023
      83 ->234        -0.00015
      83 ->235         0.00046
      83 ->236         0.00035
      83 ->237         0.00026
      83 ->238         0.00015
      83 ->239        -0.00015
      83 ->242         0.00012
      83 ->243        -0.00033
      83 ->244         0.00022
      83 ->246        -0.00022
      83 ->247        -0.00058
      83 ->248        -0.00056
      83 ->250        -0.00028
      83 ->253        -0.00072
      83 ->254        -0.00029
      83 ->257         0.00022
      83 ->267        -0.00011
      83 ->270        -0.00012
      83 ->271         0.00010
      83 ->273         0.00015
      83 ->274        -0.00014
      83 ->275         0.00014
      83 ->281        -0.00022
      83 ->285         0.00014
      83 ->289        -0.00016
      83 ->293         0.00021
      83 ->294        -0.00012
      83 ->295        -0.00021
      83 ->296        -0.00044
      83 ->298        -0.00018
      83 ->299        -0.00020
      83 ->300         0.00017
      83 ->301        -0.00013
      83 ->305        -0.00011
      83 ->312        -0.00011
      83 ->313         0.00035
      83 ->314        -0.00011
      83 ->316        -0.00019
      83 ->317         0.00025
      83 ->318         0.00027
      83 ->322         0.00011
      83 ->325         0.00022
      83 ->330         0.00010
      83 ->331         0.00023
      83 ->336         0.00012
      83 ->351        -0.00016
      83 ->363         0.00015
      83 ->368        -0.00012
      83 ->369         0.00014
      83 ->384         0.00013
      83 ->391        -0.00023
      83 ->394        -0.00015
      83 ->395         0.00012
      83 ->426        -0.00012
      83 ->432        -0.00010
      83 ->538        -0.00010
      83 ->546        -0.00016
      83 ->562         0.00010
      83 ->563         0.00014
      83 ->566        -0.00015
      83 ->585         0.00013
      83 ->592        -0.00027
      83 ->593         0.00017
      83 ->596         0.00011
      83 ->607        -0.00013
      84 ->167         0.00011
      84 ->178         0.00011
      84 ->180        -0.00025
      84 ->182        -0.00013
      84 ->188         0.00011
      84 ->193         0.00011
      84 ->213         0.00010
      84 ->214        -0.00014
      84 ->215        -0.00013
      84 ->218        -0.00024
      84 ->219        -0.00011
      84 ->220         0.00014
      84 ->222         0.00020
      84 ->225        -0.00032
      84 ->226        -0.00022
      84 ->230         0.00013
      84 ->232         0.00063
      84 ->234        -0.00011
      84 ->235         0.00031
      84 ->236        -0.00031
      84 ->237         0.00024
      84 ->243        -0.00019
      84 ->244        -0.00012
      84 ->247         0.00033
      84 ->248         0.00031
      84 ->250         0.00040
      84 ->251         0.00011
      84 ->285        -0.00012
      84 ->289        -0.00014
      84 ->290         0.00016
      84 ->294        -0.00014
      84 ->298        -0.00014
      84 ->299        -0.00022
      84 ->301        -0.00022
      84 ->314        -0.00016
      84 ->393         0.00010
      84 ->441         0.00011
      84 ->519         0.00018
      84 ->576         0.00012
      84 ->577         0.00012
      84 ->590        -0.00013
      85 ->162        -0.00016
      85 ->167         0.00026
      85 ->172        -0.00024
      85 ->175        -0.00010
      85 ->178         0.00012
      85 ->179         0.00016
      85 ->180        -0.00044
      85 ->181         0.00015
      85 ->182        -0.00022
      85 ->183        -0.00015
      85 ->187        -0.00016
      85 ->193         0.00021
      85 ->214        -0.00027
      85 ->215        -0.00012
      85 ->216         0.00012
      85 ->218        -0.00027
      85 ->219        -0.00016
      85 ->220         0.00019
      85 ->222         0.00035
      85 ->224        -0.00020
      85 ->225        -0.00037
      85 ->226        -0.00064
      85 ->228         0.00023
      85 ->230         0.00053
      85 ->231         0.00032
      85 ->232         0.00138
      85 ->234        -0.00015
      85 ->235         0.00054
      85 ->236        -0.00081
      85 ->237         0.00034
      85 ->238         0.00015
      85 ->239        -0.00014
      85 ->243        -0.00030
      85 ->244        -0.00040
      85 ->246         0.00015
      85 ->247         0.00085
      85 ->248         0.00094
      85 ->249        -0.00018
      85 ->250         0.00087
      85 ->251         0.00013
      85 ->252        -0.00015
      85 ->253         0.00044
      85 ->254         0.00014
      85 ->257        -0.00015
      85 ->262         0.00022
      85 ->263        -0.00019
      85 ->267         0.00017
      85 ->270         0.00013
      85 ->273        -0.00016
      85 ->276        -0.00012
      85 ->281         0.00017
      85 ->285        -0.00025
      85 ->287        -0.00014
      85 ->289        -0.00020
      85 ->290         0.00030
      85 ->292        -0.00013
      85 ->294        -0.00031
      85 ->295         0.00022
      85 ->298        -0.00027
      85 ->299        -0.00034
      85 ->301        -0.00034
      85 ->302        -0.00010
      85 ->308        -0.00018
      85 ->309        -0.00017
      85 ->310         0.00018
      85 ->312        -0.00019
      85 ->314        -0.00039
      85 ->315        -0.00012
      85 ->317        -0.00011
      85 ->318        -0.00020
      85 ->322        -0.00015
      85 ->329        -0.00010
      85 ->351         0.00016
      85 ->353         0.00015
      85 ->357         0.00015
      85 ->368         0.00020
      85 ->369        -0.00021
      85 ->382        -0.00011
      85 ->383        -0.00014
      85 ->384         0.00012
      85 ->391        -0.00016
      85 ->393         0.00014
      85 ->394         0.00019
      85 ->396        -0.00013
      85 ->397         0.00012
      85 ->398         0.00012
      85 ->401         0.00026
      85 ->402         0.00020
      85 ->404        -0.00013
      85 ->417         0.00012
      85 ->418         0.00026
      85 ->419        -0.00013
      85 ->429         0.00013
      85 ->431        -0.00015
      85 ->434        -0.00019
      85 ->436        -0.00023
      85 ->440        -0.00013
      85 ->441         0.00022
      85 ->443         0.00023
      85 ->444        -0.00011
      85 ->448         0.00020
      85 ->459        -0.00015
      85 ->505         0.00011
      85 ->518        -0.00022
      85 ->519         0.00034
      85 ->520         0.00011
      85 ->528        -0.00012
      85 ->529        -0.00011
      85 ->536        -0.00020
      85 ->537         0.00012
      85 ->538         0.00024
      85 ->539         0.00024
      85 ->543        -0.00013
      85 ->576         0.00030
      85 ->577         0.00024
      85 ->581        -0.00016
      85 ->584         0.00012
      85 ->585        -0.00026
      85 ->587         0.00020
      85 ->588        -0.00019
      85 ->589        -0.00014
      85 ->590        -0.00025
      85 ->591        -0.00010
      85 ->592         0.00012
      85 ->593        -0.00017
      85 ->599         0.00019
      85 ->600         0.00014
      85 ->608         0.00011
      86 ->167        -0.00013
      86 ->172         0.00012
      86 ->181         0.00047
      86 ->182         0.00012
      86 ->184         0.00011
      86 ->186        -0.00025
      86 ->188        -0.00019
      86 ->199        -0.00010
      86 ->206         0.00011
      86 ->216        -0.00010
      86 ->220        -0.00040
      86 ->224        -0.00039
      86 ->225         0.00090
      86 ->226        -0.00094
      86 ->227         0.00034
      86 ->229        -0.00028
      86 ->230         0.00112
      86 ->231         0.00069
      86 ->232        -0.00070
      86 ->233        -0.00049
      86 ->234         0.00038
      86 ->235         0.00010
      86 ->236         0.00040
      86 ->237        -0.00015
      86 ->238         0.00024
      86 ->239        -0.00020
      86 ->242         0.00015
      86 ->244        -0.00017
      86 ->245         0.00011
      86 ->246        -0.00036
      86 ->247        -0.00061
      86 ->248        -0.00048
      86 ->249        -0.00019
      86 ->250        -0.00023
      86 ->252        -0.00057
      86 ->264        -0.00017
      86 ->269        -0.00019
      86 ->278        -0.00012
      86 ->281        -0.00011
      86 ->285         0.00021
      86 ->289         0.00012
      86 ->290        -0.00018
      86 ->297        -0.00030
      86 ->298        -0.00029
      86 ->299         0.00020
      86 ->300         0.00019
      86 ->301         0.00025
      86 ->309         0.00017
      86 ->312        -0.00043
      86 ->313        -0.00018
      86 ->314         0.00017
      86 ->315         0.00016
      86 ->319        -0.00011
      86 ->332        -0.00011
      86 ->353         0.00017
      86 ->354        -0.00013
      86 ->355        -0.00023
      86 ->359         0.00011
      86 ->360         0.00011
      86 ->363        -0.00010
      86 ->383         0.00013
      86 ->393        -0.00023
      86 ->398        -0.00012
      86 ->400        -0.00021
      86 ->401         0.00029
      86 ->402        -0.00020
      86 ->403         0.00015
      86 ->415         0.00010
      86 ->424         0.00019
      86 ->426        -0.00018
      86 ->428        -0.00011
      86 ->434        -0.00012
      86 ->437         0.00013
      86 ->441        -0.00022
      86 ->448        -0.00016
      86 ->518        -0.00027
      86 ->519        -0.00024
      86 ->526         0.00011
      86 ->527        -0.00012
      86 ->534         0.00012
      86 ->536         0.00010
      86 ->542        -0.00018
      86 ->565         0.00014
      86 ->576        -0.00014
      86 ->577        -0.00012
      86 ->579         0.00011
      86 ->580         0.00013
      86 ->581        -0.00010
      86 ->583         0.00023
      86 ->586        -0.00014
      86 ->589         0.00018
      86 ->590         0.00034
      86 ->593         0.00011
      86 ->599        -0.00014
      87 ->175        -0.00021
      87 ->176        -0.00013
      87 ->177         0.00032
      87 ->178         0.00029
      87 ->179         0.00029
      87 ->180        -0.00038
      87 ->183        -0.00011
      87 ->184         0.00016
      87 ->191        -0.00018
      87 ->192         0.00014
      87 ->193        -0.00012
      87 ->198        -0.00014
      87 ->199        -0.00015
      87 ->200         0.00011
      87 ->204         0.00011
      87 ->207         0.00017
      87 ->213         0.00019
      87 ->215        -0.00025
      87 ->216        -0.00028
      87 ->217         0.00073
      87 ->218        -0.00044
      87 ->225        -0.00041
      87 ->227         0.00012
      87 ->228        -0.00017
      87 ->229         0.00010
      87 ->230        -0.00018
      87 ->231        -0.00010
      87 ->232        -0.00032
      87 ->235         0.00018
      87 ->236         0.00028
      87 ->244         0.00011
      87 ->246        -0.00024
      87 ->247        -0.00032
      87 ->248        -0.00039
      87 ->250        -0.00015
      87 ->253        -0.00047
      87 ->254        -0.00015
      87 ->257         0.00015
      87 ->273         0.00018
      87 ->274        -0.00011
      87 ->284         0.00012
      87 ->285         0.00014
      87 ->289        -0.00012
      87 ->293         0.00025
      87 ->295        -0.00026
      87 ->296        -0.00038
      87 ->299        -0.00016
      87 ->300         0.00016
      87 ->301        -0.00015
      87 ->307         0.00010
      87 ->313         0.00021
      87 ->314         0.00030
      87 ->315         0.00023
      87 ->317         0.00026
      87 ->318         0.00018
      87 ->319        -0.00014
      87 ->320         0.00012
      87 ->321         0.00021
      87 ->336         0.00022
      87 ->357        -0.00022
      87 ->360         0.00011
      87 ->363         0.00022
      87 ->366        -0.00017
      87 ->368        -0.00021
      87 ->369         0.00027
      87 ->383        -0.00011
      87 ->384         0.00011
      87 ->402        -0.00014
      87 ->406        -0.00012
      87 ->409         0.00010
      87 ->416         0.00011
      87 ->418        -0.00018
      87 ->426        -0.00011
      87 ->432        -0.00014
      87 ->434         0.00021
      87 ->436         0.00022
      87 ->437         0.00011
      87 ->441        -0.00019
      87 ->443        -0.00033
      87 ->444         0.00014
      87 ->448        -0.00014
      87 ->459         0.00016
      87 ->538        -0.00012
      87 ->539        -0.00012
      87 ->592        -0.00012
      87 ->593         0.00010
      89 ->174         0.00010
      89 ->185         0.00013
      89 ->191         0.00012
      89 ->193         0.00018
      89 ->195         0.00022
      89 ->199         0.00018
      89 ->204         0.00011
      89 ->207        -0.00025
      89 ->215         0.00011
      89 ->216        -0.00013
      89 ->217        -0.00035
      89 ->218        -0.00024
      89 ->219        -0.00020
      89 ->225         0.00011
      89 ->226         0.00021
      89 ->227         0.00014
      89 ->243        -0.00016
      89 ->250        -0.00011
      89 ->281        -0.00014
      89 ->284        -0.00015
      89 ->296        -0.00013
      89 ->314        -0.00012
      89 ->315        -0.00012
      89 ->317        -0.00011
      89 ->318        -0.00011
      89 ->329         0.00011
      89 ->330         0.00016
      89 ->331         0.00016
      89 ->357         0.00014
      89 ->363        -0.00020
      89 ->364        -0.00014
      89 ->406         0.00013
      89 ->436        -0.00014
      89 ->442        -0.00015
      89 ->443         0.00020
      89 ->444        -0.00016
      89 ->543         0.00011
      90 ->175        -0.00011
      90 ->176        -0.00010
      90 ->177         0.00018
      90 ->178         0.00036
      90 ->180        -0.00025
      90 ->182        -0.00015
      90 ->183        -0.00020
      90 ->184         0.00011
      90 ->185         0.00017
      90 ->193         0.00028
      90 ->199         0.00016
      90 ->207        -0.00030
      90 ->210        -0.00010
      90 ->213         0.00012
      90 ->216        -0.00032
      90 ->217        -0.00010
      90 ->218        -0.00064
      90 ->219        -0.00030
      90 ->221        -0.00013
      90 ->222         0.00013
      90 ->224        -0.00011
      90 ->225        -0.00012
      90 ->226         0.00025
      90 ->227         0.00025
      90 ->228        -0.00014
      90 ->229         0.00011
      90 ->235         0.00027
      90 ->236         0.00015
      90 ->237         0.00015
      90 ->242         0.00011
      90 ->243        -0.00021
      90 ->247        -0.00015
      90 ->248        -0.00022
      90 ->253        -0.00020
      90 ->254        -0.00014
      90 ->281        -0.00018
      90 ->283        -0.00011
      90 ->284        -0.00013
      90 ->289        -0.00011
      90 ->293         0.00021
      90 ->295        -0.00018
      90 ->296        -0.00037
      90 ->298        -0.00014
      90 ->299        -0.00016
      90 ->300         0.00022
      90 ->301        -0.00014
      90 ->316         0.00010
      90 ->330         0.00017
      90 ->331         0.00029
      90 ->336         0.00020
      90 ->363        -0.00022
      90 ->364        -0.00016
      90 ->384         0.00012
      90 ->411         0.00011
      90 ->442        -0.00016
      90 ->443         0.00013
      90 ->444        -0.00020
      90 ->543         0.00015
      90 ->544        -0.00015
      91 ->166         0.00017
      91 ->173         0.00011
      91 ->195        -0.00010
      91 ->204        -0.00011
      91 ->215        -0.00021
      91 ->219        -0.00011
      91 ->220         0.00013
      91 ->222         0.00013
      91 ->224         0.00051
      91 ->225        -0.00016
      91 ->227         0.00016
      91 ->228        -0.00016
      91 ->233        -0.00022
      91 ->234        -0.00066
      91 ->236         0.00012
      91 ->238         0.00022
      91 ->239        -0.00034
      91 ->240        -0.00012
      91 ->241        -0.00013
      91 ->242        -0.00064
      91 ->244         0.00015
      91 ->247         0.00011
      91 ->252        -0.00015
      91 ->256        -0.00020
      91 ->257         0.00023
      91 ->265        -0.00010
      91 ->267         0.00017
      91 ->268         0.00014
      91 ->269         0.00050
      91 ->270         0.00015
      91 ->271         0.00019
      91 ->272        -0.00050
      91 ->273         0.00012
      91 ->275         0.00016
      91 ->278         0.00018
      91 ->279         0.00024
      91 ->281        -0.00014
      91 ->283         0.00025
      91 ->284        -0.00011
      91 ->285         0.00017
      91 ->287        -0.00036
      91 ->298         0.00012
      91 ->303         0.00019
      91 ->304         0.00019
      91 ->307         0.00022
      91 ->309         0.00021
      91 ->313         0.00023
      91 ->319         0.00014
      91 ->329         0.00012
      91 ->332        -0.00039
      91 ->334        -0.00089
      91 ->335         0.00045
      91 ->336        -0.00178
      91 ->337         0.00031
      91 ->338         0.00011
      91 ->355         0.00012
      91 ->385         0.00015
      91 ->396        -0.00011
      91 ->414        -0.00022
      91 ->418        -0.00011
      91 ->424         0.00011
      91 ->425         0.00015
      91 ->428         0.00011
      91 ->445         0.00010
      91 ->469        -0.00011
      91 ->473        -0.00017
      91 ->529        -0.00013
      91 ->552         0.00017
      91 ->553        -0.00013
      91 ->554        -0.00011
      91 ->607        -0.00012
      91 ->608         0.00010
      91 ->715        -0.00020
      92 ->166        -0.00016
      92 ->177         0.00016
      92 ->178        -0.00012
      92 ->181        -0.00064
      92 ->198        -0.00011
      92 ->204        -0.00014
      92 ->206         0.00018
      92 ->215         0.00019
      92 ->217         0.00014
      92 ->220         0.00045
      92 ->221        -0.00022
      92 ->222        -0.00042
      92 ->224         0.00020
      92 ->225        -0.00053
      92 ->226         0.00081
      92 ->227        -0.00036
      92 ->230        -0.00049
      92 ->231        -0.00031
      92 ->233         0.00025
      92 ->235        -0.00013
      92 ->238        -0.00013
      92 ->239         0.00011
      92 ->242         0.00023
      92 ->244         0.00037
      92 ->245        -0.00014
      92 ->246         0.00030
      92 ->247         0.00021
      92 ->248         0.00012
      92 ->249         0.00013
      92 ->251        -0.00011
      92 ->252         0.00052
      92 ->253        -0.00018
      92 ->256         0.00013
      92 ->257        -0.00012
      92 ->264         0.00018
      92 ->267        -0.00015
      92 ->270        -0.00015
      92 ->272         0.00020
      92 ->287         0.00011
      92 ->298         0.00014
      92 ->300        -0.00017
      92 ->303         0.00016
      92 ->304         0.00011
      92 ->307        -0.00015
      92 ->309        -0.00023
      92 ->332         0.00018
      92 ->334         0.00025
      92 ->335        -0.00014
      92 ->336         0.00039
      92 ->363        -0.00013
      92 ->364         0.00018
      92 ->383        -0.00010
      92 ->401        -0.00017
      92 ->415        -0.00019
      92 ->419         0.00012
      92 ->441        -0.00015
      92 ->445         0.00014
      92 ->450        -0.00017
      92 ->451         0.00019
      92 ->454         0.00014
      92 ->464        -0.00011
      92 ->465         0.00011
      92 ->518         0.00019
      92 ->534        -0.00021
      93 ->163        -0.00011
      93 ->167         0.00026
      93 ->172        -0.00025
      93 ->175        -0.00021
      93 ->176        -0.00013
      93 ->177         0.00017
      93 ->178         0.00011
      93 ->179         0.00035
      93 ->180        -0.00047
      93 ->182        -0.00023
      93 ->185        -0.00013
      93 ->192         0.00011
      93 ->198        -0.00010
      93 ->199        -0.00021
      93 ->213         0.00013
      93 ->214        -0.00014
      93 ->217         0.00029
      93 ->218        -0.00046
      93 ->220         0.00011
      93 ->222         0.00015
      93 ->225        -0.00043
      93 ->226        -0.00020
      93 ->229         0.00013
      93 ->232         0.00044
      93 ->234        -0.00010
      93 ->235         0.00014
      93 ->236        -0.00031
      93 ->237         0.00022
      93 ->242        -0.00014
      93 ->247         0.00029
      93 ->248         0.00036
      93 ->250         0.00031
      93 ->262         0.00014
      93 ->263        -0.00010
      93 ->299        -0.00021
      93 ->300         0.00011
      93 ->301        -0.00022
      93 ->304         0.00011
      93 ->307         0.00010
      93 ->317         0.00011
      93 ->336        -0.00018
      93 ->357        -0.00013
      93 ->384         0.00010
      93 ->436         0.00011
      93 ->443        -0.00012
      93 ->519         0.00015
      94 ->162         0.00015
      94 ->166         0.00020
      94 ->167        -0.00015
      94 ->172         0.00012
      94 ->174         0.00031
      94 ->175         0.00012
      94 ->179        -0.00029
      94 ->180         0.00033
      94 ->182         0.00010
      94 ->195         0.00029
      94 ->199         0.00019
      94 ->204         0.00014
      94 ->214         0.00011
      94 ->217        -0.00030
      94 ->218         0.00022
      94 ->225         0.00038
      94 ->226         0.00021
      94 ->229        -0.00010
      94 ->232        -0.00040
      94 ->236         0.00035
      94 ->237        -0.00016
      94 ->243        -0.00012
      94 ->246        -0.00011
      94 ->247        -0.00026
      94 ->248        -0.00035
      94 ->250        -0.00033
      94 ->258        -0.00010
      94 ->262        -0.00016
      94 ->281        -0.00013
      94 ->299         0.00014
      94 ->301         0.00015
      94 ->329         0.00010
      94 ->357         0.00011
      94 ->406         0.00011
      94 ->519        -0.00013
      95 ->162        -0.00017
      95 ->167         0.00017
      95 ->172        -0.00017
      95 ->175        -0.00032
      95 ->176        -0.00028
      95 ->177         0.00048
      95 ->178         0.00149
      95 ->181        -0.00012
      95 ->182        -0.00016
      95 ->183        -0.00018
      95 ->193         0.00038
      95 ->194         0.00011
      95 ->199         0.00036
      95 ->214         0.00016
      95 ->215         0.00011
      95 ->216        -0.00030
      95 ->217        -0.00082
      95 ->218        -0.00036
      95 ->219        -0.00038
      95 ->220        -0.00011
      95 ->221        -0.00010
      95 ->225         0.00063
      95 ->226         0.00058
      95 ->227         0.00031
      95 ->228        -0.00018
      95 ->232        -0.00029
      95 ->235         0.00022
      95 ->236         0.00060
      95 ->243        -0.00051
      95 ->244         0.00019
      95 ->246        -0.00013
      95 ->247        -0.00027
      95 ->248        -0.00051
      95 ->250        -0.00034
      95 ->252         0.00012
      95 ->263         0.00015
      95 ->264        -0.00013
      95 ->281        -0.00035
      95 ->282         0.00011
      95 ->283        -0.00019
      95 ->284        -0.00024
      95 ->287        -0.00012
      95 ->293         0.00025
      95 ->294         0.00022
      95 ->295        -0.00037
      95 ->296        -0.00036
      95 ->298        -0.00012
      95 ->330         0.00020
      95 ->331         0.00033
      95 ->332        -0.00014
      95 ->335         0.00010
      95 ->377        -0.00011
      95 ->384         0.00010
      95 ->404         0.00018
      95 ->406         0.00027
      95 ->407        -0.00010
      95 ->441         0.00010
      95 ->463        -0.00010
      95 ->490         0.00013
      95 ->499         0.00011
      95 ->514        -0.00022
      95 ->516         0.00030
      95 ->519        -0.00012
      95 ->520         0.00011
      95 ->522        -0.00029
      95 ->537         0.00011
      95 ->538         0.00017
      95 ->539         0.00014
      95 ->543         0.00035
      95 ->544        -0.00028
      95 ->545         0.00011
      95 ->547        -0.00017
      95 ->549         0.00013
      95 ->564        -0.00013
      95 ->576        -0.00011
      95 ->577        -0.00011
      95 ->631        -0.00012
      96 ->248        -0.00012
      97 ->161         0.00016
      97 ->162        -0.00032
      97 ->166        -0.00038
      97 ->174        -0.00013
      97 ->177         0.00015
      97 ->178         0.00017
      97 ->179        -0.00036
      97 ->180         0.00071
      97 ->181         0.00024
      97 ->182         0.00042
      97 ->183         0.00038
      97 ->187         0.00024
      97 ->188        -0.00042
      97 ->189         0.00025
      97 ->193        -0.00030
      97 ->194        -0.00019
      97 ->195        -0.00014
      97 ->196         0.00014
      97 ->198        -0.00013
      97 ->199        -0.00049
      97 ->205        -0.00010
      97 ->207         0.00012
      97 ->210        -0.00011
      97 ->211         0.00011
      97 ->213         0.00025
      97 ->214        -0.00038
      97 ->215         0.00015
      97 ->216        -0.00014
      97 ->217         0.00056
      97 ->218        -0.00031
      97 ->219        -0.00055
      97 ->220         0.00036
      97 ->222         0.00083
      97 ->223        -0.00018
      97 ->224        -0.00057
      97 ->225        -0.00136
      97 ->226        -0.00010
      97 ->229         0.00022
      97 ->230         0.00012
      97 ->232         0.00063
      97 ->235         0.00049
      97 ->236        -0.00086
      97 ->237         0.00041
      97 ->239         0.00013
      97 ->242        -0.00014
      97 ->243         0.00011
      97 ->246         0.00030
      97 ->247         0.00022
      97 ->248         0.00104
      97 ->250         0.00055
      97 ->252        -0.00023
      97 ->253         0.00016
      97 ->256         0.00021
      97 ->257        -0.00026
      97 ->262         0.00039
      97 ->263        -0.00040
      97 ->264         0.00024
      97 ->265        -0.00012
      97 ->267        -0.00010
      97 ->270        -0.00017
      97 ->272         0.00021
      97 ->273         0.00012
      97 ->275        -0.00014
      97 ->278        -0.00012
      97 ->281         0.00044
      97 ->282        -0.00024
      97 ->283         0.00011
      97 ->285        -0.00048
      97 ->287        -0.00029
      97 ->294        -0.00016
      97 ->295         0.00010
      97 ->299        -0.00015
      97 ->301        -0.00013
      97 ->309        -0.00015
      97 ->313        -0.00015
      97 ->314         0.00014
      97 ->316         0.00012
      97 ->318        -0.00020
      97 ->319        -0.00011
      97 ->332         0.00028
      97 ->334         0.00013
      97 ->336        -0.00018
      97 ->351         0.00013
      97 ->355         0.00022
      97 ->358         0.00011
      97 ->366        -0.00018
      97 ->377         0.00012
      97 ->388        -0.00012
      97 ->393        -0.00012
      97 ->396         0.00010
      97 ->397        -0.00010
      97 ->402        -0.00015
      97 ->417         0.00014
      97 ->418         0.00015
      97 ->424        -0.00012
      97 ->436         0.00012
      97 ->440         0.00011
      97 ->441        -0.00015
      97 ->505        -0.00017
      97 ->514         0.00014
      97 ->516         0.00010
      97 ->519         0.00037
      97 ->526         0.00018
      97 ->528        -0.00010
      97 ->530         0.00016
      97 ->536         0.00028
      97 ->537        -0.00049
      97 ->538         0.00011
      97 ->539         0.00013
      97 ->544         0.00017
      97 ->549        -0.00014
      97 ->558        -0.00011
      97 ->561        -0.00012
      97 ->576         0.00017
      97 ->577         0.00015
      97 ->585        -0.00011
      97 ->590        -0.00013
      98 ->161        -0.00010
      98 ->162         0.00019
      98 ->166        -0.00020
      98 ->167         0.00023
      98 ->172        -0.00018
      98 ->174        -0.00032
      98 ->175        -0.00011
      98 ->176        -0.00012
      98 ->177         0.00027
      98 ->178         0.00020
      98 ->179         0.00010
      98 ->180        -0.00052
      98 ->181         0.00090
      98 ->182        -0.00025
      98 ->183        -0.00022
      98 ->186        -0.00042
      98 ->187        -0.00020
      98 ->189        -0.00012
      98 ->190         0.00014
      98 ->193         0.00017
      98 ->195        -0.00013
      98 ->196         0.00010
      98 ->199         0.00026
      98 ->204        -0.00039
      98 ->205        -0.00010
      98 ->213        -0.00018
      98 ->214         0.00024
      98 ->215         0.00033
      98 ->216         0.00019
      98 ->217        -0.00029
      98 ->219         0.00047
      98 ->220        -0.00034
      98 ->221         0.00013
      98 ->222        -0.00022
      98 ->224         0.00048
      98 ->225        -0.00018
      98 ->226         0.00136
      98 ->227        -0.00057
      98 ->228         0.00018
      98 ->229        -0.00016
      98 ->230        -0.00031
      98 ->231        -0.00022
      98 ->233         0.00024
      98 ->234        -0.00023
      98 ->235        -0.00034
      98 ->236         0.00015
      98 ->238        -0.00023
      98 ->239         0.00020
      98 ->244         0.00038
      98 ->245        -0.00012
      98 ->246         0.00023
      98 ->247         0.00028
      98 ->248        -0.00019
      98 ->249         0.00032
      98 ->250        -0.00030
      98 ->251        -0.00016
      98 ->256         0.00022
      98 ->257        -0.00023
      98 ->260         0.00013
      98 ->262        -0.00015
      98 ->263         0.00012
      98 ->264         0.00032
      98 ->267        -0.00015
      98 ->269         0.00021
      98 ->270        -0.00017
      98 ->272         0.00020
      98 ->279        -0.00013
      98 ->282        -0.00019
      98 ->283        -0.00040
      98 ->284         0.00016
      98 ->285         0.00026
      98 ->287        -0.00015
      98 ->288        -0.00015
      98 ->306        -0.00011
      98 ->307        -0.00019
      98 ->309        -0.00019
      98 ->312        -0.00021
      98 ->332         0.00017
      98 ->334         0.00010
      98 ->336        -0.00011
      98 ->353        -0.00024
      98 ->354         0.00013
      98 ->355         0.00014
      98 ->367        -0.00011
      98 ->388        -0.00012
      98 ->393         0.00012
      98 ->401         0.00020
      98 ->418        -0.00020
      98 ->424        -0.00014
      98 ->440        -0.00010
      98 ->518         0.00030
      98 ->526        -0.00011
      98 ->530        -0.00014
      98 ->534         0.00053
      98 ->536        -0.00011
      98 ->537         0.00022
      98 ->544        -0.00013
      98 ->556         0.00010
      98 ->562        -0.00012
      99 ->162        -0.00044
      99 ->165         0.00014
      99 ->166        -0.00058
      99 ->168         0.00010
      99 ->169        -0.00014
      99 ->173         0.00013
      99 ->174        -0.00115
      99 ->177        -0.00070
      99 ->178         0.00058
      99 ->180        -0.00040
      99 ->181        -0.00023
      99 ->182        -0.00020
      99 ->183        -0.00026
      99 ->185         0.00016
      99 ->187        -0.00010
      99 ->188         0.00011
      99 ->189        -0.00013
      99 ->193         0.00043
      99 ->194        -0.00017
      99 ->195        -0.00119
      99 ->198         0.00011
      99 ->199         0.00015
      99 ->204        -0.00068
      99 ->205        -0.00018
      99 ->213        -0.00015
      99 ->217        -0.00026
      99 ->218         0.00012
      99 ->219         0.00010
      99 ->220        -0.00037
      99 ->221        -0.00023
      99 ->222        -0.00031
      99 ->224         0.00011
      99 ->225         0.00039
      99 ->229         0.00016
      99 ->230         0.00011
      99 ->232         0.00014
      99 ->233        -0.00010
      99 ->244        -0.00010
      99 ->246         0.00015
      99 ->248        -0.00018
      99 ->250         0.00013
      99 ->258         0.00031
      99 ->259        -0.00018
      99 ->263         0.00020
      99 ->272         0.00019
      99 ->273        -0.00010
      99 ->282         0.00018
      99 ->307        -0.00012
      99 ->313        -0.00016
      99 ->319         0.00018
      99 ->322        -0.00011
      99 ->329        -0.00024
      99 ->331         0.00018
      99 ->333        -0.00011
      99 ->334         0.00017
      99 ->335         0.00034
      99 ->340         0.00027
      99 ->341         0.00014
      99 ->343         0.00011
      99 ->344        -0.00020
      99 ->345        -0.00014
      99 ->349         0.00012
      99 ->350        -0.00023
      99 ->354        -0.00012
      99 ->397         0.00011
      99 ->402        -0.00010
      99 ->407         0.00010
      99 ->409        -0.00018
      99 ->413        -0.00028
      99 ->419         0.00013
      99 ->422        -0.00010
      99 ->423         0.00015
      99 ->424         0.00010
      99 ->427        -0.00029
      99 ->430         0.00014
      99 ->467        -0.00014
      99 ->530        -0.00012
      99 ->537         0.00016
      99 ->544        -0.00012
      99 ->551        -0.00021
     100 ->162         0.00010
     100 ->163         0.00015
     100 ->165         0.00016
     100 ->166        -0.00025
     100 ->167        -0.00053
     100 ->170        -0.00018
     100 ->172         0.00060
     100 ->174        -0.00012
     100 ->175         0.00017
     100 ->176         0.00025
     100 ->177        -0.00022
     100 ->178        -0.00070
     100 ->179        -0.00016
     100 ->180         0.00075
     100 ->181         0.00039
     100 ->182         0.00054
     100 ->183         0.00035
     100 ->184         0.00022
     100 ->185         0.00016
     100 ->186         0.00017
     100 ->187         0.00021
     100 ->190        -0.00018
     100 ->191        -0.00014
     100 ->193        -0.00012
     100 ->195        -0.00040
     100 ->196        -0.00014
     100 ->201         0.00023
     100 ->204        -0.00051
     100 ->205        -0.00025
     100 ->210        -0.00026
     100 ->211         0.00012
     100 ->213         0.00038
     100 ->214        -0.00032
     100 ->215        -0.00043
     100 ->216        -0.00049
     100 ->217         0.00108
     100 ->218         0.00022
     100 ->219        -0.00037
     100 ->220         0.00026
     100 ->222         0.00059
     100 ->223        -0.00010
     100 ->224        -0.00026
     100 ->225        -0.00082
     100 ->226         0.00021
     100 ->227        -0.00013
     100 ->229         0.00016
     100 ->230        -0.00030
     100 ->231        -0.00018
     100 ->232        -0.00058
     100 ->234        -0.00014
     100 ->235         0.00011
     100 ->246         0.00012
     100 ->247        -0.00021
     100 ->248        -0.00019
     100 ->249         0.00025
     100 ->252         0.00035
     100 ->253        -0.00012
     100 ->254        -0.00014
     100 ->256        -0.00020
     100 ->257         0.00028
     100 ->258         0.00013
     100 ->259        -0.00011
     100 ->261        -0.00012
     100 ->262         0.00014
     100 ->264        -0.00022
     100 ->267         0.00015
     100 ->271         0.00012
     100 ->272        -0.00032
     100 ->273         0.00019
     100 ->275         0.00010
     100 ->278        -0.00018
     100 ->279         0.00020
     100 ->281         0.00014
     100 ->282        -0.00022
     100 ->284        -0.00013
     100 ->288         0.00016
     100 ->289        -0.00014
     100 ->290         0.00010
     100 ->296        -0.00019
     100 ->306         0.00016
     100 ->307         0.00026
     100 ->308        -0.00011
     100 ->313         0.00016
     100 ->314         0.00023
     100 ->316         0.00011
     100 ->317         0.00010
     100 ->318         0.00011
     100 ->326        -0.00013
     100 ->330        -0.00019
     100 ->332        -0.00025
     100 ->333        -0.00011
     100 ->335         0.00020
     100 ->336         0.00023
     100 ->341         0.00013
     100 ->350        -0.00013
     100 ->351        -0.00019
     100 ->356        -0.00013
     100 ->357         0.00021
     100 ->359        -0.00015
     100 ->367         0.00010
     100 ->374        -0.00012
     100 ->376        -0.00010
     100 ->379         0.00015
     100 ->385         0.00012
     100 ->394        -0.00016
     100 ->396         0.00012
     100 ->398        -0.00028
     100 ->400        -0.00014
     100 ->401        -0.00011
     100 ->412        -0.00014
     100 ->413        -0.00018
     100 ->418         0.00020
     100 ->422        -0.00029
     100 ->427        -0.00015
     100 ->429        -0.00012
     100 ->430         0.00010
     100 ->458        -0.00010
     100 ->465         0.00010
     100 ->467        -0.00016
     100 ->490        -0.00011
     100 ->514         0.00011
     100 ->516        -0.00013
     100 ->520        -0.00012
     100 ->522         0.00016
     100 ->536         0.00027
     100 ->537        -0.00037
     100 ->538        -0.00014
     100 ->543        -0.00013
     100 ->544         0.00023
     100 ->547         0.00017
     100 ->551        -0.00017
     101 ->163         0.00022
     101 ->165         0.00018
     101 ->167        -0.00020
     101 ->174        -0.00021
     101 ->177        -0.00017
     101 ->195        -0.00023
     101 ->204        -0.00015
     101 ->210        -0.00011
     101 ->217         0.00019
     101 ->232        -0.00014
     102 ->161        -0.00016
     102 ->162         0.00044
     102 ->165        -0.00010
     102 ->166         0.00021
     102 ->167        -0.00043
     102 ->168        -0.00010
     102 ->169         0.00012
     102 ->170        -0.00025
     102 ->171        -0.00011
     102 ->172         0.00033
     102 ->174         0.00067
     102 ->176         0.00013
     102 ->177         0.00038
     102 ->178        -0.00073
     102 ->179        -0.00012
     102 ->180         0.00050
     102 ->181         0.00035
     102 ->182         0.00039
     102 ->183         0.00028
     102 ->184         0.00021
     102 ->186         0.00014
     102 ->187         0.00017
     102 ->188         0.00012
     102 ->190        -0.00013
     102 ->191        -0.00017
     102 ->193        -0.00024
     102 ->194         0.00011
     102 ->195         0.00040
     102 ->196        -0.00013
     102 ->201         0.00026
     102 ->213         0.00029
     102 ->214        -0.00026
     102 ->215        -0.00052
     102 ->216        -0.00042
     102 ->217         0.00080
     102 ->219        -0.00033
     102 ->220         0.00034
     102 ->222         0.00047
     102 ->225        -0.00048
     102 ->226         0.00031
     102 ->227        -0.00011
     102 ->230        -0.00033
     102 ->231        -0.00021
     102 ->232        -0.00061
     102 ->233         0.00019
     102 ->234        -0.00018
     102 ->236         0.00026
     102 ->242        -0.00012
     102 ->247        -0.00012
     102 ->248        -0.00025
     102 ->249         0.00024
     102 ->250        -0.00020
     102 ->252         0.00047
     102 ->253        -0.00013
     102 ->254        -0.00012
     102 ->256        -0.00028
     102 ->257         0.00033
     102 ->260        -0.00012
     102 ->261        -0.00012
     102 ->264        -0.00046
     102 ->267         0.00021
     102 ->270         0.00018
     102 ->272        -0.00059
     102 ->273         0.00018
     102 ->275         0.00015
     102 ->278        -0.00015
     102 ->279         0.00020
     102 ->282        -0.00021
     102 ->284        -0.00013
     102 ->288         0.00016
     102 ->289        -0.00017
     102 ->290         0.00014
     102 ->293         0.00013
     102 ->295        -0.00014
     102 ->296        -0.00028
     102 ->299        -0.00013
     102 ->306         0.00020
     102 ->307         0.00034
     102 ->309         0.00012
     102 ->313         0.00028
     102 ->314         0.00022
     102 ->317         0.00010
     102 ->326        -0.00016
     102 ->329         0.00017
     102 ->330        -0.00015
     102 ->332        -0.00048
     102 ->334        -0.00024
     102 ->336         0.00040
     102 ->337        -0.00014
     102 ->340        -0.00013
     102 ->351        -0.00013
     102 ->356        -0.00013
     102 ->357         0.00020
     102 ->359        -0.00010
     102 ->367         0.00012
     102 ->374        -0.00017
     102 ->376        -0.00012
     102 ->379         0.00012
     102 ->383        -0.00011
     102 ->388         0.00015
     102 ->394        -0.00014
     102 ->398        -0.00030
     102 ->400        -0.00013
     102 ->403        -0.00013
     102 ->418         0.00018
     102 ->422        -0.00020
     102 ->429        -0.00011
     102 ->434         0.00013
     102 ->438        -0.00010
     102 ->442         0.00011
     102 ->516        -0.00012
     102 ->522         0.00013
     102 ->536         0.00017
     102 ->537        -0.00026
     102 ->538        -0.00012
     102 ->544         0.00014
     102 ->547         0.00011
     102 ->566        -0.00010
     102 ->607        -0.00011
     103 ->166         0.00024
     103 ->174         0.00020
     103 ->184        -0.00011
     103 ->193        -0.00015
     103 ->195         0.00035
     103 ->204         0.00047
     103 ->205         0.00016
     103 ->216        -0.00018
     103 ->217         0.00030
     103 ->220         0.00014
     103 ->222         0.00017
     103 ->224        -0.00013
     103 ->227         0.00014
     103 ->232        -0.00026
     103 ->235         0.00017
     103 ->236         0.00023
     103 ->248        -0.00014
     103 ->250        -0.00011
     103 ->252        -0.00010
     103 ->273         0.00010
     103 ->296        -0.00013
     103 ->309        -0.00011
     103 ->354         0.00010
     104 ->161        -0.00016
     104 ->162         0.00048
     104 ->166        -0.00015
     104 ->168        -0.00010
     104 ->169         0.00015
     104 ->174         0.00031
     104 ->177         0.00082
     104 ->178        -0.00016
     104 ->179        -0.00029
     104 ->181         0.00015
     104 ->182        -0.00020
     104 ->183        -0.00023
     104 ->185         0.00019
     104 ->191         0.00013
     104 ->192        -0.00012
     104 ->193         0.00031
     104 ->195        -0.00029
     104 ->196        -0.00017
     104 ->201         0.00020
     104 ->203         0.00012
     104 ->204        -0.00113
     104 ->205        -0.00030
     104 ->207         0.00014
     104 ->210         0.00013
     104 ->213        -0.00034
     104 ->215        -0.00030
     104 ->216         0.00063
     104 ->217        -0.00116
     104 ->218         0.00028
     104 ->219         0.00029
     104 ->220        -0.00044
     104 ->222        -0.00059
     104 ->224         0.00054
     104 ->227        -0.00048
     104 ->228         0.00014
     104 ->230        -0.00016
     104 ->232         0.00082
     104 ->235        -0.00071
     104 ->236        -0.00080
     104 ->237        -0.00014
     104 ->242        -0.00020
     104 ->243         0.00022
     104 ->248         0.00031
     104 ->249         0.00025
     104 ->250         0.00037
     104 ->251         0.00016
     104 ->252         0.00043
     104 ->253        -0.00017
     104 ->256        -0.00032
     104 ->257         0.00032
     104 ->262         0.00013
     104 ->264        -0.00028
     104 ->267         0.00044
     104 ->270         0.00040
     104 ->272        -0.00030
     104 ->273        -0.00039
     104 ->274         0.00025
     104 ->276         0.00016
     104 ->288        -0.00014
     104 ->289         0.00027
     104 ->290        -0.00031
     104 ->293        -0.00015
     104 ->295         0.00023
     104 ->296         0.00042
     104 ->298         0.00024
     104 ->299         0.00014
     104 ->300        -0.00012
     104 ->305         0.00012
     104 ->307        -0.00030
     104 ->308         0.00040
     104 ->309         0.00051
     104 ->313         0.00020
     104 ->314        -0.00018
     104 ->316        -0.00019
     104 ->318         0.00039
     104 ->319         0.00015
     104 ->320        -0.00020
     104 ->326        -0.00026
     104 ->327        -0.00013
     104 ->329         0.00017
     104 ->330        -0.00024
     104 ->331        -0.00023
     104 ->332        -0.00047
     104 ->334        -0.00016
     104 ->336         0.00035
     104 ->338        -0.00017
     104 ->342         0.00014
     104 ->349         0.00018
     104 ->351         0.00015
     104 ->352         0.00015
     104 ->354        -0.00036
     104 ->356         0.00025
     104 ->357        -0.00029
     104 ->358        -0.00014
     104 ->360         0.00014
     104 ->363         0.00016
     104 ->366         0.00012
     104 ->368         0.00010
     104 ->369        -0.00019
     104 ->372        -0.00014
     104 ->374        -0.00014
     104 ->376        -0.00012
     104 ->382         0.00014
     104 ->383        -0.00017
     104 ->384        -0.00013
     104 ->385         0.00014
     104 ->393         0.00028
     104 ->394         0.00014
     104 ->395        -0.00013
     104 ->398        -0.00013
     104 ->399        -0.00011
     104 ->424         0.00015
     104 ->431        -0.00012
     104 ->444        -0.00011
     104 ->446        -0.00010
     104 ->494        -0.00011
     104 ->499         0.00014
     104 ->514        -0.00022
     104 ->516         0.00012
     104 ->522        -0.00014
     104 ->536        -0.00016
     104 ->537         0.00016
     104 ->563        -0.00012
     104 ->564         0.00016
     104 ->565        -0.00013
     104 ->570        -0.00012
     104 ->573         0.00011
     104 ->590        -0.00011
     104 ->629         0.00012
     104 ->631        -0.00013
     104 ->645        -0.00027
     105 ->161         0.00012
     105 ->162        -0.00026
     105 ->165         0.00020
     105 ->166        -0.00060
     105 ->172         0.00014
     105 ->173         0.00013
     105 ->174        -0.00087
     105 ->177        -0.00039
     105 ->178         0.00010
     105 ->185         0.00017
     105 ->192        -0.00013
     105 ->193         0.00030
     105 ->194        -0.00014
     105 ->195        -0.00100
     105 ->199         0.00012
     105 ->204        -0.00089
     105 ->205        -0.00032
     105 ->210        -0.00020
     105 ->218         0.00020
     105 ->220        -0.00013
     105 ->226        -0.00011
     105 ->233        -0.00014
     105 ->236        -0.00010
     105 ->258         0.00019
     105 ->264         0.00018
     105 ->272         0.00019
     105 ->296         0.00013
     105 ->307        -0.00015
     105 ->329        -0.00017
     105 ->332         0.00015
     105 ->334         0.00010
     105 ->335         0.00015
     105 ->336        -0.00013
     105 ->340         0.00020
     105 ->344        -0.00013
     105 ->350        -0.00018
     105 ->413        -0.00015
     105 ->427        -0.00019
     105 ->551        -0.00012
     106 ->167        -0.00011
     106 ->177        -0.00016
     106 ->204         0.00015
     107 ->161        -0.00039
     107 ->162         0.00269
     107 ->163         0.00061
     107 ->165         0.00259
     107 ->166        -0.00699
     107 ->167         0.00132
     107 ->168         0.00036
     107 ->169         0.00059
     107 ->170         0.00028
     107 ->171        -0.00028
     107 ->172        -0.00030
     107 ->173         0.00029
     107 ->174         0.00019
     107 ->175        -0.00080
     107 ->176        -0.00090
     107 ->177         0.01355
     107 ->178        -0.00558
     107 ->179        -0.00332
     107 ->180         0.00125
     107 ->181         0.00035
     107 ->182        -0.00022
     107 ->183        -0.00052
     107 ->184         0.00019
     107 ->185         0.00066
     107 ->186        -0.00014
     107 ->187         0.00015
     107 ->188         0.00024
     107 ->189        -0.00014
     107 ->190        -0.00012
     107 ->191         0.00051
     107 ->192        -0.00079
     107 ->193         0.00021
     107 ->194         0.00066
     107 ->195        -0.00126
     107 ->196        -0.00015
     107 ->197         0.00041
     107 ->198         0.00015
     107 ->199         0.00039
     107 ->200         0.00026
     107 ->201         0.00232
     107 ->202         0.00010
     107 ->203         0.00179
     107 ->204        -0.01624
     107 ->205        -0.00561
     107 ->206        -0.00020
     107 ->207         0.00098
     107 ->208         0.00108
     107 ->209         0.00078
     107 ->210        -0.00088
     107 ->211         0.00014
     107 ->213         0.00024
     107 ->214        -0.00061
     107 ->215        -0.00095
     107 ->216         0.00093
     107 ->217         0.00068
     107 ->218         0.00024
     107 ->219         0.00034
     107 ->220        -0.00011
     107 ->224        -0.00018
     107 ->225        -0.00052
     107 ->226         0.00058
     107 ->227        -0.00011
     107 ->228        -0.00018
     107 ->230        -0.00037
     107 ->231        -0.00021
     107 ->234        -0.00028
     107 ->236        -0.00025
     107 ->237         0.00014
     107 ->242        -0.00051
     107 ->243         0.00035
     107 ->244         0.00015
     107 ->246         0.00014
     107 ->248         0.00050
     107 ->249         0.00027
     107 ->250         0.00028
     107 ->252         0.00029
     107 ->256        -0.00016
     107 ->257         0.00012
     107 ->260         0.00043
     107 ->261        -0.00024
     107 ->262         0.00043
     107 ->263        -0.00068
     107 ->265        -0.00015
     107 ->267         0.00041
     107 ->269         0.00012
     107 ->270        -0.00049
     107 ->271        -0.00014
     107 ->272        -0.00032
     107 ->273        -0.00021
     107 ->274         0.00033
     107 ->275         0.00011
     107 ->283         0.00011
     107 ->289         0.00035
     107 ->290        -0.00022
     107 ->292         0.00017
     107 ->293         0.00013
     107 ->306         0.00028
     107 ->307         0.00012
     107 ->308        -0.00018
     107 ->310         0.00011
     107 ->313        -0.00015
     107 ->315        -0.00017
     107 ->317        -0.00012
     107 ->318         0.00015
     107 ->320        -0.00011
     107 ->323         0.00019
     107 ->325         0.00044
     107 ->331         0.00019
     107 ->332        -0.00012
     107 ->335        -0.00048
     107 ->337        -0.00015
     107 ->338        -0.00018
     107 ->346        -0.00010
     107 ->347        -0.00014
     107 ->348         0.00019
     107 ->349         0.00022
     107 ->350        -0.00033
     107 ->353         0.00017
     107 ->355        -0.00023
     107 ->362        -0.00013
     107 ->367        -0.00016
     107 ->368         0.00013
     107 ->369        -0.00016
     107 ->373         0.00012
     107 ->380         0.00018
     107 ->381         0.00031
     107 ->382        -0.00014
     107 ->383        -0.00130
     107 ->384        -0.00169
     107 ->385         0.00172
     107 ->386         0.00034
     107 ->388        -0.00077
     107 ->389        -0.00025
     107 ->392         0.00017
     107 ->394        -0.00024
     107 ->396        -0.00033
     107 ->398        -0.00014
     107 ->401        -0.00013
     107 ->402        -0.00013
     107 ->404         0.00017
     107 ->411         0.00018
     107 ->414         0.00029
     107 ->415         0.00022
     107 ->416         0.00010
     107 ->417         0.00018
     107 ->418        -0.00018
     107 ->419        -0.00015
     107 ->422        -0.00019
     107 ->423         0.00010
     107 ->424         0.00017
     107 ->431        -0.00016
     107 ->439         0.00017
     107 ->440         0.00026
     107 ->441         0.00015
     107 ->445         0.00015
     107 ->446        -0.00015
     107 ->448         0.00047
     107 ->450         0.00026
     107 ->451         0.00015
     107 ->452         0.00031
     107 ->453        -0.00019
     107 ->454         0.00026
     107 ->455         0.00042
     107 ->456         0.00018
     107 ->457        -0.00013
     107 ->459         0.00022
     107 ->460        -0.00031
     107 ->461        -0.00018
     107 ->463         0.00013
     107 ->464         0.00016
     107 ->466         0.00010
     107 ->470         0.00016
     107 ->471         0.00012
     107 ->477        -0.00014
     107 ->479         0.00014
     107 ->480        -0.00023
     107 ->481        -0.00013
     107 ->497        -0.00023
     107 ->523         0.00011
     107 ->524        -0.00011
     107 ->551        -0.00012
     107 ->571        -0.00016
     107 ->581        -0.00012
     107 ->589        -0.00021
     107 ->610         0.00014
     107 ->647        -0.00013
     107 ->648        -0.00030
     107 ->649         0.00023
     108 ->161        -0.00027
     108 ->162         0.00177
     108 ->163         0.00039
     108 ->165         0.00165
     108 ->166        -0.00444
     108 ->167         0.00081
     108 ->168         0.00013
     108 ->169         0.00047
     108 ->170         0.00014
     108 ->171        -0.00019
     108 ->172        -0.00018
     108 ->173         0.00010
     108 ->174         0.00058
     108 ->175        -0.00050
     108 ->176        -0.00053
     108 ->177         0.00912
     108 ->178        -0.00421
     108 ->179        -0.00219
     108 ->180         0.00101
     108 ->181         0.00023
     108 ->183        -0.00017
     108 ->184         0.00014
     108 ->185         0.00031
     108 ->187         0.00016
     108 ->190        -0.00013
     108 ->191         0.00027
     108 ->192        -0.00042
     108 ->193         0.00012
     108 ->194         0.00053
     108 ->195        -0.00038
     108 ->197         0.00032
     108 ->198         0.00027
     108 ->199         0.00049
     108 ->200         0.00011
     108 ->201         0.00153
     108 ->203         0.00123
     108 ->204        -0.01066
     108 ->205        -0.00364
     108 ->207         0.00072
     108 ->208         0.00074
     108 ->209         0.00049
     108 ->210        -0.00062
     108 ->211         0.00011
     108 ->213         0.00027
     108 ->214        -0.00016
     108 ->215        -0.00049
     108 ->217         0.00118
     108 ->218         0.00016
     108 ->219         0.00016
     108 ->220         0.00011
     108 ->221         0.00011
     108 ->222         0.00033
     108 ->223        -0.00010
     108 ->224        -0.00027
     108 ->225        -0.00066
     108 ->227        -0.00012
     108 ->228        -0.00011
     108 ->230        -0.00024
     108 ->231        -0.00014
     108 ->232        -0.00074
     108 ->233        -0.00010
     108 ->235        -0.00030
     108 ->237        -0.00021
     108 ->239        -0.00020
     108 ->243        -0.00015
     108 ->244         0.00019
     108 ->248        -0.00041
     108 ->250        -0.00029
     108 ->260         0.00060
     108 ->261        -0.00016
     108 ->262        -0.00049
     108 ->263         0.00012
     108 ->270        -0.00060
     108 ->272        -0.00022
     108 ->273         0.00023
     108 ->275         0.00017
     108 ->281        -0.00011
     108 ->287        -0.00017
     108 ->288         0.00013
     108 ->290         0.00035
     108 ->298        -0.00010
     108 ->303         0.00011
     108 ->306         0.00015
     108 ->307        -0.00022
     108 ->308         0.00016
     108 ->309         0.00010
     108 ->313        -0.00016
     108 ->318         0.00015
     108 ->319        -0.00016
     108 ->323         0.00016
     108 ->326         0.00014
     108 ->329        -0.00014
     108 ->332         0.00019
     108 ->335        -0.00042
     108 ->336        -0.00017
     108 ->350        -0.00020
     108 ->351        -0.00028
     108 ->352        -0.00012
     108 ->357         0.00013
     108 ->365        -0.00012
     108 ->367        -0.00020
     108 ->368        -0.00012
     108 ->374         0.00013
     108 ->377         0.00016
     108 ->380         0.00012
     108 ->381         0.00014
     108 ->382        -0.00019
     108 ->383        -0.00084
     108 ->384        -0.00103
     108 ->385         0.00123
     108 ->386         0.00040
     108 ->387         0.00018
     108 ->388        -0.00054
     108 ->389        -0.00012
     108 ->393        -0.00015
     108 ->403        -0.00012
     108 ->404         0.00012
     108 ->414         0.00018
     108 ->422        -0.00010
     108 ->431        -0.00012
     108 ->440         0.00034
     108 ->443         0.00016
     108 ->444         0.00013
     108 ->448         0.00032
     108 ->450         0.00018
     108 ->452         0.00013
     108 ->453        -0.00011
     108 ->454         0.00020
     108 ->455         0.00033
     108 ->460        -0.00024
     108 ->461        -0.00012
     108 ->470         0.00010
     108 ->480        -0.00015
     108 ->497        -0.00018
     108 ->563         0.00011
     108 ->571        -0.00013
     108 ->590         0.00018
     108 ->648        -0.00023
     108 ->649         0.00011
     109 ->161        -0.00017
     109 ->162         0.00059
     109 ->163         0.00017
     109 ->165         0.00069
     109 ->166        -0.00171
     109 ->167         0.00042
     109 ->169         0.00018
     109 ->172        -0.00016
     109 ->174         0.00037
     109 ->175        -0.00027
     109 ->176        -0.00027
     109 ->177         0.00379
     109 ->178        -0.00163
     109 ->179        -0.00081
     109 ->180         0.00028
     109 ->192        -0.00013
     109 ->194         0.00022
     109 ->197         0.00012
     109 ->198         0.00011
     109 ->199         0.00016
     109 ->201         0.00056
     109 ->203         0.00048
     109 ->204        -0.00409
     109 ->205        -0.00145
     109 ->207         0.00030
     109 ->208         0.00033
     109 ->209         0.00020
     109 ->210        -0.00025
     109 ->213         0.00016
     109 ->215        -0.00034
     109 ->216        -0.00013
     109 ->217         0.00043
     109 ->220         0.00010
     109 ->222         0.00016
     109 ->225        -0.00020
     109 ->230        -0.00016
     109 ->231        -0.00011
     109 ->232        -0.00022
     109 ->235        -0.00016
     109 ->240        -0.00010
     109 ->242        -0.00017
     109 ->244         0.00025
     109 ->247         0.00015
     109 ->250        -0.00016
     109 ->260         0.00025
     109 ->262        -0.00026
     109 ->264        -0.00012
     109 ->270        -0.00015
     109 ->272        -0.00026
     109 ->284        -0.00012
     109 ->288         0.00014
     109 ->290         0.00019
     109 ->319        -0.00010
     109 ->335        -0.00021
     109 ->377         0.00012
     109 ->383        -0.00036
     109 ->384        -0.00037
     109 ->385         0.00047
     109 ->386         0.00018
     109 ->388        -0.00020
     109 ->440         0.00012
     109 ->448         0.00011
     109 ->455         0.00015
     110 ->161        -0.00011
     110 ->162         0.00106
     110 ->163         0.00021
     110 ->165         0.00012
     110 ->166         0.00062
     110 ->168        -0.00015
     110 ->169         0.00028
     110 ->171         0.00030
     110 ->172        -0.00020
     110 ->173        -0.00011
     110 ->174         0.00186
     110 ->176        -0.00015
     110 ->177         0.00227
     110 ->178        -0.00102
     110 ->179        -0.00038
     110 ->180         0.00021
     110 ->183         0.00011
     110 ->185        -0.00028
     110 ->188        -0.00015
     110 ->189         0.00017
     110 ->192         0.00015
     110 ->193        -0.00058
     110 ->194         0.00043
     110 ->195         0.00215
     110 ->196         0.00014
     110 ->198        -0.00024
     110 ->199        -0.00019
     110 ->201         0.00014
     110 ->204         0.00013
     110 ->210         0.00017
     110 ->216         0.00028
     110 ->217        -0.00025
     110 ->218        -0.00016
     110 ->219         0.00014
     110 ->220         0.00024
     110 ->221         0.00017
     110 ->229        -0.00022
     110 ->235        -0.00013
     110 ->237        -0.00011
     110 ->240        -0.00011
     110 ->244         0.00021
     110 ->246        -0.00015
     110 ->248         0.00014
     110 ->250        -0.00019
     110 ->258        -0.00040
     110 ->259         0.00017
     110 ->263        -0.00028
     110 ->290        -0.00011
     110 ->319        -0.00018
     110 ->322         0.00012
     110 ->324        -0.00011
     110 ->325         0.00013
     110 ->327         0.00011
     110 ->329         0.00027
     110 ->330         0.00012
     110 ->331        -0.00018
     110 ->333         0.00011
     110 ->334        -0.00013
     110 ->335        -0.00047
     110 ->340        -0.00039
     110 ->341        -0.00023
     110 ->343        -0.00016
     110 ->344         0.00031
     110 ->345         0.00018
     110 ->348        -0.00010
     110 ->349        -0.00014
     110 ->350         0.00033
     110 ->351         0.00014
     110 ->354         0.00011
     110 ->360         0.00014
     110 ->364        -0.00011
     110 ->379        -0.00011
     110 ->384        -0.00014
     110 ->409         0.00015
     110 ->413         0.00031
     110 ->419        -0.00016
     110 ->422         0.00020
     110 ->423        -0.00016
     110 ->424        -0.00010
     110 ->427         0.00035
     110 ->430        -0.00016
     110 ->467         0.00020
     110 ->551         0.00027
     111 ->161         0.00021
     111 ->162        -0.00037
     111 ->166        -0.00015
     111 ->169        -0.00011
     111 ->173         0.00016
     111 ->174        -0.00087
     111 ->177        -0.00100
     111 ->178         0.00056
     111 ->179         0.00029
     111 ->180        -0.00026
     111 ->184        -0.00016
     111 ->191         0.00010
     111 ->192        -0.00013
     111 ->193         0.00016
     111 ->194        -0.00011
     111 ->195        -0.00074
     111 ->197        -0.00014
     111 ->198         0.00012
     111 ->201        -0.00018
     111 ->204         0.00023
     111 ->210        -0.00027
     111 ->211         0.00014
     111 ->212        -0.00012
     111 ->214        -0.00027
     111 ->215        -0.00087
     111 ->216        -0.00025
     111 ->217        -0.00025
     111 ->218        -0.00013
     111 ->219        -0.00019
     111 ->220        -0.00023
     111 ->224         0.00029
     111 ->225         0.00038
     111 ->226        -0.00013
     111 ->228         0.00014
     111 ->230        -0.00046
     111 ->231        -0.00032
     111 ->232         0.00014
     111 ->233         0.00044
     111 ->234        -0.00024
     111 ->235        -0.00048
     111 ->238        -0.00023
     111 ->241        -0.00018
     111 ->242        -0.00093
     111 ->243         0.00016
     111 ->244         0.00128
     111 ->245        -0.00045
     111 ->246         0.00092
     111 ->247         0.00024
     111 ->248         0.00022
     111 ->249        -0.00058
     111 ->250        -0.00016
     111 ->251        -0.00017
     111 ->252        -0.00022
     111 ->256         0.00018
     111 ->257        -0.00019
     111 ->258         0.00017
     111 ->264        -0.00023
     111 ->265        -0.00017
     111 ->267         0.00055
     111 ->268         0.00016
     111 ->269         0.00021
     111 ->270         0.00057
     111 ->272        -0.00063
     111 ->273        -0.00029
     111 ->274         0.00024
     111 ->279         0.00014
     111 ->282        -0.00011
     111 ->284        -0.00026
     111 ->285        -0.00013
     111 ->287         0.00048
     111 ->288         0.00028
     111 ->289        -0.00016
     111 ->290        -0.00015
     111 ->294        -0.00019
     111 ->297        -0.00026
     111 ->298        -0.00028
     111 ->301         0.00022
     111 ->302         0.00011
     111 ->303        -0.00013
     111 ->309        -0.00015
     111 ->310        -0.00016
     111 ->313         0.00011
     111 ->314         0.00029
     111 ->317         0.00010
     111 ->318         0.00014
     111 ->321        -0.00013
     111 ->326        -0.00011
     111 ->329         0.00012
     111 ->330        -0.00016
     111 ->335         0.00010
     111 ->336         0.00030
     111 ->340         0.00015
     111 ->344        -0.00013
     111 ->349         0.00014
     111 ->354        -0.00011
     111 ->355        -0.00011
     111 ->363        -0.00010
     111 ->364         0.00014
     111 ->367         0.00010
     111 ->379        -0.00018
     111 ->381         0.00018
     111 ->382        -0.00024
     111 ->385        -0.00021
     111 ->405         0.00011
     111 ->414         0.00020
     111 ->415         0.00015
     111 ->418         0.00018
     111 ->427        -0.00012
     111 ->428         0.00014
     111 ->434         0.00031
     111 ->440        -0.00020
     111 ->443         0.00013
     111 ->444        -0.00012
     111 ->460         0.00015
     111 ->465        -0.00020
     111 ->473        -0.00014
     111 ->477        -0.00010
     111 ->526         0.00010
     111 ->542         0.00019
     111 ->551        -0.00015
     111 ->552         0.00010
     111 ->560        -0.00011
     111 ->562         0.00014
     111 ->600         0.00010
     111 ->608         0.00018
     112 ->161         0.00053
     112 ->162         0.00038
     112 ->163        -0.00021
     112 ->165        -0.00059
     112 ->166         0.00125
     112 ->167        -0.00014
     112 ->168        -0.00013
     112 ->172         0.00012
     112 ->173         0.00037
     112 ->174         0.00041
     112 ->175         0.00014
     112 ->176         0.00016
     112 ->177        -0.00141
     112 ->178         0.00029
     112 ->179         0.00038
     112 ->182         0.00012
     112 ->183         0.00013
     112 ->184         0.00015
     112 ->185        -0.00015
     112 ->191        -0.00017
     112 ->192         0.00024
     112 ->193        -0.00010
     112 ->194         0.00034
     112 ->195         0.00085
     112 ->198        -0.00020
     112 ->201        -0.00019
     112 ->203        -0.00024
     112 ->204         0.00238
     112 ->205         0.00090
     112 ->206         0.00016
     112 ->207        -0.00021
     112 ->208        -0.00012
     112 ->209        -0.00021
     112 ->210         0.00022
     112 ->214        -0.00011
     112 ->215         0.00035
     112 ->216         0.00024
     112 ->218         0.00013
     112 ->219        -0.00011
     112 ->220        -0.00011
     112 ->222         0.00017
     112 ->224         0.00010
     112 ->225         0.00014
     112 ->226        -0.00019
     112 ->228        -0.00011
     112 ->232        -0.00061
     112 ->233        -0.00015
     112 ->234         0.00015
     112 ->235        -0.00042
     112 ->236         0.00056
     112 ->237        -0.00036
     112 ->238         0.00013
     112 ->239        -0.00023
     112 ->242        -0.00013
     112 ->244         0.00020
     112 ->247        -0.00016
     112 ->248        -0.00033
     112 ->250        -0.00042
     112 ->252        -0.00020
     112 ->256         0.00014
     112 ->257        -0.00013
     112 ->260        -0.00013
     112 ->261         0.00012
     112 ->264         0.00017
     112 ->265        -0.00013
     112 ->268         0.00011
     112 ->269         0.00048
     112 ->271         0.00017
     112 ->272        -0.00025
     112 ->273         0.00018
     112 ->275         0.00010
     112 ->278         0.00012
     112 ->279         0.00014
     112 ->283         0.00024
     112 ->285         0.00019
     112 ->287        -0.00026
     112 ->288        -0.00016
     112 ->289         0.00012
     112 ->290        -0.00023
     112 ->294        -0.00016
     112 ->308         0.00014
     112 ->310        -0.00012
     112 ->312         0.00011
     112 ->314         0.00014
     112 ->315         0.00012
     112 ->325         0.00031
     112 ->326         0.00012
     112 ->327         0.00010
     112 ->332         0.00027
     112 ->336        -0.00019
     112 ->344         0.00010
     112 ->355         0.00022
     112 ->377        -0.00011
     112 ->380        -0.00016
     112 ->382        -0.00019
     112 ->383         0.00033
     112 ->385        -0.00019
     112 ->386        -0.00020
     112 ->387        -0.00010
     112 ->388         0.00015
     112 ->393        -0.00013
     112 ->413         0.00010
     112 ->422         0.00013
     112 ->519        -0.00011
     113 ->162         0.00049
     113 ->163        -0.00031
     113 ->165        -0.00042
     113 ->166         0.00040
     113 ->167         0.00039
     113 ->171        -0.00032
     113 ->172        -0.00013
     113 ->174         0.00099
     113 ->177         0.00085
     113 ->178        -0.00029
     113 ->179        -0.00017
     113 ->180         0.00021
     113 ->184         0.00026
     113 ->188        -0.00018
     113 ->191        -0.00016
     113 ->192         0.00016
     113 ->193        -0.00045
     113 ->194         0.00017
     113 ->195         0.00115
     113 ->204         0.00057
     113 ->205         0.00027
     113 ->209        -0.00011
     113 ->210         0.00025
     113 ->211        -0.00018
     113 ->212         0.00011
     113 ->214         0.00015
     113 ->216        -0.00018
     113 ->217        -0.00024
     113 ->218        -0.00017
     113 ->221         0.00016
     113 ->224         0.00018
     113 ->225         0.00015
     113 ->232         0.00053
     113 ->233         0.00015
     113 ->234        -0.00024
     113 ->235         0.00036
     113 ->236        -0.00064
     113 ->237         0.00030
     113 ->242        -0.00028
     113 ->243         0.00023
     113 ->244         0.00024
     113 ->246         0.00014
     113 ->247         0.00018
     113 ->248         0.00031
     113 ->258        -0.00015
     113 ->259         0.00012
     113 ->260        -0.00011
     113 ->263        -0.00018
     113 ->269         0.00022
     113 ->270         0.00011
     113 ->272        -0.00024
     113 ->290         0.00019
     113 ->293        -0.00010
     113 ->294         0.00010
     113 ->299         0.00017
     113 ->300         0.00018
     113 ->301         0.00023
     113 ->307         0.00010
     113 ->325        -0.00019
     113 ->329         0.00017
     113 ->335        -0.00021
     113 ->340        -0.00021
     113 ->341        -0.00011
     113 ->343        -0.00010
     113 ->344         0.00015
     113 ->350         0.00022
     113 ->351         0.00016
     113 ->377         0.00011
     113 ->379        -0.00011
     113 ->413         0.00016
     113 ->419        -0.00010
     113 ->427         0.00017
     113 ->432        -0.00012
     113 ->434         0.00010
     113 ->551         0.00012
     114 ->161        -0.00021
     114 ->162         0.00052
     114 ->163        -0.00011
     114 ->166        -0.00051
     114 ->167         0.00040
     114 ->169         0.00013
     114 ->171        -0.00020
     114 ->172        -0.00013
     114 ->173        -0.00019
     114 ->174         0.00050
     114 ->177         0.00179
     114 ->178        -0.00091
     114 ->179        -0.00037
     114 ->180         0.00021
     114 ->184         0.00015
     114 ->186        -0.00013
     114 ->188        -0.00010
     114 ->195         0.00069
     114 ->201         0.00021
     114 ->203         0.00018
     114 ->204        -0.00124
     114 ->205        -0.00044
     114 ->206        -0.00013
     114 ->208         0.00012
     114 ->214        -0.00013
     114 ->215        -0.00036
     114 ->216         0.00012
     114 ->222        -0.00017
     114 ->224        -0.00046
     114 ->225        -0.00011
     114 ->230        -0.00030
     114 ->231        -0.00019
     114 ->232        -0.00034
     114 ->234        -0.00010
     114 ->235        -0.00039
     114 ->236         0.00024
     114 ->237        -0.00021
     114 ->238        -0.00027
     114 ->239         0.00028
     114 ->242         0.00052
     114 ->244         0.00024
     114 ->249        -0.00030
     114 ->250        -0.00022
     114 ->256         0.00012
     114 ->257        -0.00012
     114 ->259         0.00010
     114 ->262        -0.00014
     114 ->267        -0.00025
     114 ->268        -0.00016
     114 ->269        -0.00035
     114 ->270        -0.00027
     114 ->271        -0.00017
     114 ->272         0.00039
     114 ->275        -0.00012
     114 ->278        -0.00019
     114 ->279        -0.00022
     114 ->281         0.00015
     114 ->282        -0.00014
     114 ->283        -0.00022
     114 ->285        -0.00018
     114 ->287         0.00042
     114 ->288         0.00011
     114 ->293         0.00012
     114 ->294        -0.00014
     114 ->297        -0.00015
     114 ->298        -0.00023
     114 ->320         0.00016
     114 ->325         0.00014
     114 ->335        -0.00015
     114 ->340        -0.00012
     114 ->344         0.00013
     114 ->376         0.00010
     114 ->380         0.00023
     114 ->383        -0.00018
     114 ->384        -0.00023
     114 ->388        -0.00015
     114 ->414        -0.00020
     114 ->415         0.00010
     114 ->551         0.00012
     115 ->161         0.00070
     115 ->163         0.00014
     115 ->165        -0.00017
     115 ->166         0.00096
     115 ->167        -0.00059
     115 ->168        -0.00012
     115 ->171         0.00029
     115 ->172         0.00027
     115 ->173         0.00045
     115 ->174        -0.00034
     115 ->175         0.00017
     115 ->176         0.00020
     115 ->177        -0.00218
     115 ->178         0.00069
     115 ->179         0.00047
     115 ->180        -0.00014
     115 ->183         0.00012
     115 ->184        -0.00010
     115 ->189         0.00011
     115 ->194         0.00010
     115 ->195        -0.00017
     115 ->199         0.00017
     115 ->201        -0.00029
     115 ->203        -0.00025
     115 ->204         0.00207
     115 ->205         0.00074
     115 ->207        -0.00015
     115 ->208        -0.00016
     115 ->214         0.00024
     115 ->215         0.00023
     115 ->216        -0.00024
     115 ->218         0.00022
     115 ->224        -0.00015
     115 ->225         0.00013
     115 ->230        -0.00012
     115 ->232        -0.00046
     115 ->234        -0.00022
     115 ->236        -0.00030
     115 ->239         0.00013
     115 ->242         0.00055
     115 ->243         0.00018
     115 ->247        -0.00023
     115 ->248        -0.00060
     115 ->250        -0.00039
     115 ->260        -0.00016
     115 ->261         0.00013
     115 ->262         0.00028
     115 ->263        -0.00013
     115 ->264         0.00025
     115 ->265        -0.00010
     115 ->267        -0.00011
     115 ->268         0.00012
     115 ->269         0.00026
     115 ->272         0.00012
     115 ->273         0.00011
     115 ->284         0.00011
     115 ->294         0.00014
     115 ->297        -0.00010
     115 ->299         0.00017
     115 ->300         0.00025
     115 ->301         0.00018
     115 ->303         0.00022
     115 ->304         0.00018
     115 ->309         0.00018
     115 ->325         0.00014
     115 ->335         0.00014
     115 ->336        -0.00018
     115 ->340         0.00011
     115 ->351        -0.00013
     115 ->355         0.00011
     115 ->377        -0.00020
     115 ->383         0.00034
     115 ->384         0.00015
     115 ->385        -0.00016
     115 ->386        -0.00011
     115 ->388         0.00017
     115 ->393        -0.00011
     116 ->161         0.00027
     116 ->162        -0.00044
     116 ->163        -0.00014
     116 ->165        -0.00036
     116 ->166         0.00061
     116 ->167        -0.00010
     116 ->169        -0.00012
     116 ->173         0.00019
     116 ->177        -0.00122
     116 ->178         0.00073
     116 ->179         0.00030
     116 ->180        -0.00014
     116 ->195        -0.00015
     116 ->196        -0.00012
     116 ->199        -0.00014
     116 ->201        -0.00017
     116 ->203        -0.00018
     116 ->204         0.00141
     116 ->205         0.00052
     116 ->208        -0.00011
     116 ->209        -0.00011
     116 ->210         0.00015
     116 ->215         0.00014
     116 ->216         0.00012
     116 ->217        -0.00029
     116 ->218        -0.00013
     116 ->224        -0.00012
     116 ->229         0.00010
     116 ->232         0.00055
     116 ->234        -0.00042
     116 ->237         0.00011
     116 ->239         0.00015
     116 ->242         0.00048
     116 ->244        -0.00022
     116 ->247         0.00015
     116 ->248         0.00048
     116 ->249         0.00026
     116 ->250         0.00041
     116 ->251         0.00013
     116 ->263         0.00014
     116 ->265        -0.00011
     116 ->267         0.00019
     116 ->268         0.00014
     116 ->269         0.00048
     116 ->270         0.00020
     116 ->271         0.00020
     116 ->272        -0.00040
     116 ->275         0.00014
     116 ->278         0.00011
     116 ->279         0.00011
     116 ->281        -0.00011
     116 ->283         0.00010
     116 ->287        -0.00017
     116 ->303         0.00026
     116 ->304         0.00025
     116 ->306         0.00019
     116 ->307         0.00037
     116 ->309         0.00034
     116 ->310         0.00014
     116 ->314        -0.00024
     116 ->315        -0.00013
     116 ->320        -0.00018
     116 ->325        -0.00016
     116 ->332        -0.00016
     116 ->334        -0.00011
     116 ->335         0.00013
     116 ->351         0.00011
     116 ->352         0.00010
     116 ->377         0.00010
     116 ->383         0.00022
     116 ->384         0.00032
     116 ->385         0.00012
     116 ->388         0.00022
     116 ->394         0.00012
     116 ->396        -0.00015
     116 ->397         0.00013
     116 ->398        -0.00013
     117 ->161        -0.00034
     117 ->162        -0.00031
     117 ->163         0.00033
     117 ->165         0.00039
     117 ->167        -0.00027
     117 ->170         0.00010
     117 ->171         0.00033
     117 ->172         0.00012
     117 ->173        -0.00026
     117 ->174         0.00018
     117 ->178         0.00019
     117 ->179        -0.00025
     117 ->184        -0.00019
     117 ->185         0.00019
     117 ->191         0.00022
     117 ->192        -0.00025
     117 ->194        -0.00026
     117 ->195        -0.00037
     117 ->197        -0.00010
     117 ->198        -0.00011
     117 ->199        -0.00016
     117 ->204        -0.00024
     117 ->213        -0.00011
     117 ->215        -0.00011
     117 ->216         0.00023
     117 ->217        -0.00049
     117 ->228         0.00012
     117 ->232         0.00109
     117 ->234        -0.00018
     117 ->235         0.00016
     117 ->236        -0.00039
     117 ->237         0.00027
     117 ->242        -0.00023
     117 ->243         0.00023
     117 ->246         0.00025
     117 ->248         0.00098
     117 ->249         0.00011
     117 ->250         0.00069
     117 ->251         0.00017
     117 ->253        -0.00016
     117 ->267         0.00022
     117 ->269         0.00015
     117 ->270         0.00018
     117 ->272        -0.00013
     117 ->273        -0.00019
     117 ->285        -0.00013
     117 ->289         0.00016
     117 ->290        -0.00016
     117 ->295         0.00011
     117 ->296         0.00021
     117 ->300        -0.00014
     117 ->307         0.00014
     117 ->308        -0.00015
     117 ->314        -0.00022
     117 ->315        -0.00019
     117 ->325        -0.00027
     117 ->332        -0.00010
     117 ->351         0.00020
     117 ->355        -0.00012
     117 ->357        -0.00022
     117 ->369        -0.00013
     117 ->377         0.00021
     117 ->393         0.00012
     117 ->440        -0.00010
     117 ->519         0.00015
     117 ->539         0.00012
     117 ->590        -0.00012
     118 ->161        -0.00041
     118 ->162         0.00018
     118 ->165        -0.00019
     118 ->166         0.00014
     118 ->167        -0.00018
     118 ->168        -0.00012
     118 ->169         0.00011
     118 ->172         0.00013
     118 ->173        -0.00047
     118 ->174         0.00067
     118 ->177         0.00018
     118 ->178        -0.00018
     118 ->179        -0.00014
     118 ->180         0.00024
     118 ->181         0.00037
     118 ->184         0.00019
     118 ->185         0.00015
     118 ->194        -0.00037
     118 ->195         0.00011
     118 ->198        -0.00013
     118 ->200         0.00010
     118 ->201         0.00015
     118 ->204         0.00022
     118 ->205         0.00020
     118 ->206         0.00021
     118 ->209        -0.00014
     118 ->210         0.00012
     118 ->215         0.00047
     118 ->216         0.00018
     118 ->219         0.00013
     118 ->220        -0.00011
     118 ->221         0.00018
     118 ->222         0.00017
     118 ->225        -0.00039
     118 ->226         0.00047
     118 ->227        -0.00028
     118 ->229         0.00017
     118 ->230        -0.00073
     118 ->231        -0.00045
     118 ->232         0.00052
     118 ->233         0.00031
     118 ->234        -0.00013
     118 ->236        -0.00026
     118 ->239        -0.00011
     118 ->242         0.00031
     118 ->243         0.00030
     118 ->244         0.00055
     118 ->245        -0.00022
     118 ->246         0.00056
     118 ->247         0.00044
     118 ->248         0.00043
     118 ->249         0.00106
     118 ->252         0.00040
     118 ->253        -0.00030
     118 ->254        -0.00011
     118 ->256         0.00011
     118 ->264         0.00036
     118 ->267        -0.00027
     118 ->270        -0.00024
     118 ->272         0.00040
     118 ->279        -0.00019
     118 ->284         0.00014
     118 ->287        -0.00011
     118 ->288        -0.00014
     118 ->292        -0.00012
     118 ->296         0.00025
     118 ->297        -0.00017
     118 ->298        -0.00019
     118 ->303        -0.00013
     118 ->306        -0.00014
     118 ->307        -0.00016
     118 ->309        -0.00031
     118 ->312         0.00030
     118 ->313         0.00010
     118 ->320         0.00010
     118 ->325        -0.00013
     118 ->372         0.00012
     118 ->373        -0.00013
     118 ->379         0.00011
     118 ->382         0.00016
     118 ->383        -0.00023
     118 ->388         0.00012
     118 ->445         0.00011
     118 ->450        -0.00012
     118 ->452        -0.00012
     118 ->454         0.00011
     118 ->518         0.00015
     118 ->519         0.00010
     118 ->534         0.00012
     118 ->575         0.00014
     119 ->161        -0.00027
     119 ->162         0.00094
     119 ->165        -0.00030
     119 ->166         0.00013
     119 ->169         0.00015
     119 ->173        -0.00012
     119 ->174         0.00085
     119 ->177         0.00123
     119 ->178        -0.00069
     119 ->179        -0.00039
     119 ->180         0.00051
     119 ->181        -0.00014
     119 ->184         0.00025
     119 ->185         0.00015
     119 ->187         0.00011
     119 ->191        -0.00013
     119 ->192         0.00012
     119 ->193        -0.00034
     119 ->194         0.00021
     119 ->195         0.00121
     119 ->197         0.00011
     119 ->198        -0.00010
     119 ->199        -0.00018
     119 ->201         0.00027
     119 ->204        -0.00016
     119 ->210         0.00014
     119 ->211        -0.00017
     119 ->215        -0.00022
     119 ->216         0.00021
     119 ->217        -0.00019
     119 ->224        -0.00016
     119 ->225         0.00015
     119 ->226        -0.00042
     119 ->229        -0.00014
     119 ->230         0.00048
     119 ->231         0.00029
     119 ->232         0.00035
     119 ->233        -0.00018
     119 ->235         0.00015
     119 ->236        -0.00023
     119 ->242        -0.00041
     119 ->243         0.00012
     119 ->244        -0.00023
     119 ->246        -0.00011
     119 ->247        -0.00038
     119 ->248         0.00044
     119 ->249        -0.00067
     119 ->250         0.00032
     119 ->251         0.00014
     119 ->252        -0.00055
     119 ->264         0.00013
     119 ->272         0.00012
     119 ->273        -0.00013
     119 ->281         0.00011
     119 ->285        -0.00013
     119 ->287         0.00018
     119 ->289         0.00013
     119 ->290        -0.00012
     119 ->300        -0.00011
     119 ->306        -0.00012
     119 ->312        -0.00019
     119 ->326         0.00014
     119 ->330         0.00010
     119 ->332         0.00038
     119 ->335        -0.00019
     119 ->336        -0.00034
     119 ->340        -0.00013
     119 ->341        -0.00013
     119 ->344         0.00010
     119 ->350         0.00011
     119 ->353        -0.00016
     119 ->374         0.00020
     119 ->376         0.00012
     119 ->377         0.00012
     119 ->379        -0.00013
     119 ->382        -0.00017
     119 ->388        -0.00014
     119 ->422         0.00010
     119 ->518        -0.00012
     120 ->161         0.00014
     120 ->162        -0.00017
     120 ->167         0.00017
     120 ->170        -0.00012
     120 ->172        -0.00021
     120 ->174         0.00020
     120 ->175        -0.00011
     120 ->177         0.00050
     120 ->179         0.00015
     120 ->180        -0.00016
     120 ->185        -0.00019
     120 ->189         0.00017
     120 ->191        -0.00011
     120 ->192         0.00017
     120 ->193        -0.00018
     120 ->194         0.00021
     120 ->195         0.00075
     120 ->204         0.00038
     120 ->205         0.00013
     120 ->218        -0.00020
     120 ->226         0.00017
     120 ->230        -0.00016
     120 ->232        -0.00025
     120 ->236         0.00019
     120 ->237        -0.00010
     120 ->242         0.00014
     120 ->243        -0.00016
     120 ->247         0.00020
     120 ->248        -0.00026
     120 ->249         0.00010
     120 ->250        -0.00023
     120 ->252         0.00019
     120 ->253         0.00010
     120 ->264        -0.00012
     120 ->272        -0.00015
     120 ->290         0.00011
     120 ->296        -0.00010
     120 ->332        -0.00018
     120 ->336         0.00015
     120 ->340        -0.00011
     120 ->350         0.00011
     121 ->161         0.00048
     121 ->162        -0.00206
     121 ->163        -0.00017
     121 ->166        -0.00122
     121 ->167        -0.00020
     121 ->168         0.00027
     121 ->169        -0.00051
     121 ->171        -0.00031
     121 ->172         0.00072
     121 ->173         0.00038
     121 ->174        -0.00379
     121 ->175         0.00023
     121 ->176         0.00035
     121 ->177        -0.00524
     121 ->178         0.00225
     121 ->179         0.00074
     121 ->180        -0.00036
     121 ->183        -0.00032
     121 ->184         0.00024
     121 ->185         0.00079
     121 ->186         0.00027
     121 ->188         0.00044
     121 ->189        -0.00053
     121 ->190        -0.00025
     121 ->191         0.00049
     121 ->192        -0.00104
     121 ->193         0.00198
     121 ->194        -0.00129
     121 ->195        -0.00748
     121 ->196        -0.00056
     121 ->197        -0.00053
     121 ->198         0.00063
     121 ->199         0.00077
     121 ->201        -0.00032
     121 ->204        -0.00253
     121 ->205        -0.00116
     121 ->206         0.00010
     121 ->207         0.00014
     121 ->208         0.00025
     121 ->209         0.00033
     121 ->210        -0.00067
     121 ->211         0.00024
     121 ->213         0.00020
     121 ->215        -0.00038
     121 ->216        -0.00033
     121 ->217         0.00045
     121 ->218         0.00065
     121 ->219        -0.00010
     121 ->220        -0.00038
     121 ->221        -0.00016
     121 ->224        -0.00010
     121 ->225        -0.00017
     121 ->226        -0.00013
     121 ->229         0.00022
     121 ->237         0.00013
     121 ->239         0.00016
     121 ->240         0.00014
     121 ->246         0.00024
     121 ->247        -0.00016
     121 ->248        -0.00019
     121 ->250         0.00034
     121 ->251         0.00011
     121 ->254        -0.00010
     121 ->258         0.00063
     121 ->259        -0.00028
     121 ->260         0.00026
     121 ->262         0.00031
     121 ->263         0.00026
     121 ->264         0.00019
     121 ->267         0.00020
     121 ->268         0.00011
     121 ->272         0.00024
     121 ->281         0.00011
     121 ->283        -0.00012
     121 ->291         0.00017
     121 ->296         0.00016
     121 ->301        -0.00010
     121 ->307        -0.00010
     121 ->309        -0.00010
     121 ->310         0.00012
     121 ->313        -0.00013
     121 ->315        -0.00013
     121 ->319         0.00026
     121 ->321        -0.00014
     121 ->322        -0.00012
     121 ->323        -0.00012
     121 ->324         0.00012
     121 ->327        -0.00010
     121 ->329        -0.00038
     121 ->331         0.00022
     121 ->332         0.00016
     121 ->334         0.00023
     121 ->335         0.00057
     121 ->336        -0.00015
     121 ->337         0.00014
     121 ->338         0.00019
     121 ->340         0.00090
     121 ->341         0.00044
     121 ->342         0.00010
     121 ->343         0.00036
     121 ->344        -0.00069
     121 ->345        -0.00046
     121 ->346        -0.00018
     121 ->348         0.00024
     121 ->349         0.00032
     121 ->350        -0.00090
     121 ->351        -0.00031
     121 ->353         0.00012
     121 ->354        -0.00034
     121 ->356         0.00015
     121 ->359        -0.00019
     121 ->360        -0.00042
     121 ->362         0.00013
     121 ->364         0.00035
     121 ->366         0.00014
     121 ->368        -0.00013
     121 ->402        -0.00013
     121 ->407         0.00012
     121 ->409        -0.00020
     121 ->412        -0.00014
     121 ->413        -0.00041
     121 ->419         0.00025
     121 ->421        -0.00013
     121 ->422        -0.00024
     121 ->423         0.00027
     121 ->424         0.00017
     121 ->425        -0.00010
     121 ->426        -0.00010
     121 ->427        -0.00056
     121 ->430         0.00025
     121 ->432         0.00011
     121 ->433         0.00014
     121 ->434        -0.00011
     121 ->436         0.00016
     121 ->445         0.00012
     121 ->458        -0.00015
     121 ->467        -0.00033
     121 ->476        -0.00016
     121 ->477        -0.00020
     121 ->490        -0.00011
     121 ->551        -0.00046
     121 ->552        -0.00017
     121 ->553         0.00014
     121 ->589         0.00010
     122 ->161         0.00072
     122 ->162        -0.00347
     122 ->163        -0.00011
     122 ->165         0.00017
     122 ->166        -0.00078
     122 ->167        -0.00043
     122 ->168         0.00022
     122 ->169        -0.00062
     122 ->170         0.00032
     122 ->172         0.00033
     122 ->173         0.00040
     122 ->174        -0.00382
     122 ->175         0.00031
     122 ->176         0.00038
     122 ->177        -0.00721
     122 ->178         0.00318
     122 ->179         0.00091
     122 ->180        -0.00080
     122 ->182        -0.00025
     122 ->183        -0.00034
     122 ->184        -0.00052
     122 ->185         0.00098
     122 ->186         0.00016
     122 ->187        -0.00013
     122 ->188         0.00061
     122 ->189        -0.00032
     122 ->191         0.00118
     122 ->192        -0.00186
     122 ->193         0.00288
     122 ->194        -0.00189
     122 ->195        -0.01119
     122 ->196        -0.00067
     122 ->197        -0.00095
     122 ->198         0.00111
     122 ->199         0.00090
     122 ->200        -0.00013
     122 ->201        -0.00085
     122 ->204        -0.00337
     122 ->205        -0.00183
     122 ->207         0.00023
     122 ->208         0.00036
     122 ->209         0.00057
     122 ->210        -0.00115
     122 ->211         0.00052
     122 ->212        -0.00021
     122 ->213         0.00013
     122 ->214         0.00015
     122 ->215        -0.00074
     122 ->216        -0.00052
     122 ->217         0.00058
     122 ->218         0.00079
     122 ->220        -0.00022
     122 ->221        -0.00012
     122 ->223        -0.00010
     122 ->225        -0.00035
     122 ->227        -0.00011
     122 ->228        -0.00017
     122 ->229         0.00024
     122 ->230        -0.00027
     122 ->231        -0.00014
     122 ->232        -0.00012
     122 ->239         0.00017
     122 ->241         0.00010
     122 ->243         0.00015
     122 ->244         0.00025
     122 ->248        -0.00020
     122 ->249         0.00020
     122 ->250         0.00034
     122 ->252         0.00026
     122 ->253        -0.00012
     122 ->256        -0.00020
     122 ->257         0.00019
     122 ->258         0.00045
     122 ->259        -0.00025
     122 ->260         0.00028
     122 ->262         0.00032
     122 ->263         0.00018
     122 ->267         0.00053
     122 ->270         0.00020
     122 ->272        -0.00018
     122 ->288         0.00011
     122 ->291         0.00012
     122 ->292         0.00010
     122 ->295        -0.00018
     122 ->296         0.00020
     122 ->301        -0.00011
     122 ->310         0.00019
     122 ->315        -0.00016
     122 ->319         0.00013
     122 ->321        -0.00014
     122 ->322        -0.00011
     122 ->323        -0.00029
     122 ->326        -0.00016
     122 ->327        -0.00019
     122 ->329        -0.00017
     122 ->330        -0.00015
     122 ->331         0.00011
     122 ->332        -0.00028
     122 ->335         0.00052
     122 ->336         0.00027
     122 ->338         0.00023
     122 ->340         0.00110
     122 ->341         0.00057
     122 ->343         0.00044
     122 ->344        -0.00088
     122 ->345        -0.00047
     122 ->346        -0.00017
     122 ->347        -0.00023
     122 ->348         0.00035
     122 ->349         0.00047
     122 ->350        -0.00110
     122 ->351        -0.00032
     122 ->352        -0.00015
     122 ->353         0.00043
     122 ->354        -0.00048
     122 ->355        -0.00021
     122 ->356         0.00021
     122 ->357        -0.00019
     122 ->360        -0.00060
     122 ->362         0.00025
     122 ->363        -0.00010
     122 ->364         0.00050
     122 ->365         0.00021
     122 ->366         0.00017
     122 ->367         0.00016
     122 ->374        -0.00010
     122 ->376        -0.00012
     122 ->379         0.00017
     122 ->382         0.00014
     122 ->384         0.00012
     122 ->409        -0.00014
     122 ->411         0.00011
     122 ->413        -0.00031
     122 ->414         0.00010
     122 ->419         0.00014
     122 ->421        -0.00010
     122 ->422        -0.00028
     122 ->423         0.00023
     122 ->424         0.00021
     122 ->427        -0.00046
     122 ->429        -0.00011
     122 ->430         0.00019
     122 ->432         0.00010
     122 ->433         0.00011
     122 ->434        -0.00011
     122 ->449        -0.00012
     122 ->458        -0.00017
     122 ->460        -0.00011
     122 ->462         0.00016
     122 ->463         0.00013
     122 ->467        -0.00032
     122 ->476        -0.00018
     122 ->477        -0.00025
     122 ->490        -0.00013
     122 ->551        -0.00050
     122 ->552        -0.00016
     122 ->553         0.00012
     122 ->589         0.00011
     122 ->590        -0.00011
     122 ->641        -0.00012
     123 ->161         0.00081
     123 ->162        -0.00311
     123 ->163        -0.00058
     123 ->165        -0.00061
     123 ->166        -0.00080
     123 ->167         0.00060
     123 ->168         0.00035
     123 ->169        -0.00063
     123 ->170         0.00012
     123 ->171        -0.00037
     123 ->173         0.00046
     123 ->174        -0.00273
     123 ->175         0.00018
     123 ->176         0.00023
     123 ->177        -0.00529
     123 ->178         0.00248
     123 ->179         0.00069
     123 ->180        -0.00066
     123 ->182        -0.00024
     123 ->183        -0.00045
     123 ->185         0.00064
     123 ->187        -0.00013
     123 ->188         0.00029
     123 ->189        -0.00063
     123 ->190        -0.00022
     123 ->191         0.00068
     123 ->192        -0.00129
     123 ->193         0.00213
     123 ->194        -0.00121
     123 ->195        -0.00866
     123 ->196        -0.00043
     123 ->197        -0.00072
     123 ->198         0.00094
     123 ->199         0.00056
     123 ->200        -0.00012
     123 ->201        -0.00075
     123 ->202        -0.00011
     123 ->203         0.00016
     123 ->204        -0.00252
     123 ->205        -0.00141
     123 ->206        -0.00012
     123 ->207         0.00022
     123 ->208         0.00039
     123 ->209         0.00043
     123 ->210        -0.00073
     123 ->211         0.00020
     123 ->213         0.00012
     123 ->214         0.00017
     123 ->215        -0.00071
     123 ->216        -0.00052
     123 ->217         0.00027
     123 ->218         0.00033
     123 ->220        -0.00020
     123 ->222        -0.00013
     123 ->224         0.00021
     123 ->225        -0.00019
     123 ->226         0.00018
     123 ->228        -0.00028
     123 ->229         0.00024
     123 ->230        -0.00040
     123 ->231        -0.00024
     123 ->232        -0.00019
     123 ->234        -0.00018
     123 ->236         0.00023
     123 ->243        -0.00011
     123 ->244         0.00025
     123 ->247         0.00034
     123 ->248        -0.00027
     123 ->250         0.00011
     123 ->251        -0.00014
     123 ->252         0.00034
     123 ->253         0.00015
     123 ->254         0.00018
     123 ->256        -0.00019
     123 ->257         0.00011
     123 ->258         0.00024
     123 ->259        -0.00012
     123 ->260         0.00018
     123 ->262         0.00016
     123 ->263         0.00012
     123 ->264        -0.00019
     123 ->267         0.00048
     123 ->270         0.00023
     123 ->272        -0.00035
     123 ->280        -0.00011
     123 ->288         0.00016
     123 ->289        -0.00012
     123 ->290         0.00010
     123 ->295        -0.00020
     123 ->299        -0.00013
     123 ->301        -0.00013
     123 ->310         0.00013
     123 ->315        -0.00013
     123 ->323        -0.00026
     123 ->326        -0.00015
     123 ->327        -0.00017
     123 ->330        -0.00011
     123 ->332        -0.00037
     123 ->335         0.00035
     123 ->336         0.00034
     123 ->338         0.00020
     123 ->340         0.00076
     123 ->341         0.00043
     123 ->343         0.00027
     123 ->344        -0.00064
     123 ->345        -0.00032
     123 ->346        -0.00014
     123 ->347        -0.00022
     123 ->348         0.00031
     123 ->349         0.00038
     123 ->350        -0.00074
     123 ->351        -0.00014
     123 ->353         0.00044
     123 ->354        -0.00032
     123 ->355        -0.00024
     123 ->356         0.00014
     123 ->359        -0.00013
     123 ->360        -0.00041
     123 ->361         0.00012
     123 ->362         0.00021
     123 ->363        -0.00013
     123 ->364         0.00039
     123 ->365         0.00019
     123 ->367         0.00015
     123 ->374        -0.00012
     123 ->376        -0.00011
     123 ->379         0.00013
     123 ->382         0.00014
     123 ->384         0.00014
     123 ->413        -0.00015
     123 ->422        -0.00019
     123 ->423         0.00012
     123 ->424         0.00011
     123 ->427        -0.00021
     123 ->458        -0.00014
     123 ->467        -0.00020
     123 ->476        -0.00010
     123 ->477        -0.00019
     123 ->551        -0.00034
     123 ->641        -0.00012
     124 ->162        -0.00012
     124 ->165        -0.00016
     124 ->167        -0.00029
     124 ->172         0.00019
     124 ->174        -0.00034
     124 ->177        -0.00094
     124 ->178         0.00042
     124 ->179         0.00014
     124 ->184         0.00012
     124 ->185         0.00027
     124 ->186         0.00012
     124 ->188         0.00030
     124 ->192        -0.00022
     124 ->193         0.00054
     124 ->194        -0.00032
     124 ->195        -0.00184
     124 ->196        -0.00021
     124 ->198         0.00012
     124 ->199         0.00031
     124 ->200         0.00010
     124 ->204        -0.00069
     124 ->205        -0.00031
     124 ->206         0.00014
     124 ->208         0.00012
     124 ->210        -0.00011
     124 ->217         0.00017
     124 ->218         0.00014
     124 ->219        -0.00010
     124 ->226        -0.00010
     124 ->230         0.00021
     124 ->231         0.00013
     124 ->234         0.00013
     124 ->239         0.00012
     124 ->240         0.00011
     124 ->252        -0.00012
     124 ->258         0.00011
     124 ->264         0.00014
     124 ->270        -0.00014
     124 ->272         0.00021
     124 ->332         0.00022
     124 ->336        -0.00021
     124 ->340         0.00018
     124 ->344        -0.00014
     124 ->350        -0.00021
     124 ->360        -0.00015
     125 ->161         0.00081
     125 ->162        -0.00296
     125 ->163        -0.00040
     125 ->164         0.00016
     125 ->165        -0.00095
     125 ->166         0.00050
     125 ->167        -0.00089
     125 ->169        -0.00036
     125 ->170         0.00030
     125 ->172         0.00066
     125 ->173         0.00016
     125 ->174        -0.00110
     125 ->175         0.00035
     125 ->176         0.00044
     125 ->177        -0.00695
     125 ->178         0.00297
     125 ->179         0.00085
     125 ->180        -0.00053
     125 ->182        -0.00016
     125 ->183        -0.00057
     125 ->184         0.00019
     125 ->185         0.00126
     125 ->186         0.00050
     125 ->188         0.00117
     125 ->189        -0.00052
     125 ->190        -0.00038
     125 ->191         0.00108
     125 ->192        -0.00219
     125 ->193         0.00380
     125 ->194        -0.00236
     125 ->195        -0.01420
     125 ->196        -0.00108
     125 ->197        -0.00108
     125 ->198         0.00127
     125 ->199         0.00157
     125 ->200         0.00011
     125 ->201        -0.00063
     125 ->202         0.00012
     125 ->204        -0.00436
     125 ->205        -0.00222
     125 ->206         0.00033
     125 ->207         0.00026
     125 ->208         0.00069
     125 ->209         0.00041
     125 ->210        -0.00109
     125 ->211         0.00040
     125 ->212        -0.00014
     125 ->213         0.00031
     125 ->214         0.00022
     125 ->215        -0.00049
     125 ->216        -0.00055
     125 ->217         0.00087
     125 ->218         0.00101
     125 ->219        -0.00017
     125 ->220        -0.00019
     125 ->224        -0.00027
     125 ->225        -0.00019
     125 ->226        -0.00035
     125 ->227        -0.00031
     125 ->230         0.00027
     125 ->231         0.00016
     125 ->232        -0.00023
     125 ->234         0.00026
     125 ->238        -0.00015
     125 ->239         0.00041
     125 ->241         0.00024
     125 ->242         0.00010
     125 ->243         0.00020
     125 ->244         0.00013
     125 ->246        -0.00012
     125 ->247        -0.00014
     125 ->250         0.00022
     125 ->252        -0.00019
     125 ->254         0.00010
     125 ->258         0.00035
     125 ->259        -0.00011
     125 ->260         0.00040
     125 ->262         0.00024
     125 ->264         0.00031
     125 ->267         0.00020
     125 ->269        -0.00015
     125 ->270        -0.00032
     125 ->272         0.00037
     125 ->273         0.00013
     125 ->274        -0.00025
     125 ->275        -0.00019
     125 ->279        -0.00011
     125 ->280        -0.00022
     125 ->284         0.00015
     125 ->287        -0.00010
     125 ->289         0.00011
     125 ->291         0.00010
     125 ->295        -0.00025
     125 ->296         0.00029
     125 ->301        -0.00015
     125 ->306        -0.00024
     125 ->309        -0.00012
     125 ->310         0.00015
     125 ->313        -0.00015
     125 ->323        -0.00045
     125 ->329        -0.00025
     125 ->330         0.00014
     125 ->332         0.00033
     125 ->334         0.00013
     125 ->335         0.00016
     125 ->336        -0.00042
     125 ->340         0.00114
     125 ->341         0.00056
     125 ->342         0.00013
     125 ->343         0.00035
     125 ->344        -0.00085
     125 ->345        -0.00052
     125 ->346        -0.00030
     125 ->347        -0.00019
     125 ->348         0.00033
     125 ->349         0.00042
     125 ->350        -0.00129
     125 ->351        -0.00043
     125 ->352        -0.00024
     125 ->353         0.00022
     125 ->354        -0.00057
     125 ->356         0.00018
     125 ->357        -0.00026
     125 ->358         0.00020
     125 ->359        -0.00031
     125 ->360        -0.00095
     125 ->361         0.00012
     125 ->362         0.00033
     125 ->364         0.00066
     125 ->365         0.00026
     125 ->366         0.00026
     125 ->368        -0.00018
     125 ->374         0.00011
     125 ->405         0.00016
     125 ->409        -0.00011
     125 ->412        -0.00011
     125 ->413        -0.00027
     125 ->419         0.00024
     125 ->423         0.00019
     125 ->424         0.00015
     125 ->427        -0.00038
     125 ->430         0.00015
     125 ->436         0.00014
     125 ->441         0.00015
     125 ->445         0.00015
     125 ->448         0.00012
     125 ->454         0.00012
     125 ->458        -0.00014
     125 ->460        -0.00022
     125 ->463         0.00010
     125 ->464         0.00011
     125 ->467        -0.00028
     125 ->475         0.00016
     125 ->476        -0.00017
     125 ->477        -0.00033
     125 ->479         0.00011
     125 ->490        -0.00014
     125 ->530         0.00018
     125 ->551        -0.00042
     125 ->552        -0.00018
     125 ->553         0.00014
     125 ->589         0.00011
     125 ->602        -0.00011
     125 ->641        -0.00014
     126 ->161         0.00593
     126 ->162         0.00023
     126 ->165         0.00033
     126 ->166        -0.00107
     126 ->167        -0.00012
     126 ->168         0.00025
     126 ->169        -0.00043
     126 ->171        -0.00017
     126 ->172         0.00022
     126 ->173         0.00413
     126 ->174        -0.00102
     126 ->178         0.00083
     126 ->180        -0.00017
     126 ->182        -0.00028
     126 ->183        -0.00045
     126 ->184         0.00019
     126 ->185         0.00064
     126 ->189        -0.00014
     126 ->190         0.00016
     126 ->193        -0.00228
     126 ->194         0.00754
     126 ->195        -0.00184
     126 ->196         0.00052
     126 ->197        -0.00018
     126 ->198        -0.00050
     126 ->199        -0.00014
     126 ->200         0.00016
     126 ->201         0.00018
     126 ->204        -0.00010
     126 ->206         0.00015
     126 ->207         0.00027
     126 ->208        -0.00011
     126 ->213        -0.00013
     126 ->215         0.00055
     126 ->217        -0.00088
     126 ->218        -0.00102
     126 ->219         0.00012
     126 ->220        -0.00040
     126 ->221        -0.00017
     126 ->222        -0.00055
     126 ->223         0.00012
     126 ->224         0.00052
     126 ->225         0.00084
     126 ->226         0.00036
     126 ->227         0.00013
     126 ->230         0.00019
     126 ->231         0.00010
     126 ->232         0.00013
     126 ->235        -0.00033
     126 ->236         0.00024
     126 ->237        -0.00029
     126 ->241        -0.00018
     126 ->242         0.00018
     126 ->243        -0.00057
     126 ->244        -0.00038
     126 ->246         0.00018
     126 ->247         0.00105
     126 ->248        -0.00024
     126 ->249        -0.00023
     126 ->250         0.00014
     126 ->252         0.00011
     126 ->253         0.00090
     126 ->254         0.00019
     126 ->257        -0.00013
     126 ->258         0.00019
     126 ->263         0.00017
     126 ->266         0.00034
     126 ->272         0.00011
     126 ->281        -0.00010
     126 ->283        -0.00013
     126 ->284        -0.00013
     126 ->285        -0.00010
     126 ->286        -0.00026
     126 ->288         0.00012
     126 ->289        -0.00028
     126 ->290         0.00021
     126 ->291         0.00019
     126 ->292        -0.00013
     126 ->294        -0.00013
     126 ->295         0.00020
     126 ->297        -0.00022
     126 ->299        -0.00011
     126 ->301        -0.00011
     126 ->306         0.00033
     126 ->307        -0.00016
     126 ->309        -0.00014
     126 ->314        -0.00013
     126 ->315        -0.00014
     126 ->316         0.00019
     126 ->317        -0.00013
     126 ->318        -0.00056
     126 ->319         0.00027
     126 ->320        -0.00018
     126 ->322        -0.00016
     126 ->324        -0.00011
     126 ->325         0.00017
     126 ->328         0.00025
     126 ->329        -0.00011
     126 ->330         0.00012
     126 ->331         0.00015
     126 ->332         0.00015
     126 ->334         0.00011
     126 ->335         0.00015
     126 ->336        -0.00015
     126 ->337         0.00017
     126 ->338         0.00017
     126 ->339        -0.00063
     126 ->340         0.00011
     126 ->341         0.00012
     126 ->347        -0.00020
     126 ->348        -0.00021
     126 ->349         0.00037
     126 ->351         0.00031
     126 ->352         0.00028
     126 ->353         0.00050
     126 ->354         0.00042
     126 ->355        -0.00021
     126 ->356        -0.00025
     126 ->357         0.00015
     126 ->358         0.00047
     126 ->359        -0.00072
     126 ->360         0.00028
     126 ->361        -0.00013
     126 ->362        -0.00027
     126 ->363         0.00014
     126 ->364         0.00019
     126 ->366         0.00015
     126 ->367         0.00015
     126 ->373        -0.00012
     126 ->377        -0.00013
     126 ->411         0.00011
     126 ->427        -0.00011
     126 ->460         0.00014
     126 ->465         0.00013
     126 ->467        -0.00013
     126 ->476         0.00011
     126 ->499        -0.00025
     126 ->500         0.00013
     126 ->519         0.00010
     126 ->520         0.00016
     126 ->522        -0.00011
     126 ->530        -0.00010
     126 ->532        -0.00026
     126 ->536        -0.00019
     126 ->537         0.00020
     126 ->538         0.00014
     126 ->539         0.00012
     126 ->569         0.00014
     126 ->629        -0.00013
     126 ->631         0.00016
     126 ->632         0.00011
     126 ->645         0.00021
     126 ->681         0.00012
     126 ->704        -0.00011
     127 ->161        -0.01026
     127 ->162        -0.00259
     127 ->163         0.00030
     127 ->165         0.00059
     127 ->166        -0.00055
     127 ->168         0.00012
     127 ->169         0.00012
     127 ->170        -0.00054
     127 ->171        -0.00017
     127 ->172         0.00021
     127 ->173        -0.00667
     127 ->174        -0.00263
     127 ->177        -0.00135
     127 ->178         0.00088
     127 ->179         0.00030
     127 ->180        -0.00020
     127 ->183        -0.00012
     127 ->187        -0.00034
     127 ->188         0.00074
     127 ->189        -0.00039
     127 ->192        -0.00024
     127 ->193         0.00303
     127 ->194        -0.01377
     127 ->195         0.00397
     127 ->196        -0.00106
     127 ->197         0.00031
     127 ->198         0.00037
     127 ->201         0.00029
     127 ->203         0.00017
     127 ->204        -0.00076
     127 ->205        -0.00019
     127 ->213        -0.00011
     127 ->214         0.00025
     127 ->216        -0.00066
     127 ->217        -0.00063
     127 ->218        -0.00060
     127 ->219        -0.00016
     127 ->220        -0.00010
     127 ->221        -0.00013
     127 ->222        -0.00024
     127 ->224         0.00010
     127 ->225         0.00049
     127 ->226         0.00025
     127 ->227         0.00013
     127 ->232         0.00025
     127 ->233         0.00012
     127 ->234         0.00011
     127 ->237        -0.00011
     127 ->242         0.00043
     127 ->243        -0.00048
     127 ->244        -0.00017
     127 ->246         0.00013
     127 ->247         0.00063
     127 ->248        -0.00020
     127 ->249        -0.00016
     127 ->252         0.00025
     127 ->253         0.00051
     127 ->256         0.00010
     127 ->257        -0.00019
     127 ->258         0.00017
     127 ->265        -0.00011
     127 ->266        -0.00062
     127 ->286         0.00040
     127 ->290         0.00034
     127 ->291        -0.00030
     127 ->296         0.00015
     127 ->297         0.00033
     127 ->298        -0.00040
     127 ->301        -0.00012
     127 ->306        -0.00040
     127 ->310         0.00022
     127 ->313        -0.00013
     127 ->315        -0.00045
     127 ->316         0.00019
     127 ->317        -0.00023
     127 ->318         0.00017
     127 ->319        -0.00010
     127 ->320         0.00011
     127 ->321        -0.00015
     127 ->323         0.00018
     127 ->324         0.00029
     127 ->328        -0.00050
     127 ->329        -0.00017
     127 ->331         0.00023
     127 ->335         0.00042
     127 ->338        -0.00024
     127 ->339         0.00122
     127 ->341        -0.00011
     127 ->344        -0.00019
     127 ->345        -0.00015
     127 ->347         0.00019
     127 ->348         0.00064
     127 ->349        -0.00036
     127 ->350        -0.00020
     127 ->351         0.00024
     127 ->352        -0.00018
     127 ->353        -0.00060
     127 ->354         0.00032
     127 ->355         0.00014
     127 ->358        -0.00097
     127 ->359         0.00113
     127 ->360        -0.00056
     127 ->361         0.00018
     127 ->362         0.00043
     127 ->363        -0.00032
     127 ->364        -0.00037
     127 ->365         0.00024
     127 ->366        -0.00030
     127 ->367        -0.00019
     127 ->368         0.00015
     127 ->369         0.00020
     127 ->370         0.00016
     127 ->371        -0.00014
     127 ->409        -0.00010
     127 ->413        -0.00013
     127 ->418         0.00010
     127 ->427        -0.00013
     127 ->438         0.00013
     127 ->461         0.00017
     127 ->471         0.00012
     127 ->473         0.00015
     127 ->478         0.00011
     127 ->481        -0.00011
     127 ->482        -0.00019
     127 ->487        -0.00020
     127 ->488        -0.00011
     127 ->489        -0.00012
     127 ->494         0.00010
     127 ->496         0.00011
     127 ->498        -0.00020
     127 ->532         0.00044
     127 ->536        -0.00010
     127 ->537         0.00010
     127 ->569        -0.00020
     127 ->638         0.00013
     128 ->161         0.00036
     128 ->163        -0.00011
     128 ->165        -0.00026
     128 ->166         0.00025
     128 ->172        -0.00010
     128 ->173         0.00015
     128 ->174         0.00059
     128 ->178        -0.00014
     128 ->193         0.00017
     128 ->194         0.00035
     128 ->195        -0.00085
     128 ->198         0.00010
     128 ->215        -0.00010
     128 ->217         0.00022
     128 ->218         0.00021
     128 ->225        -0.00015
     128 ->243         0.00010
     128 ->247        -0.00017
     128 ->253        -0.00013
     128 ->354        -0.00011
     129 ->161         0.00020
     129 ->163         0.00016
     129 ->165         0.00015
     129 ->166         0.00030
     129 ->167        -0.00053
     129 ->168        -0.00013
     129 ->171         0.00033
     129 ->172         0.00015
     129 ->174         0.00053
     129 ->180        -0.00010
     129 ->184        -0.00028
     129 ->185         0.00013
     129 ->186         0.00016
     129 ->188         0.00034
     129 ->189         0.00027
     129 ->191         0.00016
     129 ->192        -0.00023
     129 ->193         0.00035
     129 ->195        -0.00131
     129 ->196        -0.00018
     129 ->199         0.00030
     129 ->202         0.00013
     129 ->204        -0.00034
     129 ->205        -0.00021
     129 ->206         0.00019
     129 ->210        -0.00015
     129 ->211         0.00015
     129 ->215         0.00026
     129 ->217         0.00019
     129 ->219        -0.00010
     129 ->224        -0.00013
     129 ->225         0.00013
     129 ->226        -0.00013
     129 ->227        -0.00011
     129 ->228         0.00016
     129 ->229        -0.00019
     129 ->230         0.00034
     129 ->231         0.00019
     129 ->234         0.00021
     129 ->238        -0.00017
     129 ->239         0.00023
     129 ->242         0.00016
     129 ->249         0.00014
     129 ->252        -0.00011
     129 ->256         0.00010
     129 ->269        -0.00014
     129 ->270        -0.00011
     129 ->272         0.00018
     129 ->313        -0.00011
     129 ->332         0.00014
     129 ->336        -0.00016
     129 ->350        -0.00012
     129 ->360        -0.00013
     129 ->405         0.00014
     130 ->161        -0.00021
     130 ->162         0.00188
     130 ->163         0.00071
     130 ->165         0.00143
     130 ->166        -0.00139
     130 ->167        -0.00037
     130 ->168         0.00018
     130 ->169        -0.00013
     130 ->170        -0.00029
     130 ->171         0.00030
     130 ->172         0.00062
     130 ->173         0.00067
     130 ->174        -0.00494
     130 ->177        -0.00168
     130 ->178         0.00100
     130 ->179         0.00069
     130 ->180        -0.00035
     130 ->181        -0.00015
     130 ->183         0.00023
     130 ->184        -0.00044
     130 ->185        -0.00018
     130 ->188        -0.00038
     130 ->189         0.00027
     130 ->190         0.00029
     130 ->191        -0.00033
     130 ->192         0.00089
     130 ->193        -0.00173
     130 ->194         0.00129
     130 ->195         0.00564
     130 ->196         0.00028
     130 ->197         0.00040
     130 ->198        -0.00077
     130 ->199        -0.00039
     130 ->200         0.00014
     130 ->201         0.00058
     130 ->204         0.00038
     130 ->205         0.00045
     130 ->208        -0.00037
     130 ->209        -0.00011
     130 ->211         0.00015
     130 ->214        -0.00018
     130 ->215         0.00057
     130 ->216         0.00020
     130 ->217        -0.00045
     130 ->218        -0.00045
     130 ->220        -0.00016
     130 ->221        -0.00018
     130 ->222        -0.00012
     130 ->224         0.00013
     130 ->225         0.00037
     130 ->226         0.00011
     130 ->228         0.00015
     130 ->230         0.00024
     130 ->231         0.00014
     130 ->232         0.00012
     130 ->241        -0.00010
     130 ->242         0.00017
     130 ->243        -0.00018
     130 ->244        -0.00017
     130 ->246         0.00017
     130 ->247         0.00015
     130 ->248        -0.00013
     130 ->250         0.00011
     130 ->253         0.00020
     130 ->258         0.00025
     130 ->259        -0.00015
     130 ->263         0.00012
     130 ->267        -0.00013
     130 ->268         0.00013
     130 ->270         0.00018
     130 ->272         0.00016
     130 ->274         0.00012
     130 ->280         0.00019
     130 ->282         0.00011
     130 ->294         0.00013
     130 ->295         0.00026
     130 ->296        -0.00010
     130 ->306         0.00010
     130 ->319         0.00017
     130 ->323         0.00038
     130 ->329        -0.00015
     130 ->331         0.00010
     130 ->334         0.00014
     130 ->335         0.00048
     130 ->337         0.00021
     130 ->338         0.00019
     130 ->340        -0.00011
     130 ->341        -0.00013
     130 ->343         0.00023
     130 ->344        -0.00019
     130 ->345        -0.00012
     130 ->350         0.00013
     130 ->351         0.00012
     130 ->352         0.00012
     130 ->353        -0.00017
     130 ->354         0.00037
     130 ->357         0.00016
     130 ->359         0.00011
     130 ->360         0.00051
     130 ->361        -0.00014
     130 ->362        -0.00026
     130 ->364        -0.00035
     130 ->365        -0.00015
     130 ->413        -0.00013
     130 ->427        -0.00017
     130 ->460         0.00023
     130 ->467        -0.00011
     130 ->477         0.00010
     130 ->530        -0.00022
     131 ->161         0.00042
     131 ->162        -0.00523
     131 ->163        -0.00064
     131 ->165        -0.00156
     131 ->166         0.00318
     131 ->167         0.00023
     131 ->168        -0.00056
     131 ->169         0.00053
     131 ->170         0.00067
     131 ->171         0.00027
     131 ->172        -0.00154
     131 ->173        -0.00202
     131 ->174         0.01508
     131 ->175        -0.00018
     131 ->176        -0.00059
     131 ->177         0.01045
     131 ->178        -0.00469
     131 ->179        -0.00317
     131 ->180         0.00140
     131 ->181         0.00055
     131 ->182        -0.00033
     131 ->183        -0.00050
     131 ->184         0.00025
     131 ->185         0.00045
     131 ->186        -0.00039
     131 ->188         0.00111
     131 ->189        -0.00035
     131 ->190        -0.00018
     131 ->191         0.00123
     131 ->192        -0.00222
     131 ->193         0.00272
     131 ->194        -0.00312
     131 ->195        -0.00964
     131 ->196        -0.00041
     131 ->197        -0.00087
     131 ->198         0.00126
     131 ->199         0.00046
     131 ->200        -0.00050
     131 ->201        -0.00128
     131 ->203        -0.00027
     131 ->204         0.00143
     131 ->206        -0.00014
     131 ->207         0.00017
     131 ->208         0.00031
     131 ->209         0.00014
     131 ->211        -0.00015
     131 ->213        -0.00017
     131 ->214         0.00058
     131 ->215        -0.00081
     131 ->216        -0.00058
     131 ->218         0.00019
     131 ->219         0.00020
     131 ->220         0.00047
     131 ->221         0.00032
     131 ->222         0.00013
     131 ->225        -0.00035
     131 ->226        -0.00012
     131 ->227        -0.00022
     131 ->229        -0.00032
     131 ->230        -0.00043
     131 ->231        -0.00028
     131 ->233         0.00011
     131 ->235        -0.00026
     131 ->236        -0.00011
     131 ->239        -0.00012
     131 ->240        -0.00012
     131 ->242        -0.00020
     131 ->243         0.00025
     131 ->246        -0.00017
     131 ->248         0.00036
     131 ->249        -0.00012
     131 ->258        -0.00061
     131 ->259         0.00027
     131 ->260        -0.00036
     131 ->261         0.00013
     131 ->262        -0.00026
     131 ->263        -0.00017
     131 ->265         0.00013
     131 ->267         0.00027
     131 ->268        -0.00020
     131 ->270        -0.00046
     131 ->271        -0.00010
     131 ->272        -0.00027
     131 ->274        -0.00016
     131 ->275        -0.00012
     131 ->277         0.00012
     131 ->279        -0.00012
     131 ->280        -0.00032
     131 ->282        -0.00024
     131 ->287         0.00015
     131 ->288         0.00017
     131 ->289         0.00021
     131 ->290         0.00012
     131 ->291        -0.00017
     131 ->294        -0.00041
     131 ->295        -0.00050
     131 ->296         0.00033
     131 ->299        -0.00012
     131 ->306        -0.00017
     131 ->307         0.00014
     131 ->315        -0.00015
     131 ->316         0.00024
     131 ->318        -0.00017
     131 ->319        -0.00034
     131 ->320         0.00011
     131 ->321         0.00015
     131 ->322         0.00020
     131 ->323        -0.00094
     131 ->327         0.00011
     131 ->329         0.00035
     131 ->330         0.00013
     131 ->331        -0.00015
     131 ->332        -0.00014
     131 ->334        -0.00027
     131 ->335        -0.00132
     131 ->336        -0.00016
     131 ->337        -0.00041
     131 ->338        -0.00060
     131 ->339         0.00016
     131 ->341         0.00016
     131 ->343        -0.00097
     131 ->344         0.00112
     131 ->345         0.00057
     131 ->346        -0.00013
     131 ->347        -0.00013
     131 ->348         0.00016
     131 ->349        -0.00014
     131 ->350         0.00012
     131 ->351         0.00016
     131 ->352        -0.00028
     131 ->353         0.00041
     131 ->354        -0.00037
     131 ->355        -0.00026
     131 ->357        -0.00039
     131 ->358         0.00018
     131 ->359        -0.00018
     131 ->360        -0.00122
     131 ->361         0.00024
     131 ->362         0.00063
     131 ->363        -0.00015
     131 ->364         0.00076
     131 ->365         0.00039
     131 ->366         0.00019
     131 ->368        -0.00016
     131 ->370        -0.00011
     131 ->373        -0.00013
     131 ->374         0.00010
     131 ->379        -0.00011
     131 ->382         0.00015
     131 ->383        -0.00022
     131 ->384        -0.00026
     131 ->385         0.00025
     131 ->388        -0.00017
     131 ->392         0.00011
     131 ->396        -0.00011
     131 ->397        -0.00013
     131 ->404         0.00011
     131 ->409         0.00012
     131 ->412         0.00012
     131 ->413         0.00033
     131 ->419        -0.00020
     131 ->422         0.00016
     131 ->423        -0.00015
     131 ->425         0.00012
     131 ->426         0.00011
     131 ->427         0.00036
     131 ->430        -0.00019
     131 ->440         0.00015
     131 ->448         0.00017
     131 ->450         0.00018
     131 ->451         0.00012
     131 ->454         0.00016
     131 ->455         0.00014
     131 ->456         0.00010
     131 ->459         0.00010
     131 ->460        -0.00046
     131 ->461        -0.00015
     131 ->464         0.00024
     131 ->466         0.00020
     131 ->467         0.00029
     131 ->469        -0.00016
     131 ->472         0.00015
     131 ->473         0.00011
     131 ->475         0.00012
     131 ->476         0.00019
     131 ->477        -0.00015
     131 ->479         0.00014
     131 ->480         0.00018
     131 ->481        -0.00011
     131 ->491        -0.00012
     131 ->497         0.00023
     131 ->499        -0.00015
     131 ->516         0.00012
     131 ->530         0.00047
     131 ->551         0.00021
     131 ->571         0.00015
     131 ->589        -0.00011
     131 ->610         0.00019
     131 ->611         0.00010
     131 ->613         0.00011
     131 ->629        -0.00011
     131 ->633         0.00013
     131 ->634         0.00012
     131 ->645         0.00018
     132 ->161         0.00032
     132 ->162        -0.00135
     132 ->163         0.00011
     132 ->165         0.00021
     132 ->167         0.00030
     132 ->172        -0.00050
     132 ->173        -0.00039
     132 ->174         0.00418
     132 ->175        -0.00025
     132 ->176        -0.00039
     132 ->177         0.00607
     132 ->178        -0.00232
     132 ->179        -0.00141
     132 ->180         0.00075
     132 ->181         0.00016
     132 ->184         0.00017
     132 ->185        -0.00028
     132 ->186        -0.00042
     132 ->187        -0.00014
     132 ->189        -0.00019
     132 ->193        -0.00051
     132 ->194        -0.00044
     132 ->195         0.00144
     132 ->196         0.00026
     132 ->197         0.00022
     132 ->199        -0.00043
     132 ->200        -0.00015
     132 ->201        -0.00029
     132 ->203        -0.00014
     132 ->204         0.00218
     132 ->205         0.00095
     132 ->206        -0.00018
     132 ->207         0.00017
     132 ->208        -0.00013
     132 ->209        -0.00010
     132 ->210         0.00044
     132 ->211        -0.00017
     132 ->213        -0.00023
     132 ->214         0.00024
     132 ->215        -0.00030
     132 ->218         0.00015
     132 ->219         0.00023
     132 ->225        -0.00042
     132 ->226        -0.00017
     132 ->227        -0.00011
     132 ->229         0.00018
     132 ->230        -0.00038
     132 ->231        -0.00021
     132 ->235        -0.00026
     132 ->236        -0.00028
     132 ->238         0.00014
     132 ->239        -0.00032
     132 ->241        -0.00015
     132 ->242        -0.00020
     132 ->243         0.00011
     132 ->247        -0.00030
     132 ->248         0.00020
     132 ->249        -0.00010
     132 ->251         0.00014
     132 ->253        -0.00015
     132 ->254        -0.00014
     132 ->258        -0.00014
     132 ->260        -0.00024
     132 ->269         0.00017
     132 ->287         0.00016
     132 ->294        -0.00010
     132 ->307         0.00014
     132 ->313         0.00011
     132 ->315        -0.00017
     132 ->316         0.00021
     132 ->323        -0.00014
     132 ->330        -0.00013
     132 ->335        -0.00031
     132 ->338        -0.00016
     132 ->340        -0.00022
     132 ->343        -0.00041
     132 ->344         0.00064
     132 ->345         0.00031
     132 ->349        -0.00018
     132 ->350         0.00039
     132 ->351         0.00014
     132 ->354         0.00017
     132 ->355        -0.00024
     132 ->360        -0.00012
     132 ->362         0.00013
     132 ->364         0.00011
     132 ->388        -0.00011
     132 ->405        -0.00012
     132 ->459         0.00010
     132 ->465         0.00015
     132 ->466         0.00022
     132 ->476         0.00018
     132 ->498        -0.00014
     132 ->499        -0.00027
     132 ->514        -0.00010
     132 ->516         0.00014
     132 ->522        -0.00015
     132 ->543        -0.00016
     132 ->551         0.00011
     132 ->629        -0.00016
     132 ->631         0.00019
     132 ->632         0.00012
     132 ->633         0.00012
     132 ->645         0.00030
     133 ->161        -0.00046
     133 ->162        -0.00047
     133 ->163         0.00022
     133 ->165         0.00051
     133 ->166        -0.00101
     133 ->167         0.00040
     133 ->168        -0.00038
     133 ->169         0.00037
     133 ->170         0.00026
     133 ->171         0.00021
     133 ->172        -0.00033
     133 ->173        -0.00079
     133 ->174         0.00285
     133 ->175        -0.00018
     133 ->176        -0.00029
     133 ->177         0.00640
     133 ->178        -0.00397
     133 ->179        -0.00160
     133 ->180         0.00056
     133 ->181         0.00029
     133 ->186         0.00031
     133 ->187         0.00016
     133 ->188        -0.00027
     133 ->190        -0.00028
     133 ->191         0.00054
     133 ->192        -0.00056
     133 ->193         0.00094
     133 ->194         0.00036
     133 ->195        -0.00163
     133 ->196        -0.00011
     133 ->197        -0.00033
     133 ->199         0.00028
     133 ->200        -0.00019
     133 ->201        -0.00014
     133 ->204         0.00080
     133 ->205         0.00013
     133 ->207        -0.00070
     133 ->213         0.00019
     133 ->214        -0.00031
     133 ->215         0.00042
     133 ->216        -0.00019
     133 ->217        -0.00056
     133 ->218        -0.00095
     133 ->219        -0.00027
     133 ->220         0.00020
     133 ->222         0.00013
     133 ->224        -0.00017
     133 ->225         0.00081
     133 ->226         0.00076
     133 ->227         0.00048
     133 ->228         0.00014
     133 ->229        -0.00023
     133 ->230         0.00037
     133 ->231         0.00018
     133 ->233         0.00029
     133 ->235         0.00060
     133 ->236         0.00065
     133 ->237         0.00023
     133 ->238        -0.00028
     133 ->239         0.00025
     133 ->242         0.00018
     133 ->244        -0.00016
     133 ->246         0.00012
     133 ->247         0.00076
     133 ->248        -0.00019
     133 ->250        -0.00012
     133 ->253         0.00036
     133 ->256         0.00011
     133 ->257        -0.00014
     133 ->260        -0.00025
     133 ->262        -0.00016
     133 ->265         0.00011
     133 ->269        -0.00021
     133 ->270        -0.00013
     133 ->281        -0.00015
     133 ->284        -0.00015
     133 ->287        -0.00018
     133 ->290         0.00016
     133 ->307        -0.00032
     133 ->308         0.00024
     133 ->309         0.00015
     133 ->313        -0.00015
     133 ->314        -0.00022
     133 ->315         0.00033
     133 ->316        -0.00035
     133 ->318         0.00028
     133 ->329         0.00014
     133 ->331         0.00030
     133 ->335        -0.00036
     133 ->343        -0.00045
     133 ->344         0.00070
     133 ->345         0.00029
     133 ->354        -0.00043
     133 ->355         0.00043
     133 ->357        -0.00022
     133 ->358         0.00017
     133 ->363        -0.00013
     133 ->368         0.00014
     133 ->383        -0.00017
     133 ->384        -0.00025
     133 ->385         0.00021
     133 ->402         0.00016
     133 ->403        -0.00012
     133 ->405         0.00011
     133 ->411         0.00012
     133 ->428         0.00014
     133 ->442         0.00011
     133 ->448         0.00020
     133 ->455         0.00010
     133 ->458        -0.00011
     133 ->459        -0.00013
     133 ->460        -0.00026
     133 ->461        -0.00011
     133 ->463         0.00021
     133 ->464        -0.00012
     133 ->465        -0.00033
     133 ->466        -0.00050
     133 ->467         0.00017
     133 ->476        -0.00018
     133 ->479        -0.00014
     133 ->481         0.00013
     133 ->490         0.00012
     133 ->491         0.00012
     133 ->494         0.00010
     133 ->498         0.00024
     133 ->499         0.00060
     133 ->500        -0.00017
     133 ->514         0.00026
     133 ->516        -0.00036
     133 ->522         0.00033
     133 ->524         0.00012
     133 ->525        -0.00011
     133 ->526        -0.00016
     133 ->538         0.00022
     133 ->539         0.00021
     133 ->542         0.00011
     133 ->543         0.00039
     133 ->544        -0.00012
     133 ->591        -0.00011
     133 ->592        -0.00013
     133 ->628        -0.00016
     133 ->629         0.00034
     133 ->631        -0.00046
     133 ->632        -0.00023
     133 ->633        -0.00022
     133 ->641         0.00012
     133 ->645        -0.00062
     133 ->646         0.00012
     133 ->649        -0.00011
     133 ->666        -0.00011
     133 ->685        -0.00012
     133 ->722         0.00011
     134 ->161        -0.00030
     134 ->162        -0.00058
     134 ->163        -0.00029
     134 ->165        -0.00020
     134 ->166        -0.00072
     134 ->167         0.00013
     134 ->168        -0.00013
     134 ->171        -0.00038
     134 ->173        -0.00038
     134 ->174         0.00034
     134 ->176         0.00011
     134 ->177         0.00145
     134 ->178        -0.00123
     134 ->179        -0.00020
     134 ->180         0.00031
     134 ->183        -0.00013
     134 ->184         0.00044
     134 ->185         0.00030
     134 ->186        -0.00093
     134 ->187         0.00032
     134 ->189         0.00065
     134 ->190         0.00022
     134 ->191        -0.00019
     134 ->193         0.00052
     134 ->194         0.00030
     134 ->195        -0.00052
     134 ->196         0.00022
     134 ->197         0.00011
     134 ->198         0.00044
     134 ->199        -0.00033
     134 ->200        -0.00016
     134 ->201        -0.00013
     134 ->202        -0.00017
     134 ->206        -0.00027
     134 ->207        -0.00028
     134 ->209         0.00024
     134 ->211        -0.00039
     134 ->213        -0.00024
     134 ->215        -0.00083
     134 ->218        -0.00041
     134 ->219        -0.00011
     134 ->224         0.00012
     134 ->226         0.00057
     134 ->227         0.00023
     134 ->228        -0.00055
     134 ->229         0.00048
     134 ->230        -0.00079
     134 ->231        -0.00043
     134 ->232         0.00022
     134 ->234        -0.00058
     134 ->235         0.00045
     134 ->236         0.00057
     134 ->237         0.00013
     134 ->238         0.00045
     134 ->239        -0.00055
     134 ->242        -0.00035
     134 ->243        -0.00014
     134 ->244        -0.00022
     134 ->247         0.00017
     134 ->248        -0.00026
     134 ->249        -0.00058
     134 ->252         0.00013
     134 ->253         0.00023
     134 ->256        -0.00016
     134 ->269         0.00036
     134 ->271         0.00015
     134 ->272        -0.00020
     134 ->273         0.00011
     134 ->279        -0.00014
     134 ->283        -0.00014
     134 ->285        -0.00016
     134 ->287         0.00018
     134 ->290         0.00016
     134 ->297        -0.00011
     134 ->298        -0.00013
     134 ->308         0.00011
     134 ->313         0.00030
     134 ->315         0.00020
     134 ->316        -0.00010
     134 ->318         0.00027
     134 ->331         0.00012
     134 ->343        -0.00015
     134 ->344         0.00011
     134 ->345         0.00017
     134 ->346         0.00010
     134 ->351        -0.00014
     134 ->353         0.00016
     134 ->354        -0.00032
     134 ->363        -0.00013
     134 ->388        -0.00018
     134 ->398         0.00016
     134 ->403        -0.00010
     134 ->404         0.00019
     134 ->405        -0.00032
     134 ->422        -0.00011
     134 ->460        -0.00012
     134 ->465        -0.00017
     134 ->466        -0.00024
     134 ->467         0.00010
     134 ->498         0.00016
     134 ->499         0.00027
     134 ->514         0.00012
     134 ->516        -0.00015
     134 ->522         0.00016
     134 ->526        -0.00011
     134 ->538         0.00011
     134 ->543         0.00014
     134 ->591         0.00014
     134 ->593         0.00011
     134 ->629         0.00015
     134 ->631        -0.00019
     134 ->632        -0.00017
     134 ->633        -0.00015
     134 ->645        -0.00029
     134 ->646         0.00011
     135 ->161        -0.00023
     135 ->162        -0.00038
     135 ->163         0.00013
     135 ->165         0.00031
     135 ->166        -0.00037
     135 ->170        -0.00012
     135 ->175        -0.00012
     135 ->176        -0.00015
     135 ->177         0.00146
     135 ->178        -0.00030
     135 ->179        -0.00031
     135 ->182        -0.00011
     135 ->183        -0.00015
     135 ->185         0.00021
     135 ->186         0.00019
     135 ->187         0.00018
     135 ->188        -0.00030
     135 ->193        -0.00018
     135 ->194        -0.00028
     135 ->195         0.00025
     135 ->199         0.00014
     135 ->204         0.00023
     135 ->205         0.00017
     135 ->207         0.00037
     135 ->214         0.00020
     135 ->216        -0.00014
     135 ->217         0.00049
     135 ->218         0.00017
     135 ->219         0.00061
     135 ->220         0.00010
     135 ->222        -0.00041
     135 ->224         0.00030
     135 ->225         0.00029
     135 ->226        -0.00051
     135 ->227        -0.00035
     135 ->228         0.00042
     135 ->229        -0.00024
     135 ->230         0.00023
     135 ->231         0.00011
     135 ->232         0.00089
     135 ->233         0.00020
     135 ->235        -0.00031
     135 ->236         0.00037
     135 ->237        -0.00021
     135 ->241        -0.00016
     135 ->242         0.00016
     135 ->243        -0.00073
     135 ->247         0.00025
     135 ->248        -0.00059
     135 ->249        -0.00015
     135 ->250        -0.00026
     135 ->253         0.00025
     135 ->260        -0.00011
     135 ->269        -0.00012
     135 ->289        -0.00010
     135 ->290         0.00020
     135 ->308        -0.00012
     135 ->313        -0.00010
     135 ->314        -0.00020
     135 ->315        -0.00014
     135 ->317         0.00012
     135 ->329        -0.00012
     135 ->330        -0.00010
     135 ->344         0.00011
     135 ->351         0.00010
     135 ->354         0.00019
     135 ->355        -0.00015
     135 ->357        -0.00012
     135 ->382        -0.00014
     135 ->391        -0.00019
     135 ->396        -0.00011
     135 ->411        -0.00010
     135 ->417        -0.00011
     135 ->465         0.00011
     135 ->466         0.00010
     135 ->476         0.00011
     135 ->499        -0.00018
     135 ->514        -0.00012
     135 ->516         0.00019
     135 ->522        -0.00013
     135 ->537         0.00014
     135 ->543        -0.00022
     135 ->573        -0.00011
     135 ->597        -0.00010
     135 ->625        -0.00013
     135 ->629        -0.00012
     135 ->631         0.00012
     135 ->645         0.00017
     136 ->161        -0.00078
     136 ->162        -0.00049
     136 ->163        -0.00022
     136 ->165        -0.00096
     136 ->166         0.00227
     136 ->167        -0.00048
     136 ->168        -0.00031
     136 ->169         0.00020
     136 ->170         0.00034
     136 ->171         0.00033
     136 ->173        -0.00116
     136 ->174         0.00247
     136 ->175         0.00031
     136 ->176         0.00027
     136 ->177        -0.00389
     136 ->178         0.00143
     136 ->179         0.00062
     136 ->180        -0.00028
     136 ->181        -0.00013
     136 ->185         0.00016
     136 ->188        -0.00039
     136 ->191         0.00018
     136 ->192        -0.00030
     136 ->193        -0.00020
     136 ->194         0.00074
     136 ->195        -0.00171
     136 ->196        -0.00047
     136 ->197        -0.00016
     136 ->198         0.00030
     136 ->199         0.00032
     136 ->203         0.00011
     136 ->204        -0.00153
     136 ->205        -0.00072
     136 ->208         0.00021
     136 ->209         0.00011
     136 ->210        -0.00020
     136 ->213         0.00010
     136 ->215        -0.00036
     136 ->216        -0.00045
     136 ->217        -0.00012
     136 ->218         0.00032
     136 ->219        -0.00043
     136 ->220         0.00026
     136 ->221         0.00013
     136 ->222         0.00055
     136 ->223        -0.00011
     136 ->225        -0.00048
     136 ->227         0.00012
     136 ->228        -0.00013
     136 ->229         0.00013
     136 ->230        -0.00048
     136 ->231        -0.00029
     136 ->232         0.00057
     136 ->233         0.00029
     136 ->234         0.00085
     136 ->235         0.00020
     136 ->238        -0.00019
     136 ->239         0.00037
     136 ->241         0.00023
     136 ->242         0.00035
     136 ->243         0.00049
     136 ->244        -0.00015
     136 ->246        -0.00024
     136 ->247        -0.00023
     136 ->249        -0.00033
     136 ->250         0.00013
     136 ->252        -0.00010
     136 ->253        -0.00033
     136 ->260         0.00012
     136 ->262         0.00014
     136 ->263        -0.00027
     136 ->272         0.00014
     136 ->275        -0.00011
     136 ->279        -0.00012
     136 ->287         0.00016
     136 ->295        -0.00013
     136 ->303        -0.00012
     136 ->306        -0.00017
     136 ->317         0.00020
     136 ->319        -0.00015
     136 ->323        -0.00016
     136 ->325        -0.00017
     136 ->329         0.00017
     136 ->330         0.00016
     136 ->331        -0.00013
     136 ->339        -0.00018
     136 ->340        -0.00012
     136 ->343         0.00024
     136 ->344        -0.00037
     136 ->345        -0.00019
     136 ->348        -0.00011
     136 ->350        -0.00010
     136 ->352        -0.00013
     136 ->354        -0.00019
     136 ->355        -0.00013
     136 ->357        -0.00012
     136 ->360        -0.00018
     136 ->364         0.00017
     136 ->380        -0.00020
     136 ->381        -0.00014
     136 ->383         0.00015
     136 ->396         0.00014
     136 ->397        -0.00011
     136 ->414        -0.00015
     136 ->460        -0.00012
     136 ->596        -0.00015
     137 ->161        -0.00026
     137 ->162         0.00096
     137 ->163         0.00046
     137 ->165         0.00132
     137 ->166        -0.00261
     137 ->167         0.00036
     137 ->168         0.00015
     137 ->170        -0.00033
     137 ->171        -0.00015
     137 ->172         0.00021
     137 ->173         0.00042
     137 ->174        -0.00335
     137 ->175        -0.00034
     137 ->176        -0.00029
     137 ->177         0.00365
     137 ->178        -0.00131
     137 ->179        -0.00062
     137 ->180         0.00020
     137 ->185        -0.00017
     137 ->186        -0.00015
     137 ->187        -0.00016
     137 ->189        -0.00010
     137 ->192         0.00026
     137 ->194         0.00026
     137 ->195         0.00146
     137 ->196        -0.00027
     137 ->198        -0.00035
     137 ->199        -0.00034
     137 ->204         0.00099
     137 ->205         0.00054
     137 ->207         0.00013
     137 ->208        -0.00019
     137 ->209        -0.00010
     137 ->210         0.00012
     137 ->214        -0.00028
     137 ->216         0.00056
     137 ->217         0.00019
     137 ->218        -0.00042
     137 ->219         0.00078
     137 ->220        -0.00045
     137 ->222        -0.00052
     137 ->223         0.00013
     137 ->224         0.00078
     137 ->225         0.00061
     137 ->226         0.00034
     137 ->227        -0.00025
     137 ->228         0.00021
     137 ->229        -0.00014
     137 ->230        -0.00014
     137 ->231        -0.00012
     137 ->232        -0.00041
     137 ->233         0.00036
     137 ->234         0.00067
     137 ->237        -0.00020
     137 ->241        -0.00011
     137 ->242         0.00076
     137 ->243        -0.00075
     137 ->246         0.00016
     137 ->247         0.00015
     137 ->248        -0.00018
     137 ->250        -0.00011
     137 ->252         0.00027
     137 ->253         0.00043
     137 ->256         0.00017
     137 ->257        -0.00022
     137 ->258         0.00017
     137 ->262        -0.00023
     137 ->263         0.00035
     137 ->264         0.00011
     137 ->272         0.00015
     137 ->289        -0.00014
     137 ->290         0.00018
     137 ->295         0.00015
     137 ->306         0.00011
     137 ->309        -0.00017
     137 ->315         0.00013
     137 ->317        -0.00020
     137 ->320        -0.00022
     137 ->323         0.00018
     137 ->325         0.00025
     137 ->329        -0.00019
     137 ->330        -0.00019
     137 ->331         0.00014
     137 ->335         0.00014
     137 ->340         0.00013
     137 ->343        -0.00021
     137 ->344         0.00035
     137 ->345         0.00014
     137 ->351         0.00011
     137 ->353         0.00012
     137 ->354         0.00012
     137 ->357         0.00017
     137 ->360         0.00026
     137 ->362        -0.00011
     137 ->364        -0.00015
     137 ->368         0.00012
     137 ->373         0.00013
     137 ->380        -0.00019
     137 ->385         0.00024
     137 ->386         0.00011
     137 ->394        -0.00011
     137 ->405         0.00011
     137 ->460         0.00014
     137 ->530        -0.00012
     137 ->537         0.00014
     137 ->546         0.00014
     137 ->597         0.00012
     138 ->161        -0.00058
     138 ->162         0.00125
     138 ->163         0.00045
     138 ->165         0.00170
     138 ->166        -0.00425
     138 ->167         0.00087
     138 ->168         0.00034
     138 ->169        -0.00017
     138 ->170        -0.00040
     138 ->171        -0.00039
     138 ->172         0.00015
     138 ->173         0.00017
     138 ->174        -0.00497
     138 ->175        -0.00045
     138 ->176        -0.00033
     138 ->177         0.00493
     138 ->178        -0.00196
     138 ->179        -0.00061
     138 ->180         0.00038
     138 ->181         0.00013
     138 ->182         0.00022
     138 ->183         0.00023
     138 ->185        -0.00030
     138 ->186         0.00015
     138 ->189         0.00028
     138 ->191        -0.00052
     138 ->192         0.00083
     138 ->193        -0.00119
     138 ->194         0.00107
     138 ->195         0.00372
     138 ->196         0.00020
     138 ->197         0.00046
     138 ->199        -0.00045
     138 ->202        -0.00011
     138 ->204         0.00182
     138 ->205         0.00097
     138 ->206         0.00012
     138 ->207        -0.00016
     138 ->208        -0.00030
     138 ->209        -0.00019
     138 ->210         0.00027
     138 ->213        -0.00013
     138 ->220        -0.00051
     138 ->221         0.00021
     138 ->222         0.00058
     138 ->225        -0.00076
     138 ->226         0.00089
     138 ->227        -0.00054
     138 ->228         0.00038
     138 ->229        -0.00010
     138 ->230         0.00053
     138 ->231         0.00031
     138 ->232         0.00025
     138 ->236        -0.00014
     138 ->242         0.00056
     138 ->243         0.00031
     138 ->244         0.00062
     138 ->245        -0.00028
     138 ->246         0.00063
     138 ->247         0.00024
     138 ->248         0.00012
     138 ->249         0.00058
     138 ->250        -0.00016
     138 ->252         0.00031
     138 ->253        -0.00036
     138 ->254        -0.00017
     138 ->256         0.00014
     138 ->258         0.00018
     138 ->260        -0.00029
     138 ->261         0.00012
     138 ->262         0.00017
     138 ->264         0.00013
     138 ->267        -0.00014
     138 ->274         0.00013
     138 ->280         0.00019
     138 ->282         0.00015
     138 ->287        -0.00012
     138 ->288        -0.00014
     138 ->290        -0.00013
     138 ->295         0.00022
     138 ->297        -0.00016
     138 ->298        -0.00014
     138 ->301         0.00010
     138 ->306         0.00014
     138 ->312        -0.00026
     138 ->317         0.00019
     138 ->323         0.00033
     138 ->326        -0.00010
     138 ->329        -0.00018
     138 ->330        -0.00028
     138 ->331         0.00017
     138 ->332        -0.00017
     138 ->333        -0.00013
     138 ->335         0.00025
     138 ->336         0.00025
     138 ->338         0.00016
     138 ->343        -0.00024
     138 ->344         0.00041
     138 ->345         0.00021
     138 ->346         0.00011
     138 ->348        -0.00013
     138 ->350         0.00025
     138 ->352         0.00012
     138 ->353        -0.00018
     138 ->354         0.00018
     138 ->355        -0.00018
     138 ->358        -0.00011
     138 ->360         0.00044
     138 ->362        -0.00016
     138 ->364        -0.00037
     138 ->365        -0.00011
     138 ->372        -0.00011
     138 ->383        -0.00011
     138 ->384        -0.00014
     138 ->385         0.00014
     138 ->398        -0.00014
     138 ->450        -0.00014
     138 ->460         0.00020
     138 ->477         0.00011
     138 ->530        -0.00015
     138 ->534         0.00013
     139 ->161         0.00011
     139 ->162         0.00121
     139 ->163         0.00129
     139 ->164        -0.00017
     139 ->165         0.00386
     139 ->166        -0.00886
     139 ->167         0.00145
     139 ->168         0.00104
     139 ->169        -0.00056
     139 ->170        -0.00100
     139 ->171        -0.00059
     139 ->172         0.00045
     139 ->173         0.00105
     139 ->174        -0.00987
     139 ->175        -0.00099
     139 ->176        -0.00077
     139 ->177         0.01096
     139 ->178        -0.00445
     139 ->179        -0.00154
     139 ->180         0.00080
     139 ->181         0.00017
     139 ->182         0.00043
     139 ->183         0.00045
     139 ->184        -0.00016
     139 ->185        -0.00077
     139 ->187        -0.00015
     139 ->188        -0.00025
     139 ->189         0.00018
     139 ->190         0.00012
     139 ->191        -0.00087
     139 ->192         0.00148
     139 ->193        -0.00173
     139 ->194         0.00092
     139 ->195         0.00709
     139 ->196         0.00045
     139 ->197         0.00079
     139 ->198        -0.00084
     139 ->199        -0.00035
     139 ->200         0.00040
     139 ->201         0.00054
     139 ->202         0.00010
     139 ->203        -0.00036
     139 ->204         0.00363
     139 ->205         0.00177
     139 ->207        -0.00027
     139 ->208        -0.00059
     139 ->209        -0.00044
     139 ->210         0.00051
     139 ->214        -0.00022
     139 ->215         0.00116
     139 ->216         0.00020
     139 ->218        -0.00011
     139 ->219        -0.00047
     139 ->221        -0.00048
     139 ->222        -0.00015
     139 ->224        -0.00035
     139 ->225         0.00028
     139 ->226        -0.00053
     139 ->227         0.00035
     139 ->228         0.00017
     139 ->229         0.00027
     139 ->230         0.00048
     139 ->231         0.00030
     139 ->232         0.00021
     139 ->234         0.00060
     139 ->236        -0.00029
     139 ->238        -0.00039
     139 ->239         0.00054
     139 ->240         0.00026
     139 ->243        -0.00011
     139 ->244        -0.00033
     139 ->246         0.00025
     139 ->247        -0.00025
     139 ->249         0.00011
     139 ->250         0.00012
     139 ->251         0.00018
     139 ->252        -0.00028
     139 ->254        -0.00016
     139 ->256         0.00015
     139 ->258         0.00039
     139 ->259        -0.00024
     139 ->260        -0.00050
     139 ->261         0.00013
     139 ->262         0.00018
     139 ->263         0.00034
     139 ->267        -0.00011
     139 ->269        -0.00036
     139 ->270         0.00016
     139 ->272         0.00023
     139 ->273        -0.00020
     139 ->274         0.00035
     139 ->275         0.00013
     139 ->276         0.00014
     139 ->279         0.00021
     139 ->280         0.00036
     139 ->282         0.00011
     139 ->288        -0.00015
     139 ->290        -0.00019
     139 ->294         0.00032
     139 ->295         0.00040
     139 ->296        -0.00029
     139 ->297         0.00014
     139 ->298         0.00018
     139 ->299         0.00011
     139 ->306         0.00036
     139 ->313        -0.00036
     139 ->317         0.00012
     139 ->319         0.00015
     139 ->320        -0.00010
     139 ->321        -0.00018
     139 ->322        -0.00011
     139 ->323         0.00071
     139 ->324         0.00025
     139 ->328        -0.00011
     139 ->329        -0.00053
     139 ->330        -0.00047
     139 ->331         0.00048
     139 ->333        -0.00022
     139 ->334         0.00014
     139 ->335         0.00049
     139 ->336         0.00013
     139 ->337         0.00024
     139 ->338         0.00037
     139 ->340         0.00026
     139 ->341         0.00018
     139 ->343        -0.00053
     139 ->344         0.00094
     139 ->345         0.00039
     139 ->346         0.00016
     139 ->347         0.00014
     139 ->348        -0.00014
     139 ->350         0.00039
     139 ->352         0.00023
     139 ->353        -0.00052
     139 ->354         0.00048
     139 ->357         0.00019
     139 ->359         0.00013
     139 ->360         0.00075
     139 ->361        -0.00014
     139 ->362        -0.00035
     139 ->364        -0.00052
     139 ->365        -0.00027
     139 ->366        -0.00012
     139 ->367        -0.00016
     139 ->381         0.00012
     139 ->382        -0.00018
     139 ->383        -0.00023
     139 ->384        -0.00027
     139 ->385         0.00033
     139 ->393        -0.00015
     139 ->397         0.00011
     139 ->398        -0.00011
     139 ->404        -0.00016
     139 ->405         0.00020
     139 ->407         0.00011
     139 ->409        -0.00012
     139 ->413        -0.00023
     139 ->422        -0.00012
     139 ->427        -0.00021
     139 ->430         0.00013
     139 ->444        -0.00011
     139 ->448        -0.00010
     139 ->452         0.00013
     139 ->454        -0.00011
     139 ->460         0.00030
     139 ->464        -0.00013
     139 ->469         0.00011
     139 ->472        -0.00013
     139 ->475        -0.00014
     139 ->477         0.00020
     139 ->480        -0.00014
     139 ->497        -0.00016
     139 ->523        -0.00016
     139 ->524         0.00015
     139 ->530        -0.00031
     139 ->591        -0.00012
     140 ->162        -0.00107
     140 ->163        -0.00012
     140 ->164         0.00015
     140 ->165        -0.00259
     140 ->166         0.00646
     140 ->167        -0.00132
     140 ->168        -0.00081
     140 ->169         0.00049
     140 ->170         0.00057
     140 ->171         0.00130
     140 ->172        -0.00027
     140 ->173        -0.00087
     140 ->174         0.00855
     140 ->175         0.00059
     140 ->176         0.00040
     140 ->177        -0.00611
     140 ->178         0.00237
     140 ->179         0.00069
     140 ->180        -0.00046
     140 ->181        -0.00012
     140 ->182        -0.00026
     140 ->183        -0.00028
     140 ->184         0.00024
     140 ->185         0.00026
     140 ->188        -0.00018
     140 ->189        -0.00040
     140 ->190        -0.00020
     140 ->191         0.00054
     140 ->192        -0.00091
     140 ->193         0.00097
     140 ->194        -0.00060
     140 ->195        -0.00407
     140 ->196        -0.00017
     140 ->197        -0.00052
     140 ->198         0.00045
     140 ->199         0.00015
     140 ->200        -0.00038
     140 ->201        -0.00048
     140 ->202        -0.00012
     140 ->203         0.00027
     140 ->204        -0.00194
     140 ->205        -0.00096
     140 ->206        -0.00018
     140 ->207         0.00013
     140 ->208         0.00037
     140 ->209         0.00030
     140 ->210        -0.00021
     140 ->215        -0.00091
     140 ->216        -0.00020
     140 ->217        -0.00012
     140 ->219         0.00046
     140 ->220         0.00017
     140 ->221         0.00023
     140 ->222         0.00012
     140 ->223        -0.00012
     140 ->224         0.00017
     140 ->225        -0.00028
     140 ->226         0.00029
     140 ->228        -0.00016
     140 ->230        -0.00060
     140 ->231        -0.00036
     140 ->232        -0.00012
     140 ->234        -0.00061
     140 ->236         0.00027
     140 ->238         0.00041
     140 ->239        -0.00057
     140 ->240        -0.00025
     140 ->241        -0.00015
     140 ->242        -0.00019
     140 ->243         0.00013
     140 ->245         0.00012
     140 ->246        -0.00032
     140 ->249        -0.00029
     140 ->252         0.00013
     140 ->256        -0.00017
     140 ->257         0.00014
     140 ->258        -0.00032
     140 ->260         0.00032
     140 ->262        -0.00014
     140 ->263        -0.00023
     140 ->268         0.00011
     140 ->269         0.00040
     140 ->270        -0.00020
     140 ->273         0.00019
     140 ->274        -0.00028
     140 ->279        -0.00017
     140 ->280        -0.00020
     140 ->287         0.00017
     140 ->290         0.00013
     140 ->294        -0.00020
     140 ->295        -0.00032
     140 ->296         0.00017
     140 ->298        -0.00012
     140 ->306        -0.00023
     140 ->313         0.00034
     140 ->320         0.00011
     140 ->321         0.00020
     140 ->323        -0.00050
     140 ->324        -0.00014
     140 ->329         0.00034
     140 ->330         0.00032
     140 ->331        -0.00029
     140 ->333         0.00018
     140 ->335        -0.00040
     140 ->336        -0.00018
     140 ->337        -0.00016
     140 ->338        -0.00028
     140 ->340        -0.00026
     140 ->341        -0.00021
     140 ->343         0.00028
     140 ->344        -0.00047
     140 ->345        -0.00025
     140 ->346        -0.00016
     140 ->350        -0.00015
     140 ->352        -0.00020
     140 ->353         0.00033
     140 ->354        -0.00036
     140 ->357        -0.00014
     140 ->360        -0.00053
     140 ->362         0.00025
     140 ->364         0.00039
     140 ->365         0.00019
     140 ->366         0.00011
     140 ->383         0.00015
     140 ->384         0.00016
     140 ->385        -0.00024
     140 ->398         0.00014
     140 ->404         0.00017
     140 ->405        -0.00026
     140 ->413         0.00014
     140 ->427         0.00013
     140 ->460        -0.00022
     140 ->477        -0.00013
     140 ->480         0.00011
     140 ->497         0.00012
     140 ->524        -0.00011
     140 ->530         0.00022
     140 ->591         0.00013
     141 ->161        -0.00205
     141 ->162         0.01049
     141 ->163         0.00263
     141 ->164        -0.00025
     141 ->165         0.00708
     141 ->166        -0.01344
     141 ->167         0.00036
     141 ->168         0.00109
     141 ->169        -0.00044
     141 ->170        -0.00105
     141 ->171        -0.00029
     141 ->172         0.00248
     141 ->173         0.00275
     141 ->174        -0.02487
     141 ->175        -0.00131
     141 ->176        -0.00080
     141 ->177         0.01019
     141 ->178        -0.00372
     141 ->179        -0.00126
     141 ->180         0.00057
     141 ->181        -0.00011
     141 ->182         0.00050
     141 ->183         0.00045
     141 ->185        -0.00067
     141 ->186        -0.00049
     141 ->187        -0.00043
     141 ->188        -0.00083
     141 ->189        -0.00038
     141 ->191        -0.00086
     141 ->192         0.00162
     141 ->193        -0.00186
     141 ->194         0.00108
     141 ->195         0.00772
     141 ->196         0.00083
     141 ->197         0.00061
     141 ->198        -0.00081
     141 ->199        -0.00088
     141 ->201         0.00013
     141 ->202        -0.00041
     141 ->204         0.00310
     141 ->205         0.00167
     141 ->206        -0.00019
     141 ->207        -0.00018
     141 ->208        -0.00072
     141 ->210         0.00021
     141 ->211         0.00010
     141 ->212        -0.00015
     141 ->214        -0.00038
     141 ->216         0.00016
     141 ->217        -0.00047
     141 ->218        -0.00032
     141 ->219         0.00017
     141 ->220        -0.00054
     141 ->221        -0.00036
     141 ->222        -0.00017
     141 ->225        -0.00033
     141 ->226         0.00047
     141 ->227         0.00021
     141 ->229         0.00093
     141 ->230        -0.00038
     141 ->231        -0.00015
     141 ->232         0.00027
     141 ->233        -0.00026
     141 ->234        -0.00059
     141 ->235         0.00013
     141 ->238         0.00081
     141 ->239        -0.00084
     141 ->241        -0.00040
     141 ->242        -0.00025
     141 ->243        -0.00017
     141 ->244        -0.00040
     141 ->246         0.00016
     141 ->247        -0.00040
     141 ->248        -0.00033
     141 ->249        -0.00017
     141 ->250         0.00049
     141 ->251         0.00029
     141 ->252         0.00018
     141 ->254        -0.00011
     141 ->256        -0.00018
     141 ->257         0.00030
     141 ->258         0.00076
     141 ->259        -0.00042
     141 ->260        -0.00039
     141 ->261         0.00022
     141 ->262         0.00027
     141 ->263         0.00062
     141 ->264         0.00041
     141 ->265        -0.00018
     141 ->268         0.00035
     141 ->269         0.00040
     141 ->271         0.00024
     141 ->272         0.00024
     141 ->274         0.00024
     141 ->275         0.00025
     141 ->276         0.00014
     141 ->277        -0.00016
     141 ->280         0.00048
     141 ->281         0.00017
     141 ->282         0.00028
     141 ->283        -0.00025
     141 ->284         0.00014
     141 ->285        -0.00022
     141 ->288        -0.00017
     141 ->289        -0.00012
     141 ->290        -0.00017
     141 ->291         0.00020
     141 ->294         0.00059
     141 ->295         0.00080
     141 ->296        -0.00042
     141 ->297        -0.00014
     141 ->298        -0.00023
     141 ->299         0.00011
     141 ->306         0.00035
     141 ->307        -0.00018
     141 ->309        -0.00018
     141 ->312        -0.00011
     141 ->313         0.00028
     141 ->314         0.00018
     141 ->316        -0.00011
     141 ->317         0.00019
     141 ->318         0.00015
     141 ->319         0.00059
     141 ->320        -0.00012
     141 ->321        -0.00014
     141 ->322        -0.00033
     141 ->323         0.00140
     141 ->324         0.00031
     141 ->325         0.00010
     141 ->326        -0.00011
     141 ->327        -0.00022
     141 ->328        -0.00015
     141 ->329        -0.00086
     141 ->330        -0.00074
     141 ->331         0.00074
     141 ->332         0.00020
     141 ->333        -0.00025
     141 ->334         0.00038
     141 ->335         0.00104
     141 ->336         0.00012
     141 ->337         0.00055
     141 ->338         0.00073
     141 ->339         0.00010
     141 ->340         0.00094
     141 ->341         0.00043
     141 ->343        -0.00030
     141 ->344         0.00091
     141 ->345         0.00019
     141 ->346         0.00014
     141 ->347         0.00014
     141 ->348        -0.00011
     141 ->349         0.00017
     141 ->350        -0.00016
     141 ->351        -0.00036
     141 ->352         0.00025
     141 ->353        -0.00063
     141 ->354         0.00068
     141 ->355        -0.00013
     141 ->357         0.00049
     141 ->358        -0.00030
     141 ->359         0.00034
     141 ->360         0.00154
     141 ->361        -0.00034
     141 ->362        -0.00078
     141 ->363         0.00012
     141 ->364        -0.00094
     141 ->365        -0.00050
     141 ->366        -0.00019
     141 ->367        -0.00025
     141 ->368         0.00015
     141 ->369        -0.00011
     141 ->370         0.00010
     141 ->372        -0.00011
     141 ->373         0.00017
     141 ->377        -0.00014
     141 ->379         0.00010
     141 ->381         0.00016
     141 ->382        -0.00032
     141 ->383        -0.00025
     141 ->384        -0.00025
     141 ->385         0.00027
     141 ->386         0.00021
     141 ->387         0.00014
     141 ->388        -0.00026
     141 ->397         0.00024
     141 ->402        -0.00024
     141 ->405        -0.00032
     141 ->406        -0.00017
     141 ->407         0.00012
     141 ->409        -0.00013
     141 ->410         0.00012
     141 ->413        -0.00045
     141 ->416        -0.00011
     141 ->417         0.00011
     141 ->419         0.00015
     141 ->422        -0.00028
     141 ->423         0.00019
     141 ->425        -0.00020
     141 ->426        -0.00020
     141 ->427        -0.00051
     141 ->430         0.00028
     141 ->431        -0.00012
     141 ->432         0.00011
     141 ->433         0.00012
     141 ->435         0.00017
     141 ->437        -0.00010
     141 ->438         0.00011
     141 ->440        -0.00011
     141 ->441        -0.00011
     141 ->442        -0.00013
     141 ->444        -0.00011
     141 ->448        -0.00012
     141 ->450        -0.00010
     141 ->451        -0.00018
     141 ->454        -0.00011
     141 ->460         0.00061
     141 ->461         0.00019
     141 ->464        -0.00020
     141 ->467        -0.00034
     141 ->469         0.00016
     141 ->472        -0.00019
     141 ->473        -0.00011
     141 ->475        -0.00020
     141 ->477         0.00027
     141 ->478         0.00013
     141 ->479        -0.00011
     141 ->480        -0.00032
     141 ->491         0.00015
     141 ->493         0.00010
     141 ->497        -0.00036
     141 ->505        -0.00015
     141 ->519         0.00017
     141 ->520         0.00013
     141 ->523        -0.00020
     141 ->524         0.00018
     141 ->526        -0.00016
     141 ->530        -0.00054
     141 ->551        -0.00025
     141 ->552        -0.00010
     141 ->571        -0.00022
     141 ->590        -0.00016
     141 ->591         0.00015
     141 ->610         0.00011
     141 ->612         0.00016
     141 ->631         0.00015
     142 ->161         0.00401
     142 ->162        -0.01727
     142 ->163        -0.00140
     142 ->164         0.00013
     142 ->165        -0.00347
     142 ->166         0.00702
     142 ->167        -0.00049
     142 ->168        -0.00051
     142 ->169        -0.00017
     142 ->170         0.00041
     142 ->171         0.00011
     142 ->172        -0.00233
     142 ->173        -0.00249
     142 ->174         0.02390
     142 ->175         0.00047
     142 ->176         0.00011
     142 ->177        -0.00052
     142 ->178        -0.00045
     142 ->179        -0.00041
     142 ->180         0.00011
     142 ->181         0.00015
     142 ->182        -0.00012
     142 ->183        -0.00011
     142 ->184         0.00030
     142 ->185        -0.00022
     142 ->187         0.00022
     142 ->188        -0.00019
     142 ->190        -0.00023
     142 ->192        -0.00014
     142 ->194         0.00010
     142 ->195         0.00016
     142 ->197         0.00016
     142 ->198         0.00019
     142 ->199        -0.00016
     142 ->200        -0.00020
     142 ->204         0.00088
     142 ->205         0.00043
     142 ->206        -0.00020
     142 ->207        -0.00013
     142 ->208         0.00014
     142 ->210         0.00057
     142 ->211        -0.00024
     142 ->213        -0.00023
     142 ->214         0.00018
     142 ->215        -0.00030
     142 ->219         0.00013
     142 ->220         0.00014
     142 ->222         0.00013
     142 ->227         0.00010
     142 ->228         0.00015
     142 ->230        -0.00024
     142 ->231        -0.00015
     142 ->233         0.00011
     142 ->234        -0.00016
     142 ->236         0.00013
     142 ->239        -0.00010
     142 ->241        -0.00010
     142 ->242        -0.00011
     142 ->243         0.00019
     142 ->244        -0.00026
     142 ->249        -0.00020
     142 ->251         0.00018
     142 ->258        -0.00024
     142 ->261        -0.00011
     142 ->262        -0.00018
     142 ->263        -0.00024
     142 ->265        -0.00010
     142 ->267        -0.00014
     142 ->270        -0.00013
     142 ->280        -0.00011
     142 ->282        -0.00013
     142 ->287         0.00013
     142 ->291        -0.00010
     142 ->292        -0.00019
     142 ->294        -0.00036
     142 ->295        -0.00061
     142 ->296         0.00035
     142 ->298         0.00013
     142 ->316         0.00015
     142 ->318         0.00016
     142 ->319        -0.00018
     142 ->320         0.00016
     142 ->321         0.00021
     142 ->322         0.00016
     142 ->323        -0.00111
     142 ->329         0.00033
     142 ->330         0.00027
     142 ->331        -0.00023
     142 ->332         0.00011
     142 ->333         0.00014
     142 ->334        -0.00013
     142 ->335        -0.00050
     142 ->336        -0.00017
     142 ->337        -0.00025
     142 ->338        -0.00051
     142 ->340        -0.00095
     142 ->341        -0.00048
     142 ->347         0.00015
     142 ->348        -0.00012
     142 ->349        -0.00048
     142 ->350         0.00080
     142 ->351         0.00033
     142 ->352        -0.00025
     142 ->353         0.00044
     142 ->354        -0.00056
     142 ->355         0.00010
     142 ->356        -0.00015
     142 ->357        -0.00035
     142 ->358         0.00029
     142 ->359        -0.00032
     142 ->360        -0.00117
     142 ->361         0.00022
     142 ->362         0.00060
     142 ->364         0.00072
     142 ->365         0.00031
     142 ->366         0.00022
     142 ->367         0.00013
     142 ->368        -0.00021
     142 ->373        -0.00011
     142 ->382         0.00011
     142 ->385        -0.00014
     142 ->460        -0.00037
     142 ->461        -0.00010
     142 ->464         0.00015
     142 ->467         0.00025
     142 ->469        -0.00013
     142 ->472         0.00013
     142 ->476         0.00012
     142 ->480         0.00028
     142 ->491        -0.00012
     142 ->493        -0.00010
     142 ->497         0.00032
     142 ->530         0.00026
     142 ->551         0.00012
     142 ->571         0.00023
     142 ->612        -0.00011
     142 ->631        -0.00011
     143 ->161         0.05422
     143 ->162         0.01129
     143 ->163        -0.00106
     143 ->164         0.00024
     143 ->165        -0.00166
     143 ->166        -0.00071
     143 ->167        -0.00020
     143 ->169        -0.00055
     143 ->170         0.00218
     143 ->171         0.00042
     143 ->172         0.00011
     143 ->173         0.03812
     143 ->174         0.00434
     143 ->177         0.00024
     143 ->180        -0.00017
     143 ->181         0.00014
     143 ->185        -0.00010
     143 ->188         0.00019
     143 ->193         0.00031
     143 ->194        -0.00062
     143 ->196         0.00011
     143 ->204        -0.00012
     143 ->215         0.00014
     143 ->216         0.00017
     143 ->218        -0.00012
     143 ->219         0.00026
     143 ->220        -0.00016
     143 ->222        -0.00011
     143 ->224         0.00017
     143 ->226         0.00015
     143 ->227        -0.00012
     143 ->232        -0.00012
     143 ->236         0.00018
     143 ->242        -0.00033
     143 ->243         0.00033
     143 ->248         0.00012
     143 ->252        -0.00021
     143 ->253        -0.00022
     143 ->257         0.00011
     143 ->266        -0.00034
     143 ->276         0.00010
     143 ->278         0.00016
     143 ->280        -0.00015
     143 ->286        -0.00031
     143 ->289        -0.00037
     143 ->290        -0.00039
     143 ->291         0.00074
     143 ->292        -0.00028
     143 ->295         0.00020
     143 ->296        -0.00031
     143 ->297        -0.00070
     143 ->298         0.00074
     143 ->300         0.00013
     143 ->301         0.00012
     143 ->303         0.00012
     143 ->304        -0.00016
     143 ->305        -0.00021
     143 ->306         0.00112
     143 ->307        -0.00035
     143 ->308         0.00014
     143 ->310        -0.00048
     143 ->312         0.00010
     143 ->313         0.00025
     143 ->314        -0.00015
     143 ->315         0.00083
     143 ->316        -0.00024
     143 ->317         0.00040
     143 ->318        -0.00084
     143 ->319         0.00053
     143 ->320        -0.00041
     143 ->321         0.00031
     143 ->322        -0.00010
     143 ->323        -0.00039
     143 ->324        -0.00156
     143 ->328        -0.00015
     143 ->329         0.00015
     143 ->330         0.00021
     143 ->331        -0.00021
     143 ->332         0.00011
     143 ->335        -0.00040
     143 ->337         0.00024
     143 ->338         0.00059
     143 ->339         0.00121
     143 ->340         0.00042
     143 ->341        -0.00042
     143 ->343         0.00058
     143 ->345         0.00041
     143 ->346         0.00061
     143 ->347         0.00084
     143 ->348         0.00155
     143 ->349        -0.00016
     143 ->350         0.00021
     143 ->352         0.00043
     143 ->353         0.00110
     143 ->354        -0.00019
     143 ->355        -0.00058
     143 ->357        -0.00014
     143 ->358         0.00198
     143 ->359        -0.00244
     143 ->360         0.00133
     143 ->361        -0.00046
     143 ->362        -0.00108
     143 ->363         0.00057
     143 ->364         0.00069
     143 ->365        -0.00043
     143 ->366         0.00065
     143 ->367         0.00049
     143 ->368        -0.00029
     143 ->369        -0.00039
     143 ->370        -0.00025
     143 ->371         0.00026
     143 ->372         0.00013
     143 ->373        -0.00018
     143 ->374        -0.00024
     143 ->375         0.00012
     143 ->376        -0.00019
     143 ->377        -0.00011
     143 ->379         0.00012
     143 ->380        -0.00013
     143 ->383         0.00011
     143 ->388         0.00012
     143 ->389         0.00010
     143 ->393        -0.00010
     143 ->397        -0.00012
     143 ->413         0.00011
     143 ->418        -0.00016
     143 ->429         0.00014
     143 ->434        -0.00014
     143 ->435        -0.00013
     143 ->437         0.00013
     143 ->438        -0.00024
     143 ->439         0.00018
     143 ->440        -0.00014
     143 ->441         0.00018
     143 ->444        -0.00015
     143 ->445        -0.00022
     143 ->450        -0.00017
     143 ->452        -0.00022
     143 ->455         0.00011
     143 ->456         0.00016
     143 ->458        -0.00012
     143 ->461        -0.00026
     143 ->465         0.00012
     143 ->471        -0.00013
     143 ->472         0.00010
     143 ->473        -0.00016
     143 ->475         0.00018
     143 ->477        -0.00018
     143 ->478        -0.00027
     143 ->479        -0.00024
     143 ->480        -0.00015
     143 ->481         0.00031
     143 ->482         0.00047
     143 ->483        -0.00024
     143 ->485         0.00011
     143 ->486        -0.00011
     143 ->487         0.00054
     143 ->488         0.00025
     143 ->489         0.00024
     143 ->491         0.00018
     143 ->493        -0.00022
     143 ->494        -0.00020
     143 ->496        -0.00028
     143 ->498         0.00055
     143 ->500         0.00016
     143 ->501        -0.00010
     143 ->502         0.00015
     143 ->532        -0.00049
     143 ->568        -0.00020
     143 ->569         0.00051
     143 ->604         0.00016
     143 ->605         0.00038
     143 ->630         0.00017
     143 ->638        -0.00017
     144 ->161        -0.00129
     144 ->162         0.00549
     144 ->163         0.00025
     144 ->165         0.00034
     144 ->166        -0.00057
     144 ->167        -0.00028
     144 ->169         0.00026
     144 ->171         0.00019
     144 ->172         0.00051
     144 ->173         0.00050
     144 ->174        -0.00472
     144 ->175        -0.00010
     144 ->177        -0.00029
     144 ->178         0.00030
     144 ->179         0.00017
     144 ->180        -0.00013
     144 ->189        -0.00011
     144 ->193         0.00013
     144 ->195        -0.00043
     144 ->204        -0.00036
     144 ->205        -0.00020
     144 ->210        -0.00010
     144 ->239        -0.00011
     144 ->246        -0.00012
     144 ->251        -0.00011
     144 ->295         0.00011
     144 ->323         0.00023
     144 ->340         0.00018
     144 ->349         0.00010
     144 ->350        -0.00021
     144 ->351        -0.00012
     144 ->353        -0.00011
     144 ->360         0.00024
     144 ->362        -0.00014
     144 ->364        -0.00014
     145 ->161         0.00642
     145 ->162        -0.02690
     145 ->163        -0.00013
     145 ->165         0.00169
     145 ->166        -0.00346
     145 ->168         0.00094
     145 ->169        -0.00173
     145 ->170        -0.00104
     145 ->171        -0.00109
     145 ->172        -0.00211
     145 ->173        -0.00150
     145 ->174         0.01224
     145 ->177         0.00219
     145 ->178        -0.00128
     145 ->179        -0.00031
     145 ->180         0.00026
     145 ->181         0.00016
     145 ->182         0.00015
     145 ->184         0.00079
     145 ->185        -0.00041
     145 ->186         0.00024
     145 ->187         0.00010
     145 ->188        -0.00037
     145 ->189        -0.00036
     145 ->190        -0.00041
     145 ->191        -0.00080
     145 ->192         0.00095
     145 ->193        -0.00052
     145 ->194         0.00044
     145 ->195         0.00240
     145 ->197         0.00057
     145 ->198        -0.00016
     145 ->199        -0.00017
     145 ->200         0.00022
     145 ->203        -0.00021
     145 ->204         0.00158
     145 ->205         0.00096
     145 ->206        -0.00010
     145 ->207        -0.00022
     145 ->208        -0.00013
     145 ->209        -0.00016
     145 ->210         0.00062
     145 ->211        -0.00033
     145 ->212         0.00015
     145 ->213        -0.00011
     145 ->214         0.00019
     145 ->215         0.00022
     145 ->217        -0.00012
     145 ->220        -0.00017
     145 ->221        -0.00013
     145 ->222        -0.00011
     145 ->227         0.00018
     145 ->229         0.00013
     145 ->230         0.00024
     145 ->231         0.00016
     145 ->232         0.00014
     145 ->234         0.00021
     145 ->235         0.00012
     145 ->237         0.00015
     145 ->238        -0.00037
     145 ->239         0.00032
     145 ->240         0.00019
     145 ->245        -0.00013
     145 ->246         0.00050
     145 ->247         0.00025
     145 ->252        -0.00011
     145 ->253         0.00017
     145 ->254        -0.00013
     145 ->256         0.00016
     145 ->257        -0.00012
     145 ->258         0.00018
     145 ->260        -0.00012
     145 ->264        -0.00014
     145 ->269        -0.00021
     145 ->270         0.00018
     145 ->274         0.00018
     145 ->279         0.00011
     145 ->280         0.00016
     145 ->284        -0.00013
     145 ->289        -0.00012
     145 ->292        -0.00016
     145 ->294        -0.00021
     145 ->295        -0.00032
     145 ->296         0.00024
     145 ->298         0.00020
     145 ->306         0.00034
     145 ->310        -0.00010
     145 ->313        -0.00026
     145 ->318         0.00011
     145 ->321         0.00015
     145 ->323        -0.00068
     145 ->324         0.00020
     145 ->326         0.00013
     145 ->330        -0.00011
     145 ->331         0.00013
     145 ->335         0.00029
     145 ->336         0.00017
     145 ->340        -0.00040
     145 ->341        -0.00016
     145 ->344         0.00024
     145 ->345         0.00013
     145 ->346         0.00014
     145 ->347         0.00015
     145 ->348        -0.00015
     145 ->349        -0.00038
     145 ->350         0.00083
     145 ->351         0.00030
     145 ->353         0.00029
     145 ->354        -0.00031
     145 ->355         0.00012
     145 ->357        -0.00020
     145 ->358         0.00018
     145 ->359        -0.00021
     145 ->360        -0.00073
     145 ->361         0.00017
     145 ->362         0.00045
     145 ->364         0.00041
     145 ->365         0.00020
     145 ->366         0.00014
     145 ->368        -0.00013
     145 ->405         0.00010
     145 ->453         0.00011
     145 ->460        -0.00015
     145 ->467         0.00012
     145 ->480         0.00018
     145 ->497         0.00021
     145 ->571         0.00014
     146 ->161         0.02003
     146 ->162        -0.08699
     146 ->163        -0.00085
     146 ->164        -0.00032
     146 ->165         0.00496
     146 ->166        -0.01588
     146 ->167         0.00478
     146 ->168         0.00412
     146 ->169        -0.00654
     146 ->170        -0.00128
     146 ->171        -0.00356
     146 ->172        -0.00425
     146 ->173        -0.00403
     146 ->174         0.03427
     146 ->175        -0.00056
     146 ->176        -0.00050
     146 ->177         0.00950
     146 ->178        -0.00509
     146 ->179        -0.00164
     146 ->180         0.00069
     146 ->181         0.00042
     146 ->182         0.00050
     146 ->183         0.00062
     146 ->184        -0.00052
     146 ->185        -0.00089
     146 ->186        -0.00034
     146 ->188        -0.00092
     146 ->189         0.00072
     146 ->190         0.00027
     146 ->191        -0.00101
     146 ->192         0.00206
     146 ->193        -0.00273
     146 ->194         0.00184
     146 ->195         0.01076
     146 ->196         0.00077
     146 ->197         0.00127
     146 ->198        -0.00073
     146 ->199        -0.00127
     146 ->201         0.00023
     146 ->202        -0.00038
     146 ->203        -0.00035
     146 ->204         0.00637
     146 ->205         0.00313
     146 ->206        -0.00045
     146 ->207        -0.00067
     146 ->208        -0.00121
     146 ->209        -0.00025
     146 ->210         0.00080
     146 ->212        -0.00017
     146 ->213        -0.00043
     146 ->215         0.00044
     146 ->216        -0.00014
     146 ->217        -0.00032
     146 ->218        -0.00039
     146 ->219         0.00013
     146 ->220        -0.00057
     146 ->221        -0.00045
     146 ->222        -0.00017
     146 ->223         0.00015
     146 ->226         0.00051
     146 ->228         0.00040
     146 ->229         0.00077
     146 ->230        -0.00014
     146 ->232         0.00030
     146 ->234        -0.00021
     146 ->235         0.00027
     146 ->236         0.00018
     146 ->237         0.00023
     146 ->240         0.00029
     146 ->241        -0.00039
     146 ->242        -0.00017
     146 ->243         0.00016
     146 ->244        -0.00092
     146 ->245        -0.00010
     146 ->246         0.00068
     146 ->247        -0.00014
     146 ->248        -0.00033
     146 ->249        -0.00024
     146 ->250         0.00041
     146 ->251         0.00045
     146 ->253         0.00012
     146 ->254        -0.00038
     146 ->257         0.00017
     146 ->258         0.00085
     146 ->259        -0.00048
     146 ->260        -0.00030
     146 ->262         0.00016
     146 ->263         0.00050
     146 ->264         0.00012
     146 ->265        -0.00028
     146 ->267        -0.00053
     146 ->268         0.00035
     146 ->269         0.00018
     146 ->270         0.00026
     146 ->271         0.00027
     146 ->272         0.00035
     146 ->274         0.00049
     146 ->275         0.00029
     146 ->276         0.00036
     146 ->277        -0.00014
     146 ->278         0.00012
     146 ->279         0.00019
     146 ->280         0.00064
     146 ->281         0.00018
     146 ->282         0.00012
     146 ->283        -0.00037
     146 ->287         0.00024
     146 ->288        -0.00017
     146 ->289        -0.00042
     146 ->290        -0.00017
     146 ->291         0.00013
     146 ->292        -0.00040
     146 ->294        -0.00041
     146 ->295        -0.00098
     146 ->296         0.00075
     146 ->297         0.00012
     146 ->298         0.00040
     146 ->300         0.00029
     146 ->303         0.00013
     146 ->304        -0.00012
     146 ->306         0.00092
     146 ->307        -0.00036
     146 ->309        -0.00011
     146 ->311        -0.00015
     146 ->313        -0.00033
     146 ->314         0.00027
     146 ->315        -0.00022
     146 ->316         0.00014
     146 ->318         0.00067
     146 ->319         0.00027
     146 ->320         0.00016
     146 ->323        -0.00193
     146 ->324         0.00063
     146 ->325        -0.00012
     146 ->326        -0.00020
     146 ->327        -0.00024
     146 ->328        -0.00029
     146 ->329        -0.00078
     146 ->330        -0.00056
     146 ->331         0.00066
     146 ->332         0.00027
     146 ->333        -0.00017
     146 ->334         0.00050
     146 ->335         0.00140
     146 ->336         0.00019
     146 ->337         0.00049
     146 ->338         0.00038
     146 ->339        -0.00013
     146 ->340        -0.00093
     146 ->341        -0.00054
     146 ->343        -0.00019
     146 ->344         0.00086
     146 ->345         0.00020
     146 ->346         0.00044
     146 ->347         0.00078
     146 ->348        -0.00067
     146 ->349        -0.00124
     146 ->350         0.00249
     146 ->351         0.00099
     146 ->352        -0.00023
     146 ->353         0.00074
     146 ->354        -0.00088
     146 ->355         0.00029
     146 ->356        -0.00033
     146 ->357        -0.00059
     146 ->358         0.00054
     146 ->359        -0.00060
     146 ->360        -0.00211
     146 ->361         0.00037
     146 ->362         0.00112
     146 ->363        -0.00011
     146 ->364         0.00119
     146 ->365         0.00048
     146 ->366         0.00051
     146 ->367         0.00022
     146 ->368        -0.00046
     146 ->371         0.00010
     146 ->372         0.00013
     146 ->373        -0.00020
     146 ->378        -0.00011
     146 ->379         0.00018
     146 ->381         0.00011
     146 ->383        -0.00010
     146 ->392        -0.00013
     146 ->393        -0.00011
     146 ->394        -0.00017
     146 ->396         0.00013
     146 ->397         0.00029
     146 ->401        -0.00019
     146 ->402        -0.00030
     146 ->403         0.00011
     146 ->407         0.00016
     146 ->408         0.00010
     146 ->409        -0.00030
     146 ->411         0.00025
     146 ->412        -0.00022
     146 ->413        -0.00056
     146 ->414         0.00013
     146 ->419         0.00022
     146 ->420         0.00011
     146 ->421        -0.00012
     146 ->422        -0.00039
     146 ->423         0.00028
     146 ->424         0.00017
     146 ->426        -0.00013
     146 ->427        -0.00064
     146 ->430         0.00034
     146 ->432         0.00018
     146 ->433         0.00011
     146 ->434        -0.00022
     146 ->435         0.00018
     146 ->440        -0.00020
     146 ->452        -0.00012
     146 ->455        -0.00011
     146 ->458        -0.00015
     146 ->459        -0.00012
     146 ->460        -0.00022
     146 ->463         0.00011
     146 ->464         0.00015
     146 ->470        -0.00010
     146 ->476         0.00022
     146 ->477         0.00011
     146 ->480         0.00055
     146 ->481         0.00011
     146 ->487         0.00013
     146 ->489         0.00013
     146 ->490         0.00011
     146 ->491        -0.00024
     146 ->493        -0.00021
     146 ->497         0.00065
     146 ->500        -0.00010
     146 ->505        -0.00014
     146 ->523        -0.00021
     146 ->524         0.00019
     146 ->526        -0.00012
     146 ->530        -0.00022
     146 ->551        -0.00041
     146 ->552        -0.00016
     146 ->571         0.00044
     146 ->581        -0.00014
     146 ->587         0.00010
     146 ->588         0.00016
     146 ->589        -0.00028
     146 ->590         0.00020
     146 ->612        -0.00019
     146 ->623         0.00014
     146 ->629        -0.00013
     146 ->631        -0.00020
     146 ->633         0.00017
     146 ->634         0.00017
     146 ->635        -0.00017
     146 ->636        -0.00010
     146 ->638        -0.00017
     146 ->639        -0.00012
     146 ->641         0.00012
     146 ->646         0.00011
     147 ->161         0.00234
     147 ->162        -0.01267
     147 ->163        -0.00114
     147 ->164         0.00020
     147 ->165        -0.00052
     147 ->166        -0.00662
     147 ->167         0.00043
     147 ->168         0.00058
     147 ->169        -0.00107
     147 ->170         0.00639
     147 ->171         0.00134
     147 ->172        -0.00149
     147 ->173         0.00040
     147 ->174        -0.00032
     147 ->175        -0.00011
     147 ->176        -0.00011
     147 ->177         0.00070
     147 ->178        -0.00033
     147 ->182         0.00012
     147 ->183         0.00019
     147 ->184        -0.00030
     147 ->185        -0.00012
     147 ->188        -0.00016
     147 ->193        -0.00028
     147 ->194         0.00016
     147 ->195         0.00085
     147 ->197        -0.00011
     147 ->204         0.00042
     147 ->208        -0.00011
     147 ->210        -0.00020
     147 ->214        -0.00014
     147 ->216        -0.00011
     147 ->246        -0.00015
     147 ->284         0.00011
     147 ->306        -0.00015
     147 ->310         0.00010
     147 ->315        -0.00017
     147 ->318         0.00023
     147 ->319        -0.00013
     147 ->320         0.00010
     147 ->321        -0.00011
     147 ->329        -0.00020
     147 ->330        -0.00022
     147 ->331         0.00023
     147 ->334         0.00011
     147 ->335         0.00042
     147 ->349        -0.00016
     147 ->350         0.00018
     147 ->351         0.00011
     148 ->161         0.00215
     148 ->162        -0.00909
     148 ->163         0.00017
     148 ->165         0.00120
     148 ->166        -0.00403
     148 ->167         0.00082
     148 ->168         0.00075
     148 ->169        -0.00103
     148 ->170         0.00038
     148 ->171        -0.00027
     148 ->174        -0.00074
     148 ->177         0.00031
     148 ->178        -0.00013
     148 ->195         0.00040
     148 ->204         0.00017
     148 ->335         0.00022
     148 ->338         0.00012
     148 ->350         0.00011
     149 ->161        -0.00307
     149 ->162        -0.00080
     149 ->163         0.00330
     149 ->164        -0.00094
     149 ->165         0.00624
     149 ->166         0.00711
     149 ->167        -0.00053
     149 ->168         0.00303
     149 ->169        -0.00155
     149 ->170        -0.01680
     149 ->171        -0.00702
     149 ->172         0.00042
     149 ->173        -0.00148
     149 ->174        -0.00324
     149 ->177        -0.00177
     149 ->178         0.00050
     149 ->179         0.00040
     149 ->180        -0.00060
     149 ->181        -0.00098
     149 ->182        -0.00038
     149 ->183        -0.00045
     149 ->184         0.00020
     149 ->185         0.00040
     149 ->186        -0.00106
     149 ->187         0.00015
     149 ->188        -0.00128
     149 ->189         0.00011
     149 ->190         0.00036
     149 ->194        -0.00045
     149 ->195        -0.00015
     149 ->196         0.00028
     149 ->198        -0.00062
     149 ->199        -0.00035
     149 ->200         0.00028
     149 ->204         0.00077
     149 ->205         0.00056
     149 ->206         0.00071
     149 ->207        -0.00045
     149 ->209        -0.00025
     149 ->210         0.00013
     149 ->213        -0.00016
     149 ->214         0.00031
     149 ->215        -0.00043
     149 ->216        -0.00032
     149 ->218         0.00026
     149 ->219         0.00024
     149 ->220        -0.00044
     149 ->221         0.00023
     149 ->222         0.00022
     149 ->224        -0.00024
     149 ->226         0.00013
     149 ->229         0.00015
     149 ->233        -0.00011
     149 ->234         0.00011
     149 ->236         0.00023
     149 ->238         0.00032
     149 ->239        -0.00030
     149 ->242         0.00034
     149 ->243         0.00068
     149 ->244         0.00010
     149 ->246         0.00020
     149 ->247        -0.00019
     149 ->248         0.00029
     149 ->249         0.00069
     149 ->251         0.00013
     149 ->253         0.00030
     149 ->258         0.00014
     149 ->260         0.00011
     149 ->261        -0.00016
     149 ->262        -0.00012
     149 ->263         0.00023
     149 ->264        -0.00022
     149 ->265         0.00015
     149 ->269        -0.00033
     149 ->270         0.00013
     149 ->274         0.00021
     149 ->276         0.00012
     149 ->279         0.00017
     149 ->280         0.00017
     149 ->281         0.00014
     149 ->282        -0.00022
     149 ->284        -0.00017
     149 ->286         0.00012
     149 ->290         0.00018
     149 ->295         0.00017
     149 ->298         0.00022
     149 ->303         0.00013
     149 ->306         0.00059
     149 ->307        -0.00017
     149 ->310        -0.00026
     149 ->313         0.00013
     149 ->314        -0.00016
     149 ->315         0.00042
     149 ->316        -0.00014
     149 ->317         0.00012
     149 ->318        -0.00056
     149 ->319         0.00043
     149 ->320        -0.00026
     149 ->324         0.00017
     149 ->325         0.00013
     149 ->328        -0.00014
     149 ->329         0.00022
     149 ->330         0.00016
     149 ->331        -0.00033
     149 ->332         0.00012
     149 ->333        -0.00014
     149 ->335        -0.00038
     149 ->336        -0.00010
     149 ->337         0.00016
     149 ->338         0.00027
     149 ->339         0.00015
     149 ->340         0.00021
     149 ->348        -0.00012
     149 ->349         0.00024
     149 ->350        -0.00010
     149 ->352         0.00022
     149 ->353        -0.00032
     149 ->354         0.00016
     149 ->355         0.00083
     149 ->356        -0.00011
     149 ->359         0.00012
     149 ->360        -0.00013
     149 ->363        -0.00017
     149 ->364         0.00011
     149 ->367        -0.00010
     149 ->372         0.00011
     149 ->376         0.00011
     149 ->377        -0.00013
     149 ->379        -0.00016
     149 ->382        -0.00016
     149 ->383         0.00018
     149 ->388        -0.00015
     149 ->391         0.00015
     149 ->393        -0.00012
     149 ->398         0.00014
     149 ->402        -0.00010
     149 ->403         0.00013
     149 ->412         0.00012
     149 ->414        -0.00013
     149 ->417        -0.00027
     149 ->435         0.00018
     149 ->437        -0.00014
     149 ->448        -0.00041
     149 ->450        -0.00013
     149 ->451         0.00033
     149 ->453        -0.00016
     149 ->455         0.00016
     149 ->456        -0.00011
     149 ->458        -0.00013
     149 ->465        -0.00016
     149 ->477        -0.00010
     149 ->486         0.00012
     149 ->498        -0.00018
     149 ->500        -0.00014
     149 ->502         0.00010
     149 ->526         0.00014
     149 ->528         0.00015
     149 ->542        -0.00042
     149 ->543         0.00038
     149 ->544         0.00023
     149 ->546         0.00013
     149 ->548         0.00012
     149 ->549        -0.00012
     149 ->555        -0.00012
     149 ->581        -0.00010
     149 ->584        -0.00013
     149 ->590        -0.00013
     149 ->624        -0.00022
     149 ->625         0.00012
     149 ->646         0.00011
     149 ->648        -0.00011
     149 ->649        -0.00023
     149 ->650        -0.00021
     149 ->651        -0.00014
     149 ->666         0.00012
     149 ->670        -0.00012
     149 ->671        -0.00012
     149 ->672        -0.00011
     149 ->673        -0.00010
     149 ->686         0.00030
     149 ->687        -0.00010
     149 ->691         0.00018
     149 ->693        -0.00020
     150 ->161        -0.00392
     150 ->162         0.00308
     150 ->163         0.00144
     150 ->164        -0.00046
     150 ->165         0.00246
     150 ->166         0.00419
     150 ->167         0.00123
     150 ->168        -0.00573
     150 ->169         0.00270
     150 ->170        -0.00866
     150 ->171        -0.00316
     150 ->173        -0.00049
     150 ->175        -0.00016
     150 ->176        -0.00015
     150 ->177         0.00105
     150 ->178        -0.00046
     150 ->179         0.00013
     150 ->180        -0.00085
     150 ->181         0.00063
     150 ->182        -0.00051
     150 ->183        -0.00063
     150 ->184         0.00014
     150 ->185         0.00088
     150 ->186         0.00118
     150 ->187         0.00075
     150 ->188        -0.00030
     150 ->189         0.00053
     150 ->190        -0.00025
     150 ->193        -0.00019
     150 ->195         0.00036
     150 ->196        -0.00022
     150 ->198        -0.00029
     150 ->199        -0.00095
     150 ->200         0.00021
     150 ->202         0.00022
     150 ->203        -0.00024
     150 ->204        -0.00025
     150 ->205        -0.00023
     150 ->206        -0.00047
     150 ->207        -0.00037
     150 ->209         0.00013
     150 ->210         0.00020
     150 ->213        -0.00021
     150 ->214         0.00050
     150 ->215         0.00019
     150 ->216        -0.00028
     150 ->217         0.00013
     150 ->218         0.00071
     150 ->220         0.00022
     150 ->222        -0.00015
     150 ->230         0.00011
     150 ->233        -0.00016
     150 ->234         0.00011
     150 ->235        -0.00027
     150 ->236         0.00026
     150 ->238        -0.00031
     150 ->239         0.00042
     150 ->240         0.00013
     150 ->241         0.00014
     150 ->242        -0.00050
     150 ->243         0.00067
     150 ->244        -0.00017
     150 ->246         0.00014
     150 ->247        -0.00058
     150 ->248         0.00062
     150 ->249        -0.00015
     150 ->250         0.00018
     150 ->251         0.00010
     150 ->252         0.00022
     150 ->253         0.00049
     150 ->254         0.00010
     150 ->258         0.00010
     150 ->260         0.00012
     150 ->262        -0.00033
     150 ->263         0.00035
     150 ->264         0.00016
     150 ->269         0.00020
     150 ->271         0.00012
     150 ->273         0.00019
     150 ->278        -0.00015
     150 ->280         0.00010
     150 ->281         0.00013
     150 ->283         0.00012
     150 ->285        -0.00022
     150 ->290         0.00030
     150 ->295         0.00014
     150 ->300         0.00018
     150 ->306         0.00022
     150 ->307        -0.00013
     150 ->314        -0.00012
     150 ->315         0.00026
     150 ->318        -0.00027
     150 ->319         0.00021
     150 ->320        -0.00014
     150 ->323        -0.00029
     150 ->324        -0.00015
     150 ->325         0.00016
     150 ->326        -0.00010
     150 ->331        -0.00015
     150 ->335        -0.00023
     150 ->341        -0.00010
     150 ->344         0.00013
     150 ->345         0.00011
     150 ->349         0.00020
     150 ->350        -0.00014
     150 ->353         0.00056
     150 ->354        -0.00032
     150 ->355         0.00024
     150 ->357         0.00023
     150 ->358        -0.00034
     150 ->359         0.00028
     150 ->360         0.00015
     150 ->364        -0.00037
     150 ->366        -0.00012
     150 ->367        -0.00012
     150 ->373         0.00018
     150 ->377        -0.00022
     150 ->378        -0.00014
     150 ->383        -0.00015
     150 ->384        -0.00013
     150 ->386        -0.00020
     150 ->387        -0.00017
     150 ->388         0.00011
     150 ->391         0.00019
     150 ->393         0.00014
     150 ->398        -0.00011
     150 ->417        -0.00031
     150 ->419         0.00017
     150 ->429         0.00012
     150 ->434        -0.00010
     150 ->448        -0.00021
     150 ->451        -0.00039
     150 ->452        -0.00011
     150 ->455         0.00033
     150 ->458        -0.00017
     150 ->459        -0.00013
     150 ->460        -0.00017
     150 ->461         0.00012
     150 ->486         0.00013
     150 ->498        -0.00013
     150 ->500        -0.00013
     150 ->528         0.00021
     150 ->529         0.00014
     150 ->542         0.00027
     150 ->543         0.00034
     150 ->545        -0.00012
     150 ->546         0.00047
     150 ->547         0.00019
     150 ->548        -0.00012
     150 ->561         0.00017
     150 ->622        -0.00012
     150 ->625         0.00022
     150 ->648        -0.00015
     150 ->649        -0.00021
     150 ->650         0.00019
     150 ->651         0.00018
     150 ->654        -0.00012
     150 ->666         0.00018
     150 ->672        -0.00017
     150 ->685        -0.00015
     150 ->686        -0.00010
     150 ->687        -0.00022
     150 ->691        -0.00012
     150 ->693        -0.00032
     151 ->161        -0.00636
     151 ->162         0.01177
     151 ->163         0.01420
     151 ->164        -0.00407
     151 ->165         0.02976
     151 ->166         0.01998
     151 ->167         0.00254
     151 ->168         0.00200
     151 ->169        -0.00279
     151 ->170        -0.07465
     151 ->171        -0.03203
     151 ->172        -0.00041
     151 ->173        -0.00348
     151 ->174         0.00124
     151 ->177        -0.00026
     151 ->178        -0.00034
     151 ->179        -0.00080
     151 ->180         0.00042
     151 ->181         0.00028
     151 ->182         0.00023
     151 ->183        -0.00011
     151 ->185         0.00021
     151 ->187        -0.00019
     151 ->188         0.00038
     151 ->189        -0.00034
     151 ->190        -0.00020
     151 ->193         0.00044
     151 ->197         0.00042
     151 ->198         0.00047
     151 ->200         0.00016
     151 ->201         0.00025
     151 ->202        -0.00015
     151 ->203         0.00013
     151 ->204        -0.00018
     151 ->205         0.00029
     151 ->206        -0.00031
     151 ->208        -0.00036
     151 ->210         0.00023
     151 ->211        -0.00011
     151 ->214        -0.00026
     151 ->216         0.00020
     151 ->218        -0.00034
     151 ->219        -0.00025
     151 ->220        -0.00038
     151 ->221        -0.00027
     151 ->222        -0.00018
     151 ->223         0.00014
     151 ->229         0.00042
     151 ->230         0.00014
     151 ->231         0.00011
     151 ->232         0.00022
     151 ->233        -0.00011
     151 ->235         0.00025
     151 ->237         0.00014
     151 ->239         0.00011
     151 ->240         0.00020
     151 ->241        -0.00019
     151 ->243        -0.00028
     151 ->244        -0.00036
     151 ->245        -0.00016
     151 ->246         0.00055
     151 ->248        -0.00027
     151 ->251         0.00019
     151 ->253        -0.00029
     151 ->254        -0.00048
     151 ->256         0.00013
     151 ->257         0.00021
     151 ->258         0.00061
     151 ->259        -0.00025
     151 ->260        -0.00020
     151 ->261        -0.00028
     151 ->262         0.00038
     151 ->263         0.00019
     151 ->264         0.00025
     151 ->265         0.00014
     151 ->267        -0.00056
     151 ->270         0.00010
     151 ->271         0.00025
     151 ->274         0.00059
     151 ->275         0.00052
     151 ->276         0.00042
     151 ->277        -0.00016
     151 ->279         0.00026
     151 ->280         0.00073
     151 ->284        -0.00041
     151 ->285         0.00015
     151 ->286         0.00032
     151 ->287         0.00026
     151 ->288        -0.00018
     151 ->289         0.00030
     151 ->292        -0.00021
     151 ->294        -0.00025
     151 ->295         0.00048
     151 ->296        -0.00038
     151 ->297        -0.00047
     151 ->298         0.00063
     151 ->301         0.00019
     151 ->302         0.00016
     151 ->304        -0.00036
     151 ->305        -0.00038
     151 ->306         0.00276
     151 ->307        -0.00070
     151 ->309        -0.00026
     151 ->310        -0.00119
     151 ->311        -0.00024
     151 ->312         0.00012
     151 ->313         0.00051
     151 ->314        -0.00037
     151 ->315         0.00186
     151 ->316        -0.00029
     151 ->317         0.00080
     151 ->318        -0.00234
     151 ->319         0.00169
     151 ->320        -0.00097
     151 ->321         0.00078
     151 ->322        -0.00044
     151 ->323        -0.00061
     151 ->324         0.00015
     151 ->326        -0.00044
     151 ->327        -0.00030
     151 ->328        -0.00031
     151 ->329         0.00140
     151 ->330         0.00105
     151 ->331        -0.00163
     151 ->332         0.00011
     151 ->333        -0.00044
     151 ->334        -0.00017
     151 ->335        -0.00141
     151 ->337         0.00046
     151 ->338         0.00098
     151 ->339         0.00043
     151 ->340         0.00019
     151 ->341        -0.00038
     151 ->343         0.00034
     151 ->345         0.00024
     151 ->347        -0.00025
     151 ->348        -0.00083
     151 ->349         0.00066
     151 ->351        -0.00042
     151 ->352         0.00020
     151 ->353        -0.00025
     151 ->354         0.00014
     151 ->357         0.00019
     151 ->358        -0.00061
     151 ->359         0.00069
     151 ->360        -0.00041
     151 ->361         0.00021
     151 ->362         0.00047
     151 ->363        -0.00025
     151 ->364        -0.00030
     151 ->365         0.00017
     151 ->366        -0.00027
     151 ->367        -0.00031
     151 ->368         0.00021
     151 ->369         0.00016
     151 ->370         0.00020
     151 ->371        -0.00013
     151 ->372        -0.00011
     151 ->374         0.00021
     151 ->375        -0.00013
     151 ->377         0.00011
     151 ->383        -0.00010
     151 ->384         0.00010
     151 ->396         0.00015
     151 ->397         0.00021
     151 ->404        -0.00010
     151 ->409         0.00018
     151 ->410        -0.00012
     151 ->425         0.00023
     151 ->428        -0.00017
     151 ->429         0.00035
     151 ->430         0.00015
     151 ->431         0.00018
     151 ->434        -0.00019
     151 ->435         0.00032
     151 ->437        -0.00015
     151 ->439         0.00023
     151 ->440         0.00014
     151 ->441        -0.00027
     151 ->442         0.00017
     151 ->444         0.00012
     151 ->445        -0.00018
     151 ->453         0.00026
     151 ->456         0.00020
     151 ->458        -0.00034
     151 ->460         0.00014
     151 ->468        -0.00022
     151 ->474         0.00018
     151 ->475         0.00055
     151 ->477        -0.00036
     151 ->478        -0.00047
     151 ->479        -0.00043
     151 ->480        -0.00034
     151 ->481         0.00033
     151 ->483         0.00042
     151 ->484         0.00019
     151 ->486         0.00054
     151 ->487         0.00015
     151 ->491         0.00012
     151 ->493        -0.00019
     151 ->495         0.00012
     151 ->496         0.00013
     151 ->498        -0.00083
     151 ->499         0.00011
     151 ->500        -0.00045
     151 ->501         0.00039
     151 ->505        -0.00020
     151 ->508         0.00016
     151 ->543        -0.00014
     151 ->580         0.00018
     151 ->581        -0.00042
     151 ->583         0.00016
     151 ->584        -0.00065
     151 ->585         0.00031
     151 ->587        -0.00013
     151 ->590        -0.00011
     151 ->630        -0.00011
     152 ->161         0.00399
     152 ->162        -0.04601
     152 ->163        -0.00142
     152 ->165        -0.00564
     152 ->166         0.02100
     152 ->167        -0.00955
     152 ->168         0.00886
     152 ->169        -0.04994
     152 ->170        -0.00051
     152 ->171        -0.00197
     152 ->172        -0.00025
     152 ->173         0.00021
     152 ->174        -0.00032
     152 ->175         0.00014
     152 ->176         0.00017
     152 ->177        -0.00276
     152 ->178         0.00106
     152 ->179         0.00062
     152 ->180        -0.00034
     152 ->186         0.00028
     152 ->195        -0.00040
     152 ->197        -0.00012
     152 ->201        -0.00025
     152 ->203        -0.00021
     152 ->204         0.00139
     152 ->205         0.00036
     152 ->207        -0.00016
     152 ->215         0.00017
     152 ->239         0.00011
     152 ->260         0.00022
     152 ->270        -0.00018
     152 ->274         0.00011
     152 ->294         0.00018
     152 ->295         0.00037
     152 ->296        -0.00027
     152 ->313         0.00025
     152 ->315         0.00034
     152 ->316        -0.00020
     152 ->317         0.00022
     152 ->318        -0.00070
     152 ->319         0.00035
     152 ->320        -0.00029
     152 ->321        -0.00016
     152 ->322        -0.00029
     152 ->323         0.00213
     152 ->324        -0.00063
     152 ->328         0.00026
     152 ->329        -0.00034
     152 ->330        -0.00048
     152 ->331         0.00050
     152 ->332        -0.00019
     152 ->333        -0.00030
     152 ->334        -0.00013
     152 ->335        -0.00075
     152 ->340         0.00047
     152 ->341         0.00024
     152 ->343         0.00029
     152 ->344        -0.00047
     152 ->345        -0.00038
     152 ->347         0.00018
     152 ->348        -0.00043
     152 ->349        -0.00045
     152 ->350         0.00084
     152 ->351         0.00049
     152 ->352        -0.00012
     152 ->353         0.00036
     152 ->354        -0.00033
     152 ->355         0.00014
     152 ->356        -0.00010
     152 ->357        -0.00016
     152 ->360        -0.00085
     152 ->361         0.00016
     152 ->362         0.00046
     152 ->364         0.00039
     152 ->365         0.00026
     152 ->366         0.00014
     152 ->368        -0.00015
     152 ->383         0.00019
     152 ->384         0.00025
     152 ->385        -0.00028
     152 ->386        -0.00011
     152 ->388         0.00014
     152 ->480        -0.00043
     152 ->488         0.00013
     152 ->491        -0.00030
     152 ->492         0.00010
     152 ->493        -0.00013
     152 ->496         0.00010
     152 ->497         0.00051
     152 ->523         0.00012
     152 ->524        -0.00013
     152 ->530        -0.00017
     152 ->571         0.00016
     152 ->580        -0.00018
     152 ->581        -0.00013
     152 ->582         0.00031
     153 ->161         0.02626
     153 ->162         0.00737
     153 ->163        -0.00672
     153 ->164         0.00153
     153 ->165        -0.01768
     153 ->166         0.01695
     153 ->167        -0.00916
     153 ->168         0.03941
     153 ->169         0.01025
     153 ->170         0.02124
     153 ->171         0.00918
     153 ->172         0.00124
     153 ->173        -0.00047
     153 ->174         0.00336
     153 ->175         0.00024
     153 ->176         0.00018
     153 ->177        -0.00135
     153 ->178         0.00056
     153 ->179         0.00039
     153 ->182        -0.00010
     153 ->183        -0.00014
     153 ->184         0.00044
     153 ->187         0.00016
     153 ->188         0.00015
     153 ->190        -0.00013
     153 ->191        -0.00013
     153 ->193         0.00025
     153 ->194        -0.00023
     153 ->195        -0.00075
     153 ->199         0.00013
     153 ->204         0.00016
     153 ->208         0.00017
     153 ->210         0.00029
     153 ->211        -0.00015
     153 ->214         0.00027
     153 ->218         0.00022
     153 ->220         0.00013
     153 ->224         0.00013
     153 ->248         0.00010
     153 ->252         0.00013
     153 ->253         0.00014
     153 ->257        -0.00012
     153 ->258        -0.00011
     153 ->259         0.00011
     153 ->260         0.00016
     153 ->262        -0.00012
     153 ->263        -0.00021
     153 ->265        -0.00014
     153 ->267         0.00011
     153 ->270        -0.00014
     153 ->274        -0.00019
     153 ->279        -0.00012
     153 ->280        -0.00021
     153 ->289        -0.00013
     153 ->297         0.00047
     153 ->298        -0.00031
     153 ->300        -0.00011
     153 ->303        -0.00012
     153 ->304         0.00012
     153 ->305         0.00017
     153 ->306        -0.00096
     153 ->307         0.00023
     153 ->310         0.00034
     153 ->311         0.00011
     153 ->313        -0.00017
     153 ->315        -0.00054
     153 ->316         0.00012
     153 ->317        -0.00021
     153 ->318         0.00050
     153 ->319        -0.00042
     153 ->320         0.00026
     153 ->321        -0.00029
     153 ->323         0.00089
     153 ->324         0.00196
     153 ->325         0.00019
     153 ->328        -0.00083
     153 ->329         0.00024
     153 ->331        -0.00017
     153 ->334        -0.00019
     153 ->335        -0.00068
     153 ->336        -0.00024
     153 ->337        -0.00019
     153 ->338        -0.00026
     153 ->339        -0.00041
     153 ->343         0.00012
     153 ->344        -0.00025
     153 ->346         0.00010
     153 ->347         0.00034
     153 ->348         0.00077
     153 ->349        -0.00032
     153 ->351         0.00013
     153 ->353         0.00028
     153 ->354        -0.00013
     153 ->355        -0.00016
     153 ->358         0.00045
     153 ->359        -0.00063
     153 ->360         0.00014
     153 ->362        -0.00020
     153 ->363         0.00012
     153 ->364         0.00027
     153 ->366         0.00017
     153 ->367         0.00015
     153 ->368        -0.00014
     153 ->374        -0.00011
     153 ->383         0.00014
     153 ->384         0.00011
     153 ->385        -0.00015
     153 ->435        -0.00011
     153 ->475        -0.00012
     153 ->478         0.00014
     153 ->479         0.00017
     153 ->481        -0.00024
     153 ->482        -0.00028
     153 ->483         0.00015
     153 ->484         0.00010
     153 ->485         0.00015
     153 ->487         0.00017
     153 ->488         0.00019
     153 ->489         0.00017
     153 ->493        -0.00011
     153 ->496        -0.00012
     153 ->497         0.00010
     153 ->498         0.00037
     153 ->500         0.00013
     153 ->579        -0.00010
     153 ->580        -0.00025
     153 ->581         0.00013
     153 ->582        -0.00020
     153 ->583         0.00016
     153 ->584         0.00012
     154 ->161         0.00523
     154 ->162        -0.02554
     154 ->163         0.00848
     154 ->164        -0.00226
     154 ->165         0.02076
     154 ->166        -0.00473
     154 ->167        -0.00151
     154 ->168         0.03349
     154 ->169         0.00559
     154 ->170        -0.02943
     154 ->171        -0.01474
     154 ->172        -0.00190
     154 ->173        -0.00095
     154 ->174        -0.00408
     154 ->175        -0.00025
     154 ->176        -0.00014
     154 ->177         0.00058
     154 ->178        -0.00052
     154 ->179        -0.00025
     154 ->180        -0.00012
     154 ->181         0.00015
     154 ->182         0.00013
     154 ->183         0.00018
     154 ->184        -0.00064
     154 ->186         0.00026
     154 ->188        -0.00025
     154 ->191         0.00016
     154 ->193        -0.00019
     154 ->195         0.00112
     154 ->199        -0.00017
     154 ->204         0.00028
     154 ->206        -0.00010
     154 ->208        -0.00030
     154 ->210        -0.00033
     154 ->211         0.00018
     154 ->214        -0.00017
     154 ->215         0.00021
     154 ->216        -0.00019
     154 ->218        -0.00015
     154 ->221        -0.00010
     154 ->226         0.00013
     154 ->229         0.00012
     154 ->247        -0.00016
     154 ->252         0.00015
     154 ->253        -0.00016
     154 ->255        -0.00011
     154 ->257         0.00014
     154 ->258         0.00023
     154 ->259        -0.00017
     154 ->262         0.00016
     154 ->263         0.00029
     154 ->265         0.00014
     154 ->266        -0.00011
     154 ->267        -0.00029
     154 ->269         0.00019
     154 ->272         0.00011
     154 ->274         0.00031
     154 ->275         0.00021
     154 ->276         0.00026
     154 ->277        -0.00011
     154 ->279         0.00016
     154 ->280         0.00042
     154 ->281         0.00011
     154 ->287         0.00012
     154 ->288        -0.00016
     154 ->289         0.00025
     154 ->295         0.00018
     154 ->297         0.00011
     154 ->298         0.00015
     154 ->300         0.00013
     154 ->303         0.00013
     154 ->304        -0.00026
     154 ->305        -0.00024
     154 ->306         0.00121
     154 ->307        -0.00041
     154 ->309        -0.00017
     154 ->310        -0.00045
     154 ->311        -0.00014
     154 ->313         0.00023
     154 ->314        -0.00023
     154 ->315         0.00062
     154 ->316        -0.00013
     154 ->317         0.00018
     154 ->318        -0.00086
     154 ->319         0.00058
     154 ->320        -0.00028
     154 ->321         0.00012
     154 ->322        -0.00025
     154 ->324         0.00172
     154 ->325         0.00014
     154 ->326        -0.00011
     154 ->327        -0.00019
     154 ->328        -0.00119
     154 ->329         0.00082
     154 ->330         0.00044
     154 ->331        -0.00104
     154 ->332         0.00011
     154 ->333        -0.00023
     154 ->336         0.00011
     154 ->337         0.00048
     154 ->338         0.00093
     154 ->340         0.00040
     154 ->343         0.00025
     154 ->344         0.00017
     154 ->345         0.00011
     154 ->346         0.00019
     154 ->348        -0.00030
     154 ->350         0.00032
     154 ->358        -0.00011
     154 ->359         0.00018
     154 ->360        -0.00026
     154 ->362         0.00021
     154 ->365         0.00012
     154 ->367        -0.00015
     154 ->429         0.00017
     154 ->435         0.00015
     154 ->439         0.00010
     154 ->441        -0.00013
     154 ->458        -0.00018
     154 ->467        -0.00010
     154 ->468        -0.00012
     154 ->472        -0.00012
     154 ->475         0.00014
     154 ->480        -0.00010
     154 ->482        -0.00026
     154 ->483         0.00037
     154 ->484         0.00015
     154 ->486         0.00023
     154 ->487         0.00028
     154 ->489         0.00013
     154 ->491         0.00016
     154 ->493        -0.00018
     154 ->498        -0.00030
     154 ->500        -0.00019
     154 ->501         0.00013
     154 ->505        -0.00012
     154 ->581        -0.00018
     154 ->582        -0.00018
     154 ->583         0.00020
     154 ->584        -0.00029
     154 ->585         0.00016
     155 ->161         0.00562
     155 ->162         0.00854
     155 ->163        -0.00572
     155 ->164         0.00104
     155 ->165        -0.00379
     155 ->166        -0.01981
     155 ->167         0.00293
     155 ->168         0.00177
     155 ->169        -0.00221
     155 ->170         0.00785
     155 ->171        -0.00187
     155 ->172        -0.00589
     155 ->173         0.00019
     155 ->174        -0.00285
     155 ->177         0.00109
     155 ->178        -0.00070
     155 ->179        -0.00012
     155 ->180         0.00044
     155 ->182         0.00030
     155 ->184         0.00040
     155 ->185         0.00043
     155 ->186        -0.00014
     155 ->189        -0.00026
     155 ->191        -0.00014
     155 ->194         0.00011
     155 ->195         0.00065
     155 ->196         0.00016
     155 ->197        -0.00016
     155 ->198         0.00027
     155 ->199        -0.00026
     155 ->200         0.00020
     155 ->201         0.00044
     155 ->203         0.00025
     155 ->205        -0.00024
     155 ->209        -0.00011
     155 ->210        -0.00024
     155 ->211        -0.00040
     155 ->213         0.00026
     155 ->214        -0.00012
     155 ->216        -0.00020
     155 ->217         0.00025
     155 ->219        -0.00029
     155 ->221         0.00017
     155 ->223         0.00024
     155 ->225         0.00012
     155 ->227        -0.00037
     155 ->237        -0.00020
     155 ->238         0.00017
     155 ->239        -0.00011
     155 ->241         0.00010
     155 ->246        -0.00019
     155 ->247        -0.00018
     155 ->259         0.00014
     155 ->263         0.00012
     155 ->265        -0.00011
     155 ->268        -0.00010
     155 ->277        -0.00013
     155 ->279        -0.00012
     155 ->280        -0.00018
     155 ->287        -0.00011
     155 ->288         0.00014
     155 ->291         0.00018
     155 ->292         0.00021
     155 ->293         0.00013
     155 ->306        -0.00019
     155 ->310         0.00019
     155 ->313        -0.00010
     155 ->314         0.00011
     155 ->315        -0.00029
     155 ->318         0.00044
     155 ->321        -0.00018
     155 ->322        -0.00026
     155 ->323         0.00029
     155 ->324        -0.00010
     155 ->326        -0.00014
     155 ->328         0.00021
     155 ->330        -0.00015
     155 ->332         0.00020
     155 ->333         0.00017
     155 ->334         0.00029
     155 ->335         0.00076
     155 ->338         0.00018
     155 ->340         0.00021
     155 ->344         0.00012
     155 ->345         0.00014
     155 ->347         0.00016
     155 ->348         0.00013
     155 ->359        -0.00016
     155 ->362        -0.00021
     155 ->365        -0.00012
     155 ->384        -0.00012
     155 ->385         0.00013
     155 ->467        -0.00017
     155 ->477         0.00012
     155 ->523        -0.00011
     155 ->524         0.00011
     156 ->161         0.04311
     156 ->162        -0.11593
     156 ->163        -0.01092
     156 ->164         0.00101
     156 ->165        -0.03137
     156 ->166         0.07057
     156 ->167        -0.00783
     156 ->168        -0.01196
     156 ->169         0.01240
     156 ->170        -0.00267
     156 ->171         0.00125
     156 ->172        -0.00081
     156 ->173        -0.00108
     156 ->174         0.00742
     156 ->175         0.00055
     156 ->176         0.00039
     156 ->177        -0.00520
     156 ->178         0.00173
     156 ->179         0.00086
     156 ->180        -0.00037
     156 ->185        -0.00012
     156 ->192         0.00010
     156 ->195         0.00032
     156 ->199        -0.00025
     156 ->201        -0.00042
     156 ->203        -0.00034
     156 ->204         0.00365
     156 ->205         0.00131
     156 ->207        -0.00030
     156 ->208        -0.00030
     156 ->209        -0.00016
     156 ->210         0.00026
     156 ->211        -0.00012
     156 ->215         0.00015
     156 ->217        -0.00017
     156 ->220        -0.00011
     156 ->224         0.00011
     156 ->225         0.00017
     156 ->228         0.00010
     156 ->236         0.00014
     156 ->238        -0.00015
     156 ->239         0.00011
     156 ->240         0.00011
     156 ->243         0.00015
     156 ->244        -0.00031
     156 ->248        -0.00020
     156 ->249        -0.00019
     156 ->251         0.00011
     156 ->252        -0.00022
     156 ->254        -0.00011
     156 ->260         0.00057
     156 ->261        -0.00029
     156 ->263        -0.00027
     156 ->265        -0.00012
     156 ->267        -0.00012
     156 ->270        -0.00016
     156 ->273        -0.00011
     156 ->274         0.00031
     156 ->275         0.00015
     156 ->276         0.00018
     156 ->278         0.00014
     156 ->279         0.00016
     156 ->280         0.00029
     156 ->283        -0.00016
     156 ->286         0.00012
     156 ->287         0.00013
     156 ->288        -0.00026
     156 ->289        -0.00072
     156 ->290        -0.00012
     156 ->292        -0.00063
     156 ->294        -0.00056
     156 ->295        -0.00089
     156 ->296         0.00043
     156 ->298         0.00023
     156 ->299         0.00011
     156 ->301         0.00011
     156 ->306        -0.00058
     156 ->307         0.00016
     156 ->308         0.00013
     156 ->309         0.00018
     156 ->312         0.00021
     156 ->313         0.00018
     156 ->315         0.00041
     156 ->316        -0.00012
     156 ->317         0.00016
     156 ->318        -0.00072
     156 ->323        -0.00275
     156 ->324         0.00075
     156 ->327        -0.00026
     156 ->329        -0.00075
     156 ->330        -0.00122
     156 ->331         0.00138
     156 ->332        -0.00031
     156 ->333        -0.00077
     156 ->334        -0.00044
     156 ->335        -0.00218
     156 ->336        -0.00047
     156 ->337        -0.00027
     156 ->338        -0.00020
     156 ->339        -0.00013
     156 ->343         0.00059
     156 ->344        -0.00083
     156 ->345        -0.00046
     156 ->346         0.00012
     156 ->347         0.00040
     156 ->348        -0.00013
     156 ->349        -0.00068
     156 ->350         0.00099
     156 ->351         0.00058
     156 ->352        -0.00015
     156 ->353         0.00046
     156 ->354        -0.00049
     156 ->355         0.00016
     156 ->356        -0.00013
     156 ->357        -0.00028
     156 ->358         0.00026
     156 ->359        -0.00036
     156 ->360        -0.00096
     156 ->361         0.00016
     156 ->362         0.00047
     156 ->364         0.00065
     156 ->365         0.00026
     156 ->366         0.00028
     156 ->367         0.00019
     156 ->368        -0.00027
     156 ->373        -0.00013
     156 ->379         0.00010
     156 ->381        -0.00011
     156 ->382         0.00013
     156 ->383         0.00050
     156 ->384         0.00060
     156 ->385        -0.00064
     156 ->386        -0.00017
     156 ->388         0.00027
     156 ->396         0.00011
     156 ->427        -0.00011
     156 ->470         0.00010
     156 ->475         0.00013
     156 ->477        -0.00014
     156 ->478        -0.00016
     156 ->480         0.00059
     156 ->481         0.00010
     156 ->488         0.00047
     156 ->489        -0.00015
     156 ->491        -0.00014
     156 ->497         0.00030
     156 ->522         0.00011
     156 ->523         0.00032
     156 ->524        -0.00034
     156 ->526         0.00019
     156 ->530        -0.00019
     156 ->571         0.00041
     156 ->580         0.00013
     156 ->581         0.00012
     156 ->582        -0.00013
     156 ->589         0.00011
     156 ->634         0.00011
     156 ->638        -0.00011
     156 ->648         0.00014
     157 ->161        -0.21191
     157 ->162        -0.05226
     157 ->163        -0.00175
     157 ->164         0.00045
     157 ->165        -0.00617
     157 ->166         0.00678
     157 ->167        -0.00113
     157 ->168        -0.00313
     157 ->169        -0.00016
     157 ->170         0.00671
     157 ->171         0.00364
     157 ->173         0.01075
     157 ->174         0.00231
     157 ->175         0.00014
     157 ->177        -0.00059
     157 ->178         0.00026
     157 ->179         0.00015
     157 ->180         0.00013
     157 ->181        -0.00018
     157 ->184         0.00011
     157 ->188        -0.00011
     157 ->193        -0.00031
     157 ->194         0.00093
     157 ->195        -0.00025
     157 ->197        -0.00011
     157 ->198        -0.00013
     157 ->204         0.00039
     157 ->206         0.00013
     157 ->213         0.00010
     157 ->214        -0.00018
     157 ->216         0.00015
     157 ->218         0.00019
     157 ->219        -0.00026
     157 ->220         0.00020
     157 ->222         0.00024
     157 ->236        -0.00013
     157 ->239        -0.00014
     157 ->242         0.00025
     157 ->243        -0.00023
     157 ->247         0.00017
     157 ->252         0.00017
     157 ->253         0.00025
     157 ->257        -0.00010
     157 ->258        -0.00013
     157 ->262        -0.00014
     157 ->266         0.00020
     157 ->274        -0.00012
     157 ->276        -0.00021
     157 ->278        -0.00014
     157 ->283         0.00010
     157 ->286        -0.00124
     157 ->289         0.00015
     157 ->290         0.00012
     157 ->291        -0.00045
     157 ->292         0.00021
     157 ->293         0.00011
     157 ->295        -0.00033
     157 ->296         0.00033
     157 ->297         0.00073
     157 ->298        -0.00072
     157 ->300        -0.00011
     157 ->301        -0.00011
     157 ->303        -0.00012
     157 ->304         0.00025
     157 ->305         0.00028
     157 ->306        -0.00162
     157 ->307         0.00048
     157 ->308        -0.00012
     157 ->310         0.00067
     157 ->311         0.00013
     157 ->313        -0.00035
     157 ->314         0.00025
     157 ->315        -0.00109
     157 ->316         0.00029
     157 ->317        -0.00048
     157 ->318         0.00113
     157 ->319        -0.00080
     157 ->320         0.00053
     157 ->321        -0.00040
     157 ->322         0.00016
     157 ->323         0.00028
     157 ->324        -0.00053
     157 ->325         0.00015
     157 ->326         0.00015
     157 ->327         0.00026
     157 ->328        -0.00335
     157 ->329        -0.00058
     157 ->330        -0.00075
     157 ->331         0.00063
     157 ->332        -0.00020
     157 ->333         0.00012
     157 ->335         0.00046
     157 ->337        -0.00047
     157 ->338        -0.00103
     157 ->339         0.00097
     157 ->340        -0.00034
     157 ->343        -0.00051
     157 ->344        -0.00020
     157 ->345        -0.00049
     157 ->346        -0.00070
     157 ->347        -0.00116
     157 ->348        -0.00232
     157 ->349         0.00049
     157 ->352        -0.00030
     157 ->353        -0.00041
     157 ->355         0.00042
     157 ->357         0.00011
     157 ->358        -0.00112
     157 ->359         0.00137
     157 ->360        -0.00088
     157 ->361         0.00028
     157 ->362         0.00065
     157 ->363        -0.00031
     157 ->364        -0.00033
     157 ->365         0.00023
     157 ->366        -0.00039
     157 ->367        -0.00025
     157 ->368         0.00015
     157 ->369         0.00024
     157 ->370         0.00012
     157 ->371        -0.00014
     157 ->374         0.00012
     157 ->376         0.00010
     157 ->409        -0.00011
     157 ->413        -0.00011
     157 ->418         0.00015
     157 ->429        -0.00020
     157 ->434         0.00011
     157 ->438         0.00013
     157 ->439        -0.00012
     157 ->440         0.00012
     157 ->444         0.00011
     157 ->445         0.00026
     157 ->450         0.00013
     157 ->452         0.00016
     157 ->455        -0.00014
     157 ->456        -0.00022
     157 ->458         0.00017
     157 ->459        -0.00010
     157 ->475        -0.00025
     157 ->477         0.00022
     157 ->478         0.00032
     157 ->479         0.00031
     157 ->480         0.00022
     157 ->481        -0.00037
     157 ->482        -0.00040
     157 ->483         0.00010
     157 ->486        -0.00014
     157 ->488        -0.00035
     157 ->489        -0.00064
     157 ->491        -0.00021
     157 ->493         0.00025
     157 ->494         0.00017
     157 ->496         0.00022
     157 ->498        -0.00025
     157 ->502        -0.00014
     157 ->532        -0.00036
     157 ->568         0.00021
     157 ->569        -0.00054
     157 ->570         0.00010
     157 ->580        -0.00011
     157 ->581         0.00011
     157 ->584         0.00015
     157 ->630        -0.00016
     157 ->636        -0.00013
     157 ->637         0.00010
     157 ->638         0.00023
     158 ->161         0.01914
     158 ->162        -0.03941
     158 ->163         0.00227
     158 ->164         0.00024
     158 ->165         0.00318
     158 ->166        -0.00775
     158 ->167         0.00154
     158 ->168         0.00201
     158 ->169        -0.00196
     158 ->170        -0.00796
     158 ->171         0.00101
     158 ->172        -0.00064
     158 ->173        -0.00017
     158 ->174        -0.00437
     158 ->175        -0.00019
     158 ->177        -0.00029
     158 ->179         0.00015
     158 ->180        -0.00014
     158 ->183         0.00012
     158 ->184        -0.00030
     158 ->186         0.00019
     158 ->187        -0.00014
     158 ->188        -0.00020
     158 ->191         0.00012
     158 ->195         0.00044
     158 ->204         0.00039
     158 ->208        -0.00015
     158 ->210        -0.00019
     158 ->211         0.00016
     158 ->217         0.00012
     158 ->218        -0.00013
     158 ->219        -0.00013
     158 ->227        -0.00015
     158 ->241         0.00010
     158 ->246        -0.00013
     158 ->274         0.00014
     158 ->275         0.00012
     158 ->276         0.00012
     158 ->277        -0.00013
     158 ->280         0.00014
     158 ->291         0.00011
     158 ->295        -0.00012
     158 ->298         0.00011
     158 ->306         0.00027
     158 ->307        -0.00013
     158 ->315         0.00016
     158 ->316        -0.00012
     158 ->318        -0.00023
     158 ->319         0.00020
     158 ->320        -0.00011
     158 ->321         0.00012
     158 ->322        -0.00010
     158 ->323        -0.00039
     158 ->324         0.00023
     158 ->329        -0.00014
     158 ->330        -0.00011
     158 ->333        -0.00014
     158 ->335         0.00024
     158 ->336         0.00013
     158 ->337         0.00027
     158 ->338         0.00041
     158 ->340         0.00034
     158 ->342        -0.00010
     158 ->346         0.00012
     158 ->347         0.00012
     158 ->349        -0.00015
     158 ->350         0.00034
     158 ->351         0.00010
     158 ->353         0.00011
     158 ->360        -0.00020
     158 ->530        -0.00011
     159 ->161        -0.11933
     159 ->162         0.50616
     159 ->163        -0.00969
     159 ->164         0.00140
     159 ->165        -0.05667
     159 ->166         0.14094
     159 ->167        -0.01986
     159 ->168        -0.02260
     159 ->169         0.02952
     159 ->170         0.00326
     159 ->171         0.01145
     159 ->172        -0.00350
     159 ->173        -0.00766
     159 ->174         0.06694
     159 ->175         0.00142
     159 ->176        -0.00015
     159 ->177         0.00526
     159 ->178        -0.00317
     159 ->179        -0.00341
     159 ->180         0.00137
     159 ->182        -0.00055
     159 ->183        -0.00048
     159 ->184         0.00023
     159 ->185        -0.00057
     159 ->186        -0.00075
     159 ->187         0.00032
     159 ->188         0.00019
     159 ->189         0.00041
     159 ->191         0.00044
     159 ->192        -0.00062
     159 ->193        -0.00074
     159 ->194         0.00017
     159 ->195         0.00121
     159 ->196         0.00022
     159 ->197         0.00107
     159 ->199        -0.00032
     159 ->200        -0.00017
     159 ->201         0.00067
     159 ->202        -0.00014
     159 ->203         0.00021
     159 ->204         0.00083
     159 ->205         0.00134
     159 ->206        -0.00025
     159 ->208        -0.00012
     159 ->209        -0.00018
     159 ->210         0.00151
     159 ->211        -0.00047
     159 ->213        -0.00074
     159 ->214         0.00010
     159 ->215        -0.00063
     159 ->216         0.00020
     159 ->217        -0.00015
     159 ->218         0.00022
     159 ->220         0.00034
     159 ->221        -0.00039
     159 ->222         0.00040
     159 ->224         0.00017
     159 ->226        -0.00037
     159 ->227         0.00038
     159 ->228         0.00053
     159 ->232        -0.00012
     159 ->235        -0.00022
     159 ->237         0.00028
     159 ->238        -0.00019
     159 ->239        -0.00072
     159 ->240         0.00024
     159 ->241        -0.00087
     159 ->242         0.00030
     159 ->243        -0.00012
     159 ->244        -0.00077
     159 ->245        -0.00022
     159 ->246         0.00113
     159 ->247        -0.00045
     159 ->248        -0.00027
     159 ->250        -0.00034
     159 ->251         0.00065
     159 ->252         0.00014
     159 ->253         0.00019
     159 ->254        -0.00082
     159 ->257         0.00018
     159 ->258        -0.00025
     159 ->259        -0.00011
     159 ->261        -0.00034
     159 ->263        -0.00026
     159 ->267         0.00019
     159 ->270        -0.00031
     159 ->271         0.00020
     159 ->274        -0.00032
     159 ->275        -0.00013
     159 ->276        -0.00029
     159 ->277         0.00020
     159 ->278        -0.00015
     159 ->279        -0.00026
     159 ->280        -0.00030
     159 ->281        -0.00012
     159 ->282        -0.00015
     159 ->283         0.00019
     159 ->284        -0.00045
     159 ->289        -0.00017
     159 ->290         0.00036
     159 ->291        -0.00017
     159 ->292        -0.00029
     159 ->294         0.00011
     159 ->295         0.00094
     159 ->296        -0.00094
     159 ->298        -0.00037
     159 ->300        -0.00038
     159 ->303        -0.00016
     159 ->304         0.00018
     159 ->305         0.00010
     159 ->306        -0.00073
     159 ->307         0.00048
     159 ->308        -0.00014
     159 ->313        -0.00017
     159 ->315        -0.00033
     159 ->316         0.00057
     159 ->318         0.00055
     159 ->319        -0.00039
     159 ->321         0.00047
     159 ->323         0.00193
     159 ->324        -0.00120
     159 ->326        -0.00032
     159 ->327         0.00052
     159 ->328         0.00052
     159 ->329         0.00157
     159 ->330         0.00157
     159 ->331        -0.00129
     159 ->333         0.00015
     159 ->334        -0.00070
     159 ->335        -0.00424
     159 ->336        -0.00141
     159 ->337        -0.00201
     159 ->338        -0.00325
     159 ->340        -0.00307
     159 ->341        -0.00137
     159 ->342         0.00024
     159 ->343        -0.00066
     159 ->344         0.00018
     159 ->345         0.00059
     159 ->346        -0.00098
     159 ->347        -0.00085
     159 ->348         0.00100
     159 ->349         0.00092
     159 ->350        -0.00253
     159 ->351        -0.00123
     159 ->352        -0.00039
     159 ->353        -0.00060
     159 ->354         0.00024
     159 ->355        -0.00035
     159 ->357         0.00019
     159 ->360         0.00108
     159 ->361        -0.00027
     159 ->362        -0.00072
     159 ->364        -0.00035
     159 ->365        -0.00056
     159 ->366        -0.00014
     159 ->367         0.00015
     159 ->369        -0.00013
     159 ->374        -0.00029
     159 ->375         0.00015
     159 ->376        -0.00017
     159 ->377        -0.00020
     159 ->378        -0.00014
     159 ->382        -0.00020
     159 ->383         0.00016
     159 ->384         0.00024
     159 ->386         0.00015
     159 ->392        -0.00012
     159 ->394        -0.00014
     159 ->396         0.00020
     159 ->397         0.00033
     159 ->398        -0.00012
     159 ->400        -0.00012
     159 ->401        -0.00013
     159 ->402        -0.00026
     159 ->404        -0.00016
     159 ->407         0.00024
     159 ->409        -0.00033
     159 ->410         0.00010
     159 ->412        -0.00029
     159 ->413        -0.00057
     159 ->414         0.00013
     159 ->416        -0.00011
     159 ->419         0.00020
     159 ->422        -0.00015
     159 ->423         0.00029
     159 ->424         0.00025
     159 ->427        -0.00045
     159 ->429        -0.00010
     159 ->430         0.00024
     159 ->435         0.00021
     159 ->439         0.00015
     159 ->440         0.00027
     159 ->441         0.00013
     159 ->442         0.00012
     159 ->445         0.00013
     159 ->448         0.00026
     159 ->451         0.00011
     159 ->454         0.00021
     159 ->455         0.00019
     159 ->456         0.00020
     159 ->459         0.00014
     159 ->460        -0.00046
     159 ->461        -0.00019
     159 ->464         0.00027
     159 ->465         0.00012
     159 ->467         0.00070
     159 ->468         0.00029
     159 ->469        -0.00045
     159 ->472         0.00047
     159 ->473         0.00014
     159 ->474        -0.00013
     159 ->475         0.00023
     159 ->476        -0.00011
     159 ->477        -0.00039
     159 ->479         0.00026
     159 ->480        -0.00048
     159 ->481        -0.00024
     159 ->485        -0.00012
     159 ->486         0.00016
     159 ->491         0.00022
     159 ->495         0.00012
     159 ->497        -0.00043
     159 ->504        -0.00012
     159 ->505         0.00014
     159 ->516         0.00014
     159 ->518         0.00016
     159 ->519        -0.00032
     159 ->520        -0.00027
     159 ->522         0.00013
     159 ->523         0.00040
     159 ->524        -0.00047
     159 ->526         0.00027
     159 ->528         0.00021
     159 ->530         0.00097
     159 ->532        -0.00011
     159 ->536        -0.00017
     159 ->537         0.00015
     159 ->551         0.00048
     159 ->552         0.00012
     159 ->553        -0.00022
     159 ->554         0.00012
     159 ->571        -0.00031
     159 ->581         0.00010
     159 ->582         0.00010
     159 ->588        -0.00014
     159 ->589         0.00024
     159 ->590        -0.00016
     159 ->610        -0.00014
     159 ->612         0.00013
     159 ->618         0.00010
     159 ->621         0.00011
     159 ->622        -0.00012
     159 ->623         0.00027
     159 ->631         0.00015
     159 ->634        -0.00019
     159 ->639        -0.00014
     159 ->641         0.00032
     159 ->646         0.00012
     159 ->648         0.00016
     160 ->161        -0.08815
     160 ->162         0.28935
     160 ->163        -0.02546
     160 ->164         0.00068
     160 ->165        -0.02779
     160 ->166         0.02280
     160 ->167         0.01539
     160 ->168        -0.00026
     160 ->169         0.00325
     160 ->170        -0.00314
     160 ->171        -0.00659
     160 ->172        -0.00208
     160 ->173        -0.00173
     160 ->174         0.00989
     160 ->175         0.00017
     160 ->176         0.00018
     160 ->177         0.00084
     160 ->178        -0.00105
     160 ->179        -0.00050
     160 ->180         0.00098
     160 ->181         0.00011
     160 ->182         0.00028
     160 ->184         0.00084
     160 ->185         0.00033
     160 ->188        -0.00018
     160 ->189        -0.00051
     160 ->190        -0.00022
     160 ->191        -0.00018
     160 ->193        -0.00020
     160 ->194         0.00015
     160 ->195         0.00098
     160 ->196         0.00012
     160 ->198         0.00013
     160 ->199        -0.00023
     160 ->201         0.00023
     160 ->204         0.00073
     160 ->205         0.00023
     160 ->209        -0.00025
     160 ->211        -0.00034
     160 ->212         0.00022
     160 ->213         0.00042
     160 ->214        -0.00028
     160 ->216        -0.00030
     160 ->217         0.00027
     160 ->219        -0.00033
     160 ->220        -0.00014
     160 ->221         0.00013
     160 ->223         0.00025
     160 ->227        -0.00016
     160 ->228         0.00014
     160 ->232        -0.00016
     160 ->237        -0.00017
     160 ->239        -0.00011
     160 ->246        -0.00015
     160 ->247        -0.00023
     160 ->248        -0.00014
     160 ->250        -0.00013
     160 ->251         0.00013
     160 ->253        -0.00019
     160 ->256        -0.00010
     160 ->258         0.00011
     160 ->259         0.00011
     160 ->269         0.00011
     160 ->277        -0.00010
     160 ->291         0.00015
     160 ->296        -0.00011
     160 ->321        -0.00011
     160 ->323         0.00011
     160 ->326        -0.00031
     160 ->330         0.00012
     160 ->335        -0.00028
     160 ->336        -0.00016
     160 ->337        -0.00016
     160 ->338        -0.00017
     160 ->340        -0.00017
     160 ->341        -0.00023
     160 ->346        -0.00011
     160 ->350        -0.00015
     160 ->427        -0.00011
      48 <-174        -0.00013
      48 <-175         0.00015
      48 <-177        -0.00013
      48 <-179        -0.00025
      48 <-180         0.00011
      48 <-183        -0.00010
      48 <-184        -0.00014
      48 <-185         0.00017
      48 <-191         0.00021
      48 <-192        -0.00018
      48 <-210         0.00015
      48 <-213        -0.00029
      48 <-214         0.00028
      48 <-216         0.00026
      48 <-217        -0.00048
      48 <-218         0.00019
      48 <-219         0.00040
      48 <-222        -0.00027
      48 <-224         0.00013
      48 <-229         0.00013
      48 <-232         0.00033
      48 <-233        -0.00024
      48 <-236        -0.00017
      48 <-244        -0.00014
      48 <-246         0.00021
      48 <-247         0.00019
      48 <-248         0.00042
      48 <-251        -0.00017
      48 <-253         0.00020
      48 <-262         0.00013
      48 <-281        -0.00017
      48 <-283        -0.00010
      48 <-284        -0.00016
      48 <-287         0.00014
      48 <-293        -0.00013
      48 <-295         0.00011
      48 <-296         0.00014
      48 <-300        -0.00013
      48 <-301         0.00014
      48 <-307        -0.00011
      48 <-314        -0.00019
      48 <-315        -0.00014
      48 <-317        -0.00017
      48 <-321        -0.00013
      48 <-366         0.00015
      48 <-369        -0.00013
      48 <-374         0.00010
      48 <-384        -0.00011
      48 <-514        -0.00018
      48 <-527         0.00016
      48 <-533        -0.00012
      48 <-535         0.00010
      48 <-536        -0.00033
      48 <-537         0.00019
      48 <-538         0.00034
      48 <-539         0.00038
      48 <-547         0.00023
      48 <-631         0.00012
      48 <-633        -0.00013
      48 <-635        -0.00015
      48 <-636        -0.00016
      48 <-638        -0.00011
      48 <-641         0.00020
      48 <-642         0.00016
      48 <-646        -0.00017
      48 <-647        -0.00012
      48 <-653        -0.00011
      48 <-655        -0.00011
      48 <-666         0.00019
      48 <-668        -0.00011
      49 <-176         0.00010
      49 <-177        -0.00029
      49 <-178        -0.00069
      49 <-179         0.00020
      49 <-180        -0.00015
      49 <-183         0.00010
      49 <-185        -0.00017
      49 <-188        -0.00016
      49 <-189         0.00017
      49 <-192         0.00013
      49 <-193         0.00028
      49 <-204         0.00013
      49 <-207        -0.00027
      49 <-213         0.00013
      49 <-214        -0.00023
      49 <-215        -0.00041
      49 <-216         0.00031
      49 <-217         0.00168
      49 <-218         0.00046
      49 <-219         0.00074
      49 <-220         0.00053
      49 <-221         0.00027
      49 <-222         0.00012
      49 <-224        -0.00024
      49 <-225         0.00070
      49 <-226         0.00071
      49 <-227         0.00064
      49 <-228        -0.00022
      49 <-229         0.00026
      49 <-230         0.00015
      49 <-231         0.00013
      49 <-232         0.00039
      49 <-233        -0.00048
      49 <-234         0.00023
      49 <-235        -0.00102
      49 <-236        -0.00082
      49 <-237        -0.00037
      49 <-239        -0.00011
      49 <-243         0.00030
      49 <-244        -0.00017
      49 <-247         0.00035
      49 <-248         0.00013
      49 <-250         0.00018
      49 <-253         0.00029
      49 <-273         0.00026
      49 <-275        -0.00030
      49 <-276         0.00065
      49 <-281         0.00019
      49 <-283         0.00017
      49 <-284         0.00014
      49 <-287        -0.00012
      49 <-290         0.00010
      49 <-293         0.00021
      49 <-295        -0.00013
      49 <-296        -0.00022
      49 <-298        -0.00013
      49 <-304        -0.00013
      49 <-307        -0.00030
      49 <-308         0.00016
      49 <-314        -0.00030
      49 <-316        -0.00015
      49 <-319         0.00016
      49 <-321        -0.00012
      49 <-325        -0.00018
      49 <-326        -0.00013
      49 <-328        -0.00016
      49 <-329         0.00092
      49 <-330         0.00117
      49 <-331         0.00164
      49 <-332        -0.00015
      49 <-351        -0.00019
      49 <-354        -0.00045
      49 <-355         0.00030
      49 <-356         0.00017
      49 <-357        -0.00013
      49 <-362        -0.00010
      49 <-363        -0.00010
      49 <-364        -0.00015
      49 <-365        -0.00011
      49 <-403        -0.00012
      49 <-411         0.00011
      49 <-440        -0.00011
      49 <-443        -0.00013
      49 <-465        -0.00012
      49 <-466        -0.00021
      49 <-499         0.00027
      49 <-500        -0.00011
      49 <-516        -0.00016
      49 <-522         0.00011
      49 <-628        -0.00011
      49 <-629         0.00024
      49 <-631        -0.00032
      49 <-632        -0.00019
      49 <-633        -0.00018
      49 <-641         0.00011
      49 <-645        -0.00067
      49 <-646         0.00017
      49 <-656         0.00010
      49 <-658         0.00012
      49 <-660        -0.00016
      49 <-685        -0.00012
      49 <-695         0.00013
      49 <-696        -0.00014
      49 <-697        -0.00019
      49 <-698        -0.00019
      49 <-699         0.00010
      49 <-700        -0.00020
      51 <-181        -0.00046
      51 <-186        -0.00019
      51 <-188        -0.00011
      51 <-194        -0.00014
      51 <-195        -0.00016
      51 <-196         0.00032
      51 <-198        -0.00040
      51 <-199         0.00057
      51 <-200         0.00032
      51 <-201         0.00032
      51 <-202         0.00020
      51 <-203        -0.00012
      51 <-205         0.00012
      51 <-206         0.00051
      51 <-209        -0.00030
      51 <-210         0.00011
      51 <-214         0.00040
      51 <-215         0.00251
      51 <-217         0.00055
      51 <-218         0.00016
      51 <-220         0.00021
      51 <-222         0.00012
      51 <-225        -0.00013
      51 <-226         0.00012
      51 <-230        -0.00016
      51 <-234        -0.00026
      51 <-236         0.00014
      51 <-238         0.00039
      51 <-239        -0.00052
      51 <-240        -0.00013
      51 <-242         0.00063
      51 <-243         0.00023
      51 <-244         0.00070
      51 <-245        -0.00025
      51 <-246         0.00046
      51 <-248         0.00035
      51 <-249        -0.00096
      51 <-250         0.00013
      51 <-256         0.00014
      51 <-257        -0.00020
      51 <-264         0.00020
      51 <-265        -0.00021
      51 <-267         0.00011
      51 <-268         0.00016
      51 <-269         0.00054
      51 <-271         0.00017
      51 <-272        -0.00024
      51 <-278        -0.00063
      51 <-279        -0.00041
      51 <-280         0.00013
      51 <-283        -0.00024
      51 <-284         0.00011
      51 <-287         0.00017
      51 <-289        -0.00011
      51 <-292        -0.00013
      51 <-294        -0.00014
      51 <-297        -0.00034
      51 <-298        -0.00033
      51 <-307        -0.00016
      51 <-309        -0.00031
      51 <-312        -0.00013
      51 <-313         0.00022
      51 <-314         0.00015
      51 <-326        -0.00035
      51 <-327        -0.00017
      51 <-329         0.00021
      51 <-330        -0.00025
      51 <-331        -0.00011
      51 <-332        -0.00067
      51 <-334        -0.00021
      51 <-335         0.00011
      51 <-336         0.00029
      51 <-353        -0.00033
      51 <-354         0.00022
      51 <-355         0.00025
      51 <-358         0.00025
      51 <-359        -0.00016
      51 <-360        -0.00013
      51 <-364         0.00019
      51 <-367        -0.00032
      51 <-388        -0.00014
      51 <-412         0.00018
      51 <-415        -0.00017
      51 <-419        -0.00014
      51 <-428        -0.00014
      51 <-438         0.00014
      51 <-440         0.00013
      51 <-443        -0.00010
      51 <-495         0.00015
      51 <-506        -0.00015
      51 <-526         0.00023
      51 <-527        -0.00016
      51 <-529        -0.00023
      51 <-534        -0.00013
      51 <-537         0.00010
      51 <-538         0.00010
      51 <-539         0.00013
      51 <-542        -0.00057
      51 <-544         0.00014
      51 <-546        -0.00017
      51 <-547        -0.00016
      51 <-548         0.00015
      51 <-549        -0.00011
      51 <-556         0.00013
      51 <-562        -0.00018
      51 <-566         0.00012
      51 <-598         0.00011
      51 <-600         0.00046
      51 <-624        -0.00024
      51 <-650        -0.00018
      51 <-651        -0.00012
      51 <-670        -0.00022
      51 <-671        -0.00022
      51 <-686         0.00026
      51 <-689         0.00013
      51 <-691         0.00037
      51 <-695        -0.00010
      51 <-701         0.00026
      51 <-703        -0.00019
      52 <-174         0.00012
      52 <-178        -0.00024
      52 <-180        -0.00018
      52 <-182        -0.00018
      52 <-183        -0.00024
      52 <-185         0.00039
      52 <-191         0.00023
      52 <-192        -0.00026
      52 <-193         0.00057
      52 <-196        -0.00015
      52 <-197        -0.00036
      52 <-198        -0.00069
      52 <-199        -0.00062
      52 <-200         0.00011
      52 <-201         0.00019
      52 <-202         0.00011
      52 <-205        -0.00010
      52 <-207        -0.00027
      52 <-210        -0.00017
      52 <-211         0.00012
      52 <-213         0.00041
      52 <-214        -0.00173
      52 <-215         0.00027
      52 <-216         0.00246
      52 <-217        -0.00061
      52 <-218        -0.00034
      52 <-219        -0.00030
      52 <-220        -0.00033
      52 <-221        -0.00021
      52 <-224        -0.00010
      52 <-225         0.00012
      52 <-226         0.00037
      52 <-227         0.00016
      52 <-228        -0.00014
      52 <-232         0.00024
      52 <-235         0.00026
      52 <-236        -0.00027
      52 <-237         0.00033
      52 <-241         0.00014
      52 <-243         0.00097
      52 <-244         0.00027
      52 <-246        -0.00026
      52 <-247        -0.00032
      52 <-248        -0.00142
      52 <-249        -0.00026
      52 <-250        -0.00084
      52 <-251        -0.00015
      52 <-252        -0.00014
      52 <-253        -0.00065
      52 <-254        -0.00019
      52 <-257         0.00016
      52 <-260        -0.00023
      52 <-261         0.00010
      52 <-262         0.00051
      52 <-263        -0.00041
      52 <-264         0.00020
      52 <-269         0.00021
      52 <-272         0.00013
      52 <-273        -0.00032
      52 <-274         0.00018
      52 <-275        -0.00021
      52 <-276         0.00046
      52 <-278         0.00010
      52 <-279        -0.00020
      52 <-281        -0.00012
      52 <-287        -0.00011
      52 <-290         0.00010
      52 <-292         0.00015
      52 <-294         0.00041
      52 <-296         0.00022
      52 <-298         0.00012
      52 <-299         0.00018
      52 <-300         0.00014
      52 <-301         0.00014
      52 <-304         0.00020
      52 <-307         0.00019
      52 <-310        -0.00010
      52 <-314         0.00033
      52 <-315         0.00018
      52 <-317         0.00064
      52 <-318         0.00018
      52 <-319        -0.00023
      52 <-320         0.00018
      52 <-321         0.00015
      52 <-322         0.00011
      52 <-323         0.00014
      52 <-324         0.00012
      52 <-325        -0.00112
      52 <-329         0.00012
      52 <-331         0.00017
      52 <-351         0.00012
      52 <-353         0.00027
      52 <-355         0.00040
      52 <-356        -0.00018
      52 <-357         0.00016
      52 <-366        -0.00029
      52 <-368         0.00034
      52 <-370         0.00022
      52 <-371        -0.00015
      52 <-377        -0.00024
      52 <-386         0.00015
      52 <-387         0.00013
      52 <-411         0.00012
      52 <-417        -0.00022
      52 <-419         0.00014
      52 <-422         0.00012
      52 <-426         0.00013
      52 <-429        -0.00013
      52 <-432         0.00018
      52 <-440        -0.00015
      52 <-441         0.00014
      52 <-476        -0.00026
      52 <-481         0.00012
      52 <-494        -0.00012
      52 <-505        -0.00014
      52 <-509         0.00011
      52 <-524         0.00011
      52 <-528         0.00046
      52 <-537         0.00014
      52 <-542        -0.00011
      52 <-543         0.00055
      52 <-544         0.00014
      52 <-546         0.00055
      52 <-561        -0.00016
      52 <-590        -0.00010
      52 <-592        -0.00011
      52 <-595        -0.00013
      52 <-597        -0.00011
      52 <-598         0.00013
      52 <-599        -0.00044
      52 <-622        -0.00010
      52 <-625         0.00033
      52 <-645        -0.00011
      52 <-648        -0.00016
      52 <-649        -0.00023
      52 <-655        -0.00019
      52 <-672        -0.00031
      52 <-675        -0.00011
      52 <-687        -0.00024
      52 <-693        -0.00051
      52 <-698        -0.00020
      52 <-700         0.00019
      52 <-701        -0.00011
      52 <-704         0.00036
      52 <-712        -0.00015
      53 <-199        -0.00011
      53 <-216         0.00019
      53 <-219         0.00010
      53 <-232         0.00012
      53 <-248         0.00017
      53 <-250         0.00013
      53 <-253         0.00015
      53 <-262         0.00016
      53 <-263        -0.00011
      53 <-281        -0.00014
      53 <-283        -0.00013
      53 <-284        -0.00011
      53 <-307        -0.00011
      53 <-314        -0.00018
      53 <-315        -0.00011
      53 <-317        -0.00010
      53 <-319         0.00010
      54 <-167        -0.00015
      54 <-172         0.00014
      54 <-175         0.00011
      54 <-176         0.00014
      54 <-177        -0.00017
      54 <-178        -0.00033
      54 <-179        -0.00021
      54 <-180         0.00037
      54 <-182         0.00018
      54 <-184         0.00011
      54 <-185         0.00024
      54 <-191         0.00020
      54 <-192        -0.00021
      54 <-193         0.00029
      54 <-194         0.00018
      54 <-195         0.00026
      54 <-197        -0.00018
      54 <-198         0.00023
      54 <-199         0.00046
      54 <-200        -0.00024
      54 <-201         0.00014
      54 <-202        -0.00013
      54 <-203         0.00015
      54 <-207        -0.00020
      54 <-210        -0.00017
      54 <-213         0.00016
      54 <-214        -0.00011
      54 <-216        -0.00048
      54 <-219        -0.00038
      54 <-220         0.00023
      54 <-222         0.00035
      54 <-224        -0.00015
      54 <-227        -0.00014
      54 <-228         0.00018
      54 <-229        -0.00011
      54 <-232        -0.00032
      54 <-233         0.00029
      54 <-234        -0.00012
      54 <-235         0.00015
      54 <-236         0.00022
      54 <-237        -0.00014
      54 <-239        -0.00018
      54 <-241        -0.00017
      54 <-242         0.00013
      54 <-243        -0.00038
      54 <-246        -0.00015
      54 <-247        -0.00025
      54 <-248        -0.00075
      54 <-249        -0.00010
      54 <-250        -0.00048
      54 <-252        -0.00013
      54 <-253        -0.00064
      54 <-257         0.00015
      54 <-260         0.00027
      54 <-261         0.00011
      54 <-262        -0.00054
      54 <-263         0.00051
      54 <-264         0.00017
      54 <-269         0.00019
      54 <-270         0.00015
      54 <-272         0.00020
      54 <-273        -0.00042
      54 <-274         0.00026
      54 <-275        -0.00020
      54 <-281         0.00056
      54 <-282        -0.00017
      54 <-283         0.00050
      54 <-284         0.00057
      54 <-287        -0.00032
      54 <-293         0.00019
      54 <-294         0.00026
      54 <-295        -0.00013
      54 <-298         0.00012
      54 <-299        -0.00011
      54 <-301        -0.00014
      54 <-303        -0.00019
      54 <-304         0.00028
      54 <-306         0.00018
      54 <-307         0.00046
      54 <-309         0.00017
      54 <-310        -0.00018
      54 <-314         0.00080
      54 <-315         0.00050
      54 <-316         0.00011
      54 <-317         0.00051
      54 <-318         0.00010
      54 <-319        -0.00029
      54 <-320         0.00022
      54 <-321         0.00028
      54 <-322         0.00013
      54 <-325         0.00020
      54 <-329         0.00013
      54 <-330         0.00011
      54 <-331         0.00022
      54 <-357        -0.00011
      54 <-368        -0.00012
      54 <-369         0.00010
      54 <-422        -0.00011
      54 <-520        -0.00011
      54 <-536         0.00016
      54 <-537        -0.00014
      54 <-538        -0.00016
      54 <-539        -0.00013
      54 <-543        -0.00010
      54 <-546        -0.00016
      54 <-655         0.00011
      54 <-666        -0.00019
      54 <-668         0.00010
      54 <-669        -0.00013
      54 <-672         0.00011
      54 <-673         0.00011
      54 <-700         0.00019
      54 <-702         0.00012
      54 <-704         0.00028
      54 <-705        -0.00012
      54 <-706        -0.00011
      55 <-178         0.00031
      55 <-188         0.00015
      55 <-193        -0.00030
      55 <-206        -0.00016
      55 <-207         0.00070
      55 <-214         0.00023
      55 <-215        -0.00029
      55 <-216        -0.00023
      55 <-217         0.00034
      55 <-218         0.00033
      55 <-219         0.00025
      55 <-221         0.00013
      55 <-226        -0.00017
      55 <-244        -0.00027
      55 <-247         0.00038
      55 <-248         0.00012
      55 <-249        -0.00020
      55 <-250         0.00022
      55 <-252         0.00012
      55 <-253         0.00010
      55 <-262        -0.00015
      55 <-264        -0.00020
      55 <-265         0.00011
      55 <-269        -0.00033
      55 <-272        -0.00010
      55 <-273         0.00033
      55 <-274        -0.00016
      55 <-275        -0.00013
      55 <-276         0.00055
      55 <-278        -0.00021
      55 <-279        -0.00013
      55 <-281        -0.00043
      55 <-283        -0.00036
      55 <-284        -0.00072
      55 <-285        -0.00038
      55 <-286         0.00013
      55 <-287        -0.00035
      55 <-288        -0.00043
      55 <-289         0.00027
      55 <-290        -0.00050
      55 <-294        -0.00026
      55 <-295         0.00012
      55 <-299        -0.00015
      55 <-300         0.00041
      55 <-303         0.00032
      55 <-304         0.00023
      55 <-306        -0.00011
      55 <-309        -0.00018
      55 <-315        -0.00016
      55 <-316         0.00011
      55 <-317        -0.00016
      55 <-318        -0.00011
      55 <-325         0.00024
      55 <-329        -0.00024
      55 <-330        -0.00014
      55 <-331        -0.00026
      55 <-332         0.00012
      55 <-355        -0.00016
      55 <-522        -0.00011
      55 <-542         0.00011
      55 <-543        -0.00011
      55 <-546        -0.00011
      55 <-645         0.00015
      55 <-685         0.00021
      55 <-686        -0.00020
      55 <-698        -0.00013
      55 <-700        -0.00013
      56 <-178         0.00014
      56 <-181        -0.00025
[truncated: 4,020,140 more chars]
