# Supplementary material for: D-O-A based organic phosphors for both aggregation-induced electrophosphorescence and host-free sensitization
Source: Nat Commun. 2023 Mar 25;14:1678. doi: 10.1038/s41467-023-37414-y (PMC10039947; doi:10.1038/s41467-023-37414-y)
Supplement: Supplementary file 3 — Source Data [file 41467_2023_37414_MOESM3_ESM.zip › Source data/Fig4c.Hole and electron distributions of S1 and Tn below S1/spin-orbit coupling matrix elements.out]

                                 *****************
                                 * O   R   C   A *
                                 *****************

           --- An Ab Initio, DFT and Semiempirical electronic structure package ---

                  #######################################################
                  #                        -***-                        #
                  #          Department of theory and spectroscopy      #
                  #               Directorship: Frank Neese             #
                  #        Max Planck Institute fuer Kohlenforschung    #
                  #                Kaiser Wilhelm Platz 1               #
                  #                 D-45470 Muelheim/Ruhr               #
                  #                      Germany                        #
                  #                                                     #
                  #                  All rights reserved                #
                  #                        -***-                        #
                  #######################################################


                         Program Version 4.1.0  - RELEASE  -


 With contributions from (in alphabetic order):
   Daniel Aravena         : Magnetic Properties
   Michael Atanasov       : Ab Initio Ligand Field Theory
   Alexander A. Auer      : GIAO ZORA
   Ute Becker             : Parallelization
   Giovanni Bistoni       : ED, Open-shell LED
   Martin Brehm           : Molecular dynamics
   Dmytro Bykov           : SCF Hessian
   Vijay G. Chilkuri      : MRCI spin determinant printing
   Dipayan Datta          : RHF DLPNO-CCSD density
   Achintya Kumar Dutta   : EOM-CC, STEOM-CC
   Dmitry Ganyushin       : Spin-Orbit,Spin-Spin,Magnetic field MRCI
   Miquel Garcia          : C-PCM Hessian
   Yang Guo               : DLPNO-NEVPT2, CIM, IAO-localization
   Andreas Hansen         : Spin unrestricted coupled pair/coupled cluster methods
   Benjamin Helmich-Paris : CASSCF linear response (MC-RPA)
   Lee Huntington         : MR-EOM, pCC
   Robert Izsak           : Overlap fitted RIJCOSX, COSX-SCS-MP3, EOM
   Christian Kollmar      : KDIIS, OOCD, Brueckner-CCSD(T), CCSD density
   Simone Kossmann        : Meta GGA functionals, TD-DFT gradient, OOMP2, MP2 Hessian
   Martin Krupicka        : AUTO-CI
   Lucas Lang             : DCDCAS
   Dagmar Lenk            : GEPOL surface, SMD
   Dimitrios Liakos       : Extrapolation schemes; parallel MDCI
   Dimitrios Manganas     : ROCIS; embedding schemes
   Dimitrios Pantazis     : SARC Basis sets
   Taras Petrenko         : DFT Hessian,TD-DFT gradient, ASA, ECA, R-Raman, ABS, FL, XAS/XES, NRVS
   Peter Pinski           : DLPNO-MP2, DLPNO-MP2 Gradient
   Christoph Reimann      : Effective Core Potentials
   Marius Retegan         : Local ZFS, SOC
   Christoph Riplinger    : Optimizer, TS searches, QM/MM, DLPNO-CCSD(T), (RO)-DLPNO pert. Triples
   Tobias Risthaus        : Range-separated hybrids, TD-DFT gradient, RPA, STAB
   Michael Roemelt        : Restricted open shell CIS
   Masaaki Saitow         : Open-shell DLPNO
   Barbara Sandhoefer     : DKH picture change effects
   Avijit Sen             : IP-ROCIS
   Kantharuban Sivalingam : CASSCF convergence, NEVPT2, FIC-MRCI
   Bernardo de Souza      : ESD, SOC TD-DFT
   Georgi Stoychev        : AutoAux, RI-MP2 NMR
   Willem Van den Heuvel  : Paramagnetic NMR
   Boris Wezisla          : Elementary symmetry handling
   Frank Wennmohs         : Technical directorship


 We gratefully acknowledge several colleagues who have allowed us to
 interface, adapt or use parts of their codes:
   Stefan Grimme, W. Hujo, H. Kruse,             : VdW corrections, initial TS optimization,
                  C. Bannwarth                     DFT functionals, gCP, sTDA/sTD-DF
   Ed Valeev                                     : LibInt (2-el integral package), F12 methods
   Garnet Chan, S. Sharma, J. Yang, R. Olivares  : DMRG
   Ulf Ekstrom                                   : XCFun DFT Library
   Mihaly Kallay                                 : mrcc  (arbitrary order and MRCC methods)
   Andreas Klamt, Michael Diedenhofen            : otool_cosmo (COSMO solvation model)
   Jiri Pittner, Ondrej Demel                    : Mk-CCSD
   Frank Weinhold                                : gennbo (NPA and NBO analysis)
   Christopher J. Cramer and Donald G. Truhlar   : smd solvation model
   Lars Goerigk                                  : TD-DFT with DH, B97 family of functionals
   V. Asgeirsson, H. Jonsson                     : NEB implementation
   FAccTs GmbH                                   : IRC, NEB, NEB-TS, Multilevel


 Your calculation uses the libint2 library for the computation of 2-el integrals
 For citations please refer to: http://libint.valeyev.net

 This ORCA versions uses:
   CBLAS   interface :  Fast vector & matrix operations
   LAPACKE interface :  Fast linear algebra routines
   SCALAPACK package :  Parallel linear algebra routines


----- Orbital basis set information -----
Your calculation utilizes the basis: 6-31G(d)
   H-He, Li-Ne : W. J. Hehre, R. Ditchfield and J.A. Pople, J. Chem. Phys. 56, 2257 (1972).
                 Note: He and Ne are unpublished basis sets taken from the Gaussian program.
                 Note: Li and B from J. D. Dill and J. A. Pople, J. Chem. Phys. 62, 2921 (1975).
   Na - Ar     : M. M. Francl, W. J. Pietro, W. J. Hehre, J. S. Binkley, M. S. Gordon, 
                 D. J. DeFrees and J. A. Pople, J. Chem. Phys. 77, 3654 (1982).
   K - Zn      : V. A. Rassolov, J. A. Pople, M. A. Ratner, and T. L. Windus, J. Chem. Phys. 109, 1223 (1998).

================================================================================
                                        WARNINGS
                       Please study these warnings very carefully!
================================================================================

INFO   : Checking CIS options ...

INFO   : Since TDDFT/CIS Mode == RPA_AOINTS, the TAMMDANCOFF/TDA keyword is ignored. 


WARNING: (CIS/TDDFT): Spin-orbit needs TRIPLETS set to TRUE
  ===> : ajusting flags

WARNING: CIS/ROCIS methods need fully converged wavefunctions
  ===> : Setting SCFConvForced true
         You can overwrite this default with %scf ConvForced false 


INFO   : the flag for use of LIBINT has been found!

================================================================================
                                       INPUT FILE
================================================================================
NAME = x1.inp
|  1> ! B3LYP/G 6-31g(d) Grid4 NoFinalGrid pal8
|  2> %TDDFT    NROOTS    5
|  3>                   DOSOC      TRUE
|  4>                   TDA            FALSE
|  5> END
|  6> 
|  7> * xyz 0 1
|  8>  O                  0.21250000    0.29250000    3.15650000
|  9>  N                  3.33750000   -2.47450000   -1.59050000
| 10>  N                 -5.22250000    1.45350000    3.69450000
| 11>  N                  1.10750000   -2.87250000   -2.33250000
| 12>  N                  2.94750000   -3.43550000   -3.73250000
| 13>  C                  7.95350000   -3.34550000   -3.36350000
| 14>  H                  8.88850000   -3.42550000   -3.50550000
| 15>  C                  7.07550000   -3.79350000   -4.31450000
| 16>  H                  7.41050000   -4.18250000   -5.11350000
| 17>  C                  5.70550000   -3.68750000   -4.13050000
| 18>  H                  5.10750000   -4.00050000   -4.79950000
| 19>  C                  5.21450000   -3.11950000   -2.96050000
| 20>  C                  3.75650000   -3.00550000   -2.74750000
| 21>  C                  2.00450000   -2.42850000   -1.43650000
| 22>  C                  1.51050000   -1.79650000   -0.20050000
| 23>  C                  2.39850000   -1.18250000    0.68750000
| 24>  H                  3.33350000   -1.23350000    0.52550000
| 25>  C                  1.94250000   -0.50650000    1.78850000
| 26>  H                  2.55650000   -0.09850000    2.38750000
| 27>  C                  0.57450000   -0.42250000    2.02450000
| 28>  C                 -1.15450000    0.59650000    3.30650000
| 29>  C                 -1.69650000    1.64250000    2.60750000
| 30>  H                 -1.13850000    2.15650000    2.03550000
| 31>  C                 -3.05250000    1.97250000    2.71550000
| 32>  C                 -3.83550000    1.19050000    3.57950000
| 33>  C                 -6.00350000    0.54850000    4.50050000
| 34>  C                 -6.36150000   -0.69050000    4.01150000
| 35>  H                 -6.11250000   -0.94650000    3.13050000
| 36>  C                 -7.08750000   -1.56250000    4.81350000
| 37>  H                 -7.32650000   -2.42250000    4.48850000
| 38>  C                 -7.46050000   -1.17250000    6.08450000
| 39>  H                 -7.97850000   -1.75750000    6.62350000
| 40>  C                 -5.87550000    2.30150000    2.77550000
| 41>  C                 -5.13650000    3.11550000    1.90550000
| 42>  C                 -5.84350000    3.93250000    1.02250000
| 43>  H                 -5.35750000    4.49650000    0.43250000
| 44>  C                 -7.23050000    3.95350000    0.97350000
| 45>  H                 -7.68450000    4.51850000    0.36050000
| 46>  C                 -7.93850000    3.13550000    1.83350000
| 47>  H                 -8.88850000    3.13350000    1.80650000
| 48>  C                 -7.27850000    2.32250000    2.73250000
| 49>  H                 -7.77650000    1.77250000    3.32650000
| 50>  C                 -3.61550000    3.19650000    1.99450000
| 51>  C                  0.15350000   -1.72350000    0.07650000
| 52>  H                 -0.46250000   -2.15050000   -0.50850000
| 53>  C                 -0.32550000   -1.04650000    1.18150000
| 54>  H                 -1.25850000   -1.00950000    1.35950000
| 55>  C                  1.63350000   -3.34450000   -3.46850000
| 56>  C                  7.47650000   -2.77650000   -2.19250000
| 57>  H                  8.08250000   -2.46350000   -1.53050000
| 58>  C                  6.10550000   -2.66850000   -1.99450000
| 59>  H                  5.77450000   -2.28150000   -1.19250000
| 60>  C                  0.70750000   -3.77750000   -4.53950000
| 61>  C                  1.21350000   -4.41350000   -5.67850000
| 62>  H                  2.14850000   -4.56650000   -5.75850000
| 63>  C                  0.36050000   -4.82150000   -6.69050000
| 64>  H                  0.70750000   -5.24950000   -7.46350000
| 65>  C                 -0.99750000   -4.60350000   -6.57150000
| 66>  H                 -1.58050000   -4.88850000   -7.26450000
| 67>  C                 -1.51650000   -3.97850000   -5.45750000
| 68>  H                 -2.45150000   -3.82850000   -5.38850000
| 69>  C                 -0.66350000   -3.56450000   -4.42950000
| 70>  H                 -1.01850000   -3.13850000   -3.65850000
| 71>  C                 -1.91050000   -0.13350000    4.18450000
| 72>  H                 -1.51950000   -0.83650000    4.69050000
| 73>  C                 -3.25550000    0.16950000    4.32150000
| 74>  H                 -3.78850000   -0.32850000    4.93050000
| 75>  C                 -3.26350000    4.45450000    2.80450000
| 76>  H                 -3.57850000    5.24950000    2.32650000
| 77>  H                 -2.29150000    4.50650000    2.92050000
| 78>  H                 -3.69550000    4.40850000    3.68350000
| 79>  C                 -2.97050000    3.32550000    0.59150000
| 80>  H                 -3.15350000    2.51450000    0.07250000
| 81>  H                 -2.00150000    3.43950000    0.68750000
| 82>  H                 -3.34650000    4.10250000    0.12850000
| 83>  C                 -6.36050000    0.94350000    5.77350000
| 84>  H                 -6.11650000    1.80250000    6.09850000
| 85>  C                 -7.08650000    0.05950000    6.57750000
| 86>  H                 -7.32250000    0.30850000    7.46350000
| 87> *
| 88> 
| 89> 
| 90> 
| 91> 
| 92>                          ****END OF INPUT****
================================================================================

                       ****************************
                       * Single Point Calculation *
                       ****************************

---------------------------------
CARTESIAN COORDINATES (ANGSTROEM)
---------------------------------
  O      0.212500    0.292500    3.156500
  N      3.337500   -2.474500   -1.590500
  N     -5.222500    1.453500    3.694500
  N      1.107500   -2.872500   -2.332500
  N      2.947500   -3.435500   -3.732500
  C      7.953500   -3.345500   -3.363500
  H      8.888500   -3.425500   -3.505500
  C      7.075500   -3.793500   -4.314500
  H      7.410500   -4.182500   -5.113500
  C      5.705500   -3.687500   -4.130500
  H      5.107500   -4.000500   -4.799500
  C      5.214500   -3.119500   -2.960500
  C      3.756500   -3.005500   -2.747500
  C      2.004500   -2.428500   -1.436500
  C      1.510500   -1.796500   -0.200500
  C      2.398500   -1.182500    0.687500
  H      3.333500   -1.233500    0.525500
  C      1.942500   -0.506500    1.788500
  H      2.556500   -0.098500    2.387500
  C      0.574500   -0.422500    2.024500
  C     -1.154500    0.596500    3.306500
  C     -1.696500    1.642500    2.607500
  H     -1.138500    2.156500    2.035500
  C     -3.052500    1.972500    2.715500
  C     -3.835500    1.190500    3.579500
  C     -6.003500    0.548500    4.500500
  C     -6.361500   -0.690500    4.011500
  H     -6.112500   -0.946500    3.130500
  C     -7.087500   -1.562500    4.813500
  H     -7.326500   -2.422500    4.488500
  C     -7.460500   -1.172500    6.084500
  H     -7.978500   -1.757500    6.623500
  C     -5.875500    2.301500    2.775500
  C     -5.136500    3.115500    1.905500
  C     -5.843500    3.932500    1.022500
  H     -5.357500    4.496500    0.432500
  C     -7.230500    3.953500    0.973500
  H     -7.684500    4.518500    0.360500
  C     -7.938500    3.135500    1.833500
  H     -8.888500    3.133500    1.806500
  C     -7.278500    2.322500    2.732500
  H     -7.776500    1.772500    3.326500
  C     -3.615500    3.196500    1.994500
  C      0.153500   -1.723500    0.076500
  H     -0.462500   -2.150500   -0.508500
  C     -0.325500   -1.046500    1.181500
  H     -1.258500   -1.009500    1.359500
  C      1.633500   -3.344500   -3.468500
  C      7.476500   -2.776500   -2.192500
  H      8.082500   -2.463500   -1.530500
  C      6.105500   -2.668500   -1.994500
  H      5.774500   -2.281500   -1.192500
  C      0.707500   -3.777500   -4.539500
  C      1.213500   -4.413500   -5.678500
  H      2.148500   -4.566500   -5.758500
  C      0.360500   -4.821500   -6.690500
  H      0.707500   -5.249500   -7.463500
  C     -0.997500   -4.603500   -6.571500
  H     -1.580500   -4.888500   -7.264500
  C     -1.516500   -3.978500   -5.457500
  H     -2.451500   -3.828500   -5.388500
  C     -0.663500   -3.564500   -4.429500
  H     -1.018500   -3.138500   -3.658500
  C     -1.910500   -0.133500    4.184500
  H     -1.519500   -0.836500    4.690500
  C     -3.255500    0.169500    4.321500
  H     -3.788500   -0.328500    4.930500
  C     -3.263500    4.454500    2.804500
  H     -3.578500    5.249500    2.326500
  H     -2.291500    4.506500    2.920500
  H     -3.695500    4.408500    3.683500
  C     -2.970500    3.325500    0.591500
  H     -3.153500    2.514500    0.072500
  H     -2.001500    3.439500    0.687500
  H     -3.346500    4.102500    0.128500
  C     -6.360500    0.943500    5.773500
  H     -6.116500    1.802500    6.098500
  C     -7.086500    0.059500    6.577500
  H     -7.322500    0.308500    7.463500

----------------------------
CARTESIAN COORDINATES (A.U.)
----------------------------
  NO LB      ZA    FRAG     MASS         X           Y           Z
   0 O     8.0000    0    15.999    0.401567    0.552745    5.964921
   1 N     7.0000    0    14.007    6.306961   -4.676127   -3.005609
   2 N     7.0000    0    14.007   -9.869095    2.746717    6.981593
   3 N     7.0000    0    14.007    2.092872   -5.428238   -4.407786
   4 N     7.0000    0    14.007    5.569968   -6.492154   -7.053403
   5 C     6.0000    0    12.011   15.029937   -6.322079   -6.356094
   6 H     1.0000    0     1.008   16.796831   -6.473257   -6.624435
   7 C     6.0000    0    12.011   13.370757   -7.168676   -8.153223
   8 H     1.0000    0     1.008   14.003816   -7.903780   -9.663115
   9 C     6.0000    0    12.011   10.781832   -6.968365   -7.805514
  10 H     1.0000    0     1.008    9.651776   -7.559849   -9.069741
  11 C     6.0000    0    12.011    9.853977   -5.895001   -5.594534
  12 C     6.0000    0    12.011    7.098756   -5.679572   -5.192023
  13 C     6.0000    0    12.011    3.787956   -4.589200   -2.714592
  14 C     6.0000    0    12.011    2.854431   -3.394893   -0.378890
  15 C     6.0000    0    12.011    4.532508   -2.234601    1.299187
  16 H     1.0000    0     1.008    6.299402   -2.330977    0.993051
  17 C     6.0000    0    12.011    3.670793   -0.957146    3.379775
  18 H     1.0000    0     1.008    4.831085   -0.186138    4.511721
  19 C     6.0000    0    12.011    1.085648   -0.798409    3.825751
  20 C     6.0000    0    12.011   -2.181689    1.127222    6.248379
  21 C     6.0000    0    12.011   -3.205920    3.103875    4.927461
  22 H     1.0000    0     1.008   -2.151453    4.075194    3.846538
  23 C     6.0000    0    12.011   -5.768389    3.727485    5.131551
  24 C     6.0000    0    12.011   -7.248045    2.249719    6.764275
  25 C     6.0000    0    12.011  -11.344971    1.036515    8.504712
  26 C     6.0000    0    12.011  -12.021493   -1.304856    7.580636
  27 H     1.0000    0     1.008  -11.550951   -1.788626    5.915788
  28 C     6.0000    0    12.011  -13.393434   -2.952697    9.096197
  29 H     1.0000    0     1.008  -13.845079   -4.577862    8.482036
  30 C     6.0000    0    12.011  -14.098302   -2.215704   11.498039
  31 H     1.0000    0     1.008  -15.077180   -3.321194   12.516601
  32 C     6.0000    0    12.011  -11.103086    4.349205    5.244935
  33 C     6.0000    0    12.011   -9.706578    5.887442    3.600873
  34 C     6.0000    0    12.011  -11.042615    7.431348    1.932245
  35 H     1.0000    0     1.008  -10.124208    8.497154    0.817307
  36 C     6.0000    0    12.011  -13.663665    7.471032    1.839648
  37 H     1.0000    0     1.008  -14.521600    8.538728    0.681246
  38 C     6.0000    0    12.011  -15.001591    5.925236    3.464813
  39 H     1.0000    0     1.008  -16.796831    5.921457    3.413790
  40 C     6.0000    0    12.011  -13.754372    4.388889    5.163677
  41 H     1.0000    0     1.008  -14.695455    3.349540    6.286174
  42 C     6.0000    0    12.011   -6.832305    6.040510    3.769059
  43 C     6.0000    0    12.011    0.290073   -3.256943    0.144564
  44 H     1.0000    0     1.008   -0.873998   -4.063856   -0.960926
  45 C     6.0000    0    12.011   -0.615106   -1.977598    2.232711
  46 H     1.0000    0     1.008   -2.378220   -1.907679    2.569083
  47 C     6.0000    0    12.011    3.086868   -6.320189   -6.554515
  48 C     6.0000    0    12.011   14.128537   -5.246825   -4.143225
  49 H     1.0000    0     1.008   15.273711   -4.655340   -2.892226
  50 C     6.0000    0    12.011   11.537723   -5.042734   -3.769059
  51 H     1.0000    0     1.008   10.912224   -4.311410   -2.253498
  52 C     6.0000    0    12.011    1.336981   -7.138440   -8.578412
  53 C     6.0000    0    12.011    2.293183   -8.340306  -10.730810
  54 H     1.0000    0     1.008    4.060077   -8.629434  -10.881988
  55 C     6.0000    0    12.011    0.681246   -9.111315  -12.643213
  56 H     1.0000    0     1.008    1.336981   -9.920117  -14.103971
  57 C     6.0000    0    12.011   -1.885002   -8.699354  -12.418335
  58 H     1.0000    0     1.008   -2.986712   -9.237926  -13.727915
  59 C     6.0000    0    12.011   -2.865770   -7.518275  -10.313180
  60 H     1.0000    0     1.008   -4.632664   -7.234817  -10.182789
  61 C     6.0000    0    12.011   -1.253833   -6.735929   -8.370542
  62 H     1.0000    0     1.008   -1.924686   -5.930905   -6.913563
  63 C     6.0000    0    12.011   -3.610322   -0.252278    7.907559
  64 H     1.0000    0     1.008   -2.871439   -1.580756    8.863760
  65 C     6.0000    0    12.011   -6.152003    0.320309    8.166451
  66 H     1.0000    0     1.008   -7.159227   -0.620775    9.317295
  67 C     6.0000    0    12.011   -6.167121    8.417785    5.299737
  68 H     1.0000    0     1.008   -6.762385    9.920117    4.396448
  69 H     1.0000    0     1.008   -4.330307    8.516051    5.518945
  70 H     1.0000    0     1.008   -6.983483    8.330858    6.960806
  71 C     6.0000    0    12.011   -5.613431    6.284284    1.117773
  72 H     1.0000    0     1.008   -5.959251    4.751716    0.137005
  73 H     1.0000    0     1.008   -3.782287    6.499713    1.299187
  74 H     1.0000    0     1.008   -6.323969    7.752601    0.242830
  75 C     6.0000    0    12.011  -12.019603    1.782957   10.910334
  76 H     1.0000    0     1.008  -11.558510    3.406231   11.524495
  77 C     6.0000    0    12.011  -13.391544    0.112439   12.429674
  78 H     1.0000    0     1.008  -13.837520    0.582981   14.103971

--------------------------------
INTERNAL COORDINATES (ANGSTROEM)
--------------------------------
 O      0   0   0     0.000000000000     0.00000000     0.00000000
 N      1   0   0     6.321069767057     0.00000000     0.00000000
 N      1   2   0     5.583600093130   130.13574588     0.00000000
 N      2   1   3     2.383666923041    81.04557756   350.85022508
 N      4   2   1     2.379615305044    59.95075662   173.60255889
 C      5   4   2     5.020388132406   136.34705925     3.46290759
 H      6   5   4     0.949099046465   165.88626518   176.55064633
 C      6   5   4     1.369667477894    45.88574940   175.20442853
 H      8   6   5     0.949708902770   119.47235269   179.58461969
 C      8   6   5     1.386359260798   121.08478057   359.63791656
 H     10   8   6     0.950333625628   120.21284676   179.84914665
 C     10   8   6     1.390181642808   119.46975545   359.87719001
 C      2   1   3     1.340213042766   167.50503596    15.42049228
 C      2   1   3     1.342654460388    53.70400611   348.12237485
 C     14   2   1     1.473484305990   116.34377164   356.29551635
 C     15  14   2     1.397885546102   120.54958630     5.40511961
 H     16  15  14     0.950299952647   119.54804765   355.18341460
 C     16  15  14     1.370077735021   121.04946674   175.12905974
 H     18  16  15     0.949874202197   120.23526138   179.58847624
 C      1   2   3     1.386972602469    14.62054611    17.69916766
 C      1   2   3     1.408405126375   130.86747957   359.75760563
 C     21   1   2     1.369847071757   119.63710392   285.61317532
 H     22  21   1     0.950128412374   119.20361662   359.36513315
 C     22  21   1     1.399749977675   121.59742769   179.36624024
 C     24  22  21     1.403961894070   117.15782480     0.41801305
 C      3   1   2     1.441742695490   116.78438902   100.33012146
 C     26   3   1     1.379277347019   120.41600117   284.78350784
 H     27  26   3     0.950630317211   120.16460759   358.51275308
 C     27  26   3     1.389483357223   119.65182416   178.49007082
 H     29  27  26     0.949918943910   120.14224172   180.91910037
 C     29  27  26     1.380822218825   119.68138148     0.96402667
 H     31  29  27     0.949247070051   119.73597705   178.19007609
 C      3   1   2     1.410699826327   120.85006222   299.96163866
 C     33   3   1     1.402004636226   120.61511182   344.88785272
 C     34  33   3     1.395359093567   117.74647064   180.09778714
 H     35  34  33     0.949943156194   118.77957134   179.39174064
 C     35  34  33     1.388024135237   122.51386886   359.43151450
 H     37  35  34     0.949268139147   120.64464083   180.14548884
 C     37  35  34     1.382023154654   118.75020937     0.10123935
 H     39  37  35     0.950385711172   119.71272167   180.51876139
 C     39  37  35     1.380134051460   120.59860411     0.59763943
 H     41  39  37     0.950442002439   119.82903176   179.22221920
 C     34  33   3     1.525753256592   121.33802677   355.12680429
 C     15  14   2     1.386905548334   121.20768736   181.56467697
 H     44  15  14     0.950794404695   119.16884486     4.93702021
 C     44  15  14     1.381591473627   121.65198297   184.90237413
 H     46  44  15     0.950548262846   120.60696960   180.30170167
 C      4   2   1     1.337892372353    87.44414524   173.01928680
 C      6   5   4     1.386553641227    74.12128676   355.61506375
 H     49   6   5     0.950499342451   120.26530290   180.40868723
 C     12  10   8     1.389402029652   119.42438149   359.94690421
 H     51  12  10     0.950017894568   119.71818978   180.14211478
 C     48   4   2     1.480542468151   118.13189741   182.47957184
 C     53  48   4     1.399233004185   119.70945662   187.12151968
 H     54  53  48     0.950807025637   119.81804477     0.15024313
 C     54  53  48     1.384997111910   120.39582263   180.15896525
 H     56  54  53     0.949274459785   120.17818711   179.74809833
 C     56  54  53     1.380524900174   119.75775352   359.75215484
 H     58  56  54     0.949401390351   119.58597885   180.33801246
 C     58  56  54     1.378761038034   120.76455827     0.25335141
 H     60  58  56     0.949466165801   120.06761958   179.60032802
 C     53  48   4     1.391800991521   120.94192047     6.94799845
 H     62  53  48     0.949706270380   120.06769082   359.80520414
 C     21   1   2     1.369423236257   119.27815795   107.74809721
 H     64  21   1     0.950329416571   120.56900249     0.18196600
 C     64  21   1     1.385497383614   118.86443332   180.24605850
 H     66  64  21     0.950249440936   119.55575907   180.24333890
 C     43  34  33     1.537064735136   107.60686203   262.12319860
 H     68  43  34     0.979660145152   109.47591487   296.91460594
 H     68  43  34     0.980277511728   109.44178049   176.91619066
 H     68  43  34     0.980500382458   109.45887456    56.94605358
 C     43  34  33     1.549540254398   111.50361805   143.51943605
 H     72  43  34     0.980087241015   109.44220335   295.88131886
 H     72  43  34     0.980394308429   109.41667276   175.98544997
 H     72  43  34     0.979527437084   109.52579992    55.97722603
 C     26   3   1     1.379856151923   118.43845716   103.68036311
 H     76  26   3     0.950285220342   120.52073426     1.71303847
 C     31  29  27     1.378676539294   120.54809571   358.17143048
 H     78  31  29     0.950101573517   120.01821611   182.04204495

---------------------------
INTERNAL COORDINATES (A.U.)
---------------------------
 O      0   0   0     0.000000000000     0.00000000     0.00000000
 N      1   0   0    11.945090733147     0.00000000     0.00000000
 N      1   2   0    10.551475017353   130.13574588     0.00000000
 N      2   1   3     4.504477679034    81.04557756   350.85022508
 N      4   2   1     4.496821230621    59.95075662   173.60255889
 C      5   4   2     9.487158656235   136.34705925     3.46290759
 H      6   5   4     1.793537271784   165.88626518   176.55064633
 C      6   5   4     2.588296427758    45.88574940   175.20442853
 H      8   6   5     1.794689733182   119.47235269   179.58461969
 C      8   6   5     2.619839326133   121.08478057   359.63791656
 H     10   8   6     1.795870288294   120.21284676   179.84914665
 C     10   8   6     2.627062581312   119.46975545   359.87719001
 C      2   1   3     2.532635611937   167.50503596    15.42049228
 C      2   1   3     2.537249222621    53.70400611   348.12237485
 C     14   2   1     2.784481800953   116.34377164   356.29551635
 C     15  14   2     2.641620848699   120.54958630     5.40511961
 H     16  15  14     1.795806655580   119.54804765   355.18341460
 C     16  15  14     2.589071701373   121.04946674   175.12905974
 H     18  16  15     1.795002103830   120.23526138   179.58847624
 C      1   2   3     2.620998373919    14.62054611    17.69916766
 C      1   2   3     2.661499974460   130.86747957   359.75760563
 C     21   1   2     2.588635810974   119.63710392   285.61317532
 H     22  21   1     1.795482491444   119.20361662   359.36513315
 C     22  21   1     2.645144113767   121.59742769   179.36624024
 C     24  22  21     2.653103482253   117.15782480     0.41801305
 C      3   1   2     2.724498850058   116.78438902   100.33012146
 C     26   3   1     2.606456448588   120.41600117   284.78350784
 H     27  26   3     1.796430954131   120.16460759   358.51275308
 C     27  26   3     2.625743012793   119.65182416   178.49007082
 H     29  27  26     1.795086653415   120.14224172   180.91910037
 C     29  27  26     2.609375833212   119.68138148     0.96402667
 H     31  29  27     1.793816995823   119.73597705   178.19007609
 C      3   1   2     2.665836328929   120.85006222   299.96163866
 C     33   3   1     2.649404800956   120.61511182   344.88785272
 C     34  33   3     2.636846545318   117.74647064   180.09778714
 H     35  34  33     1.795132408000   118.77957134   179.39174064
 C     35  34  33     2.622985482871   122.51386886   359.43151450
 H     37  35  34     1.793856810645   120.64464083   180.14548884
 C     37  35  34     2.611645273034   118.75020937     0.10123935
 H     39  37  35     1.795968715707   119.71272167   180.51876139
 C     39  37  35     2.608075385359   120.59860411     0.59763943
 H     41  39  37     1.796075090785   119.82903176   179.22221920
 C     34  33   3     2.883255802897   121.33802677   355.12680429
 C     15  14   2     2.620871659967   121.20768736   181.56467697
 H     44  15  14     1.796741034539   119.16884486     4.93702021
 C     44  15  14     2.610829514117   121.65198297   184.90237413
 H     46  44  15     1.796275893854   120.60696960   180.30170167
 C      4   2   1     2.528250180409    87.44414524   173.01928680
 C      6   5   4     2.620206651910    74.12128676   355.61506375
 H     49   6   5     1.796183447705   120.26530290   180.40868723
 C     12  10   8     2.625589325956   119.42438149   359.94690421
 H     51  12  10     1.795273643059   119.71818978   180.14211478
 C     48   4   2     2.797819794446   118.13189741   182.47957184
 C     53  48   4     2.644167175453   119.70945662   187.12151968
 H     54  53  48     1.796764884661   119.81804477     0.15024313
 C     54  53  48     2.617265237782   120.39582263   180.15896525
 H     56  54  53     1.793868754920   120.17818711   179.74809833
 C     56  54  53     2.608813982388   119.75775352   359.75215484
 H     58  56  54     1.794108618927   119.58597885   180.33801246
 C     58  56  54     2.605480766005   120.76455827     0.25335141
 H     60  58  56     1.794231026787   120.06761958   179.60032802
 C     53  48   4     2.630122706896   120.94192047     6.94799845
 H     62  53  48     1.794684758687   120.06769082   359.80520414
 C     21   1   2     2.587834877953   119.27815795   107.74809721
 H     64  21   1     1.795862334328   120.56900249     0.18196600
 C     64  21   1     2.618210614294   118.86443332   180.24605850
 H     66  64  21     1.795711202282   119.55575907   180.24333890
 C     43  34  33     2.904631399516   107.60686203   262.12319860
 H     68  43  34     1.851289378656   109.47591487   296.91460594
 H     68  43  34     1.852456032408   109.44178049   176.91619066
 H     68  43  34     1.852877197050   109.45887456    56.94605358
 C     43  34  33     2.928206714299   111.50361805   143.51943605
 H     72  43  34     1.852096472868   109.44220335   295.88131886
 H     72  43  34     1.852676746186   109.41667276   175.98544997
 H     72  43  34     1.851038596750   109.52579992    55.97722603
 C     26   3   1     2.607550231341   118.43845716   103.68036311
 H     76  26   3     1.795778815559   120.52073426     1.71303847
 C     31  29  27     2.605321086528   120.54809571   358.17143048
 H     78  31  29     1.795431773355   120.01821611   182.04204495

---------------------
BASIS SET INFORMATION
---------------------
There are 4 groups of distinct atoms

 Group   1 Type O   : 10s4p1d contracted to 3s2p1d pattern {631/31/1}
 Group   2 Type N   : 10s4p1d contracted to 3s2p1d pattern {631/31/1}
 Group   3 Type C   : 10s4p1d contracted to 3s2p1d pattern {631/31/1}
 Group   4 Type H   : 4s contracted to 2s pattern {31}

Atom   0O    basis set group =>   1
Atom   1N    basis set group =>   2
Atom   2N    basis set group =>   2
Atom   3N    basis set group =>   2
Atom   4N    basis set group =>   2
Atom   5C    basis set group =>   3
Atom   6H    basis set group =>   4
Atom   7C    basis set group =>   3
Atom   8H    basis set group =>   4
Atom   9C    basis set group =>   3
Atom  10H    basis set group =>   4
Atom  11C    basis set group =>   3
Atom  12C    basis set group =>   3
Atom  13C    basis set group =>   3
Atom  14C    basis set group =>   3
Atom  15C    basis set group =>   3
Atom  16H    basis set group =>   4
Atom  17C    basis set group =>   3
Atom  18H    basis set group =>   4
Atom  19C    basis set group =>   3
Atom  20C    basis set group =>   3
Atom  21C    basis set group =>   3
Atom  22H    basis set group =>   4
Atom  23C    basis set group =>   3
Atom  24C    basis set group =>   3
Atom  25C    basis set group =>   3
Atom  26C    basis set group =>   3
Atom  27H    basis set group =>   4
Atom  28C    basis set group =>   3
Atom  29H    basis set group =>   4
Atom  30C    basis set group =>   3
Atom  31H    basis set group =>   4
Atom  32C    basis set group =>   3
Atom  33C    basis set group =>   3
Atom  34C    basis set group =>   3
Atom  35H    basis set group =>   4
Atom  36C    basis set group =>   3
Atom  37H    basis set group =>   4
Atom  38C    basis set group =>   3
Atom  39H    basis set group =>   4
Atom  40C    basis set group =>   3
Atom  41H    basis set group =>   4
Atom  42C    basis set group =>   3
Atom  43C    basis set group =>   3
Atom  44H    basis set group =>   4
Atom  45C    basis set group =>   3
Atom  46H    basis set group =>   4
Atom  47C    basis set group =>   3
Atom  48C    basis set group =>   3
Atom  49H    basis set group =>   4
Atom  50C    basis set group =>   3
Atom  51H    basis set group =>   4
Atom  52C    basis set group =>   3
Atom  53C    basis set group =>   3
Atom  54H    basis set group =>   4
Atom  55C    basis set group =>   3
Atom  56H    basis set group =>   4
Atom  57C    basis set group =>   3
Atom  58H    basis set group =>   4
Atom  59C    basis set group =>   3
Atom  60H    basis set group =>   4
Atom  61C    basis set group =>   3
Atom  62H    basis set group =>   4
Atom  63C    basis set group =>   3
Atom  64H    basis set group =>   4
Atom  65C    basis set group =>   3
Atom  66H    basis set group =>   4
Atom  67C    basis set group =>   3
Atom  68H    basis set group =>   4
Atom  69H    basis set group =>   4
Atom  70H    basis set group =>   4
Atom  71C    basis set group =>   3
Atom  72H    basis set group =>   4
Atom  73H    basis set group =>   4
Atom  74H    basis set group =>   4
Atom  75C    basis set group =>   3
Atom  76H    basis set group =>   4
Atom  77C    basis set group =>   3
Atom  78H    basis set group =>   4


           ************************************************************
           *        Program running with 8 parallel MPI-processes     *
           *              working on a common directory               *
           ************************************************************
------------------------------------------------------------------------------
                           ORCA GTO INTEGRAL CALCULATION
------------------------------------------------------------------------------

                         BASIS SET STATISTICS AND STARTUP INFO

 # of primitive gaussian shells          ...  833
 # of primitive gaussian functions       ... 1397
 # of contracted shells                  ...  346
 # of contracted basis functions         ...  722
 Highest angular momentum                ...    2
 Maximum contraction depth               ...    6
 Integral package used                   ... LIBINT
 Integral threshhold            Thresh   ...  1.000e-10
 Primitive cut-off              TCut     ...  1.000e-11


------------------------------ INTEGRAL EVALUATION ----------------------------


 * One electron integrals 
 Pre-screening matrix                    ... done
 Shell pair data                         ... done (   0.010 sec)


           ************************************************************
           *        Program running with 8 parallel MPI-processes     *
           *              working on a common directory               *
           ************************************************************
-------------------------------------------------------------------------------
                                 ORCA SCF
-------------------------------------------------------------------------------

------------
SCF SETTINGS
------------
Hamiltonian:
 Density Functional     Method          .... DFT(GTOs)
 Exchange Functional    Exchange        .... B88
   X-Alpha parameter    XAlpha          ....  0.666667
   Becke's b parameter  XBeta           ....  0.004200
 Correlation Functional Correlation     .... LYP
 LDA part of GGA corr.  LDAOpt          .... VWN-3
 Gradients option       PostSCFGGA      .... off
 Hybrid DFT is turned on
   Fraction HF Exchange ScalHFX         ....  0.200000
   Scaling of DF-GGA-X  ScalDFX         ....  0.720000
   Scaling of DF-GGA-C  ScalDFC         ....  0.810000
   Scaling of DF-LDA-C  ScalLDAC        ....  1.000000
   Perturbative correction              ....  0.000000
   Density functional embedding theory  .... OFF
   NL short-range parameter             ....  4.800000


General Settings:
 Integral files         IntName         .... x1
 Hartree-Fock type      HFTyp           .... RHF
 Total Charge           Charge          ....    0
 Multiplicity           Mult            ....    1
 Number of Electrons    NEL             ....  320
 Basis Dimension        Dim             ....  722
 Nuclear Repulsion      ENuc            ....   5020.3216019207 Eh

Convergence Acceleration:
 DIIS                   CNVDIIS         .... on
   Start iteration      DIISMaxIt       ....    12
   Startup error        DIISStart       ....  0.200000
   # of expansion vecs  DIISMaxEq       ....     5
   Bias factor          DIISBfac        ....   1.050
   Max. coefficient     DIISMaxC        ....  10.000
 Newton-Raphson         CNVNR           .... off
 SOSCF                  CNVSOSCF        .... on
   Start iteration      SOSCFMaxIt      ....   150
   Startup grad/error   SOSCFStart      ....  0.003300
 Level Shifting         CNVShift        .... on
   Level shift para.    LevelShift      ....    0.2500
   Turn off err/grad.   ShiftErr        ....    0.0010
 Zerner damping         CNVZerner       .... off
 Static damping         CNVDamp         .... on
   Fraction old density DampFac         ....    0.7000
   Max. Damping (<1)    DampMax         ....    0.9800
   Min. Damping (>=0)   DampMin         ....    0.0000
   Turn off err/grad.   DampErr         ....    0.1000
 Fernandez-Rico         CNVRico         .... off

SCF Procedure:
 Maximum # iterations   MaxIter         ....   125
 SCF integral mode      SCFMode         .... Direct
   Integral package                     .... LIBINT
 Reset frequency        DirectResetFreq ....    20
 Integral Threshold     Thresh          ....  1.000e-10 Eh
 Primitive CutOff       TCut            ....  1.000e-11 Eh

Convergence Tolerance:
 Convergence Check Mode ConvCheckMode   .... Total+1el-Energy
 Convergence forced     ConvForced      .... 1
 Energy Change          TolE            ....  1.000e-06 Eh
 1-El. energy change                    ....  1.000e-03 Eh
 Orbital Gradient       TolG            ....  5.000e-05
 Orbital Rotation angle TolX            ....  5.000e-05
 DIIS Error             TolErr          ....  1.000e-06


Diagonalization of the overlap matrix:
Smallest eigenvalue                        ... 2.911e-04
Time for diagonalization                   ...    0.098 sec
Threshold for overlap eigenvalues          ... 1.000e-08
Number of eigenvalues below threshold      ... 0
Time for construction of square roots      ...    0.060 sec
Total time needed                          ...    0.160 sec

-------------------
DFT GRID GENERATION
-------------------

General Integration Accuracy     IntAcc      ...  4.670
Radial Grid Type                 RadialGrid  ... Gauss-Chebyshev
Angular Grid (max. acc.)         AngularGrid ... Lebedev-302
Angular grid pruning method      GridPruning ... 3 (G Style)
Weight generation scheme         WeightScheme... Becke
Basis function cutoff            BFCut       ...    1.0000e-10
Integration weight cutoff        WCut        ...    1.0000e-14
Grids for H and He will be reduced by one unit

# of grid points (after initial pruning)     ... 400572 (   0.0 sec)
# of grid points (after weights+screening)   ... 342267 (   1.4 sec)
nearest neighbour list constructed           ...    0.0 sec
Grid point re-assignment to atoms done       ...    0.1 sec
Grid point division into batches done        ...    1.2 sec
Reduced shell lists constructed in    1.8 sec

Total number of grid points                  ...   342267
Total number of batches                      ...     5388
Average number of points per batch           ...       63
Average number of grid points per atom       ...     4332
Average number of shells per batch           ...    71.85 (20.77%)
Average number of basis functions per batch  ...   152.17 (21.08%)
Average number of large shells per batch     ...    46.90 (65.28%)
Average number of large basis fcns per batch ...   101.83 (66.92%)
Maximum spatial batch extension              ...  17.57, 20.64, 16.79 au
Average spatial batch extension              ...   0.23,  0.27,  0.25 au

Time for grid setup =    3.440 sec

------------------------------
INITIAL GUESS: MODEL POTENTIAL
------------------------------
Loading Hartree-Fock densities                     ... done
Calculating cut-offs                               ... done
Setting up the integral package                    ... done
Initializing the effective Hamiltonian             ... done
Starting the Coulomb interaction                   ... done (   0.6 sec)
Reading the grid                                   ... done
Mapping shells                                     ... done
Starting the XC term evaluation                    ... done (   0.7 sec)
  promolecular density results
     # of electrons  =    319.985142840
     EX              =   -260.893118048
     EC              =    -10.926104829
     EX+EC           =   -271.819222877
Transforming the Hamiltonian                       ... done (   0.1 sec)
Diagonalizing the Hamiltonian                      ... done (   0.1 sec)
Back transforming the eigenvectors                 ... done (   0.0 sec)
Now organizing SCF variables                       ... done
                      ------------------
                      INITIAL GUESS DONE (   5.1 sec)
                      ------------------
--------------
SCF ITERATIONS
--------------
ITER       Energy         Delta-E        Max-DP      RMS-DP      [F,P]     Damp
               ***  Starting incremental Fock matrix formation  ***
  0  -1912.3759621208   0.000000000000 0.07286652  0.00116073  0.2047190 0.7000
  1  -1912.8642550952  -0.488292974448 0.04962626  0.00084449  0.1118245 0.7000
                               ***Turning on DIIS***
  2  -1913.0876161310  -0.223361035753 0.08086167  0.00153879  0.0479183 0.0000
  3  -1913.4302196145  -0.342603483559 0.03576417  0.00056007  0.0549196 0.0000
  4  -1913.4969550187  -0.066735404165 0.01029748  0.00019167  0.0100795 0.0000
                      *** Initiating the SOSCF procedure ***
                           *** Shutting down DIIS ***
                      *** Re-Reading the Fockian *** 
                      *** Removing any level shift *** 
ITER      Energy       Delta-E        Grad      Rot      Max-DP    RMS-DP
  5  -1913.50034584  -0.0033908263  0.000928  0.000928  0.003056  0.000055
               *** Restarting incremental Fock matrix formation ***
  6  -1913.50053119  -0.0001853465  0.000549  0.002509  0.002830  0.000029
  7  -1913.50051536   0.0000158300  0.001294  0.001972  0.001648  0.000015
  8  -1913.50054743  -0.0000320693  0.000191  0.000587  0.000489  0.000008
  9  -1913.50054555   0.0000018819  0.000237  0.000359  0.000371  0.000004
 10  -1913.50054904  -0.0000034950  0.000021  0.000093  0.000087  0.000001
 11  -1913.50054899   0.0000000539  0.000038  0.000056  0.000057  0.000001
                  ***Gradient check signals convergence***
              ***Rediagonalizing the Fockian in SOSCF/NRSCF***

               *****************************************************
               *                     SUCCESS                       *
               *           SCF CONVERGED AFTER  12 CYCLES          *
               *****************************************************


----------------
TOTAL SCF ENERGY
----------------

Total Energy       :        -1913.50054910 Eh          -52068.99708 eV

Components:
Nuclear Repulsion  :         5020.32160192 Eh          136609.89590 eV
Electronic Energy  :        -6933.82215102 Eh         -188678.89298 eV
One Electron Energy:       -12580.89285212 Eh         -342343.49891 eV
Two Electron Energy:         5647.07070110 Eh          153664.60593 eV

Virial components:
Potential Energy   :        -3823.09022265 Eh         -104031.57382 eV
Kinetic Energy     :         1909.58967355 Eh           51962.57674 eV
Virial Ratio       :            2.00204802


DFT components:
N(Alpha)           :      160.000269153715 electrons
N(Beta)            :      160.000269153715 electrons
N(Total)           :      320.000538307430 electrons
E(X)               :     -211.200895054987 Eh       
E(C)               :      -14.055030938721 Eh       
E(XC)              :     -225.255925993708 Eh       
DFET-embed. en.    :        0.000000000000 Eh       

---------------
SCF CONVERGENCE
---------------

  Last Energy change         ...   -1.1148e-07  Tolerance :   1.0000e-06
  Last MAX-Density change    ...    3.3002e-05  Tolerance :   1.0000e-05
  Last RMS-Density change    ...    3.3052e-07  Tolerance :   1.0000e-06
  Last Orbital Gradient      ...    6.0474e-06  Tolerance :   5.0000e-05
  Last Orbital Rotation      ...    2.1345e-05  Tolerance :   5.0000e-05

             **** THE GBW FILE WAS UPDATED (x1.gbw) ****
             **** DENSITY FILE WAS UPDATED (x1.scfp.tmp) ****
             **** ENERGY FILE WAS UPDATED (x1.en.tmp) ****
----------------
ORBITAL ENERGIES
----------------

  NO   OCC          E(Eh)            E(eV) 
   0   2.0000     -19.176660      -521.8234 
   1   2.0000     -14.360747      -390.7758 
   2   2.0000     -14.326036      -389.8312 
   3   2.0000     -14.324902      -389.8004 
   4   2.0000     -14.324862      -389.7993 
   5   2.0000     -10.261387      -279.2265 
   6   2.0000     -10.261302      -279.2242 
   7   2.0000     -10.261001      -279.2160 
   8   2.0000     -10.243329      -278.7351 
   9   2.0000     -10.227706      -278.3100 
  10   2.0000     -10.222832      -278.1774 
  11   2.0000     -10.222789      -278.1762 
  12   2.0000     -10.219489      -278.0864 
  13   2.0000     -10.198059      -277.5033 
  14   2.0000     -10.187425      -277.2139 
  15   2.0000     -10.184433      -277.1325 
  16   2.0000     -10.183138      -277.0973 
  17   2.0000     -10.178405      -276.9685 
  18   2.0000     -10.178340      -276.9667 
  19   2.0000     -10.177964      -276.9565 
  20   2.0000     -10.177923      -276.9554 
  21   2.0000     -10.177389      -276.9408 
  22   2.0000     -10.177227      -276.9364 
  23   2.0000     -10.175217      -276.8817 
  24   2.0000     -10.167504      -276.6719 
  25   2.0000     -10.166829      -276.6535 
  26   2.0000     -10.166508      -276.6447 
  27   2.0000     -10.165966      -276.6300 
  28   2.0000     -10.165852      -276.6269 
  29   2.0000     -10.165641      -276.6212 
  30   2.0000     -10.165368      -276.6137 
  31   2.0000     -10.165057      -276.6053 
  32   2.0000     -10.164312      -276.5850 
  33   2.0000     -10.164213      -276.5823 
  34   2.0000     -10.164205      -276.5821 
  35   2.0000     -10.163819      -276.5716 
  36   2.0000     -10.163681      -276.5678 
  37   2.0000     -10.163010      -276.5496 
  38   2.0000     -10.162911      -276.5469 
  39   2.0000     -10.161544      -276.5097 
  40   2.0000     -10.160779      -276.4889 
  41   2.0000     -10.159459      -276.4529 
  42   2.0000     -10.158015      -276.4136 
  43   2.0000     -10.156980      -276.3855 
  44   2.0000     -10.152186      -276.2550 
  45   2.0000     -10.132093      -275.7083 
  46   2.0000     -10.129192      -275.6293 
  47   2.0000      -1.063836       -28.9484 
  48   2.0000      -1.011433       -27.5225 
  49   2.0000      -0.969716       -26.3873 
  50   2.0000      -0.899323       -24.4718 
  51   2.0000      -0.897941       -24.4342 
  52   2.0000      -0.874721       -23.8024 
  53   2.0000      -0.862858       -23.4796 
  54   2.0000      -0.856314       -23.3015 
  55   2.0000      -0.854041       -23.2396 
  56   2.0000      -0.852335       -23.1932 
  57   2.0000      -0.850333       -23.1387 
  58   2.0000      -0.818072       -22.2609 
  59   2.0000      -0.773177       -21.0392 
  60   2.0000      -0.770979       -20.9794 
  61   2.0000      -0.769639       -20.9430 
  62   2.0000      -0.768753       -20.9188 
  63   2.0000      -0.764117       -20.7927 
  64   2.0000      -0.760738       -20.7007 
  65   2.0000      -0.756901       -20.5963 
  66   2.0000      -0.755838       -20.5674 
  67   2.0000      -0.754537       -20.5320 
  68   2.0000      -0.747078       -20.3290 
  69   2.0000      -0.738726       -20.1018 
  70   2.0000      -0.718530       -19.5522 
  71   2.0000      -0.712920       -19.3995 
  72   2.0000      -0.676626       -18.4119 
  73   2.0000      -0.673953       -18.3392 
  74   2.0000      -0.657895       -17.9022 
  75   2.0000      -0.643265       -17.5041 
  76   2.0000      -0.640908       -17.4400 
  77   2.0000      -0.631688       -17.1891 
  78   2.0000      -0.630286       -17.1510 
  79   2.0000      -0.625754       -17.0276 
  80   2.0000      -0.622566       -16.9409 
  81   2.0000      -0.617893       -16.8137 
  82   2.0000      -0.614992       -16.7348 
  83   2.0000      -0.596150       -16.2221 
  84   2.0000      -0.592460       -16.1217 
  85   2.0000      -0.591893       -16.1062 
  86   2.0000      -0.567080       -15.4310 
  87   2.0000      -0.559688       -15.2299 
  88   2.0000      -0.557827       -15.1792 
  89   2.0000      -0.554484       -15.0883 
  90   2.0000      -0.537817       -14.6348 
  91   2.0000      -0.534138       -14.5346 
  92   2.0000      -0.531650       -14.4669 
  93   2.0000      -0.525438       -14.2979 
  94   2.0000      -0.513031       -13.9603 
  95   2.0000      -0.493951       -13.4411 
  96   2.0000      -0.488875       -13.3030 
  97   2.0000      -0.485827       -13.2200 
  98   2.0000      -0.481995       -13.1157 
  99   2.0000      -0.476889       -12.9768 
 100   2.0000      -0.473281       -12.8786 
 101   2.0000      -0.472381       -12.8542 
 102   2.0000      -0.464189       -12.6312 
 103   2.0000      -0.461706       -12.5637 
 104   2.0000      -0.457396       -12.4464 
 105   2.0000      -0.451347       -12.2818 
 106   2.0000      -0.449475       -12.2308 
 107   2.0000      -0.446305       -12.1446 
 108   2.0000      -0.445092       -12.1116 
 109   2.0000      -0.443031       -12.0555 
 110   2.0000      -0.441247       -12.0069 
 111   2.0000      -0.438652       -11.9363 
 112   2.0000      -0.437108       -11.8943 
 113   2.0000      -0.436708       -11.8834 
 114   2.0000      -0.434757       -11.8303 
 115   2.0000      -0.432098       -11.7580 
 116   2.0000      -0.427223       -11.6253 
 117   2.0000      -0.420337       -11.4379 
 118   2.0000      -0.416201       -11.3254 
 119   2.0000      -0.411916       -11.2088 
 120   2.0000      -0.404424       -11.0049 
 121   2.0000      -0.395669       -10.7667 
 122   2.0000      -0.391614       -10.6564 
 123   2.0000      -0.387043       -10.5320 
 124   2.0000      -0.385057       -10.4779 
 125   2.0000      -0.378327       -10.2948 
 126   2.0000      -0.377034       -10.2596 
 127   2.0000      -0.375296       -10.2123 
 128   2.0000      -0.373224       -10.1560 
 129   2.0000      -0.370809       -10.0902 
 130   2.0000      -0.367833       -10.0093 
 131   2.0000      -0.363048        -9.8790 
 132   2.0000      -0.361422        -9.8348 
 133   2.0000      -0.360450        -9.8083 
 134   2.0000      -0.358235        -9.7481 
 135   2.0000      -0.353502        -9.6193 
 136   2.0000      -0.350946        -9.5497 
 137   2.0000      -0.348811        -9.4916 
 138   2.0000      -0.347416        -9.4537 
 139   2.0000      -0.344940        -9.3863 
 140   2.0000      -0.339314        -9.2332 
 141   2.0000      -0.325910        -8.8685 
 142   2.0000      -0.322426        -8.7737 
 143   2.0000      -0.319054        -8.6819 
 144   2.0000      -0.309808        -8.4303 
 145   2.0000      -0.302412        -8.2290 
 146   2.0000      -0.264648        -7.2014 
 147   2.0000      -0.262588        -7.1454 
 148   2.0000      -0.257236        -6.9998 
 149   2.0000      -0.256610        -6.9827 
 150   2.0000      -0.254330        -6.9207 
 151   2.0000      -0.248787        -6.7698 
 152   2.0000      -0.247903        -6.7458 
 153   2.0000      -0.247534        -6.7357 
 154   2.0000      -0.244479        -6.6526 
 155   2.0000      -0.243227        -6.6185 
 156   2.0000      -0.240706        -6.5500 
 157   2.0000      -0.237892        -6.4734 
 158   2.0000      -0.218728        -5.9519 
 159   2.0000      -0.182544        -4.9673 
 160   0.0000      -0.058761        -1.5990 
 161   0.0000      -0.056626        -1.5409 
 162   0.0000      -0.018415        -0.5011 
 163   0.0000      -0.011132        -0.3029 
 164   0.0000      -0.008159        -0.2220 
 165   0.0000      -0.004788        -0.1303 
 166   0.0000       0.002153         0.0586 
 167   0.0000       0.003195         0.0869 
 168   0.0000       0.004524         0.1231 
 169   0.0000       0.005347         0.1455 
 170   0.0000       0.013063         0.3555 
 171   0.0000       0.037006         1.0070 
 172   0.0000       0.049565         1.3487 
 173   0.0000       0.053603         1.4586 
 174   0.0000       0.114181         3.1070 
 175   0.0000       0.121962         3.3188 
 176   0.0000       0.125477         3.4144 
 177   0.0000       0.128382         3.4935 
 178   0.0000       0.134595         3.6625 
 179   0.0000       0.138375         3.7654 
 180   0.0000       0.140819         3.8319 
 181   0.0000       0.143077         3.8933 
 182   0.0000       0.147423         4.0116 
 183   0.0000       0.155020         4.2183 
 184   0.0000       0.159423         4.3381 
 185   0.0000       0.163289         4.4433 
 186   0.0000       0.164446         4.4748 
 187   0.0000       0.165441         4.5019 
 188   0.0000       0.166070         4.5190 
 189   0.0000       0.168080         4.5737 
 190   0.0000       0.172397         4.6911 
 191   0.0000       0.175844         4.7850 
 192   0.0000       0.178596         4.8599 
 193   0.0000       0.181080         4.9274 
 194   0.0000       0.184711         5.0263 
 195   0.0000       0.185962         5.0603 
 196   0.0000       0.189236         5.1494 
 197   0.0000       0.191486         5.2106 
 198   0.0000       0.194455         5.2914 
 199   0.0000       0.196684         5.3521 
 200   0.0000       0.199861         5.4385 
 201   0.0000       0.202382         5.5071 
 202   0.0000       0.205013         5.5787 
 203   0.0000       0.206834         5.6282 
 204   0.0000       0.209228         5.6934 
 205   0.0000       0.211472         5.7545 
 206   0.0000       0.212348         5.7783 
 207   0.0000       0.216024         5.8783 
 208   0.0000       0.216327         5.8866 
 209   0.0000       0.223729         6.0880 
 210   0.0000       0.232883         6.3371 
 211   0.0000       0.238522         6.4905 
 212   0.0000       0.244859         6.6629 
 213   0.0000       0.248344         6.7578 
 214   0.0000       0.251349         6.8395 
 215   0.0000       0.252114         6.8604 
 216   0.0000       0.257030         6.9941 
 217   0.0000       0.262596         7.1456 
 218   0.0000       0.264733         7.2038 
 219   0.0000       0.271630         7.3914 
 220   0.0000       0.273200         7.4341 
 221   0.0000       0.274168         7.4605 
 222   0.0000       0.280525         7.6335 
 223   0.0000       0.283280         7.7084 
 224   0.0000       0.286073         7.7844 
 225   0.0000       0.287911         7.8345 
 226   0.0000       0.289920         7.8891 
 227   0.0000       0.295619         8.0442 
 228   0.0000       0.298986         8.1358 
 229   0.0000       0.304861         8.2957 
 230   0.0000       0.305499         8.3130 
 231   0.0000       0.311169         8.4673 
 232   0.0000       0.313932         8.5425 
 233   0.0000       0.324580         8.8323 
 234   0.0000       0.327441         8.9101 
 235   0.0000       0.328306         8.9337 
 236   0.0000       0.330535         8.9943 
 237   0.0000       0.340340         9.2611 
 238   0.0000       0.342845         9.3293 
 239   0.0000       0.345687         9.4066 
 240   0.0000       0.347791         9.4639 
 241   0.0000       0.349973         9.5232 
 242   0.0000       0.359312         9.7774 
 243   0.0000       0.371275        10.1029 
 244   0.0000       0.376543        10.2463 
 245   0.0000       0.380745        10.3606 
 246   0.0000       0.386504        10.5173 
 247   0.0000       0.390986        10.6393 
 248   0.0000       0.394228        10.7275 
 249   0.0000       0.402149        10.9430 
 250   0.0000       0.414217        11.2714 
 251   0.0000       0.429316        11.6823 
 252   0.0000       0.439956        11.9718 
 253   0.0000       0.442523        12.0417 
 254   0.0000       0.455171        12.3858 
 255   0.0000       0.463250        12.6057 
 256   0.0000       0.464060        12.6277 
 257   0.0000       0.478450        13.0193 
 258   0.0000       0.482347        13.1253 
 259   0.0000       0.500650        13.6234 
 260   0.0000       0.502374        13.6703 
 261   0.0000       0.510627        13.8949 
 262   0.0000       0.511129        13.9085 
 263   0.0000       0.520464        14.1625 
 264   0.0000       0.523014        14.2319 
 265   0.0000       0.524740        14.2789 
 266   0.0000       0.529057        14.3964 
 267   0.0000       0.530783        14.4433 
 268   0.0000       0.532257        14.4834 
 269   0.0000       0.534212        14.5366 
 270   0.0000       0.535846        14.5811 
 271   0.0000       0.539776        14.6880 
 272   0.0000       0.546792        14.8790 
 273   0.0000       0.549764        14.9598 
 274   0.0000       0.553002        15.0480 
 275   0.0000       0.553991        15.0749 
 276   0.0000       0.557316        15.1653 
 277   0.0000       0.562689        15.3115 
 278   0.0000       0.564315        15.3558 
 279   0.0000       0.565559        15.3896 
 280   0.0000       0.568898        15.4805 
 281   0.0000       0.572673        15.5832 
 282   0.0000       0.575839        15.6694 
 283   0.0000       0.576878        15.6976 
 284   0.0000       0.579318        15.7640 
 285   0.0000       0.580617        15.7994 
 286   0.0000       0.585666        15.9368 
 287   0.0000       0.587730        15.9929 
 288   0.0000       0.588812        16.0224 
 289   0.0000       0.590935        16.0802 
 290   0.0000       0.593231        16.1426 
 291   0.0000       0.595664        16.2088 
 292   0.0000       0.596475        16.2309 
 293   0.0000       0.598332        16.2814 
 294   0.0000       0.599579        16.3154 
 295   0.0000       0.601782        16.3753 
 296   0.0000       0.602096        16.3839 
 297   0.0000       0.605912        16.4877 
 298   0.0000       0.606951        16.5160 
 299   0.0000       0.608177        16.5493 
 300   0.0000       0.609359        16.5815 
 301   0.0000       0.609992        16.5987 
 302   0.0000       0.612186        16.6584 
 303   0.0000       0.613300        16.6887 
 304   0.0000       0.614129        16.7113 
 305   0.0000       0.618086        16.8190 
 306   0.0000       0.622073        16.9275 
 307   0.0000       0.622968        16.9518 
 308   0.0000       0.624491        16.9933 
 309   0.0000       0.626314        17.0429 
 310   0.0000       0.630920        17.1682 
 311   0.0000       0.632260        17.2047 
 312   0.0000       0.633520        17.2389 
 313   0.0000       0.634484        17.2652 
 314   0.0000       0.636503        17.3201 
 315   0.0000       0.638195        17.3662 
 316   0.0000       0.641923        17.4676 
 317   0.0000       0.642475        17.4826 
 318   0.0000       0.643854        17.5201 
 319   0.0000       0.647596        17.6220 
 320   0.0000       0.648895        17.6573 
 321   0.0000       0.651395        17.7254 
 322   0.0000       0.653274        17.7765 
 323   0.0000       0.663860        18.0645 
 324   0.0000       0.666820        18.1451 
 325   0.0000       0.667968        18.1763 
 326   0.0000       0.668331        18.1862 
 327   0.0000       0.668559        18.1924 
 328   0.0000       0.673783        18.3346 
 329   0.0000       0.675594        18.3838 
 330   0.0000       0.679345        18.4859 
 331   0.0000       0.684225        18.6187 
 332   0.0000       0.688419        18.7328 
 333   0.0000       0.694157        18.8890 
 334   0.0000       0.695019        18.9124 
 335   0.0000       0.711323        19.3561 
 336   0.0000       0.715864        19.4796 
 337   0.0000       0.728653        19.8277 
 338   0.0000       0.751162        20.4402 
 339   0.0000       0.752224        20.4691 
 340   0.0000       0.757053        20.6005 
 341   0.0000       0.767156        20.8754 
 342   0.0000       0.774954        21.0876 
 343   0.0000       0.777063        21.1450 
 344   0.0000       0.785586        21.3769 
 345   0.0000       0.796629        21.6774 
 346   0.0000       0.805827        21.9277 
 347   0.0000       0.806738        21.9524 
 348   0.0000       0.812615        22.1124 
 349   0.0000       0.815767        22.1981 
 350   0.0000       0.823694        22.4139 
 351   0.0000       0.832384        22.6503 
 352   0.0000       0.841591        22.9009 
 353   0.0000       0.845275        23.0011 
 354   0.0000       0.848856        23.0985 
 355   0.0000       0.853765        23.2321 
 356   0.0000       0.860716        23.4213 
 357   0.0000       0.865071        23.5398 
 358   0.0000       0.867699        23.6113 
 359   0.0000       0.869427        23.6583 
 360   0.0000       0.875468        23.8227 
 361   0.0000       0.877715        23.8839 
 362   0.0000       0.880311        23.9545 
 363   0.0000       0.882224        24.0065 
 364   0.0000       0.888868        24.1873 
 365   0.0000       0.899285        24.4708 
 366   0.0000       0.906642        24.6710 
 367   0.0000       0.907669        24.6989 
 368   0.0000       0.910322        24.7711 
 369   0.0000       0.916485        24.9388 
 370   0.0000       0.918155        24.9843 
 371   0.0000       0.921206        25.0673 
 372   0.0000       0.922275        25.0964 
 373   0.0000       0.927694        25.2438 
 374   0.0000       0.929676        25.2978 
 375   0.0000       0.930641        25.3240 
 376   0.0000       0.934808        25.4374 
 377   0.0000       0.938447        25.5365 
 378   0.0000       0.940891        25.6030 
 379   0.0000       0.941285        25.6137 
 380   0.0000       0.945447        25.7269 
 381   0.0000       0.946625        25.7590 
 382   0.0000       0.955208        25.9925 
 383   0.0000       0.961296        26.1582 
 384   0.0000       0.962530        26.1918 
 385   0.0000       0.965940        26.2846 
 386   0.0000       0.967377        26.3237 
 387   0.0000       0.969977        26.3944 
 388   0.0000       0.975554        26.5462 
 389   0.0000       0.978005        26.6129 
 390   0.0000       0.983475        26.7617 
 391   0.0000       0.987939        26.8832 
 392   0.0000       0.988817        26.9071 
 393   0.0000       0.990246        26.9460 
 394   0.0000       0.991410        26.9776 
 395   0.0000       0.995854        27.0986 
 396   0.0000       0.996684        27.1211 
 397   0.0000       1.000737        27.2314 
 398   0.0000       1.003577        27.3087 
 399   0.0000       1.009354        27.4659 
 400   0.0000       1.010985        27.5103 
 401   0.0000       1.016482        27.6599 
 402   0.0000       1.017685        27.6926 
 403   0.0000       1.023671        27.8555 
 404   0.0000       1.027207        27.9517 
 405   0.0000       1.032452        28.0945 
 406   0.0000       1.035375        28.1740 
 407   0.0000       1.045562        28.4512 
 408   0.0000       1.052015        28.6268 
 409   0.0000       1.062453        28.9108 
 410   0.0000       1.065582        28.9960 
 411   0.0000       1.074414        29.2363 
 412   0.0000       1.078051        29.3353 
 413   0.0000       1.078968        29.3602 
 414   0.0000       1.089071        29.6351 
 415   0.0000       1.091818        29.7099 
 416   0.0000       1.099225        29.9114 
 417   0.0000       1.103350        30.0237 
 418   0.0000       1.104863        30.0648 
 419   0.0000       1.106586        30.1117 
 420   0.0000       1.110646        30.2222 
 421   0.0000       1.122194        30.5365 
 422   0.0000       1.129420        30.7331 
 423   0.0000       1.131178        30.7809 
 424   0.0000       1.136463        30.9247 
 425   0.0000       1.138761        30.9873 
 426   0.0000       1.145450        31.1693 
 427   0.0000       1.152826        31.3700 
 428   0.0000       1.157033        31.4845 
 429   0.0000       1.164687        31.6927 
 430   0.0000       1.165417        31.7126 
 431   0.0000       1.168676        31.8013 
 432   0.0000       1.169680        31.8286 
 433   0.0000       1.186751        32.2931 
 434   0.0000       1.188891        32.3514 
 435   0.0000       1.192999        32.4631 
 436   0.0000       1.198990        32.6262 
 437   0.0000       1.204536        32.7771 
 438   0.0000       1.206498        32.8305 
 439   0.0000       1.210311        32.9342 
 440   0.0000       1.217861        33.1397 
 441   0.0000       1.219198        33.1761 
 442   0.0000       1.220526        33.2122 
 443   0.0000       1.224471        33.3195 
 444   0.0000       1.233860        33.5750 
 445   0.0000       1.244153        33.8551 
 446   0.0000       1.248550        33.9748 
 447   0.0000       1.250694        34.0331 
 448   0.0000       1.254143        34.1270 
 449   0.0000       1.258333        34.2410 
 450   0.0000       1.263935        34.3934 
 451   0.0000       1.267472        34.4897 
 452   0.0000       1.273204        34.6456 
 453   0.0000       1.274262        34.6744 
 454   0.0000       1.280624        34.8476 
 455   0.0000       1.285376        34.9769 
 456   0.0000       1.286026        34.9945 
 457   0.0000       1.303612        35.4731 
 458   0.0000       1.306234        35.5444 
 459   0.0000       1.316685        35.8288 
 460   0.0000       1.324154        36.0321 
 461   0.0000       1.330757        36.2117 
 462   0.0000       1.344306        36.5804 
 463   0.0000       1.352410        36.8010 
 464   0.0000       1.360318        37.0161 
 465   0.0000       1.366755        37.1913 
 466   0.0000       1.386308        37.7233 
 467   0.0000       1.401544        38.1380 
 468   0.0000       1.419019        38.6135 
 469   0.0000       1.420715        38.6596 
 470   0.0000       1.421629        38.6845 
 471   0.0000       1.423778        38.7430 
 472   0.0000       1.425584        38.7921 
 473   0.0000       1.440829        39.2070 
 474   0.0000       1.445622        39.3374 
 475   0.0000       1.451956        39.5097 
 476   0.0000       1.458524        39.6885 
 477   0.0000       1.463168        39.8148 
 478   0.0000       1.464819        39.8598 
 479   0.0000       1.466598        39.9082 
 480   0.0000       1.470732        40.0206 
 481   0.0000       1.476450        40.1763 
 482   0.0000       1.480905        40.2975 
 483   0.0000       1.483460        40.3670 
 484   0.0000       1.486640        40.4535 
 485   0.0000       1.488609        40.5071 
 486   0.0000       1.491269        40.5795 
 487   0.0000       1.492127        40.6028 
 488   0.0000       1.495032        40.6819 
 489   0.0000       1.498432        40.7744 
 490   0.0000       1.500221        40.8231 
 491   0.0000       1.502751        40.8919 
 492   0.0000       1.503474        40.9116 
 493   0.0000       1.505917        40.9781 
 494   0.0000       1.506287        40.9881 
 495   0.0000       1.508115        41.0379 
 496   0.0000       1.509874        41.0858 
 497   0.0000       1.517862        41.3031 
 498   0.0000       1.527911        41.5766 
 499   0.0000       1.540547        41.9204 
 500   0.0000       1.548275        42.1307 
 501   0.0000       1.550981        42.2044 
 502   0.0000       1.551852        42.2280 
 503   0.0000       1.561587        42.4929 
 504   0.0000       1.570424        42.7334 
 505   0.0000       1.582029        43.0492 
 506   0.0000       1.583454        43.0880 
 507   0.0000       1.589294        43.2469 
 508   0.0000       1.601954        43.5914 
 509   0.0000       1.620093        44.0850 
 510   0.0000       1.638179        44.5771 
 511   0.0000       1.666027        45.3349 
 512   0.0000       1.676403        45.6172 
 513   0.0000       1.703865        46.3645 
 514   0.0000       1.720041        46.8047 
 515   0.0000       1.744560        47.4719 
 516   0.0000       1.754192        47.7340 
 517   0.0000       1.757234        47.8168 
 518   0.0000       1.762243        47.9531 
 519   0.0000       1.767485        48.0957 
 520   0.0000       1.770490        48.1775 
 521   0.0000       1.791398        48.7464 
 522   0.0000       1.798837        48.9488 
 523   0.0000       1.800154        48.9847 
 524   0.0000       1.802297        49.0430 
 525   0.0000       1.811099        49.2825 
 526   0.0000       1.818301        49.4785 
 527   0.0000       1.820265        49.5319 
 528   0.0000       1.825299        49.6689 
 529   0.0000       1.831875        49.8479 
 530   0.0000       1.835567        49.9483 
 531   0.0000       1.836124        49.9635 
 532   0.0000       1.842774        50.1444 
 533   0.0000       1.853659        50.4406 
 534   0.0000       1.855212        50.4829 
 535   0.0000       1.863635        50.7121 
 536   0.0000       1.871599        50.9288 
 537   0.0000       1.881897        51.2090 
 538   0.0000       1.886308        51.3290 
 539   0.0000       1.891568        51.4722 
 540   0.0000       1.898053        51.6487 
 541   0.0000       1.907377        51.9024 
 542   0.0000       1.913571        52.0709 
 543   0.0000       1.915527        52.1241 
 544   0.0000       1.919941        52.2443 
 545   0.0000       1.924151        52.3588 
 546   0.0000       1.928760        52.4842 
 547   0.0000       1.935810        52.6761 
 548   0.0000       1.951894        53.1137 
 549   0.0000       1.956490        53.2388 
 550   0.0000       1.978116        53.8273 
 551   0.0000       1.985129        54.0181 
 552   0.0000       1.992698        54.2241 
 553   0.0000       2.006500        54.5996 
 554   0.0000       2.016689        54.8769 
 555   0.0000       2.032149        55.2976 
 556   0.0000       2.033886        55.3448 
 557   0.0000       2.040028        55.5120 
 558   0.0000       2.043791        55.6144 
 559   0.0000       2.046740        55.6946 
 560   0.0000       2.050563        55.7987 
 561   0.0000       2.066273        56.2262 
 562   0.0000       2.075090        56.4661 
 563   0.0000       2.080008        56.5999 
 564   0.0000       2.083176        56.6861 
 565   0.0000       2.090019        56.8723 
 566   0.0000       2.096486        57.0483 
 567   0.0000       2.097542        57.0770 
 568   0.0000       2.098859        57.1129 
 569   0.0000       2.104237        57.2592 
 570   0.0000       2.107731        57.3543 
 571   0.0000       2.114013        57.5252 
 572   0.0000       2.116849        57.6024 
 573   0.0000       2.117658        57.6244 
 574   0.0000       2.118230        57.6400 
 575   0.0000       2.126070        57.8533 
 576   0.0000       2.128476        57.9188 
 577   0.0000       2.132164        58.0191 
 578   0.0000       2.139532        58.2196 
 579   0.0000       2.140701        58.2514 
 580   0.0000       2.142451        58.2990 
 581   0.0000       2.143504        58.3277 
 582   0.0000       2.146449        58.4079 
 583   0.0000       2.147537        58.4375 
 584   0.0000       2.149389        58.4879 
 585   0.0000       2.153206        58.5917 
 586   0.0000       2.155341        58.6498 
 587   0.0000       2.157216        58.7008 
 588   0.0000       2.159111        58.7524 
 589   0.0000       2.166614        58.9566 
 590   0.0000       2.171116        59.0791 
 591   0.0000       2.177624        59.2562 
 592   0.0000       2.185316        59.4655 
 593   0.0000       2.185894        59.4812 
 594   0.0000       2.189862        59.5892 
 595   0.0000       2.193764        59.6953 
 596   0.0000       2.195514        59.7430 
 597   0.0000       2.201114        59.8954 
 598   0.0000       2.204727        59.9937 
 599   0.0000       2.206189        60.0334 
 600   0.0000       2.208092        60.0852 
 601   0.0000       2.216227        60.3066 
 602   0.0000       2.228578        60.6427 
 603   0.0000       2.244799        61.0841 
 604   0.0000       2.245960        61.1157 
 605   0.0000       2.251904        61.2774 
 606   0.0000       2.260031        61.4986 
 607   0.0000       2.263253        61.5862 
 608   0.0000       2.270379        61.7801 
 609   0.0000       2.272264        61.8314 
 610   0.0000       2.275499        61.9195 
 611   0.0000       2.279669        62.0329 
 612   0.0000       2.287946        62.2582 
 613   0.0000       2.295846        62.4731 
 614   0.0000       2.298089        62.5342 
 615   0.0000       2.301482        62.6265 
 616   0.0000       2.312869        62.9364 
 617   0.0000       2.316382        63.0320 
 618   0.0000       2.317975        63.0753 
 619   0.0000       2.320871        63.1541 
 620   0.0000       2.324990        63.2662 
 621   0.0000       2.333930        63.5095 
 622   0.0000       2.334863        63.5349 
 623   0.0000       2.343552        63.7713 
 624   0.0000       2.348961        63.9185 
 625   0.0000       2.352650        64.0189 
 626   0.0000       2.361387        64.2566 
 627   0.0000       2.376126        64.6577 
 628   0.0000       2.384238        64.8784 
 629   0.0000       2.392441        65.1016 
 630   0.0000       2.399292        65.2881 
 631   0.0000       2.410053        65.5809 
 632   0.0000       2.428759        66.0899 
 633   0.0000       2.437314        66.3227 
 634   0.0000       2.446091        66.5615 
 635   0.0000       2.456678        66.8496 
 636   0.0000       2.458407        66.8966 
 637   0.0000       2.459647        66.9304 
 638   0.0000       2.466280        67.1109 
 639   0.0000       2.486030        67.6483 
 640   0.0000       2.499636        68.0186 
 641   0.0000       2.511938        68.3533 
 642   0.0000       2.526701        68.7550 
 643   0.0000       2.535876        69.0047 
 644   0.0000       2.547721        69.3270 
 645   0.0000       2.568595        69.8950 
 646   0.0000       2.578386        70.1614 
 647   0.0000       2.582340        70.2691 
 648   0.0000       2.593595        70.5753 
 649   0.0000       2.603251        70.8381 
 650   0.0000       2.610952        71.0476 
 651   0.0000       2.626775        71.4782 
 652   0.0000       2.629728        71.5586 
 653   0.0000       2.633256        71.6545 
 654   0.0000       2.635981        71.7287 
 655   0.0000       2.643376        71.9299 
 656   0.0000       2.647855        72.0518 
 657   0.0000       2.651802        72.1592 
 658   0.0000       2.654298        72.2271 
 659   0.0000       2.661643        72.4270 
 660   0.0000       2.662362        72.4465 
 661   0.0000       2.670507        72.6682 
 662   0.0000       2.681250        72.9605 
 663   0.0000       2.682100        72.9836 
 664   0.0000       2.686831        73.1124 
 665   0.0000       2.691159        73.2302 
 666   0.0000       2.702412        73.5364 
 667   0.0000       2.704768        73.6005 
 668   0.0000       2.719586        74.0037 
 669   0.0000       2.726531        74.1927 
 670   0.0000       2.732626        74.3585 
 671   0.0000       2.744055        74.6695 
 672   0.0000       2.749111        74.8071 
 673   0.0000       2.753142        74.9168 
 674   0.0000       2.758147        75.0530 
 675   0.0000       2.763134        75.1887 
 676   0.0000       2.769677        75.3667 
 677   0.0000       2.774973        75.5109 
 678   0.0000       2.787773        75.8591 
 679   0.0000       2.795185        76.0609 
 680   0.0000       2.798913        76.1623 
 681   0.0000       2.803390        76.2841 
 682   0.0000       2.809601        76.4531 
 683   0.0000       2.817098        76.6571 
 684   0.0000       2.826606        76.9159 
 685   0.0000       2.835133        77.1479 
 686   0.0000       2.839990        77.2801 
 687   0.0000       2.845486        77.4296 
 688   0.0000       2.846941        77.4692 
 689   0.0000       2.852765        77.6277 
 690   0.0000       2.866801        78.0096 
 691   0.0000       2.869394        78.0802 
 692   0.0000       2.881207        78.4016 
 693   0.0000       2.883035        78.4514 
 694   0.0000       2.907213        79.1093 
 695   0.0000       2.914166        79.2985 
 696   0.0000       2.935221        79.8714 
 697   0.0000       2.943984        80.1099 
 698   0.0000       2.946140        80.1685 
 699   0.0000       2.956017        80.4373 
 700   0.0000       2.967844        80.7591 
 701   0.0000       2.974032        80.9275 
 702   0.0000       2.983258        81.1786 
 703   0.0000       2.992120        81.4197 
 704   0.0000       3.026204        82.3472 
 705   0.0000       3.051071        83.0239 
 706   0.0000       3.061366        83.3040 
 707   0.0000       3.092026        84.1383 
 708   0.0000       3.101167        84.3870 
 709   0.0000       3.140538        85.4584 
 710   0.0000       3.194117        86.9163 
 711   0.0000       3.253338        88.5278 
 712   0.0000       3.278798        89.2206 
 713   0.0000       3.343597        90.9839 
 714   0.0000       3.374451        91.8235 
 715   0.0000       3.403769        92.6213 
 716   0.0000       3.530010        96.0565 
 717   0.0000       3.560315        96.8811 
 718   0.0000       3.564541        96.9961 
 719   0.0000       3.566903        97.0604 
 720   0.0000       3.579503        97.4032 
 721   0.0000       3.631594        98.8207 

                    ********************************
                    * MULLIKEN POPULATION ANALYSIS *
                    ********************************

-----------------------
MULLIKEN ATOMIC CHARGES
-----------------------
   0 O :   -0.556318
   1 N :   -0.447973
   2 N :   -0.624971
   3 N :   -0.443439
   4 N :   -0.449879
   5 C :   -0.085745
   6 H :    0.108236
   7 C :   -0.111076
   8 H :    0.108130
   9 C :   -0.122887
  10 H :    0.124334
  11 C :    0.077828
  12 C :    0.345164
  13 C :    0.345741
  14 C :    0.081037
  15 C :   -0.126712
  16 H :    0.126189
  17 C :   -0.143645
  18 H :    0.115596
  19 C :    0.339742
  20 C :    0.316749
  21 C :   -0.206272
  22 H :    0.102723
  23 C :    0.101159
  24 C :    0.257288
  25 C :    0.152807
  26 C :   -0.085760
  27 H :    0.114194
  28 C :   -0.114820
  29 H :    0.117525
  30 C :   -0.091544
  31 H :    0.112452
  32 C :    0.246176
  33 C :    0.107237
  34 C :   -0.188929
  35 H :    0.096525
  36 C :   -0.095239
  37 H :    0.097901
  38 C :   -0.106463
  39 H :    0.102772
  40 C :   -0.152698
  41 H :    0.113156
  42 C :   -0.084254
  43 C :   -0.137486
  44 H :    0.125010
  45 C :   -0.156614
  46 H :    0.124755
  47 C :    0.343116
  48 C :   -0.112192
  49 H :    0.109983
  50 C :   -0.125749
  51 H :    0.123934
  52 C :    0.078556
  53 C :   -0.124326
  54 H :    0.124910
  55 C :   -0.107266
  56 H :    0.109234
  57 C :   -0.090090
  58 H :    0.108125
  59 C :   -0.110135
  60 H :    0.109665
  61 C :   -0.127935
  62 H :    0.122097
  63 C :   -0.137869
  64 H :    0.110847
  65 C :   -0.156464
  66 H :    0.123368
  67 C :   -0.414036
  68 H :    0.152270
  69 H :    0.151949
  70 H :    0.160537
  71 C :   -0.454814
  72 H :    0.164248
  73 H :    0.160355
  74 H :    0.157463
  75 C :   -0.092116
  76 H :    0.112605
  77 C :   -0.114546
  78 H :    0.116577
Sum of atomic charges:    0.0000000

--------------------------------
MULLIKEN REDUCED ORBITAL CHARGES
--------------------------------
  0 O s       :     3.895195  s :     3.895195
      pz      :     1.537196  p :     4.630369
      px      :     1.410952
      py      :     1.682221
      dz2     :     0.007711  d :     0.030754
      dxz     :     0.005621
      dyz     :     0.005604
      dx2y2   :     0.007358
      dxy     :     0.004460
  1 N s       :     3.699484  s :     3.699484
      pz      :     1.287448  p :     3.711499
      px      :     1.206685
      py      :     1.217366
      dz2     :     0.010311  d :     0.036991
      dxz     :     0.006567
      dyz     :     0.006463
      dx2y2   :     0.008135
      dxy     :     0.005515
  2 N s       :     3.646955  s :     3.646955
      pz      :     1.409866  p :     3.937752
      px      :     1.147571
      py      :     1.380314
      dz2     :     0.006896  d :     0.040264
      dxz     :     0.009104
      dyz     :     0.005951
      dx2y2   :     0.008926
      dxy     :     0.009386
  3 N s       :     3.696015  s :     3.696015
      pz      :     1.042049  p :     3.710452
      px      :     1.502212
      py      :     1.166191
      dz2     :     0.006005  d :     0.036973
      dxz     :     0.012967
      dyz     :     0.004793
      dx2y2   :     0.005360
      dxy     :     0.007847
  4 N s       :     3.701264  s :     3.701264
      pz      :     1.414687  p :     3.711932
      px      :     1.063238
      py      :     1.234007
      dz2     :     0.008244  d :     0.036683
      dxz     :     0.010446
      dyz     :     0.005955
      dx2y2   :     0.006374
      dxy     :     0.005664
  5 C s       :     3.152532  s :     3.152532
      pz      :     0.970105  p :     2.894624
      px      :     0.952892
      py      :     0.971627
      dz2     :     0.010824  d :     0.038589
      dxz     :     0.008579
      dyz     :     0.005882
      dx2y2   :     0.009947
      dxy     :     0.003357
  6 H s       :     0.891764  s :     0.891764
  7 C s       :     3.156249  s :     3.156249
      pz      :     0.965794  p :     2.916615
      px      :     0.962049
      py      :     0.988772
      dz2     :     0.008369  d :     0.038212
      dxz     :     0.011482
      dyz     :     0.005375
      dx2y2   :     0.006080
      dxy     :     0.006907
  8 H s       :     0.891870  s :     0.891870
  9 C s       :     3.179875  s :     3.179875
      pz      :     1.005273  p :     2.905613
      px      :     0.930698
      py      :     0.969641
      dz2     :     0.006644  d :     0.037400
      dxz     :     0.014086
      dyz     :     0.004720
      dx2y2   :     0.005337
      dxy     :     0.006614
 10 H s       :     0.875666  s :     0.875666
 11 C s       :     3.149347  s :     3.149347
      pz      :     0.873665  p :     2.733409
      px      :     0.894435
      py      :     0.965308
      dz2     :     0.010153  d :     0.039417
      dxz     :     0.010037
      dyz     :     0.005977
      dx2y2   :     0.007738
      dxy     :     0.005512
 12 C s       :     3.018317  s :     3.018317
      pz      :     0.818533  p :     2.556367
      px      :     0.888192
      py      :     0.849642
      dz2     :     0.022362  d :     0.080152
      dxz     :     0.021569
      dyz     :     0.013146
      dx2y2   :     0.012036
      dxy     :     0.011039
 13 C s       :     3.017863  s :     3.017863
      pz      :     0.873852  p :     2.555885
      px      :     0.816269
      py      :     0.865764
      dz2     :     0.017553  d :     0.080511
      dxz     :     0.023528
      dyz     :     0.008740
      dx2y2   :     0.015467
      dxy     :     0.015223
 14 C s       :     3.139718  s :     3.139718
      pz      :     0.908548  p :     2.740458
      px      :     0.843820
      py      :     0.988089
      dz2     :     0.008155  d :     0.038787
      dxz     :     0.010702
      dyz     :     0.005277
      dx2y2   :     0.007060
      dxy     :     0.007593
 15 C s       :     3.186156  s :     3.186156
      pz      :     0.958335  p :     2.901944
      px      :     0.988300
      py      :     0.955309
      dz2     :     0.010072  d :     0.038612
      dxz     :     0.008095
      dyz     :     0.005746
      dx2y2   :     0.010598
      dxy     :     0.004102
 16 H s       :     0.873811  s :     0.873811
 17 C s       :     3.165940  s :     3.165940
      pz      :     0.978727  p :     2.941977
      px      :     0.944201
      py      :     1.019049
      dz2     :     0.005837  d :     0.035728
      dxz     :     0.011545
      dyz     :     0.005225
      dx2y2   :     0.005993
      dxy     :     0.007127
 18 H s       :     0.884404  s :     0.884404
 19 C s       :     3.066461  s :     3.066461
      pz      :     0.760469  p :     2.523673
      px      :     0.901792
      py      :     0.861412
      dz2     :     0.017811  d :     0.070123
      dxz     :     0.015952
      dyz     :     0.013108
      dx2y2   :     0.012158
      dxy     :     0.011095
 20 C s       :     3.065653  s :     3.065653
      pz      :     0.969945  p :     2.549923
      px      :     0.649068
      py      :     0.930911
      dz2     :     0.010706  d :     0.067675
      dxz     :     0.013927
      dyz     :     0.006853
      dx2y2   :     0.018471
      dxy     :     0.017718
 21 C s       :     3.202786  s :     3.202786
      pz      :     0.996224  p :     2.966641
      px      :     0.985013
      py      :     0.985404
      dz2     :     0.003624  d :     0.036845
      dxz     :     0.009800
      dyz     :     0.005863
      dx2y2   :     0.007443
      dxy     :     0.010114
 22 H s       :     0.897277  s :     0.897277
 23 C s       :     3.133610  s :     3.133610
      pz      :     0.942682  p :     2.725522
      px      :     0.884991
      py      :     0.897850
      dz2     :     0.006310  d :     0.039709
      dxz     :     0.008153
      dyz     :     0.005720
      dx2y2   :     0.009438
      dxy     :     0.010088
 24 C s       :     3.064339  s :     3.064339
      pz      :     0.950605  p :     2.621056
      px      :     0.743864
      py      :     0.926587
      dz2     :     0.008774  d :     0.057317
      dxz     :     0.012894
      dyz     :     0.006413
      dx2y2   :     0.015255
      dxy     :     0.013980
 25 C s       :     3.102747  s :     3.102747
      pz      :     0.883941  p :     2.687029
      px      :     0.927972
      py      :     0.875116
      dz2     :     0.014350  d :     0.057417
      dxz     :     0.010039
      dyz     :     0.014783
      dx2y2   :     0.007940
      dxy     :     0.010304
 26 C s       :     3.168752  s :     3.168752
      pz      :     0.936088  p :     2.879913
      px      :     0.974865
      py      :     0.968960
      dz2     :     0.010787  d :     0.037094
      dxz     :     0.004779
      dyz     :     0.008664
      dx2y2   :     0.006554
      dxy     :     0.006310
 27 H s       :     0.885806  s :     0.885806
 28 C s       :     3.161585  s :     3.161585
      pz      :     0.957602  p :     2.915374
      px      :     0.981865
      py      :     0.975908
      dz2     :     0.009192  d :     0.037860
      dxz     :     0.006533
      dyz     :     0.010420
      dx2y2   :     0.007266
      dxy     :     0.004449
 29 H s       :     0.882475  s :     0.882475
 30 C s       :     3.152527  s :     3.152527
      pz      :     0.965018  p :     2.900811
      px      :     0.970757
      py      :     0.965036
      dz2     :     0.007247  d :     0.038206
      dxz     :     0.007307
      dyz     :     0.012352
      dx2y2   :     0.003994
      dxy     :     0.007305
 31 H s       :     0.887548  s :     0.887548
 32 C s       :     3.069351  s :     3.069351
      pz      :     0.870794  p :     2.627178
      px      :     0.849518
      py      :     0.906866
      dz2     :     0.012007  d :     0.057294
      dxz     :     0.013410
      dyz     :     0.008159
      dx2y2   :     0.011303
      dxy     :     0.012414
 33 C s       :     3.125607  s :     3.125607
      pz      :     0.954310  p :     2.727682
      px      :     0.829205
      py      :     0.944167
      dz2     :     0.007085  d :     0.039475
      dxz     :     0.009611
      dyz     :     0.005340
      dx2y2   :     0.008493
      dxy     :     0.008945
 34 C s       :     3.190585  s :     3.190585
      pz      :     1.007224  p :     2.960329
      px      :     0.960523
      py      :     0.992581
      dz2     :     0.004365  d :     0.038015
      dxz     :     0.010833
      dyz     :     0.006145
      dx2y2   :     0.006369
      dxy     :     0.010303
 35 H s       :     0.903475  s :     0.903475
 36 C s       :     3.145462  s :     3.145462
      pz      :     0.975092  p :     2.912208
      px      :     0.952808
      py      :     0.984308
      dz2     :     0.004431  d :     0.037569
      dxz     :     0.010164
      dyz     :     0.006480
      dx2y2   :     0.007078
      dxy     :     0.009417
 37 H s       :     0.902099  s :     0.902099
 38 C s       :     3.158177  s :     3.158177
      pz      :     0.972651  p :     2.909365
      px      :     0.964277
      py      :     0.972437
      dz2     :     0.009720  d :     0.038921
      dxz     :     0.005572
      dyz     :     0.005720
      dx2y2   :     0.012927
      dxy     :     0.004983
 39 H s       :     0.897228  s :     0.897228
 40 C s       :     3.144920  s :     3.144920
      pz      :     0.997734  p :     2.971869
      px      :     0.977858
      py      :     0.996277
      dz2     :     0.004661  d :     0.035910
      dxz     :     0.009240
      dyz     :     0.006180
      dx2y2   :     0.007213
      dxy     :     0.008617
 41 H s       :     0.886844  s :     0.886844
 42 C s       :     3.202563  s :     3.202563
      pz      :     0.939699  p :     2.830891
      px      :     0.950638
      py      :     0.940554
      dz2     :     0.010066  d :     0.050800
      dxz     :     0.008429
      dyz     :     0.011443
      dx2y2   :     0.012983
      dxy     :     0.007880
 43 C s       :     3.190419  s :     3.190419
      pz      :     0.936728  p :     2.908435
      px      :     1.023551
      py      :     0.948156
      dz2     :     0.006309  d :     0.038633
      dxz     :     0.012577
      dyz     :     0.005369
      dx2y2   :     0.005838
      dxy     :     0.008540
 44 H s       :     0.874990  s :     0.874990
 45 C s       :     3.148622  s :     3.148622
      pz      :     0.997971  p :     2.972057
      px      :     0.947788
      py      :     1.026298
      dz2     :     0.008128  d :     0.035934
      dxz     :     0.008588
      dyz     :     0.005193
      dx2y2   :     0.009618
      dxy     :     0.004408
 46 H s       :     0.875245  s :     0.875245
 47 C s       :     3.018764  s :     3.018764
      pz      :     0.856804  p :     2.557570
      px      :     0.842359
      py      :     0.858407
      dz2     :     0.017179  d :     0.080550
      dxz     :     0.027766
      dyz     :     0.009676
      dx2y2   :     0.011980
      dxy     :     0.013949
 48 C s       :     3.163651  s :     3.163651
      pz      :     0.956653  p :     2.911066
      px      :     0.969416
      py      :     0.984996
      dz2     :     0.006535  d :     0.037475
      dxz     :     0.014403
      dyz     :     0.004608
      dx2y2   :     0.005500
      dxy     :     0.006430
 49 H s       :     0.890017  s :     0.890017
 50 C s       :     3.179982  s :     3.179982
      pz      :     0.988633  p :     2.908452
      px      :     0.951899
      py      :     0.967919
      dz2     :     0.007942  d :     0.037315
      dxz     :     0.011513
      dyz     :     0.005227
      dx2y2   :     0.005601
      dxy     :     0.007031
 51 H s       :     0.876066  s :     0.876066
 52 C s       :     3.150665  s :     3.150665
      pz      :     0.900161  p :     2.731824
      px      :     0.862774
      py      :     0.968889
      dz2     :     0.007739  d :     0.038955
      dxz     :     0.012681
      dyz     :     0.004931
      dx2y2   :     0.006431
      dxy     :     0.007173
 53 C s       :     3.182814  s :     3.182814
      pz      :     0.983750  p :     2.904335
      px      :     0.951763
      py      :     0.968821
      dz2     :     0.010521  d :     0.037177
      dxz     :     0.007711
      dyz     :     0.005826
      dx2y2   :     0.009281
      dxy     :     0.003837
 54 H s       :     0.875090  s :     0.875090
 55 C s       :     3.157640  s :     3.157640
      pz      :     0.975132  p :     2.911849
      px      :     0.945469
      py      :     0.991247
      dz2     :     0.007680  d :     0.037777
      dxz     :     0.011382
      dyz     :     0.005924
      dx2y2   :     0.005928
      dxy     :     0.006862
 56 H s       :     0.890766  s :     0.890766
 57 C s       :     3.154021  s :     3.154021
      pz      :     0.963655  p :     2.897558
      px      :     0.964827
      py      :     0.969075
      dz2     :     0.006663  d :     0.038512
      dxz     :     0.014659
      dyz     :     0.004421
      dx2y2   :     0.005879
      dxy     :     0.006890
 58 H s       :     0.891875  s :     0.891875
 59 C s       :     3.162038  s :     3.162038
      pz      :     0.957547  p :     2.910702
      px      :     0.967912
      py      :     0.985243
      dz2     :     0.010583  d :     0.037394
      dxz     :     0.007855
      dyz     :     0.005699
      dx2y2   :     0.009510
      dxy     :     0.003746
 60 H s       :     0.890335  s :     0.890335
 61 C s       :     3.185570  s :     3.185570
      pz      :     0.933762  p :     2.905413
      px      :     1.011930
      py      :     0.959721
      dz2     :     0.007611  d :     0.036953
      dxz     :     0.010743
      dyz     :     0.005810
      dx2y2   :     0.005923
      dxy     :     0.006865
 62 H s       :     0.877903  s :     0.877903
 63 C s       :     3.176322  s :     3.176322
      pz      :     0.991815  p :     2.923982
      px      :     0.963386
      py      :     0.968781
      dz2     :     0.004860  d :     0.037566
      dxz     :     0.009040
      dyz     :     0.006445
      dx2y2   :     0.006881
      dxy     :     0.010340
 64 H s       :     0.889153  s :     0.889153
 65 C s       :     3.148582  s :     3.148582
      pz      :     1.007668  p :     2.971381
      px      :     0.957130
      py      :     1.006583
      dz2     :     0.003584  d :     0.036501
      dxz     :     0.010242
      dyz     :     0.005933
      dx2y2   :     0.007026
      dxy     :     0.009716
 66 H s       :     0.876632  s :     0.876632
 67 C s       :     3.195342  s :     3.195342
      pz      :     1.076555  p :     3.180645
      px      :     1.094745
      py      :     1.009345
      dz2     :     0.008982  d :     0.038049
      dxz     :     0.005801
      dyz     :     0.007532
      dx2y2   :     0.011792
      dxy     :     0.003942
 68 H s       :     0.847730  s :     0.847730
 69 H s       :     0.848051  s :     0.848051
 70 H s       :     0.839463  s :     0.839463
 71 C s       :     3.209603  s :     3.209603
      pz      :     1.015009  p :     3.208210
      px      :     1.081938
      py      :     1.111263
      dz2     :     0.006164  d :     0.037001
      dxz     :     0.004182
      dyz     :     0.012112
      dx2y2   :     0.011263
      dxy     :     0.003279
 72 H s       :     0.835752  s :     0.835752
 73 H s       :     0.839645  s :     0.839645
 74 H s       :     0.842537  s :     0.842537
 75 C s       :     3.177519  s :     3.177519
      pz      :     0.969415  p :     2.877929
      px      :     0.976523
      py      :     0.931991
      dz2     :     0.009439  d :     0.036667
      dxz     :     0.006292
      dyz     :     0.009504
      dx2y2   :     0.006874
      dxy     :     0.004558
 76 H s       :     0.887395  s :     0.887395
 77 C s       :     3.163844  s :     3.163844
      pz      :     0.975338  p :     2.913102
      px      :     0.981276
      py      :     0.956488
      dz2     :     0.011301  d :     0.037600
      dxz     :     0.004456
      dyz     :     0.009242
      dx2y2   :     0.006207
      dxy     :     0.006394
 78 H s       :     0.883423  s :     0.883423


                     *******************************
                     * LOEWDIN POPULATION ANALYSIS *
                     *******************************

----------------------
LOEWDIN ATOMIC CHARGES
----------------------
   0 O :   -0.138641
   1 N :   -0.156954
   2 N :   -0.045172
   3 N :   -0.158264
   4 N :   -0.160268
   5 C :   -0.119682
   6 H :    0.134429
   7 C :   -0.133058
   8 H :    0.134454
   9 C :   -0.106096
  10 H :    0.143238
  11 C :   -0.028218
  12 C :    0.086112
  13 C :    0.087587
  14 C :   -0.049178
  15 C :   -0.097056
  16 H :    0.144557
  17 C :   -0.156685
  18 H :    0.142688
  19 C :    0.107256
  20 C :    0.061329
  21 C :   -0.149532
  22 H :    0.141692
  23 C :   -0.016347
  24 C :    0.038583
  25 C :    0.032391
  26 C :   -0.129397
  27 H :    0.142654
  28 C :   -0.125186
  29 H :    0.137334
  30 C :   -0.127960
  31 H :    0.136214
  32 C :    0.041561
  33 C :   -0.028565
  34 C :   -0.134080
  35 H :    0.131765
  36 C :   -0.156055
  37 H :    0.132007
  38 C :   -0.127466
  39 H :    0.133101
  40 C :   -0.169286
  41 H :    0.139429
  42 C :   -0.010931
  43 C :   -0.095231
  44 H :    0.144306
  45 C :   -0.177221
  46 H :    0.144132
  47 C :    0.084974
  48 C :   -0.131233
  49 H :    0.134712
  50 C :   -0.107340
  51 H :    0.142847
  52 C :   -0.027462
  53 C :   -0.106118
  54 H :    0.142785
  55 C :   -0.133561
  56 H :    0.134886
  57 C :   -0.119669
  58 H :    0.134016
  59 C :   -0.132834
  60 H :    0.134646
  61 C :   -0.106282
  62 H :    0.142439
  63 C :   -0.142852
  64 H :    0.143050
  65 C :   -0.160499
  66 H :    0.143846
  67 C :   -0.374696
  68 H :    0.135193
  69 H :    0.134509
  70 H :    0.139048
  71 C :   -0.380739
  72 H :    0.140848
  73 H :    0.135218
  74 H :    0.134931
  75 C :   -0.128914
  76 H :    0.142162
  77 C :   -0.125069
  78 H :    0.136872

-------------------------------
LOEWDIN REDUCED ORBITAL CHARGES
-------------------------------
  0 O s       :     3.454149  s :     3.454149
      pz      :     1.538229  p :     4.618516
      px      :     1.418215
      py      :     1.662071
      dz2     :     0.015630  d :     0.065976
      dxz     :     0.013409
      dyz     :     0.011304
      dx2y2   :     0.015363
      dxy     :     0.010270
  1 N s       :     3.237984  s :     3.237984
      pz      :     1.333343  p :     3.835892
      px      :     1.285055
      py      :     1.217493
      dz2     :     0.022687  d :     0.083078
      dxz     :     0.017602
      dyz     :     0.012472
      dx2y2   :     0.019155
      dxy     :     0.011162
  2 N s       :     3.061672  s :     3.061672
      pz      :     1.376196  p :     3.886015
      px      :     1.147227
      py      :     1.362592
      dz2     :     0.015325  d :     0.097485
      dxz     :     0.022782
      dyz     :     0.013310
      dx2y2   :     0.022314
      dxy     :     0.023754
  3 N s       :     3.236768  s :     3.236768
      pz      :     1.137248  p :     3.838505
      px      :     1.529622
      py      :     1.171636
      dz2     :     0.017347  d :     0.082991
      dxz     :     0.030625
      dyz     :     0.013450
      dx2y2   :     0.009222
      dxy     :     0.012347
  4 N s       :     3.240514  s :     3.240514
      pz      :     1.442013  p :     3.837480
      px      :     1.167220
      py      :     1.228246
      dz2     :     0.016397  d :     0.082275
      dxz     :     0.026341
      dyz     :     0.009034
      dx2y2   :     0.017479
      dxy     :     0.013025
  5 C s       :     2.887662  s :     2.887662
      pz      :     1.058998  p :     3.139525
      px      :     1.095229
      py      :     0.985299
      dz2     :     0.026651  d :     0.092495
      dxz     :     0.023606
      dyz     :     0.015002
      dx2y2   :     0.019163
      dxy     :     0.008074
  6 H s       :     0.865571  s :     0.865571
  7 C s       :     2.885138  s :     2.885138
      pz      :     1.072619  p :     3.155789
      px      :     1.078108
      py      :     1.005062
      dz2     :     0.019507  d :     0.092130
      dxz     :     0.029426
      dyz     :     0.010099
      dx2y2   :     0.016895
      dxy     :     0.016204
  8 H s       :     0.865546  s :     0.865546
  9 C s       :     2.891442  s :     2.891442
      pz      :     1.064385  p :     3.125979
      px      :     1.082546
      py      :     0.979048
      dz2     :     0.016973  d :     0.088675
      dxz     :     0.032968
      dyz     :     0.009951
      dx2y2   :     0.013991
      dxy     :     0.014791
 10 H s       :     0.856762  s :     0.856762
 11 C s       :     2.863700  s :     2.863700
      pz      :     1.051616  p :     3.061586
      px      :     1.014222
      py      :     0.995748
      dz2     :     0.026897  d :     0.102932
      dxz     :     0.028776
      dyz     :     0.014843
      dx2y2   :     0.019460
      dxy     :     0.012956
 12 C s       :     2.847621  s :     2.847621
      pz      :     0.988604  p :     2.875210
      px      :     1.014523
      py      :     0.872084
      dz2     :     0.055663  d :     0.191056
      dxz     :     0.053320
      dyz     :     0.031652
      dx2y2   :     0.027497
      dxy     :     0.022924
 13 C s       :     2.846269  s :     2.846269
      pz      :     0.982142  p :     2.874346
      px      :     1.016649
      py      :     0.875555
      dz2     :     0.041137  d :     0.191799
      dxz     :     0.058664
      dyz     :     0.018537
      dx2y2   :     0.039979
      dxy     :     0.033482
 14 C s       :     2.860715  s :     2.860715
      pz      :     1.014202  p :     3.086466
      px      :     1.058546
      py      :     1.013718
      dz2     :     0.021405  d :     0.101996
      dxz     :     0.029956
      dyz     :     0.012490
      dx2y2   :     0.019372
      dxy     :     0.018773
 15 C s       :     2.888791  s :     2.888791
      pz      :     1.031853  p :     3.116861
      px      :     1.105933
      py      :     0.979075
      dz2     :     0.023600  d :     0.091404
      dxz     :     0.021555
      dyz     :     0.015091
      dx2y2   :     0.020925
      dxy     :     0.010232
 16 H s       :     0.855443  s :     0.855443
 17 C s       :     2.886922  s :     2.886922
      pz      :     1.071938  p :     3.182533
      px      :     1.063699
      py      :     1.046895
      dz2     :     0.015310  d :     0.087230
      dxz     :     0.027928
      dyz     :     0.011542
      dx2y2   :     0.016298
      dxy     :     0.016152
 18 H s       :     0.857312  s :     0.857312
 19 C s       :     2.851307  s :     2.851307
      pz      :     0.889700  p :     2.875180
      px      :     1.065420
      py      :     0.920060
      dz2     :     0.040856  d :     0.166257
      dxz     :     0.039530
      dyz     :     0.031158
      dx2y2   :     0.029048
      dxy     :     0.025666
 20 C s       :     2.841598  s :     2.841598
      pz      :     1.042058  p :     2.933121
      px      :     0.847154
      py      :     1.043910
      dz2     :     0.024962  d :     0.163951
      dxz     :     0.033146
      dyz     :     0.017256
      dx2y2   :     0.045729
      dxy     :     0.042859
 21 C s       :     2.888394  s :     2.888394
      pz      :     1.047634  p :     3.171741
      px      :     1.069303
      py      :     1.054803
      dz2     :     0.008768  d :     0.089397
      dxz     :     0.021602
      dyz     :     0.012924
      dx2y2   :     0.020379
      dxy     :     0.025724
 22 H s       :     0.858308  s :     0.858308
 23 C s       :     2.870671  s :     2.870671
      pz      :     0.998416  p :     3.047213
      px      :     1.039721
      py      :     1.009076
      dz2     :     0.013533  d :     0.098464
      dxz     :     0.020604
      dyz     :     0.013301
      dx2y2   :     0.024896
      dxy     :     0.026129
 24 C s       :     2.843561  s :     2.843561
      pz      :     1.019653  p :     2.977953
      px      :     0.927659
      py      :     1.030642
      dz2     :     0.019918  d :     0.139903
      dxz     :     0.031143
      dyz     :     0.016002
      dx2y2   :     0.038343
      dxy     :     0.034497
 25 C s       :     2.846332  s :     2.846332
      pz      :     1.016273  p :     2.980924
      px      :     0.959774
      py      :     1.004877
      dz2     :     0.035608  d :     0.140353
      dxz     :     0.023431
      dyz     :     0.038227
      dx2y2   :     0.018673
      dxy     :     0.024413
 26 C s       :     2.892934  s :     2.892934
      pz      :     1.083135  p :     3.147174
      px      :     1.008857
      py      :     1.055182
      dz2     :     0.023344  d :     0.089289
      dxz     :     0.010427
      dyz     :     0.022601
      dx2y2   :     0.016404
      dxy     :     0.016513
 27 H s       :     0.857346  s :     0.857346
 28 C s       :     2.889292  s :     2.889292
      pz      :     1.064929  p :     3.145540
      px      :     1.004439
      py      :     1.076172
      dz2     :     0.023896  d :     0.090355
      dxz     :     0.016671
      dyz     :     0.025774
      dx2y2   :     0.014133
      dxy     :     0.009880
 29 H s       :     0.862666  s :     0.862666
 30 C s       :     2.886692  s :     2.886692
      pz      :     1.069545  p :     3.149603
      px      :     1.011313
      py      :     1.068745
      dz2     :     0.019744  d :     0.091665
      dxz     :     0.015624
      dyz     :     0.030883
      dx2y2   :     0.010207
      dxy     :     0.015207
 31 H s       :     0.863786  s :     0.863786
 32 C s       :     2.845858  s :     2.845858
      pz      :     0.961899  p :     2.973016
      px      :     1.041548
      py      :     0.969568
      dz2     :     0.027571  d :     0.139566
      dxz     :     0.033082
      dyz     :     0.020091
      dx2y2   :     0.028690
      dxy     :     0.030132
 33 C s       :     2.868284  s :     2.868284
      pz      :     1.026022  p :     3.061537
      px      :     1.015407
      py      :     1.020108
      dz2     :     0.016677  d :     0.098743
      dxz     :     0.023925
      dyz     :     0.014429
      dx2y2   :     0.021798
      dxy     :     0.021914
 34 C s       :     2.887793  s :     2.887793
      pz      :     1.042717  p :     3.155612
      px      :     1.077573
      py      :     1.035322
      dz2     :     0.010737  d :     0.090675
      dxz     :     0.025806
      dyz     :     0.011781
      dx2y2   :     0.018016
      dxy     :     0.024336
 35 H s       :     0.868235  s :     0.868235
 36 C s       :     2.885075  s :     2.885075
      pz      :     1.055279  p :     3.180660
      px      :     1.074523
      py      :     1.050858
      dz2     :     0.010965  d :     0.090320
      dxz     :     0.024455
      dyz     :     0.012724
      dx2y2   :     0.019569
      dxy     :     0.022609
 37 H s       :     0.867993  s :     0.867993
 38 C s       :     2.885397  s :     2.885397
      pz      :     1.032030  p :     3.148886
      px      :     1.092426
      py      :     1.024430
      dz2     :     0.021452  d :     0.093182
      dxz     :     0.015465
      dyz     :     0.015752
      dx2y2   :     0.026840
      dxy     :     0.013674
 39 H s       :     0.866899  s :     0.866899
 40 C s       :     2.887097  s :     2.887097
      pz      :     1.072874  p :     3.195655
      px      :     1.055127
      py      :     1.067655
      dz2     :     0.011537  d :     0.086534
      dxz     :     0.022275
      dyz     :     0.012497
      dx2y2   :     0.019647
      dxy     :     0.020579
 41 H s       :     0.860571  s :     0.860571
 42 C s       :     2.850522  s :     2.850522
      pz      :     1.020773  p :     3.044751
      px      :     1.009390
      py      :     1.014589
      dz2     :     0.022836  d :     0.115658
      dxz     :     0.018883
      dyz     :     0.026064
      dx2y2   :     0.030603
      dxy     :     0.017272
 43 C s       :     2.887717  s :     2.887717
      pz      :     1.042861  p :     3.115753
      px      :     1.085687
      py      :     0.987205
      dz2     :     0.015938  d :     0.091760
      dxz     :     0.029909
      dyz     :     0.011707
      dx2y2   :     0.015030
      dxy     :     0.019176
 44 H s       :     0.855694  s :     0.855694
 45 C s       :     2.886032  s :     2.886032
      pz      :     1.061529  p :     3.203554
      px      :     1.094791
      py      :     1.047234
      dz2     :     0.019660  d :     0.087634
      dxz     :     0.023025
      dyz     :     0.014305
      dx2y2   :     0.019329
      dxy     :     0.011315
 46 H s       :     0.855868  s :     0.855868
 47 C s       :     2.846882  s :     2.846882
      pz      :     0.992987  p :     2.876126
      px      :     1.016337
      py      :     0.866802
      dz2     :     0.040568  d :     0.192018
      dxz     :     0.071169
      dyz     :     0.020643
      dx2y2   :     0.029472
      dxy     :     0.030166
 48 C s       :     2.890254  s :     2.890254
      pz      :     1.066356  p :     3.151587
      px      :     1.082010
      py      :     1.003222
      dz2     :     0.016924  d :     0.089392
      dxz     :     0.033886
      dyz     :     0.009975
      dx2y2   :     0.014039
      dxy     :     0.014568
 49 H s       :     0.865288  s :     0.865288
 50 C s       :     2.891469  s :     2.891469
      pz      :     1.074239  p :     3.127412
      px      :     1.070460
      py      :     0.982713
      dz2     :     0.018348  d :     0.088459
      dxz     :     0.028738
      dyz     :     0.009552
      dx2y2   :     0.015772
      dxy     :     0.016049
 51 H s       :     0.857153  s :     0.857153
 52 C s       :     2.866811  s :     2.866811
      pz      :     1.019008  p :     3.059482
      px      :     1.046315
      py      :     0.994159
      dz2     :     0.020449  d :     0.101169
      dxz     :     0.034570
      dyz     :     0.011870
      dx2y2   :     0.017057
      dxy     :     0.017223
 53 C s       :     2.893335  s :     2.893335
      pz      :     1.041385  p :     3.124873
      px      :     1.104874
      py      :     0.978613
      dz2     :     0.025341  d :     0.087910
      dxz     :     0.021646
      dyz     :     0.014490
      dx2y2   :     0.017745
      dxy     :     0.008688
 54 H s       :     0.857215  s :     0.857215
 55 C s       :     2.887629  s :     2.887629
      pz      :     1.069725  p :     3.155221
      px      :     1.077495
      py      :     1.008001
      dz2     :     0.018245  d :     0.090710
      dxz     :     0.028963
      dyz     :     0.010976
      dx2y2   :     0.016605
      dxy     :     0.015922
 56 H s       :     0.865114  s :     0.865114
 57 C s       :     2.888339  s :     2.888339
      pz      :     1.065050  p :     3.139110
      px      :     1.084751
      py      :     0.989309
      dz2     :     0.016947  d :     0.092221
      dxz     :     0.034083
      dyz     :     0.009880
      dx2y2   :     0.015101
      dxy     :     0.016210
 58 H s       :     0.865984  s :     0.865984
 59 C s       :     2.890200  s :     2.890200
      pz      :     1.056727  p :     3.153349
      px      :     1.091181
      py      :     1.005441
      dz2     :     0.025704  d :     0.089285
      dxz     :     0.022088
      dyz     :     0.014641
      dx2y2   :     0.018154
      dxy     :     0.008698
 60 H s       :     0.865354  s :     0.865354
 61 C s       :     2.894443  s :     2.894443
      pz      :     1.068999  p :     3.124725
      px      :     1.068965
      py      :     0.986761
      dz2     :     0.017714  d :     0.087113
      dxz     :     0.027380
      dyz     :     0.010615
      dx2y2   :     0.015786
      dxy     :     0.015619
 62 H s       :     0.857561  s :     0.857561
 63 C s       :     2.887859  s :     2.887859
      pz      :     1.043507  p :     3.164059
      px      :     1.067206
      py      :     1.053347
      dz2     :     0.011468  d :     0.090934
      dxz     :     0.022842
      dyz     :     0.012980
      dx2y2   :     0.018949
      dxy     :     0.024695
 64 H s       :     0.856950  s :     0.856950
 65 C s       :     2.884258  s :     2.884258
      pz      :     1.061149  p :     3.188230
      px      :     1.072895
      py      :     1.054186
      dz2     :     0.008771  d :     0.088011
      dxz     :     0.023131
      dyz     :     0.012596
      dx2y2   :     0.019274
      dxy     :     0.024239
 66 H s       :     0.856154  s :     0.856154
 67 C s       :     2.926563  s :     2.926563
      pz      :     1.135970  p :     3.372989
      px      :     1.153470
      py      :     1.083549
      dz2     :     0.016718  d :     0.075144
      dxz     :     0.011065
      dyz     :     0.016239
      dx2y2   :     0.023244
      dxy     :     0.007879
 68 H s       :     0.864807  s :     0.864807
 69 H s       :     0.865491  s :     0.865491
 70 H s       :     0.860952  s :     0.860952
 71 C s       :     2.923725  s :     2.923725
      pz      :     1.078600  p :     3.384066
      px      :     1.140251
      py      :     1.165215
      dz2     :     0.013358  d :     0.072948
      dxz     :     0.009473
      dyz     :     0.022594
      dx2y2   :     0.021213
      dxy     :     0.006311
 72 H s       :     0.859152  s :     0.859152
 73 H s       :     0.864782  s :     0.864782
 74 H s       :     0.865069  s :     0.865069
 75 C s       :     2.896504  s :     2.896504
      pz      :     1.056297  p :     3.144492
      px      :     1.008274
      py      :     1.079921
      dz2     :     0.024533  d :     0.087918
      dxz     :     0.016193
      dyz     :     0.023913
      dx2y2   :     0.013211
      dxy     :     0.010068
 76 H s       :     0.857838  s :     0.857838
 77 C s       :     2.891080  s :     2.891080
      pz      :     1.079898  p :     3.144520
      px      :     1.003502
      py      :     1.061119
      dz2     :     0.024086  d :     0.089469
      dxz     :     0.009737
      dyz     :     0.023840
      dx2y2   :     0.015445
      dxy     :     0.016360
 78 H s       :     0.863128  s :     0.863128


                      *****************************
                      * MAYER POPULATION ANALYSIS *
                      *****************************

  NA   - Mulliken gross atomic population
  ZA   - Total nuclear charge
  QA   - Mulliken gross atomic charge
  VA   - Mayer's total valence
  BVA  - Mayer's bonded valence
  FA   - Mayer's free valence

  ATOM       NA         ZA         QA         VA         BVA        FA
  0 O      8.5563     8.0000    -0.5563     1.9455     1.9455    -0.0000
  1 N      7.4480     7.0000    -0.4480     2.9212     2.9212     0.0000
  2 N      7.6250     7.0000    -0.6250     2.9606     2.9606     0.0000
  3 N      7.4434     7.0000    -0.4434     2.9176     2.9176    -0.0000
  4 N      7.4499     7.0000    -0.4499     2.9184     2.9184     0.0000
  5 C      6.0857     6.0000    -0.0857     3.9626     3.9626    -0.0000
  6 H      0.8918     1.0000     0.1082     0.9211     0.9211    -0.0000
  7 C      6.1111     6.0000    -0.1111     3.9536     3.9536    -0.0000
  8 H      0.8919     1.0000     0.1081     0.9228     0.9228    -0.0000
  9 C      6.1229     6.0000    -0.1229     3.9237     3.9237    -0.0000
 10 H      0.8757     1.0000     0.1243     0.9418     0.9418    -0.0000
 11 C      5.9222     6.0000     0.0778     4.0110     4.0110    -0.0000
 12 C      5.6548     6.0000     0.3452     3.9776     3.9776    -0.0000
 13 C      5.6543     6.0000     0.3457     3.9771     3.9771    -0.0000
 14 C      5.9190     6.0000     0.0810     3.9797     3.9797    -0.0000
 15 C      6.1267     6.0000    -0.1267     3.9321     3.9321    -0.0000
 16 H      0.8738     1.0000     0.1262     0.9428     0.9428    -0.0000
 17 C      6.1436     6.0000    -0.1436     3.8932     3.8932    -0.0000
 18 H      0.8844     1.0000     0.1156     0.9308     0.9308     0.0000
 19 C      5.6603     6.0000     0.3397     3.8987     3.8987    -0.0000
 20 C      5.6833     6.0000     0.3167     3.8833     3.8833    -0.0000
 21 C      6.2063     6.0000    -0.2063     3.9160     3.9160     0.0000
 22 H      0.8973     1.0000     0.1027     0.9394     0.9394    -0.0000
 23 C      5.8988     6.0000     0.1012     3.8853     3.8853     0.0000
 24 C      5.7427     6.0000     0.2573     3.9083     3.9083     0.0000
 25 C      5.8472     6.0000     0.1528     4.0520     4.0520     0.0000
 26 C      6.0858     6.0000    -0.0858     3.9143     3.9143    -0.0000
 27 H      0.8858     1.0000     0.1142     0.9301     0.9301    -0.0000
 28 C      6.1148     6.0000    -0.1148     3.9642     3.9642    -0.0000
 29 H      0.8825     1.0000     0.1175     0.9220     0.9220    -0.0000
 30 C      6.0915     6.0000    -0.0915     3.9623     3.9623     0.0000
 31 H      0.8875     1.0000     0.1125     0.9217     0.9217    -0.0000
 32 C      5.7538     6.0000     0.2462     3.9199     3.9199     0.0000
 33 C      5.8928     6.0000     0.1072     3.8989     3.8989     0.0000
 34 C      6.1889     6.0000    -0.1889     3.9839     3.9839     0.0000
 35 H      0.9035     1.0000     0.0965     0.9300     0.9300    -0.0000
 36 C      6.0952     6.0000    -0.0952     3.9395     3.9395     0.0000
 37 H      0.9021     1.0000     0.0979     0.9250     0.9250     0.0000
 38 C      6.1065     6.0000    -0.1065     3.9818     3.9818     0.0000
 39 H      0.8972     1.0000     0.1028     0.9239     0.9239     0.0000
 40 C      6.1527     6.0000    -0.1527     3.9127     3.9127     0.0000
 41 H      0.8868     1.0000     0.1132     0.9362     0.9362     0.0000
 42 C      6.0843     6.0000    -0.0843     3.9490     3.9490     0.0000
 43 C      6.1375     6.0000    -0.1375     3.9248     3.9248    -0.0000
 44 H      0.8750     1.0000     0.1250     0.9439     0.9439    -0.0000
 45 C      6.1566     6.0000    -0.1566     3.8674     3.8674    -0.0000
 46 H      0.8752     1.0000     0.1248     0.9378     0.9378    -0.0000
 47 C      5.6569     6.0000     0.3431     3.9747     3.9747    -0.0000
 48 C      6.1122     6.0000    -0.1122     3.9465     3.9465     0.0000
 49 H      0.8900     1.0000     0.1100     0.9238     0.9238    -0.0000
 50 C      6.1257     6.0000    -0.1257     3.9243     3.9243     0.0000
 51 H      0.8761     1.0000     0.1239     0.9415     0.9415     0.0000
 52 C      5.9214     6.0000     0.0786     3.9974     3.9974    -0.0000
 53 C      6.1243     6.0000    -0.1243     3.9286     3.9286    -0.0000
 54 H      0.8751     1.0000     0.1249     0.9422     0.9422    -0.0000
 55 C      6.1073     6.0000    -0.1073     3.9473     3.9473    -0.0000
 56 H      0.8908     1.0000     0.1092     0.9231     0.9231    -0.0000
 57 C      6.0901     6.0000    -0.0901     3.9671     3.9671     0.0000
 58 H      0.8919     1.0000     0.1081     0.9209     0.9209    -0.0000
 59 C      6.1101     6.0000    -0.1101     3.9470     3.9470    -0.0000
 60 H      0.8903     1.0000     0.1097     0.9235     0.9235    -0.0000
 61 C      6.1279     6.0000    -0.1279     3.9224     3.9224    -0.0000
 62 H      0.8779     1.0000     0.1221     0.9425     0.9425     0.0000
 63 C      6.1379     6.0000    -0.1379     3.9304     3.9304     0.0000
 64 H      0.8892     1.0000     0.1108     0.9316     0.9316     0.0000
 65 C      6.1565     6.0000    -0.1565     3.8906     3.8906     0.0000
 66 H      0.8766     1.0000     0.1234     0.9369     0.9369     0.0000
 67 C      6.4140     6.0000    -0.4140     3.8581     3.8581     0.0000
 68 H      0.8477     1.0000     0.1523     0.9300     0.9300     0.0000
 69 H      0.8481     1.0000     0.1519     0.9295     0.9295    -0.0000
 70 H      0.8395     1.0000     0.1605     0.9286     0.9286     0.0000
 71 C      6.4548     6.0000    -0.4548     3.8831     3.8831    -0.0000
 72 H      0.8358     1.0000     0.1642     0.9284     0.9284    -0.0000
 73 H      0.8396     1.0000     0.1604     0.9236     0.9236    -0.0000
 74 H      0.8425     1.0000     0.1575     0.9269     0.9269    -0.0000
 75 C      6.0921     6.0000    -0.0921     3.9199     3.9199    -0.0000
 76 H      0.8874     1.0000     0.1126     0.9309     0.9309     0.0000
 77 C      6.1145     6.0000    -0.1145     3.9604     3.9604     0.0000
 78 H      0.8834     1.0000     0.1166     0.9222     0.9222     0.0000

  Mayer bond orders larger than 0.1
B(  0-O , 19-C ) :   0.9327 B(  0-O , 20-C ) :   0.8215 B(  1-N , 12-C ) :   1.3879 
B(  1-N , 13-C ) :   1.3743 B(  2-N , 24-C ) :   0.9466 B(  2-N , 25-C ) :   0.9073 
B(  2-N , 32-C ) :   0.9440 B(  3-N , 13-C ) :   1.3751 B(  3-N , 47-C ) :   1.3898 
B(  4-N , 12-C ) :   1.3779 B(  4-N , 47-C ) :   1.3779 B(  5-C ,  6-H ) :   0.9366 
B(  5-C ,  7-C ) :   1.4717 B(  5-C , 48-C ) :   1.4501 B(  7-C ,  8-H ) :   0.9352 
B(  7-C ,  9-C ) :   1.4301 B(  9-C , 10-H ) :   0.9141 B(  9-C , 11-C ) :   1.4365 
B( 11-C , 12-C ) :   1.0254 B( 11-C , 50-C ) :   1.4334 B( 13-C , 14-C ) :   1.0398 
B( 14-C , 15-C ) :   1.4007 B( 14-C , 43-C ) :   1.4335 B( 15-C , 16-H ) :   0.9130 
B( 15-C , 17-C ) :   1.4638 B( 17-C , 18-H ) :   0.9248 B( 17-C , 19-C ) :   1.3862 
B( 19-C , 45-C ) :   1.3976 B( 20-C , 21-C ) :   1.4126 B( 20-C , 63-C ) :   1.4452 
B( 21-C , 22-H ) :   0.9143 B( 21-C , 23-C ) :   1.3977 B( 23-C , 24-C ) :   1.3755 
B( 23-C , 42-C ) :   0.9535 B( 24-C , 65-C ) :   1.4054 B( 25-C , 26-C ) :   1.4428 
B( 25-C , 75-C ) :   1.4613 B( 26-C , 27-H ) :   0.9277 B( 26-C , 28-C ) :   1.4355 
B( 28-C , 29-H ) :   0.9333 B( 28-C , 30-C ) :   1.4648 B( 30-C , 31-H ) :   0.9366 
B( 30-C , 77-C ) :   1.4786 B( 32-C , 33-C ) :   1.3798 B( 32-C , 40-C ) :   1.3922 
B( 33-C , 34-C ) :   1.4351 B( 33-C , 42-C ) :   0.9500 B( 34-C , 35-H ) :   0.9248 
B( 34-C , 36-C ) :   1.4415 B( 36-C , 37-H ) :   0.9357 B( 36-C , 38-C ) :   1.4515 
B( 38-C , 39-H ) :   0.9340 B( 38-C , 40-C ) :   1.4675 B( 40-C , 41-H ) :   0.9083 
B( 42-C , 67-C ) :   1.0188 B( 42-C , 71-C ) :   1.0243 B( 43-C , 44-H ) :   0.9147 
B( 43-C , 45-C ) :   1.4106 B( 45-C , 46-H ) :   0.9151 B( 47-C , 52-C ) :   1.0224 
B( 48-C , 49-H ) :   0.9355 B( 48-C , 50-C ) :   1.4404 B( 50-C , 51-H ) :   0.9140 
B( 52-C , 53-C ) :   1.4238 B( 52-C , 61-C ) :   1.4406 B( 53-C , 54-H ) :   0.9141 
B( 53-C , 55-C ) :   1.4463 B( 55-C , 56-H ) :   0.9354 B( 55-C , 57-C ) :   1.4529 
B( 57-C , 58-H ) :   0.9366 B( 57-C , 59-C ) :   1.4709 B( 59-C , 60-H ) :   0.9358 
B( 59-C , 61-C ) :   1.4239 B( 61-C , 62-H ) :   0.9162 B( 63-C , 64-H ) :   0.9251 
B( 63-C , 65-C ) :   1.4138 B( 65-C , 66-H ) :   0.9048 B( 67-C , 68-H ) :   0.9466 
B( 67-C , 69-H ) :   0.9460 B( 67-C , 70-H ) :   0.9520 B( 71-C , 72-H ) :   0.9516 
B( 71-C , 73-H ) :   0.9395 B( 71-C , 74-H ) :   0.9409 B( 75-C , 76-H ) :   0.9283 
B( 75-C , 77-C ) :   1.4209 B( 77-C , 78-H ) :   0.9335 

-------
TIMINGS
-------

Total SCF time: 0 days 0 hours 4 min 16 sec 

Total time                  ....     256.638 sec
Sum of individual times     ....     255.299 sec  ( 99.5%)

Fock matrix formation       ....     247.225 sec  ( 96.3%)
  XC integration            ....       8.548 sec  (  3.5% of F)
    Basis function eval.    ....       3.652 sec  ( 42.7% of XC)
    Density eval.           ....       1.869 sec  ( 21.9% of XC)
    XC-Functional eval.     ....       0.318 sec  (  3.7% of XC)
    XC-Potential eval.      ....       1.856 sec  ( 21.7% of XC)
Diagonalization             ....       1.055 sec  (  0.4%)
Density matrix formation    ....       0.092 sec  (  0.0%)
Population analysis         ....       0.157 sec  (  0.1%)
Initial guess               ....       1.641 sec  (  0.6%)
Orbital Transformation      ....       0.000 sec  (  0.0%)
Orbital Orthonormalization  ....       0.000 sec  (  0.0%)
DIIS solution               ....       0.666 sec  (  0.3%)
SOSCF solution              ....       1.023 sec  (  0.4%)
Grid generation             ....       3.440 sec  (  1.3%)


           ************************************************************
           *        Program running with 8 parallel MPI-processes     *
           *              working on a common directory               *
           ************************************************************
------------------------------------------------------------------------------
                          ORCA TD-DFT CALCULATION
------------------------------------------------------------------------------

Input orbitals are from        ... x1.gbw
CI-vector output               ... x1.cis
Tamm-Dancoff approximation     ... deactivated
RPA-Integral strategy          ... AO-integrals
Integral handling              ... AO integral Direct
Max. core memory used          ... 512 MB
Reference state                ... RHF
Generation of triplets         ... on
Follow IRoot                   ... off
Number of operators            ... 1
Orbital ranges used for CIS calculation:
 Operator 0:  Orbitals  47...159  to 160...721
XAS localization array:
 Operator 0:  Orbitals  -1... -1
-------------------
XC-INTEGRATION GRID
-------------------

General Integration Accuracy     IntAcc      ...  3.670
Radial Grid Type                 RadialGrid  ... Gauss-Chebyshev
Angular Grid (max. acc.)         AngularGrid ... Lebedev-50
Angular grid pruning method      GridPruning ... 3 (G Style)
Weight generation scheme         WeightScheme... Becke
Basis function cutoff            BFCut       ...    1.0000e-10
Integration weight cutoff        WCut        ...    1.0000e-14
Grids for H and He will be reduced by one unit

# of grid points (after initial pruning)     ...  47158 (   0.0 sec)
# of grid points (after weights+screening)   ...  41780 (   0.2 sec)
nearest neighbour list constructed           ...    0.0 sec
Grid point re-assignment to atoms done       ...    0.0 sec
Grid point division into batches done        ...    0.0 sec
Reduced shell lists constructed in    0.1 sec

Total number of grid points                  ...    41780
Total number of batches                      ...      689
Average number of points per batch           ...       60
Average number of grid points per atom       ...      529
Average number of shells per batch           ...    83.88 (24.24%)
Average number of basis functions per batch  ...   178.56 (24.73%)
Average number of large shells per batch     ...    56.12 (66.92%)
Average number of large basis fcns per batch ...   121.60 (68.10%)
Maximum spatial batch extension              ...  16.44, 27.54, 18.27 au
Average spatial batch extension              ...   0.46,  0.67,  0.56 au


---------------
TD-DFT XC SETUP
---------------

DFT calculation                         ... on
Name of the grid file                   ... x1.grid_cis.tmp
Exchange functional (SCF)               ... B88
Exchange functional (TD-DFT)            ... B88
   X-Alpha parameter    XAlpha (SCF)    ...  0.666667
   X-Alpha parameter    XAlpha (TD-DFT) ...  0.666667
   Becke's b parameter  XBeta (SCF)     ...  0.004200
   Becke's b parameter  XBeta (TD-DFT)  ...  0.004200
Correlation functional (SCF)            ... LYP
Correlation functional (TD-DFT)         ... LYP
 LDA part of GGA corr.  LDAOpt (SCF)    ... VWN-3
 LDA part of GGA corr.  LDAOpt (TD-DFT) ... VWN-3
Hybrid DFT                              ... on
   Exchange mixing (SCF)                ...  0.200
   Exchange mixing (TD-DFT)             ...  0.200
   GGA exch. scaling(SCF)               ...  0.720
   GGA exch. scaling (TD-DFT)           ...  0.720
   GGA corr. scaling (SCF)              ...  0.810
   GGA corr. scaling (TD-DFT)           ...  0.810

Building densities             ... done
Calculating rho(r) on the grid ... done
Building xc-kernel on the grid ... done
                    *** TD-DFT CALCULATION INITIALIZED ***


-------------------
RPA-DIAGONALIZATION
-------------------

Dimension of the (A+B)(A-B) eigenvalue problem ...  63506
Number of roots to be determined               ...      5
Maximum size of the expansion space            ...    150
Convergence tolerance for the residual         ...    1.000e-06
Convergence tolerance for the energies         ...    1.000e-06
Orthogonality tolerance                        ...    1.000e-14
Constructing the preconditioner                ... o.k.
Building the initial guess                     ... o.k.
Number of trial vectors determined             ...    150


                       ****Iteration    0****

   Memory handling for direct AO based RPA:
   Memory per vector needed      ...    15 MB
   Memory needed                 ...   238 MB
   Memory available              ...   512 MB
   Number of vectors per batch   ...    32
   Number of batches             ...     1
   Time for densities:     1.478
   Time for XC-Integration:     1.807
   Using LibInt in JK Direct
   Time for J+K (Direct):   639.924
   Time for Sigma-Completion:     1.451
   Size of expansion space: 15
   Lowest Energy          :     0.113847771110
   Maximum Energy change  :     0.142931347313 (vector 4)
   Maximum residual norm  :     0.009645934261

                       ****Iteration    1****
   Time for densities:     0.497
   Time for XC-Integration:     0.657
   Using LibInt in JK Direct
   Time for J+K (Direct):   174.100
   Time for Sigma-Completion:     0.518
   Size of expansion space: 20
   Lowest Energy          :     0.113696921865
   Maximum Energy change  :     0.002756024290 (vector 3)
   Maximum residual norm  :     0.000855765270

                       ****Iteration    2****
   Time for densities:     0.505
   Time for XC-Integration:     0.678
   Using LibInt in JK Direct
   Time for J+K (Direct):   176.722
   Time for Sigma-Completion:     0.536
   Size of expansion space: 25
   Lowest Energy          :     0.113656990608
   Maximum Energy change  :     0.000460916954 (vector 2)
   Maximum residual norm  :     0.000222262640

                       ****Iteration    3****
   Time for densities:     0.506
   Time for XC-Integration:     0.673
   Using LibInt in JK Direct
   Time for J+K (Direct):   176.590
   Time for Sigma-Completion:     0.549
   Size of expansion space: 30
   Lowest Energy          :     0.113605672030
   Maximum Energy change  :     0.000313687655 (vector 3)
   Maximum residual norm  :     0.000184889378

                       ****Iteration    4****
   Time for densities:     0.506
   Time for XC-Integration:     0.674
   Using LibInt in JK Direct
   Time for J+K (Direct):   177.818
   Time for Sigma-Completion:     0.541
   Size of expansion space: 35
   Lowest Energy          :     0.113600597356
   Maximum Energy change  :     0.000210644072 (vector 3)
   Maximum residual norm  :     0.000055980932

                       ****Iteration    5****
   Time for densities:     0.486
   Time for XC-Integration:     0.665
   Using LibInt in JK Direct
   Time for J+K (Direct):   178.996
   Time for Sigma-Completion:     0.490
   Size of expansion space: 40
   Lowest Energy          :     0.113599471180
   Maximum Energy change  :     0.000024060375 (vector 3)
   Maximum residual norm  :     0.000011517012

                       ****Iteration    6****
   Time for densities:     0.491
   Time for XC-Integration:     0.683
   Using LibInt in JK Direct
   Time for J+K (Direct):   179.920
   Time for Sigma-Completion:     0.492
   Size of expansion space: 45
   Lowest Energy          :     0.113598511484
   Maximum Energy change  :     0.000012100811 (vector 2)
   Maximum residual norm  :     0.000008868561

                       ****Iteration    7****
   Time for densities:     0.493
   Time for XC-Integration:     0.665
   Using LibInt in JK Direct
   Time for J+K (Direct):   178.091
   Time for Sigma-Completion:     0.509
   Size of expansion space: 50
   Lowest Energy          :     0.113598358737
   Maximum Energy change  :     0.000008568250 (vector 3)
   Maximum residual norm  :     0.000003866837

                       ****Iteration    8****
   Time for densities:     0.497
   Time for XC-Integration:     0.667
   Using LibInt in JK Direct
   Time for J+K (Direct):   178.939
   Time for Sigma-Completion:     0.522
   Size of expansion space: 55
   Lowest Energy          :     0.113598333088
   Maximum Energy change  :     0.000002091671 (vector 3)
   Maximum residual norm  :     0.000000876891

      *** CONVERGENCE OF RESIDUAL NORM REACHED ***

Storing the converged CI vectors               ... x1.cis1

                 *** DAVIDSON DONE ***

Total time for solving the RPA problem:  2134.830sec

--------------------------------
TD-DFT EXCITED STATES (SINGLETS)
--------------------------------

the weight of the individual excitations are printed if larger than 0.01

STATE  1:  E=   0.113598 au      3.091 eV    24932.0 cm**-1
   159a -> 160a  :     0.445173 
   159a -> 161a  :     0.549816 

STATE  2:  E=   0.114350 au      3.112 eV    25096.8 cm**-1
   159a -> 160a  :     0.552778 
   159a -> 161a  :     0.445263 

STATE  3:  E=   0.138370 au      3.765 eV    30368.6 cm**-1
   159a -> 162a  :     0.970625 
   159a -> 164a  :     0.014412 

STATE  4:  E=   0.138958 au      3.781 eV    30497.7 cm**-1
   156a -> 161a  :     0.029612 
   158a -> 160a  :     0.923757 
   158a -> 161a  :     0.024330 

STATE  5:  E=   0.141624 au      3.854 eV    31082.8 cm**-1
   159a -> 163a  :     0.970241 


                  ********************************
                  * Entering triplet calculation *
                  ********************************

-------------------
RPA-DIAGONALIZATION
-------------------

Dimension of the (A+B)(A-B) eigenvalue problem ...  63506
Number of roots to be determined               ...      5
Maximum size of the expansion space            ...    150
Convergence tolerance for the residual         ...    1.000e-06
Convergence tolerance for the energies         ...    1.000e-06
Orthogonality tolerance                        ...    1.000e-14
Constructing the preconditioner                ... o.k.
Building the initial guess                     ... o.k.
Number of trial vectors determined             ...    150


                       ****Iteration    0****
                <<< Triplet sigma vectors requested >>>

   Memory handling for direct AO based RPA:
   Memory per vector needed      ...    11 MB
   Memory needed                 ...   179 MB
   Memory available              ...   512 MB
   Number of vectors per batch   ...    42
   Number of batches             ...     1
   Time for densities:     1.454
   Time for XC-Integration:     1.716
   Using LibInt in JK Direct
   Time for K (Direct):   380.085
   Time for Sigma-Completion:     1.449
   Size of expansion space: 15
   Lowest Energy          :     0.113193362360
   Maximum Energy change  :     0.134878800741 (vector 4)
   Maximum residual norm  :     0.003035963185

                       ****Iteration    1****
   Time for densities:     0.496
   Time for XC-Integration:     0.626
   Using LibInt in JK Direct
   Time for K (Direct):   110.190
   Time for Sigma-Completion:     0.518
   Size of expansion space: 20
   Lowest Energy          :     0.111778178996
   Maximum Energy change  :     0.009913894397 (vector 2)
   Maximum residual norm  :     0.000917053634

                       ****Iteration    2****
   Time for densities:     0.498
   Time for XC-Integration:     0.630
   Using LibInt in JK Direct
   Time for K (Direct):   112.464
   Time for Sigma-Completion:     0.538
   Size of expansion space: 25
   Lowest Energy          :     0.110541540664
   Maximum Energy change  :     0.001273541068 (vector 3)
   Maximum residual norm  :     0.000852126760

                       ****Iteration    3****
   Time for densities:     0.504
   Time for XC-Integration:     0.641
   Using LibInt in JK Direct
   Time for K (Direct):   112.683
   Time for Sigma-Completion:     0.551
   Size of expansion space: 30
   Lowest Energy          :     0.109977921447
   Maximum Energy change  :     0.001879544363 (vector 4)
   Maximum residual norm  :     0.000737212530

                       ****Iteration    4****
   Time for densities:     0.501
   Time for XC-Integration:     0.631
   Using LibInt in JK Direct
   Time for K (Direct):   114.286
   Time for Sigma-Completion:     0.544
   Size of expansion space: 35
   Lowest Energy          :     0.109606303378
   Maximum Energy change  :     0.000928231553 (vector 3)
   Maximum residual norm  :     0.000713393293

                       ****Iteration    5****
   Time for densities:     0.484
   Time for XC-Integration:     0.635
   Using LibInt in JK Direct
   Time for K (Direct):   114.117
   Time for Sigma-Completion:     0.479
   Size of expansion space: 40
   Lowest Energy          :     0.109476536813
   Maximum Energy change  :     0.001541450448 (vector 4)
   Maximum residual norm  :     0.000441192447

                       ****Iteration    6****
   Time for densities:     0.489
   Time for XC-Integration:     0.640
   Using LibInt in JK Direct
   Time for K (Direct):   113.735
   Time for Sigma-Completion:     0.522
   Size of expansion space: 45
   Lowest Energy          :     0.109423473673
   Maximum Energy change  :     0.002792648466 (vector 4)
   Maximum residual norm  :     0.000984288413

                       ****Iteration    7****
   Time for densities:     0.492
   Time for XC-Integration:     0.643
   Using LibInt in JK Direct
   Time for K (Direct):   114.617
   Time for Sigma-Completion:     0.516
   Size of expansion space: 50
   Lowest Energy          :     0.109407870719
   Maximum Energy change  :     0.001490904139 (vector 4)
   Maximum residual norm  :     0.000305798705

                       ****Iteration    8****
   Time for densities:     0.498
   Time for XC-Integration:     0.653
   Using LibInt in JK Direct
   Time for K (Direct):   114.868
   Time for Sigma-Completion:     0.520
   Size of expansion space: 55
   Lowest Energy          :     0.109404840534
   Maximum Energy change  :     0.000324164905 (vector 3)
   Maximum residual norm  :     0.000153958427

                       ****Iteration    9****
   Time for densities:     0.500
   Time for XC-Integration:     0.650
   Using LibInt in JK Direct
   Time for K (Direct):   114.642
   Time for Sigma-Completion:     0.538
   Size of expansion space: 60
   Lowest Energy          :     0.109404218202
   Maximum Energy change  :     0.000223939455 (vector 3)
   Maximum residual norm  :     0.000046205004

                       ****Iteration   10****
   Time for densities:     0.500
   Time for XC-Integration:     0.649
   Using LibInt in JK Direct
   Time for K (Direct):   116.875
   Time for Sigma-Completion:     0.555
   Size of expansion space: 65
   Lowest Energy          :     0.109403704306
   Maximum Energy change  :     0.000037844830 (vector 3)
   Maximum residual norm  :     0.000032589889

                       ****Iteration   11****
   Time for densities:     0.490
   Time for XC-Integration:     0.649
   Using LibInt in JK Direct
   Time for K (Direct):   114.713
   Time for Sigma-Completion:     0.504
   Size of expansion space: 70
   Lowest Energy          :     0.109403630582
   Maximum Energy change  :     0.000042532245 (vector 3)
   Maximum residual norm  :     0.000005471372

                       ****Iteration   12****
   Time for densities:     0.479
   Time for XC-Integration:     0.628
   Using LibInt in JK Direct
   Time for K (Direct):   110.420
   Time for Sigma-Completion:     0.465
   Size of expansion space: 75
   Lowest Energy          :     0.109403589079
   Maximum Energy change  :     0.000004319931 (vector 3)
   Maximum residual norm  :     0.000004063425

                       ****Iteration   13****
   Time for densities:     0.468
   Time for XC-Integration:     0.564
   Using LibInt in JK Direct
   Time for K (Direct):   109.538
   Time for Sigma-Completion:     0.476
   Size of expansion space: 80
   Lowest Energy          :     0.109403584415
   Maximum Energy change  :     0.000004209469 (vector 3)
   Maximum residual norm  :     0.000000682504

      *** CONVERGENCE OF RESIDUAL NORM REACHED ***

Storing the converged CI vectors               ... x1.cis3

                 *** DAVIDSON DONE ***

--------------------------------
TD-DFT EXCITED STATES (TRIPLETS)
--------------------------------

the weight of the individual excitations are printed if larger than 0.01

STATE  1:  E=   0.109404 au      2.977 eV    24011.3 cm**-1
   145a -> 161a  :     0.014216 
   155a -> 161a  :     0.026097 
   156a -> 160a  :     0.087341 
   158a -> 160a  :     0.028069 
   158a -> 161a  :     0.509902 
   158a -> 165a  :     0.038519 
   159a -> 160a  :     0.015392 
   159a -> 161a  :     0.167734 

STATE  2:  E=   0.113550 au      3.090 eV    24921.4 cm**-1
   155a -> 161a  :     0.010420 
   156a -> 160a  :     0.032667 
   158a -> 161a  :     0.066114 
   159a -> 160a  :     0.523238 
   159a -> 161a  :     0.300168 
   159a -> 162a  :     0.012113 

STATE  3:  E=   0.114360 au      3.112 eV    25099.0 cm**-1
   156a -> 160a  :     0.014841 
   158a -> 161a  :     0.020510 
   159a -> 160a  :     0.448994 
   159a -> 161a  :     0.480693 

STATE  4:  E=   0.121019 au      3.293 eV    26560.7 cm**-1
   151a -> 168a  :     0.028140 
   152a -> 167a  :     0.023729 
   153a -> 167a  :     0.011251 
   155a -> 161a  :     0.087757 
   155a -> 165a  :     0.031112 
   156a -> 160a  :     0.387512 
   156a -> 161a  :     0.029781 
   158a -> 160a  :     0.015702 
   158a -> 161a  :     0.151485 
   158a -> 165a  :     0.016495 
   159a -> 162a  :     0.017824 
   159a -> 166a  :     0.043667 

STATE  5:  E=   0.121879 au      3.317 eV    26749.4 cm**-1
   154a -> 164a  :     0.012040 
   154a -> 171a  :     0.031448 
   156a -> 160a  :     0.026640 
   157a -> 169a  :     0.011405 
   157a -> 170a  :     0.027915 
   158a -> 161a  :     0.019719 
   159a -> 161a  :     0.039479 
   159a -> 162a  :     0.168065 
   159a -> 164a  :     0.028160 
   159a -> 166a  :     0.476766 
   159a -> 167a  :     0.011935 

------------------------------
TD-DFT SPIN-ORBIT COUPLING
------------------------------

Calculating the spin-orbit integrals:             

Loading the effective charges         ... done
Entering the SOC calc. section        ... 
------------------------------------------------------------------------------
                         ORCA SPIN-ORBIT COUPLING CALCULATION
------------------------------------------------------------------------------

GBW file                                    ... x1.gbw
Input density                               ... x1.cisp0.tmp
Output integrals                            ... x1.cis
Operator type                               ... Mean-field/Effective potential
   One-Electron Terms                       ... 1
   Coulomb Contribution                     ... 2
   Exchange Contribution                    ... 3
   Correlation Contribution                 ... 0
   Maximum number of centers                ... 4
Setting up the integration grid             ... done
Evaluating density on the grid              ... (NumEl=  320.000538) done
Evaluating Coulomb term semi-analytically   ... done
One-Center Exchange (+SOO)                  ... done
Evaluating the spin-orbit operator          ... done
Transforming the SOC integrals              ... done
Constructing the SOC matrix:                ... done
Diagonalizing the SOC matrix:               ... done

      --------------------------------------------------------------------------------
                      CALCULATED SOCME BETWEEN TRIPLETS AND SINGLETS                  
      --------------------------------------------------------------------------------
           Root                          <T|HSO|S>  (Re, Im) cm-1                     
         T      S             Z                     X                     Y           
      --------------------------------------------------------------------------------
         1      0    (   0.00 ,    0.75 )    (   0.00 ,   -0.98 )    (  -0.00 ,   -0.53 )
         1      1    (   0.00 ,    0.81 )    (   0.00 ,   -1.74 )    (  -0.00 ,   -0.63 )
         1      2    (   0.00 ,    0.45 )    (   0.00 ,   -1.03 )    (  -0.00 ,   -0.38 )
         1      3    (   0.00 ,   -0.01 )    (   0.00 ,    0.09 )    (  -0.00 ,    0.06 )
         1      4    (   0.00 ,   -0.22 )    (   0.00 ,    0.12 )    (  -0.00 ,    0.17 )
         1      5    (   0.00 ,   -0.06 )    (   0.00 ,    0.06 )    (  -0.00 ,   -0.02 )
         2      0    (   0.00 ,    0.37 )    (   0.00 ,   -1.25 )    (  -0.00 ,   -0.27 )
         2      1    (   0.00 ,   -0.27 )    (   0.00 ,    0.49 )    (  -0.00 ,    0.18 )
         2      2    (   0.00 ,   -0.19 )    (   0.00 ,    0.18 )    (  -0.00 ,    0.05 )
         2      3    (   0.00 ,   -0.00 )    (   0.00 ,    0.14 )    (  -0.00 ,    0.09 )
         2      4    (   0.00 ,   -0.75 )    (   0.00 ,    1.78 )    (  -0.00 ,    0.61 )
         2      5    (   0.00 ,   -0.14 )    (   0.00 ,    0.02 )    (  -0.00 ,   -0.08 )
         3      0    (   0.00 ,    0.13 )    (   0.00 ,   -1.03 )    (  -0.00 ,   -0.21 )
         3      1    (   0.00 ,   -0.17 )    (   0.00 ,    0.52 )    (  -0.00 ,    0.21 )
         3      2    (   0.00 ,   -0.07 )    (   0.00 ,    0.10 )    (  -0.00 ,    0.04 )
         3      3    (   0.00 ,    0.01 )    (   0.00 ,    0.05 )    (  -0.00 ,    0.06 )
         3      4    (   0.00 ,    1.06 )    (   0.00 ,   -2.09 )    (  -0.00 ,   -0.85 )
         3      5    (   0.00 ,   -0.11 )    (   0.00 ,    0.09 )    (  -0.00 ,   -0.02 )
         4      0    (   0.00 ,    0.36 )    (   0.00 ,    0.16 )    (  -0.00 ,   -0.19 )
         4      1    (   0.00 ,    0.54 )    (   0.00 ,   -1.05 )    (  -0.00 ,   -0.41 )
         4      2    (   0.00 ,    0.22 )    (   0.00 ,   -0.49 )    (  -0.00 ,   -0.17 )
         4      3    (   0.00 ,    0.01 )    (   0.00 ,   -0.04 )    (  -0.00 ,   -0.03 )
         4      4    (   0.00 ,    0.12 )    (   0.00 ,    0.30 )    (  -0.00 ,   -0.02 )
         4      5    (   0.00 ,    0.09 )    (   0.00 ,    0.23 )    (  -0.00 ,    0.13 )
         5      0    (   0.00 ,    0.54 )    (   0.00 ,   -0.58 )    (  -0.00 ,   -0.12 )
         5      1    (   0.00 ,   -0.33 )    (   0.00 ,    1.08 )    (  -0.00 ,    0.31 )
         5      2    (   0.00 ,   -0.19 )    (   0.00 ,    0.55 )    (  -0.00 ,    0.17 )
         5      3    (   0.00 ,    0.06 )    (   0.00 ,   -0.18 )    (  -0.00 ,   -0.09 )
         5      4    (   0.00 ,   -0.07 )    (   0.00 ,    0.01 )    (  -0.00 ,    0.04 )
         5      5    (   0.00 ,    0.26 )    (   0.00 ,    0.85 )    (  -0.00 ,    0.41 )

SOC stabilization of the ground state:  -0.0002 cm-1
Eigenvalues of the SOC matrix:

   State:        cm-1         eV
     0:          0.00         0.0000
     1:      24011.30         2.9770
     2:      24011.30         2.9770
     3:      24011.31         2.9770
     4:      24921.33         3.0899
     5:      24921.37         3.0899
     6:      24921.37         3.0899
     7:      24931.99         3.0912
     8:      25096.83         3.1116
     9:      25099.01         3.1119
    10:      25099.01         3.1119
    11:      25099.02         3.1119
    12:      26560.67         3.2931
    13:      26560.67         3.2931
    14:      26560.67         3.2931
    15:      26749.41         3.3165
    16:      26749.41         3.3165
    17:      26749.41         3.3165
    18:      30368.62         3.7652
    19:      30497.67         3.7812
    20:      31082.82         3.8538

The threshold for printing is 0.0100
Eigenvectors of the SOC matrix:

             E(cm-1)  Weight      Real         Imag     : Root  Spin  Ms
 STATE  0:      0.00
                      1.00000     -0.19676     -0.98045 : 0     0     0
 STATE  1:  24011.30
                      0.02515      0.15795     -0.01427 : 1     1     0
                      0.48742     -0.24708     -0.65297 : 1     1    -1
                      0.48742      0.12605     -0.68668 : 1     1     1
 STATE  2:  24011.30
                      0.80342      0.32368      0.83585 : 1     1     0
                      0.09829      0.09575      0.29853 : 1     1    -1
                      0.09829     -0.13028     -0.28516 : 1     1     1
 STATE  3:  24011.31
                      0.17142      0.02505      0.41328 : 1     1     0
                      0.41428     -0.25379     -0.59150 : 1     1    -1
                      0.41428     -0.18049      0.61783 : 1     1     1
 STATE  4:  24921.33
                      0.21337      0.24619      0.39084 : 2     1     0
                      0.39180     -0.49296     -0.38573 : 2     1    -1
                      0.39180      0.13501      0.61120 : 2     1     1
 STATE  5:  24921.37
                      0.77495      0.09656      0.87500 : 2     1     0
                      0.11252      0.21785      0.25508 : 2     1    -1
                      0.11252      0.15698     -0.29644 : 2     1     1
 STATE  6:  24921.37
                      0.01101      0.09182      0.05082 : 2     1     0
                      0.49449     -0.07420      0.69927 : 2     1    -1
                      0.49449     -0.55316      0.43417 : 2     1     1
 STATE  7:  24931.99
                      0.99695     -0.28584     -0.95668 : 1     0     0
 STATE  8:  25096.83
                      0.99647     -0.29416     -0.95391 : 2     0     0
 STATE  9:  25099.01
                      0.49608      0.10051      0.69712 : 3     1    -1
                      0.49608     -0.31962      0.62763 : 3     1     1
 STATE 10:  25099.01
                      0.74517     -0.20561     -0.83839 : 3     1     0
                      0.12741     -0.13737     -0.32945 : 3     1    -1
                      0.12741      0.03065      0.35563 : 3     1     1
 STATE 11:  25099.02
                      0.24601     -0.15281      0.47187 : 3     1     0
                      0.37523     -0.02746     -0.61194 : 3     1    -1
                      0.37523     -0.38096      0.47968 : 3     1     1
 STATE 12:  26560.67
                      0.49646      0.22983      0.66606 : 4     1    -1
                      0.49646      0.02436     -0.70417 : 4     1     1
 STATE 13:  26560.67
                      0.33089     -0.38325     -0.42897 : 4     1     0
                      0.33455     -0.38037      0.43574 : 4     1    -1
                      0.33455     -0.47568      0.32906 : 4     1     1
 STATE 14:  26560.67
                      0.66201      0.07707      0.80998 : 4     1     0
                      0.16899     -0.37914      0.15888 : 4     1    -1
                      0.16899     -0.40230     -0.08452 : 4     1     1
 STATE 15:  26749.41
                      0.64724      0.58952     -0.54745 : 5     1     0
                      0.17638      0.03103     -0.41883 : 5     1    -1
                      0.17638     -0.41998      0.00000 : 5     1     1
 STATE 16:  26749.41
                      0.09084      0.09078      0.28739 : 5     1     0
                      0.45458     -0.55188      0.38731 : 5     1    -1
                      0.45458     -0.67423      0.00000 : 5     1     1
 STATE 17:  26749.41
                      0.26192     -0.50831      0.05951 : 5     1     0
                      0.36904      0.59106     -0.14031 : 5     1    -1
                      0.36904     -0.60748      0.00000 : 5     1     1
 STATE 18:  30368.62
                      1.00000      0.44101      0.89750 : 3     0     0
 STATE 19:  30497.67
                      1.00000     -0.96385     -0.26643 : 4     0     0
 STATE 20:  31082.82
                      1.00000      0.43579      0.90005 : 5     0     0

-------------------------
TD-DFT-EXCITATION SPECTRA
-------------------------

Center of mass = ( -2.0012, -1.3199,  0.5739)
Calculating the Dipole integrals                  ... done
Transforming integrals                            ... done
Calculating the Linear Momentum integrals         ... done
Transforming integrals                            ... done
Calculating angular momentum integrals            ... done
Transforming integrals                            ... done

-----------------------------------------------------------------------------
         ABSORPTION SPECTRUM VIA TRANSITION ELECTRIC DIPOLE MOMENTS
-----------------------------------------------------------------------------
State   Energy    Wavelength  fosc         T2        TX        TY        TZ  
        (cm-1)      (nm)                 (au**2)    (au)      (au)      (au) 
-----------------------------------------------------------------------------
   1   24932.0    401.1   0.008228736   0.10866  -0.22391   0.12573   0.20667
   2   25096.8    398.5   0.002083566   0.02733  -0.11075   0.07288   0.09876
   3   30368.6    329.3   0.002647707   0.02870  -0.13187   0.03020   0.10198
   4   30497.7    327.9   0.003005735   0.03245   0.00345   0.08434   0.15912
   5   31082.8    321.7   0.009537525   0.10102  -0.24761   0.09598   0.17463
   6   24011.3    416.5   spin forbidden (mult=3)
   7   24921.4    401.3   spin forbidden (mult=3)
   8   25099.0    398.4   spin forbidden (mult=3)
   9   26560.7    376.5   spin forbidden (mult=3)
  10   26749.4    373.8   spin forbidden (mult=3)

-----------------------------------------------------------------------------
         ABSORPTION SPECTRUM VIA TRANSITION VELOCITY DIPOLE MOMENTS
-----------------------------------------------------------------------------
State   Energy    Wavelength   fosc        P2         PX        PY        PZ  
        (cm-1)      (nm)                 (au**2)     (au)      (au)      (au) 
-----------------------------------------------------------------------------
   1   24932.0    401.1   0.007532330   0.00128   0.02408  -0.01361  -0.02277
   2   25096.8    398.5   0.001927863   0.00033   0.01202  -0.00830  -0.01083
   3   30368.6    329.3   0.002325618   0.00048   0.00131   0.00541  -0.02125
   4   30497.7    327.9   0.002625198   0.00055   0.00055  -0.00994  -0.02117
   5   31082.8    321.7   0.008689378   0.00185   0.03271  -0.01238  -0.02495
   6   24011.3    416.5   spin forbidden (mult=3)
   7   24921.4    401.3   spin forbidden (mult=3)
   8   25099.0    398.4   spin forbidden (mult=3)
   9   26560.7    376.5   spin forbidden (mult=3)
  10   26749.4    373.8   spin forbidden (mult=3)

-------------------------------------------------------------------
                             CD SPECTRUM
-------------------------------------------------------------------
State  Energy     Wavelength     R         MX        MY        MZ   
       (cm-1)       (nm)     (1e40*cgs)   (au)      (au)      (au)  
-------------------------------------------------------------------
   1   24932.0    401.1      0.60223  -0.04450  -0.11736   0.02937
   2   25096.8    398.5      0.66491  -0.03041  -0.03613   0.00684
   3   30368.6    329.3    -17.79118   0.00014  -0.21862  -0.30512
   4   30497.7    327.9     -1.49780  -0.01202  -0.37511   0.17912
   5   31082.8    321.7      4.93739  -0.08061  -0.21928   0.06620
   6   24011.3    416.5 spin forbidden
   7   24921.4    401.3 spin forbidden
   8   25099.0    398.4 spin forbidden
   9   26560.7    376.5 spin forbidden
  10   26749.4    373.8 spin forbidden

-------------------------------------------
SOC CORRECTED TD-DFT/TDA-EXCITATION SPECTRA
--------------------------------------------

-----------------------------------------------------------------------------
  SOC CORRECTED ABSORPTION SPECTRUM VIA TRANSITION ELECTRIC DIPOLE MOMENTS*  
-----------------------------------------------------------------------------
State   Energy  Wavelength   fosc         T2         TX        TY        TZ  
        (cm-1)    (nm)                  (au**2)     (au)      (au)      (au) 
-----------------------------------------------------------------------------
   1   24011.3    416.5   0.000000000   0.00000   0.00004   0.00002   0.00001
   2   24011.3    416.5   0.000000000   0.00000   0.00004   0.00003   0.00001
   3   24011.3    416.5   0.000000007   0.00000   0.00019   0.00007   0.00024
   4   24921.3    401.3   0.000028939   0.00038   0.01336   0.00759   0.01209
   5   24921.4    401.3   0.000000001   0.00000   0.00008   0.00005   0.00007
   6   24921.4    401.3   0.000000000   0.00000   0.00004   0.00002   0.00003
   7   24932.0    401.1   0.008204643   0.10834   0.22357   0.12554   0.20638
   8   25096.8    398.5   0.002075993   0.02723   0.11055   0.07275   0.09858
   9   25099.0    398.4   0.000000001   0.00000   0.00006   0.00004   0.00007
  10   25099.0    398.4   0.000000007   0.00000   0.00019   0.00016   0.00017
  11   25099.0    398.4   0.000008006   0.00011   0.00685   0.00440   0.00622
  12   26560.7    376.5   0.000000005   0.00000   0.00015   0.00009   0.00018
  13   26560.7    376.5   0.000000000   0.00000   0.00000   0.00000   0.00001
  14   26560.7    376.5   0.000000001   0.00000   0.00006   0.00003   0.00009
  15   26749.4    373.8   0.000000001   0.00000   0.00007   0.00005   0.00003
  16   26749.4    373.8   0.000000000   0.00000   0.00000   0.00001   0.00000
  17   26749.4    373.8   0.000000001   0.00000   0.00010   0.00007   0.00003
  18   30368.6    329.3   0.002660224   0.02884   0.13219   0.03028   0.10222
  19   30497.7    327.9   0.003019633   0.03260   0.00346   0.08453   0.15949
  20   31082.8    321.7   0.009544392   0.10109   0.24770   0.09602   0.17469

-----------------------------------------------------------------------------
  SOC CORRECTED ABSORPTION SPECTRUM VIA TRANSITION VELOCITY DIPOLE MOMENTS*  
-----------------------------------------------------------------------------
State   Energy  Wavelength   fosc         P2         PX        PY        PZ  
        (cm-1)    (nm)                  (au**2)     (au)      (au)      (au) 
-----------------------------------------------------------------------------
   1   24011.3    416.5   0.000000000   0.00000   0.00000   0.00000   0.00000
   2   24011.3    416.5   0.000000000   0.00000   0.00000   0.00000   0.00000
   3   24011.3    416.5   0.000000017   0.00000   0.00004   0.00002   0.00002
   4   24921.3    401.3   0.000007113   0.00000   0.00088   0.00054   0.00038
   5   24921.4    401.3   0.000000000   0.00000   0.00001   0.00000   0.00001
   6   24921.4    401.3   0.000000000   0.00000   0.00000   0.00000   0.00000
   7   24932.0    401.1   0.002236374   0.00038   0.01556   0.00967   0.00673
   8   25096.8    398.5   0.000522941   0.00009   0.00693   0.00305   0.00568
   9   25099.0    398.4   0.000000000   0.00000   0.00000   0.00000   0.00000
  10   25099.0    398.4   0.000000000   0.00000   0.00000   0.00000   0.00001
  11   25099.0    398.4   0.000002373   0.00000   0.00048   0.00022   0.00036
  12   26560.7    376.5   0.000000002   0.00000   0.00002   0.00001   0.00001
  13   26560.7    376.5   0.000000000   0.00000   0.00000   0.00000   0.00000
  14   26560.7    376.5   0.000000000   0.00000   0.00000   0.00000   0.00000
  15   26749.4    373.8   0.000000000   0.00000   0.00000   0.00000   0.00000
  16   26749.4    373.8   0.000000000   0.00000   0.00000   0.00000   0.00000
  17   26749.4    373.8   0.000000001   0.00000   0.00001   0.00001   0.00000
  18   30368.6    329.3   0.003195738   0.00066   0.00736   0.02264   0.00983
  19   30497.7    327.9   0.003905425   0.00081   0.02702   0.00862   0.00311
  20   31082.8    321.7   0.004541019   0.00096   0.02079   0.00648   0.02214

-------------------------------------------------------------------
                    SOC CORRECTED CD SPECTRUM*                     
-------------------------------------------------------------------
State   Energy Wavelength       R         MX        MY        MZ   
        (cm-1)   (nm)       (1e40*sgs)   (au)      (au)      (au)  
-------------------------------------------------------------------
   1   24011.3    416.5      0.00000   0.00000   0.00000   0.00000
   2   24011.3    416.5      0.00000   0.00000   0.00001   0.00000
   3   24011.3    416.5      0.00000   0.00014   0.00024   0.00000
   4   24921.3    401.3      0.00258   0.00281   0.00536   0.00020
   5   24921.4    401.3      0.00000   0.00002   0.00003   0.00000
   6   24921.4    401.3      0.00000   0.00000   0.00000   0.00000
   7   24932.0    401.1      0.70054   0.05033   0.09444   0.00428
   8   25096.8    398.5      0.18776   0.02245   0.03721   0.00633
   9   25099.0    398.4      0.00000   0.00001   0.00001   0.00000
  10   25099.0    398.4      0.00000   0.00001   0.00001   0.00001
  11   25099.0    398.4      0.00057   0.00150   0.00264   0.00041
  12   26560.7    376.5      0.00000   0.00004   0.00010   0.00001
  13   26560.7    376.5      0.00000   0.00000   0.00000   0.00000
  14   26560.7    376.5      0.00000   0.00002   0.00002   0.00000
  15   26749.4    373.8      0.00000   0.00000   0.00001   0.00001
  16   26749.4    373.8      0.00000   0.00000   0.00000   0.00001
  17   26749.4    373.8      0.00000   0.00003   0.00005   0.00003
  18   30368.6    329.3     13.81000   0.10224   0.31700   0.32489
  19   30497.7    327.9      0.92845   0.01255   0.20314   0.09505
  20   31082.8    321.7      3.23345   0.06031   0.18248   0.05405

*The X,Y and Z components are the absolute values of the complex numbers

Total run time:     4285.130 sec

           *** ORCA-CIS/TD-DFT FINISHED WITHOUT ERROR ***

---------------------------
SOC CIS/TD-DFT TOTAL ENERGY
---------------------------

    E(SCF)        =  -1913.500549102 Eh
    E(SOC CIS)    =      0.109403553 Eh (SOC Root  1)
    ----------------------------- ---------
    E(tot)        =  -1913.391145548 Eh


-------------------------   --------------------
FINAL SINGLE POINT ENERGY     -1913.391145548437
-------------------------   --------------------


                            ***************************************
                            *     ORCA property calculations      *
                            ***************************************

                                    ---------------------
                                    Active property flags
                                    ---------------------
   (+) Dipole Moment


------------------------------------------------------------------------------
                       ORCA ELECTRIC PROPERTIES CALCULATION
------------------------------------------------------------------------------

Dipole Moment Calculation                       ... on
Quadrupole Moment Calculation                   ... off
Polarizability Calculation                      ... off
GBWName                                         ... x1.gbw
Electron density file                           ... x1.scfp.tmp
The origin for moment calculation is the CENTER OF MASS  = (-2.001156, -1.319890  0.573942)

-------------
DIPOLE MOMENT
-------------
                                X             Y             Z
Electronic contribution:     15.74148     -14.98831      -2.98043
Nuclear contribution   :    -16.78815      14.95509       3.36867
                        -----------------------------------------
Total Dipole Moment    :     -1.04666      -0.03322       0.38824
                        -----------------------------------------
Magnitude (a.u.)       :      1.11684
Magnitude (Debye)      :      2.83879


--------------------
Rotational spectrum 
--------------------
 
Rotational constants in cm-1:     0.003679     0.000802     0.000745 
Rotational constants in MHz :   110.307895    24.047978    22.325706 

 Dipole components along the rotational axes: 
x,y,z [a.u.] :     0.969885    -0.436178     0.341192 
x,y,z [Debye]:     2.465251    -1.108676     0.867242 

 

Timings for individual modules:

Sum of individual times         ...     4549.693 sec (=  75.828 min)
GTO integral calculation        ...        7.096 sec (=   0.118 min)   0.2 %
SCF iterations                  ...      257.040 sec (=   4.284 min)   5.6 %
CIS module                      ...     4285.557 sec (=  71.426 min)  94.2 %
                             ****ORCA TERMINATED NORMALLY****
TOTAL RUN TIME: 0 days 1 hours 15 minutes 50 seconds 550 msec
