# Supplementary material for: D-O-A based organic phosphors for both aggregation-induced electrophosphorescence and host-free sensitization
Source: Nat Commun. 2023 Mar 25;14:1678. doi: 10.1038/s41467-023-37414-y (PMC10039947; doi:10.1038/s41467-023-37414-y)
Supplement: Supplementary file 3 — Source Data [file 41467_2023_37414_MOESM3_ESM.zip › Source data/Fig4d.Hole and electron distributions of S1 and Tn below S1/RTP-D2 t1electron.cub]

 Generated by Multiwfn
 Totally       536250 grid points
   79  -22.913429  -14.317550  -14.824241
  110    0.447504    0.000000    0.000000
   75    0.000000    0.447504    0.000000
   65    0.000000    0.000000    0.447504
    8    8.000000   -1.929309   -5.863813   -0.452302
    7    7.000000    9.449156   -2.230699   -0.324960
    7    7.000000  -10.863153   -0.251477   -0.304823
    7    7.000000    7.445691    1.759603   -0.919885
    7    7.000000   11.884493    1.548998   -0.231350
    6    6.000000   18.345464   -5.313730    0.847995
    1    1.000000   19.846696   -6.270882    1.064657
    6    6.000000   18.468357   -2.733854    0.679428
    1    1.000000   20.063196   -1.917240    0.782100
    6    6.000000   16.302417   -1.294276    0.363393
    1    1.000000   16.414434    0.494712    0.253280
    6    6.000000   13.967620   -2.488728    0.210215
    6    6.000000   11.643489   -0.979940   -0.138558
    6    6.000000    7.410223   -0.769760   -0.707113
    6    6.000000    4.954350   -2.078035   -0.809303
    6    6.000000    4.789919   -4.666312   -0.307361
    1    1.000000    6.291001   -5.610841   -0.025335
    6    6.000000    2.497129   -5.865274   -0.213062
    1    1.000000    2.411480   -7.627233    0.118896
    6    6.000000    0.295077   -4.486444   -0.609125
    6    6.000000   -4.200690   -4.477306   -0.407469
    6    6.000000   -4.978750   -3.365985    1.797214
    1    1.000000   -3.980010   -3.560833    3.276507
    6    6.000000   -7.209582   -1.950286    1.923589
    6    6.000000   -8.631333   -1.729016   -0.305452
    6    6.000000  -12.130299    0.102380   -2.690618
    6    6.000000  -11.196334    1.790503   -4.443206
    1    1.000000   -9.731317    2.760949   -4.070212
    6    6.000000  -12.407505    2.064372   -6.756772
    1    1.000000  -11.761382    3.205061   -7.983023
    6    6.000000  -14.555288    0.671920   -7.263671
    1    1.000000  -15.411611    0.893529   -8.824241
    6    6.000000  -11.416112    1.385026    1.725639
    6    6.000000  -10.072341    1.212118    4.002420
    6    6.000000  -10.715242    2.884127    5.937368
    1    1.000000   -9.833706    2.780348    7.497696
    6    6.000000  -12.595504    4.693397    5.670518
    1    1.000000  -12.989341    5.808611    7.019262
    6    6.000000  -13.882909    4.842201    3.403110
    1    1.000000  -15.165660    6.080553    3.187388
    6    6.000000  -13.324837    3.206611    1.449790
    1    1.000000  -14.237484    3.313626   -0.093424
    6    6.000000   -8.124248   -0.868013    4.439629
    6    6.000000    2.732181   -0.762041   -1.255506
    1    1.000000    2.814215    0.992994   -1.631537
    6    6.000000    0.402637   -1.937668   -1.168584
    1    1.000000   -1.102326   -1.010142   -1.486999
    6    6.000000    9.722275    2.819206   -0.625850
    6    6.000000   16.028219   -6.527688    0.699116
    1    1.000000   15.934669   -8.317550    0.817088
    6    6.000000   13.844606   -5.106288    0.374422
    1    1.000000   12.253589   -5.930973    0.266870
    6    6.000000    9.894848    5.611166   -0.680371
    6    6.000000   12.267553    6.778043   -0.663394
    1    1.000000   13.756821    5.773725   -0.621057
    6    6.000000   12.460162    9.387838   -0.707550
    1    1.000000   14.072734   10.173482   -0.689058
    6    6.000000   10.297270   10.844814   -0.778462
    1    1.000000   10.434836   12.633208   -0.817815
    6    6.000000    7.941155    9.732635   -0.796075
    1    1.000000    6.465739   10.752909   -0.834194
    6    6.000000    7.727196    7.098853   -0.755311
    1    1.000000    6.107157    6.326922   -0.777452
    6    6.000000   -5.638185   -4.333418   -2.554512
    1    1.000000   -5.116663   -5.161964   -4.060050
    6    6.000000   -7.864666   -2.957094   -2.494989
    1    1.000000   -8.879794   -2.850352   -3.972386
    6    6.000000   -9.420310   -2.981571    5.952897
    1    1.000000   -9.934095   -2.329909    7.607779
    1    1.000000   -8.238143   -4.389091    6.183027
    1    1.000000  -10.914048   -3.574226    5.030584
    6    6.000000   -5.842444    0.107834    5.993813
    1    1.000000   -4.949579    1.410616    5.026441
    1    1.000000   -4.688835   -1.298967    6.343825
    1    1.000000   -6.443171    0.825409    7.590860
    6    6.000000  -14.261765   -1.315332   -3.186865
    1    1.000000  -14.900244   -2.461870   -1.961053
    6    6.000000  -15.466230   -1.038396   -5.522206
    1    1.000000  -16.913429   -2.028561   -5.907906
  0.00000E+000  0.00000E+000  0.00000E+000  7.06527E-040  5.89732E-039  4.32588E-038
  2.78860E-037  1.57977E-036  7.86489E-036  3.44101E-035  1.32304E-034  4.47047E-034
  1.32748E-033  3.46413E-033  7.94428E-033  1.60030E-032  2.82777E-032  4.39793E-032
  6.00800E-032  7.20648E-032  7.58465E-032  6.99598E-032  5.64343E-032  3.96632E-032
  2.41258E-032  1.25510E-032  5.48953E-033  1.94131E-033  5.49046E-034  1.68154E-034
  1.25681E-034  1.33383E-034  1.16744E-034  8.19831E-035  4.77932E-035  2.36998E-035
  1.01399E-035  3.77328E-036  1.23893E-036  3.51306E-037  8.75426E-038  1.91711E-038
  3.68949E-039  6.23993E-040  0.00000E+000  0.00000E+000  0.00000E+000  0.00000E+000
  0.00000E+000  0.00000E+000  0.00000E+000  0.00000E+000  0.00000E+000  0.00000E+000
  0.00000E+000  0.00000E+000  0.00000E+000  0.00000E+000  0.00000E+000  0.00000E+000
  0.00000E+000  0.00000E+000  0.00000E+000  0.00000E+000  0.00000E+000
  0.00000E+000  2.24106E-040  2.42211E-039  2.30052E-038  1.92022E-037  1.40855E-036
  9.07996E-036  5.14387E-035  2.56088E-034  1.12043E-033  4.30794E-033  1.45563E-032
  4.31456E-032  1.12559E-031  2.58064E-031  5.19914E-031  9.20370E-031  1.43143E-030
  1.95555E-030  2.34586E-030  2.46942E-030  2.27856E-030  1.83966E-030  1.29462E-030
  7.89280E-031  4.12270E-031  1.80948E-031  6.46885E-032  1.84338E-032  5.29541E-033
  3.51941E-033  3.71598E-033  3.28989E-033  2.32952E-033  1.36462E-033  6.78545E-034
  2.90762E-034  1.08293E-034  3.52252E-035  1.00938E-035  2.51530E-036  5.50829E-037
  1.06008E-037  1.79288E-038  2.66476E-039  3.48063E-040  0.00000E+000  0.00000E+000
  0.00000E+000  0.00000E+000  0.00000E+000  0.00000E+000  0.00000E+000  0.00000E+000
  0.00000E+000  0.00000E+000  0.00000E+000  0.00000E+000  0.00000E+000  0.00000E+000
  0.00000E+000  0.00000E+000  0.00000E+000  0.00000E+000  0.00000E+000
  5.21434E-040  6.41276E-039  6.93081E-038  6.58289E-037  5.49468E-036  4.03053E-035
  2.59821E-034  1.47191E-033  7.32792E-033  3.20047E-032  1.23036E-031  4.15647E-031
  1.23399E-030  3.21941E-030  7.38096E-030  1.48698E-029  2.63227E-029  4.09392E-029
  5.59333E-029  6.71040E-029  7.06530E-029  6.52173E-029  5.26792E-029  3.71131E-029
  2.26716E-029  1.18845E-029  5.24889E-030  1.89569E-030  5.45038E-031  1.48832E-031
  8.76184E-032  9.05732E-032  8.11177E-032  5.79224E-032  3.41287E-032  1.70689E-032
  7.32618E-033  2.73112E-033  8.88837E-034  2.53165E-034  6.32178E-035  1.38687E-035
  2.65636E-036  4.44114E-037  6.47355E-038  8.81128E-039  1.82494E-039  9.66508E-040
  6.44871E-040  3.78124E-040  1.94845E-040  0.00000E+000  0.00000E+000  0.00000E+000
  0.00000E+000  0.00000E+000  0.00000E+000  0.00000E+000  0.00000E+000  0.00000E+000
  0.00000E+000  0.00000E+000  0.00000E+000  0.00000E+000  0.00000E+000
  1.31124E-038  1.61261E-037  1.74288E-036  1.65539E-035  1.38174E-034  1.01355E-033
  6.53369E-033  3.69473E-032  1.83911E-031  8.04496E-031  3.09256E-030  1.04473E-029
  3.10152E-029  8.09140E-029  1.85501E-028  3.73708E-028  6.61530E-028  1.02887E-027
  1.40568E-027  1.68652E-027  1.77599E-027  1.63985E-027  1.32534E-027  9.34685E-028
  5.72047E-028  3.00871E-028  1.33668E-028  4.87489E-029  1.41592E-029  3.72159E-030
  1.92947E-030  1.94359E-030  1.75987E-030  1.26921E-030  7.51776E-031  3.76131E-031
  1.61806E-031  6.04035E-032  1.97066E-032  5.61576E-033  1.40270E-033  3.07211E-034
  5.90086E-035  9.87941E-036  1.44067E-036  1.91317E-037  3.42405E-038  1.54247E-038
  1.03793E-038  6.08595E-039  3.13605E-039  1.42014E-039  5.65162E-040  1.97655E-040
  0.00000E+000  0.00000E+000  0.00000E+000  0.00000E+000  0.00000E+000  0.00000E+000
  0.00000E+000  0.00000E+000  0.00000E+000  0.00000E+000  0.00000E+000
  2.89775E-037  3.56374E-036  3.85164E-035  3.65829E-034  3.05354E-033  2.23987E-032
  1.44095E-031  8.16158E-031  4.06244E-030  1.77697E-029  6.83069E-029  2.30745E-028
  6.84990E-028  1.78697E-027  4.09659E-027  8.25254E-027  1.46080E-026  2.27192E-026
  3.10400E-026  3.72435E-026  3.92244E-026  3.62275E-026  2.92947E-026  2.06798E-026
  1.26787E-026  6.68935E-027  2.98841E-027  1.10008E-027  3.23038E-028  8.26303E-029
  3.77178E-029  3.66272E-029  3.35059E-029  2.44003E-029  1.45385E-029  7.30087E-030
  3.14651E-030  1.17574E-030  3.83226E-031  1.09287E-031  2.73505E-032  5.99216E-033
  1.15029E-033  1.93083E-034  2.81863E-035  3.68311E-036  5.82946E-037  2.24383E-037
  1.41062E-037  8.43239E-038  4.43579E-038  2.00872E-038  7.99394E-039  2.79573E-039
  8.59260E-040  2.32085E-040  0.00000E+000  0.00000E+000  0.00000E+000  0.00000E+000
  0.00000E+000  0.00000E+000  0.00000E+000  0.00000E+000  0.00000E+000
  5.62771E-036  6.92114E-035  7.48026E-034  7.10340E-033  5.91758E-032  4.34001E-031
  2.79716E-030  1.58427E-029  7.88533E-029  3.44903E-028  1.32574E-027  4.47823E-027
  1.32934E-026  3.46772E-026  7.94924E-026  1.60129E-025  2.83435E-025  4.40800E-025
  6.02236E-025  7.22623E-025  7.61141E-025  7.03159E-025  5.68869E-025  4.01940E-025
  2.46830E-025  1.30613E-025  5.86556E-026  2.17841E-026  6.47020E-027  1.62576E-027
  6.55781E-028  6.06402E-028  5.59770E-028  4.11812E-028  2.46922E-028  1.24451E-028
  5.37485E-029  2.01109E-029  6.55951E-030  1.87134E-030  4.67853E-031  1.02564E-031
  1.97272E-032  3.31280E-033  4.84663E-034  6.26973E-035  8.99054E-036  2.91050E-036
  1.75091E-036  1.04514E-036  5.46082E-037  2.49689E-037  9.93669E-038  3.47518E-038
  1.06808E-038  2.88488E-039  6.84767E-040  0.00000E+000  0.00000E+000  0.00000E+000
  0.00000E+000  0.00000E+000  0.00000E+000  0.00000E+000  0.00000E+000
  9.60498E-035  1.18046E-033  1.27611E-032  1.20955E-031  1.00946E-030  7.40332E-030
  4.77132E-029  2.70227E-028  1.34493E-027  5.88242E-027  2.26097E-026  7.63684E-026
  2.26681E-025  5.91283E-025  1.35534E-024  2.73001E-024  4.83196E-024  7.51435E-024
  1.02661E-023  1.23185E-023  1.29763E-023  1.19904E-023  9.70473E-024  6.86267E-024
  4.22079E-024  2.23964E-024  1.01073E-024  3.78546E-025  1.13741E-025  2.82907E-026
  1.01583E-026  8.82469E-027  8.20576E-027  6.10113E-027  3.68282E-027  1.86342E-027
  8.06602E-028  3.02203E-028  9.86468E-029  2.81580E-029  7.04191E-030  1.54431E-030
  2.96864E-031  4.99756E-032  7.31960E-033  9.41849E-034  1.25176E-034  3.38135E-035
  1.91354E-035  1.13811E-035  5.95602E-036  2.71591E-036  1.08547E-036  3.79622E-037
  1.16676E-037  3.15139E-038  7.48027E-039  1.56037E-039  2.86042E-040  0.00000E+000
  0.00000E+000  0.00000E+000  0.00000E+000  0.00000E+000  0.00000E+000
  1.43839E-033  1.76608E-032  1.90895E-031  1.81305E-030  1.51313E-029  1.10970E-028
  7.15160E-028  4.05017E-027  2.01568E-026  8.81552E-026  3.38809E-025  1.14431E-024
  3.39635E-024  8.85845E-024  2.03038E-023  4.08939E-023  7.23746E-023  1.12545E-022
  1.53754E-022  1.84492E-022  1.94356E-022  1.79623E-022  1.45440E-022  1.02926E-022
  6.33935E-023  3.37249E-023  1.52901E-023  5.77241E-024  1.75456E-024  4.34657E-025
  1.40379E-025  1.12958E-025  1.05543E-025  7.93392E-026  4.82337E-026  2.45071E-026
  1.06339E-026  3.98979E-027  1.30349E-027  3.72274E-028  9.31391E-029  2.04321E-029
  3.92973E-030  6.61462E-031  9.71720E-032  1.24637E-032  1.56637E-033  3.53502E-034
  1.84481E-034  1.09025E-034  5.71728E-035  2.61181E-035  1.04578E-035  3.64434E-036
  1.12008E-036  3.02531E-037  7.18101E-038  1.49794E-038  2.74598E-039  4.42377E-040
  0.00000E+000  0.00000E+000  0.00000E+000  0.00000E+000  0.00000E+000
  1.88996E-032  2.32558E-031  2.51404E-030  2.38790E-029  1.99296E-028  1.46157E-027
  9.41886E-027  5.33392E-026  2.65440E-025  1.16081E-024  4.46102E-024  1.50655E-023
  4.47109E-023  1.16606E-022  2.67237E-022  5.38192E-022  9.52415E-022  1.48093E-021
  2.02304E-021  2.42743E-021  2.55732E-021  2.36382E-021  1.91465E-021  1.35593E-021
  8.36244E-022  4.45953E-022  2.03063E-022  7.72421E-023  2.37467E-023  5.88722E-024
  1.73188E-024  1.27292E-024  1.19103E-024  9.05499E-025  5.54672E-025  2.83084E-025
  1.23153E-025  4.62776E-026  1.51333E-026  4.32459E-027  1.08241E-027  2.37543E-028
  4.57078E-029  7.70068E-030  1.13178E-030  1.45055E-031  1.75315E-032  3.34101E-033
  1.56926E-033  9.16916E-034  4.81523E-034  2.20267E-034  8.80973E-035  3.09377E-035
  9.53561E-036  2.58625E-036  6.17625E-037  1.26373E-037  2.31664E-038  3.73211E-039
  5.28377E-040  0.00000E+000  0.00000E+000  0.00000E+000  0.00000E+000
  2.18548E-031  2.69021E-030  2.90897E-029  2.76332E-028  2.30635E-027  1.69140E-026
  1.08996E-025  6.17215E-025  3.07132E-024  1.34303E-023  5.16079E-023  1.74270E-022
  5.17138E-022  1.34854E-021  3.09023E-021  6.22276E-021  1.10109E-020  1.71194E-020
  2.33843E-020  2.80571E-020  2.95588E-020  2.73256E-020  2.21401E-020  1.56895E-020
  9.68803E-021  5.17813E-021  2.36746E-021  9.06987E-022  2.81948E-022  7.02073E-023
  1.90754E-023  1.26425E-023  1.17924E-023  9.06913E-024  5.60016E-024  2.87178E-024
  1.25284E-024  4.71568E-025  1.54364E-025  4.41406E-026  1.10530E-026  2.42656E-027
  4.67143E-028  7.87661E-029  1.15938E-029  1.48622E-030  1.74544E-031  2.85888E-032
  1.17999E-032  6.77239E-033  3.56331E-033  1.63243E-033  6.53467E-034  2.29442E-034
  7.08251E-035  1.92253E-035  4.59692E-036  9.69315E-037  1.80563E-037  2.97944E-038
  3.91741E-039  4.87395E-040  0.00000E+000  0.00000E+000  0.00000E+000
  2.21929E-030  2.73362E-029  2.95680E-028  2.80931E-027  2.34496E-026  1.71976E-025
  1.10822E-024  6.27521E-024  3.12237E-023  1.36522E-022  5.24551E-022  1.77110E-021
  5.25500E-021  1.37017E-020  3.13937E-020  6.32085E-020  1.11830E-019  1.73847E-019
  2.37442E-019  2.84868E-019  3.00110E-019  2.77460E-019  2.24867E-019  1.59443E-019
  9.85659E-020  5.27934E-020  2.42297E-020  9.34520E-021  2.93646E-021  7.36390E-022
  1.87443E-022  1.10814E-022  1.02441E-022  7.97024E-023  4.96364E-023  2.55841E-023
  1.11949E-023  4.22133E-024  1.38335E-024  3.95850E-025  9.91707E-026  2.17805E-026
  4.19489E-027  7.07855E-028  1.04340E-028  1.33887E-029  1.54393E-030  2.21969E-031
  7.87965E-032  4.40107E-032  2.31476E-032  1.06220E-032  4.25641E-033  1.49691E-033
  4.62278E-034  1.25662E-034  3.00920E-035  6.35960E-036  1.18871E-036  1.97177E-037
  2.91781E-038  3.17563E-039  3.47221E-040  0.00000E+000  0.00000E+000
  1.97863E-029  2.43915E-028  2.63975E-027  2.50890E-026  2.09457E-025  1.53625E-024
  9.89967E-024  5.60535E-023  2.78885E-022  1.21926E-021  4.68415E-021  1.58135E-020
  4.69131E-020  1.22300E-019  2.80175E-019  5.64017E-019  9.97714E-019  1.55078E-018
  2.11777E-018  2.54051E-018  2.67631E-018  2.47443E-018  2.00584E-018  1.42299E-018
  8.80595E-019  4.72588E-019  2.17673E-019  8.44893E-020  2.68246E-020  6.78764E-021
  1.64107E-021  8.58569E-022  7.80851E-022  6.14543E-022  3.86180E-022  2.00139E-022
  8.78597E-023  3.31944E-023  1.08911E-023  3.11894E-024  7.81793E-025  1.71775E-025
  3.30985E-026  5.58903E-027  8.24938E-028  1.06005E-028  1.20841E-029  1.56320E-030
  4.68498E-031  2.51575E-031  1.32214E-031  6.07819E-032  2.43852E-032  8.57615E-033
  2.65093E-033  7.22289E-034  1.73282E-034  3.67221E-035  6.89281E-036  1.15073E-036
  1.71988E-037  2.32440E-038  2.88210E-039  1.91037E-040  0.00000E+000
  1.54770E-028  1.91055E-027  2.06948E-026  1.96794E-025  1.64344E-024  1.20555E-023
  7.76900E-023  4.39882E-022  2.18839E-021  9.56647E-021  3.67473E-020  1.24039E-019
  3.67917E-019  9.58972E-019  2.19648E-018  4.42087E-018  7.81879E-018  1.21507E-017
  1.65905E-017  1.98995E-017  2.09613E-017  1.93804E-017  1.57129E-017  1.11522E-017
  6.90795E-018  3.71405E-018  1.71643E-018  6.70224E-019  2.14913E-019  5.49438E-020
  1.27783E-020  5.89048E-021  5.22327E-021  4.15676E-021  2.63705E-021  1.37468E-021
  6.05582E-022  2.29280E-022  7.53258E-023  2.15899E-023  5.41492E-024  1.19030E-024
  2.29459E-025  3.87722E-026  5.72974E-027  7.37489E-028  8.35024E-029  9.94899E-030
  2.49175E-030  1.26587E-030  6.63537E-031  3.05625E-031  1.22781E-031  4.32263E-032
  1.33775E-032  3.64598E-033  8.76844E-034  1.86682E-034  3.52217E-035  5.92709E-036
  8.96797E-037  1.23485E-037  1.57356E-038  1.89318E-039  0.00000E+000
  1.06144E-027  1.31303E-026  1.42418E-025  1.35544E-024  1.13251E-023  8.30979E-023
  5.35575E-022  3.03247E-021  1.50855E-020  6.59384E-020  2.53250E-019  8.54683E-019
  2.53463E-018  6.60514E-018  1.51255E-017  3.04364E-017  5.38182E-017  8.36177E-017
  1.14148E-016  1.36890E-016  1.44176E-016  1.33297E-016  1.08086E-016  7.67438E-017
  4.75781E-017  2.56236E-017  1.18790E-017  4.66464E-018  1.51001E-018  3.90364E-019
  8.83129E-020  3.58541E-020  3.06682E-020  2.46617E-020  1.58027E-020  8.28955E-021
  3.66552E-021  1.39099E-021  4.57643E-022  1.31294E-022  3.29510E-023  7.24690E-024
  1.39767E-024  2.36317E-025  3.49621E-026  4.50781E-027  5.08596E-028  5.69825E-029
  1.19088E-029  5.61218E-030  2.92619E-030  1.35043E-030  5.43372E-031  1.91536E-031
  5.93562E-032  1.62084E-032  3.90843E-033  8.34501E-034  1.58707E-034  2.69705E-035
  4.14275E-036  5.83477E-037  7.67758E-038  9.62837E-039  1.16735E-039
  6.37555E-027  7.91168E-026  8.59911E-025  8.19485E-024  6.85255E-023  5.03039E-022
  3.24290E-021  1.83630E-020  9.13470E-020  3.99235E-019  1.53311E-018  5.17305E-018
  1.53378E-017  3.99602E-017  9.14844E-017  1.84043E-016  3.25344E-016  5.05359E-016
  6.89703E-016  8.26935E-016  8.70804E-016  8.05029E-016  6.52811E-016  4.63665E-016
  2.87677E-016  1.55173E-016  7.21489E-017  2.84817E-017  9.30365E-018  2.43322E-018
  5.40579E-019  1.93976E-019  1.58103E-019  1.28321E-019  8.30933E-020  4.38807E-020
  1.94822E-020  7.41149E-021  2.44228E-021  7.01399E-022  1.76160E-022  3.87640E-023
  7.47992E-024  1.26548E-024  1.87417E-025  2.42060E-026  2.72734E-027  2.92323E-028
  5.13713E-029  2.19572E-029  1.13405E-029  5.24359E-030  2.11369E-030  7.46161E-031
  2.31611E-031  6.33877E-032  1.53357E-032  3.29099E-033  6.29701E-034  1.08554E-034
  1.69842E-035  2.45758E-036  3.35511E-037  4.40102E-038  5.59550E-039
  3.34879E-026  4.17506E-025  4.55200E-024  4.34680E-023  3.63943E-022  2.67371E-021
  1.72436E-020  9.76607E-020  4.85830E-019  2.12317E-018  8.15201E-018  2.75011E-017
  8.15196E-017  2.12330E-016  4.85968E-016  9.77356E-016  1.72721E-015  2.68207E-015
  3.65937E-015  4.38632E-015  4.61801E-015  4.26862E-015  3.46153E-015  2.45922E-015
  1.52685E-015  8.24766E-016  3.84531E-016  1.52556E-016  5.02627E-017  1.33015E-017
  2.92482E-018  9.34313E-019  7.15966E-019  5.85493E-019  3.83317E-019  2.03880E-019
  9.09151E-020  3.46800E-020  1.14478E-020  3.29148E-021  8.27340E-022  1.82168E-022
  3.51700E-023  5.95380E-024  8.82617E-025  1.14184E-025  1.28659E-026  1.33721E-027
  2.00703E-028  7.59562E-029  3.86320E-029  1.78925E-029  7.22745E-030  2.55586E-030
  7.94917E-031  2.18148E-031  5.29924E-032  1.14438E-032  2.21058E-033  3.85780E-034
  6.19210E-035  9.24877E-036  1.31577E-036  1.80911E-037  2.40887E-038
  1.53503E-025  1.92662E-024  2.11028E-023  2.02134E-022  1.69575E-021  1.24731E-020
  8.05004E-020  4.56088E-019  2.26919E-018  9.91658E-018  3.80701E-017  1.28404E-016
  3.80521E-016  9.90832E-016  2.26702E-015  4.55778E-015  8.05181E-015  1.24988E-014
  1.70474E-014  2.04274E-014  2.15006E-014  1.98701E-014  1.61123E-014  1.14490E-014
  7.11263E-015  3.84711E-015  1.79821E-015  7.16748E-016  2.38080E-016  6.37534E-017
  1.39618E-017  4.01149E-018  2.84972E-018  2.34229E-018  1.55109E-018  8.31337E-019
  3.72464E-019  1.42497E-019  4.71270E-020  1.35674E-020  3.41336E-021  7.52083E-022
  1.45283E-022  2.46098E-023  3.65162E-024  4.73157E-025  5.33631E-026  5.43327E-027
  7.11422E-028  2.32927E-028  1.15705E-028  5.36550E-029  2.17249E-029  7.69866E-030
  2.40016E-030  6.60870E-031  1.61340E-031  3.51079E-032  6.86326E-033  1.21946E-033
  2.00241E-034  3.11700E-035  4.63727E-036  6.68645E-037  9.29781E-038
  6.12617E-025  7.75854E-024  8.55464E-023  8.23159E-022  6.92651E-021  5.10458E-020
  3.29829E-019  1.86991E-018  9.30628E-018  4.06721E-017  1.56128E-016  5.26491E-016
  1.55981E-015  4.06024E-015  9.28649E-015  1.86630E-014  3.29572E-014  5.11388E-014
  6.97216E-014  8.35146E-014  8.78731E-014  8.11890E-014  6.58273E-014  4.67809E-014
  2.90772E-014  1.57462E-014  7.37748E-015  2.95352E-015  9.88665E-016  2.67848E-016
  5.87063E-017  1.53627E-017  9.97730E-018  8.21489E-018  5.50456E-018  2.97451E-018
  1.33947E-018  5.14091E-019  1.70377E-019  4.91193E-020  1.23702E-020  2.72766E-021
  5.27249E-022  8.93687E-023  1.32723E-023  1.72233E-024  1.94527E-025  1.95474E-026
  2.28684E-027  6.35398E-028  3.04839E-028  1.41407E-028  5.74108E-029  2.03954E-029
  6.37704E-030  1.76305E-030  4.33068E-031  9.51308E-032  1.88695E-032  3.42698E-033
  5.80635E-034  9.42598E-035  1.46976E-035  2.21976E-036  3.21081E-037
  2.12536E-024  2.72021E-023  3.02628E-022  2.93116E-021  2.47754E-020  1.83124E-019
  1.18543E-018  6.72795E-018  3.35033E-017  1.46457E-016  5.62200E-016  1.89553E-015
  5.61427E-015  1.46091E-014  3.34004E-014  6.70958E-014  1.18432E-013  1.83683E-013
  2.50316E-013  2.99707E-013  3.15225E-013  2.91157E-013  2.36025E-013  1.67741E-013
  1.04306E-013  5.65459E-014  2.65514E-014  1.06735E-014  3.59907E-015  9.86225E-016
  2.17141E-016  5.24751E-017  3.07580E-017  2.52558E-017  1.71292E-017  9.33732E-018
  4.22788E-018  1.62833E-018  5.40884E-019  1.56181E-019  3.93768E-020  8.69011E-021
  1.68095E-021  2.85113E-022  4.23793E-023  5.50726E-024  6.23095E-025  6.21209E-026
  6.64945E-027  1.54802E-027  7.06890E-028  3.27566E-028  1.33396E-028  4.75314E-029
  1.49139E-029  4.14391E-030  1.02562E-030  2.27936E-031  4.60240E-032  8.58175E-033
  1.50746E-033  2.54225E-034  4.18860E-035  6.60801E-036  9.89710E-037
  6.43095E-024  8.29097E-023  9.32079E-022  9.10815E-021  7.74862E-020  5.75258E-019
  3.73453E-018  2.12329E-017  1.05840E-016  4.62899E-016  1.77718E-015  5.99146E-015
  1.77414E-014  4.61493E-014  1.05465E-013  2.11761E-013  3.73593E-013  5.79130E-013
  7.88811E-013  9.43985E-013  9.92414E-013  9.16295E-013  7.42609E-013  5.27755E-013
  3.28286E-013  1.78141E-013  8.38178E-014  3.38247E-014  1.14847E-014  3.18207E-015
  7.05728E-016  1.59750E-016  8.35940E-017  6.80585E-017  4.67296E-017  2.57113E-017
  1.17111E-017  4.52751E-018  1.50769E-018  4.36103E-019  1.10090E-019  2.43192E-020
  4.70778E-021  7.99085E-022  1.18879E-022  1.54693E-023  1.75348E-024  1.74077E-025
  1.74205E-026  3.38353E-027  1.44413E-027  6.67064E-028  2.72569E-028  9.74659E-029
  3.07144E-029  8.58779E-030  2.14510E-030  4.83618E-031  9.97825E-032  1.91921E-032
  3.51138E-033  6.20729E-034  1.07229E-034  1.76024E-035  2.71678E-036
  1.73195E-023  2.20414E-022  2.49567E-021  2.46409E-020  2.11473E-019  1.58001E-018
  1.03016E-017  5.87323E-017  2.93253E-016  1.28373E-015  4.93048E-015  1.66231E-014
  4.92139E-014  1.27973E-013  2.92326E-013  5.86656E-013  1.03442E-012  1.60260E-012
  2.18158E-012  2.60927E-012  2.74172E-012  2.53031E-012  2.05005E-012  1.45679E-012
  9.06432E-013  4.92297E-013  2.32072E-013  9.39937E-014  3.21239E-014  8.99624E-015
  2.01375E-015  4.32872E-016  2.00586E-016  1.60749E-016  1.11738E-016  6.20933E-017
  2.84640E-017  1.10496E-017  3.68970E-018  1.06931E-018  2.70317E-019  5.97779E-020
  1.15821E-020  1.96745E-021  2.92953E-022  3.81705E-023  4.33503E-024  4.29591E-025
  4.09313E-026  6.66509E-027  2.60300E-027  1.19471E-027  4.89990E-028  1.75960E-028
  5.57396E-029  1.56996E-029  3.96752E-030  9.10227E-031  1.92734E-031  3.84242E-032
  7.34996E-033  1.36306E-033  2.44101E-034  4.18605E-035  6.62701E-036
  4.43129E-023  5.21627E-022  5.82893E-021  5.79550E-020  5.02483E-019  3.78684E-018
  2.48449E-017  1.42243E-016  7.12105E-016  3.12210E-015  1.20008E-014  4.04722E-014
  1.19814E-013  3.11468E-013  7.11169E-013  1.42645E-012  2.51368E-012  3.89193E-012
  5.29463E-012  6.32871E-012  6.64612E-012  6.13062E-012  4.96521E-012  3.52782E-012
  2.19550E-012  1.19336E-012  5.63555E-013  2.29036E-013  7.87645E-014  2.22863E-014
  5.04190E-015  1.04226E-015  4.25666E-016  3.32786E-016  2.34133E-016  1.31493E-016
  6.06950E-017  2.36672E-017  7.92688E-018  2.30217E-018  5.82892E-019  1.29057E-019
  2.50294E-020  4.25549E-021  6.34232E-022  8.27435E-023  9.41526E-024  9.32864E-025
  8.58649E-026  1.18825E-026  4.15106E-027  1.88443E-027  7.75881E-028  2.79989E-028
  8.92405E-029  2.53646E-029  6.49899E-030  1.52308E-030  3.32491E-031  6.90216E-032
  1.38370E-032  2.68954E-033  5.01499E-034  8.86666E-035  1.43370E-035
  1.22592E-022  1.17312E-021  1.21216E-020  1.18915E-019  1.03805E-018  7.90199E-018
  5.22854E-017  3.01181E-016  1.51392E-015  6.65420E-015  2.56139E-014  8.64400E-014
  2.55940E-013  6.65227E-013  1.51831E-012  3.04376E-012  5.36036E-012  8.29389E-012
  1.12754E-011  1.34685E-011  1.41352E-011  1.30317E-011  1.05502E-011  7.49462E-012
  4.66499E-012  2.53751E-012  1.20034E-012  4.89432E-013  1.69313E-013  4.83843E-014
  1.10731E-014  2.22596E-015  8.00383E-016  6.03900E-016  4.29825E-016  2.44130E-016
  1.13529E-016  4.44851E-017  1.49487E-017  4.35172E-018  1.10375E-018  2.44712E-019
  4.75129E-020  8.08614E-021  1.20638E-021  1.57594E-022  1.79666E-023  1.78159E-024
  1.60200E-025  1.92513E-026  5.89651E-027  2.63069E-027  1.08672E-027  3.94085E-028
  1.26438E-028  3.63090E-029  9.45688E-030  2.27172E-030  5.13670E-031  1.11416E-031
  2.34343E-032  4.76152E-033  9.20156E-034  1.66919E-034  2.74635E-035
  4.03352E-022  2.85338E-021  2.39625E-020  2.17296E-019  1.87104E-018  1.43368E-017
  9.58026E-017  5.56457E-016  2.81377E-015  1.24158E-014  4.79051E-014  1.61874E-013
  4.79552E-013  1.24648E-012  2.84416E-012  5.69890E-012  1.00301E-011  1.55085E-011
  2.10685E-011  2.51488E-011  2.63764E-011  2.43038E-011  1.96676E-011  1.39689E-011
  8.69629E-012  4.73379E-012  2.24294E-012  9.17436E-013  3.19183E-013  9.20897E-014
  2.13321E-014  4.20991E-015  1.33619E-015  9.60802E-016  6.91178E-016  3.97302E-016
  1.86253E-016  7.33682E-017  2.47439E-017  7.22189E-018  1.83532E-018  4.07541E-019
  7.92304E-020  1.34999E-020  2.01643E-021  2.63780E-022  3.01279E-023  2.99128E-024
  2.65048E-025  2.85413E-026  7.62010E-027  3.31257E-027  1.36732E-027  4.96646E-028
  1.60024E-028  4.63870E-029  1.22915E-029  3.03487E-030  7.12980E-031  1.61891E-031
  3.56748E-032  7.54891E-033  1.50462E-033  2.78747E-034  4.65216E-035
  1.46618E-021  8.25229E-021  5.12435E-020  3.77590E-019  3.00422E-018  2.26992E-017
  1.52641E-016  8.95175E-016  4.56337E-015  2.02523E-014  7.84331E-014  2.65614E-013
  7.87776E-013  2.04848E-012  4.67378E-012  9.36143E-012  1.64669E-011  2.54441E-011
  3.45416E-011  4.12026E-011  4.31863E-011  3.97714E-011  3.21726E-011  2.28474E-011
  1.42269E-011  7.75041E-012  3.67841E-012  1.50929E-012  5.27999E-013  1.53756E-013
  3.60635E-014  7.04236E-015  1.98479E-015  1.34068E-015  9.73358E-016  5.66670E-016
  2.67976E-016  1.06169E-016  3.59481E-017  1.05223E-017  2.68000E-018  5.96179E-019
  1.16085E-019  1.98080E-020  2.96287E-021  3.88163E-022  4.44021E-023  4.41267E-024
  3.88755E-025  3.98238E-026  9.72761E-027  4.06795E-027  1.64313E-027  5.86774E-028
  1.87039E-028  5.41320E-029  1.44942E-029  3.66679E-030  8.93696E-031  2.12149E-031
  4.88037E-032  1.07024E-032  2.18836E-033  4.12488E-034  6.96242E-035
  5.14566E-021  2.63571E-020  1.30264E-019  7.09938E-019  4.58893E-018  3.20251E-017
  2.12274E-016  1.25238E-015  6.44446E-015  2.88268E-014  1.12263E-013  3.81531E-013
  1.13389E-012  2.95143E-012  6.73596E-012  1.34899E-011  2.37188E-011  3.66284E-011
  4.96932E-011  5.92387E-011  6.20558E-011  5.71237E-011  4.61978E-011  3.28076E-011
  2.04369E-011  1.11440E-011  5.29858E-012  2.18101E-012  7.67173E-013  2.25440E-013
  5.35523E-014  1.04142E-014  2.62928E-015  1.64177E-015  1.20025E-015  7.08274E-016
  3.38114E-016  1.34799E-016  4.58412E-017  1.34614E-017  3.43738E-018  7.66333E-019
  1.49513E-019  2.55603E-020  3.83006E-021  5.02444E-022  5.74987E-023  5.72492E-024
  5.20529E-025  6.27664E-026  1.73066E-026  6.68708E-027  2.42190E-027  7.84852E-028
  2.31351E-028  6.33513E-029  1.64727E-029  4.15677E-030  1.03360E-030  2.53412E-031
  6.03228E-032  1.36056E-032  2.84105E-033  5.38540E-034  9.22570E-035
  1.61758E-020  8.12666E-020  3.65537E-019  1.58618E-018  7.58608E-018  4.30036E-017
  2.63158E-016  1.52974E-015  7.91627E-015  3.57338E-014  1.40228E-013  4.79132E-013
  1.42877E-012  3.72612E-012  8.51172E-012  1.70504E-011  2.99745E-011  4.62715E-011
  6.27464E-011  7.47647E-011  7.82903E-011  7.20514E-011  5.82696E-011  4.13923E-011
  2.58023E-011  1.40874E-011  6.71212E-012  2.77231E-012  9.80602E-013  2.90762E-013
  6.99645E-014  1.36197E-014  3.11430E-015  1.76623E-015  1.29583E-015  7.75749E-016
  3.74146E-016  1.50192E-016  5.13237E-017  1.51272E-017  3.87472E-018  8.66280E-019
  1.69478E-019  2.90497E-020  4.36177E-021  5.72490E-022  6.56538E-023  6.85777E-024
  8.66025E-025  2.14561E-025  7.65422E-026  2.58788E-026  7.65301E-027  2.00498E-027
  4.78803E-028  1.07934E-028  2.39016E-029  5.39392E-030  1.26223E-030  3.02567E-031
  7.18429E-032  1.62597E-032  3.40859E-033  6.54495E-034  1.10867E-034
  4.44281E-020  2.24448E-019  9.90094E-019  3.91025E-018  1.48961E-017  6.25082E-017
  3.10673E-016  1.66648E-015  8.49296E-015  3.85398E-014  1.52576E-013  5.25197E-013
  1.57427E-012  4.11896E-012  9.42654E-012  1.89001E-011  3.32369E-011  5.13073E-011
  6.95652E-011  8.28778E-011  8.67828E-011  7.98795E-011  6.46275E-011  4.59439E-011
  2.86742E-011  1.56834E-011  7.49212E-012  3.10642E-012  1.10523E-012  3.30711E-013
  8.06262E-014  1.57771E-014  3.30861E-015  1.67226E-015  1.22501E-015  7.44661E-016
  3.63220E-016  1.46922E-016  5.04850E-017  1.49469E-017  3.84422E-018  8.62982E-019
  1.69540E-019  2.91695E-020  4.38976E-021  5.80034E-022  7.22229E-023  1.21920E-023
  3.98313E-024  1.61975E-024  5.90727E-025  1.83170E-025  4.86506E-026  1.12546E-026
  2.31822E-027  4.38975E-028  7.99876E-029  1.47928E-029  2.88472E-030  5.93472E-031
  1.24813E-031  2.57604E-032  5.03345E-033  9.10306E-034  1.49812E-034
  1.06108E-019  5.41659E-019  2.40239E-018  9.30352E-018  3.22569E-017  1.07867E-016
  3.97093E-016  1.72990E-015  8.13137E-015  3.63209E-014  1.44498E-013  5.01645E-013
  1.51457E-012  3.98296E-012  9.14496E-012  1.83711E-011  3.23422E-011  4.99573E-011
  6.77633E-011  8.07643E-011  8.46163E-011  7.79474E-011  6.31357E-011  4.49525E-011
  2.81125E-011  1.54167E-011  7.38994E-012  3.07808E-012  1.10218E-012  3.32910E-013
  8.22579E-014  1.62362E-014  3.16533E-015  1.39765E-015  1.01447E-015  6.26832E-016
  3.09620E-016  1.26342E-016  4.37072E-017  1.30189E-017  3.36928E-018  7.61550E-019
  1.50673E-019  2.60934E-020  3.99718E-021  6.11012E-022  1.48202E-022  6.60800E-023
  3.19154E-023  1.32971E-023  4.66089E-024  1.38711E-024  3.54800E-025  7.90709E-026
  1.56484E-026  2.83417E-027  4.91455E-028  8.59653E-029  1.56912E-029  2.97511E-030
  5.68123E-031  1.05675E-031  1.86062E-032  3.03960E-033  4.53535E-034
  2.20624E-019  1.13677E-018  5.09408E-018  1.98316E-017  6.74106E-017  2.05158E-016
  6.02165E-016  1.94452E-015  7.42373E-015  3.05706E-014  1.19659E-013  4.17315E-013
  1.27050E-012  3.36513E-012  7.76639E-012  1.56560E-011  2.76261E-011  4.27425E-011
  5.80544E-011  6.92835E-011  7.26959E-011  6.70875E-011  5.44603E-011  3.88809E-011
  2.43946E-011  1.34296E-011  6.46711E-012  2.70886E-012  9.76999E-013  2.98041E-013
  7.46673E-014  1.49085E-014  2.74064E-015  1.03642E-015  7.36801E-016  4.63366E-016
  2.32249E-016  9.58023E-017  3.34551E-017  1.00634E-017  2.63440E-018  6.03389E-019
  1.21210E-019  2.18195E-020  4.25015E-021  1.50373E-021  8.74297E-022  4.97272E-022
  2.38676E-022  9.59255E-023  3.26335E-023  9.49722E-024  2.38779E-024  5.24758E-025
  1.02647E-025  1.84283E-026  3.18454E-027  5.59916E-028  1.03598E-028  1.99701E-029
  3.86167E-030  7.21112E-031  1.26406E-031  2.03653E-032  2.97326E-033
  4.00302E-019  2.07715E-018  9.39451E-018  3.69481E-017  1.26232E-016  3.76546E-016
  1.00578E-015  2.59102E-015  7.33970E-015  2.45564E-014  8.85861E-014  3.03857E-013
  9.29131E-013  2.48155E-012  5.76956E-012  1.16957E-011  2.07229E-011  3.21643E-011
  4.38072E-011  5.24215E-011  5.51636E-011  5.10763E-011  4.16212E-011  2.98449E-011
  1.88183E-011  1.04173E-011  5.04760E-012  2.12911E-012  7.74300E-013  2.38729E-013
  6.06679E-014  1.22818E-014  2.15992E-015  6.87559E-016  4.70705E-016  3.01931E-016
  1.54165E-016  6.45957E-017  2.29270E-017  7.03423E-018  1.88762E-018  4.46329E-019
  9.65795E-020  2.48480E-020  1.24329E-020  8.96874E-021  5.94444E-021  3.28806E-021
  1.51943E-021  5.93458E-022  1.97866E-022  5.67694E-023  1.41266E-023  3.08103E-024
  5.99409E-025  1.07341E-025  1.86133E-026  3.32011E-027  6.31455E-028  1.26177E-028
  2.53048E-029  4.87462E-030  8.74528E-031  1.43087E-031  2.10654E-032
  6.35130E-019  3.31221E-018  1.50858E-017  5.98782E-017  2.06639E-016  6.19399E-016
  1.62110E-015  3.79986E-015  8.59234E-015  2.13582E-014  6.26466E-014  1.98051E-013
  5.95585E-013  1.59787E-012  3.74757E-012  7.65835E-012  1.36590E-011  2.13159E-011
  2.91727E-011  3.50746E-011  3.70927E-011  3.45307E-011  2.83075E-011  2.04324E-011
  1.29758E-011  7.23815E-012  3.53562E-012  1.50424E-012  5.52280E-013  1.72221E-013
  4.44102E-014  9.13056E-015  1.55795E-015  4.13451E-016  2.66621E-016  1.75321E-016
  9.20497E-017  3.96929E-017  1.45938E-017  4.68780E-018  1.33771E-018  3.59389E-019
  1.24256E-019  8.24791E-020  7.08860E-020  5.42858E-020  3.45571E-020  1.83634E-020
  8.24152E-021  3.15400E-021  1.03672E-021  2.94471E-022  7.27522E-023  1.57851E-023
  3.06041E-024  5.47780E-025  9.56087E-026  1.73959E-026  3.42626E-027  7.14436E-028
  1.49196E-028  2.96994E-029  5.45683E-030  9.07437E-031  1.34937E-031
  8.82609E-019  4.61880E-018  2.11422E-017  8.45045E-017  2.94286E-016  8.90899E-016
  2.34240E-015  5.37779E-015  1.10614E-014  2.19617E-014  4.79439E-014  1.23427E-013
  3.42353E-013  9.03763E-013  2.13071E-012  4.39707E-012  7.91754E-012  1.24613E-011
  1.71873E-011  2.08209E-011  2.21899E-011  2.08272E-011  1.72237E-011  1.25480E-011
  8.04651E-012  4.53347E-012  2.23693E-012  9.61472E-013  3.56775E-013  1.12585E-013
  2.94573E-014  6.15472E-015  1.03249E-015  2.30400E-016  1.37460E-016  9.40751E-017
  5.20688E-017  2.39288E-017  9.54596E-018  3.41177E-018  1.17819E-018  5.38105E-019
  4.37783E-019  4.33159E-019  3.79923E-019  2.77562E-019  1.69408E-019  8.73222E-020
  3.83633E-020  1.44638E-020  4.70445E-021  1.32628E-021  3.25895E-022  7.04300E-023
  1.36223E-023  2.44105E-024  4.30482E-025  8.04689E-026  1.65462E-026  3.61718E-027
  7.86666E-028  1.61406E-028  3.02759E-029  5.10218E-030  7.64823E-031
  1.07546E-018  5.64141E-018  2.59130E-017  1.04091E-016  3.65021E-016  1.11503E-015
  2.96034E-015  6.82553E-015  1.37438E-014  2.48085E-014  4.32802E-014  8.31317E-014
  1.88314E-013  4.59443E-013  1.06748E-012  2.21816E-012  4.04188E-012  6.43909E-012
  8.98430E-012  1.10065E-011  1.18631E-011  1.12641E-011  9.42697E-012  6.95231E-012
  4.51344E-012  2.57405E-012  1.28523E-012  5.58778E-013  2.09704E-013  6.69673E-014
  1.77656E-014  3.77088E-015  6.30647E-016  1.24998E-016  7.10150E-017  5.26106E-017
  3.23485E-017  1.68794E-017  7.85136E-018  3.54331E-018  2.03468E-018  1.87848E-018
  2.06920E-018  2.05398E-018  1.71328E-018  1.19776E-018  7.07922E-019  3.56706E-019
  1.54221E-019  5.74890E-020  1.85481E-020  5.19855E-021  1.27185E-021  2.73973E-022
  5.29049E-023  9.50915E-024  1.70286E-024  3.29883E-025  7.13835E-026  1.64022E-026
  3.70683E-027  7.80807E-028  1.48948E-028  2.53599E-029  3.82410E-030
  1.14993E-018  6.04196E-018  2.78196E-017  1.12141E-016  3.95214E-016  1.21562E-015
  3.25629E-015  7.57977E-015  1.53217E-014  2.70553E-014  4.28727E-014  6.58221E-014
  1.11633E-013  2.23578E-013  4.82072E-013  9.90320E-013  1.82258E-012  2.94814E-012
  4.17931E-012  5.20045E-012  5.69196E-012  5.48772E-012  4.66300E-012  3.49076E-012
  2.29932E-012  1.32955E-012  6.72478E-013  2.95899E-013  1.12310E-013  3.62709E-014
  9.74274E-015  2.10057E-015  3.59527E-016  7.55328E-017  4.77728E-017  3.97110E-017
  2.79546E-017  1.70588E-017  9.86609E-018  6.73051E-018  6.64862E-018  7.87467E-018
  8.69549E-018  8.20783E-018  6.53897E-018  4.41719E-018  2.54726E-018  1.26120E-018
  5.38501E-019  1.98945E-019  6.37716E-020  1.77875E-020  4.33555E-021  9.31260E-022
  1.79650E-022  3.24620E-023  5.93971E-024  1.20406E-024  2.75996E-025  6.66462E-026
  1.55896E-026  3.35596E-027  6.48625E-028  1.11273E-028  1.68486E-029
  1.07951E-018  5.67846E-018  2.61897E-017  1.05828E-016  3.74278E-016  1.15699E-015
  3.12062E-015  7.32826E-015  1.49517E-014  2.64912E-014  4.10237E-014  5.71134E-014
  7.73903E-014  1.16626E-013  2.08223E-013  3.99831E-013  7.31289E-013  1.20007E-012
  1.73482E-012  2.20258E-012  2.45848E-012  2.41541E-012  2.08977E-012  1.59134E-012
  1.06497E-012  6.24819E-013  3.20193E-013  1.42546E-013  5.46772E-014  1.78357E-014
  4.84514E-015  1.06789E-015  2.02692E-016  6.38723E-017  5.16423E-017  4.56076E-017
  3.49388E-017  2.47591E-017  1.92958E-017  1.98154E-017  2.44783E-017  2.94125E-017
  3.09962E-017  2.79043E-017  2.14247E-017  1.40856E-017  7.96483E-018  3.88798E-018
  1.64308E-018  6.02489E-019  1.92055E-019  5.33390E-020  1.29548E-020  2.77475E-021
  5.34995E-022  9.74403E-023  1.83502E-023  3.93004E-024  9.58007E-025  2.42424E-025
  5.83989E-026  1.27898E-026  2.49622E-027  4.30518E-028  6.53638E-029
  8.90026E-019  4.68561E-018  2.16363E-017  8.75784E-017  3.10505E-016  9.63265E-016
  2.61117E-015  6.17410E-015  1.27071E-014  2.27187E-014  3.52777E-014  4.79216E-014
  5.87076E-014  7.05693E-014  9.54918E-014  1.53916E-013  2.66039E-013  4.36971E-013
  6.44105E-013  8.37286E-013  9.56607E-013  9.60631E-013  8.48001E-013  6.57619E-013
  4.47323E-013  2.66231E-013  1.38139E-013  6.21591E-014  2.40651E-014  7.92001E-015
  2.18182E-015  5.09304E-016  1.32248E-016  7.67510E-017  7.19813E-017  6.45837E-017
  5.36818E-017  4.69367E-017  5.01403E-017  6.36309E-017  8.14572E-017  9.42595E-017
  9.47692E-017  8.20157E-017  6.11016E-017  3.92805E-017  2.18468E-017  1.05347E-017
  4.41190E-018  1.60683E-018  5.09540E-019  1.40909E-019  3.40937E-020  7.27894E-021
  1.40295E-021  2.58294E-022  5.04599E-023  1.15118E-023  2.98566E-024  7.87800E-025
  1.94387E-025  4.31346E-026  8.47789E-027  1.46737E-027  2.23141E-028
  6.44615E-019  3.39571E-018  1.56937E-017  6.36033E-017  2.25903E-016  7.02588E-016
  1.91142E-015  4.54243E-015  9.41325E-015  1.69755E-014  2.65906E-014  3.61870E-014
  4.31496E-014  4.66492E-014  5.01690E-014  6.19342E-014  9.16405E-014  1.44295E-013
  2.14518E-013  2.85473E-013  3.34598E-013  3.44129E-013  3.10314E-013  2.45151E-013
  1.69431E-013  1.02209E-013  5.36352E-014  2.43622E-014  9.50928E-015  3.16209E-015
  9.01160E-016  2.51885E-016  1.16525E-016  1.03133E-016  1.02352E-016  9.68370E-017
  9.43592E-017  1.06605E-016  1.39755E-016  1.88581E-016  2.36209E-016  2.61884E-016
  2.52858E-016  2.11741E-016  1.53766E-016  9.69403E-017  5.31207E-017  2.53276E-017
  1.05158E-017  3.80429E-018  1.19985E-018  3.30240E-019  7.95423E-020  1.69127E-020
  3.25780E-021  6.07957E-022  1.24138E-022  3.03279E-023  8.34297E-024  2.28113E-024
  5.73562E-025  1.28509E-025  2.53796E-026  4.40246E-027  6.70007E-028
  4.10186E-019  2.16181E-018  9.99776E-018  4.05565E-017  1.44235E-016  4.49422E-016
  1.22587E-015  2.92399E-015  6.09043E-015  1.10590E-014  1.74716E-014  2.39763E-014
  2.86046E-014  2.99812E-014  2.87444E-014  2.80272E-014  3.22453E-014  4.45772E-014
  6.45265E-014  8.71376E-014  1.04699E-013  1.10369E-013  1.01712E-013  8.18447E-014
  5.74348E-014  3.50826E-014  1.85971E-014  8.51819E-015  3.35491E-015  1.14153E-015
  3.63458E-016  1.55527E-016  1.26342E-016  1.33785E-016  1.41477E-016  1.53156E-016
  1.86267E-016  2.57065E-016  3.67305E-016  4.95477E-016  6.00636E-016  6.41249E-016
  5.98581E-016  4.87445E-016  3.46141E-016  2.14380E-016  1.15839E-016  5.46230E-017
  2.24803E-017  8.07482E-018  2.53134E-018  6.92805E-019  1.65920E-019  3.50840E-020
  6.74775E-021  1.27897E-021  2.74527E-022  7.19006E-023  2.08521E-023  5.86889E-024
  1.49691E-024  3.37701E-025  6.69041E-026  1.16196E-026  1.76877E-027
  2.29342E-019  1.20918E-018  5.59507E-018  2.27133E-017  8.08591E-017  2.52300E-016
  6.89528E-016  1.64916E-015  3.44808E-015  6.29375E-015  1.00124E-014  1.38569E-014
  1.66621E-014  1.74389E-014  1.61063E-014  1.38033E-014  1.24355E-014  1.36534E-014
  1.78575E-014  2.38124E-014  2.91313E-014  3.14429E-014  2.96134E-014  2.42676E-014
  1.72832E-014  1.06819E-014  5.71603E-015  2.64174E-015  1.05897E-015  3.88166E-016
  1.67777E-016  1.27217E-016  1.40729E-016  1.64498E-016  1.97361E-016  2.61504E-016
  3.87631E-016  5.95134E-016  8.69768E-016  1.15269E-015  1.35598E-015  1.40376E-015
  1.27458E-015  1.01366E-015  7.05704E-016  4.29969E-016  2.29216E-016  1.06891E-016
  4.35878E-017  1.55348E-017  4.83619E-018  1.31471E-018  3.12600E-019  6.56107E-020
  1.25775E-020  2.42230E-021  5.47757E-022  1.53230E-022  4.64754E-023  1.33809E-023
  3.44912E-024  7.81814E-025  1.55189E-025  2.69668E-026  4.10423E-027
  1.12677E-019  5.94273E-019  2.75102E-018  1.11745E-017  3.98133E-017  1.24364E-016
  3.40392E-016  8.15804E-016  1.71056E-015  3.13453E-015  5.01328E-015  6.98732E-015
  8.47291E-015  8.93168E-015  8.21225E-015  6.71126E-015  5.20329E-015  4.43525E-015
  4.73897E-015  5.87544E-015  7.17483E-015  7.89246E-015  7.59220E-015  6.33704E-015
  4.58061E-015  2.86449E-015  1.54861E-015  7.26855E-016  3.07551E-016  1.41008E-016
  1.02832E-016  1.17401E-016  1.50559E-016  1.99783E-016  2.90144E-016  4.68591E-016
  7.85242E-016  1.25830E-015  1.83644E-015  2.38830E-015  2.74333E-015  2.77323E-015
  2.46341E-015  1.92124E-015  1.31491E-015  7.89394E-016  4.15510E-016  1.91662E-016
  7.74226E-017  2.73651E-017  8.45369E-018  2.28031E-018  5.37536E-019  1.11761E-019
  2.12986E-020  4.15913E-021  9.88052E-022  2.92848E-022  9.20871E-023  2.69738E-023
  7.00597E-024  1.59308E-024  3.16561E-025  5.50111E-026  8.36892E-027
  4.86461E-020  2.56643E-019  1.18852E-018  4.83018E-018  1.72210E-017  5.38412E-017
  1.47545E-016  3.54192E-016  7.44304E-016  1.36802E-015  2.19698E-015  3.07909E-015
  3.76078E-015  3.99783E-015  3.69852E-015  2.99468E-015  2.17959E-015  1.55427E-015
  1.28468E-015  1.34648E-015  1.56790E-015  1.73458E-015  1.70016E-015  1.44589E-015
  1.06165E-015  6.72730E-016  3.69483E-016  1.81001E-016  9.07244E-017  6.57187E-017
  7.70062E-017  1.07753E-016  1.57886E-016  2.51885E-016  4.46641E-016  8.26247E-016
  1.46870E-015  2.38393E-015  3.45318E-015  4.42349E-015  4.99373E-015  4.96127E-015
  4.33485E-015  3.32948E-015  2.24714E-015  1.33216E-015  6.93329E-016  3.16602E-016
  1.26741E-016  4.44279E-017  1.36163E-017  3.64266E-018  8.50595E-019  1.74910E-019
  3.30380E-020  6.50875E-021  1.61113E-021  5.00347E-022  1.61748E-022  4.79851E-023
  1.25307E-023  2.85516E-024  5.67625E-025  9.86160E-026  1.49941E-026
  1.84559E-020  9.73945E-020  4.51196E-019  1.83451E-018  6.54443E-018  2.04770E-017
  5.61718E-017  1.35025E-016  2.84249E-016  5.23694E-016  8.43734E-016  1.18765E-015
  1.45904E-015  1.56265E-015  1.45781E-015  1.18585E-015  8.48841E-016  5.55421E-016
  3.71711E-016  3.03485E-016  3.09888E-016  3.33566E-016  3.30455E-016  2.86232E-016
  2.13911E-016  1.38105E-016  7.87804E-017  4.41420E-017  3.28099E-017  3.94989E-017
  6.00599E-017  9.70774E-017  1.70201E-016  3.32318E-016  6.82877E-016  1.35754E-015
  2.47144E-015  4.01835E-015  5.77858E-015  7.32408E-015  8.17175E-015  8.02240E-015
  6.92809E-015  5.26191E-015  3.51383E-015  2.06243E-015  1.06351E-015  4.81498E-016
  1.91226E-016  6.65314E-017  2.02403E-017  5.37206E-018  1.24276E-018  2.52610E-019
  4.71645E-020  9.30543E-021  2.37022E-021  7.61680E-022  2.51238E-022  7.52217E-023
  1.97175E-023  4.49844E-024  8.94420E-025  1.55326E-025  2.36016E-026
  6.15320E-021  3.24796E-020  1.50516E-019  6.12239E-019  2.18527E-018  6.84224E-018
  1.87861E-017  4.52098E-017  9.53163E-017  1.75953E-016  2.84218E-016  4.01453E-016
  4.95485E-016  5.33955E-016  5.02053E-016  4.11804E-016  2.95436E-016  1.88024E-016
  1.11985E-016  7.17812E-017  5.82225E-017  5.68714E-017  5.56451E-017  4.89102E-017
  3.73708E-017  2.50603E-017  1.60209E-017  1.26355E-017  1.57722E-017  2.60072E-017
  4.63520E-017  8.92976E-017  1.92013E-016  4.39278E-016  9.81035E-016  2.01446E-015
  3.69815E-015  6.00416E-015  8.58869E-015  1.08118E-014  1.19737E-014  1.16649E-014
  9.99604E-015  7.53401E-015  4.99345E-015  2.90963E-015  1.48994E-015  6.70083E-016
  2.64435E-016  9.14366E-017  2.76443E-017  7.28751E-018  1.67202E-018  3.36178E-019
  6.19418E-020  1.21396E-020  3.13555E-021  1.02985E-021  3.44422E-022  1.03794E-022
  2.72789E-023  6.22837E-024  1.23825E-024  2.14928E-025  3.26366E-026
  1.80280E-021  9.51840E-021  4.41235E-020  1.79547E-019  6.41178E-019  2.00884E-018
  5.51991E-018  1.32975E-017  2.80719E-017  5.19073E-017  8.40278E-017  1.19024E-016
  1.47454E-016  1.59699E-016  1.51156E-016  1.25020E-016  9.04268E-017  5.74710E-017
  3.27710E-017  1.80195E-017  1.12300E-017  8.96823E-018  8.19846E-018  7.22017E-018
  5.71820E-018  4.25649E-018  3.69386E-018  4.87556E-018  8.73287E-018  1.71691E-017
  3.63445E-017  8.59669E-017  2.18904E-016  5.50143E-016  1.27807E-015  2.65903E-015
  4.89318E-015  7.93071E-015  1.13068E-014  1.41761E-014  1.56305E-014  1.51568E-014
  1.29262E-014  9.69480E-015  6.39392E-015  3.70736E-015  1.88922E-015  8.45616E-016
  3.32152E-016  1.14321E-016  3.43992E-017  9.02054E-018  2.05609E-018  4.09577E-019
  7.44512E-020  1.43901E-020  3.71532E-021  1.23338E-021  4.16106E-022  1.25965E-022
  3.31674E-023  7.57639E-024  1.50592E-024  2.61251E-025  3.96457E-026
  4.64171E-022  2.45129E-021  1.13666E-020  4.62699E-020  1.65311E-019  5.18233E-019
  1.42506E-018  3.43617E-018  7.26245E-018  1.34487E-017  2.18116E-017  3.09697E-017
  3.84859E-017  4.18516E-017  3.98280E-017  3.31790E-017  2.42127E-017  1.55088E-017
  8.78431E-018  4.52915E-018  2.32996E-018  1.41923E-018  1.09898E-018  9.41523E-019
  8.12688E-019  8.03526E-019  1.15728E-018  2.26966E-018  4.93062E-018  1.14732E-017
  2.98062E-017  8.43351E-017  2.38486E-016  6.27617E-016  1.48274E-015  3.09996E-015
  5.70712E-015  9.23888E-015  1.31475E-014  1.64480E-014  1.80918E-014  1.74979E-014
  1.48813E-014  1.11286E-014  7.31735E-015  4.22961E-015  2.14856E-015  9.58653E-016
  3.75358E-016  1.28779E-016  3.86203E-017  1.00898E-017  2.28890E-018  4.52651E-019
  8.12431E-020  1.54072E-020  3.92773E-021  1.30553E-021  4.42531E-022  1.34377E-022
  3.54303E-023  8.09575E-024  1.60875E-024  2.78950E-025  4.23066E-026
  1.05025E-022  5.54760E-022  2.57313E-021  1.04782E-020  3.74527E-020  1.17476E-019
  3.23264E-019  7.80141E-019  1.65062E-018  3.06072E-018  4.97221E-018  7.07458E-018
  8.81458E-018  9.61766E-018  9.19295E-018  7.70339E-018  5.66579E-018  3.66383E-018
  2.08995E-018  1.06261E-018  5.00168E-019  2.43555E-019  1.46966E-019  1.18714E-019
  1.29357E-019  2.09135E-019  4.55641E-019  1.09752E-018  2.80979E-018  8.00509E-018
  2.51065E-017  7.97882E-017  2.37882E-016  6.38714E-016  1.51898E-015  3.18111E-015
  5.85642E-015  9.47477E-015  1.34716E-014  1.68363E-014  1.84972E-014  1.78664E-014
  1.51725E-014  1.13283E-014  7.43577E-015  4.29021E-015  2.17518E-015  9.68618E-016
  3.78495E-016  1.29587E-016  3.87786E-017  1.01067E-017  2.28552E-018  4.49592E-019
  7.97967E-020  1.48065E-020  3.69191E-021  1.21931E-021  4.13970E-022  1.25961E-022
  3.32458E-023  7.59834E-024  1.50955E-024  2.61631E-025  3.96591E-026
  2.08826E-023  1.10330E-022  5.11881E-022  2.08517E-021  7.45629E-021  2.34001E-020
  6.44335E-020  1.55625E-019  3.29600E-019  6.11922E-019  9.95578E-019  1.41915E-018
  1.77221E-018  1.93914E-018  1.86018E-018  1.56611E-018  1.15918E-018  7.56001E-019
  4.35658E-019  2.22837E-019  1.02570E-019  4.47815E-020  2.20970E-020  1.79001E-020
  2.92477E-020  7.07190E-020  1.89451E-019  5.34133E-019  1.66652E-018  5.77722E-018
  2.05933E-017  6.95126E-017  2.12150E-016  5.74217E-016  1.36893E-015  2.86851E-015
  5.28094E-015  8.54224E-015  1.21426E-014  1.51702E-014  1.66596E-014  1.60828E-014
  1.36489E-014  1.01828E-014  6.67798E-015  3.84920E-015  1.94949E-015  8.67127E-016
  3.38432E-016  1.15727E-016  3.45864E-017  9.00128E-018  2.03169E-018  3.98208E-019
  7.00122E-020  1.26995E-020  3.07685E-021  1.00359E-021  3.40443E-022  1.03724E-022
  2.73998E-023  6.26362E-024  1.24416E-024  2.15550E-025  3.26590E-026
  3.64889E-024  1.92823E-023  8.94847E-023  3.64638E-022  1.30443E-021  4.09577E-021
  1.12850E-020  2.72774E-020  5.78254E-020  1.07479E-019  1.75107E-019  2.50023E-019
  3.12853E-019  3.43156E-019  3.30164E-019  2.79013E-019  2.07534E-019  1.36264E-019
  7.92514E-020  4.09846E-020  1.89748E-020  8.11025E-021  3.84387E-021  3.76194E-021
  8.68277E-021  2.54585E-020  7.89260E-020  2.69211E-019  1.02831E-018  4.10135E-018
  1.56566E-017  5.42984E-017  1.67283E-016  4.54117E-016  1.08353E-015  2.27103E-015
  4.18149E-015  6.76452E-015  9.61642E-015  1.20148E-014  1.31942E-014  1.27361E-014
  1.08067E-014  8.06011E-015  5.28395E-015  3.04428E-015  1.54101E-015  6.85023E-016
  2.67185E-016  9.13025E-017  2.72685E-017  7.09171E-018  1.59911E-018  3.12686E-019
  5.45504E-020  9.67718E-021  2.26870E-021  7.27353E-022  2.46048E-022  7.50210E-023
  1.98327E-023  4.53493E-024  9.00683E-025  1.55995E-025  2.36264E-026
  5.60295E-025  2.96143E-024  1.37468E-023  5.60338E-023  2.00530E-022  6.29945E-022
  1.73671E-021  4.20092E-021  8.91343E-021  1.65850E-020  2.70554E-020  3.86899E-020
  4.85004E-020  5.33117E-020  5.14223E-020  4.35865E-020  3.25418E-020  2.14734E-020
  1.25776E-020  6.57149E-021  3.08599E-021  1.35112E-021  7.14851E-022  9.56216E-022
  2.71362E-021  9.10262E-021  3.38042E-020  1.41732E-019  6.30656E-019  2.71866E-018
  1.07081E-017  3.75450E-017  1.16065E-016  3.15383E-016  7.52734E-016  1.57801E-015
  2.90613E-015  4.70254E-015  6.68689E-015  8.35664E-015  9.17879E-015  8.86139E-015
  7.51949E-015  5.60840E-015  3.67642E-015  2.11783E-015  1.07182E-015  4.76330E-016
  1.85732E-016  6.34492E-017  1.89446E-017  4.92581E-018  1.11034E-018  2.16810E-019
  3.75871E-020  6.52927E-021  1.47769E-021  4.63915E-022  1.56242E-022  4.76559E-023
  1.26075E-023  2.88375E-024  5.72726E-025  9.91716E-026  1.50154E-026
  7.56050E-026  3.99686E-025  1.85576E-024  7.56661E-024  2.70889E-023  8.51364E-023
  2.34847E-022  5.68465E-022  1.20717E-021  2.24842E-021  3.67232E-021  5.25897E-021
  6.60341E-021  7.27231E-021  7.02975E-021  5.97315E-021  4.47227E-021  2.96156E-021
  1.74328E-021  9.18141E-022  4.38086E-022  2.01874E-022  1.33084E-022  2.47945E-022
  8.30479E-022  3.31164E-021  1.51510E-020  7.49342E-020  3.64113E-019  1.62753E-018
  6.49259E-018  2.28542E-017  7.07243E-017  1.92229E-016  4.58870E-016  9.62168E-016
  1.77248E-015  2.86908E-015  4.08115E-015  5.10191E-015  5.60552E-015  5.41307E-015
  4.59430E-015  3.42716E-015  2.24678E-015  1.29432E-015  6.55034E-016  2.91090E-016
  1.13494E-016  3.87688E-017  1.15755E-017  3.01002E-018  6.78557E-019  1.32406E-019
  2.28393E-020  3.89122E-021  8.49304E-022  2.60310E-022  8.71634E-023  2.65869E-023
  7.03870E-024  1.61063E-024  3.19897E-025  5.53843E-026  8.38357E-027
  8.96522E-027  4.74032E-026  2.20145E-025  8.97869E-025  3.21557E-024  1.01105E-023
  2.79045E-023  6.75892E-023  1.43644E-022  2.67800E-022  4.37889E-022  6.27915E-022
  7.89644E-022  8.71131E-022  8.43675E-022  7.18332E-022  5.39009E-022  3.57807E-022
  2.11306E-022  1.11967E-022  5.43864E-023  2.72281E-023  2.45183E-023  6.27858E-023
  2.55530E-022  1.25980E-021  6.88792E-021  3.76351E-020  1.90723E-019  8.65312E-019
  3.46775E-018  1.22205E-017  3.78249E-017  1.02815E-016  2.45462E-016  5.14813E-016
  9.48666E-016  1.53613E-015  2.18587E-015  2.73355E-015  3.00437E-015  2.90209E-015
  2.46376E-015  1.83826E-015  1.20534E-015  6.94457E-016  3.51485E-016  1.56205E-016
  6.09063E-017  2.08069E-017  6.21345E-018  1.61619E-018  3.64480E-019  7.11064E-020
  1.22167E-020  2.04504E-021  4.30427E-022  1.28477E-022  4.27175E-023  1.30268E-023
  3.45130E-024  7.90125E-025  1.56955E-025  2.71721E-026  4.11233E-027
  9.34210E-028  4.94045E-027  2.29489E-026  9.36230E-026  3.35407E-025  1.05503E-024
  2.91332E-024  7.06092E-024  1.50175E-023  2.80227E-023  4.58697E-023  6.58567E-023
  8.29365E-023  9.16396E-023  8.89019E-023  7.58260E-023  5.69943E-023  3.78983E-023
  2.24297E-023  1.19493E-023  5.94884E-024  3.41337E-024  4.55460E-024  1.59713E-023
  8.20070E-023  4.90735E-022  3.00438E-021  1.72394E-020  8.89130E-020  4.05582E-019
  1.62747E-018  5.73606E-018  1.77533E-017  4.82582E-017  1.15231E-016  2.41735E-016
  4.45592E-016  7.21768E-016  1.02741E-015  1.28528E-015  1.41307E-015  1.36538E-015
  1.15947E-015  8.65307E-016  5.67492E-016  3.27017E-016  1.65536E-016  7.35755E-017
  2.86916E-017  9.80326E-018  2.92826E-018  7.61999E-019  1.71943E-019  3.35501E-020
  5.74626E-021  9.46758E-022  1.92262E-022  5.57727E-023  1.83915E-023  5.60574E-024
  1.48633E-024  3.40467E-025  6.76484E-026  1.17114E-026  1.77225E-027
  8.55460E-029  4.52471E-028  2.10220E-027  8.57837E-027  3.07419E-026  9.67371E-026
  2.67254E-025  6.48111E-025  1.37940E-024  2.57614E-024  4.22103E-024  6.06731E-024
  7.65093E-024  8.46610E-024  8.22581E-024  7.02667E-024  5.28898E-024  3.52130E-024
  2.08770E-024  1.11990E-024  5.81333E-025  4.17947E-025  8.81720E-025  4.25015E-024
  2.72058E-023  1.85445E-022  1.20258E-021  7.04618E-021  3.65761E-020  1.67098E-019
  6.70578E-019  2.36309E-018  7.31329E-018  1.98805E-017  4.74785E-017  9.96263E-017
  1.83695E-016  2.97641E-016  4.23818E-016  5.30356E-016  5.83264E-016  5.63735E-016
  4.78843E-016  3.57443E-016  2.34470E-016  1.35137E-016  6.84175E-017  3.04141E-017
  1.18622E-017  4.05392E-018  1.21131E-018  3.15370E-019  7.12126E-020  1.39012E-020
  2.37521E-021  3.85828E-022  7.56697E-023  2.12954E-023  6.95637E-024  2.11872E-024
  5.62217E-025  1.28869E-025  2.56136E-026  4.43463E-027  6.71041E-028
  6.88372E-030  3.64149E-029  1.69216E-028  6.90675E-028  2.47587E-027  7.79376E-027
  2.15413E-026  5.22676E-026  1.11317E-025  2.08056E-025  3.41219E-025  4.90999E-025
  6.19914E-025  6.86887E-025  6.68333E-025  5.71690E-025  4.30837E-025  2.87157E-025
  1.70625E-025  9.26453E-026  5.20440E-026  5.34603E-026  1.84114E-025  1.18486E-024
  8.86987E-024  6.47843E-023  4.30825E-022  2.54413E-021  1.32310E-020  6.04520E-020
  2.42538E-019  8.54535E-019  2.64450E-018  7.18940E-018  1.71726E-017  3.60423E-017
  6.64738E-017  1.07738E-016  1.53453E-016  1.92081E-016  2.11299E-016  2.04276E-016
  1.73556E-016  1.29583E-016  8.50182E-017  4.90092E-017  2.48165E-017  1.10336E-017
  4.30416E-018  1.47130E-018  4.39782E-019  1.14563E-019  2.58895E-020  5.05702E-021
  8.62500E-022  1.38348E-022  2.62371E-023  7.15246E-024  2.31170E-024  7.03364E-025
  1.86796E-025  4.28482E-026  8.51980E-027  1.47530E-027  2.23240E-028
  4.86731E-031  2.57527E-030  1.19691E-029  4.88635E-029  1.75208E-028  5.51720E-028
  1.52553E-027  3.70340E-027  7.89209E-027  1.47615E-026  2.42303E-026  3.49012E-026
  4.41149E-026  4.89419E-026  4.76819E-026  4.08387E-026  3.08120E-026  2.05627E-026
  1.22670E-026  6.82561E-027  4.46936E-027  7.65975E-027  4.15989E-026  3.30390E-025
  2.69834E-024  2.03327E-023  1.36532E-022  8.08155E-022  4.20355E-021  1.91997E-020
  7.70087E-020  2.71287E-019  8.39540E-019  2.28262E-018  5.45318E-018  1.14477E-017
  2.11181E-017  3.42355E-017  4.87744E-017  6.10668E-017  6.71925E-017  6.49736E-017
  5.52139E-017  4.12326E-017  2.70572E-017  1.55998E-017  7.90045E-018  3.51317E-018
  1.37072E-018  4.68675E-019  1.40143E-019  3.65288E-020  8.26187E-021  1.61506E-021
  2.75098E-022  4.36369E-023  8.01373E-024  2.11339E-024  6.74993E-025  2.05104E-025
  5.45162E-026  1.25154E-026  2.48970E-027  4.31212E-028  6.52537E-029
  3.02431E-032  1.60024E-031  7.43835E-031  3.03757E-030  1.08943E-029  3.43158E-029
  9.49202E-029  2.30536E-028  4.91554E-028  9.20025E-028  1.51137E-027  2.17898E-027
  2.75711E-027  3.06231E-027  2.98708E-027  2.56143E-027  1.93484E-027  1.29372E-027
  7.78147E-028  4.55654E-028  3.98585E-028  1.26918E-027  9.70852E-027  8.71126E-026
  7.41165E-025  5.65470E-024  3.80876E-023  2.25511E-022  1.17255E-021  5.35363E-021
  2.14682E-020  7.56222E-020  2.34031E-019  6.36375E-019  1.52053E-018  3.19259E-018
  5.89072E-018  9.55171E-018  1.36109E-017  1.70447E-017  1.87583E-017  1.81423E-017
  1.54199E-017  1.15172E-017  7.55889E-018  4.35873E-018  2.20778E-018  9.81904E-019
  3.83178E-019  1.31049E-019  3.92014E-020  1.02241E-020  2.31446E-021  4.52843E-022
  7.70660E-023  1.21048E-023  2.15605E-024  5.49442E-025  1.73189E-025  5.25384E-026
  1.39764E-026  3.21141E-027  6.39201E-028  1.10738E-028  1.67593E-029
  1.65891E-033  8.73797E-033  4.06217E-032  1.65890E-031  5.95185E-031  1.87526E-030
  5.18885E-030  1.26074E-029  2.68951E-029  5.03691E-029  8.28032E-029  1.19479E-028
  1.51324E-028  1.68252E-028  1.64302E-028  1.41052E-028  1.06696E-028  7.15844E-029
  4.38038E-029  2.85665E-029  4.09361E-029  2.33418E-028  2.19343E-027  2.08933E-026
  1.80815E-025  1.38535E-024  9.33590E-024  5.52557E-023  2.87176E-022  1.31079E-021
  5.25549E-021  1.85120E-020  5.72928E-020  1.55806E-019  3.72330E-019  7.81890E-019
  1.44293E-018  2.34010E-018  3.33517E-018  4.17731E-018  4.59804E-018  4.44778E-018
  3.78094E-018  2.82441E-018  1.85395E-018  1.06920E-018  5.41639E-019  2.40928E-019
  9.40366E-020  3.21691E-020  9.62665E-021  2.51226E-021  5.69215E-022  1.11481E-022
  1.89621E-023  2.95283E-024  5.10943E-025  1.25704E-025  3.90518E-026  1.18226E-026
  3.14768E-027  7.23941E-028  1.44182E-028  2.49869E-029  3.78208E-030
  7.95512E-035  4.21482E-034  1.94918E-033  7.96107E-033  2.85619E-032  9.00316E-032
  2.49187E-031  6.05669E-031  1.29263E-030  2.42208E-030  3.98424E-030  5.75329E-030
  7.29291E-030  8.11649E-030  7.93415E-030  6.81935E-030  5.16806E-030  3.49017E-030
  2.21498E-030  1.80916E-030  5.10839E-030  4.38075E-029  4.56829E-028  4.46674E-027
  3.88980E-026  2.98304E-025  2.00960E-024  1.18882E-023  6.17623E-023  2.81848E-022
  1.12994E-021  3.98012E-021  1.23188E-020  3.35040E-020  8.00745E-020  1.68179E-019
  3.10409E-019  5.03487E-019  7.17688E-019  8.99039E-019  9.89728E-019  9.57515E-019
  8.14064E-019  6.08192E-019  3.99266E-019  2.30288E-019  1.16675E-019  5.19053E-020
  2.02627E-020  6.93340E-021  2.07563E-021  5.42003E-022  1.22916E-022  2.40981E-023
  4.09803E-024  6.33372E-025  1.06651E-025  2.53123E-026  7.73929E-027  2.33724E-027
  6.22775E-028  1.43377E-028  2.85745E-029  4.95386E-030  7.49964E-031
  3.35815E-036  1.77584E-035  8.26774E-035  3.38259E-034  1.20439E-033  3.79587E-033
  1.05072E-032  2.55580E-032  5.45660E-032  1.02290E-031  1.68355E-031  2.43261E-031
  3.08584E-031  3.43726E-031  3.36323E-031  2.89435E-031  2.19997E-031  1.50532E-031
  1.03354E-031  1.30191E-031  7.29003E-031  7.80745E-030  8.53679E-029  8.43423E-028
  7.35791E-027  5.64150E-026  3.79855E-025  2.24613E-024  1.16660E-023  5.32295E-023
  2.13390E-022  7.51663E-022  2.32661E-021  6.32835E-021  1.51264E-020  3.17733E-020
  5.86514E-020  9.51450E-020  1.35640E-019  1.69935E-019  1.87099E-019  1.81030E-019
  1.53926E-019  1.15011E-019  7.55100E-020  4.35570E-020  2.20703E-020  9.81969E-021
  3.83402E-021  1.31222E-021  3.92984E-022  1.02681E-022  2.33072E-023  4.57444E-024
  7.77943E-025  1.19453E-025  1.96077E-026  4.48684E-027  1.34818E-027  4.05950E-028
  1.08250E-028  2.49478E-029  4.97566E-030  8.62977E-031  1.30656E-031
  1.24415E-037  6.59294E-037  3.06028E-036  1.25191E-035  4.50045E-035  1.42170E-034
  3.89308E-034  9.46542E-034  2.02091E-033  3.79339E-033  6.24604E-033  9.02978E-033
  1.14618E-032  1.27758E-032  1.25132E-032  1.07865E-032  8.24275E-033  5.79706E-033
  4.72769E-033  1.16619E-032  1.06590E-031  1.26678E-030  1.41326E-029  1.40131E-028
  1.22261E-027  9.36930E-027  6.30553E-026  3.72732E-025  1.93554E-024  8.83070E-024
  3.54005E-023  1.24702E-022  3.86011E-022  1.05003E-021  2.51006E-021  5.27296E-021
  9.73452E-021  1.57931E-020  2.25171E-020  2.82132E-020  3.10659E-020  3.00610E-020
  2.55625E-020  1.91016E-020  1.25422E-020  7.23542E-021  3.66653E-021  1.63153E-021
  6.37117E-022  2.18110E-022  6.53436E-023  1.70835E-023  3.88122E-024  7.62612E-025
  1.29726E-025  1.98078E-026  3.17494E-027  7.00239E-028  2.06457E-028  6.19497E-029
  1.65309E-029  3.81397E-030  7.61264E-031  1.32068E-031  2.00048E-032
  4.05079E-039  2.14657E-038  9.99643E-038  4.09107E-037  1.46293E-036  4.62050E-036
  1.28236E-035  3.12737E-035  6.70187E-035  1.23328E-034  2.03028E-034  2.93430E-034
  3.73608E-034  4.16661E-034  4.08507E-034  3.52942E-034  2.72414E-034  2.03067E-034
  2.36947E-034  1.24145E-033  1.47301E-032  1.83298E-031  2.06136E-030  2.04576E-029
  1.78415E-028  1.36656E-027  9.19350E-027  5.43320E-026  2.82104E-025  1.28701E-024
  5.15937E-024  1.81750E-023  5.62634E-023  1.53058E-022  3.65910E-022  7.68741E-022
  1.41931E-021  2.30285E-021  3.28359E-021  4.11456E-021  4.53096E-021  4.38474E-021
  3.72887E-021  2.78660E-021  1.82983E-021  1.05568E-021  5.35010E-022  2.38094E-022
  9.29900E-023  3.18412E-023  9.54280E-024  2.49633E-024  5.67653E-025  1.11665E-025
  1.90036E-026  2.88772E-027  4.52765E-028  9.62310E-029  2.77966E-029  8.30666E-030
  2.21793E-030  5.12295E-031  1.02308E-031  1.77638E-032  2.69669E-033
  0.00000E+000  6.14194E-040  2.86025E-039  1.17057E-038  4.21001E-038  1.33065E-037
  3.65901E-037  8.92054E-037  1.91095E-036  3.59693E-036  5.94886E-036  8.64465E-036
  1.10374E-035  1.18570E-035  1.15985E-035  1.00462E-035  7.88015E-036  6.65641E-036
  1.45720E-035  1.37846E-034  1.84991E-033  2.34336E-032  2.64307E-031  2.62317E-030
  2.28661E-029  1.75071E-028  1.17747E-027  6.95758E-027  3.61226E-026  1.64794E-025
  6.60636E-025  2.32732E-024  7.20491E-024  1.96013E-023  4.68631E-023  9.84613E-023
  1.81799E-022  2.94993E-022  4.20653E-022  5.27144E-022  5.80530E-022  5.61832E-022
  4.77823E-022  3.57101E-022  2.34505E-022  1.35302E-022  6.85751E-023  3.05207E-023
  1.19219E-023  4.08313E-024  1.22414E-024  3.20410E-025  7.29242E-026  1.43618E-026
  2.44564E-027  3.70120E-028  5.68602E-029  1.16469E-029  3.29068E-030  9.78709E-031
  2.61453E-031  6.04337E-032  1.20854E-032  2.10370E-033  3.18706E-034
  0.00000E+000  0.00000E+000  0.00000E+000  2.94341E-040  1.05861E-039  3.34592E-039
  9.29371E-039  2.26859E-038  4.86649E-038  8.99783E-038  1.48731E-037  2.16003E-037
  2.75619E-037  3.08993E-037  3.04353E-037  2.63390E-037  2.19842E-037  2.43355E-037
  1.13227E-036  1.46510E-035  2.06624E-034  2.64258E-033  2.97795E-032  2.95409E-031
  2.57412E-030  1.97023E-029  1.32487E-028  7.82777E-028  4.06387E-027  1.85395E-026
  7.43239E-026  2.61840E-025  8.10640E-025  2.20550E-024  5.27321E-024  1.10799E-023
  2.04591E-023  3.31994E-023  4.73442E-023  5.93329E-023  6.53453E-023  6.32440E-023
  5.37900E-023  4.02020E-023  2.64017E-023  1.52339E-023  7.72149E-024  3.43692E-024
  1.34269E-024  4.59956E-025  1.37944E-025  3.61261E-026  8.22933E-027  1.62259E-027
  2.76514E-028  4.17045E-029  6.28797E-030  1.24161E-030  3.42579E-031  1.01331E-031
  2.70634E-032  6.26721E-033  1.25699E-033  2.18400E-034  3.31003E-035
  0.00000E+000  0.00000E+000  0.00000E+000  0.00000E+000  0.00000E+000  0.00000E+000
  2.05369E-040  5.01305E-040  1.07538E-039  2.02729E-039  3.35863E-039  4.88993E-039
  6.25657E-039  7.03500E-039  6.95160E-039  5.76039E-039  5.65405E-039  1.07376E-038
  9.58499E-038  1.41972E-036  2.03991E-035  2.61310E-034  2.95100E-033  2.92228E-032
  2.54549E-031  1.94793E-030  1.30974E-029  7.73789E-029  4.01712E-028  1.83263E-027
  7.34705E-027  2.58842E-026  8.01386E-026  2.18041E-025  5.21346E-025  1.09548E-024
  2.02291E-024  3.28277E-024  4.68163E-024  5.86740E-024  6.46225E-024  6.25471E-024
  5.31996E-024  3.97624E-024  2.61142E-024  1.50687E-024  7.63825E-025  3.40015E-025
  1.32850E-025  4.55186E-026  1.36559E-026  3.57829E-027  8.15811E-028  1.61042E-028
  2.74677E-029  4.13106E-030  6.12266E-031  1.16599E-031  3.13668E-032  9.21299E-033
  2.46950E-033  5.72255E-034  1.14600E-034  1.99250E-035  3.02105E-036
  0.00000E+000  0.00000E+000  0.00000E+000  0.00000E+000  0.00000E+000  0.00000E+000
  0.00000E+000  0.00000E+000  0.00000E+000  0.00000E+000  0.00000E+000  0.00000E+000
  0.00000E+000  0.00000E+000  0.00000E+000  0.00000E+000  0.00000E+000  3.88477E-040
  7.34066E-039  1.20802E-037  1.76811E-036  2.27238E-035  2.56476E-034  2.54267E-033
  2.21157E-032  1.69215E-031  1.13765E-030  6.72092E-030  3.48913E-029  1.59178E-028
  6.38161E-028  2.24834E-027  6.96119E-027  1.89407E-026  4.52896E-026  9.51685E-026
  1.75744E-025  2.85208E-025  4.06756E-025  5.09799E-025  5.61503E-025  5.43489E-025
  4.62283E-025  3.45532E-025  2.26938E-025  1.30956E-025  6.63848E-026  2.95534E-026
  1.15484E-026  3.95763E-027  1.18770E-027  3.11381E-028  7.10509E-029  1.40419E-029
  2.39729E-030  3.59720E-031  5.24876E-032  9.64667E-033  2.53137E-033  7.38585E-034
  1.97387E-034  4.57983E-035  9.18127E-036  1.59743E-036  2.46248E-037
  0.00000E+000  0.00000E+000  0.00000E+000  0.00000E+000  0.00000E+000  0.00000E+000
  0.00000E+000  0.00000E+000  0.00000E+000  0.00000E+000  0.00000E+000  0.00000E+000
  0.00000E+000  0.00000E+000  0.00000E+000  0.00000E+000  0.00000E+000  0.00000E+000
  5.60015E-040  9.29959E-039  1.35713E-037  1.73574E-036  1.95823E-035  1.94080E-034
  1.69001E-033  1.29308E-032  8.68299E-032  5.12957E-031  2.66298E-030  1.21489E-029
  4.87069E-029  1.71606E-028  5.31332E-028  1.44574E-027  3.45705E-027  7.26463E-027
  1.34157E-026  2.17725E-026  3.10523E-026  3.89199E-026  4.28684E-026  4.14943E-026
  3.52954E-026  2.63822E-026  1.73279E-026  9.99955E-027  5.06927E-027  2.25692E-027
  8.82026E-028  3.02326E-028  9.07579E-029  2.38063E-029  5.43656E-030  1.07567E-030
  1.83833E-031  2.75345E-032  3.95990E-033  7.04446E-034  1.79273E-034  5.18836E-035
  1.38641E-035  3.22081E-036  6.46380E-037  1.12544E-037  1.73677E-038
  0.00000E+000  0.00000E+000  0.00000E+000  0.00000E+000  0.00000E+000  0.00000E+000
  0.00000E+000  0.00000E+000  0.00000E+000  0.00000E+000  0.00000E+000  0.00000E+000
  0.00000E+000  0.00000E+000  0.00000E+000  0.00000E+000  0.00000E+000  0.00000E+000
  0.00000E+000  6.23479E-040  9.09870E-039  1.16689E-037  1.31515E-036  1.30165E-035
  1.13330E-034  8.67049E-034  5.82920E-033  3.44021E-032  1.78596E-031  8.14790E-031
  3.26668E-030  1.15095E-029  3.56368E-029  9.69689E-029  2.31877E-028  4.87278E-028
  8.99888E-028  1.46047E-027  2.08300E-027  2.61082E-027  2.87576E-027  2.78365E-027
  2.36785E-027  1.76994E-027  1.16253E-027  6.70895E-028  3.40126E-028  1.51440E-028
  5.91908E-029  2.02921E-029  6.09350E-030  1.59916E-030  3.65486E-031  7.23652E-032
  1.23792E-032  1.85635E-033  2.63577E-034  4.52294E-035  1.11714E-035  3.20355E-036
  8.55704E-037  1.99037E-037  3.99888E-038  7.17972E-039  1.07648E-039
  0.00000E+000  0.00000E+000  0.00000E+000  0.00000E+000  0.00000E+000  0.00000E+000
  0.00000E+000  0.00000E+000  0.00000E+000  0.00000E+000  0.00000E+000  0.00000E+000
  0.00000E+000  0.00000E+000  0.00000E+000  0.00000E+000  0.00000E+000  0.00000E+000
  0.00000E+000  0.00000E+000  5.36082E-040  6.87514E-039  7.74865E-038  7.67475E-037
  6.68029E-036  5.10999E-035  3.43509E-034  2.02917E-033  1.05350E-032  4.80194E-032
  1.92523E-031  6.78330E-031  2.10035E-030  5.71522E-030  1.36668E-029  2.87206E-029
  5.30412E-029  8.60846E-029  1.22781E-028  1.53895E-028  1.69516E-028  1.64089E-028
  1.39581E-028  1.04337E-028  6.85320E-029  3.95515E-029  2.00524E-029  8.92850E-030
  3.49003E-030  1.19665E-030  3.59432E-031  9.43690E-032  2.15831E-032  4.28933E-033
  7.34597E-034  1.09742E-034  1.54049E-035  2.55906E-036  6.12604E-037  1.73869E-037
  4.64110E-038  1.08083E-038  2.29224E-039  3.91078E-040  0.00000E+000
  0.00000E+000  0.00000E+000  0.00000E+000  0.00000E+000  0.00000E+000  0.00000E+000
  0.00000E+000  0.00000E+000  0.00000E+000  0.00000E+000  0.00000E+000  0.00000E+000
  0.00000E+000  0.00000E+000  0.00000E+000  0.00000E+000  0.00000E+000  0.00000E+000
  0.00000E+000  0.00000E+000  0.00000E+000  3.55981E-040  4.01209E-039  3.97383E-038
  3.45892E-037  2.64585E-036  1.77862E-035  1.05074E-034  5.45507E-034  2.48885E-033
  9.97909E-033  3.51623E-032  1.08780E-031  2.96003E-031  7.07844E-031  1.48755E-030
  2.74724E-030  4.45878E-030  6.35956E-030  7.97130E-030  8.78052E-030  8.49956E-030
  7.23020E-030  5.40469E-030  3.55006E-030  2.04884E-030  1.03879E-030  4.62572E-031
  1.80832E-031  6.20138E-032  1.86322E-032  4.90284E-033  1.12220E-033  2.22773E-034
  3.81988E-035  5.70283E-036  7.92396E-037  1.27594E-037  2.95657E-038  8.29513E-039
  2.21201E-039  5.65197E-040  0.00000E+000  0.00000E+000  0.00000E+000
  0.00000E+000  0.00000E+000  0.00000E+000  0.00000E+000  0.00000E+000  0.00000E+000
  0.00000E+000  0.00000E+000  0.00000E+000  0.00000E+000  0.00000E+000  0.00000E+000
  0.00000E+000  0.00000E+000  0.00000E+000  0.00000E+000  0.00000E+000  0.00000E+000
  0.00000E+000  0.00000E+000  0.00000E+000  0.00000E+000  1.82562E-040  1.80820E-039
  1.57391E-038  1.20394E-037  8.09323E-037  4.78116E-036  2.48221E-035  1.13250E-034
  4.54077E-034  1.59998E-033  4.95443E-033  1.34824E-032  3.22428E-032  6.77040E-032
  1.25040E-031  2.02943E-031  2.89458E-031  3.62822E-031  3.99660E-031  3.86876E-031
  3.29103E-031  2.46014E-031  1.61597E-031  9.32647E-032  4.72881E-032  2.10862E-032
  8.24417E-033  2.82774E-033  8.49852E-034  2.23343E-034  5.11587E-035  1.01669E-035
  1.74548E-036  2.60494E-037  3.58676E-038  5.60611E-039  1.25599E-039  4.28158E-040
  0.00000E+000  0.00000E+000  0.00000E+000  0.00000E+000  0.00000E+000
  0.00000E+000  0.00000E+000  0.00000E+000  0.00000E+000  0.00000E+000  0.00000E+000
  0.00000E+000  0.00000E+000  0.00000E+000  0.00000E+000  0.00000E+000  0.00000E+000
  0.00000E+000  0.00000E+000  0.00000E+000  0.00000E+000  0.00000E+000  0.00000E+000
  0.00000E+000  0.00000E+000  0.00000E+000  0.00000E+000  0.00000E+000  0.00000E+000
  6.29377E-040  4.81432E-039  3.23634E-038  1.91190E-037  9.92592E-037  4.52865E-036
  1.81577E-035  6.39804E-035  1.98119E-034  5.39136E-034  1.28933E-033  2.70972E-033
  5.00468E-033  8.12312E-033  1.15868E-032  1.45243E-032  1.60001E-032  1.54880E-032
  1.31757E-032  9.84956E-033  6.47006E-033  3.73434E-033  1.89353E-033  8.43305E-034
  3.29740E-034  1.13118E-034  3.40056E-035  8.94073E-036  2.04943E-036  4.07730E-037
  7.00879E-038  1.04586E-038  1.42853E-039  2.17054E-040  0.00000E+000  0.00000E+000
  0.00000E+000  0.00000E+000  0.00000E+000  0.00000E+000  0.00000E+000
  0.00000E+000  0.00000E+000  0.00000E+000  0.00000E+000  0.00000E+000  0.00000E+000
  0.00000E+000  0.00000E+000  0.00000E+000  0.00000E+000  0.00000E+000  0.00000E+000
  0.00000E+000  0.00000E+000  0.00000E+000  0.00000E+000  0.00000E+000  0.00000E+000
  0.00000E+000  0.00000E+000  0.00000E+000  0.00000E+000  0.00000E+000  0.00000E+000
  0.00000E+000  1.69185E-040  1.13731E-039  6.71878E-039  3.48816E-038  1.59146E-037
  6.38097E-037  2.24839E-036  6.96228E-036  1.89463E-035  4.53095E-035  9.52246E-035
  1.75874E-034  2.85462E-034  4.07182E-034  5.10413E-034  5.62274E-034  5.44338E-034
  4.63108E-034  3.46250E-034  2.27504E-034  1.31237E-034  6.65470E-035  2.96389E-035
  1.15901E-035  3.97660E-036  1.19575E-036  3.14521E-037  7.21462E-038  1.55096E-038
  2.79986E-039  4.44186E-040  0.00000E+000  0.00000E+000  0.00000E+000  0.00000E+000
  0.00000E+000  0.00000E+000  0.00000E+000  0.00000E+000  0.00000E+000
  0.00000E+000  0.00000E+000  0.00000E+000  0.00000E+000  0.00000E+000  0.00000E+000
  0.00000E+000  0.00000E+000  0.00000E+000  0.00000E+000  0.00000E+000  0.00000E+000
  0.00000E+000  0.00000E+000  0.00000E+000  0.00000E+000  0.00000E+000  0.00000E+000
  0.00000E+000  0.00000E+000  0.00000E+000  0.00000E+000  0.00000E+000  0.00000E+000
  0.00000E+000  0.00000E+000  0.00000E+000  2.07496E-040  1.07725E-039  4.91488E-039
  1.97063E-038  6.94370E-038  2.15016E-037  5.85117E-037  1.39929E-036  2.94082E-036
  5.43151E-036  8.81591E-036  1.25750E-035  1.57630E-035  1.73647E-035  1.68108E-035
  1.43021E-035  1.06932E-035  7.02601E-036  4.05698E-036  2.05869E-036  9.18060E-037
  3.59787E-037  1.23912E-037  3.75038E-038  9.97538E-039  2.33173E-039  4.78983E-040
  0.00000E+000  0.00000E+000  0.00000E+000  0.00000E+000  0.00000E+000  0.00000E+000
  0.00000E+000  0.00000E+000  0.00000E+000  0.00000E+000  0.00000E+000
  0.00000E+000  0.00000E+000  0.00000E+000  0.00000E+000  0.00000E+000  0.00000E+000
  0.00000E+000  0.00000E+000  0.00000E+000  0.00000E+000  0.00000E+000  0.00000E+000
  0.00000E+000  0.00000E+000  0.00000E+000  0.00000E+000  0.00000E+000  0.00000E+000
  0.00000E+000  0.00000E+000  0.00000E+000  0.00000E+000  0.00000E+000  0.00000E+000
  0.00000E+000  0.00000E+000  0.00000E+000  0.00000E+000  0.00000E+000  1.33391E-040
  5.34832E-040  1.88453E-039  5.83556E-039  1.58802E-038  3.79770E-038  7.98142E-038
  1.47412E-037  2.39265E-037  3.41287E-037  4.27812E-037  4.71280E-037  4.56246E-037
  3.88162E-037  2.90215E-037  1.90687E-037  1.10107E-037  5.58730E-038  2.49163E-038
  9.76467E-039  3.36299E-039  1.01786E-039  2.70733E-040  0.00000E+000  0.00000E+000
  0.00000E+000  0.00000E+000  0.00000E+000  0.00000E+000  0.00000E+000  0.00000E+000
  0.00000E+000  0.00000E+000  0.00000E+000  0.00000E+000  0.00000E+000
  0.00000E+000  0.00000E+000  3.94187E-040  3.74399E-039  3.12507E-038  2.29234E-037
  1.47772E-036  8.37141E-036  4.16772E-035  1.82344E-034  7.01098E-034  2.36897E-033
  7.03449E-033  1.83532E-032  4.19926E-032  8.45940E-032  1.49729E-031  2.32810E-031
  3.17907E-031  3.81051E-031  4.00550E-031  3.68661E-031  2.96252E-031  2.06811E-031
  1.24300E-031  6.33817E-032  2.66538E-032  8.94931E-033  2.57412E-033  1.26735E-033
  1.37276E-033  1.43494E-033  1.19396E-033  8.11331E-034  4.64108E-034  2.27697E-034
  9.68352E-035  3.59124E-035  1.16534E-035  3.32888E-036  8.29528E-037  1.81659E-037
  3.49605E-038  5.91278E-039  8.78818E-040  0.00000E+000  0.00000E+000  0.00000E+000
  0.00000E+000  0.00000E+000  0.00000E+000  0.00000E+000  0.00000E+000  0.00000E+000
  0.00000E+000  0.00000E+000  0.00000E+000  0.00000E+000  0.00000E+000  0.00000E+000
  0.00000E+000  0.00000E+000  0.00000E+000  0.00000E+000  0.00000E+000
  0.00000E+000  1.18757E-039  1.28351E-038  1.21908E-037  1.01755E-036  7.46409E-036
  4.81160E-035  2.72581E-034  1.35705E-033  5.93730E-033  2.27840E-032  7.69730E-032
  2.28502E-031  5.96133E-031  1.36666E-030  2.75307E-030  4.87282E-030  7.57674E-030
  1.03468E-029  1.24046E-029  1.30433E-029  1.20116E-029  9.66194E-030  6.75678E-030
  4.07369E-030  2.08627E-030  8.84942E-031  3.00552E-031  8.53991E-032  3.71068E-032
  3.80210E-032  4.00784E-032  3.36733E-032  2.30451E-032  1.32725E-032  6.52500E-033
  2.77815E-033  1.03097E-033  3.34571E-034  9.51454E-035  2.37821E-035  5.18893E-036
  9.89453E-037  1.64300E-037  2.45297E-038  4.57114E-039  2.10237E-039  1.58049E-039
  1.05453E-039  6.18331E-040  3.18622E-040  0.00000E+000  0.00000E+000  0.00000E+000
  0.00000E+000  0.00000E+000  0.00000E+000  0.00000E+000  0.00000E+000  0.00000E+000
  0.00000E+000  0.00000E+000  0.00000E+000  0.00000E+000  0.00000E+000
  2.76315E-039  3.39821E-038  3.67274E-037  3.48837E-036  2.91171E-035  2.13583E-034
  1.37683E-033  7.79986E-033  3.87533E-032  1.69520E-031  6.51643E-031  2.20136E-030
  6.53511E-030  1.70487E-029  3.90833E-029  7.87295E-029  1.39350E-028  2.16679E-028
  2.95916E-028  3.54788E-028  3.73143E-028  3.43779E-028  2.76760E-028  1.93833E-028
  1.17176E-028  6.02964E-029  2.57863E-029  8.85931E-030  2.49911E-030  9.70780E-031
  9.28559E-031  9.84969E-031  8.37213E-031  5.76665E-031  3.32379E-031  1.63853E-031
  6.98810E-032  2.60065E-032  8.44404E-033  2.40203E-033  5.99087E-034  1.31132E-034
  2.50347E-035  4.16254E-036  6.14260E-037  1.02968E-037  3.99882E-038  2.77805E-038
  1.93135E-038  1.13246E-038  5.83548E-039  2.64256E-039  1.05164E-039  3.67791E-040
  0.00000E+000  0.00000E+000  0.00000E+000  0.00000E+000  0.00000E+000  0.00000E+000
  0.00000E+000  0.00000E+000  0.00000E+000  0.00000E+000  0.00000E+000
  6.94847E-038  8.54544E-037  9.23578E-036  8.77215E-035  7.32204E-034  5.37095E-033
  3.45515E-032  1.95698E-031  9.74063E-031  4.26065E-030  1.63778E-029  5.53244E-029
  1.64233E-028  4.28428E-028  9.82125E-028  1.97833E-027  3.50145E-027  5.44447E-027
  7.43568E-027  8.91583E-027  9.37903E-027  8.64451E-027  6.96460E-027  4.88457E-027
  2.96026E-027  1.53013E-027  6.59462E-028  2.29173E-028  6.45331E-029  2.26691E-029
  1.99565E-029  2.12412E-029  1.82558E-029  1.26658E-029  7.33382E-030  3.62356E-030
  1.54719E-030  5.75236E-031  1.86931E-031  5.32089E-032  1.32951E-032  2.90722E-033
  5.56514E-034  9.26729E-035  1.35813E-035  2.09633E-036  6.80301E-037  4.47036E-037
  3.02959E-037  1.82270E-037  9.39226E-038  4.25323E-038  1.69262E-038  5.91964E-039
  1.81938E-039  4.91412E-040  0.00000E+000  0.00000E+000  0.00000E+000  0.00000E+000
  0.00000E+000  0.00000E+000  0.00000E+000  0.00000E+000  0.00000E+000
  1.53556E-036  1.88848E-035  2.04104E-034  1.93858E-033  1.61795E-032  1.18414E-031
  7.63175E-031  4.32244E-030  2.15137E-029  9.40996E-029  3.61697E-028  1.22175E-027
  3.62665E-027  9.46021E-027  2.16852E-026  4.36792E-026  7.73048E-026  1.20200E-025
  1.64163E-025  1.96856E-025  2.07121E-025  1.90971E-025  1.53969E-025  1.08126E-025
  6.56832E-026  3.40940E-026  1.48020E-026  5.20186E-027  1.46841E-027  4.72697E-028
  3.77819E-028  4.01956E-028  3.49402E-028  2.44282E-028  1.42083E-028  7.03840E-029
  3.01025E-029  1.12012E-029  3.64162E-030  1.03697E-030  2.58873E-031  5.67225E-032
  1.08588E-032  1.81186E-033  2.64705E-034  3.84117E-035  1.04003E-035  6.33854E-036
  4.27124E-036  2.54625E-036  1.32849E-036  6.01598E-037  2.39413E-037  8.37304E-038
  2.57343E-038  6.95078E-039  1.64987E-039  3.44158E-040  0.00000E+000  0.00000E+000
  0.00000E+000  0.00000E+000  0.00000E+000  0.00000E+000  0.00000E+000
  2.98221E-035  3.66761E-034  3.96247E-033  3.75540E-032  3.13408E-031  2.29846E-030
  1.48130E-029  8.38930E-029  4.17533E-028  1.82616E-027  7.01893E-027  2.37073E-026
  7.03678E-026  1.83544E-025  4.20701E-025  8.47340E-025  1.49957E-024  2.33158E-024
  3.18433E-024  3.81870E-024  4.01845E-024  3.70636E-024  2.99016E-024  2.10241E-024
  1.27997E-024  6.67020E-025  2.91599E-025  1.03598E-025  2.94094E-026  8.79924E-027
  6.30869E-027  6.67466E-027  5.86906E-027  4.13682E-027  2.41772E-027  1.20100E-027
  5.14489E-028  1.91627E-028  6.23411E-029  1.77579E-029  4.43474E-030  9.70946E-031
  1.86092E-031  3.11398E-032  4.54111E-033  6.30486E-034  1.43520E-034  7.93066E-035
  5.29149E-035  3.15889E-035  1.64216E-035  7.47803E-036  2.97597E-036  1.04079E-036
  3.19884E-037  8.64002E-038  2.05083E-038  4.27798E-039  7.84227E-040  0.00000E+000
  0.00000E+000  0.00000E+000  0.00000E+000  0.00000E+000  0.00000E+000
  5.08336E-034  6.25440E-033  6.74462E-032  6.40547E-031  5.34564E-030  3.92026E-029
  2.52639E-028  1.43075E-027  7.12036E-027  3.11402E-026  1.19680E-025  4.04202E-025
  1.19965E-024  3.12886E-024  7.17107E-024  1.44422E-023  2.55572E-023  3.97350E-023
  5.42665E-023  6.50791E-023  6.84920E-023  6.31915E-023  5.10112E-023  3.59068E-023
  2.19056E-023  1.14578E-023  5.04177E-024  1.81016E-024  5.17960E-025  1.46084E-025
  9.30452E-026  9.72656E-026  8.65148E-026  6.15070E-026  3.61320E-026  1.80022E-026
  7.72530E-027  2.88038E-027  9.37665E-028  2.67223E-028  6.67577E-029  1.46223E-029
  2.80488E-030  4.69584E-031  6.85621E-032  9.22894E-033  1.79425E-033  8.77772E-034
  5.76584E-034  3.44699E-034  1.79513E-034  8.16836E-035  3.26212E-035  1.14265E-035
  3.51989E-036  9.43820E-037  2.24029E-037  4.67319E-038  8.56675E-039  1.38010E-039
  1.95390E-040  0.00000E+000  0.00000E+000  0.00000E+000  0.00000E+000
  7.61939E-033  9.35116E-032  1.01078E-030  9.59994E-030  8.01170E-029  5.87525E-028
  3.78610E-027  2.14401E-026  1.06693E-025  4.66573E-025  1.79300E-024  6.05508E-024
  1.79695E-023  4.68624E-023  1.07394E-022  2.16266E-022  3.82673E-022  5.94916E-022
  8.12447E-022  9.74334E-022  1.02553E-021  9.46410E-022  7.64401E-022  5.38623E-022
  3.29229E-022  1.72805E-022  7.65081E-023  2.77479E-023  8.01598E-024  2.15971E-024
  1.21419E-024  1.24400E-024  1.11904E-024  8.02830E-025  4.74210E-025  2.37024E-025
  1.01906E-025  3.80389E-026  1.23917E-026  3.53317E-027  8.82991E-028  1.93496E-028
  3.71444E-029  6.22761E-030  9.09012E-031  1.19853E-031  2.03499E-032  8.60949E-033
  5.51979E-033  3.30164E-033  1.72200E-033  7.84197E-034  3.13046E-034  1.09802E-034
  3.38396E-035  9.17654E-036  2.19094E-036  4.60969E-037  8.55840E-038  1.32489E-038
  1.87573E-039  2.33374E-040  0.00000E+000  0.00000E+000  0.00000E+000
  1.00033E-031  1.23106E-030  1.33089E-029  1.26415E-028  1.05501E-027  7.73663E-027
  4.98537E-026  2.82296E-025  1.40468E-024  6.14218E-024  2.36016E-023  7.96953E-023
  2.36483E-022  6.16648E-022  1.41300E-021  2.84511E-021  5.03374E-021  7.82486E-021
  1.06853E-020  1.28141E-020  1.34883E-020  1.24504E-020  1.00609E-020  7.09607E-021
  4.34519E-021  2.28813E-021  1.01894E-021  3.73138E-022  1.08946E-022  2.83796E-023
  1.40454E-023  1.39667E-023  1.26996E-023  9.19859E-024  5.46525E-024  2.74109E-024
  1.18090E-024  4.41341E-025  1.43885E-025  4.10460E-026  1.02621E-026  2.24978E-027
  4.32188E-028  7.25558E-029  1.06040E-029  1.37943E-030  2.08992E-031  7.50441E-032
  4.64346E-032  2.77643E-032  1.45052E-032  6.61214E-033  2.64114E-033  9.27030E-034
  2.85983E-034  7.76147E-035  1.85530E-035  3.91046E-036  7.27967E-037  1.20003E-037
  1.75887E-038  1.96885E-039  2.15273E-040  0.00000E+000  0.00000E+000
  1.15626E-030  1.42370E-029  1.53955E-028  1.46251E-027  1.22062E-026  8.95106E-026
  5.76771E-025  3.26573E-024  1.62486E-023  7.10419E-023  2.72949E-022  9.21551E-022
  2.73418E-021  7.12862E-021  1.63323E-020  3.28810E-020  5.81672E-020  9.04088E-020
  1.23446E-019  1.48033E-019  1.55826E-019  1.43861E-019  1.16301E-019  8.21005E-020
  5.03570E-020  2.65984E-020  1.19094E-020  4.40166E-021  1.29976E-021  3.30780E-022
  1.44301E-022  1.37689E-022  1.26438E-022  9.25059E-023  5.53058E-023  2.78411E-023
  1.20207E-023  4.49854E-024  1.46784E-024  4.18968E-025  1.04794E-025  2.29842E-026
  4.41820E-027  7.42652E-028  1.08709E-028  1.40286E-029  1.94445E-030  5.84605E-031
  3.43999E-031  2.05253E-031  1.07417E-031  4.90183E-032  1.95926E-032  6.87735E-033
  2.12295E-033  5.77202E-034  1.38174E-034  2.91863E-035  5.45111E-036  9.03111E-037
  1.33393E-037  1.77035E-038  1.59604E-039  0.00000E+000  0.00000E+000
  1.17360E-029  1.44595E-028  1.56429E-027  1.48637E-026  1.24068E-025  9.09851E-025
  5.86256E-024  3.31922E-023  1.65131E-022  7.21900E-022  2.77323E-021  9.36182E-021
  2.77716E-020  7.23949E-020  1.65836E-019  3.33812E-019  5.90424E-019  9.17550E-019
  1.25268E-018  1.50205E-018  1.58111E-018  1.45990E-018  1.18066E-018  8.34132E-019
  5.12412E-019  2.71427E-019  1.22156E-019  4.55460E-020  1.36065E-020  3.41273E-021
  1.31915E-021  1.19237E-021  1.10423E-021  8.16421E-022  4.91373E-022  2.48342E-022
  1.07479E-022  4.02808E-023  1.31555E-023  3.75736E-024  9.40246E-025  2.06313E-025
  3.96838E-026  6.67799E-027  9.79189E-028  1.25807E-028  1.63023E-029  4.08747E-030
  2.24461E-030  1.33322E-030  6.98949E-031  3.19352E-031  1.27744E-031  4.48712E-032
  1.38629E-032  3.77163E-033  9.04405E-034  1.91706E-034  3.59489E-035  5.99266E-036
  8.93610E-037  1.20346E-037  1.48444E-038  1.70829E-039  0.00000E+000
  1.04536E-028  1.28938E-027  1.39586E-026  1.32687E-025  1.10779E-024  8.12465E-024
  5.23509E-023  2.96379E-022  1.47434E-021  6.44451E-021  2.47533E-020  8.35476E-020
  2.47797E-019  6.45832E-019  1.47912E-018  2.97675E-018  5.26402E-018  8.17904E-018
  1.11645E-017  1.33854E-017  1.40893E-017  1.30103E-017  1.05251E-017  7.44127E-018
  4.57772E-018  2.43131E-018  1.09949E-018  4.13376E-019  1.24950E-019  3.11069E-020
  1.07466E-020  9.07532E-021  8.45852E-021  6.32265E-021  3.83253E-021  1.94525E-021
  8.44045E-022  3.16833E-022  1.03582E-022  2.96046E-023  7.41209E-024  1.62716E-024
  3.13165E-025  5.27546E-026  7.74857E-027  9.93626E-028  1.22595E-028  2.57633E-029
  1.29181E-029  7.60964E-030  3.99616E-030  1.82844E-030  7.32059E-031  2.57355E-031
  7.95900E-032  2.16831E-032  5.21182E-033  1.10746E-033  2.08896E-034  3.50886E-035
  5.29410E-036  7.25864E-037  9.19249E-038  1.09684E-038  1.25619E-039
  8.16713E-028  1.00906E-026  1.09357E-025  1.04020E-024  8.68772E-024  6.37284E-023
  4.10654E-022  2.32480E-021  1.15636E-020  5.05391E-020  1.94087E-019  6.54960E-019
  1.94216E-018  5.06073E-018  1.15877E-017  2.33149E-017  4.12199E-017  6.40315E-017
  8.73862E-017  1.04752E-016  1.10250E-016  1.01810E-016  8.23835E-017  5.82825E-017
  3.59012E-017  1.91151E-017  8.68343E-018  3.29057E-018  1.00628E-018  2.50066E-019
  7.80995E-020  6.07529E-020  5.68251E-020  4.29595E-020  2.62385E-020  1.33789E-020
  5.82130E-021  2.18897E-021  7.16445E-022  2.04924E-022  5.13358E-023  1.12752E-023
  2.17131E-024  3.66125E-025  5.38656E-026  6.90511E-027  8.23126E-028  1.46950E-028
  6.56907E-029  3.81712E-029  2.00752E-029  9.20012E-030  3.68745E-030  1.29760E-030
  4.01789E-031  1.09652E-031  2.64247E-032  5.63701E-033  1.06875E-033  1.81465E-034
  2.77772E-035  3.89210E-036  5.08452E-037  6.31842E-038  7.58347E-039
  5.59150E-027  6.92617E-026  7.51867E-025  7.15915E-024  5.98300E-023  4.39028E-022
  2.82941E-021  1.60181E-020  7.96686E-020  3.48144E-019  1.33675E-018  4.50997E-018
  1.33703E-017  3.48303E-017  7.97305E-017  1.60376E-016  2.83462E-016  4.40215E-016
  6.00628E-016  7.19833E-016  7.57509E-016  6.99502E-016  5.66136E-016  4.00738E-016
  2.47143E-016  1.31892E-016  6.01690E-017  2.29717E-017  7.10581E-018  1.77028E-018
  5.06512E-019  3.58035E-019  3.34782E-019  2.56052E-019  1.57658E-019  8.07867E-020
  3.52574E-020  1.32830E-020  4.35291E-021  1.24612E-021  3.12365E-022  6.86432E-023
  1.32267E-023  2.23230E-024  3.28945E-025  4.21969E-026  4.91430E-027  7.60261E-028
  2.95883E-028  1.68319E-028  8.86137E-029  4.06834E-029  1.63268E-029  5.75209E-030
  1.78371E-030  4.87821E-031  1.17925E-031  2.52787E-032  4.82834E-033  8.27833E-034
  1.29293E-034  1.85942E-035  2.51773E-036  3.27047E-037  4.11657E-038
  3.35026E-026  4.16593E-025  4.53376E-024  4.32395E-023  3.61718E-022  2.65577E-021
  1.71206E-020  9.69335E-020  4.82096E-019  2.10644E-018  8.08643E-018  2.72758E-017
  8.08403E-017  2.10531E-016  4.81781E-016  9.68783E-016  1.71175E-015  2.65749E-015
  3.62479E-015  4.34304E-015  4.56945E-015  4.21919E-015  3.41518E-015  2.41857E-015
  1.49319E-015  7.98568E-016  3.65756E-016  1.40629E-016  4.39879E-017  1.10224E-017
  2.93049E-018  1.85968E-018  1.72956E-018  1.33854E-018  8.31290E-019  4.28236E-019
  1.87506E-019  7.07888E-020  2.32298E-020  6.65643E-021  1.66974E-021  3.67145E-022
  7.07868E-023  1.19572E-023  1.76461E-024  2.26658E-025  2.60010E-026  3.56834E-027
  1.18421E-027  6.52702E-028  3.43694E-028  1.58110E-028  6.35463E-029  2.24197E-029
  6.96474E-030  1.90966E-030  4.63426E-031  9.99310E-032  1.92625E-032  3.35013E-033
  5.32824E-034  7.93315E-035  1.11840E-035  1.52228E-036  2.00754E-037
  1.75365E-025  2.19286E-024  2.39554E-023  2.29035E-022  1.91898E-021  1.41026E-020
  9.09601E-020  5.15117E-019  2.56201E-018  1.11932E-017  4.29614E-017  1.44873E-016
  4.29249E-016  1.11752E-015  2.55642E-015  5.13865E-015  9.07611E-015  1.40854E-014
  1.92055E-014  2.30036E-014  2.41965E-014  2.23385E-014  1.80826E-014  1.28107E-014
  7.91682E-015  4.24232E-015  1.95028E-015  7.54866E-016  2.38676E-016  6.02968E-017
  1.51090E-017  8.52517E-018  7.83514E-018  6.13602E-018  3.84573E-018  1.99247E-018
  8.75525E-019  3.31289E-019  1.08881E-019  3.12326E-020  7.84080E-021  1.72515E-021
  3.32823E-022  5.62669E-023  8.31539E-024  1.06984E-024  1.21596E-025  1.51650E-026
  4.22779E-027  2.22699E-027  1.17136E-027  5.40048E-028  2.17433E-028  7.68427E-029
  2.39232E-029  6.58009E-030  1.60441E-030  3.48494E-031  6.79385E-032  1.20216E-032
  1.96188E-033  3.01134E-034  4.46359E-035  6.37162E-036  8.78137E-037
  8.00090E-025  1.00835E-023  1.10768E-022  1.06300E-021  8.92793E-021  6.57098E-020
  4.24191E-019  2.40331E-018  1.19552E-017  5.22292E-017  2.00431E-016  6.75713E-016
  2.00143E-015  5.20864E-015  1.19105E-014  2.39311E-014  4.22498E-014  6.55399E-014
  8.93261E-014  1.06950E-013  1.12460E-013  1.03802E-013  8.40235E-014  5.95446E-014
  3.68291E-014  1.97712E-014  9.12077E-015  3.55247E-015  1.13494E-015  2.89555E-016
  6.93063E-017  3.45474E-017  3.11248E-017  2.46612E-017  1.56070E-017  8.13589E-018
  3.58888E-018  1.36139E-018  4.48185E-019  1.28716E-019  3.23423E-020  7.12107E-021
  1.37475E-021  2.32605E-022  3.44211E-023  4.43659E-024  5.01647E-025  5.81451E-026
  1.35250E-026  6.69132E-027  3.50816E-027  1.62124E-027  6.54099E-028  2.31636E-028
  7.23048E-029  1.99640E-029  4.89627E-030  1.07314E-030  2.12132E-031  3.83328E-032
  6.44797E-033  1.03019E-033  1.58920E-034  2.39609E-035  3.43823E-036
  3.17486E-024  4.04144E-023  4.47415E-022  4.31727E-021  3.63929E-020  2.68480E-019
  1.73565E-018  9.84139E-018  4.89735E-017  2.13971E-016  8.21023E-016  2.76722E-015
  8.19359E-015  2.13148E-014  4.87180E-014  9.78395E-014  1.72648E-013  2.67686E-013
  3.64659E-013  4.36406E-013  4.58706E-013  4.23270E-013  3.42584E-013  2.42829E-013
  1.50305E-013  8.08229E-014  3.74059E-014  1.46557E-014  4.72901E-015  1.21979E-015
  2.82282E-016  1.23975E-016  1.08429E-016  8.68806E-017  5.55507E-017  2.91511E-017
  1.29131E-017  4.91183E-018  1.62006E-018  4.65891E-019  1.17180E-019  2.58211E-020
  4.98843E-021  8.44732E-022  1.25162E-022  1.61625E-023  1.82310E-024  2.00224E-025
  3.89485E-026  1.77250E-026  9.23391E-027  4.27799E-027  1.73016E-027  6.14216E-028
  1.92342E-028  5.33582E-029  1.31809E-029  2.92120E-030  5.87355E-031  1.08853E-031
  1.89647E-032  3.16667E-033  5.12399E-034  8.08324E-035  1.20222E-035
  1.09585E-023  1.40881E-022  1.57518E-021  1.53165E-020  1.29810E-019  9.61068E-019
  6.22704E-018  3.53553E-017  1.76061E-016  7.69444E-016  2.95238E-015  9.94879E-015
  2.94477E-014  7.65719E-014  1.74929E-013  3.51118E-013  6.19236E-013  9.59562E-013
  1.30644E-012  1.56265E-012  1.64173E-012  1.51434E-012  1.22545E-012  8.68719E-013
  5.38057E-013  2.89767E-013  1.34514E-013  5.29972E-014  1.72642E-014  4.50526E-015
  1.01867E-015  3.94675E-016  3.31314E-016  2.68238E-016  1.73382E-016  9.16367E-017
  4.07779E-017  1.55576E-017  5.14193E-018  1.48090E-018  3.72892E-019  8.22414E-020
  1.59008E-020  2.69490E-021  3.99781E-022  5.17212E-023  5.83071E-024  6.16340E-025
  1.01379E-025  4.14616E-026  2.13638E-026  9.92265E-027  4.02452E-027  1.43299E-027
  4.50499E-028  1.25698E-028  3.13289E-029  7.03892E-030  1.44493E-030  2.75926E-031
  5.00238E-032  8.75239E-033  1.48477E-033  2.41939E-034  3.74536E-035
  3.32213E-023  4.27200E-022  4.82330E-021  4.73617E-020  4.04445E-019  3.01022E-018
  1.95717E-017  1.11361E-016  5.55232E-016  2.42799E-015  9.31782E-015  3.13950E-014
  9.28974E-014  2.41450E-013  5.51299E-013  1.10591E-012  1.94917E-012  3.01847E-012
  4.10701E-012  4.90946E-012  5.15505E-012  4.75295E-012  3.84519E-012  2.72595E-012
  1.68928E-012  9.11008E-013  4.24096E-013  1.67970E-013  5.52161E-014  1.45836E-014
  3.25022E-015  1.11655E-015  8.88172E-016  7.25622E-016  4.74426E-016  2.52680E-016
  1.13000E-016  4.32539E-017  1.43286E-017  4.13356E-018  1.04214E-018  2.30075E-019
  4.45221E-020  7.55235E-021  1.12170E-021  1.45384E-022  1.63997E-023  1.68879E-024
  2.39168E-025  8.58277E-026  4.34577E-026  2.02332E-026  8.23404E-027  2.94244E-027
  9.29501E-028  2.61208E-028  6.58180E-029  1.50374E-029  3.16512E-030  6.25835E-031
  1.18539E-031  2.17584E-032  3.86095E-033  6.52546E-034  1.03732E-034
  9.19662E-023  1.13789E-021  1.28482E-020  1.27379E-019  1.09830E-018  8.23545E-018
  5.38214E-017  3.07260E-016  1.53505E-015  6.72005E-015  2.58015E-014  8.69382E-014
  2.57188E-013  6.68168E-013  1.52476E-012  3.05672E-012  5.38374E-012  8.33125E-012
  1.13276E-011  1.35315E-011  1.41995E-011  1.30851E-011  1.05824E-011  7.50180E-012
  4.65096E-012  2.51139E-012  1.17220E-012  4.66581E-013  1.54712E-013  4.13628E-014
  9.15166E-015  2.81112E-015  2.08975E-015  1.71948E-015  1.13785E-015  6.11056E-016
  2.74742E-016  1.05545E-016  3.50522E-017  1.01307E-017  2.55774E-018  5.65313E-019
  1.09500E-019  1.85921E-020  2.76462E-021  3.58965E-022  4.05476E-023  4.10426E-024
  5.11807E-025  1.57679E-025  7.77586E-026  3.62799E-026  1.48229E-026  5.32010E-027
  1.69047E-027  4.79241E-028  1.22394E-028  2.85419E-029  6.18714E-030  1.27294E-030
  2.52613E-031  4.86188E-032  8.99170E-033  1.56866E-033  2.54904E-034
  2.56944E-022  2.76837E-021  3.00676E-020  2.98046E-019  2.59416E-018  1.96374E-017
  1.29273E-016  7.41703E-016  3.71732E-015  1.63039E-014  6.26583E-014  2.11197E-013
  6.24723E-013  1.62242E-012  3.70030E-012  7.41306E-012  1.30467E-011  2.01738E-011
  2.74077E-011  3.27152E-011  3.43062E-011  3.15953E-011  2.55420E-011  1.81047E-011
  1.12288E-011  6.07038E-012  2.84048E-012  1.13596E-012  3.79802E-013  1.02784E-013
  2.27051E-014  6.30548E-015  4.31800E-015  3.56850E-015  2.39138E-015  1.29574E-015
  5.86006E-016  2.26012E-016  7.52693E-017  2.17991E-017  5.51243E-018  1.21991E-018
  2.36549E-019  4.02055E-020  5.98578E-021  7.78581E-022  8.81065E-023  8.82275E-024
  9.92226E-025  2.58095E-025  1.22524E-025  5.72531E-026  2.34993E-026  8.47791E-027
  2.71297E-027  7.77373E-028  2.01820E-028  4.82335E-029  1.08234E-029  2.32554E-030
  4.84189E-031  9.75130E-032  1.87115E-032  3.35339E-033  5.50752E-034
  8.28618E-022  6.79951E-021  6.42875E-020  6.12777E-019  5.33128E-018  4.07296E-017
  2.70626E-016  1.56375E-015  7.87516E-015  3.46440E-014  1.33369E-013  4.49893E-013
  1.33103E-012  3.45590E-012  7.87802E-012  1.57719E-011  2.77362E-011  4.28520E-011
  5.81686E-011  6.93763E-011  7.26956E-011  6.69091E-011  5.40665E-011  3.83185E-011
  2.37741E-011  1.28669E-011  6.03525E-012  2.42457E-012  8.17108E-013  2.23811E-013
  4.95799E-014  1.26088E-014  7.84172E-015  6.48461E-015  4.40311E-015  2.40879E-015
  1.09634E-015  4.24667E-016  1.41863E-016  4.11800E-017  1.04319E-017  2.31193E-018
  4.48852E-019  7.63789E-020  1.13861E-020  1.48366E-021  1.68248E-022  1.67426E-023
  1.73796E-024  3.78732E-025  1.70652E-025  7.97663E-026  3.28999E-026  1.19371E-026
  3.85091E-027  1.11743E-027  2.95834E-028  7.27722E-029  1.69787E-029  3.82158E-030
  8.34459E-031  1.75199E-031  3.47156E-032  6.36272E-033  1.06060E-033
  3.12035E-021  1.92767E-020  1.38813E-019  1.15142E-018  9.62925E-018  7.35108E-017
  4.92820E-016  2.87354E-015  1.45711E-014  6.43964E-014  2.48607E-013  8.39903E-013
  2.48645E-012  6.45600E-012  1.47115E-011  2.94342E-011  5.17226E-011  7.98423E-011
  1.08286E-010  1.29041E-010  1.35111E-010  1.24278E-010  1.00382E-010  7.11362E-011
  4.41522E-011  2.39234E-011  1.12481E-011  4.53875E-012  1.54143E-012  4.27266E-013
  9.52400E-014  2.24840E-014  1.25306E-014  1.03160E-014  7.10099E-015  3.92515E-015
  1.79887E-015  7.00088E-016  2.34662E-016  6.82912E-017  1.73347E-017  3.84809E-018
  7.48168E-019  1.27486E-019  1.90330E-020  2.48476E-021  2.82401E-022  2.80099E-023
  2.74290E-024  5.04916E-025  2.13044E-025  9.93016E-026  4.10843E-026  1.49697E-026
  4.86529E-027  1.43069E-027  3.87147E-028  9.83723E-029  2.39438E-029  5.65156E-030
  1.29126E-030  2.81402E-031  5.73126E-032  1.06955E-032  1.80476E-033
  1.20653E-020  6.37874E-020  3.45945E-019  2.18573E-018  1.59013E-017  1.16636E-016
  7.81072E-016  4.59372E-015  2.34991E-014  1.04544E-013  4.05372E-013  1.37311E-012
  4.07038E-012  1.05735E-011  2.40916E-011  4.81782E-011  8.46006E-011  1.30489E-010
  1.76825E-010  2.10545E-010  2.20292E-010  2.02515E-010  1.63522E-010  1.15883E-010
  7.19624E-011  3.90421E-011  1.84021E-011  7.45836E-012  2.55219E-012  7.15827E-013
  1.60972E-013  3.57604E-014  1.76465E-014  1.43654E-014  1.00285E-014  5.60572E-015
  2.58841E-015  1.01256E-015  3.40666E-016  9.94227E-017  2.52948E-017  5.62607E-018
  1.09578E-018  1.87036E-019  2.79738E-020  3.65938E-021  4.16745E-022  4.12706E-023
  3.90628E-024  6.38081E-025  2.52398E-025  1.15967E-025  4.75410E-026  1.72066E-026
  5.58627E-027  1.65557E-027  4.56837E-028  1.19899E-028  3.04516E-029  7.52449E-030
  1.79179E-030  4.03276E-031  8.40143E-032  1.59290E-032  2.71059E-033
  4.29771E-020  2.16673E-019  1.00583E-018  4.78837E-018  2.65381E-017  1.69275E-016
  1.08864E-015  6.39281E-015  3.29739E-014  1.47944E-013  5.77317E-013  1.96367E-012
  5.83509E-012  1.51755E-011  3.45886E-011  6.91564E-011  1.21375E-010  1.87083E-010
  2.53331E-010  3.01434E-010  3.15209E-010  2.89664E-010  2.33868E-010  1.65781E-010
  1.03033E-010  5.59874E-011  2.64615E-011  1.07742E-011  3.71488E-012  1.05426E-012
  2.39656E-013  5.07542E-014  2.19517E-014  1.75099E-014  1.24008E-014  7.01619E-015
  3.26625E-015  1.28493E-015  4.34083E-016  1.27094E-016  3.24216E-017  7.22855E-018
  1.41112E-018  2.41417E-019  3.61901E-020  4.74345E-021  5.40712E-022  5.36604E-023
  5.23567E-024  9.31792E-025  3.64013E-025  1.56132E-025  5.97107E-026  2.03661E-026
  6.32631E-027  1.82860E-027  5.02992E-028  1.34418E-028  3.52922E-029  9.06096E-030
  2.23302E-030  5.15946E-031  1.09448E-031  2.09928E-032  3.60532E-033
  1.34850E-019  6.78015E-019  3.00116E-018  1.22313E-017  5.11053E-017  2.48391E-016
  1.38863E-015  7.82695E-015  4.02903E-014  1.82201E-013  7.16820E-013  2.45308E-012
  7.31817E-012  1.90756E-011  4.35246E-011  8.70497E-011  1.52756E-010  2.35360E-010
  3.18556E-010  3.78891E-010  3.96107E-010  3.64006E-010  2.93988E-010  2.08560E-010
  1.29794E-010  7.06792E-011  3.35142E-011  1.37143E-011  4.76564E-012  1.36862E-012
  3.15018E-013  6.43650E-014  2.42042E-014  1.86851E-014  1.34255E-014  7.69663E-015
  3.61513E-015  1.43099E-015  4.85658E-016  1.42727E-016  3.65311E-017  8.17101E-018
  1.60039E-018  2.74721E-019  4.13000E-020  5.41898E-021  6.19643E-022  6.55742E-023
  9.52500E-024  2.95496E-024  1.17564E-024  4.23329E-025  1.33280E-025  3.76071E-026
  9.82355E-027  2.46045E-027  6.11847E-028  1.54876E-028  4.00151E-029  1.03296E-029
  2.57700E-030  6.02255E-031  1.28809E-031  2.48363E-032  4.28237E-033
  3.68324E-019  1.86910E-018  8.24953E-018  3.20542E-017  1.14676E-016  4.20469E-016
  1.79177E-015  8.77589E-015  4.33356E-014  1.95481E-013  7.74842E-013  2.67254E-012
  8.01989E-012  2.09845E-011  4.79867E-011  9.60830E-011  1.68688E-010  2.59944E-010
  3.51845E-010  4.18535E-010  4.37697E-010  4.02491E-010  3.25422E-010  2.31228E-010
  1.44222E-010  7.87729E-011  3.75054E-011  1.54356E-011  5.40854E-012  1.57234E-012
  3.66970E-013  7.31287E-014  2.37782E-014  1.74662E-014  1.27277E-014  7.40258E-015
  3.51142E-015  1.39957E-015  4.77537E-016  1.40998E-016  3.62545E-017  8.14921E-018
  1.60473E-018  2.76897E-019  4.17665E-020  5.52261E-021  6.98760E-022  1.31667E-022
  4.93324E-023  2.12959E-023  7.99640E-024  2.53713E-024  6.90838E-025  1.65072E-025
  3.56284E-026  7.23144E-027  1.45292E-027  3.03107E-028  6.69258E-029  1.53507E-029
  3.51698E-030  7.74141E-031  1.58772E-031  2.97138E-032  5.00504E-033
  8.75102E-019  4.48578E-018  1.99796E-017  7.73930E-017  2.63924E-016  8.28719E-016
  2.66613E-015  9.95898E-015  4.27209E-014  1.84753E-013  7.30116E-013  2.53628E-012
  7.66934E-012  2.01840E-011  4.63351E-011  9.30019E-011  1.63527E-010  2.52252E-010
  3.41741E-010  4.06924E-010  4.26110E-010  3.92515E-010  3.18076E-010  2.26660E-010
  1.41878E-010  7.78317E-011  3.72568E-011  1.54381E-011  5.45905E-012  1.60741E-012
  3.80910E-013  7.47604E-014  2.09753E-014  1.43214E-014  1.05717E-014  6.24789E-015
  2.99682E-015  1.20412E-015  4.13635E-016  1.22949E-016  3.18519E-017  7.22343E-018
  1.43636E-018  2.50088E-019  3.84875E-020  6.03580E-021  1.63774E-021  8.08366E-022
  4.07420E-022  1.73363E-022  6.16255E-023  1.85562E-023  4.80601E-024  1.08951E-024
  2.21576E-025  4.19476E-026  7.75786E-027  1.46371E-027  2.85934E-028  5.68879E-029
  1.12096E-029  2.13431E-030  3.84738E-031  6.44649E-032  9.88557E-033
  1.81232E-018  9.36560E-018  4.21328E-017  1.64670E-016  5.59682E-016  1.67475E-015
  4.61487E-015  1.30264E-014  4.26487E-014  1.60202E-013  6.06660E-013  2.10024E-012
  6.39489E-012  1.69589E-011  3.91662E-011  7.89530E-011  1.39259E-010  2.15348E-010
  2.92410E-010  3.49028E-010  3.66513E-010  3.38758E-010  2.75625E-010  1.97345E-010
  1.24208E-010  6.85647E-011  3.30548E-011  1.38109E-011  4.93388E-012  1.47250E-012
  3.54724E-013  6.91756E-014  1.67988E-014  1.03296E-014  7.70406E-015  4.63712E-015
  2.25384E-015  9.15073E-016  3.17537E-016  9.55050E-017  2.51153E-017  5.80075E-018
  1.17732E-018  2.14098E-019  4.31553E-020  1.69595E-020  1.06695E-020  6.29294E-021
  3.08141E-021  1.25473E-021  4.30985E-022  1.26481E-022  3.21029E-023  7.15615E-024
  1.43460E-024  2.68492E-025  4.92910E-026  9.26642E-027  1.80316E-027  3.55241E-028
  6.86528E-029  1.26860E-029  2.19883E-030  3.51761E-031  5.12075E-032
  3.27906E-018  1.70457E-017  7.73027E-017  3.05123E-016  1.04616E-015  3.11905E-015
  8.18784E-015  1.97981E-014  4.90372E-014  1.40751E-013  4.63058E-013  1.53581E-012
  4.65977E-012  1.24449E-011  2.89745E-011  5.88061E-011  1.04290E-010  1.62023E-010
  2.20966E-010  2.64952E-010  2.79632E-010  2.59942E-010  2.12878E-010  1.53532E-010
  9.74066E-011  5.42348E-011  2.63883E-011  1.11364E-011  4.02428E-012  1.21822E-012
  2.98612E-013  5.83067E-014  1.23860E-014  6.59082E-015  4.94252E-015  3.04161E-015
  1.50481E-015  6.21095E-016  2.19742E-016  6.78194E-017  1.84474E-017  4.44169E-018
  9.77912E-019  2.60348E-019  1.41646E-019  1.08894E-019  7.47081E-020  4.21929E-020
  1.97687E-020  7.79694E-021  2.61923E-021  7.56698E-022  1.89904E-022  4.19850E-023
  8.36903E-024  1.56255E-024  2.87836E-025  5.47868E-026  1.08990E-026  2.20923E-027
  4.39822E-028  8.34303E-029  1.47458E-029  2.38676E-030  3.48979E-031
  5.19276E-018  2.71056E-017  1.23649E-016  4.91971E-016  1.70331E-015  5.12169E-015
  1.33911E-014  3.08332E-014  6.54226E-014  1.42253E-013  3.58267E-013  1.03330E-012
  3.00468E-012  7.99991E-012  1.87725E-011  3.84574E-011  6.87870E-011  1.07692E-010
  1.47956E-010  1.78755E-010  1.90195E-010  1.78376E-010  1.47497E-010  1.07486E-010
  6.89391E-011  3.88168E-011  1.91028E-011  8.15633E-012  2.98449E-012  9.16769E-013
  2.28738E-013  4.49952E-014  8.52765E-015  3.76235E-015  2.81730E-015  1.78779E-015
  9.10936E-016  3.88879E-016  1.43952E-016  4.72013E-017  1.38548E-017  3.80678E-018
  1.33985E-018  9.38670E-019  8.51967E-019  6.75924E-019  4.40163E-019  2.37494E-019
  1.07730E-019  4.15510E-020  1.37438E-020  3.92785E-021  9.78253E-022  2.15117E-022
  4.27354E-023  7.97730E-024  1.47917E-024  2.86685E-025  5.88005E-026  1.23799E-026
  2.56092E-027  5.02247E-028  9.10835E-029  1.50094E-029  2.21955E-030
  7.20714E-018  3.77276E-017  1.72817E-016  6.91634E-016  2.41361E-015  7.32753E-015
  1.93170E-014  4.42793E-014  8.94112E-014  1.66521E-013  3.18215E-013  7.04664E-013
  1.78598E-012  4.56442E-012  1.06940E-011  2.21234E-011  4.00422E-011  6.34238E-011
  8.81343E-011  1.07714E-010  1.15992E-010  1.10167E-010  9.23092E-011  6.81917E-011
  4.43418E-011  2.53075E-011  1.26194E-011  5.45752E-012  2.02306E-012  6.30456E-013
  1.60025E-013  3.18418E-014  5.53912E-015  1.97224E-015  1.47080E-015  9.83971E-016
  5.33107E-016  2.46188E-016  1.00832E-016  3.73195E-017  1.31184E-017  5.91006E-018
  4.92202E-018  5.11935E-018  4.66555E-018  3.49728E-018  2.17203E-018  1.13324E-018
  5.02229E-019  1.90602E-019  6.23371E-020  1.76744E-020  4.37711E-021  9.58699E-022
  1.90043E-022  3.55335E-023  6.65885E-024  1.32345E-024  2.82123E-025  6.20397E-026
  1.33566E-026  2.70471E-027  5.02021E-028  8.40197E-029  1.25458E-029
  8.77493E-018  4.60249E-017  2.11428E-016  8.49666E-016  2.98244E-015  9.12578E-015
  2.42859E-014  5.61122E-014  1.12735E-013  1.99632E-013  3.26575E-013  5.49758E-013
  1.07495E-012  2.40584E-012  5.42985E-012  1.12514E-011  2.06372E-011  3.32110E-011
  4.69040E-011  5.82637E-011  6.37809E-011  6.15956E-011  5.24813E-011  3.94146E-011
  2.60410E-011  1.50880E-011  7.62958E-012  3.34292E-012  1.25494E-012  3.96344E-013
  1.02182E-013  2.06113E-014  3.41974E-015  1.02458E-015  7.83191E-016  5.79932E-016
  3.55449E-016  1.89595E-016  9.07089E-017  4.09141E-017  2.24165E-017  2.06322E-017
  2.38346E-017  2.47044E-017  2.12369E-017  1.51553E-017  9.08669E-018  4.62579E-018
  2.01515E-018  7.55617E-019  2.45037E-019  6.90558E-020  1.70271E-020  3.71788E-021
  7.36168E-022  1.38206E-022  2.63216E-023  5.41206E-024  1.20877E-024  2.78569E-025
  6.23421E-026  1.29883E-026  2.45764E-027  4.16372E-028  6.26270E-029
  9.37803E-018  4.92556E-017  2.26721E-016  9.13761E-016  3.22075E-015  9.91246E-015
  2.65855E-014  6.19975E-014  1.25504E-013  2.20958E-013  3.43209E-013  4.93913E-013
  7.35746E-013  1.28023E-012  2.55201E-012  5.12715E-012  9.46939E-012  1.55211E-011
  2.23855E-011  2.84032E-011  3.17483E-011  3.12890E-011  2.71834E-011  2.07935E-011
  1.39731E-011  8.22131E-012  4.21478E-012  1.86959E-012  7.09929E-013  2.26838E-013
  5.92728E-014  1.21598E-014  2.05926E-015  6.51109E-016  5.55244E-016  4.68078E-016
  3.30992E-016  2.03498E-016  1.15066E-016  7.33127E-017  7.06370E-017  8.74207E-017
  1.01407E-016  9.92482E-017  8.10787E-017  5.57428E-017  3.25539E-017  1.62685E-017
  6.99528E-018  2.59889E-018  8.37252E-019  2.34825E-019  5.76945E-020  1.25669E-020
  2.48829E-021  4.70521E-022  9.17301E-023  1.97068E-023  4.64301E-024  1.12214E-024
  2.60169E-025  5.55136E-026  1.06647E-026  1.82334E-027  2.75666E-028
  8.80128E-018  4.62716E-017  2.13287E-016  8.61373E-016  3.04501E-015  9.41079E-015
  2.53871E-014  5.96615E-014  1.21878E-013  2.16105E-013  3.33379E-013  4.54518E-013
  5.77125E-013  7.66875E-013  1.20307E-012  2.16434E-012  3.91359E-012  6.50343E-012
  9.60475E-012  1.24998E-011  1.43191E-011  1.44394E-011  1.28114E-011  9.98713E-012
  6.82455E-012  4.07422E-012  2.11509E-012  9.48465E-013  3.63686E-013  1.17336E-013
  3.10486E-014  6.58404E-015  1.33448E-015  6.43443E-016  6.18102E-016  5.49745E-016
  4.17254E-016  2.85332E-016  2.06191E-016  2.02699E-016  2.59020E-016  3.28340E-016
  3.61314E-016  3.35557E-016  2.63426E-016  1.76004E-016  1.00719E-016  4.96113E-017
  2.11138E-017  7.78657E-018  2.49511E-018  6.97000E-019  1.70713E-019  3.71083E-020
  7.35630E-021  1.40670E-021  2.83181E-022  6.42076E-023  1.60270E-023  4.05352E-024
  9.68945E-025  2.10734E-025  4.09480E-026  7.04632E-027  1.06895E-027
  7.25546E-018  3.81723E-017  1.76135E-016  7.12378E-016  2.52360E-015  7.82268E-015
  2.11922E-014  5.00942E-014  1.03121E-013  1.84480E-013  2.86461E-013  3.87293E-013
  4.64137E-013  5.22781E-013  6.27964E-013  9.05446E-013  1.49474E-012  2.46083E-012
  3.70817E-012  4.95844E-012  5.83421E-012  6.02826E-012  5.46433E-012  4.33906E-012
  3.01181E-012  1.82178E-012  9.56158E-013  4.32724E-013  1.67272E-013  5.44409E-014
  1.46865E-014  3.43647E-015  1.10477E-015  8.59128E-016  8.52842E-016  7.57970E-016
  6.06419E-016  4.92400E-016  4.95905E-016  6.38403E-016  8.59763E-016  1.04438E-015
  1.09026E-015  9.70268E-016  7.38035E-016  4.81965E-016  2.71299E-016  1.32056E-016
  5.57194E-017  2.04202E-017  6.51267E-018  1.81255E-018  4.42582E-019  9.60213E-020
  1.90819E-020  3.70798E-021  7.78410E-022  1.87920E-022  4.97434E-023  1.31065E-023
  3.21243E-024  7.08931E-025  1.38885E-025  2.40033E-026  3.64893E-027
  5.25465E-018  2.76612E-017  1.27735E-016  5.17190E-016  1.83497E-015  5.70048E-015
  1.54905E-014  3.67740E-014  7.61465E-014  1.37268E-013  2.15009E-013  2.92382E-013
  3.46655E-013  3.66188E-013  3.69221E-013  4.09055E-013  5.55098E-013  8.53935E-013
  1.28915E-012  1.76511E-012  2.13354E-012  2.25948E-012  2.09174E-012  1.69036E-012
  1.19027E-012  7.28395E-013  3.85911E-013  1.76008E-013  6.85333E-014  2.25880E-014
  6.43162E-015  1.98685E-015  1.19222E-015  1.18282E-015  1.17708E-015  1.07535E-015
  9.77960E-016  1.03111E-015  1.33702E-015  1.87197E-015  2.45848E-015  2.84151E-015
  2.83612E-015  2.43718E-015  1.80598E-015  1.15679E-015  6.41950E-016  3.09202E-016
  1.29451E-016  4.71631E-017  1.49726E-017  4.15084E-018  1.01004E-018  2.18662E-019
  4.36136E-020  8.66015E-021  1.91509E-021  4.95221E-022  1.38651E-022  3.78299E-023
  9.45604E-024  2.10919E-024  4.15528E-025  7.20097E-026  1.09584E-026
  3.34374E-018  1.76100E-017  8.13704E-017  3.29745E-016  1.17131E-015  3.64473E-015
  9.92681E-015  2.36410E-014  4.91683E-014  8.91646E-014  1.40735E-013  1.93004E-013
  2.29921E-013  2.39389E-013  2.23997E-013  2.05107E-013  2.15188E-013  2.80925E-013
  4.05640E-013  5.60890E-013  6.94304E-013  7.53141E-013  7.11750E-013  5.84922E-013
  4.17429E-013  2.58167E-013  1.37931E-013  6.33613E-014  2.49156E-014  8.49606E-015
  2.86157E-015  1.48873E-015  1.40175E-015  1.51458E-015  1.55514E-015  1.58019E-015
  1.78482E-015  2.38054E-015  3.45280E-015  4.83266E-015  6.09323E-015  6.73627E-015
  6.47463E-015  5.40093E-015  3.91173E-015  2.46233E-015  1.34844E-015  6.42960E-016
  2.67097E-016  9.67185E-017  3.05488E-017  8.42999E-018  2.04232E-018  4.40836E-019
  8.83334E-020  1.80262E-020  4.23647E-021  1.17564E-021  3.46194E-022  9.71734E-023
  2.46513E-023  5.53992E-024  1.09536E-024  1.90106E-025  2.89404E-026
  1.86966E-018  9.85047E-018  4.55398E-017  1.84674E-016  6.56614E-016  2.04580E-015
  5.58176E-015  1.33253E-014  2.78062E-014  5.06552E-014  8.04421E-014  1.11173E-013
  1.33527E-013  1.39472E-013  1.27858E-013  1.06833E-013  9.06921E-014  9.26736E-014
  1.17693E-013  1.58785E-013  1.99379E-013  2.21082E-013  2.13224E-013  1.78181E-013
  1.28845E-013  8.05085E-014  4.33721E-014  2.01090E-014  8.10269E-015  3.08460E-015
  1.54062E-015  1.37022E-015  1.57652E-015  1.80152E-015  2.03999E-015  2.50756E-015
  3.53368E-015  5.38614E-015  8.03206E-015  1.09674E-014  1.33040E-014  1.41684E-014
  1.31908E-014  1.07211E-014  7.60522E-015  4.70890E-015  2.54521E-015  1.20105E-015
  4.94792E-016  1.77937E-016  5.58618E-017  1.53253E-017  3.69099E-018  7.93191E-019
  1.59708E-019  3.36579E-020  8.45464E-021  2.51083E-021  7.71810E-022  2.21478E-022
  5.67915E-023  1.28274E-023  2.54168E-024  4.41403E-025  6.71865E-026
  9.18655E-019  4.84169E-018  2.23938E-017  9.08666E-017  3.23334E-016  1.00847E-015
  2.75541E-015  6.59056E-015  1.37883E-014  2.52070E-014  4.02207E-014  5.59387E-014
  6.77171E-014  7.12903E-014  6.54063E-014  5.30296E-014  4.00581E-014  3.23497E-014
  3.28767E-014  4.04177E-014  5.02695E-014  5.66636E-014  5.57469E-014  4.73997E-014
  3.47537E-014  2.19561E-014  1.19528E-014  5.65420E-015  2.46363E-015  1.26101E-015
  1.07826E-015  1.30546E-015  1.65005E-015  2.07767E-015  2.80200E-015  4.25961E-015
  6.96595E-015  1.12021E-014  1.66293E-014  2.21026E-014  2.59688E-014  2.68298E-014
  2.43204E-014  1.93225E-014  1.34478E-014  8.19533E-015  4.37177E-015  2.04056E-015
  8.32960E-016  2.97175E-016  9.26134E-017  2.52203E-017  6.02656E-018  1.28659E-018
  2.60051E-019  5.67373E-020  1.52439E-020  4.81101E-021  1.53112E-021  4.46726E-022
  1.15418E-022  2.61533E-023  5.18787E-024  9.00995E-025  1.37078E-025
  3.96655E-019  2.09120E-018  9.67622E-018  3.92838E-017  1.39883E-016  4.36686E-016
  1.19457E-015  2.86173E-015  5.99963E-015  1.09990E-014  1.76164E-014  2.46250E-014
  3.00091E-014  3.18501E-014  2.94383E-014  2.37970E-014  1.71845E-014  1.19362E-014
  9.41084E-015  9.55994E-015  1.11754E-014  1.26099E-014  1.26247E-014  1.09328E-014
  8.14195E-015  5.21523E-015  2.89517E-015  1.45503E-015  7.96088E-016  6.71921E-016
  8.50658E-016  1.18444E-015  1.65603E-015  2.45849E-015  4.08033E-015  7.28229E-015
  1.28272E-014  2.09338E-014  3.06876E-014  3.98896E-014  4.57371E-014  4.61545E-014
  4.09455E-014  3.19106E-014  2.18354E-014  1.31116E-014  6.90519E-015  3.18737E-015
  1.28844E-015  4.55640E-016  1.40800E-016  3.80034E-017  8.99216E-018  1.90204E-018
  3.84920E-019  8.68055E-020  2.48166E-020  8.24147E-021  2.69428E-021  7.95680E-022
  2.06637E-022  4.69138E-023  9.30965E-024  1.61630E-024  2.45742E-025
  1.50505E-019  7.93715E-019  3.67402E-018  1.49232E-017  5.31723E-017  1.66128E-016
  4.54922E-016  1.09130E-015  2.29194E-015  4.21148E-015  6.76595E-015  9.49647E-015
  1.16361E-014  1.24382E-014  1.15944E-014  9.43519E-015  6.75334E-015  4.38761E-015
  2.85918E-015  2.24069E-015  2.24628E-015  2.44073E-015  2.46357E-015  2.17299E-015
  1.64901E-015  1.08016E-015  6.31812E-016  3.81129E-016  3.27380E-016  4.33145E-016
  6.62587E-016  1.02804E-015  1.68188E-015  3.06370E-015  6.02844E-015  1.17759E-014
  2.13787E-014  3.49058E-014  5.05708E-014  6.46788E-014  7.28822E-014  7.22934E-014
  6.30911E-014  4.84224E-014  3.26697E-014  1.93666E-014  1.00812E-014  4.60462E-015
  1.84355E-015  6.46099E-016  1.97876E-016  5.28938E-017  1.23759E-017  2.58729E-018
  5.22030E-019  1.20902E-019  3.63903E-020  1.25755E-020  4.19403E-021  1.24934E-021
  3.25567E-022  7.39924E-023  1.46823E-023  2.54763E-024  3.87047E-025
  5.01848E-020  2.64734E-019  1.22587E-018  4.98156E-018  1.77600E-017  5.55293E-017
  1.52204E-016  3.65557E-016  7.68925E-016  1.41571E-015  2.28026E-015  3.21130E-015
  3.95246E-015  4.25018E-015  3.99270E-015  3.27846E-015  2.35939E-015  1.50593E-015
  8.91523E-016  5.55477E-016  4.33922E-016  4.18933E-016  4.14451E-016  3.70778E-016
  2.88712E-016  1.98985E-016  1.36039E-016  1.23128E-016  1.71442E-016  2.87835E-016
  4.95644E-016  8.94011E-016  1.79001E-015  3.90064E-015  8.51242E-015  1.73411E-014
  3.18086E-014  5.17693E-014  7.43585E-014  9.40847E-014  1.04800E-013  1.02740E-013
  8.86279E-014  6.72592E-014  4.48906E-014  2.63396E-014  1.35794E-014  6.14655E-015
  2.43995E-015  8.48071E-016  2.57544E-016  6.81975E-017  1.57759E-017  3.25480E-018
  6.51465E-019  1.53302E-019  4.78927E-020  1.70344E-020  5.76285E-021  1.72710E-021
  4.51070E-022  1.02564E-022  2.03449E-023  3.52779E-024  5.35534E-025
  1.47054E-020  7.75947E-020  3.59433E-019  1.46127E-018  5.21253E-018  1.63091E-017
  4.47420E-017  1.07577E-016  2.26595E-016  4.17928E-016  6.74649E-016  9.52830E-016
  1.17711E-015  1.27203E-015  1.20286E-015  9.96185E-016  7.23794E-016  4.63566E-016
  2.66244E-016  1.45554E-016  8.77234E-017  6.74247E-017  6.11027E-017  5.45769E-017
  4.45284E-017  3.54224E-017  3.51736E-017  5.24556E-017  9.68649E-017  1.85283E-016
  3.68679E-016  8.11164E-016  1.95906E-015  4.79181E-015  1.10089E-014  2.28188E-014
  4.19711E-014  6.80964E-014  9.72712E-014  1.22266E-013  1.35219E-013  1.31576E-013
  1.12640E-013  8.48291E-014  5.61880E-014  3.27231E-014  1.67482E-014  7.52774E-015
  2.96785E-015  1.02455E-015  3.08924E-016  8.11388E-017  1.85778E-017  3.78232E-018
  7.47572E-019  1.76475E-019  5.63447E-020  2.04248E-020  6.97817E-021  2.10012E-021
  5.49276E-022  1.24909E-022  2.47655E-023  4.29124E-024  6.50919E-025
  3.78670E-021  1.99864E-020  9.26116E-020  3.76670E-019  1.34434E-018  4.20899E-018
  1.15564E-017  2.78145E-017  5.86618E-017  1.08367E-016  1.75279E-016  2.48170E-016
  3.07556E-016  3.33720E-016  3.17293E-016  2.64703E-016  1.94164E-016  1.25615E-016
  7.21704E-017  3.76637E-017  1.92138E-017  1.12107E-017  8.34585E-018  7.18847E-018
  6.60509E-018  7.48411E-018  1.23159E-017  2.52007E-017  5.36517E-017  1.17887E-016
  2.84796E-016  7.61382E-016  2.08835E-015  5.42305E-015  1.27437E-014  2.65896E-014
  4.89234E-014  7.92093E-014  1.12788E-013  1.41241E-013  1.55563E-013  1.50705E-013
  1.28418E-013  9.62455E-014  6.34352E-014  3.67592E-014  1.87198E-014  8.37198E-015
  3.28426E-015  1.12803E-015  3.38287E-016  8.82910E-017  2.00481E-017  4.03288E-018
  7.84687E-019  1.83566E-019  5.90291E-020  2.16287E-020  7.43739E-021  2.24481E-021
  5.87659E-022  1.33628E-022  2.64803E-023  4.58513E-024  6.94983E-025
  8.56898E-022  4.52391E-021  2.09694E-020  8.53217E-020  3.04669E-019  9.54490E-019
  2.62273E-018  6.31866E-018  1.33422E-017  2.46832E-017  3.99962E-017  5.67541E-017
  7.05283E-017  7.67927E-017  7.33385E-017  6.15472E-017  4.55121E-017  2.97564E-017
  1.72759E-017  8.98095E-018  4.29537E-018  2.06106E-018  1.18669E-018  9.63998E-019
  1.18596E-018  2.20440E-018  5.05923E-018  1.20280E-017  2.92256E-017  7.74701E-017
  2.28764E-016  7.02809E-016  2.06383E-015  5.50649E-015  1.30596E-014  2.73133E-014
  5.02474E-014  8.12612E-014  1.15526E-013  1.44396E-013  1.58696E-013  1.53373E-013
  1.30350E-013  9.74191E-014  6.40178E-014  3.69816E-014  1.87728E-014  8.36815E-015
  3.27176E-015  1.11984E-015  3.34569E-016  8.69327E-017  1.96191E-017  3.90723E-018
  7.47449E-019  1.71592E-019  5.48869E-020  2.01930E-020  6.97113E-021  2.10830E-021
  5.52267E-022  1.25562E-022  2.48690E-023  4.30329E-024  6.51821E-025
  1.70403E-022  8.99851E-022  4.17234E-021  1.69834E-020  6.06742E-020  1.90200E-019
  5.23020E-019  1.26121E-018  2.66611E-018  4.93910E-018  8.01651E-018  1.13981E-017
  1.41988E-017  1.55057E-017  1.48626E-017  1.25320E-017  9.32611E-018  6.15153E-018
  3.61298E-018  1.89846E-018  9.00691E-019  4.00685E-019  1.96527E-019  1.66664E-019
  3.06919E-019  7.84863E-019  2.08833E-018  5.61914E-018  1.63356E-017  5.31461E-017
  1.82499E-016  6.05644E-016  1.83538E-015  4.95242E-015  1.17876E-014  2.46744E-014
  4.53897E-014  7.33746E-014  1.04250E-013  1.30200E-013  1.42957E-013  1.38005E-013
  1.17135E-013  8.74120E-014  5.73471E-014  3.30690E-014  1.67547E-014  7.45358E-015
  2.90808E-015  9.93168E-016  2.96013E-016  7.66944E-017  1.72366E-017  3.40586E-018
  6.40720E-019  1.43390E-019  4.51765E-020  1.66007E-020  5.74299E-021  1.73934E-021
  4.55829E-022  1.03621E-022  2.05137E-023  3.54756E-024  5.37024E-025
  2.97786E-023  1.57291E-022  7.29531E-022  2.97065E-021  1.06178E-020  3.33039E-020
  9.16459E-020  2.21189E-019  4.68076E-019  8.68252E-019  1.41141E-018  2.01049E-018
  2.50996E-018  2.74802E-018  2.64209E-018  2.23609E-018  1.67207E-018  1.11022E-018
  6.58276E-019  3.50329E-019  1.68269E-019  7.48205E-020  3.70660E-020  3.94057E-020
  9.62212E-020  2.81777E-019  8.38778E-019  2.67249E-018  9.55363E-018  3.65710E-017
  1.36975E-016  4.71343E-016  1.44734E-015  3.92255E-015  9.34908E-015  1.95780E-014
  3.60192E-014  5.82280E-014  8.27249E-014  1.03302E-013  1.13393E-013  1.09421E-013
  9.28239E-014  6.92236E-014  4.53780E-014  2.61428E-014  1.32317E-014  5.87965E-015
  2.29121E-015  7.81488E-016  2.32598E-016  6.01637E-017  1.34861E-017  2.64908E-018
  4.90650E-019  1.06641E-019  3.28502E-020  1.20073E-020  4.15682E-021  1.26026E-021
  3.30411E-022  7.51021E-023  1.48621E-023  2.56888E-024  3.88666E-025
  4.57308E-024  2.41606E-023  1.12092E-022  4.56604E-022  1.63275E-021  5.12414E-021
  1.41103E-020  3.40839E-020  7.22008E-020  1.34091E-019  2.18292E-019  3.11477E-019
  3.89628E-019  4.27553E-019  4.12133E-019  3.49833E-019  2.62515E-019  1.75109E-019
  1.04525E-019  5.62124E-020  2.74541E-020  1.26384E-020  7.21060E-021  1.04559E-020
  3.00520E-020  9.75433E-020  3.39715E-019  1.33028E-018  5.65894E-018  2.38791E-017
  9.32397E-017  3.25779E-016  1.00547E-015  2.72939E-015  6.50895E-015  1.36347E-014
  2.50917E-014  4.05738E-014  5.76572E-014  7.20120E-014  7.90552E-014  7.62869E-014
  6.47099E-014  4.82481E-014  3.16185E-014  1.82085E-014  9.21133E-015  4.09082E-015
  1.59313E-015  5.43021E-016  1.61509E-016  4.17414E-017  9.34283E-018  1.82732E-018
  3.33752E-019  7.03402E-020  2.10733E-020  7.63669E-021  2.64285E-021  8.01904E-022
  2.10327E-022  4.78054E-023  9.45743E-024  1.63400E-024  2.47110E-025
  6.17144E-025  3.26123E-024  1.51345E-023  6.16716E-023  2.20624E-022  6.92762E-022
  1.90890E-021  4.61468E-021  9.78478E-021  1.81932E-020  2.96578E-020  4.23856E-020
  5.31170E-020  5.84059E-020  5.64248E-020  4.80091E-020  3.61182E-020  2.41645E-020
  1.44852E-020  7.84811E-021  3.89755E-021  1.90144E-021  1.37334E-021  2.71455E-021
  8.94183E-021  3.36584E-020  1.43703E-019  6.76782E-019  3.21042E-018  1.42107E-017
  5.64770E-017  1.98485E-016  6.13683E-016  1.66683E-015  3.97622E-015  8.33187E-015
  1.53386E-014  2.48123E-014  3.52727E-014  4.40696E-014  4.83939E-014  4.67097E-014
  3.96270E-014  2.95482E-014  1.93636E-014  1.11501E-014  5.63968E-015  2.50406E-015
  9.74921E-016  3.32215E-016  9.87855E-017  2.55244E-017  5.70918E-018  1.11322E-018
  2.00847E-019  4.10449E-020  1.19148E-020  4.26936E-021  1.47577E-021  4.48078E-022
  1.17577E-022  2.67258E-023  5.28612E-024  9.12998E-025  1.38020E-025
  7.31874E-026  3.86832E-025  1.79566E-024  7.31953E-024  2.61956E-023  8.22961E-023
  2.26906E-022  5.48950E-022  1.16503E-021  2.16855E-021  3.53961E-021  5.06619E-021
  6.35957E-021  7.00576E-021  6.78133E-021  5.78117E-021  4.35737E-021  2.92055E-021
  1.75481E-021  9.55682E-022  4.83360E-022  2.58079E-022  2.55698E-022  6.73085E-022
  2.62086E-021  1.20753E-020  6.26347E-020  3.33094E-019  1.66943E-018  7.54299E-018
  3.01805E-017  1.06275E-016  3.28756E-016  8.93133E-016  2.13111E-015  4.46704E-015
  8.22685E-015  1.33137E-014  1.89346E-014  2.36662E-014  2.59979E-014  2.51011E-014
  2.13005E-014  1.58860E-014  1.04119E-014  5.99590E-015  3.03278E-015  1.34655E-015
  5.24239E-016  1.78637E-016  5.31212E-017  1.37272E-017  3.07007E-018  5.97365E-019
  1.06639E-019  2.11504E-020  5.93386E-021  2.09765E-021  7.23730E-022  2.19865E-022
  5.77236E-023  1.31229E-023  2.59529E-024  4.48135E-025  6.77250E-026
  7.62700E-027  4.03204E-026  1.87213E-025  7.63358E-025  2.73301E-024  8.59011E-024
  2.36984E-023  5.73740E-023  1.21869E-022  2.27075E-022  3.71091E-022  5.31877E-022
  6.68710E-022  7.37909E-022  7.15517E-022  6.10994E-022  4.61155E-022  3.09414E-022
  1.86132E-022  1.01820E-022  5.28383E-023  3.26419E-023  4.73609E-023  1.64389E-022
  7.93931E-022  4.49443E-021  2.66936E-020  1.51246E-019  7.76449E-019  3.53595E-018
  1.41789E-017  4.99519E-017  1.54540E-016  4.19897E-016  1.00216E-015  2.10134E-015
  3.87149E-015  6.26793E-015  8.91789E-015  1.11509E-014  1.22542E-014  1.18355E-014
  1.00465E-014  7.49464E-015  4.91309E-015  2.82976E-015  1.43149E-015  6.35636E-016
  2.47489E-016  8.43445E-017  2.50875E-017  6.48533E-018  1.45080E-018  2.81903E-019
  4.98677E-020  9.61297E-021  2.60220E-021  9.05703E-022  3.11705E-022  9.47418E-023
  2.48885E-023  5.65959E-024  1.11927E-024  1.93234E-025  2.91958E-026
  6.98447E-028  3.69305E-027  1.71512E-026  6.99542E-026  2.50543E-025  7.87833E-025
  2.17467E-024  5.26840E-024  1.11997E-023  2.08882E-023  3.41745E-023  4.90453E-023
  6.17530E-023  6.82503E-023  6.62841E-023  5.66829E-023  4.28288E-023  2.87541E-023
  1.73116E-023  9.52866E-024  5.17021E-024  4.03815E-024  8.96658E-024  4.14670E-023
  2.51001E-022  1.65430E-021  1.05736E-020  6.16263E-020  3.19325E-019  1.45791E-018
  5.84878E-018  2.06049E-017  6.37475E-017  1.73229E-016  4.13540E-016  8.67394E-016
  1.59867E-015  2.58923E-015  3.68535E-015  4.60990E-015  5.06781E-015  4.89629E-015
  4.15743E-015  3.10225E-015  2.03414E-015  1.17182E-015  5.92885E-016  2.63304E-016
  1.02536E-016  3.49524E-017  1.03999E-017  2.68987E-018  6.02048E-019  1.16886E-019
  2.05167E-020  3.85065E-021  1.00467E-021  3.43653E-022  1.17905E-022  3.58531E-023
  9.42496E-024  2.14398E-024  4.24034E-025  7.31997E-026  1.10579E-026
  5.62045E-029  2.97231E-028  1.38069E-027  5.63289E-027  2.01811E-026  6.34855E-026
  1.75329E-025  4.25019E-025  9.04195E-025  1.68789E-024  2.76441E-024  3.97214E-024
  5.00811E-024  5.54308E-024  5.39125E-024  4.61633E-024  3.49132E-024  2.34523E-024
  1.41397E-024  7.87696E-025  4.65022E-025  5.18490E-025  1.79745E-024  1.10079E-023
  7.94597E-023  5.70843E-022  3.77309E-021  2.22365E-020  1.15571E-019  5.27913E-019
  2.11763E-018  7.45942E-018  2.30782E-017  6.27219E-017  1.49768E-016  3.14229E-016
  5.79336E-016  9.38630E-016  1.33645E-015  1.67230E-015  1.83900E-015  1.77730E-015
  1.50953E-015  1.12669E-015  7.38934E-016  4.25768E-016  2.15458E-016  9.57039E-017
  3.72768E-017  1.27104E-017  3.78349E-018  9.79186E-019  2.19313E-019  4.25624E-020
  7.42172E-021  1.35870E-021  3.41481E-022  1.14594E-022  3.91712E-023  1.19160E-023
  3.13484E-024  7.13430E-025  1.41124E-025  2.43612E-026  3.67969E-027
  3.97427E-030  2.10206E-029  9.76627E-029  3.98535E-028  1.42827E-027  4.49474E-027
  1.24190E-026  3.01222E-026  6.41267E-026  1.19806E-025  1.96408E-025  2.82531E-025
  3.56665E-025  3.95296E-025  3.84988E-025  3.30050E-025  2.49844E-025  1.67965E-025
  1.01621E-025  5.80716E-026  4.02642E-026  7.33191E-026  3.88306E-025  2.97247E-024
  2.38284E-023  1.78288E-022  1.19444E-021  7.06548E-021  3.67439E-020  1.67811E-019
  6.72990E-019  2.37039E-018  7.33386E-018  1.99349E-017  4.76113E-017  9.99201E-017
  1.84274E-016  2.98647E-016  4.25351E-016  5.32399E-016  5.85640E-016  5.66144E-016
  4.80968E-016  3.59069E-016  2.35544E-016  1.35745E-016  6.87060E-017  3.05241E-017
  1.18918E-017  4.05602E-018  1.20791E-018  3.12827E-019  7.01226E-020  1.36081E-020
  2.35969E-021  4.22169E-022  1.02185E-022  3.35850E-023  1.14307E-023  3.47841E-024
  9.15853E-025  2.08544E-025  4.12619E-026  7.12305E-027  1.07585E-027
  2.46912E-031  1.30624E-030  6.06985E-030  2.47747E-029  8.88108E-029  2.79578E-028
  7.72796E-028  1.87537E-027  3.99494E-027  7.46919E-027  1.22557E-026  1.76477E-026
  2.23040E-026  2.47504E-026  2.41352E-026  2.07151E-026  1.56970E-026  1.05697E-026
  6.44705E-027  3.88803E-027  3.61921E-027  1.18071E-026  8.76772E-026  7.70976E-025
  6.50643E-024  4.95081E-023  3.33224E-022  1.97269E-021  1.02567E-020  4.68277E-020
  1.87759E-019  6.61285E-019  2.04612E-018  5.56258E-018  1.32880E-017  2.78935E-017
  5.14546E-017  8.34126E-017  1.18832E-016  1.48776E-016  1.63694E-016  1.58282E-016
  1.34498E-016  1.00431E-016  6.58937E-017  3.79815E-017  1.92273E-017  8.54375E-018
  3.32930E-018  1.13591E-018  3.38443E-019  8.77138E-020  1.96795E-020  3.81984E-021
  6.59289E-022  1.15485E-022  2.69228E-023  8.65220E-024  2.93007E-024  8.91858E-025
  2.35034E-025  5.35517E-026  1.05989E-026  1.82988E-027  2.76378E-028
  1.34798E-032  7.13105E-032  3.31455E-031  1.35310E-030  4.85160E-030  1.52773E-029
  4.22437E-029  1.02560E-028  2.18594E-028  4.08967E-028  6.71572E-028  9.67926E-028
  1.22458E-027  1.36043E-027  1.32817E-027  1.14126E-027  8.65910E-028  5.84995E-028
  3.63246E-028  2.45219E-028  3.71407E-028  2.11055E-027  1.94527E-026  1.83616E-025
  1.58413E-024  1.21270E-023  8.17136E-023  4.83644E-022  2.51362E-021  1.14727E-020
  4.59941E-020  1.61988E-019  5.01257E-019  1.36291E-018  3.25634E-018  6.83694E-018
  1.26147E-017  2.04540E-017  2.91458E-017  3.64980E-017  4.01661E-017  3.88458E-017
  3.30149E-017  2.46569E-017  1.61804E-017  9.32797E-018  4.72285E-018  2.09899E-018
  8.18112E-019  2.79217E-019  8.32332E-020  2.15875E-020  4.84804E-021  9.41426E-022
  1.61857E-022  2.78087E-023  6.24617E-024  1.95957E-024  6.59808E-025  2.00863E-025
  5.29846E-026  1.20808E-026  2.39194E-027  4.13030E-028  6.23842E-029
  6.49755E-034  3.42075E-033  1.58983E-032  6.49054E-032  2.32827E-031  7.33322E-031
  2.02832E-030  4.92622E-030  1.05044E-029  1.96637E-029  3.23121E-029  4.66081E-029
  5.90205E-029  6.56348E-029  6.41472E-029  5.51852E-029  4.19496E-029  2.85315E-029
  1.84062E-029  1.56612E-029  4.58230E-029  3.88966E-028  4.01868E-027  3.91558E-026
  3.40652E-025  2.61207E-024  1.75980E-023  1.04110E-022  5.40885E-022  2.46817E-021
  9.89415E-021  3.48473E-020  1.07841E-019  2.93256E-019  7.00771E-019  1.47158E-018
  2.71567E-018  4.40412E-018  6.27677E-018  7.86156E-018  8.65318E-018  8.37014E-018
  7.11490E-018  5.31451E-018  3.48800E-018  2.01111E-018  1.01840E-018  4.52686E-019
  1.76479E-019  6.02505E-020  1.79692E-020  4.66404E-021  1.04848E-021  2.03726E-022
  3.49145E-023  5.89391E-024  1.27619E-024  3.90220E-025  1.30534E-025  3.97387E-026
  1.04930E-026  2.39432E-027  4.74274E-028  8.19128E-029  1.23730E-029
  2.73684E-035  1.44972E-034  6.74821E-034  2.73558E-033  9.81030E-033  3.09170E-032
  8.55329E-032  2.07793E-031  4.43247E-031  8.30114E-031  1.36483E-030  1.96998E-030
  2.49655E-030  2.77880E-030  2.71855E-030  2.34185E-030  1.78569E-030  1.23137E-030
  8.62262E-031  1.13529E-030  6.45751E-030  6.87174E-029  7.48684E-028  7.38885E-027
  6.44494E-026  4.94196E-025  3.32787E-024  1.96791E-023  1.02210E-022  4.66339E-022
  1.86934E-021  6.58409E-021  2.03773E-020  5.54193E-020  1.32449E-019  2.78176E-019
  5.13427E-019  8.32778E-019  1.18706E-018  1.48700E-018  1.63697E-018  1.58365E-018
  1.34634E-018  1.00578E-018  6.60193E-019  3.80702E-019  1.92807E-019  8.57180E-020
  3.34242E-020  1.14147E-020  3.40600E-021  8.84717E-022  1.99091E-022  3.87135E-023
  6.61763E-024  1.09941E-024  2.29656E-025  6.83344E-026  2.26898E-026  6.90650E-027
  1.82555E-027  4.16910E-028  8.26243E-029  1.42739E-029  2.15632E-030
  1.01712E-036  5.36370E-036  2.49630E-035  1.02091E-034  3.63177E-034  1.14395E-033
  3.16442E-033  7.69576E-033  1.64200E-032  3.07613E-032  5.05971E-032  7.30698E-032
  9.26605E-032  1.03218E-031  1.01082E-031  8.72279E-032  6.68931E-032  4.74459E-032
  3.96655E-032  1.01879E-031  9.36979E-031  1.11112E-029  1.23837E-028  1.22772E-027
  1.07129E-026  8.21074E-026  5.52631E-025  3.26682E-024  1.69639E-023  7.73922E-023
  3.10229E-022  1.09272E-021  3.38217E-021  9.19927E-021  2.19883E-020  4.61866E-020
  8.52569E-020  1.38304E-019  1.97167E-019  2.47016E-019  2.71962E-019  2.63134E-019
  2.23728E-019  1.67155E-019  1.09732E-019  6.32839E-020  3.20541E-020  1.42527E-020
  5.55870E-021  1.89892E-021  5.66889E-022  1.47361E-022  3.31959E-023  6.46062E-024
  1.10211E-024  1.80473E-025  3.64036E-026  1.05249E-026  3.46553E-027  1.05451E-027
  2.79029E-028  6.37806E-029  1.26473E-029  2.18555E-030  3.30178E-031
  3.31160E-038  1.75487E-037  8.11049E-037  3.31610E-036  1.19139E-035  3.76112E-035
  1.04331E-034  2.49859E-034  5.32924E-034  1.00035E-033  1.64585E-033  2.37772E-033
  3.01663E-033  3.36224E-033  3.29646E-033  2.85202E-033  2.21052E-033  1.66672E-033
  2.00930E-033  1.08263E-032  1.29134E-031  1.60621E-030  1.80627E-029  1.79287E-028
  1.56386E-027  1.19798E-026  8.05987E-026  4.76332E-025  2.47318E-024  1.12826E-023
  4.52271E-023  1.59311E-022  4.93133E-022  1.34141E-021  3.20657E-021  6.73610E-021
  1.24356E-020  2.01753E-020  2.87649E-020  3.60412E-020  3.96850E-020  3.84005E-020
  3.26528E-020  2.43982E-020  1.60181E-020  9.23874E-021  4.68005E-021  2.08124E-021
  8.11864E-022  2.77426E-022  8.28596E-023  2.15552E-023  4.86082E-024  9.46930E-025
  1.61282E-025  2.60694E-026  5.08335E-027  1.42596E-027  4.65129E-028  1.41453E-028
  3.74695E-029  8.57298E-030  1.70100E-030  2.94000E-031  4.44309E-032
  9.47541E-040  5.02116E-039  2.33831E-038  9.56964E-038  3.39664E-037  1.07185E-036
  2.97190E-036  7.24011E-036  1.54974E-035  2.91455E-035  4.67940E-035  6.75334E-035
  8.55627E-035  9.60439E-035  9.43122E-035  8.19616E-035  6.49031E-035  5.58989E-035
  1.26210E-034  1.20703E-033  1.61807E-032  2.05386E-031  2.31693E-030  2.29964E-029
  2.00488E-028  1.53514E-027  1.03253E-026  6.10116E-026  3.16755E-025  1.44500E-024
  5.79254E-024  2.04050E-023  6.31659E-023  1.71835E-022  4.10796E-022  8.63041E-022
  1.59341E-021  2.58533E-021  3.68636E-021  4.61924E-021  5.08666E-021  4.92241E-021
  4.18597E-021  3.12799E-021  2.05377E-021  1.18465E-021  6.00164E-022  2.66930E-022
  1.04145E-022  3.55981E-023  1.06371E-023  2.76918E-024  6.25124E-025  1.21906E-025
  2.07391E-026  3.31349E-027  6.25355E-028  1.69974E-028  5.48627E-029  1.66708E-029
  4.42070E-030  1.01247E-030  2.00972E-031  3.47581E-032  5.26320E-033
  0.00000E+000  0.00000E+000  5.87971E-040  2.40629E-039  8.65436E-039  2.73536E-038
  7.42876E-038  1.80870E-037  3.86908E-037  7.27173E-037  1.20077E-036  1.74211E-036
  2.22076E-036  2.48749E-036  2.44842E-036  2.15306E-036  1.67256E-036  1.91989E-036
  9.71549E-036  1.27914E-034  1.80999E-033  2.31230E-032  2.61078E-031  2.59056E-030
  2.25749E-029  1.72800E-028  1.16201E-027  6.86550E-027  3.56422E-026  1.62596E-025
  6.51809E-025  2.29619E-024  7.10848E-024  1.93389E-023  4.62356E-023  9.71430E-023
  1.79365E-022  2.91043E-022  4.15020E-022  5.20082E-022  5.72748E-022  5.54290E-022
  4.71392E-022  3.52274E-022  2.31310E-022  1.33434E-022  6.76057E-023  3.00720E-023
  1.17349E-023  4.01227E-024  1.19945E-024  3.12480E-025  7.06143E-026  1.37857E-026
  2.34340E-027  3.70545E-028  6.77787E-029  1.78283E-029  5.68737E-030  1.72624E-030
  4.58245E-031  1.05026E-031  2.08698E-032  3.61749E-033  5.46711E-034
  0.00000E+000  0.00000E+000  0.00000E+000  0.00000E+000  1.91241E-040  6.04451E-040
  1.67894E-039  4.09827E-039  8.79145E-039  1.59162E-038  2.62683E-038  3.80959E-038
  4.85542E-038  5.43932E-038  5.35704E-038  4.63980E-038  4.33316E-038  8.48384E-038
  8.16049E-037  1.23715E-035  1.78651E-034  2.29288E-033  2.58449E-032  2.56308E-031
  2.23278E-030  1.70876E-029  1.14891E-028  6.78766E-028  3.52373E-027  1.60750E-026
  6.44427E-026  2.27027E-025  7.02858E-025  1.91225E-024  4.57208E-024  9.60668E-024
  1.77388E-023  2.87852E-023  4.10492E-023  5.14437E-023  5.66562E-023  5.48333E-023
  4.66351E-023  3.48525E-023  2.28862E-023  1.32029E-023  6.68996E-024  2.97612E-024
  1.16156E-024  3.97255E-025  1.18810E-025  3.09741E-026  7.00681E-027  1.36948E-027
  2.32681E-028  3.64556E-029  6.47231E-030  1.64573E-030  5.18216E-031  1.57057E-031
  4.17158E-032  9.57642E-033  1.90789E-033  3.30116E-034  4.99059E-035
  0.00000E+000  0.00000E+000  0.00000E+000  0.00000E+000  0.00000E+000  0.00000E+000
  0.00000E+000  0.00000E+000  0.00000E+000  3.21850E-040  5.33213E-040  7.76321E-040
  9.93288E-040  1.11687E-039  1.10363E-039  9.58379E-040  1.18177E-039  5.00824E-039
  6.75731E-038  1.05922E-036  1.55067E-035  1.99337E-034  2.25025E-033  2.22778E-032
  1.94016E-031  1.48452E-030  9.98063E-030  5.89631E-029  3.06097E-028  1.39641E-027
  5.59817E-027  1.97227E-026  6.10621E-026  1.66138E-025  3.97243E-025  8.34710E-025
  1.54137E-024  2.50133E-024  3.56720E-024  4.47069E-024  4.92390E-024  4.76568E-024
  4.05334E-024  3.02937E-024  1.98936E-024  1.14772E-024  5.81594E-025  2.58757E-025
  1.01008E-025  3.45537E-026  1.03387E-026  2.69717E-027  6.10768E-028  1.19515E-028
  2.03021E-029  3.15517E-030  5.44535E-031  1.33719E-031  4.15059E-032  1.25479E-032
  3.34644E-033  7.68706E-034  1.52919E-034  2.64733E-035  4.00343E-036
  0.00000E+000  0.00000E+000  0.00000E+000  0.00000E+000  0.00000E+000  0.00000E+000
  0.00000E+000  0.00000E+000  0.00000E+000  0.00000E+000  0.00000E+000  0.00000E+000
  0.00000E+000  0.00000E+000  0.00000E+000  0.00000E+000  0.00000E+000  2.60114E-040
  4.91513E-039  8.16204E-038  1.18540E-036  1.52286E-035  1.71828E-034  1.70313E-033
  1.48314E-032  1.13322E-031  7.61834E-031  4.50057E-030  2.33640E-029  1.06588E-028
  4.27320E-028  1.50551E-027  4.66128E-027  1.26828E-026  3.03264E-026  6.37259E-026
  1.17680E-025  1.90979E-025  2.72369E-025  3.41365E-025  3.75984E-025  3.63916E-025
  3.09531E-025  2.31345E-025  1.51928E-025  8.76564E-026  4.44219E-026  1.97657E-026
  7.71686E-027  2.64052E-027  7.90388E-028  2.06337E-028  4.67718E-029  9.16336E-030
  1.55664E-030  2.40204E-031  4.03630E-032  9.56496E-033  2.92826E-033  8.83598E-034
  2.35211E-034  5.40956E-035  1.07706E-035  1.86564E-036  2.85717E-037
  0.00000E+000  0.00000E+000  0.00000E+000  0.00000E+000  0.00000E+000  0.00000E+000
  0.00000E+000  0.00000E+000  0.00000E+000  0.00000E+000  0.00000E+000  0.00000E+000
  0.00000E+000  0.00000E+000  0.00000E+000  0.00000E+000  0.00000E+000  0.00000E+000
  3.29528E-040  5.47214E-039  7.98572E-038  1.02415E-036  1.15273E-035  1.14231E-034
  9.94604E-034  7.60958E-033  5.10977E-032  3.01859E-031  1.56706E-030  7.14909E-030
  2.86618E-029  1.00982E-028  3.12664E-028  8.50750E-028  2.03432E-027  4.27491E-027
  7.89457E-027  1.28122E-026  1.82729E-026  2.29025E-026  2.52259E-026  2.44169E-026
  2.07686E-026  1.55230E-026  1.01946E-026  5.88213E-027  2.98109E-027  1.32657E-027
  5.17991E-028  1.77287E-028  5.30888E-029  1.38683E-029  3.14675E-030  6.17254E-031
  1.04883E-031  1.60844E-032  2.64083E-033  6.03425E-034  1.81192E-034  5.45223E-035
  1.45273E-035  3.34521E-036  6.66644E-037  1.18114E-037  1.77092E-038
  0.00000E+000  0.00000E+000  0.00000E+000  0.00000E+000  0.00000E+000  0.00000E+000
  0.00000E+000  0.00000E+000  0.00000E+000  0.00000E+000  0.00000E+000  0.00000E+000
  0.00000E+000  0.00000E+000  0.00000E+000  0.00000E+000  0.00000E+000  0.00000E+000
  0.00000E+000  3.22410E-040  4.70507E-039  6.03416E-038  6.80082E-037  6.73595E-036
  5.86107E-035  4.48393E-034  3.01449E-033  1.78093E-032  9.23588E-032  4.21356E-031
  1.68931E-030  5.95196E-030  1.84290E-029  5.01460E-029  1.19912E-028  2.51989E-028
  4.65365E-028  7.55262E-028  1.07719E-027  1.35014E-027  1.48714E-027  1.43949E-027
  1.22443E-027  9.15200E-028  6.01068E-028  3.46821E-028  1.75780E-028  7.82283E-029
  3.05504E-029  1.04586E-029  3.13307E-030  8.18965E-031  1.86006E-031  3.65127E-032
  6.20615E-033  9.48960E-034  1.51863E-034  3.34545E-035  9.85841E-036  2.95657E-036
  7.88431E-037  1.81779E-037  3.77098E-038  6.43366E-039  9.64616E-040
  0.00000E+000  0.00000E+000  0.00000E+000  0.00000E+000  0.00000E+000  0.00000E+000
  0.00000E+000  0.00000E+000  0.00000E+000  0.00000E+000  0.00000E+000  0.00000E+000
  0.00000E+000  0.00000E+000  0.00000E+000  0.00000E+000  0.00000E+000  0.00000E+000
  0.00000E+000  0.00000E+000  2.43619E-040  3.12436E-039  3.52132E-038  3.48774E-037
  3.03581E-036  2.32220E-035  1.56106E-034  9.22210E-034  4.78779E-033  2.18436E-032
  8.74938E-032  3.08273E-031  9.54520E-031  2.59733E-030  6.21102E-030  1.30524E-029
  2.41051E-029  3.91221E-029  5.57989E-029  6.99390E-029  7.70372E-029  7.45698E-029
  6.34304E-029  4.74120E-029  3.11390E-029  1.79680E-029  9.10716E-030  4.05328E-030
  1.58310E-030  5.42064E-031  1.62439E-031  4.24843E-032  9.65757E-033  1.90302E-033
  3.23638E-034  4.91295E-035  7.69328E-036  1.63362E-036  4.71682E-037  1.40898E-037
  3.76009E-038  9.29810E-039  1.80511E-039  3.07969E-040  0.00000E+000
  0.00000E+000  0.00000E+000  0.00000E+000  0.00000E+000  0.00000E+000  0.00000E+000
  0.00000E+000  0.00000E+000  0.00000E+000  0.00000E+000  0.00000E+000  0.00000E+000
  0.00000E+000  0.00000E+000  0.00000E+000  0.00000E+000  0.00000E+000  0.00000E+000
  0.00000E+000  0.00000E+000  0.00000E+000  1.42167E-040  1.60230E-039  1.58702E-038
  1.38138E-037  1.05667E-036  7.10324E-036  4.19632E-035  2.17858E-034  9.93968E-034
  3.98533E-033  1.40427E-032  4.34445E-032  1.18218E-031  2.82699E-031  5.94100E-031
  1.09721E-030  1.78075E-030  2.53988E-030  3.18357E-030  3.50672E-030  3.39446E-030
  2.88744E-030  2.15830E-030  1.41756E-030  8.17995E-031  4.14626E-031  1.84551E-031
  7.20904E-032  2.46898E-032  7.41400E-033  1.94027E-033  4.41489E-034  8.69143E-035
  1.47923E-035  2.23686E-036  3.43302E-037  7.02683E-038  1.98473E-038  5.90106E-039
  1.77060E-039  3.91145E-040  0.00000E+000  0.00000E+000  0.00000E+000
  0.00000E+000  0.00000E+000  0.00000E+000  0.00000E+000  0.00000E+000  0.00000E+000
  0.00000E+000  0.00000E+000  0.00000E+000  0.00000E+000  0.00000E+000  0.00000E+000
  0.00000E+000  0.00000E+000  0.00000E+000  0.00000E+000  0.00000E+000  0.00000E+000
  0.00000E+000  0.00000E+000  0.00000E+000  0.00000E+000  0.00000E+000  6.34621E-040
  5.52390E-039  4.22542E-038  2.84046E-037  1.67803E-036  8.71175E-036  3.97470E-035
  1.59366E-034  5.61541E-034  1.73884E-033  4.73188E-033  1.13162E-032  2.37826E-032
  4.39250E-032  7.12287E-032  1.01596E-031  1.27341E-031  1.40269E-031  1.35781E-031
  1.15501E-031  8.63364E-032  5.67064E-032  3.27231E-032  1.66082E-032  7.39309E-033
  2.88836E-033  9.89447E-034  2.96727E-034  7.77005E-035  1.76962E-035  3.48813E-036
  5.94168E-037  8.95580E-038  1.34926E-038  2.66272E-039  7.34515E-040  2.60396E-040
  0.00000E+000  0.00000E+000  0.00000E+000  0.00000E+000  0.00000E+000
  0.00000E+000  0.00000E+000  0.00000E+000  0.00000E+000  0.00000E+000  0.00000E+000
  0.00000E+000  0.00000E+000  0.00000E+000  0.00000E+000  0.00000E+000  0.00000E+000
  0.00000E+000  0.00000E+000  0.00000E+000  0.00000E+000  0.00000E+000  0.00000E+000
  0.00000E+000  0.00000E+000  0.00000E+000  0.00000E+000  0.00000E+000  0.00000E+000
  1.94120E-040  1.48489E-039  9.98192E-039  5.89692E-038  3.06148E-037  1.39678E-036
  5.60043E-036  1.97336E-035  6.11063E-035  1.66287E-034  3.97672E-034  8.35765E-034
  1.54361E-033  2.50544E-033  3.57374E-033  4.47978E-033  4.93495E-033  4.77753E-033
  4.06355E-033  3.03760E-033  1.99521E-033  1.15142E-033  5.83700E-034  2.59849E-034
  1.01531E-034  3.47879E-035  1.04362E-035  2.73436E-036  6.23305E-037  1.23012E-037
  2.09738E-038  3.15285E-039  4.67005E-040  0.00000E+000  0.00000E+000  0.00000E+000
  0.00000E+000  0.00000E+000  0.00000E+000  0.00000E+000  0.00000E+000
  0.00000E+000  0.00000E+000  0.00000E+000  0.00000E+000  0.00000E+000  0.00000E+000
  0.00000E+000  0.00000E+000  0.00000E+000  0.00000E+000  0.00000E+000  0.00000E+000
  0.00000E+000  0.00000E+000  0.00000E+000  0.00000E+000  0.00000E+000  0.00000E+000
  0.00000E+000  0.00000E+000  0.00000E+000  0.00000E+000  0.00000E+000  0.00000E+000
  0.00000E+000  0.00000E+000  3.08271E-040  1.82114E-039  9.45474E-039  4.31368E-038
  1.72958E-037  6.09433E-037  1.88714E-036  5.13544E-036  1.22813E-035  2.58109E-035
  4.76712E-035  7.73752E-035  1.10368E-034  1.38349E-034  1.52406E-034  1.47544E-034
  1.25527E-034  9.38519E-035  6.16657E-035  3.56072E-035  1.80686E-035  8.02617E-036
  3.13643E-036  1.07485E-036  3.22557E-037  8.75517E-038  2.04651E-038  4.20392E-039
  7.58909E-040  1.20398E-040  0.00000E+000  0.00000E+000  0.00000E+000  0.00000E+000
  0.00000E+000  0.00000E+000  0.00000E+000  0.00000E+000  0.00000E+000
  0.00000E+000  0.00000E+000  0.00000E+000  0.00000E+000  0.00000E+000  0.00000E+000
  0.00000E+000  0.00000E+000  0.00000E+000  0.00000E+000  0.00000E+000  0.00000E+000
  0.00000E+000  0.00000E+000  0.00000E+000  0.00000E+000  0.00000E+000  0.00000E+000
  0.00000E+000  0.00000E+000  0.00000E+000  0.00000E+000  0.00000E+000  0.00000E+000
  0.00000E+000  0.00000E+000  0.00000E+000  0.00000E+000  2.56603E-040  1.17074E-039
  4.69410E-039  1.65401E-038  5.12174E-038  1.39377E-037  3.33316E-037  7.00511E-037
  1.29380E-036  2.09998E-036  2.99539E-036  3.75480E-036  4.13632E-036  4.00437E-036
  3.40681E-036  2.54715E-036  1.67362E-036  9.66384E-037  4.90385E-037  2.18685E-037
  8.57023E-038  2.95162E-038  8.93351E-039  2.37617E-039  5.55425E-040  1.14095E-040
  0.00000E+000  0.00000E+000  0.00000E+000  0.00000E+000  0.00000E+000  0.00000E+000
  0.00000E+000  0.00000E+000  0.00000E+000  0.00000E+000  0.00000E+000
  0.00000E+000  0.00000E+000  1.83570E-039  1.74355E-038  1.45532E-037  1.06753E-036
  6.88164E-036  3.89850E-035  1.94088E-034  8.49163E-034  3.26496E-033  1.10321E-032
  3.26781E-032  8.52497E-032  1.95425E-031  3.93632E-031  6.96574E-031  1.08273E-030
  1.47766E-030  1.76947E-030  1.85729E-030  1.70465E-030  1.36307E-030  9.43203E-031
  5.58097E-031  2.76558E-031  1.11114E-031  3.57487E-032  1.26314E-032  1.09487E-032
  1.32320E-032  1.31395E-032  1.04931E-032  6.97899E-033  3.93612E-033  1.91578E-033
  8.11091E-034  3.00040E-034  9.71627E-035  2.76744E-035  6.87669E-036  1.49503E-036
  2.83159E-037  4.72987E-038  8.49473E-039  3.31132E-039  2.62900E-039  1.99602E-039
  1.33178E-039  7.80898E-040  4.02392E-040  1.82221E-040  0.00000E+000  0.00000E+000
  0.00000E+000  0.00000E+000  0.00000E+000  0.00000E+000  0.00000E+000  0.00000E+000
  0.00000E+000  0.00000E+000  0.00000E+000  0.00000E+000  0.00000E+000
  4.49690E-040  5.53043E-039  5.97721E-038  5.67715E-037  4.73867E-036  3.47597E-035
  2.24073E-034  1.26939E-033  6.31968E-033  2.75875E-032  1.06051E-031  3.58235E-031
  1.06346E-030  2.77422E-030  6.35939E-030  1.28090E-029  2.26667E-029  3.52351E-029
  4.80929E-029  5.76030E-029  6.04755E-029  5.55415E-029  4.44650E-029  3.08346E-029
  1.83151E-029  9.13697E-030  3.71044E-030  1.20179E-030  3.97198E-031  3.07359E-031
  3.68407E-031  3.70466E-031  2.98166E-031  1.98570E-031  1.12368E-031  5.48020E-032
  2.32769E-032  8.61375E-033  2.79097E-033  7.92702E-034  1.97339E-034  4.30256E-035
  8.16188E-036  1.35722E-036  2.27823E-037  7.40571E-038  5.26434E-038  4.04496E-038
  2.77549E-038  1.62743E-038  8.38603E-039  3.79756E-039  1.51128E-039  5.28544E-040
  1.62446E-040  0.00000E+000  0.00000E+000  0.00000E+000  0.00000E+000  0.00000E+000
  0.00000E+000  0.00000E+000  0.00000E+000  0.00000E+000  0.00000E+000
  1.28678E-038  1.58252E-037  1.71036E-036  1.62451E-035  1.35596E-034  9.94641E-034
  6.41179E-033  3.62393E-032  1.80378E-031  7.88999E-031  3.03276E-030  1.02446E-029
  3.04106E-029  7.93281E-029  1.81841E-028  3.66253E-028  6.48117E-028  1.00746E-027
  1.37519E-027  1.64738E-027  1.73008E-027  1.58989E-027  1.27423E-027  8.85406E-028
  5.27808E-028  2.64984E-028  1.08720E-028  3.55206E-029  1.11337E-029  7.62775E-030
  9.00296E-030  9.15696E-030  7.43458E-030  4.97930E-030  2.82558E-030  1.38027E-030
  5.85586E-031  2.16911E-031  7.03317E-032  2.00157E-032  4.98504E-033  1.08671E-033
  2.06704E-034  3.43014E-035  5.48103E-036  1.49314E-036  9.69112E-037  7.38351E-037
  5.01367E-037  2.98059E-037  1.53588E-037  6.95513E-038  2.76788E-038  9.68015E-039
  2.97516E-039  8.03587E-040  1.90743E-040  0.00000E+000  0.00000E+000  0.00000E+000
  0.00000E+000  0.00000E+000  0.00000E+000  0.00000E+000  0.00000E+000
  3.23585E-037  3.97955E-036  4.30103E-035  4.08512E-034  3.40982E-033  2.49533E-032
  1.60813E-031  9.10801E-031  4.53319E-030  1.98277E-029  7.62119E-029  2.57427E-028
  7.64129E-028  1.99318E-027  4.56860E-027  9.20138E-027  1.62822E-026  2.53097E-026
  3.45493E-026  4.13931E-026  4.34834E-026  3.99821E-026  3.20772E-026  2.23310E-026
  1.33569E-026  6.74592E-027  2.79521E-027  9.22440E-028  2.77731E-028  1.67648E-028
  1.93139E-028  1.98624E-028  1.62756E-028  1.09611E-028  6.23998E-029  3.05383E-029
  1.29715E-029  4.80744E-030  1.55947E-030  4.43355E-031  1.10499E-031  2.41420E-032
  4.59609E-033  7.62862E-034  1.17747E-034  2.72447E-035  1.57637E-035  1.18444E-035
  8.05239E-036  4.76754E-036  2.47201E-036  1.11944E-036  4.45493E-037  1.55803E-037
  4.78856E-038  1.29338E-038  3.07003E-039  6.40400E-040  0.00000E+000  0.00000E+000
  0.00000E+000  0.00000E+000  0.00000E+000  0.00000E+000  0.00000E+000
  7.15098E-036  8.79450E-035  9.50496E-034  9.02609E-033  7.51485E-032  5.51112E-031
  3.55172E-030  2.01148E-029  1.00110E-028  4.37842E-028  1.68283E-027  5.68390E-027
  1.68704E-026  4.40024E-026  1.00852E-025  2.03109E-025  3.59392E-025  5.58642E-025
  7.62600E-025  9.13759E-025  9.60146E-025  8.83282E-025  7.09328E-025  4.94675E-025
  2.96821E-025  1.50754E-025  6.30568E-026  2.10371E-026  6.15328E-027  3.26960E-027
  3.63818E-027  3.78053E-027  3.12795E-027  2.11906E-027  1.21049E-027  5.93588E-028
  2.52431E-028  9.36293E-029  3.03852E-029  8.64123E-030  2.15464E-030  4.70566E-031
  8.98432E-032  1.49144E-032  2.24949E-033  4.50940E-034  2.27126E-034  1.67019E-034
  1.13625E-034  6.73648E-035  3.48704E-035  1.58339E-035  6.30127E-036  2.20376E-036
  6.77317E-037  1.82942E-037  4.34240E-038  9.05814E-039  1.66051E-039  2.67508E-040
  0.00000E+000  0.00000E+000  0.00000E+000  0.00000E+000  0.00000E+000
  1.38736E-034  1.70682E-033  1.84036E-032  1.74774E-031  1.45852E-030  1.06959E-029
  6.89275E-029  3.90343E-028  1.94258E-027  8.49554E-027  3.26499E-026  1.10268E-025
  3.27261E-025  8.53510E-025  1.95606E-024  3.93906E-024  6.96954E-024  1.08331E-023
  1.47882E-023  1.77209E-023  1.86246E-023  1.71414E-023  1.37778E-023  9.62418E-024
  5.79198E-024  2.95730E-024  1.24811E-024  4.21167E-025  1.20838E-025  5.66921E-026
  6.01981E-026  6.31361E-026  5.27700E-026  3.59752E-026  2.06259E-026  1.01360E-026
  4.31596E-027  1.60208E-027  5.20182E-028  1.47997E-028  3.69165E-029  8.06816E-030
  1.54068E-030  2.56115E-031  3.80803E-032  6.77245E-033  2.90881E-033  2.07207E-033
  1.40968E-033  8.37270E-034  4.33930E-034  1.97038E-034  7.85868E-035  2.75256E-035
  8.47845E-036  2.29734E-036  5.47858E-037  1.12595E-037  2.06406E-038  3.32520E-039
  4.70769E-040  0.00000E+000  0.00000E+000  0.00000E+000  0.00000E+000
  2.36656E-033  2.90381E-032  3.13850E-031  2.98061E-030  2.48733E-029  1.82400E-028
  1.17538E-027  6.65583E-027  3.31209E-026  1.44836E-025  5.56580E-025  1.87955E-024
  5.57771E-024  1.45454E-023  3.33315E-023  6.71158E-023  1.18741E-022  1.84553E-022
  2.51928E-022  3.01904E-022  3.17356E-022  2.92204E-022  2.35056E-022  1.64444E-022
  9.92401E-023  5.09228E-023  2.16756E-023  7.39970E-024  2.09923E-024  8.75481E-025
  8.75332E-025  9.25066E-025  7.81398E-025  5.36289E-025  3.08686E-025  1.52045E-025
  6.48307E-026  2.40855E-026  7.82468E-027  2.22712E-027  5.55781E-028  1.21545E-028
  2.32386E-029  3.86872E-030  5.69186E-031  9.20344E-032  3.31961E-032  2.25922E-032
  1.53472E-032  9.13089E-033  4.73696E-033  2.15331E-033  8.58773E-034  3.00972E-034
  9.27459E-035  2.51468E-035  6.00256E-036  1.26250E-036  2.34279E-037  3.63239E-038
  5.14259E-039  6.39830E-040  0.00000E+000  0.00000E+000  0.00000E+000
  3.53576E-032  4.35041E-031  4.70256E-030  4.46631E-029  3.72715E-028  2.73306E-027
  1.76107E-026  9.97168E-026  4.96168E-025  2.16950E-024  8.33615E-024  2.81478E-023
  8.35206E-023  2.17777E-022  4.98985E-022  1.00463E-021  1.77719E-021  2.76196E-021
  3.77008E-021  4.51806E-021  4.75000E-021  4.37511E-021  3.52205E-021  2.46749E-021
  1.49298E-021  7.69672E-022  3.30273E-022  1.14068E-022  3.22025E-023  1.20577E-023
  1.11927E-023  1.18906E-023  1.01547E-023  7.01927E-024  4.05733E-024  2.00344E-024
  8.55523E-025  3.18133E-025  1.03415E-025  2.94477E-026  7.35185E-027  1.60877E-027
  3.07940E-028  5.13505E-029  7.51476E-030  1.12813E-030  3.39733E-031  2.17024E-031
  1.46866E-031  8.75241E-032  4.54545E-032  2.06627E-032  8.24430E-033  2.89092E-033
  8.92069E-034  2.41998E-034  5.78313E-035  1.21843E-035  2.26682E-036  3.73329E-037
  5.46394E-038  6.14233E-039  6.71598E-040  0.00000E+000  0.00000E+000
  4.65168E-031  5.72582E-030  6.19050E-029  5.87988E-028  4.90690E-027  3.59806E-026
  2.31832E-025  1.31259E-024  6.53049E-024  2.85514E-023  1.09693E-022  3.70338E-022
  1.09872E-021  2.86446E-021  6.56229E-021  1.32102E-020  2.33658E-020  3.63089E-020
  4.95578E-020  5.93892E-020  6.24444E-020  5.75338E-020  4.63470E-020  3.25124E-020
  1.97196E-020  1.02107E-020  4.41513E-021  1.54247E-021  4.35517E-022  1.48228E-022
  1.25959E-022  1.34076E-022  1.15803E-022  8.06563E-023  4.68328E-023  2.31873E-023
  9.91767E-024  3.69170E-024  1.20085E-024  3.42112E-025  8.54483E-026  1.87091E-026
  3.58494E-027  5.98823E-028  8.74073E-029  1.24308E-029  3.12888E-030  1.83793E-030
  1.23492E-030  7.37133E-031  3.83284E-031  1.74348E-031  6.95959E-032  2.44163E-032
  7.53493E-033  2.04700E-033  4.90164E-034  1.03453E-034  1.93073E-035  3.19505E-036
  4.71083E-037  6.23492E-038  7.49193E-039  5.44428E-040  0.00000E+000
  5.37456E-030  6.61885E-029  7.15836E-028  6.80037E-027  5.67547E-026  4.16164E-025
  2.68130E-024  1.51798E-023  7.55150E-023  3.30110E-022  1.26808E-021  4.28054E-021
  1.26974E-020  3.30976E-020  7.58112E-020  1.52586E-019  2.69843E-019  4.19255E-019
  5.72174E-019  6.85648E-019  7.20963E-019  6.64437E-019  5.35565E-019  3.76149E-019
  2.28661E-019  1.18886E-019  5.17798E-020  1.82940E-020  5.18585E-021  1.62661E-021
  1.24886E-021  1.32615E-021  1.15869E-021  8.13560E-022  4.74686E-022  2.35702E-022
  1.00992E-022  3.76347E-023  1.22510E-023  3.49204E-024  8.72599E-025  1.91165E-025
  3.66655E-026  6.13472E-027  8.94788E-028  1.22459E-028  2.60598E-029  1.37432E-029
  9.12496E-030  5.45457E-030  2.84007E-030  1.29288E-030  5.16374E-031  1.81266E-031
  5.59828E-032  1.52261E-032  3.65048E-033  7.72803E-034  1.44815E-034  2.41064E-035
  3.58680E-036  4.81427E-037  5.90851E-038  6.75157E-039  7.32920E-040
  5.45077E-029  6.71859E-028  7.27010E-027  6.90860E-026  5.76665E-025  4.22866E-024
  2.72440E-023  1.54225E-022  7.67132E-022  3.35299E-021  1.28780E-020  4.34631E-020
  1.28900E-019  3.35928E-019  7.69294E-019  1.54804E-018  2.73711E-018  4.25186E-018
  5.80179E-018  6.95175E-018  7.30989E-018  6.73811E-018  5.43407E-018  3.82076E-018
  2.32751E-018  1.21480E-018  5.32718E-019  1.90272E-019  5.43055E-020  1.59242E-020
  1.09233E-020  1.15060E-020  1.01707E-020  7.20261E-021  4.22442E-021  2.10417E-021
  9.03319E-022  3.37032E-022  1.09801E-022  3.13163E-023  7.82923E-024  1.71615E-024
  3.29454E-025  5.52103E-026  8.05613E-027  1.07395E-027  1.96777E-028  9.09575E-029
  5.92630E-029  3.54622E-029  1.84926E-029  8.42588E-030  3.36749E-030  1.18294E-030
  3.65689E-031  9.95913E-032  2.39268E-032  5.08080E-033  9.56501E-034  1.60463E-034
  2.41450E-035  3.29691E-036  4.15037E-037  4.91236E-038  5.57169E-039
  4.85022E-028  5.98648E-027  6.48338E-026  6.16408E-025  5.14656E-024  3.77437E-023
  2.43172E-022  1.37647E-021  6.84587E-021  2.99172E-020  1.14882E-019  3.87646E-019
  1.14940E-018  2.99475E-018  6.85647E-018  1.37938E-017  2.43831E-017  3.78683E-017
  5.16622E-017  6.18933E-017  6.50794E-017  5.99972E-017  4.84076E-017  3.40698E-017
  2.07949E-017  1.08927E-017  4.80752E-018  1.73524E-018  4.99661E-019  1.38898E-019
  8.44141E-020  8.75705E-020  7.83075E-020  5.59602E-020  3.30052E-020  1.64955E-020
  7.09633E-021  2.65123E-021  8.64524E-022  2.46731E-022  6.17167E-023  1.35358E-023
  2.60070E-024  4.36482E-025  6.37623E-026  8.35442E-027  1.34825E-027  5.34363E-028
  3.38415E-028  2.02563E-028  1.05810E-028  4.82611E-029  1.93031E-029  6.78656E-030
  2.10035E-030  5.72953E-031  1.37990E-031  2.94124E-032  5.56900E-033  9.42141E-034
  1.43634E-034  2.00632E-035  2.60271E-036  3.20544E-037  3.80866E-038
  3.78377E-027  4.67992E-026  5.07507E-025  4.82903E-024  4.03374E-023  2.95892E-022
  1.90648E-021  1.07911E-020  5.36632E-020  2.34474E-019  9.00194E-019  3.03679E-018
  9.00194E-018  2.34480E-017  5.36688E-017  1.07939E-016  1.90747E-016  2.96159E-016
  4.03938E-016  4.83840E-016  5.08697E-016  4.69007E-016  3.78550E-016  2.66665E-016
  1.63054E-016  8.56982E-017  3.80531E-017  1.38742E-017  4.03629E-018  1.07750E-018
  5.77356E-019  5.84702E-019  5.28751E-019  3.81497E-019  2.26358E-019  1.13545E-019
  4.89587E-020  1.83185E-020  5.97937E-021  1.70772E-021  4.27416E-022  9.37961E-023
  1.80361E-023  3.03130E-024  4.43501E-025  5.74852E-026  8.37119E-027  2.79699E-027
  1.69995E-027  1.01661E-027  5.32002E-028  2.42947E-028  9.72620E-029  3.42299E-029
  1.06082E-029  2.89963E-030  7.00454E-031  1.49989E-031  2.86007E-032  4.89171E-033
  7.58679E-034  1.08334E-034  1.46051E-035  1.87891E-036  2.34127E-037
  2.58507E-026  3.20737E-025  3.48528E-024  3.32054E-023  2.77580E-022  2.03700E-021
  1.31270E-020  7.43026E-020  3.69466E-019  1.61405E-018  6.19525E-018  2.08939E-017
  6.19175E-017  1.61229E-016  3.68906E-016  7.41694E-016  1.31026E-015  2.03367E-015
  2.77292E-015  3.32058E-015  3.49062E-015  3.21829E-015  2.59834E-015  1.83180E-015
  1.12191E-015  5.91510E-016  2.64154E-016  9.72437E-017  2.86084E-017  7.41868E-018
  3.50142E-018  3.42548E-018  3.13054E-018  2.28166E-018  1.36254E-018  6.86186E-019
  2.96612E-019  1.11163E-019  3.63257E-020  1.03832E-020  2.60043E-021  5.71012E-022
  1.09887E-022  1.84928E-023  2.71037E-024  3.49119E-025  4.69496E-026  1.31007E-026
  7.51732E-027  4.48286E-027  2.35049E-027  1.07490E-027  4.30804E-028  1.51799E-028
  4.71225E-029  1.29118E-029  3.13059E-030  6.74147E-031  1.29677E-031  2.24797E-032
  3.55829E-033  5.23533E-034  7.34910E-035  9.90295E-036  1.29331E-036
  1.54430E-025  1.92499E-024  2.09825E-023  2.00305E-022  1.67648E-021  1.23114E-020
  7.93657E-020  4.49285E-019  2.23393E-018  9.75757E-018  3.74438E-017  1.26245E-016
  3.73990E-016  9.73494E-016  2.22658E-015  4.47481E-015  7.90190E-015  1.22599E-014
  1.67102E-014  2.00042E-014  2.10238E-014  1.93823E-014  1.56518E-014  1.10418E-014
  6.77285E-015  3.58132E-015  1.60792E-015  5.97397E-016  1.77822E-016  4.52345E-017
  1.88629E-017  1.76129E-017  1.62490E-017  1.19696E-017  7.19739E-018  3.64025E-018
  1.57785E-018  5.92410E-019  1.93831E-019  5.54545E-020  1.38984E-020  3.05387E-021
  5.88152E-022  9.91031E-023  1.45515E-023  1.86848E-024  2.36820E-025  5.51664E-026
  2.92945E-026  1.73699E-026  9.12567E-027  4.18009E-027  1.67751E-027  5.91959E-028
  1.84130E-028  5.06029E-029  1.23247E-029  2.67256E-030  5.19648E-031  9.15806E-032
  1.48567E-032  2.26230E-033  3.29642E-034  4.69381E-035  6.41050E-036
  8.05028E-025  1.01019E-023  1.10618E-022  1.05919E-021  8.88209E-021  6.53015E-020
  4.21234E-019  2.38525E-018  1.18604E-017  5.17984E-017  1.98724E-016  6.69802E-016
  1.98350E-015  5.16089E-015  1.17988E-014  2.37015E-014  4.18341E-014  6.48761E-014
  8.83876E-014  1.05770E-013  1.11127E-013  1.02434E-013  8.27285E-014  5.83957E-014
  3.58673E-014  1.90172E-014  8.58129E-015  3.21624E-015  9.68875E-016  2.43738E-016
  9.04155E-017  7.95107E-017  7.39255E-017  5.50660E-017  3.33578E-017  1.69502E-017
  7.36899E-018  2.77226E-018  9.08330E-019  2.60140E-019  6.52508E-020  1.43477E-020
  2.76545E-021  4.66527E-022  6.86270E-023  8.80265E-024  1.06931E-024  2.09760E-025
  1.00752E-025  5.91472E-026  3.11340E-026  1.42882E-026  5.74294E-027  2.03016E-027
  6.33031E-028  1.74605E-028  4.27635E-029  9.35302E-030  1.84285E-030  3.31373E-031
  5.53497E-032  8.76420E-033  1.33808E-033  1.98080E-034  2.84549E-035
  3.65342E-024  4.62586E-023  5.09893E-022  4.90439E-021  4.12482E-020  3.03816E-019
  1.96189E-018  1.11153E-017  5.52805E-017  2.41418E-016  9.26002E-016  3.12008E-015
  9.23579E-015  2.40196E-014  5.48860E-014  1.10197E-013  1.94398E-013  3.01310E-013
  4.10295E-013  4.90750E-013  5.15407E-013  4.74980E-013  3.83613E-013  2.70906E-013
  1.66595E-013  8.85520E-014  4.01470E-014  1.51724E-014  4.62577E-015  1.15834E-015
  3.86082E-016  3.15308E-016  2.94740E-016  2.22112E-016  1.35624E-016  6.92637E-017
  3.02107E-017  1.13907E-017  3.73801E-018  1.07179E-018  2.69081E-019  5.92132E-020
  1.14224E-020  1.92915E-021  2.84292E-022  3.64762E-023  4.30293E-024  7.22539E-025
  3.06446E-025  1.77029E-025  9.33432E-026  4.29306E-026  1.72876E-026  6.12438E-027
  1.91536E-027  5.30665E-028  1.30862E-028  2.89262E-029  5.79285E-030  1.06724E-030
  1.84437E-031  3.04939E-032  4.88383E-033  7.56584E-034  1.12853E-034
  1.44132E-023  1.84410E-022  2.05083E-021  1.98545E-020  1.67725E-019  1.23891E-018
  8.01421E-018  4.54496E-017  2.26138E-016  9.87667E-016  3.78781E-015  1.27587E-014
  3.77509E-014  9.81292E-014  2.24104E-013  4.49675E-013  7.92779E-013  1.22802E-012
  1.67119E-012  1.99777E-012  2.09715E-012  1.93202E-012  1.56026E-012  1.10223E-012
  6.78552E-013  3.61511E-013  1.64625E-013  6.27068E-014  1.93465E-014  4.84694E-015
  1.46960E-015  1.09917E-015  1.02962E-015  7.85304E-016  4.83620E-016  2.48342E-016
  1.08709E-016  4.10883E-017  1.35073E-017  3.87798E-018  9.74598E-019  2.14654E-019
  4.14433E-020  7.00725E-021  1.03444E-021  1.32876E-022  1.53724E-023  2.25802E-024
  8.26528E-025  4.65863E-025  2.45935E-025  1.13392E-025  4.57634E-026  1.62544E-026
  5.10207E-027  1.42134E-027  3.53482E-028  7.91621E-029  1.61710E-029  3.06654E-030
  5.50923E-031  9.54018E-032  1.60241E-032  2.58931E-033  3.95209E-034
  4.96078E-023  6.39091E-022  7.18100E-021  7.01328E-020  5.96255E-019  4.42328E-018
  2.86914E-017  1.62976E-016  8.11595E-016  3.54584E-015  1.35983E-014  4.57916E-014
  1.35432E-013  3.51848E-013  8.03037E-013  1.61025E-012  2.83689E-012  4.39123E-012
  5.97180E-012  7.13416E-012  7.48477E-012  6.89248E-012  5.56522E-012  3.93244E-012
  2.42315E-012  1.29373E-012  5.91583E-013  2.27026E-013  7.08630E-014  1.78313E-014
  4.98633E-015  3.37144E-015  3.15091E-015  2.43317E-015  1.51219E-015  7.81148E-016
  3.43284E-016  1.30102E-016  4.28534E-017  1.23214E-017  3.10016E-018  6.83469E-019
  1.32080E-019  2.23570E-020  3.30599E-021  4.25367E-022  4.86088E-023  6.39741E-024
  1.98356E-024  1.07834E-024  5.69469E-025  2.63309E-025  1.06552E-025  3.79652E-026
  1.19702E-026  3.35732E-027  8.43699E-028  1.91999E-028  4.01743E-029  7.87990E-030
  1.47790E-030  2.68474E-031  4.72006E-032  7.91961E-033  1.24271E-033
  1.52140E-022  1.93243E-021  2.18594E-020  2.15668E-019  1.84945E-018  1.38059E-017
  8.99249E-017  5.12131E-016  2.55411E-015  1.11669E-014  4.28334E-014  1.44216E-013
  4.26355E-013  1.10703E-012  2.52492E-012  5.05920E-012  8.90615E-012  1.37748E-011
  1.87180E-011  2.23446E-011  2.34271E-011  2.15620E-011  1.74051E-011  1.23002E-011
  7.58553E-012  4.05788E-012  1.86278E-012  7.19938E-013  2.27282E-013  5.76086E-014
  1.50702E-014  9.10915E-015  8.44585E-015  6.60480E-015  4.14518E-015  2.15511E-015
  9.51173E-016  3.61569E-016  1.19355E-016  3.43744E-017  8.66016E-018  1.91131E-018
  3.69730E-019  6.26551E-020  9.28016E-021  1.19637E-021  1.35729E-022  1.63872E-023
  4.25272E-024  2.19687E-024  1.15895E-024  5.37605E-025  2.18249E-025  7.80638E-026
  2.47485E-026  6.99950E-027  1.78177E-027  4.13502E-028  8.90249E-029  1.81482E-029
  3.56489E-030  6.79263E-031  1.24583E-031  2.16009E-032  3.46892E-033
  4.44530E-022  5.20756E-021  5.80635E-020  5.76594E-019  4.99409E-018  3.75966E-017
  2.46378E-016  1.40877E-015  7.04295E-015  3.08333E-014  1.18335E-013  3.98436E-013
  1.17755E-012  3.05584E-012  6.96485E-012  1.39442E-011  2.45259E-011  3.78993E-011
  5.14541E-011  6.13710E-011  6.42951E-011  5.91402E-011  4.77213E-011  3.37264E-011
  2.08138E-011  1.11546E-011  5.13942E-012  1.99972E-012  6.38297E-013  1.63311E-013
  4.05201E-014  2.17099E-014  1.98263E-014  1.57027E-014  9.95892E-015  5.21408E-015
  2.31213E-015  8.81822E-016  2.91800E-016  8.41951E-017  2.12430E-017  4.69411E-018
  9.09042E-019  1.54231E-019  2.28808E-020  2.95597E-021  3.34103E-022  3.77959E-023
  8.18141E-024  3.94255E-024  2.07338E-024  9.65319E-025  3.93404E-025  1.41376E-025
  4.51236E-026  1.28940E-026  3.33456E-027  7.92404E-028  1.76412E-028  3.75352E-029
  7.73488E-030  1.54317E-030  2.93992E-031  5.24202E-032  8.58067E-033
  1.40976E-021  1.33741E-020  1.37485E-019  1.34531E-018  1.17251E-017  8.91338E-017
  5.88944E-016  3.38736E-015  1.69992E-014  7.45879E-014  2.86586E-013  9.65306E-013
  2.85252E-012  7.39893E-012  1.68516E-011  3.37096E-011  5.92348E-011  9.14447E-011
  1.24029E-010  1.47795E-010  1.54706E-010  1.42205E-010  1.14699E-010  8.10603E-011
  5.00575E-011  2.68733E-011  1.24252E-011  4.86582E-012  1.56982E-012  4.06039E-013
  9.67778E-014  4.57164E-014  4.07562E-014  3.26883E-014  2.09656E-014  1.10604E-014
  4.92997E-015  1.88710E-015  6.26141E-016  1.81041E-016  4.57537E-017  1.01242E-017
  1.96303E-018  3.33475E-019  4.95533E-020  6.41597E-021  7.24178E-022  7.81296E-023
  1.41842E-023  6.24156E-024  3.26237E-024  1.52524E-024  6.24477E-025  2.25693E-025
  7.26304E-026  2.10172E-026  5.54093E-027  1.35441E-027  3.13296E-028  6.98087E-029
  1.50915E-029  3.14204E-030  6.18800E-031  1.12953E-031  1.87804E-032
  5.31709E-021  3.72872E-020  3.10356E-019  2.79887E-018  2.40283E-017  1.83748E-016
  1.22565E-015  7.10601E-015  3.58625E-014  1.57919E-013  6.07997E-013  2.04982E-012
  6.05841E-012  1.57094E-011  3.57562E-011  7.14645E-011  1.25455E-010  1.93471E-010
  2.62136E-010  3.12053E-010  3.26353E-010  2.99765E-010  2.41674E-010  1.70793E-010
  1.05537E-010  5.67538E-011  2.63307E-011  1.03758E-011  3.38246E-012  8.85388E-013
  2.05021E-013  8.52249E-014  7.33663E-014  5.95646E-014  3.86660E-014  2.05673E-014
  9.21918E-015  3.54311E-015  1.17912E-015  3.41721E-016  8.65234E-017  1.91756E-017
  3.72323E-018  6.33386E-019  9.42806E-020  1.22353E-020  1.38129E-021  1.44119E-022
  2.22512E-023  8.74400E-024  4.52414E-024  2.12490E-024  8.74616E-025  3.18181E-025
  1.03396E-025  3.03764E-026  8.19486E-027  2.07017E-027  4.99670E-028  1.16805E-028
  2.64454E-029  5.72148E-030  1.15928E-030  2.15703E-031  3.63221E-032
  2.20681E-020  1.23594E-019  7.60678E-019  5.55352E-018  4.39213E-017  3.30702E-016
  2.21820E-015  1.29788E-014  6.60075E-014  2.92225E-013  1.12883E-012  3.81261E-012
  1.12765E-011  2.92396E-011  6.65192E-011  1.32843E-010  2.32977E-010  3.58907E-010
  4.85767E-010  5.77685E-010  6.03620E-010  5.54060E-010  4.46515E-010  3.15572E-010
  1.95144E-010  1.05127E-010  4.89418E-011  1.94047E-011  6.39072E-012  1.69422E-012
  3.84856E-013  1.40978E-013  1.15665E-013  9.49819E-014  6.24577E-014  3.35216E-014
  1.51185E-014  5.83590E-015  1.94857E-015  5.66183E-016  1.43661E-016  3.18963E-017
  6.20329E-018  1.05702E-018  1.57641E-019  2.05085E-020  2.31812E-021  2.36408E-022
  3.17381E-023  1.09443E-023  5.57705E-024  2.63015E-024  1.08777E-024  3.98238E-025
  1.30761E-025  3.90786E-026  1.08251E-026  2.83778E-027  7.16844E-028  1.75793E-028
  4.15497E-029  9.29658E-030  1.92892E-030  3.64719E-031  6.20133E-032
  8.81748E-020  4.50621E-019  2.21568E-018  1.19662E-017  7.66045E-017  5.31099E-016
  3.50579E-015  2.06183E-014  1.05786E-013  4.71797E-013  1.83176E-012  6.20568E-012
  1.83830E-011  4.76907E-011  1.08475E-010  2.16497E-010  3.79353E-010  5.83824E-010
  7.89385E-010  9.37874E-010  9.79210E-010  8.98322E-010  7.23810E-010  5.11698E-010
  3.16737E-010  1.70979E-010  7.98906E-011  3.18735E-011  1.06044E-011  2.84901E-012
  6.40061E-013  2.07533E-013  1.59757E-013  1.32509E-013  8.83504E-014  4.78831E-014
  2.17406E-014  8.43254E-015  2.82586E-015  8.23484E-016  2.09458E-016  4.66047E-017
  9.08215E-018  1.55077E-018  2.31817E-019  3.02408E-020  3.42402E-021  3.44140E-022
  4.16514E-023  1.26902E-023  6.33431E-024  2.98072E-024  1.23024E-024  4.50527E-025
  1.48845E-025  4.51717E-026  1.28559E-026  3.50314E-027  9.26593E-028  2.37852E-028
  5.84273E-029  1.34533E-029  2.84661E-030  5.45133E-031  9.35059E-032
  3.15248E-019  1.58152E-018  7.09566E-018  3.06261E-017  1.45109E-016  8.14278E-016
  4.94666E-015  2.86142E-014  1.47496E-013  6.63352E-013  2.59362E-012  8.82870E-012
  2.62265E-011  6.81309E-011  1.55024E-010  3.09317E-010  5.41656E-010  8.32945E-010
  1.12530E-009  1.33603E-009  1.39420E-009  1.27877E-009  1.03057E-009  7.29117E-010
  4.51999E-010  2.44621E-010  1.14772E-010  4.60921E-011  1.54942E-011  4.22114E-012
  9.44286E-013  2.72919E-013  1.93465E-013  1.61709E-013  1.09439E-013  5.99463E-014
  2.74167E-014  1.06902E-014  3.59694E-015  1.05166E-015  2.68273E-016  5.98528E-017
  1.16956E-017  2.00277E-018  3.00312E-019  3.92896E-020  4.45395E-021  4.46131E-022
  5.35378E-023  1.60669E-023  7.76867E-024  3.51174E-024  1.39322E-024  4.94033E-025
  1.60033E-025  4.84142E-026  1.39931E-026  3.93622E-027  1.08438E-027  2.89702E-028
  7.35226E-029  1.73308E-029  3.72513E-030  7.20581E-031  1.24410E-031
  9.84593E-019  4.96718E-018  2.18725E-017  8.61367E-017  3.26305E-016  1.35609E-015
  6.66766E-015  3.54750E-014  1.79742E-013  8.11719E-013  3.19903E-012  1.09624E-011
  3.27119E-011  8.52014E-011  1.94110E-010  3.87449E-010  6.78381E-010  1.04281E-009
  1.40828E-009  1.67159E-009  1.74444E-009  1.60072E-009  1.29127E-009  9.15023E-010
  5.68617E-010  3.08803E-010  1.45608E-010  5.89015E-011  2.00151E-011  5.53317E-012
  1.23959E-012  3.22332E-013  2.05735E-013  1.72624E-013  1.18720E-013  6.57914E-014
  3.03302E-014  1.18947E-014  4.02049E-015  1.18012E-015  3.02155E-016  6.76674E-017
  1.32773E-017  2.28393E-018  3.43929E-019  4.50995E-020  5.13598E-021  5.58303E-022
  1.00582E-022  3.96607E-023  1.74624E-023  6.73449E-024  2.27904E-024  6.98503E-025
  2.00362E-025  5.55642E-026  1.53255E-026  4.26615E-027  1.19021E-027  3.24618E-028
  8.39694E-029  2.00752E-029  4.35585E-030  8.47548E-031  1.46810E-031
  2.67427E-018  1.36302E-017  6.03442E-017  2.33178E-016  8.05865E-016  2.67895E-015
  9.76333E-015  4.20462E-014  1.95830E-013  8.68712E-013  3.43595E-012  1.18635E-011
  3.56285E-011  9.32041E-011  2.12901E-010  4.25565E-010  7.45653E-010  1.14668E-009
  1.54916E-009  1.83993E-009  1.92206E-009  1.76645E-009  1.42811E-009  1.01500E-009
  6.33179E-010  3.45556E-010  1.63967E-010  6.68856E-011  2.29934E-011  6.45575E-012
  1.45551E-012  3.44460E-013  1.92710E-013  1.61240E-013  1.12836E-013  6.33401E-014
  2.94571E-014  1.16272E-014  3.95128E-015  1.16570E-015  3.00069E-016  6.76182E-017
  1.33648E-017  2.31676E-018  3.50888E-019  4.64569E-020  5.97481E-021  1.26812E-021
  5.42202E-022  2.48149E-022  9.63767E-023  3.15201E-023  8.89006E-024  2.22679E-024
  5.14226E-025  1.14904E-025  2.61645E-026  6.27402E-027  1.57659E-027  4.01068E-028
  9.91003E-029  2.29886E-029  4.88853E-030  9.38237E-031  1.60910E-031
  6.32465E-018  3.25303E-017  1.45480E-016  5.65069E-016  1.91560E-015  5.80860E-015
  1.69425E-014  5.41400E-014  2.04158E-013  8.32078E-013  3.23078E-012  1.11902E-011
  3.38524E-011  8.91239E-011  2.04510E-010  4.10044E-010  7.19985E-010  1.10911E-009
  1.50097E-009  1.78633E-009  1.87091E-009  1.72515E-009  1.40051E-009  1.00042E-009
  6.27813E-010  3.45021E-010  1.65055E-010  6.79996E-011  2.36756E-011  6.75769E-012
  1.53993E-012  3.36374E-013  1.59915E-013  1.31896E-013  9.40551E-014  5.35665E-014
  2.51602E-014  1.00077E-014  3.42511E-015  1.01834E-015  2.64648E-016  6.03688E-017
  1.21062E-017  2.12852E-018  3.30257E-019  5.30377E-020  1.59387E-020  8.61039E-021
  4.52190E-021  1.96834E-021  7.11036E-022  2.17154E-022  5.71492E-023  1.32548E-023
  2.79617E-024  5.60620E-025  1.12121E-025  2.30650E-026  4.87215E-027  1.03345E-027
  2.14919E-028  4.29559E-029  8.10148E-030  1.41631E-030  2.25901E-031
  1.30544E-017  6.76086E-017  3.05094E-016  1.19685E-015  4.07726E-015  1.21226E-014
  3.22453E-014  8.25179E-014  2.31212E-013  7.63444E-013  2.72272E-012  9.25396E-012
  2.80776E-011  7.44709E-011  1.72056E-010  3.46834E-010  6.11608E-010  9.45719E-010
  1.28474E-009  1.53552E-009  1.61629E-009  1.49923E-009  1.22556E-009  8.82380E-010
  5.58625E-010  3.09959E-010  1.49841E-010  6.24588E-011  2.20519E-011  6.40463E-012
  1.48053E-012  3.03559E-013  1.18776E-013  9.46788E-014  6.89067E-014  3.99121E-014
  1.89746E-014  7.62679E-015  2.64061E-015  7.97025E-016  2.11483E-016  4.95617E-017
  1.02480E-017  1.89693E-018  3.93520E-019  1.67908E-019  1.13003E-019  6.90653E-020
  3.45447E-020  1.42689E-020  4.95412E-021  1.46813E-021  3.77076E-022  8.56388E-023
  1.77299E-023  3.49450E-024  6.86874E-025  1.38097E-025  2.81444E-026  5.65940E-027
  1.09677E-027  2.01781E-028  3.48287E-029  5.56993E-030  8.14464E-031
  2.35653E-017  1.22643E-016  5.57241E-016  2.20557E-015  7.58708E-015  2.26615E-014
  5.90761E-014  1.37818E-013  3.09461E-013  7.60667E-013  2.20069E-012  6.87233E-012
  2.04639E-011  5.44597E-011  1.26870E-010  2.57856E-010  4.58053E-010  7.13135E-010
  9.75501E-010  1.17469E-009  1.24692E-009  1.16761E-009  9.64569E-010  7.02445E-010
  4.50113E-010  2.52890E-010  1.23829E-010  5.23125E-011  1.87470E-011  5.54285E-012
  1.30327E-012  2.55626E-013  8.02907E-014  5.98958E-014  4.45787E-014  2.63804E-014
  1.27606E-014  5.22436E-015  1.85405E-015  5.79961E-016  1.61582E-016  4.01613E-017
  9.10533E-018  2.47762E-018  1.41734E-018  1.14815E-018  8.14920E-019  4.70432E-019
  2.23695E-019  8.91610E-020  3.02013E-020  8.79611E-021  2.23142E-021  5.02329E-022
  1.03390E-022  2.03273E-023  4.00448E-024  8.11722E-025  1.67734E-025  3.43238E-026
  6.77247E-027  1.26458E-027  2.20159E-028  3.52377E-029  5.11731E-030
  3.72613E-017  1.94582E-016  8.88427E-016  3.54035E-015  1.22863E-014  3.70480E-014
  9.69848E-014  2.21612E-013  4.53396E-013  8.93718E-013  1.92974E-012  4.90124E-012
  1.34302E-011  3.51202E-011  8.22210E-011  1.68870E-010  3.03340E-010  4.77490E-010
  6.60510E-010  8.04845E-010  8.65311E-010  8.21496E-010  6.88617E-010  5.09124E-010
  3.31248E-010  1.88922E-010  9.38671E-011  4.02302E-011  1.46370E-011  4.40398E-012
  1.05456E-012  2.01639E-013  5.05536E-014  3.37171E-014  2.57706E-014  1.57498E-014
  7.86876E-015  3.36024E-015  1.26754E-015  4.30910E-016  1.32540E-016  3.77914E-017
  1.32787E-017  9.41815E-018  8.91544E-018  7.32013E-018  4.87991E-018  2.67541E-018
  1.22726E-018  4.77276E-019  1.58956E-019  4.57584E-020  1.15149E-020  2.57797E-021
  5.28857E-022  1.03961E-022  2.06001E-023  4.23991E-024  8.98776E-025  1.90077E-025
  3.88566E-026  7.49745E-027  1.34043E-027  2.18656E-028  3.21349E-029
  5.16649E-017  2.70431E-016  1.23895E-015  4.96126E-015  1.73337E-014  5.27232E-014
  1.39304E-013  3.19496E-013  6.39746E-013  1.14800E-012  1.98888E-012  3.78384E-012
  8.47393E-012  2.04698E-011  4.72402E-011  9.78398E-011  1.78330E-010  2.85236E-010
  4.01125E-010  4.97179E-010  5.44067E-010  5.26013E-010  4.49128E-010  3.38152E-010
  2.23887E-010  1.29801E-010  6.54804E-011  2.84683E-011  1.05074E-011  3.21276E-012
  7.83153E-013  1.48302E-013  3.04371E-014  1.73463E-014  1.38066E-014  8.96787E-015
  4.82406E-015  2.27715E-015  9.76123E-016  3.81594E-016  1.38539E-016  6.03197E-017
  4.91271E-017  5.29185E-017  5.00065E-017  3.84646E-017  2.43159E-017  1.28444E-017
  5.74323E-018  2.19450E-018  7.22016E-019  2.06095E-019  5.15586E-020  1.14967E-020
  2.35359E-021  4.63456E-022  9.27435E-023  1.95160E-023  4.27918E-024  9.41768E-025
  2.00225E-025  3.99553E-026  7.32965E-027  1.21720E-027  1.80941E-028
  6.28655E-017  3.29595E-016  1.51359E-015  6.08179E-015  2.13521E-014  6.53815E-014
  1.74231E-013  4.03206E-013  8.09908E-013  1.42091E-012  2.23767E-012  3.41603E-012
  5.76102E-012  1.14732E-011  2.46440E-011  5.06189E-011  9.35690E-011  1.52763E-010
  2.19634E-010  2.78411E-010  3.11566E-010  3.07918E-010  2.68520E-010  2.06214E-010
  1.39029E-010  8.19245E-011  4.19293E-011  1.84690E-011  6.90367E-012  2.14041E-012
  5.30170E-013  1.00616E-013  1.80663E-014  8.93548E-015  7.72078E-015  5.65744E-015
  3.51951E-015  1.95615E-015  9.79956E-016  4.48594E-016  2.31414E-016  2.03061E-016
  2.41742E-016  2.60727E-016  2.30804E-016  1.68075E-016  1.02203E-016  5.25545E-017
  2.30653E-017  8.69977E-018  2.83653E-018  8.04546E-019  2.00370E-019  4.45441E-020
  9.11101E-021  1.80205E-021  3.66295E-022  7.94866E-023  1.81749E-023  4.18082E-024
  9.24439E-025  1.90242E-025  3.56730E-026  6.01014E-027  9.01348E-028
  6.71624E-017  3.52532E-016  1.62163E-015  6.53164E-015  2.30108E-014  7.08044E-014
  1.89940E-013  4.43272E-013  8.98126E-013  1.57950E-012  2.42814E-012  3.36047E-012
  4.54317E-012  6.86720E-012  1.23387E-011  2.38850E-011  4.41821E-011  7.36755E-011
  1.08772E-010  1.41657E-010  1.62697E-010  1.64738E-010  1.46873E-010  1.15039E-010
  7.89064E-011  4.71896E-011  2.44601E-011  1.08949E-011  4.11560E-012  1.29056E-012
  3.24140E-013  6.24882E-014  1.13005E-014  5.94164E-015  5.82827E-015  4.94357E-015
  3.56811E-015  2.24864E-015  1.26556E-015  7.50471E-016  6.78943E-016  8.61885E-016
  1.04558E-015  1.05923E-015  8.86295E-016  6.19590E-016  3.66164E-016  1.84582E-016
  7.98927E-017  2.98420E-017  9.66337E-018  2.72752E-018  6.76891E-019  1.50148E-019
  3.07299E-020  6.12805E-021  1.27494E-021  2.88121E-022  6.91917E-023  1.66645E-023
  3.82246E-024  8.07678E-025  1.54137E-025  2.62542E-026  3.96249E-027
  6.30204E-017  3.31073E-016  1.52477E-015  6.15215E-015  2.17275E-014  6.70902E-014
  1.80860E-013  4.24885E-013  8.68031E-013  1.53928E-012  2.36978E-012  3.19381E-012
  3.89552E-012  4.70659E-012  6.49338E-012  1.07478E-011  1.90601E-011  3.21261E-011
  4.87206E-011  6.53481E-011  7.71712E-011  8.01084E-011  7.29818E-011  5.82243E-011
  4.05554E-011  2.45650E-011  1.28686E-011  5.78420E-012  2.20352E-012  6.97383E-013
  1.77749E-013  3.61067E-014  8.67334E-015  6.36537E-015  6.64587E-015  5.96554E-015
  4.55821E-015  3.06482E-015  2.06180E-015  1.88786E-015  2.45486E-015  3.27067E-015
  3.75104E-015  3.58722E-015  2.87456E-015  1.94897E-015  1.12733E-015  5.59775E-016
  2.39728E-016  8.88751E-017  2.86258E-017  8.04826E-018  1.99164E-018  4.41141E-019
  9.05091E-020  1.82894E-020  3.93159E-021  9.34660E-022  2.36885E-022  5.96604E-023
  1.41330E-023  3.05093E-024  5.90078E-025  1.01302E-025  1.53551E-026
  5.19482E-017  2.73085E-016  1.25886E-015  5.08578E-015  1.79940E-014  5.57037E-014
  1.50703E-013  3.55798E-013  7.31721E-013  1.30820E-012  2.02991E-012  2.73608E-012
  3.23711E-012  3.49830E-012  3.83546E-012  4.95782E-012  7.73921E-012  1.27413E-011
  1.96799E-011  2.71570E-011  3.29759E-011  3.50749E-011  3.26125E-011  2.64553E-011
  1.86766E-011  1.14356E-011  6.04338E-012  2.73648E-012  1.04969E-012  3.35295E-013
  8.79352E-014  2.10875E-014  9.08656E-015  8.80617E-015  9.03567E-015  8.03685E-015
  6.29367E-015  4.78489E-015  4.46915E-015  5.76581E-015  8.16450E-015  1.04096E-014
  1.12672E-014  1.02907E-014  7.97603E-015  5.28129E-015  3.00402E-015  1.47402E-015
  6.25947E-016  2.30662E-016  7.39673E-017  2.07270E-017  5.11639E-018  1.13235E-018
  2.33439E-019  4.81086E-020  1.08022E-020  2.72583E-021  7.30250E-022  1.91571E-022
  4.66114E-023  1.02295E-023  1.99774E-024  3.44799E-025  5.24034E-026
  3.76230E-017  1.97884E-016  9.12861E-016  3.69164E-015  1.30794E-014  4.05674E-014
  1.10045E-013  2.60769E-013  5.39006E-013  9.70119E-013  1.51753E-012  2.06049E-012
  2.43315E-012  2.53401E-012  2.44900E-012  2.49373E-012  3.11384E-012  4.66276E-012
  7.14725E-012  1.00770E-011  1.25590E-011  1.36743E-011  1.29616E-011  1.06772E-011
  7.62933E-012  4.71583E-012  2.51099E-012  1.14421E-012  4.41980E-013  1.43600E-013
  4.10400E-014  1.46954E-014  1.12969E-014  1.20981E-014  1.20985E-014  1.08172E-014
  9.27452E-015  9.05394E-015  1.15106E-014  1.67723E-014  2.31875E-014  2.79699E-014
  2.88345E-014  2.53846E-014  1.91561E-014  1.24424E-014  6.98009E-015  3.39107E-015
  1.42971E-015  5.24082E-016  1.67390E-016  4.67555E-017  1.15130E-017  2.54730E-018
  5.29125E-019  1.12087E-019  2.65905E-020  7.16700E-021  2.02540E-021  5.50276E-022
  1.36735E-022  3.03741E-023  5.97136E-024  1.03410E-024  1.57392E-025
  2.39425E-017  1.25986E-016  5.81538E-016  2.35367E-015  8.34818E-015  2.59318E-014
  7.04884E-014  1.67503E-013  3.47563E-013  6.28825E-013  9.90374E-013  1.35559E-012
  1.61140E-012  1.66967E-012  1.53832E-012  1.34963E-012  1.31573E-012  1.62730E-012
  2.34128E-012  3.31200E-012  4.21694E-012  4.69473E-012  4.53456E-012  3.79158E-012
  2.74082E-012  1.70938E-012  9.16644E-013  4.20483E-013  1.64415E-013  5.62273E-014
  2.05340E-014  1.31629E-014  1.38689E-014  1.52072E-014  1.53111E-014  1.47573E-014
  1.54466E-014  1.97635E-014  2.91941E-014  4.27229E-014  5.63300E-014  6.46405E-014
  6.39948E-014  5.46382E-014  4.03060E-014  2.57455E-014  1.42660E-014  6.86798E-015
  2.87609E-015  1.04886E-015  3.33615E-016  9.28520E-017  2.27971E-017  5.04369E-018
  1.05896E-018  2.32639E-019  5.89215E-020  1.70007E-020  5.04188E-021  1.40937E-021
  3.55779E-022  7.97036E-023  1.57364E-023  2.73034E-024  4.15793E-025
  1.33888E-017  7.04803E-017  3.25500E-016  1.31832E-015  4.68024E-015  1.45560E-014
  3.96318E-014  9.43876E-014  1.96441E-013  3.56861E-013  5.65119E-013  7.78983E-013
  9.33501E-013  9.72711E-013  8.87069E-013  7.29116E-013  5.93425E-013  5.71587E-013
  7.05820E-013  9.62055E-013  1.23728E-012  1.40556E-012  1.38374E-012  1.17514E-012
  8.59816E-013  5.41296E-013  2.92574E-013  1.35661E-013  5.49375E-014  2.20307E-014
  1.29684E-014  1.31845E-014  1.55974E-014  1.75367E-014  1.89336E-014  2.16233E-014
  2.87737E-014  4.35431E-014  6.67542E-014  9.46949E-014  1.19185E-013  1.31070E-013
  1.25361E-013  1.04197E-013  7.52997E-014  4.73482E-014  2.59242E-014  1.23665E-014
  5.14201E-015  1.86452E-015  5.90152E-016  1.63503E-016  3.99841E-017  8.84349E-018
  1.88276E-018  4.32801E-019  1.17907E-019  3.63309E-020  1.12259E-020  3.20795E-021
  8.19035E-022  1.84516E-022  3.65219E-023  6.34198E-024  9.65733E-025
  6.57933E-018  3.46473E-017  1.60089E-016  6.48782E-016  2.30514E-015  7.17677E-015
  1.95674E-014  4.66876E-014  9.74047E-014  1.77527E-013  2.82364E-013  3.91496E-013
  4.72653E-013  4.96562E-013  4.54701E-013  3.66887E-013  2.72504E-013  2.11343E-013
  2.05489E-013  2.50101E-013  3.16038E-013  3.64126E-013  3.65423E-013  3.15666E-013
  2.34144E-013  1.49050E-013  8.15210E-014  3.88573E-014  1.75983E-014  1.02596E-014
  1.01287E-014  1.28023E-014  1.60008E-014  1.92989E-014  2.42632E-014  3.45184E-014
  5.48810E-014  8.88991E-014  1.35232E-013  1.85102E-013  2.23872E-013  2.37527E-013
  2.20470E-013  1.78841E-013  1.26742E-013  7.84626E-014  4.24297E-014  2.00398E-014
  8.26534E-015  2.97654E-015  9.36244E-016  2.57790E-016  6.26801E-017  1.38447E-017
  2.99635E-018  7.26023E-019  2.13300E-019  6.97355E-020  2.22723E-020  6.46965E-021
  1.66471E-021  3.76340E-022  7.45836E-023  1.29526E-023  1.97144E-024
  2.84119E-018  1.49671E-017  6.91869E-017  2.80550E-016  9.97532E-016  3.10863E-015
  8.48599E-015  2.02795E-014  4.23966E-014  7.74809E-014  1.23680E-013  1.72306E-013
  2.09349E-013  2.21711E-013  2.04732E-013  1.65466E-013  1.19103E-013  8.13375E-014
  6.16865E-014  6.06502E-014  7.08624E-014  8.13100E-014  8.29753E-014  7.30345E-014
  5.50700E-014  3.56048E-014  1.99802E-014  1.03753E-014  6.31467E-015  6.17217E-015
  8.29223E-015  1.14925E-014  1.54629E-014  2.14778E-014  3.32164E-014  5.68350E-014
  9.91406E-014  1.63335E-013  2.43768E-013  3.23551E-013  3.78982E-013  3.90417E-013
  3.53147E-013  2.80213E-013  1.94918E-013  1.18799E-013  6.34087E-014  2.96217E-014
  1.21034E-014  4.32248E-015  1.34879E-015  3.68331E-016  8.88276E-017  1.95530E-017
  4.30535E-018  1.10336E-018  3.48428E-019  1.19759E-019  3.92357E-020  1.15316E-020
  2.98248E-021  6.75565E-022  1.33936E-022  2.32513E-023  3.53638E-024
  1.07821E-018  5.68178E-018  2.62757E-017  1.06604E-016  3.79305E-016  1.18307E-015
  3.23312E-015  7.73730E-015  1.62050E-014  2.96842E-014  4.75282E-014  6.64799E-014
  8.12036E-014  8.66078E-014  8.06870E-014  6.57760E-014  4.72384E-014  3.06805E-014
  1.96422E-014  1.47951E-014  1.44421E-014  1.57391E-014  1.61393E-014  1.44771E-014
  1.11483E-014  7.41446E-015  4.47539E-015  2.95920E-015  2.94225E-015  4.19922E-015
  6.44556E-015  9.67141E-015  1.48605E-014  2.51803E-014  4.70958E-014  9.00587E-014
  1.63145E-013  2.68325E-013  3.93309E-013  5.09957E-013  5.83043E-013  5.86925E-013
  5.19740E-013  4.04588E-013  2.76689E-013  1.66130E-013  8.75139E-014  4.04128E-014
  1.63430E-014  5.78085E-015  1.78672E-015  4.82941E-016  1.15211E-016  2.51954E-017
  5.63231E-018  1.52295E-018  5.12393E-019  1.83266E-019  6.11851E-020  1.81298E-020
  4.70409E-021  1.06651E-021  2.11407E-022  3.66755E-023  5.57329E-024
  3.59572E-019  1.89544E-018  8.76914E-018  3.55961E-017  1.26735E-016  3.95615E-016
  1.08226E-015  2.59336E-015  5.44040E-015  9.98637E-015  1.60318E-014  2.25013E-014
  2.76087E-014  2.96232E-014  2.78195E-014  2.29051E-014  1.65935E-014  1.06881E-014
  6.34751E-015  3.87080E-015  2.89054E-015  2.71981E-015  2.70032E-015  2.45358E-015
  1.94899E-015  1.38964E-015  1.03438E-015  1.08287E-015  1.65185E-015  2.80842E-015
  4.70173E-015  7.99771E-015  1.48895E-014  3.06712E-014  6.50442E-014  1.31228E-013
  2.40686E-013  3.93476E-013  5.69030E-013  7.25898E-013  8.15920E-013  8.07607E-013
  7.03634E-013  5.39389E-013  3.63631E-013  2.15465E-013  1.12135E-013  5.12093E-014
  2.04958E-014  7.17777E-015  2.19576E-015  5.86736E-016  1.38177E-016  2.99124E-017
  6.75095E-018  1.90885E-018  6.75621E-019  2.48978E-019  8.42551E-020  2.51037E-020
  6.52594E-021  1.47991E-021  2.93201E-022  5.08233E-023  7.71612E-024
  1.05379E-019  5.55666E-019  2.57178E-018  1.04447E-017  3.72102E-017  1.16245E-016
  3.18316E-016  7.63685E-016  1.60450E-015  2.95076E-015  4.74826E-015  6.68434E-015
  8.23314E-015  8.87862E-015  8.39476E-015  6.97512E-015  5.11012E-015  3.31927E-015
  1.93840E-015  1.06520E-015  6.22368E-016  4.52674E-016  3.99368E-016  3.59571E-016
  3.03774E-016  2.63134E-016  3.02852E-016  5.01815E-016  9.47528E-016  1.77205E-015
  3.33996E-015  6.83609E-015  1.55448E-014  3.67641E-014  8.32669E-014  1.71819E-013
  3.16024E-013  5.13857E-013  7.36570E-013  9.29906E-013  1.03368E-012  1.01155E-012
  8.71297E-013  6.60429E-013  4.40376E-013  2.58203E-013  1.33032E-013  6.01727E-014
  2.38616E-014  8.27977E-015  2.50818E-015  6.62684E-016  1.53957E-016  3.28886E-017
  7.43191E-018  2.16667E-018  7.95305E-019  2.99362E-019  1.02264E-019  3.05811E-020
  7.95799E-021  1.80434E-021  3.57229E-022  6.18667E-023  9.38412E-024
  2.71396E-020  1.43152E-019  6.62802E-019  2.69312E-018  9.60026E-018  3.00139E-017
  8.22637E-017  1.97589E-016  4.15722E-016  7.65871E-016  1.23507E-015  1.74330E-015
  2.15441E-015  2.33324E-015  2.21851E-015  1.85746E-015  1.37499E-015  9.04388E-016
  5.32099E-016  2.84499E-016  1.45548E-016  8.10516E-017  5.66145E-017  4.83567E-017
  4.79415E-017  6.32187E-017  1.16951E-016  2.46951E-016  5.16996E-016  1.08114E-015
  2.43265E-015  6.10352E-015  1.61227E-014  4.11511E-014  9.60334E-014  1.99888E-013
  3.67637E-013  5.95628E-013  8.49318E-013  1.06569E-012  1.17670E-012  1.14334E-012
  9.77567E-013  7.35397E-013  4.86638E-013  2.83166E-013  1.44801E-013  6.50130E-014
  2.55918E-014  8.81328E-015  2.64789E-015  6.92756E-016  1.58924E-016  3.34440E-017
  7.49862E-018  2.21741E-018  8.32453E-019  3.17786E-019  1.09256E-019  3.27498E-020
  8.52647E-021  1.93247E-021  3.82301E-022  6.61498E-023  1.00250E-023
  6.14234E-021  3.24084E-020  1.50109E-019  6.10212E-019  2.17651E-018  6.80948E-018
  1.86804E-017  4.49177E-017  9.46324E-017  1.74624E-016  2.82165E-016  3.99238E-016
  4.94839E-016  5.37864E-016  5.13778E-016  4.32795E-016  3.23088E-016  2.14984E-016
  1.28230E-016  6.89694E-017  3.39655E-017  1.62260E-017  8.84510E-018  7.12933E-018
  9.93231E-018  2.08182E-017  4.96337E-017  1.16667E-016  2.71142E-016  6.70726E-016
  1.85370E-015  5.46444E-015  1.57346E-014  4.16311E-014  9.83815E-014  2.05425E-013
  3.77644E-013  6.10622E-013  8.68289E-013  1.08592E-012  1.19459E-012  1.15600E-012
  9.84045E-013  7.36827E-013  4.85218E-013  2.80928E-013  1.42925E-013  6.38384E-014
  2.49965E-014  8.56049E-015  2.55604E-015  6.63652E-016  1.50655E-016  3.12310E-017
  6.89468E-018  2.03582E-018  7.72194E-019  2.97296E-019  1.02646E-019  3.08167E-020
  8.02456E-021  1.81782E-021  3.59343E-022  6.21247E-023  9.40723E-024
  1.22164E-021  6.44750E-021  2.98743E-020  1.21498E-019  4.33604E-019  1.35753E-018
  3.72729E-018  8.97179E-018  1.89259E-017  3.49775E-017  5.66231E-017  8.02942E-017
  9.97834E-017  1.08799E-016  1.04321E-016  8.82968E-017  6.63360E-017  4.45404E-017
  2.69055E-017  1.46866E-017  7.27029E-018  3.33721E-018  1.63971E-018  1.43912E-018
  2.90103E-018  7.70812E-018  2.03668E-017  5.26870E-017  1.43328E-016  4.35449E-016
  1.42944E-015  4.64092E-015  1.39322E-014  3.74376E-014  8.89207E-014  1.85895E-013
  3.41661E-013  5.51967E-013  7.83921E-013  9.78903E-013  1.07490E-012  1.03798E-012
  8.81481E-013  6.58295E-013  4.32267E-013  2.49510E-013  1.26534E-013  5.63288E-014
  2.19789E-014  7.49893E-015  2.22961E-015  5.75804E-016  1.29670E-016  2.65136E-017
  5.73366E-018  1.66875E-018  6.33137E-019  2.44794E-019  8.47503E-020  2.54708E-020
  6.63265E-021  1.50176E-021  2.96650E-022  5.12461E-023  7.75416E-024
  2.13514E-022  1.12719E-021  5.22463E-021  2.12577E-020  7.59059E-020  2.37805E-019
  6.53465E-019  1.57451E-018  3.32544E-018  6.15485E-018  9.98109E-018  1.41826E-017
  1.76671E-017  1.93160E-017  1.85791E-017  1.57832E-017  1.19121E-017  8.04889E-018
  4.90816E-018  2.71662E-018  1.36855E-018  6.39347E-019  3.32287E-019  3.74784E-019
  9.46014E-019  2.75944E-018  7.93869E-018  2.37536E-017  7.91692E-017  2.88603E-016
  1.05490E-015  3.59234E-015  1.09816E-014  2.96958E-014  7.06775E-014  1.47845E-013
  2.71750E-013  4.38957E-013  6.23216E-013  7.77830E-013  8.53505E-013  8.23437E-013
  6.98500E-013  5.20951E-013  3.41561E-013  1.96819E-013  9.96283E-014  4.42626E-014
  1.72338E-014  5.86632E-015  1.73958E-015  4.47703E-016  1.00250E-016  2.02569E-017
  4.28036E-018  1.21627E-018  4.57972E-019  1.77251E-019  6.14701E-020  1.84881E-020
  4.81424E-021  1.08954E-021  2.15084E-022  3.71299E-023  5.61447E-024
  3.27932E-023  1.73169E-022  8.02923E-022  3.26825E-021  1.16762E-020  3.66037E-020
  1.00663E-019  2.42777E-019  5.13351E-019  9.51448E-019  1.54546E-018  2.20021E-018
  2.74673E-018  3.01038E-018  2.90317E-018  2.47327E-018  1.87257E-018  1.27035E-018
  7.79343E-019  4.35793E-019  2.23586E-019  1.09014E-019  6.67143E-020  1.02159E-019
  2.94795E-019  9.30318E-019  3.05672E-018  1.11518E-017  4.50013E-017  1.84800E-016
  7.13278E-016  2.48031E-015  7.63803E-015  2.07058E-014  4.93261E-014  1.03228E-013
  1.89801E-013  3.06659E-013  4.35453E-013  5.43511E-013  5.96339E-013  5.75199E-013
  4.87738E-013  3.63566E-013  2.38206E-013  1.37147E-013  6.93553E-014  3.07792E-014
  1.19696E-014  4.06905E-015  1.20481E-015  3.09449E-016  6.90273E-017  1.38119E-017
  2.85035E-018  7.85735E-019  2.91854E-019  1.12799E-019  3.91563E-020  1.17839E-020
  3.06852E-021  6.94198E-022  1.36965E-022  2.36300E-023  3.57105E-024
  4.42598E-024  2.33779E-023  1.08430E-022  4.41534E-022  1.57821E-021  4.95057E-021
  1.36246E-020  3.28896E-020  6.96217E-020  1.29207E-019  2.10198E-019  2.99785E-019
  3.75000E-019  4.11889E-019  3.98117E-019  3.39916E-019  2.57903E-019  1.75350E-019
  1.07922E-019  6.07477E-020  3.17022E-020  1.64635E-020  1.28725E-020  2.64529E-020
  8.56913E-020  3.06247E-019  1.21880E-018  5.42465E-018  2.49639E-017  1.09078E-016
  4.31277E-016  1.51234E-015  4.67017E-015  1.26729E-014  3.02056E-014  6.32411E-014
  1.16330E-013  1.88035E-013  2.67113E-013  3.33506E-013  3.66009E-013  3.53082E-013
  2.99402E-013  2.23157E-013  1.46180E-013  8.41360E-014  4.25292E-014  1.88642E-014
  7.33168E-015  2.49079E-015  7.36974E-016  1.89094E-016  4.20782E-017  8.35298E-018
  1.68490E-018  4.48879E-019  1.63716E-019  6.30659E-020  2.19027E-020  6.59508E-021
  1.71748E-021  3.88444E-022  7.66052E-023  1.32097E-023  1.99530E-024
  5.24927E-025  2.77332E-024  1.28669E-023  5.24148E-023  1.87439E-022  5.88302E-022
  1.62024E-021  3.91461E-021  8.29521E-021  1.54137E-020  2.51120E-020  3.58746E-020
  4.49588E-020  4.94792E-020  4.79191E-020  4.09865E-020  3.11406E-020  2.11933E-020
  1.30597E-020  7.38157E-021  3.92447E-021  2.24336E-021  2.40692E-021  6.43690E-021
  2.40619E-020  1.03604E-019  5.06185E-019  2.60244E-018  1.28537E-017  5.77485E-017
  2.30540E-016  8.10906E-016  2.50657E-015  6.80486E-015  1.62257E-014  3.39868E-014
  6.25484E-014  1.01154E-013  1.43764E-013  1.79577E-013  1.97154E-013  1.90250E-013
  1.61363E-013  1.20287E-013  7.87993E-014  4.53526E-014  2.29223E-014  1.01656E-014
  3.95008E-015  1.34167E-015  3.96891E-016  1.01800E-016  2.26210E-017  4.46208E-018
  8.81073E-019  2.26409E-019  8.07930E-020  3.09723E-020  1.07578E-020  3.24102E-021
  8.44165E-022  1.90894E-022  3.76333E-023  6.48674E-024  9.79399E-025
  5.47074E-026  2.89098E-025  1.34166E-024  5.46733E-024  1.95602E-023  6.14257E-023
  1.69285E-022  4.09339E-022  8.68256E-022  1.61523E-021  2.63513E-021  3.77038E-021
  4.73328E-021  5.21867E-021  5.06302E-021  4.33695E-021  3.29814E-021  2.24507E-021
  1.38354E-021  7.84749E-022  4.28589E-022  2.85564E-022  4.43117E-022  1.51569E-021
  6.88594E-021  3.66341E-020  2.09572E-019  1.16786E-018  5.95744E-018  2.70662E-017
  1.08424E-016  3.81740E-016  1.18038E-015  3.20537E-015  7.64571E-015  1.60220E-014
  2.95008E-014  4.77331E-014  6.78742E-014  8.48224E-014  9.31649E-014  8.99363E-014
  7.63049E-014  5.68958E-014  3.72790E-014  2.14584E-014  1.08463E-014  4.81025E-015
  1.86916E-015  6.34901E-016  1.87839E-016  4.81845E-017  1.06996E-017  2.09992E-018
  4.06632E-019  1.00720E-019  3.50656E-020  1.33600E-020  4.63963E-021  1.39859E-021
  3.64379E-022  8.23941E-023  1.62394E-023  2.79821E-024  4.22341E-025
  5.01007E-027  2.64809E-026  1.22926E-025  5.01093E-025  1.79346E-024  5.63496E-024
  1.55393E-023  3.76032E-023  7.98339E-023  1.48678E-022  2.42867E-022  3.48004E-022
  4.37582E-022  4.83265E-022  4.69605E-022  4.02778E-022  3.06507E-022  2.08612E-022
  1.28533E-022  7.33149E-023  4.19875E-023  3.55716E-023  8.19977E-023  3.62777E-022
  2.06388E-021  1.30540E-020  8.18719E-020  4.73737E-019  2.44844E-018  1.11679E-017
  4.47809E-017  1.57697E-016  4.87678E-016  1.32462E-015  3.16064E-015  6.62603E-015
  1.22060E-014  1.97590E-014  2.81095E-014  3.51444E-014  3.86173E-014  3.72934E-014
  3.16517E-014  2.36076E-014  1.54718E-014  8.90760E-015  4.50312E-015  1.99737E-015
  7.76249E-016  2.63726E-016  7.80505E-017  2.00294E-017  4.44678E-018  8.69267E-019
  1.65383E-019  3.94913E-020  1.33830E-020  5.06154E-021  1.75706E-021  5.29983E-022
  1.38131E-022  3.12362E-023  6.15557E-024  1.06040E-024  1.60005E-025
  4.03164E-028  2.13133E-027  9.89607E-027  4.03522E-026  1.44479E-025  4.54155E-025
  1.25312E-024  3.03452E-024  6.44793E-024  1.20204E-023  1.96586E-023  2.82069E-023
  3.55204E-023  3.92899E-023  3.82360E-023  3.28335E-023  2.50003E-023  1.70137E-023
  1.04895E-023  6.05645E-024  3.79301E-024  4.56375E-024  1.57634E-023  9.12748E-023
  6.30365E-022  4.43232E-021  2.90537E-020  1.70736E-019  8.86522E-019  4.04792E-018
  1.62330E-017  5.71643E-017  1.76796E-016  4.80313E-016  1.14643E-015  2.40430E-015
  4.43085E-015  7.17571E-015  1.02127E-014  1.27738E-014  1.40416E-014  1.35651E-014
  1.15168E-014  8.59240E-015  5.63269E-015  3.24363E-015  1.64010E-015  7.27611E-016
  2.82838E-016  9.61217E-017  2.84605E-017  7.30785E-018  1.62271E-018  3.16229E-019
  5.92200E-020  1.36424E-020  4.49145E-021  1.68431E-021  5.84322E-022  1.76369E-022
  4.59897E-023  1.04016E-023  2.04968E-024  3.53032E-025  5.32578E-026
  2.85067E-029  1.50725E-028  6.99979E-028  2.85498E-027  1.02255E-026  3.21561E-026
  8.87720E-026  2.15104E-025  4.57418E-025  8.53515E-025  1.39738E-024  2.00751E-024
  2.53149E-024  2.80419E-024  2.73275E-024  2.34929E-024  1.78998E-024  1.21857E-024
  7.53613E-025  4.46928E-025  3.30647E-025  6.33434E-025  3.24020E-024  2.37107E-023
  1.85542E-022  1.37501E-021  9.18164E-021  5.42570E-020  2.82070E-019  1.28800E-018
  5.16441E-018  1.81856E-017  5.62492E-017  1.52848E-016  3.64929E-016  7.65593E-016
  1.41141E-015  2.28662E-015  3.25559E-015  4.07351E-015  4.47934E-015  4.32875E-015
  3.67623E-015  2.74350E-015  1.79893E-015  1.03616E-015  5.24032E-016  2.32530E-016
  9.04129E-017  3.07376E-017  9.10588E-018  2.33980E-018  5.19781E-019  1.01052E-019
  1.86589E-020  4.15132E-021  1.32558E-021  4.92327E-022  1.70652E-022  5.15458E-023
  1.34490E-023  3.04258E-024  5.99569E-025  1.03258E-025  1.55749E-026
  1.77101E-030  9.36510E-030  4.34998E-029  1.77460E-028  6.35774E-028  2.00004E-027
  5.52390E-027  1.33925E-026  2.84984E-026  5.32201E-026  8.72173E-026  1.25439E-025
  1.58379E-025  1.75673E-025  1.71421E-025  1.47534E-025  1.12507E-025  7.66980E-026
  4.78281E-026  3.00202E-026  2.98274E-026  9.84493E-026  7.02961E-025  6.02090E-024
  5.02546E-023  3.80941E-022  2.56109E-021  1.51572E-020  7.88002E-020  3.59730E-019
  1.44215E-018  5.07819E-018  1.57090E-017  4.26951E-017  1.01962E-016  2.13972E-016
  3.94594E-016  6.39484E-016  9.10761E-016  1.13993E-015  1.25388E-015  1.21207E-015
  1.02963E-015  7.68583E-016  5.04079E-016  2.90405E-016  1.46901E-016  6.51994E-017
  2.53579E-017  8.62425E-018  2.55637E-018  6.57394E-019  1.46131E-019  2.83591E-020
  5.17126E-021  1.11262E-021  3.44084E-022  1.26420E-022  4.37713E-023  1.32313E-023
  3.45458E-024  7.81811E-025  1.54080E-025  2.65347E-026  4.00192E-027
  9.66507E-032  5.11218E-031  2.37484E-030  9.68996E-030  3.47234E-029  1.09265E-028
  3.01893E-028  7.32269E-028  1.55914E-027  2.91372E-027  4.77907E-027  6.88025E-027
  8.69675E-027  9.65812E-027  9.43603E-027  8.13066E-027  6.20831E-027  4.24670E-027
  2.69849E-027  1.90392E-027  3.03425E-027  1.69710E-026  1.52349E-025  1.42030E-024
  1.21995E-023  9.32690E-023  6.28280E-022  3.71850E-021  1.93255E-020  8.81985E-020
  3.53544E-019  1.24495E-018  3.85160E-018  1.04701E-017  2.50100E-017  5.24980E-017
  9.68392E-017  1.56982E-016  2.23636E-016  2.79983E-016  3.08048E-016  2.97849E-016
  2.53076E-016  1.88953E-016  1.23951E-016  7.14230E-017  3.61363E-017  1.60420E-017
  6.24093E-018  2.12340E-018  6.29788E-019  1.62093E-019  3.60596E-020  6.98894E-021
  1.26041E-021  2.62637E-022  7.85641E-023  2.85201E-023  9.86093E-024  2.98315E-024
  7.79474E-025  1.76482E-025  3.47872E-026  5.99099E-027  9.03498E-028
  4.63445E-033  2.45086E-032  1.13890E-031  4.64750E-031  1.66566E-030  5.24251E-030
  1.44887E-029  3.51566E-029  7.48900E-029  1.40036E-028  2.29851E-028  3.31190E-028
  4.19042E-028  4.65876E-028  4.55699E-028  3.93170E-028  3.00834E-028  2.07276E-028
  1.37112E-028  1.22272E-028  3.66604E-028  3.05267E-027  3.11278E-026  3.01772E-025
  2.62141E-024  2.00942E-023  1.35379E-022  8.00934E-022  4.16104E-021  1.89864E-020
  7.61021E-020  2.67993E-019  8.29211E-019  2.25450E-018  5.38639E-018  1.13089E-017
  2.08654E-017  3.38317E-017  4.82076E-017  6.03673E-017  6.64327E-017  6.42465E-017
  5.45996E-017  4.07730E-017  2.67513E-017  1.54174E-017  7.80179E-018  3.46417E-018
  1.34806E-018  4.58847E-019  1.36175E-019  3.50792E-020  7.81077E-021  1.51254E-021
  2.70133E-022  5.46021E-023  1.57820E-023  5.65337E-024  1.95131E-024  5.90787E-025
  1.54500E-025  3.49985E-026  6.90044E-027  1.18847E-027  1.79229E-028
  1.96211E-034  1.03228E-033  4.79530E-033  1.95660E-032  7.01656E-032  2.20865E-031
  6.10512E-031  1.48176E-030  3.15749E-030  5.90680E-030  9.70067E-030  1.39873E-029
  1.77126E-029  1.97117E-029  1.93037E-029  1.66812E-029  1.28090E-029  8.95708E-030
  6.45041E-030  8.86508E-030  5.06259E-029  5.32757E-028  5.77373E-027  5.68844E-026
  4.95998E-025  3.80341E-024  2.56138E-023  1.51472E-022  7.86702E-022  3.58914E-021
  1.43859E-020  5.06627E-020  1.56776E-019  4.26314E-019  1.01871E-018  2.13920E-018
  3.94767E-018  6.40208E-018  9.12419E-018  1.14278E-017  1.25782E-017  1.21664E-017
  1.03413E-017  7.72371E-018  5.06833E-018  2.92143E-018  1.47861E-018  6.56665E-019
  2.55607E-019  8.70369E-020  2.58465E-020  6.66413E-021  1.48529E-021  2.87479E-022
  5.09061E-023  9.99788E-024  2.78966E-024  9.84768E-025  3.39189E-025  1.02777E-025
  2.69024E-026  6.09774E-027  1.20262E-027  2.07153E-028  3.12408E-029
  7.25476E-036  3.84092E-035  1.78688E-034  7.23622E-034  2.59299E-033  8.16864E-033
  2.25807E-032  5.48115E-032  1.16820E-031  2.18602E-031  3.59158E-031  5.18160E-031
  6.56638E-031  7.31446E-031  7.17188E-031  6.21125E-031  4.80027E-031  3.46007E-031
  2.98344E-031  7.90059E-031  7.25858E-030  8.57125E-029  9.53678E-028  9.45122E-027
  8.24734E-026  6.32184E-025  4.25532E-024  2.51555E-023  1.30624E-022  5.95893E-022
  2.38845E-021  8.41198E-021  2.60336E-020  7.08012E-020  1.69209E-019  3.55379E-019
  6.55917E-019  1.06389E-018  1.51649E-018  1.89964E-018  2.09120E-018  2.02302E-018
  1.71978E-018  1.28464E-018  8.43099E-019  4.86036E-019  2.46031E-019  1.09286E-019
  4.25505E-020  1.44946E-020  4.30698E-021  1.11150E-021  2.47988E-022  4.79881E-023
  8.43466E-024  1.61232E-024  4.33984E-025  1.50758E-025  5.17957E-026  1.57066E-026
  4.11534E-027  9.33405E-028  1.84156E-028  3.17264E-029  4.78492E-030
  2.35555E-037  1.24671E-036  5.79784E-036  2.36915E-035  8.50627E-035  2.64829E-034
  7.31704E-034  1.77893E-033  3.79164E-033  7.09630E-033  1.16624E-032  1.68332E-032
  2.13466E-032  2.38033E-032  2.33789E-032  2.03201E-032  1.58985E-032  1.22052E-032
  1.51680E-032  8.33745E-032  9.95334E-031  1.23702E-029  1.39075E-028  1.38055E-027
  1.20440E-026  9.22725E-026  6.20839E-025  3.66915E-024  1.90501E-023  8.69015E-023
  3.48326E-022  1.22686E-021  3.79729E-021  1.03282E-020  2.46867E-020  5.18544E-020
  9.57191E-020  1.55276E-019  2.21361E-019  2.77325E-019  3.05328E-019  2.95409E-019
  2.51157E-019  1.87631E-019  1.23154E-019  7.10052E-020  3.59477E-020  1.59706E-020
  6.21972E-021  2.11954E-021  6.30190E-022  1.62781E-022  3.63577E-023  7.03596E-024
  1.22873E-024  2.29001E-025  5.94301E-026  2.02860E-026  6.94875E-027  2.10870E-027
  5.53082E-028  1.25535E-028  2.47776E-029  4.26956E-030  6.43929E-031
  6.80753E-039  3.60741E-038  1.65126E-037  6.74406E-037  2.42008E-036  7.63017E-036
  2.11364E-035  5.14418E-035  1.07592E-034  2.01163E-034  3.32129E-034  4.79645E-034
  6.08778E-034  6.79700E-034  6.69464E-034  5.85497E-034  4.69024E-034  4.11641E-034
  9.54726E-034  9.24663E-033  1.24551E-031  1.58137E-030  1.78432E-029  1.77137E-028
  1.54456E-027  1.18279E-026  7.95568E-026  4.70095E-025  2.44053E-024  1.11329E-023
  4.46253E-023  1.57188E-022  4.86555E-022  1.32350E-021  3.16377E-021  6.64619E-021
  1.22696E-020  1.99059E-020  2.83809E-020  3.55598E-020  3.91544E-020  3.78861E-020
  3.22139E-020  2.40682E-020  1.57990E-020  9.10997E-021  4.61267E-021  2.04962E-021
  7.98415E-022  2.72185E-022  8.09754E-023  2.09352E-023  4.68122E-024  9.06160E-025
  1.57371E-025  2.86452E-026  7.16511E-027  2.39957E-027  8.19041E-028  2.48718E-028
  6.53058E-029  1.48342E-029  2.92925E-030  5.04816E-031  7.61545E-032
  0.00000E+000  9.07087E-040  4.22423E-039  1.72878E-038  6.04065E-038  1.90329E-037
  5.26886E-037  1.28153E-036  2.73879E-036  5.14316E-036  8.48754E-036  1.18989E-035
  1.50807E-035  1.70733E-035  1.69037E-035  1.49578E-035  1.25579E-035  1.46606E-035
  7.40005E-035  9.83439E-034  1.39099E-032  1.78113E-031  2.01149E-030  1.99607E-029
  1.73964E-028  1.33170E-027  8.95533E-027  5.29103E-026  2.74675E-025  1.25299E-024
  5.02267E-024  1.76928E-023  5.47696E-023  1.48993E-022  3.56190E-022  7.48320E-022
  1.38161E-021  2.24168E-021  3.19635E-021  4.00520E-021  4.41043E-021  4.26792E-021
  3.62923E-021  2.71174E-021  1.78021E-021  1.02659E-021  5.19855E-022  2.31031E-022
  9.00175E-023  3.06988E-023  9.13831E-024  2.36472E-024  5.29369E-025  1.02519E-025
  1.77201E-026  3.15557E-027  7.60665E-028  2.49542E-028  8.48232E-029  2.57735E-029
  6.77494E-030  1.54020E-030  3.04234E-031  5.24555E-032  7.92716E-033
  0.00000E+000  0.00000E+000  0.00000E+000  3.82021E-040  1.37396E-039  4.34263E-039
  1.15246E-038  2.80217E-038  5.98805E-038  1.12480E-037  1.85766E-037  2.69840E-037
  3.44897E-037  3.88130E-037  3.84866E-037  3.47262E-037  3.14450E-037  6.18754E-037
  6.17571E-036  9.49458E-035  1.37546E-033  1.76346E-032  1.99150E-031  1.97549E-030
  1.72104E-029  1.31712E-028  8.85596E-028  5.23195E-027  2.71603E-026  1.23899E-025
  4.96674E-025  1.74966E-024  5.41655E-024  1.47359E-023  3.52308E-023  7.40216E-023
  1.36674E-022  2.21772E-022  3.16240E-022  3.96294E-022  4.36419E-022  4.22345E-022
  3.59165E-022  2.68384E-022  1.76202E-022  1.01618E-022  5.14638E-023  2.28746E-023
  8.91470E-024  3.04128E-024  9.05837E-025  2.34611E-025  5.25813E-026  1.01894E-026
  1.75413E-027  3.06120E-028  7.11187E-029  2.28181E-029  7.71892E-030  2.34652E-030
  6.17532E-031  1.40474E-031  2.77709E-032  4.79762E-033  7.23705E-034
  0.00000E+000  0.00000E+000  0.00000E+000  0.00000E+000  0.00000E+000  0.00000E+000
  2.34243E-040  5.71785E-040  1.22657E-039  2.17049E-039  3.59693E-039  5.25117E-039
  6.75991E-039  7.68256E-039  7.71954E-039  6.87008E-039  7.90599E-039  3.42944E-038
  5.05505E-037  8.19578E-036  1.19575E-034  1.53672E-033  1.73195E-032  1.71728E-031
  1.49566E-030  1.14447E-029  7.69438E-029  4.54552E-028  2.35968E-027  1.07645E-026
  4.31530E-026  1.52024E-025  4.70655E-025  1.28050E-024  3.06161E-024  6.43295E-024
  1.18785E-023  1.92756E-023  2.74880E-023  3.44483E-023  3.79383E-023  3.67168E-023
  3.12259E-023  2.33347E-023  1.53208E-023  8.83641E-024  4.47555E-024  1.98956E-024
  7.75541E-025  2.64670E-025  7.88755E-026  2.04465E-026  4.58784E-027  8.89715E-028
  1.52653E-028  2.61494E-029  5.85670E-030  1.83482E-030  6.17238E-031  1.87705E-031
  4.94378E-032  1.12610E-032  2.23127E-033  3.84817E-034  5.80622E-035
  0.00000E+000  0.00000E+000  0.00000E+000  0.00000E+000  0.00000E+000  0.00000E+000
  0.00000E+000  0.00000E+000  0.00000E+000  0.00000E+000  0.00000E+000  0.00000E+000
  0.00000E+000  0.00000E+000  0.00000E+000  0.00000E+000  0.00000E+000  2.00629E-039
  3.74743E-038  6.24440E-037  9.13749E-036  1.17411E-034  1.32497E-033  1.31148E-032
  1.14199E-031  8.73717E-031  5.87375E-030  3.46990E-029  1.80132E-028  8.21751E-028
  3.29436E-027  1.16062E-026  3.59332E-026  9.77673E-026  2.33766E-025  4.91204E-025
  9.07058E-025  1.47197E-024  2.09921E-024  2.63087E-024  2.89754E-024  2.80437E-024
  2.38509E-024  1.78243E-024  1.17035E-024  6.75053E-025  3.41937E-025  1.52025E-025
  5.92721E-026  2.02347E-026  6.03352E-027  1.56537E-027  3.51653E-028  6.82550E-029
  1.16784E-029  1.96676E-030  4.24866E-031  1.29759E-031  4.33736E-032  1.31861E-032
  3.48657E-033  7.94581E-034  1.57212E-034  2.71248E-035  4.09368E-036
  0.00000E+000  0.00000E+000  0.00000E+000  0.00000E+000  0.00000E+000  0.00000E+000
  0.00000E+000  0.00000E+000  0.00000E+000  0.00000E+000  0.00000E+000  0.00000E+000
  0.00000E+000  0.00000E+000  0.00000E+000  0.00000E+000  0.00000E+000  1.34509E-040
  2.54168E-039  4.22071E-038  6.13627E-037  7.88037E-036  8.88946E-035  8.80966E-034
  7.67090E-033  5.86092E-032  3.93999E-031  2.32751E-030  1.20827E-029  5.51217E-029
  2.20986E-028  7.78569E-028  2.41056E-027  6.55890E-027  1.56832E-026  3.29558E-026
  6.08584E-026  9.87647E-026  1.40855E-025  1.76536E-025  1.94437E-025  1.88192E-025
  1.60062E-025  1.19622E-025  7.85480E-026  4.53088E-026  2.29523E-026  1.02058E-026
  3.97988E-027  1.35911E-027  4.05473E-028  1.05286E-028  2.36795E-029  4.60055E-030
  7.85384E-031  1.30233E-031  2.71534E-032  8.07179E-033  2.68370E-033  8.16129E-034
  2.15497E-034  4.91633E-035  9.73403E-036  1.68020E-036  2.56027E-037
  0.00000E+000  0.00000E+000  0.00000E+000  0.00000E+000  0.00000E+000  0.00000E+000
  0.00000E+000  0.00000E+000  0.00000E+000  0.00000E+000  0.00000E+000  0.00000E+000
  0.00000E+000  0.00000E+000  0.00000E+000  0.00000E+000  0.00000E+000  0.00000E+000
  1.49752E-040  2.48678E-039  3.62906E-038  4.65420E-037  5.24553E-036  5.19214E-035
  4.52046E-034  3.45839E-033  2.32229E-032  1.37187E-031  7.12181E-031  3.24903E-030
  1.30259E-029  4.58932E-029  1.42096E-028  3.86640E-028  9.24535E-028  1.94282E-027
  3.58785E-027  5.82276E-027  8.30450E-027  1.04085E-026  1.14642E-026  1.10963E-026
  9.43798E-027  7.05374E-027  4.63190E-027  2.67196E-027  1.35365E-027  6.01976E-028
  2.34792E-028  8.02058E-029  2.39406E-029  6.22158E-030  1.40089E-030  2.72452E-031
  4.64289E-032  7.59152E-033  1.53166E-033  4.42442E-034  1.45598E-034  4.42704E-035
  1.17042E-035  2.67307E-036  5.29636E-037  9.30134E-038  1.39458E-038
  0.00000E+000  0.00000E+000  0.00000E+000  0.00000E+000  0.00000E+000  0.00000E+000
  0.00000E+000  0.00000E+000  0.00000E+000  0.00000E+000  0.00000E+000  0.00000E+000
  0.00000E+000  0.00000E+000  0.00000E+000  0.00000E+000  0.00000E+000  0.00000E+000
  0.00000E+000  1.28760E-040  1.87905E-039  2.40985E-038  2.71603E-037  2.69012E-036
  2.34155E-035  1.79114E-034  1.20393E-033  7.11262E-033  3.68869E-032  1.68284E-031
  6.74687E-031  2.37713E-030  7.36031E-030  2.00277E-029  4.78914E-029  1.00642E-028
  1.85861E-028  3.01643E-028  4.30218E-028  5.39227E-028  5.93938E-028  5.74893E-028
  4.88987E-028  3.65468E-028  2.39997E-028  1.38451E-028  7.01463E-029  3.11979E-029
  1.21705E-029  4.15875E-030  1.24197E-030  3.23014E-031  7.27832E-032  1.41690E-032
  2.41718E-033  3.90141E-034  7.59666E-035  2.12952E-035  6.94309E-036  2.11024E-036
  5.58592E-037  1.27716E-037  2.60971E-038  4.45241E-039  6.67562E-040
  0.00000E+000  0.00000E+000  0.00000E+000  0.00000E+000  0.00000E+000  0.00000E+000
  0.00000E+000  0.00000E+000  0.00000E+000  0.00000E+000  0.00000E+000  0.00000E+000
  0.00000E+000  0.00000E+000  0.00000E+000  0.00000E+000  0.00000E+000  0.00000E+000
  0.00000E+000  0.00000E+000  0.00000E+000  1.09655E-039  1.23587E-038  1.22408E-037
  1.06547E-036  8.15017E-036  5.47880E-035  3.23666E-034  1.68036E-033  7.66656E-033
  3.07392E-032  1.08199E-031  3.35020E-031  9.11619E-031  2.17996E-030  4.58116E-030
  8.46049E-030  1.37312E-029  1.95844E-029  2.45472E-029  2.70382E-029  2.61717E-029
  2.22613E-029  1.66384E-029  1.09265E-029  6.30356E-030  3.19387E-030  1.42061E-030
  5.54274E-031  1.89448E-031  5.66012E-032  1.47314E-032  3.33126E-033  6.49261E-034
  1.10362E-034  1.76123E-035  3.32025E-036  9.01976E-037  2.91032E-037  8.83921E-038
  2.34262E-038  5.65490E-039  1.09783E-039  1.87300E-040  0.00000E+000
  0.00000E+000  0.00000E+000  0.00000E+000  0.00000E+000  0.00000E+000  0.00000E+000
  0.00000E+000  0.00000E+000  0.00000E+000  0.00000E+000  0.00000E+000  0.00000E+000
  0.00000E+000  0.00000E+000  0.00000E+000  0.00000E+000  0.00000E+000  0.00000E+000
  0.00000E+000  0.00000E+000  0.00000E+000  0.00000E+000  4.94202E-040  4.89489E-039
  4.26063E-038  3.25911E-037  2.19087E-036  1.29428E-035  6.71945E-035  3.06572E-034
  1.22921E-033  4.33122E-033  1.34119E-032  3.64974E-032  8.71967E-032  1.83247E-031
  3.38427E-031  5.49261E-031  7.83409E-031  9.81944E-031  1.08161E-030  1.04696E-030
  8.90548E-031  6.65624E-031  4.37129E-031  2.52194E-031  1.27789E-031  5.68459E-032
  2.21831E-032  7.59654E-033  2.27074E-033  5.91461E-034  1.33618E-034  2.60738E-035
  4.42928E-036  6.99742E-037  1.27881E-037  3.36239E-038  1.07235E-038  3.25360E-039
  9.46336E-040  2.09056E-040  0.00000E+000  0.00000E+000  0.00000E+000
  0.00000E+000  0.00000E+000  0.00000E+000  0.00000E+000  0.00000E+000  0.00000E+000
  0.00000E+000  0.00000E+000  0.00000E+000  0.00000E+000  0.00000E+000  0.00000E+000
  0.00000E+000  0.00000E+000  0.00000E+000  0.00000E+000  0.00000E+000  0.00000E+000
  0.00000E+000  0.00000E+000  0.00000E+000  0.00000E+000  0.00000E+000  1.72016E-040
  1.49727E-039  1.14531E-038  7.69914E-038  4.54835E-037  2.36134E-036  1.07735E-035
  4.31966E-035  1.52207E-034  4.71319E-034  1.28259E-033  3.06728E-033  6.44633E-033
  1.19060E-032  1.93247E-032  2.75646E-032  3.45506E-032  3.80208E-032  3.68035E-032
  3.13395E-032  2.34254E-032  1.53848E-032  8.87659E-033  4.49825E-033  2.00125E-033
  7.81099E-034  2.67132E-034  7.98874E-035  2.08238E-035  4.70952E-036  9.20142E-037
  1.56255E-037  2.44643E-038  4.34039E-039  1.10330E-039  4.27585E-040  0.00000E+000
  0.00000E+000  0.00000E+000  0.00000E+000  0.00000E+000  0.00000E+000
  0.00000E+000  0.00000E+000  0.00000E+000  0.00000E+000  0.00000E+000  0.00000E+000
  0.00000E+000  0.00000E+000  0.00000E+000  0.00000E+000  0.00000E+000  0.00000E+000
  0.00000E+000  0.00000E+000  0.00000E+000  0.00000E+000  0.00000E+000  0.00000E+000
  0.00000E+000  0.00000E+000  0.00000E+000  0.00000E+000  0.00000E+000  0.00000E+000
  0.00000E+000  3.53706E-040  2.37772E-039  1.40466E-038  7.29252E-038  3.32718E-037
  1.33404E-036  4.70061E-036  1.45557E-035  3.96101E-035  9.47266E-035  1.99082E-034
  3.67692E-034  5.96802E-034  8.51276E-034  1.06710E-033  1.17552E-033  1.13802E-033
  9.68198E-034  7.23463E-034  4.75148E-034  2.74155E-034  1.38936E-034  6.18177E-035
  2.41315E-035  8.25505E-036  2.46981E-036  6.44254E-037  1.45862E-037  2.85342E-038
  4.84513E-039  7.52573E-040  1.29470E-040  0.00000E+000  0.00000E+000  0.00000E+000
  0.00000E+000  0.00000E+000  0.00000E+000  0.00000E+000  0.00000E+000
  0.00000E+000  0.00000E+000  0.00000E+000  0.00000E+000  0.00000E+000  0.00000E+000
  0.00000E+000  0.00000E+000  0.00000E+000  0.00000E+000  0.00000E+000  0.00000E+000
  0.00000E+000  0.00000E+000  0.00000E+000  0.00000E+000  0.00000E+000  0.00000E+000
  0.00000E+000  0.00000E+000  0.00000E+000  0.00000E+000  0.00000E+000  0.00000E+000
  0.00000E+000  0.00000E+000  0.00000E+000  3.81228E-040  1.97920E-039  9.03002E-039
  3.62060E-038  1.27575E-037  3.95044E-037  1.07502E-036  2.57089E-036  5.40310E-036
  9.97921E-036  1.61973E-035  2.31037E-035  2.89611E-035  3.19038E-035  3.08861E-035
  2.62770E-035  1.96464E-035  1.29087E-035  7.45381E-036  3.78238E-036  1.68673E-036
  6.61030E-037  2.27661E-037  6.89049E-038  1.83276E-038  4.28404E-039  8.80025E-040
  1.58866E-040  0.00000E+000  0.00000E+000  0.00000E+000  0.00000E+000  0.00000E+000
  0.00000E+000  0.00000E+000  0.00000E+000  0.00000E+000  0.00000E+000
  0.00000E+000  6.95112E-040  7.51266E-039  7.13553E-038  5.95596E-037  4.36889E-036
  2.81634E-035  1.59548E-034  7.94311E-034  3.47523E-033  1.33289E-032  4.50281E-032
  1.33651E-031  3.48636E-031  7.99115E-031  1.60932E-030  2.84710E-030  4.42347E-030
  6.03325E-030  7.21598E-030  7.55668E-030  6.90908E-030  5.48734E-030  3.75178E-030
  2.17335E-030  1.03843E-030  3.96027E-031  1.30379E-031  7.44064E-032  9.24096E-032
  1.09738E-031  1.03751E-031  8.01247E-032  5.21580E-032  2.91242E-032  1.41276E-032
  5.96068E-033  2.20026E-033  7.11699E-034  2.01793E-034  5.01567E-035  1.08552E-035
  2.04883E-036  3.63103E-037  1.00187E-037  6.84347E-038  5.87943E-038  4.61678E-038
  3.08040E-038  1.80621E-038  9.30729E-039  4.21475E-039  1.67731E-039  5.86608E-040
  1.80292E-040  0.00000E+000  0.00000E+000  0.00000E+000  0.00000E+000  0.00000E+000
  0.00000E+000  0.00000E+000  0.00000E+000  0.00000E+000  0.00000E+000
  1.84037E-039  2.26335E-038  2.44619E-037  2.32340E-036  1.93932E-035  1.42255E-034
  9.17026E-034  5.19503E-033  2.57970E-032  1.12839E-031  4.33723E-031  1.46507E-030
  4.34889E-030  1.13438E-029  2.60004E-029  5.23623E-029  9.26373E-029  1.43938E-028
  1.96326E-028  2.34870E-028  2.46076E-028  2.25186E-028  1.79135E-028  1.22831E-028
  7.15201E-029  3.44719E-029  1.32980E-029  4.31039E-030  2.17738E-030  2.56558E-030
  3.07301E-030  2.93535E-030  2.28274E-030  1.49109E-030  8.34242E-031  4.04214E-031
  1.70738E-031  6.30747E-032  2.04466E-032  5.79959E-033  1.44069E-033  3.12685E-034
  5.90331E-035  1.01886E-035  2.41998E-036  1.44894E-036  1.22141E-036  9.45407E-037
  6.41969E-037  3.76422E-037  1.93968E-037  8.78372E-038  3.49559E-038  1.22252E-038
  3.75737E-039  1.01486E-039  2.40892E-040  0.00000E+000  0.00000E+000  0.00000E+000
  0.00000E+000  0.00000E+000  0.00000E+000  0.00000E+000  0.00000E+000
  5.26619E-038  6.47653E-037  6.99973E-036  6.64835E-035  5.54932E-034  4.07061E-033
  2.61713E-032  1.48224E-031  7.37735E-031  3.22664E-030  1.24021E-029  4.18907E-029
  1.24341E-028  3.24323E-028  7.43329E-028  1.49690E-027  2.64821E-027  4.11483E-027
  5.61299E-027  6.71641E-027  7.03990E-027  6.44754E-027  5.13669E-027  3.53173E-027
  2.06632E-027  1.00423E-027  3.91902E-028  1.25978E-028  5.67943E-029  6.26218E-029
  7.55083E-029  7.29002E-029  5.70785E-029  3.74312E-029  2.09900E-029  1.01852E-029
  4.30538E-030  1.59117E-030  5.15210E-031  1.46239E-031  3.64093E-032  7.90644E-033
  1.49542E-033  2.53625E-034  5.30444E-035  2.72326E-035  2.23099E-035  1.72702E-035
  1.16629E-035  6.87316E-036  3.55247E-036  1.60871E-036  6.40208E-037  2.23901E-037
  6.88152E-038  1.85869E-038  4.41187E-039  9.20304E-040  1.68707E-040  0.00000E+000
  0.00000E+000  0.00000E+000  0.00000E+000  0.00000E+000  0.00000E+000
  1.32428E-036  1.62865E-035  1.76021E-034  1.67185E-033  1.39162E-032  1.02055E-031
  6.57701E-031  3.72481E-030  1.85377E-029  8.10758E-029  3.11607E-028  1.05246E-027
  3.12372E-027  8.14709E-027  1.86715E-026  3.75982E-026  6.65139E-026  1.03350E-025
  1.40989E-025  1.68736E-025  1.76932E-025  1.62166E-025  1.29376E-025  8.91784E-026
  5.24128E-026  2.56731E-026  1.01348E-026  3.24951E-027  1.32201E-027  1.34480E-027
  1.62791E-027  1.58913E-027  1.25324E-027  8.25334E-028  4.63950E-028  2.25452E-028
  9.53825E-029  3.52726E-029  1.14248E-029  3.24423E-030  8.07200E-031  1.75551E-031
  3.32776E-032  5.58510E-033  1.05374E-033  4.56047E-034  3.58475E-034  2.77173E-034
  1.87468E-034  1.10567E-034  5.71024E-035  2.58924E-035  1.03042E-035  3.60371E-036
  1.10759E-036  2.99158E-037  7.10095E-038  1.48124E-038  2.71536E-039  4.37445E-040
  0.00000E+000  0.00000E+000  0.00000E+000  0.00000E+000  0.00000E+000
  2.92657E-035  3.59918E-034  3.88853E-033  3.68292E-032  3.07338E-031  2.25378E-030
  1.45238E-029  8.22481E-029  4.09309E-028  1.79002E-027  6.87924E-027  2.32327E-026
  6.89494E-026  1.79814E-025  4.12064E-025  8.29702E-025  1.46772E-024  2.28053E-024
  3.11119E-024  3.72405E-024  3.90629E-024  3.58278E-024  2.86206E-024  1.97747E-024
  1.16717E-024  5.75967E-025  2.29953E-025  7.38682E-026  2.74762E-026  2.54327E-026
  3.07936E-026  3.04024E-026  2.41607E-026  1.59832E-026  9.00836E-027  4.38431E-027
  1.85663E-027  6.86992E-028  2.22623E-028  6.32413E-029  1.57443E-029  3.42808E-030
  6.50161E-031  1.08407E-031  1.89069E-032  6.83547E-033  5.07272E-033  3.91084E-033
  2.65001E-033  1.56496E-033  8.08944E-034  3.66952E-034  1.46214E-034  5.12096E-035
  1.57723E-035  4.27317E-036  1.01886E-036  2.09514E-037  3.84074E-038  6.18744E-039
  8.75993E-040  0.00000E+000  0.00000E+000  0.00000E+000  0.00000E+000
  5.67639E-034  6.98407E-033  7.52606E-032  7.14706E-031  5.96403E-030  4.37336E-029
  2.81813E-028  1.59579E-027  7.94083E-027  3.47242E-026  1.33436E-025  4.50598E-025
  1.33714E-024  3.48679E-024  7.98955E-024  1.60857E-023  2.84531E-023  4.42081E-023
  6.03113E-023  7.22004E-023  7.57567E-023  6.95261E-023  5.56068E-023  3.85054E-023
  2.28181E-023  1.13392E-023  4.57723E-024  1.47806E-024  5.09796E-025  4.24080E-025
  5.11075E-025  5.10416E-025  4.08933E-025  2.71834E-025  1.53643E-025  7.49026E-026
  3.17514E-026  1.17564E-026  3.81146E-027  1.08319E-027  2.69824E-028  5.88108E-029
  1.11723E-029  1.85660E-030  3.04774E-031  9.20267E-032  6.31850E-032  4.84230E-032
  3.28659E-032  1.94310E-032  1.00498E-032  4.56042E-033  1.81804E-033  6.37390E-034
  1.96409E-034  5.32207E-035  1.27011E-035  2.67052E-036  4.95323E-037  8.11993E-038
  1.08888E-038  1.35477E-039  0.00000E+000  0.00000E+000  0.00000E+000
  9.65095E-033  1.18726E-031  1.28322E-030  1.21863E-029  1.01692E-028  7.45655E-028
  4.80453E-027  2.72039E-026  1.35357E-025  5.91834E-025  2.27401E-024  7.67817E-024
  2.27820E-023  5.94000E-023  1.36091E-022  2.73966E-022  4.84554E-022  7.52807E-022
  1.02701E-021  1.22956E-021  1.29046E-021  1.18500E-021  9.48807E-022  6.58365E-022
  3.91606E-022  1.95896E-022  7.99214E-023  2.60069E-023  8.43663E-024  6.24369E-024
  7.44248E-024  7.51899E-024  6.07604E-024  4.05991E-024  2.30169E-024  1.12413E-024
  4.77054E-025  1.76761E-025  5.73354E-026  1.63013E-026  4.06290E-027  8.86422E-028
  1.68670E-028  2.79951E-029  4.40354E-030  1.11904E-030  6.95058E-031  5.27144E-031
  3.58303E-031  2.12098E-031  1.09766E-031  4.98273E-032  1.98700E-032  6.96603E-033
  2.14815E-033  5.83031E-034  1.39306E-034  2.93211E-035  5.45181E-036  8.97071E-037
  1.31112E-037  1.71199E-038  1.61814E-039  0.00000E+000  0.00000E+000
  1.44508E-031  1.77822E-030  1.92232E-029  1.82565E-028  1.52342E-027  1.11701E-026
  7.19677E-026  4.07452E-025  2.02711E-024  8.86228E-024  3.40472E-023  1.14944E-022
  3.41000E-022  8.88965E-022  2.03640E-021  4.09890E-021  7.24864E-021  1.12604E-020
  1.53611E-020  1.83916E-020  1.93065E-020  1.77375E-020  1.42166E-020  9.88362E-021
  5.89958E-021  2.96963E-021  1.22401E-021  4.02070E-022  1.24348E-022  8.13006E-023
  9.51035E-023  9.71757E-023  7.92436E-023  5.32428E-023  3.02840E-023  1.48197E-023
  6.29674E-024  2.33495E-024  7.57793E-025  2.15550E-025  5.37519E-026  1.17378E-026
  2.23707E-027  3.71335E-028  5.67090E-029  1.23335E-029  6.76109E-030  5.04357E-030
  3.43191E-030  2.03434E-030  1.05357E-030  4.78459E-031  1.90868E-031  6.69441E-032
  2.06567E-032  5.61051E-033  1.34258E-033  2.83392E-034  5.28184E-035  8.73096E-036
  1.28512E-036  1.69644E-037  2.03033E-038  2.23749E-039  0.00000E+000
  1.90048E-030  2.33961E-029  2.52968E-028  2.40275E-027  2.00505E-026  1.47010E-025
  9.47107E-025  5.36159E-024  2.66711E-023  1.16586E-022  4.47832E-022  1.51164E-021
  4.48376E-021  1.16868E-020  2.67667E-020  5.38670E-020  9.52447E-020  1.47937E-019
  2.01794E-019  2.41604E-019  2.53664E-019  2.33151E-019  1.87042E-019  1.30267E-019
  7.80121E-020  3.94994E-020  1.64411E-020  5.45817E-021  1.62924E-021  9.38002E-022
  1.06656E-021  1.10169E-021  9.07041E-022  6.13045E-022  3.49926E-022  1.71605E-022
  7.30104E-023  2.70971E-023  8.79954E-024  2.50421E-024  6.24807E-025  1.36553E-025
  2.60642E-026  4.33052E-027  6.48447E-028  1.23343E-028  5.83286E-029  4.24218E-029
  2.88800E-029  1.71453E-029  8.88686E-030  4.03777E-030  1.61146E-030  5.65492E-031
  1.74613E-031  4.74798E-032  1.13801E-032  2.40800E-033  4.50863E-034  7.49618E-035
  1.11217E-035  1.48797E-036  1.81737E-037  2.06249E-038  2.21920E-039
  2.19429E-029  2.70317E-028  2.92397E-027  2.77786E-026  2.31827E-025  1.69976E-024
  1.09499E-023  6.19811E-023  3.08281E-022  1.34736E-021  5.17456E-021  1.74631E-020
  5.17877E-020  1.34954E-019  3.09025E-019  6.21769E-019  1.09916E-018  1.70694E-018
  2.32805E-018  2.78720E-018  2.92662E-018  2.69096E-018  2.16057E-018  1.50721E-018
  9.05385E-019  4.60956E-019  1.93670E-019  6.50274E-020  1.89366E-020  9.60731E-021
  1.05001E-020  1.09548E-020  9.11058E-021  6.19671E-021  3.55056E-021  1.74525E-021
  7.43613E-022  2.76250E-022  8.97701E-023  2.55607E-023  6.38092E-024  1.39566E-024
  2.66768E-025  4.43860E-026  6.56365E-027  1.11849E-027  4.47813E-028  3.13824E-028
  2.13517E-028  1.26969E-028  6.58745E-029  2.99477E-029  1.19581E-029  4.19901E-030
  1.29773E-030  3.53326E-031  8.48526E-032  1.80074E-032  3.38670E-033  5.66999E-034
  8.51415E-035  1.15708E-035  1.44822E-036  1.70068E-037  1.91054E-038
  2.22343E-028  2.74204E-027  2.96796E-026  2.82071E-025  2.35446E-024  1.72637E-023
  1.11209E-022  6.29426E-022  3.13017E-021  1.36781E-020  5.25200E-020  1.77205E-019
  5.25383E-019  1.36876E-018  3.13346E-018  6.30303E-018  1.11397E-017  1.72956E-017
  2.35847E-017  2.82334E-017  2.96470E-017  2.72677E-017  2.19094E-017  1.53070E-017
  9.22123E-018  4.71918E-018  2.00050E-018  6.79614E-019  1.94835E-019  8.75153E-020
  9.07753E-020  9.55283E-020  8.02884E-020  5.49805E-020  3.16320E-020  1.55878E-020
  6.65229E-021  2.47394E-021  8.04535E-022  2.29214E-022  5.72526E-023  1.25320E-023
  2.39852E-024  3.99746E-025  5.86738E-026  9.17215E-027  3.07243E-027  2.04318E-027
  1.38692E-027  8.26179E-028  4.29115E-028  1.95217E-028  7.79982E-029  2.74093E-029
  8.48012E-030  2.31249E-030  5.56664E-031  1.18560E-031  2.24205E-032  3.78549E-033
  5.75554E-034  7.99861E-035  1.02978E-035  1.25714E-036  1.47882E-037
  1.97598E-027  2.44094E-026  2.64481E-025  2.51514E-024  2.10009E-023  1.54007E-022
  9.92086E-022  5.61454E-021  2.79171E-020  1.21967E-019  4.68209E-019  1.57934E-018
  4.68120E-018  1.21922E-017  2.79028E-017  5.61100E-017  9.91366E-017  1.53878E-016
  2.09783E-016  2.51093E-016  2.63659E-016  2.42553E-016  1.95015E-016  1.36434E-016
  8.24088E-017  4.23804E-017  1.81180E-017  6.22853E-018  1.77095E-018  7.10108E-019
  6.89482E-019  7.30426E-019  6.20686E-019  4.28127E-019  2.47409E-019  1.22255E-019
  5.22663E-020  1.94605E-020  6.33397E-021  1.80574E-021  4.51303E-022  9.88587E-023
  1.89439E-023  3.16291E-024  4.62407E-025  6.77402E-026  1.89256E-026  1.17182E-026
  7.91544E-027  4.72353E-027  2.45651E-027  1.11844E-027  4.47198E-028  1.57293E-028
  4.87277E-029  1.33133E-029  3.21404E-030  6.87546E-031  1.30900E-031  2.23328E-032
  3.45028E-033  4.90031E-034  6.54908E-035  8.34527E-036  1.02942E-036
  1.53874E-026  1.90568E-025  2.06820E-024  1.96876E-023  1.64481E-022  1.20653E-021
  7.77288E-021  4.39870E-020  2.18684E-019  9.55200E-019  3.66589E-018  1.23620E-017
  3.66293E-017  9.53687E-017  2.18181E-016  4.38586E-016  7.74631E-016  1.20196E-015
  1.63816E-015  1.96030E-015  2.05822E-015  1.89373E-015  1.52340E-015  1.06711E-015
  6.46136E-016  3.33807E-016  1.43855E-016  5.00415E-017  1.41944E-017  5.13790E-018
  4.60412E-018  4.89640E-018  4.20842E-018  2.92537E-018  1.69865E-018  8.41893E-019
  3.60627E-019  1.34451E-019  4.38023E-020  1.24966E-020  3.12525E-021  6.85099E-022
  1.31435E-022  2.19843E-023  3.20883E-024  4.48467E-025  1.05141E-025  5.92836E-026
  3.96955E-026  2.37285E-026  1.23581E-026  5.63199E-027  2.25388E-027  7.93628E-028
  2.46243E-028  6.74348E-029  1.63372E-029  3.51374E-030  6.74562E-031  1.16574E-031
  1.83647E-032  2.68350E-033  3.71161E-034  4.98051E-035  6.44077E-036
  1.04859E-025  1.30362E-024  1.41833E-023  1.35226E-022  1.13081E-021  8.29909E-021
  5.34770E-020  3.02633E-019  1.50438E-018  6.56962E-018  2.52059E-017  8.49702E-017
  2.51679E-016  6.55018E-016  1.49791E-015  3.00982E-015  5.31373E-015  8.24177E-015
  1.12286E-014  1.34327E-014  1.41013E-014  1.29750E-014  1.04423E-014  7.32267E-015
  4.44394E-015  2.30565E-015  1.00119E-015  3.52349E-016  1.00163E-016  3.31623E-017
  2.70528E-017  2.87723E-017  2.50210E-017  1.75370E-017  1.02359E-017  5.08980E-018
  2.18492E-018  8.15798E-019  2.66058E-019  7.59671E-020  1.90119E-020  4.17083E-021
  8.01056E-022  1.34225E-022  1.95899E-023  2.64935E-024  5.28747E-025  2.65059E-025
  1.74951E-025  1.04733E-025  5.46364E-026  2.49275E-026  9.98629E-027  3.52101E-027
  1.09455E-027  3.00600E-028  7.31405E-029  1.58354E-029  3.07141E-030  5.39214E-031
  8.69727E-032  1.31386E-032  1.89629E-033  2.64981E-034  3.61724E-035
  6.24197E-025  7.80354E-024  8.52218E-023  8.14490E-022  6.82127E-021  5.01052E-020
  3.23003E-019  1.82816E-018  9.08715E-018  3.96757E-017  1.52180E-016  5.12817E-016
  1.51832E-015  3.94977E-015  9.02814E-015  1.81318E-014  3.19952E-014  4.96018E-014
  6.75474E-014  8.07761E-014  8.47749E-014  7.80006E-014  6.27954E-014  4.40783E-014
  2.68056E-014  1.39630E-014  6.10681E-015  2.17369E-015  6.21396E-016  1.90876E-016
  1.40020E-016  1.48190E-016  1.30415E-016  9.22164E-017  5.41264E-017  2.70108E-017
  1.16225E-017  4.34675E-018  1.41931E-018  4.05629E-019  1.01594E-019  2.23053E-020
  4.28859E-021  7.19833E-022  1.05153E-022  1.39100E-023  2.41203E-024  1.04998E-024
  6.77817E-025  4.06172E-025  2.12282E-025  9.69809E-026  3.89006E-026  1.37377E-026
  4.28042E-027  1.17962E-027  2.88545E-028  6.29852E-029  1.23719E-029  2.21419E-030
  3.67324E-031  5.76426E-032  8.70994E-033  1.27657E-033  1.80122E-034
  3.23840E-024  4.08029E-023  4.48066E-022  4.29807E-021  3.60803E-020  2.65400E-019
  1.71223E-018  9.69434E-018  4.81893E-017  2.10368E-016  8.06648E-016  2.71718E-015
  8.04112E-015  2.09076E-014  4.77631E-014  9.58712E-014  1.69076E-013  2.61969E-013
  3.56557E-013  4.26186E-013  4.47128E-013  4.11340E-013  3.31226E-013  2.32693E-013
  1.41777E-013  7.41261E-014  3.26394E-014  1.17462E-014  3.38532E-015  9.78678E-016
  6.39212E-016  6.68916E-016  5.95771E-016  4.25250E-016  2.51115E-016  1.25805E-016
  5.42753E-017  2.03359E-017  6.64914E-018  1.90226E-018  4.76852E-019  1.04783E-019
  2.01678E-020  3.39073E-021  4.96054E-022  6.46951E-023  9.98045E-024  3.69709E-024
  2.30938E-024  1.38405E-024  7.24855E-025  3.31668E-025  1.33239E-025  4.71445E-026
  1.47307E-026  4.07683E-027  1.00375E-027  2.21329E-028  4.41550E-029  8.08854E-030
  1.38681E-030  2.27048E-031  3.59838E-032  5.52245E-033  8.09961E-034
  1.46119E-023  1.85942E-022  2.05767E-021  1.98452E-020  1.67188E-019  1.23257E-018
  7.96230E-018  4.51114E-017  2.24295E-016  9.79087E-016  3.75327E-015  1.26377E-014
  3.73806E-014  9.71366E-014  2.21770E-013  4.44851E-013  7.84007E-013  1.21395E-012
  1.65121E-012  1.97254E-012  2.06853E-012  1.90249E-012  1.53210E-012  1.07708E-012
  6.57375E-013  3.44887E-013  1.52832E-013  5.55868E-014  1.61800E-014  4.46258E-015
  2.57773E-015  2.64610E-015  2.38478E-015  1.71933E-015  1.02195E-015  5.14178E-016
  2.22472E-016  8.35276E-017  2.73522E-017  7.83448E-018  1.96584E-018  4.32365E-019
  8.33067E-020  1.40283E-020  2.05608E-021  2.65866E-022  3.73771E-023  1.16173E-023
  6.92331E-024  4.14404E-024  2.17526E-024  9.97158E-025  4.01312E-025  1.42332E-025
  4.46256E-026  1.24151E-026  3.08143E-027  6.87969E-028  1.39880E-028  2.63466E-029
  4.69118E-030  8.03994E-031  1.33668E-031  2.14134E-032  3.24794E-033
  5.73553E-023  7.36943E-022  8.23547E-021  8.00319E-020  6.77811E-019  5.01433E-018
  3.24609E-017  1.84129E-016  9.15994E-016  3.99890E-015  1.53266E-014  5.15858E-014
  1.52502E-013  3.96039E-013  9.03551E-013  1.81110E-012  3.18945E-012  4.93472E-012
  6.70724E-012  8.00700E-012  8.39188E-012  7.71543E-012  6.21322E-012  4.37036E-012
  2.67146E-012  1.40606E-012  6.26822E-013  2.30315E-013  6.77893E-014  1.80590E-014
  9.19786E-015  9.17323E-015  8.36196E-015  6.09310E-015  3.64745E-015  1.84374E-015
  8.00301E-016  3.01166E-016  9.87903E-017  2.83343E-017  7.11749E-018  1.56697E-018
  3.02249E-019  5.09757E-020  7.48638E-021  9.63559E-022  1.26214E-022  3.27242E-023
  1.82781E-023  1.09032E-023  5.73728E-024  2.63575E-024  1.06310E-024  3.78128E-025
  1.19055E-025  3.33354E-026  8.35645E-027  1.89446E-027  3.94148E-028  7.67041E-029
  1.42461E-029  2.56091E-030  4.45939E-031  7.42596E-032  1.15920E-032
  1.97858E-022  2.54101E-021  2.86667E-020  2.81281E-019  2.40002E-018  1.78464E-017
  1.15914E-016  6.58796E-016  3.28073E-015  1.43281E-014  5.49132E-014  1.84762E-013
  5.45912E-013  1.41673E-012  3.22972E-012  6.46830E-012  1.13811E-011  1.75933E-011
  2.38922E-011  2.84994E-011  2.98488E-011  2.74294E-011  2.20856E-011  1.55414E-011
  9.51295E-012  5.02180E-012  2.25142E-012  8.35348E-013  2.48814E-013  6.47140E-014
  2.90898E-014  2.78709E-014  2.56762E-014  1.89218E-014  1.14142E-014  5.79931E-015
  2.52619E-015  9.53084E-016  3.13241E-016  8.99777E-017  2.26301E-017  4.98765E-018
  9.63153E-019  1.62687E-019  2.39426E-020  3.07555E-021  3.82525E-022  8.30089E-023
  4.25452E-023  2.52102E-023  1.33002E-023  6.12594E-024  2.47739E-024  8.84256E-025
  2.79854E-025  7.89831E-026  2.00437E-026  4.62998E-027  9.90146E-028  2.00057E-028
  3.88929E-029  7.33529E-030  1.33376E-030  2.29779E-031  3.67450E-032
  6.24460E-022  7.70112E-021  8.68187E-020  8.59811E-019  7.40600E-018  5.54714E-017
  3.62082E-016  2.06434E-015  1.02987E-014  4.50166E-014  1.72566E-013  5.80494E-013
  1.71429E-012  4.44570E-012  1.01263E-011  2.02614E-011  3.56153E-011  5.50006E-011
  7.46189E-011  8.89255E-011  9.30608E-011  8.54661E-011  6.87970E-011  4.84258E-011
  2.96777E-011  1.57100E-011  7.08099E-012  2.65192E-012  7.99707E-013  2.04911E-013
  8.16798E-014  7.42270E-014  6.90211E-014  5.14755E-014  3.13105E-014  1.59975E-014
  6.99583E-015  2.64694E-015  8.71835E-016  2.50860E-016  6.31817E-017  1.39421E-017
  2.69559E-018  4.56006E-019  6.72529E-020  8.63729E-021  1.03571E-021  1.90356E-022
  8.74499E-023  5.12326E-023  2.71012E-023  1.25207E-023  5.07984E-024  1.82093E-024
  5.79979E-025  1.65299E-025  4.25862E-026  1.00633E-026  2.22293E-027  4.68399E-028
  9.55140E-029  1.88729E-029  3.56850E-030  6.32932E-031  1.03255E-031
  1.99644E-021  2.13597E-020  2.31155E-019  2.28694E-018  1.98771E-017  1.50260E-016
  9.87724E-016  5.65810E-015  2.83098E-014  1.23942E-013  4.75427E-013  1.59932E-012
  4.72110E-012  1.22347E-011  2.78429E-011  5.56535E-011  9.77206E-011  1.50741E-010
  2.04283E-010  2.43195E-010  2.54269E-010  2.33352E-010  1.87770E-010  1.32195E-010
  8.11046E-011  4.30447E-011  1.95005E-011  7.36896E-012  2.25029E-012  5.72254E-013
  2.03912E-013  1.73335E-013  1.62376E-013  1.22638E-013  7.52694E-014  3.86936E-014
  1.69940E-014  6.45029E-015  2.12974E-015  6.13989E-016  1.54883E-016  3.42241E-017
  6.62562E-018  1.12257E-018  1.65913E-019  2.13289E-020  2.49475E-021  3.95601E-022
  1.59054E-022  9.15246E-023  4.85449E-023  2.25095E-023  9.16831E-024  3.30380E-024
  1.06057E-024  3.05947E-025  8.02920E-026  1.94970E-026  4.47044E-027  9.85918E-028
  2.10964E-028  4.35424E-029  8.52082E-030  1.54868E-030  2.56814E-031
  7.38502E-021  6.00295E-020  5.63414E-019  5.34882E-018  4.64265E-017  3.54032E-016
  2.34810E-015  1.35423E-014  6.80623E-014  2.98777E-013  1.14762E-012  3.86220E-012
  1.13987E-011  2.95211E-011  6.71213E-011  1.34020E-010  2.35044E-010  3.62126E-010
  4.90153E-010  5.82848E-010  6.08767E-010  5.58242E-010  4.49001E-010  3.16150E-010
  1.94167E-010  1.03308E-010  4.70315E-011  1.79272E-011  5.54430E-012  1.40757E-012
  4.53158E-013  3.55084E-013  3.34204E-013  2.55797E-013  1.58535E-013  8.20445E-014
  3.62049E-014  1.37904E-014  4.56564E-015  1.31910E-015  3.33345E-016  7.37712E-017
  1.43023E-017  2.42713E-018  3.59501E-019  4.62958E-020  5.32764E-021  7.45376E-022
  2.56645E-022  1.43781E-022  7.64624E-023  3.56101E-023  1.45736E-023  5.28539E-024
  1.71312E-024  5.01572E-025  1.34615E-025  3.37539E-026  8.06995E-027  1.86691E-027
  4.18639E-028  8.98865E-029  1.81159E-029  3.36002E-030  5.64583E-031
  3.18138E-020  1.95174E-019  1.39192E-018  1.14566E-017  9.53778E-017  7.26027E-016
  4.85572E-015  2.82467E-014  1.42885E-013  6.29867E-013  2.42514E-012  8.17036E-012
  2.41176E-011  6.24341E-011  1.41835E-010  2.82889E-010  4.95514E-010  7.62430E-010
  1.03064E-009  1.22406E-009  1.27713E-009  1.17017E-009  9.40777E-010  6.62524E-010
  4.07331E-010  2.17271E-010  9.93923E-011  3.82081E-011  1.19678E-011  3.04742E-012
  8.97399E-013  6.38595E-013  6.01614E-013  4.66968E-013  2.92490E-013  1.52478E-013
  6.76374E-014  2.58633E-014  8.58856E-015  2.48742E-015  6.29856E-016  1.39633E-016
  2.71152E-017  4.60957E-018  6.84303E-019  8.83232E-020  1.00617E-020  1.27129E-021
  3.68700E-022  1.98866E-022  1.06029E-022  4.96396E-023  2.04304E-023  7.46642E-024
  2.44837E-024  7.29826E-025  2.01183E-025  5.23435E-026  1.30967E-026  3.17995E-027
  7.45128E-028  1.65647E-028  3.42223E-029  6.45332E-030  1.09612E-030
  1.40188E-019  7.38628E-019  3.97747E-018  2.48811E-017  1.79523E-016  1.31002E-015
  8.74168E-015  5.12563E-014  2.61418E-013  1.15943E-012  4.48139E-012  1.51293E-011
  4.46949E-011  1.15693E-010  2.62652E-010  5.23319E-010  9.15526E-010  1.40683E-009
  1.89924E-009  2.25292E-009  2.34818E-009  2.14995E-009  1.72797E-009  1.21729E-009
  7.49364E-010  4.00792E-010  1.84255E-010  7.14326E-011  2.26636E-011  5.80938E-012
  1.58543E-012  1.00947E-012  9.46950E-013  7.45907E-013  4.72609E-013  2.48350E-013
  1.10794E-013  4.25468E-014  1.41761E-014  4.11688E-015  1.04485E-015  2.32100E-016
  4.51569E-017  7.69222E-018  1.14479E-018  1.48162E-019  1.67804E-020  1.95776E-021
  4.74703E-022  2.43451E-022  1.30117E-022  6.12662E-023  2.53656E-023  9.34741E-024
  3.10613E-024  9.45500E-025  2.68827E-025  7.28826E-026  1.91263E-026  4.86803E-027
  1.18715E-027  2.71910E-028  5.73402E-029  1.09587E-029  1.87751E-030
  5.68056E-019  2.85861E-018  1.32217E-017  6.24844E-017  3.42746E-016  2.16687E-015
  1.38528E-014  8.09941E-014  4.16162E-013  1.86016E-012  7.23092E-012  2.44976E-011
  7.24986E-011  1.87763E-010  4.26141E-010  8.48369E-010  1.48255E-009  2.27535E-009
  3.06806E-009  3.63550E-009  3.78610E-009  3.46490E-009  2.78497E-009  1.96339E-009
  1.21076E-009  6.49620E-010  3.00247E-010  1.17418E-010  3.77445E-011  9.76860E-012
  2.50334E-012  1.40539E-012  1.30306E-012  1.04233E-012  6.68751E-013  3.54489E-013
  1.59130E-013  6.13950E-014  2.05320E-014  5.98100E-015  1.52199E-015  3.38908E-016
  6.60936E-017  1.12876E-017  1.68499E-018  2.18798E-019  2.47094E-020  2.71867E-021
  5.57965E-022  2.70011E-022  1.44433E-022  6.82026E-023  2.83058E-023  1.04883E-023
  3.52754E-024  1.09747E-024  3.22640E-025  9.13632E-026  2.51482E-026  6.68941E-027
  1.68970E-027  3.96859E-028  8.51016E-029  1.64410E-029  2.83627E-030
  2.02672E-018  1.01741E-017  4.49356E-017  1.82416E-016  7.56420E-016  3.63710E-015
  2.01371E-014  1.12719E-013  5.77147E-013  2.59747E-012  1.01710E-011  3.46414E-011
  1.02845E-010  2.66758E-010  6.05644E-010  1.20528E-009  2.10464E-009  3.22712E-009
  4.34757E-009  5.14811E-009  5.35951E-009  4.90549E-009  3.94587E-009  2.78618E-009
  1.72264E-009  9.28010E-010  4.31557E-010  1.70350E-010  5.55101E-011  1.45423E-011
  3.54409E-012  1.72906E-012  1.56765E-012  1.27415E-012  8.28778E-013  4.43501E-013
  2.00433E-013  7.77258E-014  2.61005E-014  7.62991E-015  1.94781E-015  4.35081E-016
  8.51280E-017  1.45922E-017  2.18757E-018  2.85211E-019  3.21739E-020  3.43088E-021
  6.46204E-022  3.02372E-022  1.59568E-022  7.39085E-023  3.00740E-023  1.09923E-023
  3.68837E-024  1.16217E-024  3.51600E-025  1.03689E-025  2.98257E-026  8.24930E-027
  2.14664E-027  5.14636E-028  1.11842E-028  2.17912E-029  3.77907E-030
  6.29474E-018  3.18882E-017  1.40460E-016  5.44337E-016  1.93906E-015  7.05372E-015
  2.97197E-014  1.44021E-013  7.05449E-013  3.16152E-012  1.24575E-011  4.27202E-011
  1.27460E-010  3.31585E-010  7.53908E-010  1.50100E-009  2.62074E-009  4.01728E-009
  5.41089E-009  6.40779E-009  6.67479E-009  6.11685E-009  4.93022E-009  3.49157E-009
  2.16763E-009  1.17419E-009  5.50135E-010  2.19426E-010  7.25452E-011  1.92828E-011
  4.52368E-012  1.89095E-012  1.64960E-012  1.36274E-012  8.99885E-013  4.86561E-013
  2.21505E-013  8.63780E-014  2.91414E-014  8.55501E-015  2.19319E-015  4.92133E-016
  9.68040E-017  1.66980E-017  2.51975E-018  3.29993E-019  3.74238E-020  4.35298E-021
  1.09019E-021  5.37853E-022  2.57856E-022  1.06320E-022  3.86704E-023  1.28328E-023
  4.00995E-024  1.21522E-024  3.65333E-025  1.09678E-025  3.24503E-026  9.22156E-027
  2.45009E-027  5.95759E-028  1.30645E-028  2.55954E-029  4.45377E-030
  1.70090E-017  8.70183E-017  3.86718E-016  1.49419E-015  5.07953E-015  1.58745E-014
  5.06493E-014  1.86933E-013  7.92467E-013  3.39492E-012  1.33114E-011  4.59111E-011
  1.37875E-010  3.60420E-010  8.21981E-010  1.63946E-009  2.86556E-009  4.39628E-009
  5.92736E-009  7.02981E-009  7.33872E-009  6.74593E-009  5.45949E-009  3.88649E-009
  2.42823E-009  1.32554E-009  6.26933E-010  2.53067E-010  8.49892E-011  2.29714E-011
  5.24863E-012  1.85677E-012  1.52031E-012  1.27596E-012  8.56828E-013  4.68574E-013
  2.15021E-013  8.43756E-014  2.86257E-014  8.45169E-015  2.18085E-015  4.93344E-016
  9.80478E-017  1.71166E-017  2.61015E-018  3.46323E-019  4.52205E-020  1.09306E-020
  5.33472E-021  2.59679E-021  1.05130E-021  3.58315E-022  1.06271E-022  2.84844E-023
  7.22435E-024  1.82631E-024  4.79777E-025  1.32170E-025  3.72015E-026  1.02714E-026
  2.68179E-027  6.44876E-028  1.40369E-028  2.73566E-029  4.74170E-030
  4.00680E-017  2.06616E-016  9.27191E-016  3.61359E-015  1.22431E-014  3.64987E-014
  1.00051E-013  2.79954E-013  9.04928E-013  3.35496E-012  1.25667E-011  4.31058E-011
  1.30160E-010  3.42492E-010  7.85192E-010  1.57212E-009  2.75615E-009  4.24019E-009
  5.73447E-009  6.82668E-009  7.16056E-009  6.62117E-009  5.39695E-009  3.87425E-009
  2.44372E-009  1.34825E-009  6.45317E-010  2.64121E-010  9.02197E-011  2.48454E-011
  5.59236E-012  1.66324E-012  1.23095E-012  1.04730E-012  7.16677E-013  3.96936E-013
  1.83789E-013  7.26673E-014  2.48461E-014  7.40526E-015  1.93521E-015  4.45517E-016
  9.05600E-017  1.61896E-017  2.54738E-018  4.16296E-019  1.35757E-019  7.95593E-020
  4.35975E-020  1.94715E-020  7.16916E-021  2.22837E-021  5.98929E-022  1.43308E-022
  3.17778E-023  6.86890E-024  1.51322E-024  3.45053E-025  8.02264E-026  1.85398E-026
  4.16187E-027  8.89412E-028  1.77484E-028  3.24973E-029  5.38357E-030
  8.24737E-017  4.27742E-016  1.93457E-015  7.61213E-015  2.60073E-014  7.72365E-014
  2.01857E-013  4.85272E-013  1.19094E-012  3.37247E-012  1.09373E-011  3.58331E-011
  1.07601E-010  2.84783E-010  6.57755E-010  1.32580E-009  2.33818E-009  3.61808E-009
  4.92389E-009  5.90422E-009  6.24586E-009  5.83284E-009  4.80817E-009  3.49466E-009
  2.23373E-009  1.24961E-009  6.06818E-010  2.52261E-010  8.77259E-011  2.46473E-011
  5.52450E-012  1.38906E-012  8.81097E-013  7.55554E-013  5.28382E-013  2.97036E-013
  1.39078E-013  5.56005E-014  1.92790E-014  5.86376E-015  1.57916E-015  3.78893E-016
  8.08101E-017  1.54031E-017  3.25217E-018  1.45181E-018  1.03366E-018  6.55376E-019
  3.35580E-019  1.40850E-019  4.95020E-020  1.48396E-020  3.86886E-021  9.00437E-022
  1.94339E-022  4.07780E-023  8.63613E-024  1.85587E-024  3.95633E-025  8.15392E-026
  1.60065E-026  2.97208E-027  5.18481E-028  8.41007E-029  1.25219E-029
  1.48600E-016  7.73812E-016  3.51982E-015  1.39573E-014  4.81352E-014  1.44107E-013
  3.74984E-013  8.58890E-013  1.81084E-012  3.90023E-012  9.68760E-012  2.75249E-011
  7.90112E-011  2.08168E-010  4.84387E-010  9.86002E-010  1.75635E-009  2.74546E-009
  3.77705E-009  4.58379E-009  4.91461E-009  4.65822E-009  3.90173E-009  2.88352E-009
  1.87444E-009  1.06620E-009  5.26257E-010  2.22397E-010  7.87385E-011  2.25736E-011
  5.08484E-012  1.10616E-012  5.64170E-013  4.81547E-013  3.45724E-013  1.98207E-013
  9.44404E-014  3.85929E-014  1.38332E-014  4.42846E-015  1.28164E-015  3.34825E-016
  7.94185E-017  2.16983E-017  1.24217E-017  1.04626E-017  7.68762E-018  4.54497E-018
  2.19661E-018  8.85745E-019  3.02837E-019  8.90587E-020  2.29080E-020  5.28215E-021
  1.13313E-021  2.36955E-022  5.01159E-023  1.07695E-023  2.29671E-024  4.73084E-025
  9.25430E-026  1.70335E-026  2.92514E-027  4.63573E-028  6.69579E-029
  2.34680E-016  1.22547E-015  5.59675E-015  2.23193E-014  7.75639E-014  2.34352E-013
  6.14507E-013  1.40046E-012  2.81062E-012  5.19881E-012  9.84320E-012  2.15149E-011
  5.37690E-011  1.35822E-010  3.15566E-010  6.49590E-010  1.17412E-009  1.86443E-009
  2.60818E-009  3.22231E-009  3.52128E-009  3.40479E-009  2.91039E-009  2.19447E-009
  1.45418E-009  8.42121E-010  4.22628E-010  1.81472E-010  6.53298E-011  1.90885E-011
  4.34853E-012  8.50196E-013  3.29715E-013  2.74110E-013  2.03948E-013  1.20790E-013
  5.97430E-014  2.58003E-014  1.00613E-014  3.61222E-015  1.18799E-015  3.57081E-016
  1.22738E-016  8.32722E-017  8.08330E-017  6.86627E-017  4.69336E-017  2.61797E-017
  1.21554E-017  4.76993E-018  1.60099E-018  4.64970E-019  1.18607E-019  2.72005E-020
  5.81677E-021  1.21580E-021  2.58212E-022  5.61204E-023  1.22066E-023  2.58305E-024
  5.21110E-025  9.88468E-026  1.74072E-026  2.80850E-027  4.09924E-028
  3.25149E-016  1.70118E-015  7.79115E-015  3.11957E-014  1.09025E-013  3.31899E-013
  8.78119E-013  2.01575E-012  4.02189E-012  7.07215E-012  1.14890E-011  1.91931E-011
  3.71748E-011  8.24084E-011  1.84770E-010  3.82073E-010  7.02895E-010  1.14062E-009
  1.63301E-009  2.06637E-009  2.31347E-009  2.29122E-009  2.00419E-009  1.54403E-009
  1.04329E-009  6.14716E-010  3.13268E-010  1.36427E-010  4.98277E-011  1.48034E-011
  3.42056E-012  6.26686E-013  1.81674E-013  1.43570E-013  1.13409E-013  7.19449E-014
  3.89989E-014  1.91573E-014  8.75739E-015  3.67703E-015  1.39757E-015  5.80104E-016
  4.35973E-016  4.75861E-016  4.65365E-016  3.67683E-016  2.36828E-016  1.26746E-016
  5.72094E-017  2.20205E-017  7.29423E-018  2.09955E-018  5.32335E-019  1.21595E-019
  2.59483E-020  5.43071E-021  1.16289E-021  2.57457E-022  5.76427E-023  1.26464E-023
  2.65037E-024  5.20533E-025  9.42683E-026  1.55186E-026  2.29501E-027
  3.95459E-016  2.07188E-015  9.50766E-015  3.81769E-014  1.33963E-013  4.10117E-013
  1.09316E-012  2.53135E-012  5.08461E-012  8.87915E-012  1.36849E-011  1.95742E-011
  2.90677E-011  5.05523E-011  1.00890E-010  2.03591E-010  3.79640E-010  6.32039E-010
  9.31244E-010  1.21288E-009  1.39617E-009  1.41905E-009  1.27078E-009  9.99494E-010
  6.87503E-010  4.11261E-010  2.12314E-010  9.35448E-011  3.45701E-011  1.04131E-011
  2.44097E-012  4.34596E-013  1.00300E-013  7.64760E-014  6.76880E-014  4.93933E-014
  3.17301E-014  1.86625E-014  9.91548E-015  4.67425E-015  2.26643E-015  1.79711E-015
  2.14569E-015  2.39826E-015  2.18648E-015  1.62560E-015  1.00290E-015  5.21053E-016
  2.30439E-016  8.74597E-017  2.86913E-017  8.20342E-018  2.07038E-018  4.71476E-019
  1.00525E-019  2.11261E-020  4.58748E-021  1.04324E-021  2.42449E-022  5.54558E-023
  1.20923E-023  2.45484E-024  4.55699E-025  7.62911E-026  1.14024E-026
  4.22386E-016  2.21516E-015  1.01797E-014  4.09586E-014  1.44140E-013  4.43076E-013
  1.18767E-012  2.77048E-012  5.61220E-012  9.86018E-012  1.50692E-011  2.03806E-011
  2.57970E-011  3.45222E-011  5.50985E-011  1.01136E-010  1.86791E-010  3.18116E-010
  4.83564E-010  6.49954E-010  7.70226E-010  8.03198E-010  7.35287E-010  5.89078E-010
  4.11394E-010  2.49169E-010  1.29972E-010  5.77940E-011  2.15573E-011  6.56546E-012
  1.56073E-012  2.80539E-013  6.40387E-014  5.36056E-014  5.49418E-014  4.71216E-014
  3.51726E-014  2.30213E-014  1.31278E-014  7.30506E-015  5.93914E-015  7.49724E-015
  9.45067E-015  9.89960E-015  8.48197E-015  6.02831E-015  3.60459E-015  1.83267E-015
  7.98444E-016  2.99895E-016  9.76704E-017  2.77845E-017  6.98728E-018  1.58781E-018
  3.38834E-019  7.17999E-020  1.59329E-020  3.75752E-021  9.13266E-022  2.18417E-022
  4.94793E-023  1.03417E-023  1.95904E-024  3.32269E-025  5.00478E-026
  3.96296E-016  2.07992E-015  9.56840E-015  3.85569E-014  1.35976E-013  4.19222E-013
  1.12839E-012  2.64709E-012  5.40150E-012  9.56809E-012  1.47002E-011  1.96697E-011
  2.34054E-011  2.64668E-011  3.26503E-011  4.92737E-011  8.50547E-011  1.45524E-010
  2.27428E-010  3.15343E-010  3.84452E-010  4.10689E-010  3.83469E-010  3.12132E-010
  2.20747E-010  1.35047E-010  7.10243E-011  3.18113E-011  1.19530E-011  3.67434E-012
  8.89880E-013  1.74575E-013  5.82387E-014  5.92979E-014  6.41714E-014  5.85366E-014
  4.56571E-014  3.07642E-014  1.95256E-014  1.61518E-014  2.07241E-014  2.87900E-014
  3.43387E-014  3.37757E-014  2.76016E-014  1.89759E-014  1.10873E-014  5.54714E-015
  2.38976E-015  8.90585E-016  2.88454E-016  8.17357E-017  2.04986E-017  4.65299E-018
  9.96152E-019  2.14056E-019  4.90093E-020  1.21063E-020  3.09430E-021  7.73657E-022
  1.81381E-022  3.88353E-023  7.47285E-024  1.27956E-024  1.93766E-025
  3.26667E-016  1.71553E-015  7.89870E-015  3.18655E-014  1.12558E-013  3.47797E-013
  9.39030E-013  2.21225E-012  4.54008E-012  8.10096E-012  1.25453E-011  1.68572E-011
  1.97735E-011  2.08091E-011  2.13683E-011  2.51007E-011  3.69119E-011  6.06407E-011
  9.60875E-011  1.36904E-010  1.71399E-010  1.87240E-010  1.77985E-010  1.46910E-010
  1.05027E-010  6.47967E-011  3.43108E-011  1.54595E-011  5.84571E-012  1.81686E-012
  4.60285E-013  1.18814E-013  7.28745E-014  8.17632E-014  8.58977E-014  7.73050E-014
  6.02953E-014  4.35606E-014  3.71026E-014  4.67648E-014  6.91375E-014  9.23323E-014
  1.03440E-013  9.67933E-014  7.63261E-014  5.11766E-014  2.93828E-014  1.45214E-014
  6.20237E-015  2.29748E-015  7.40937E-016  2.09292E-016  5.23779E-017  1.18895E-017
  2.56184E-018  5.62429E-019  1.34358E-019  3.50791E-020  9.45136E-021  2.46275E-021
  5.94341E-022  1.29673E-022  2.52406E-023  4.35029E-024  6.61019E-025
  2.36599E-016  1.24317E-015  5.72783E-015  2.31293E-014  8.18034E-014  2.53206E-013
  6.85266E-013  1.61966E-012  3.33865E-012  5.99230E-012  9.34827E-012  1.26581E-011
  1.48878E-011  1.53526E-011  1.44238E-011  1.37946E-011  1.60051E-011  2.33073E-011
  3.62394E-011  5.25518E-011  6.73793E-011  7.51874E-011  7.26999E-011  6.08034E-011
  4.39089E-011  2.73009E-011  1.45462E-011  6.59089E-012  2.51138E-012  8.00226E-013
  2.32546E-013  1.02471E-013  9.78875E-014  1.10447E-013  1.11574E-013  9.90172E-014
  8.11839E-014  7.29304E-014  8.92964E-014  1.34914E-013  1.96444E-013  2.47114E-013
  2.62665E-013  2.36414E-013  1.81333E-013  1.19229E-013  6.75156E-014  3.30433E-014
  1.40165E-014  5.16650E-015  1.66021E-015  4.67686E-016  1.16847E-016  2.65582E-017
  5.78355E-018  1.30950E-018  3.30299E-019  9.17430E-020  2.60225E-020  7.02872E-021
  1.73575E-021  3.84018E-022  7.53458E-023  1.30407E-023  1.98532E-024
  1.50582E-016  7.91571E-016  3.64932E-015  1.47480E-014  5.22159E-014  1.61854E-013
  4.38869E-013  1.03996E-012  2.15115E-012  3.87901E-012  6.08872E-012  8.30705E-012
  9.84307E-012  1.01536E-011  9.25484E-012  7.88305E-012  7.25875E-012  8.54908E-012
  1.22417E-011  1.76831E-011  2.30995E-011  2.63128E-011  2.58890E-011  2.19499E-011
  1.60174E-011  1.00393E-011  5.38406E-012  2.45666E-012  9.51839E-013  3.27936E-013
  1.34564E-013  1.06577E-013  1.22129E-013  1.35736E-013  1.35393E-013  1.25374E-013
  1.21685E-013  1.47621E-013  2.21798E-013  3.40988E-013  4.71423E-013  5.61594E-013
  5.71934E-013  4.98869E-013  3.74086E-013  2.42008E-013  1.35457E-013  6.57445E-014
  2.77207E-014  1.01729E-014  3.25785E-015  9.15261E-016  2.28315E-016  5.20337E-017
  1.15126E-017  2.71815E-018  7.31933E-019  2.16826E-019  6.44464E-020  1.79256E-020
  4.50404E-021  1.00625E-021  1.98451E-022  3.44305E-023  5.24610E-024
  8.42170E-017  4.42895E-016  2.04297E-015  8.26215E-015  2.92797E-014  9.08692E-014
  2.46790E-013  5.86046E-013  1.21567E-012  2.20043E-012  3.47138E-012  4.76739E-012
  5.69405E-012  5.91567E-012  5.37324E-012  4.36901E-012  3.45039E-012  3.16361E-012
  3.79811E-012  5.21601E-012  6.85331E-012  7.95605E-012  7.97467E-012  6.86511E-012
  5.06950E-012  3.20710E-012  1.73446E-012  8.02456E-013  3.27338E-013  1.41316E-013
  9.96171E-014  1.12896E-013  1.36378E-013  1.51871E-013  1.58069E-013  1.68457E-013
  2.10071E-013  3.14914E-013  4.99599E-013  7.41410E-013  9.72158E-013  1.10563E-012
  1.08623E-012  9.22342E-013  6.78042E-013  4.32284E-013  2.39370E-013  1.15261E-013
  4.83114E-014  1.76480E-014  5.63035E-015  1.57665E-015  3.92574E-016  8.98337E-017
  2.03200E-017  5.06201E-018  1.46696E-018  4.62522E-019  1.43060E-019  4.07046E-020
  1.03547E-020  2.32829E-021  4.60581E-022  7.99989E-023  1.21901E-023
  4.13909E-017  2.17761E-016  1.00500E-015  4.06708E-015  1.44253E-014  4.48177E-014
  1.21891E-013  2.89984E-013  6.02975E-013  1.09488E-012  1.73454E-012  2.39545E-012
  2.88191E-012  3.02001E-012  2.76149E-012  2.22373E-012  1.63568E-012  1.23046E-012
  1.14692E-012  1.37484E-012  1.75800E-012  2.06538E-012  2.11051E-012  1.84917E-012
  1.38528E-012  8.87025E-013  4.86758E-013  2.34193E-013  1.11909E-013  7.58187E-014
  8.48352E-014  1.10673E-013  1.37244E-013  1.60046E-013  1.88758E-013  2.50143E-013
  3.84794E-013  6.30329E-013  9.90482E-013  1.40650E-012  1.76024E-012  1.92397E-012
  1.83142E-012  1.51749E-012  1.09477E-012  6.87999E-013  3.76797E-013  1.79901E-013
  7.49048E-014  2.72127E-014  8.63957E-015  2.40847E-015  5.98011E-016  1.37551E-016
  3.20200E-017  8.50692E-018  2.66165E-018  8.87702E-019  2.83491E-019  8.20171E-020
  2.10396E-020  4.74941E-021  9.40954E-022  1.63472E-022  2.48983E-023
  1.78770E-017  9.40887E-017  4.34446E-016  1.75924E-015  6.24470E-015  1.94211E-014
  5.28878E-014  1.26029E-013  2.62612E-013  4.78159E-013  7.60237E-013  1.05491E-012
  1.27719E-012  1.34948E-012  1.24587E-012  1.00916E-012  7.27985E-013  4.93213E-013
  3.61970E-013  3.42124E-013  3.95801E-013  4.59706E-013  4.77277E-013  4.26571E-013
  3.25417E-013  2.12281E-013  1.20652E-013  6.55000E-014  4.52963E-014  5.07073E-014
  7.12408E-014  9.83389E-014  1.28327E-013  1.67975E-013  2.41509E-013  3.93561E-013
  6.79437E-013  1.13587E-012  1.73830E-012  2.37220E-012  2.85484E-012  3.01556E-012
  2.79000E-012  2.25876E-012  1.59936E-012  9.90116E-013  5.35754E-013  2.53308E-013
  1.04618E-013  3.77393E-014  1.19019E-014  3.29637E-015  8.14674E-016  1.88408E-016
  4.53996E-017  1.29559E-017  4.36491E-018  1.52642E-018  4.99503E-019  1.46214E-019
  3.77092E-020  8.53050E-021  1.69085E-021  2.93639E-022  4.46898E-023
  6.78527E-018  3.57252E-017  1.65036E-016  6.68697E-016  2.37545E-015  7.39473E-015
  2.01616E-014  4.81173E-014  1.00457E-013  1.83357E-013  2.92443E-013  4.07464E-013
  4.96017E-013  5.27942E-013  4.92111E-013  4.02971E-013  2.91935E-013  1.91224E-013
  1.21499E-013  8.78935E-014  8.22390E-014  8.87893E-014  9.20646E-014  8.38872E-014
  6.55725E-014  4.43929E-014  2.79468E-014  2.06988E-014  2.37275E-014  3.59255E-014
  5.52273E-014  8.06600E-014  1.17296E-013  1.84804E-013  3.26206E-013  6.08062E-013
  1.10035E-012  1.83086E-012  2.73022E-012  3.60919E-012  4.20922E-012  4.32059E-012
  3.89795E-012  3.08791E-012  2.14633E-012  1.30805E-012  6.98466E-013  3.26531E-013
  1.33536E-013  4.77376E-014  1.49212E-014  4.09490E-015  1.00452E-015  2.33303E-016
  5.83695E-017  1.79138E-017  6.44693E-018  2.34104E-018  7.79848E-019  2.30085E-019
  5.95284E-020  1.34784E-020  2.67097E-021  4.63505E-022  7.04751E-023
  2.26321E-018  1.19205E-017  5.50933E-017  2.23358E-016  7.94028E-016  2.47406E-015
  6.75319E-015  1.61400E-014  3.37563E-014  6.17513E-014  9.87681E-014  1.38113E-013
  1.68922E-013  1.80929E-013  1.70097E-013  1.40867E-013  1.03312E-013  6.77625E-014
  4.08615E-014  2.46144E-014  1.73976E-014  1.55810E-014  1.53066E-014  1.40715E-014
  1.14278E-014  8.52038E-015  7.06400E-015  8.57304E-015  1.40756E-014  2.41296E-014
  3.94812E-014  6.38309E-014  1.10634E-013  2.13964E-013  4.38172E-013  8.73767E-013
  1.60436E-012  2.64228E-012  3.86185E-012  4.98754E-012  5.68099E-012  5.70090E-012
  5.03621E-012  3.91384E-012  2.67384E-012  1.60463E-012  8.45180E-013  3.90312E-013
  1.57846E-013  5.58269E-014  1.72586E-014  4.68064E-015  1.13587E-015  2.64080E-016
  6.84745E-017  2.24647E-017  8.53678E-018  3.18924E-018  1.07582E-018  3.19028E-019
  8.26790E-020  1.87217E-020  3.70761E-021  6.42782E-022  9.76326E-023
  6.63387E-019  3.49535E-018  1.61620E-017  6.55607E-017  2.33230E-016  7.27348E-016
  1.98755E-015  4.75665E-015  9.96513E-015  1.82674E-014  2.92933E-014  4.10948E-014
  5.04687E-014  5.43460E-014  5.14623E-014  4.30442E-014  3.19861E-014  2.12634E-014
  1.27822E-014  7.15926E-015  4.08060E-015  2.75390E-015  2.29645E-015  2.05883E-015
  1.81411E-015  1.75287E-015  2.35530E-015  4.25719E-015  8.16448E-015  1.49888E-014
  2.69700E-014  5.14893E-014  1.09569E-013  2.48745E-013  5.53296E-013  1.13560E-012
  2.09032E-012  3.41222E-012  4.91946E-012  6.25466E-012  7.00846E-012  6.91838E-012
  6.01435E-012  4.60246E-012  3.09873E-012  1.83437E-012  9.53962E-013  4.35341E-013
  1.74073E-013  6.08758E-014  1.85946E-014  4.97509E-015  1.19072E-015  2.75716E-016
  7.35249E-017  2.54653E-017  1.00866E-017  3.84613E-018  1.30858E-018  3.89275E-019
  1.00955E-019  2.28507E-020  4.52129E-021  7.83027E-022  1.18810E-022
  1.70879E-019  9.00673E-019  4.16641E-018  1.69103E-017  6.01994E-017  1.87897E-016
  5.13989E-016  1.23169E-015  2.58451E-015  4.74700E-015  7.63041E-015  1.07359E-014
  1.32325E-014  1.43140E-014  1.36352E-014  1.14974E-014  8.64067E-015  5.83014E-015
  3.55425E-015  1.97380E-015  1.02675E-015  5.47252E-016  3.49226E-016  2.89072E-016
  3.13369E-016  4.84560E-016  9.87934E-016  2.13311E-015  4.40333E-015  8.83085E-015
  1.85805E-014  4.35280E-014  1.09886E-013  2.74348E-013  6.34529E-013  1.31694E-012
  2.42209E-012  3.93029E-012  5.61910E-012  7.07543E-012  7.84578E-012  7.66093E-012
  6.58609E-012  4.98395E-012  3.31868E-012  1.94346E-012  1.00015E-012  4.51790E-013
  1.78838E-013  6.18965E-014  1.86910E-014  4.93365E-015  1.16269E-015  2.66585E-016
  7.22022E-017  2.59692E-017  1.05890E-017  4.09509E-018  1.40128E-018  4.17620E-019
  1.08316E-019  2.45001E-020  4.84287E-021  8.37832E-022  1.26996E-022
  3.86804E-020  2.03947E-019  9.43842E-019  3.83285E-018  1.36538E-017  4.26520E-017
  1.16793E-016  2.80226E-016  5.88904E-016  1.08365E-015  1.74576E-015  2.46284E-015
  3.04533E-015  3.30707E-015  3.16548E-015  2.68603E-015  2.03631E-015  1.39110E-015
  8.61966E-016  4.85553E-016  2.49342E-016  1.20161E-016  6.20964E-017  4.88313E-017
  7.61320E-017  1.75512E-016  4.29616E-016  9.99804E-016  2.23872E-015  5.19454E-015
  1.33832E-014  3.75592E-014  1.05474E-013  2.76011E-013  6.49219E-013  1.35296E-012
  2.48564E-012  4.01975E-012  5.72050E-012  7.16398E-012  7.89574E-012  7.65891E-012
  6.53825E-012  4.91159E-012  3.24593E-012  1.88636E-012  9.63317E-013  4.31790E-013
  1.69574E-013  5.81989E-014  1.74073E-014  4.54072E-015  1.05403E-015  2.38125E-016
  6.45678E-017  2.37031E-017  9.84259E-018  3.84200E-018  1.31960E-018  3.93679E-019
  1.02081E-019  2.30714E-020  4.55590E-021  7.87379E-022  1.19234E-022
  7.69425E-021  4.05824E-020  1.87889E-019  7.63396E-019  2.72121E-018  8.50737E-018
  2.33184E-017  5.60159E-017  1.17891E-016  2.17313E-016  3.50826E-016  4.96153E-016
  6.15270E-016  6.70393E-016  6.44209E-016  5.49246E-016  4.19003E-016  2.88817E-016
  1.81338E-016  1.03960E-016  5.42279E-017  2.59365E-017  1.28774E-017  1.15122E-017
  2.45806E-017  6.68699E-017  1.75452E-016  4.39302E-016  1.12508E-015  3.18342E-015
  9.91229E-015  3.12995E-014  9.28010E-014  2.47991E-013  5.87410E-013  1.22610E-012
  2.25129E-012  3.63501E-012  5.16151E-012  6.44630E-012  7.08204E-012  6.84467E-012
  5.81961E-012  4.35261E-012  2.86309E-012  1.65570E-012  8.41203E-013  3.75053E-013
  1.46471E-013  4.99654E-014  1.48390E-014  3.83522E-015  8.78551E-016  1.95003E-016
  5.22491E-017  1.92726E-017  8.07891E-018  3.17181E-018  1.09205E-018  3.25965E-019
  8.44888E-020  1.90797E-020  3.76406E-021  6.49909E-022  9.83307E-023
  1.34497E-021  7.09616E-021  3.28671E-020  1.33607E-019  4.76553E-019  1.49101E-018
  4.09065E-018  9.83796E-018  2.07338E-017  3.82832E-017  6.19254E-017  8.77785E-017
  1.09138E-016  1.19263E-016  1.14972E-016  9.83723E-017  7.53614E-017  5.22461E-017
  3.30993E-017  1.92480E-017  1.02519E-017  5.05734E-018  2.75260E-018  3.21383E-018
  8.23131E-018  2.38711E-017  6.67632E-017  1.88864E-016  5.86139E-016  2.01937E-015
  7.15805E-015  2.40430E-014  7.30573E-014  1.96967E-013  4.67933E-013  9.77508E-013
  1.79478E-012  2.89657E-012  4.10970E-012  5.12696E-012  5.62452E-012  5.42646E-012
  4.60424E-012  3.43544E-012  2.25380E-012  1.29958E-012  6.58207E-013  2.92483E-013
  1.13813E-013  3.86699E-014  1.14297E-014  2.93482E-015  6.65153E-016  1.44938E-016
  3.80012E-017  1.39054E-017  5.84451E-018  2.30204E-018  7.93821E-019  2.37011E-019
  6.14050E-020  1.38561E-020  2.73115E-021  4.71159E-022  7.12295E-023
  2.06598E-022  1.09036E-021  5.05213E-021  2.05471E-020  7.33319E-020  2.29605E-019
  6.30503E-019  1.51802E-018  3.20351E-018  5.92439E-018  9.60086E-018  1.36382E-017
  1.69974E-017  1.86224E-017  1.80002E-017  1.54417E-017  1.18608E-017  8.24888E-018
  5.25272E-018  3.08427E-018  1.67428E-018  8.66395E-019  5.62453E-019  8.88250E-019
  2.55672E-018  7.87928E-018  2.45958E-017  8.36160E-017  3.17778E-016  1.26146E-015
  4.79539E-015  1.65680E-014  5.08662E-014  1.37644E-013  3.27453E-013  6.84473E-013
  1.25717E-012  2.02924E-012  2.87908E-012  3.59099E-012  3.93782E-012  3.79669E-012
  3.21857E-012  2.39885E-012  1.57164E-012  9.04830E-013  4.57472E-013  2.02889E-013
  7.87808E-014  2.67024E-014  7.86930E-015  2.01197E-015  4.52306E-016  9.68308E-017
  2.46910E-017  8.87671E-018  3.72151E-018  1.46795E-018  5.06717E-019  1.51315E-019
  3.91868E-020  8.83652E-021  1.74040E-021  3.00011E-022  4.53237E-023
  2.78867E-023  1.47221E-022  6.82391E-022  2.77657E-021  9.91509E-021  3.10663E-020
  8.53827E-020  2.05785E-019  4.34822E-019  8.05338E-019  1.30739E-018  1.86089E-018
  2.32436E-018  2.55246E-018  2.47273E-018  2.12543E-018  1.63502E-018  1.13856E-018
  7.26564E-019  4.29100E-019  2.36981E-019  1.31025E-019  1.09040E-019  2.28826E-019
  7.29228E-019  2.49065E-018  9.25407E-018  3.86683E-017  1.71409E-016  7.36364E-016
  2.89123E-015  1.01077E-014  3.11609E-014  8.44544E-014  2.01078E-013  4.20564E-013
  7.72855E-013  1.24808E-012  1.77144E-012  2.21004E-012  2.42379E-012  2.33682E-012
  1.98058E-012  1.47560E-012  9.66229E-013  5.55880E-013  2.80801E-013  1.24408E-013
  4.82512E-014  1.63330E-014  4.80557E-015  1.22547E-015  2.73854E-016  5.76920E-017
  1.42629E-017  5.00307E-018  2.08396E-018  8.22143E-019  2.83993E-019  8.48180E-020
  2.19587E-020  4.94879E-021  9.74039E-022  1.67794E-022  2.53337E-023
  3.30768E-024  1.74668E-023  8.09891E-023  3.29677E-022  1.17791E-021  3.69311E-021
  1.01584E-020  2.45075E-020  5.18457E-020  9.61597E-020  1.56363E-019  2.22978E-019
  2.79081E-019  3.07114E-019  2.98104E-019  2.56624E-019  1.97566E-019  1.37580E-019
  8.78066E-020  5.20352E-020  2.92945E-020  1.78962E-020  2.03760E-020  5.47773E-020
  1.97396E-019  7.96307E-019  3.64339E-018  1.79745E-017  8.71020E-017  3.88340E-016
  1.54547E-015  5.42777E-015  1.67603E-014  4.54598E-014  1.08300E-013  2.26649E-013
  4.16757E-013  6.73418E-013  9.56328E-013  1.19367E-012  1.30961E-012  1.26296E-012
  1.07059E-012  7.97645E-013  5.22247E-013  3.00384E-013  1.51686E-013  6.71737E-014
  2.60393E-014  8.80903E-015  2.58989E-015  6.59516E-016  1.46752E-016  3.04799E-017
  7.29909E-018  2.48612E-018  1.02571E-018  4.04328E-019  1.39741E-019  4.17436E-020
  1.08048E-020  2.43395E-021  4.78793E-022  8.24333E-023  1.24393E-023
  3.44740E-025  1.82092E-024  8.44585E-024  3.43938E-023  1.22947E-022  3.85717E-022
  1.06178E-021  2.56395E-021  5.43009E-021  1.00847E-020  1.64238E-020  2.34617E-020
  2.94207E-020  3.24385E-020  3.15421E-020  2.71869E-020  2.09380E-020  1.45710E-020
  9.29129E-021  5.52327E-021  3.19930E-021  2.28818E-021  3.72080E-021  1.24955E-020
  5.35290E-020  2.66329E-019  1.45623E-018  7.94233E-018  4.01688E-017  1.81897E-016
  7.27616E-016  2.55961E-015  7.90886E-015  2.14616E-014  5.11545E-014  1.07117E-013
  1.97086E-013  3.18657E-013  4.52795E-013  5.65479E-013  6.20700E-013  5.98831E-013
  5.07779E-013  3.78407E-013  2.47789E-013  1.42528E-013  7.19696E-014  3.18681E-014
  1.23516E-014  4.17792E-015  1.22811E-015  3.12548E-016  6.93375E-017  1.42249E-017
  3.30110E-018  1.08823E-018  4.43606E-019  1.74596E-019  6.03687E-020  1.80385E-020
  4.66863E-021  1.05133E-021  2.06719E-022  3.55739E-023  5.36575E-024
  3.15712E-026  1.66797E-025  7.73869E-025  3.15255E-024  1.12746E-023  3.53915E-023
  9.74917E-023  2.35623E-022  4.99534E-022  9.28870E-022  1.51492E-021  2.16761E-021
  2.72296E-021  3.00766E-021  2.92926E-021  2.52761E-021  1.94706E-021  1.35384E-021
  8.62522E-022  5.15689E-022  3.14170E-022  2.86068E-022  6.73347E-022  2.84647E-021
  1.51567E-020  9.12804E-020  5.58739E-019  3.20171E-018  1.64883E-017  7.51021E-017
  3.00931E-016  1.05916E-015  3.27366E-015  8.88669E-015  2.11915E-014  4.43985E-014
  8.17362E-014  1.32232E-013  1.88002E-013  2.34915E-013  2.57983E-013  2.49003E-013
  2.11222E-013  1.57456E-013  1.03131E-013  5.93312E-014  2.99629E-014  1.32687E-014
  5.14318E-015  1.73991E-015  5.11546E-016  1.30177E-016  2.88200E-017  5.85031E-018
  1.31728E-018  4.19378E-019  1.68557E-019  6.61975E-020  2.28974E-020  6.84452E-021
  1.77153E-021  3.98844E-022  7.83965E-023  1.34860E-023  2.03338E-024
  2.54042E-027  1.34242E-026  6.22984E-026  2.53871E-025  9.08300E-025  2.85266E-024
  7.86314E-024  1.90189E-023  4.03593E-023  7.51320E-023  1.22697E-022  1.75824E-022
  2.21233E-022  2.44774E-022  2.38756E-022  2.06240E-022  1.58916E-022  1.10435E-022
  7.03831E-023  4.26366E-023  2.85215E-023  3.65157E-023  1.24237E-022  6.76859E-022
  4.43710E-021  3.03554E-020  1.96773E-019  1.15171E-018  5.97160E-018  2.72505E-017
  1.09236E-016  3.84522E-016  1.18872E-015  3.22793E-015  7.70067E-015  1.61416E-014
  2.97314E-014  4.81246E-014  6.84570E-014  8.55819E-014  9.40297E-014  9.07956E-014
  7.70487E-014  5.74553E-014  3.76429E-014  2.16611E-014  1.09413E-014  4.84612E-015
  1.87885E-015  6.35798E-016  1.87007E-016  4.76032E-017  1.05248E-017  2.11724E-018
  4.63318E-019  1.42255E-019  5.62681E-020  2.20380E-020  7.62558E-021  2.28056E-021
  5.90359E-022  1.32901E-022  2.61165E-023  4.49128E-024  6.76979E-025
  1.79601E-028  9.49210E-028  4.40599E-027  1.79597E-026  6.42790E-026  2.01969E-025
  5.57024E-025  1.34823E-024  2.86346E-024  5.33599E-024  8.72456E-024  1.25194E-023
  1.57767E-023  1.74828E-023  1.70780E-023  1.47687E-023  1.13860E-023  7.91423E-024
  5.06092E-024  3.15521E-024  2.49944E-024  4.95141E-024  2.42229E-023  1.68045E-022
  1.27536E-021  9.33104E-021  6.20229E-020  3.65955E-019  1.90151E-018  8.68030E-018
  3.47955E-017  1.22488E-016  3.78730E-016  1.02873E-015  2.45510E-015  5.14841E-015
  9.48725E-015  1.53636E-014  2.18646E-014  2.73462E-014  3.00581E-014  2.90356E-014
  2.46483E-014  1.83862E-014  1.20495E-014  6.93549E-015  3.50402E-015  1.55237E-015
  6.02033E-016  2.03808E-016  5.99796E-017  1.52762E-017  3.37483E-018  6.73695E-019
  1.43545E-019  4.24686E-020  1.65031E-020  6.44243E-021  2.22997E-021  6.67305E-022
  1.72791E-022  3.88986E-023  7.64286E-024  1.31405E-024  1.98022E-025
  1.11551E-029  5.89628E-029  2.73734E-028  1.11604E-027  3.99551E-027  1.25588E-026
  3.46531E-026  8.39248E-026  1.78376E-025  3.32696E-025  5.44552E-025  7.82377E-025
  9.87296E-025  1.09567E-024  1.07184E-024  9.28069E-025  7.16214E-025  4.98670E-025
  3.21864E-025  2.12985E-025  2.25100E-025  7.38151E-025  5.01539E-024  4.15438E-023
  3.41698E-022  2.57644E-021  1.72922E-020  1.02289E-019  5.31681E-019  2.42678E-018
  9.72692E-018  3.42424E-017  1.05894E-016  2.87715E-016  6.86870E-016  1.44092E-015
  2.65630E-015  4.30329E-015  6.12662E-015  7.66554E-015  8.42881E-015  8.14490E-015
  6.91641E-015  5.16075E-015  3.38303E-015  1.94770E-015  9.84275E-016  4.36174E-016
  1.69210E-016  5.73093E-017  1.68768E-017  4.30142E-018  9.49917E-019  1.88392E-019
  3.91596E-020  1.11589E-020  4.25304E-021  1.65391E-021  5.72657E-022  1.71483E-022
  4.44208E-023  1.00011E-023  1.96488E-024  3.37774E-025  5.08915E-026
  6.08638E-031  3.21728E-030  1.49376E-029  6.09107E-029  2.18109E-028  6.85758E-028
  1.89289E-027  4.58648E-027  9.75414E-027  1.82065E-026  2.98275E-026  4.29010E-026
  5.42053E-026  6.02386E-026  5.90141E-026  5.11731E-026  3.95605E-026  2.76614E-026
  1.82266E-026  1.35849E-026  2.24847E-026  1.21714E-025  1.05524E-024  9.67576E-024
  8.25996E-023  6.30275E-022  4.24346E-021  2.51119E-020  1.30499E-019  5.95512E-019
  2.38671E-018  8.40261E-018  2.59894E-017  7.06305E-017  1.68667E-016  3.53943E-016
  6.52702E-016  1.05775E-015  1.50643E-015  1.88544E-015  2.07383E-015  2.00457E-015
  1.70270E-015  1.27081E-015  8.33261E-016  4.79842E-016  2.42546E-016  1.07511E-016
  4.17220E-017  1.41377E-017  4.16628E-018  1.06275E-018  2.34686E-019  4.62888E-020
  9.40443E-021  2.58085E-021  9.63203E-022  3.72903E-022  1.29149E-022  3.87041E-023
  1.00308E-023  2.25882E-024  4.43787E-025  7.62822E-026  1.14917E-026
  2.91592E-032  1.54181E-031  7.15866E-031  2.91923E-030  1.04543E-029  3.28748E-029
  9.07660E-029  2.20003E-028  4.68098E-028  8.74253E-028  1.43337E-027  2.06357E-027
  2.61027E-027  2.90467E-027  2.84999E-027  2.47589E-027  1.91971E-027  1.35413E-027
  9.31167E-028  8.73710E-028  2.62922E-027  2.12142E-026  2.12452E-025  2.04525E-024
  1.77267E-023  1.35805E-022  9.14866E-022  5.41254E-021  2.81182E-020  1.28288E-019
  5.14136E-019  1.81020E-018  5.59990E-018  1.52219E-017  3.63594E-017  7.63196E-017
  1.40779E-016  2.28208E-016  3.25101E-016  4.07005E-016  4.47790E-016  4.32944E-016
  3.67834E-016  2.74597E-016  1.80089E-016  1.03728E-016  5.24430E-017  2.32519E-017
  9.02654E-018  3.06021E-018  9.02490E-019  2.30419E-019  5.08951E-020  9.99224E-021
  1.98798E-021  5.25477E-022  1.91727E-022  7.38485E-023  2.55813E-023  7.67291E-024
  1.98974E-024  4.48189E-025  8.80615E-026  1.51362E-026  2.28002E-027
  1.22714E-033  6.48522E-033  3.01225E-032  1.22830E-031  4.39873E-031  1.38329E-030
  3.81963E-030  9.26003E-030  1.97087E-029  3.68259E-029  6.04152E-029  8.70496E-029
  1.10231E-028  1.22832E-028  1.20733E-028  1.05152E-028  8.19452E-029  5.88020E-029
  4.40936E-029  6.26834E-029  3.52215E-028  3.64129E-027  3.91648E-026  3.84884E-025
  3.35379E-024  2.57159E-023  1.73191E-022  1.02421E-021  5.31928E-021  2.42659E-020
  9.72494E-020  3.42432E-019  1.05948E-018  2.88047E-018  6.88181E-018  1.44484E-017
  2.66578E-017  4.32235E-017  6.15896E-017  7.71238E-017  8.48709E-017  8.20745E-017
  6.97455E-017  5.20766E-017  3.41598E-017  1.96791E-017  9.95146E-018  4.41333E-018
  1.71387E-018  5.81337E-019  1.71572E-019  4.38473E-020  9.68930E-021  1.89504E-021
  3.69863E-022  9.42011E-023  3.35480E-023  1.28466E-023  4.45055E-024  1.33614E-024
  3.46721E-025  7.81269E-026  1.53527E-026  2.63889E-027  3.97483E-028
  4.55860E-035  2.41213E-034  1.11185E-033  4.53185E-033  1.62424E-032  5.10734E-032
  1.41023E-031  3.41907E-031  7.27838E-031  1.36045E-030  2.23316E-030  3.22035E-030
  4.08271E-030  4.55696E-030  4.48980E-030  3.92552E-030  3.08650E-030  2.28906E-030
  2.04791E-030  5.47022E-030  4.95988E-029  5.81664E-028  6.45531E-027  6.39299E-026
  5.57837E-025  4.27638E-024  2.87870E-023  1.70178E-022  8.83643E-022  4.03078E-021
  1.61544E-020  5.68876E-020  1.76033E-019  4.78669E-019  1.14380E-018  2.40188E-018
  4.43241E-018  7.18818E-018  1.02445E-017  1.28308E-017  1.41222E-017  1.36593E-017
  1.16094E-017  8.66980E-018  5.68790E-018  3.27729E-018  1.65759E-018  7.35292E-019
  2.85638E-019  9.69362E-020  2.86309E-020  7.32435E-021  1.61952E-021  3.15754E-022
  6.05607E-023  1.48707E-023  5.16104E-024  1.96326E-024  6.80130E-025  2.04388E-025
  5.30776E-026  1.19651E-026  2.35171E-027  4.04245E-028  6.08885E-029
  1.47765E-036  7.81497E-036  3.63151E-035  1.48267E-034  5.25429E-034  1.65102E-033
  4.56697E-033  1.10724E-032  2.35741E-032  4.40810E-032  7.24086E-032  1.04534E-031
  1.32751E-031  1.48547E-031  1.46916E-031  1.29309E-031  1.03331E-031  8.17035E-032
  1.03650E-031  5.66946E-031  6.74772E-030  8.37359E-029  9.40942E-028  9.34034E-027
  8.14960E-026  6.24437E-025  4.20165E-024  2.48318E-023  1.28921E-022  5.88061E-022
  2.35690E-021  8.30055E-021  2.56883E-020  6.98611E-020  1.66962E-019  3.50659E-019
  6.47206E-019  1.04976E-018  1.49634E-018  1.87440E-018  2.06337E-018  1.99603E-018
  1.69672E-018  1.26727E-018  8.31519E-019  4.79181E-019  2.42403E-019  1.07552E-019
  4.17941E-020  1.41906E-020  4.19450E-021  1.07414E-021  2.37689E-022  4.62243E-023
  8.72647E-024  2.06748E-024  6.98178E-025  2.63600E-025  9.13027E-026  2.74656E-026
  7.13843E-027  1.60998E-027  3.16515E-028  5.44122E-029  8.19584E-030
  4.20318E-038  2.22164E-037  1.03172E-036  4.20958E-036  1.50905E-035  4.75300E-035
  1.29366E-034  3.13378E-034  6.69984E-034  1.25379E-033  2.06227E-033  2.98341E-033
  3.80040E-033  4.27183E-033  4.25332E-033  3.78674E-033  3.11302E-033  2.79762E-033
  6.43605E-033  6.23954E-032  8.42262E-031  1.06986E-029  1.20740E-028  1.19886E-027
  1.04552E-026  8.00710E-026  5.38595E-025  3.18249E-024  1.65215E-023  7.53610E-023
  3.02055E-022  1.06387E-021  3.29275E-021  8.95592E-021  2.14065E-020  4.49645E-020
  8.30011E-020  1.34645E-019  1.91949E-019  2.40476E-019  2.64753E-019  2.56144E-019
  2.17760E-019  1.62662E-019  1.06744E-019  6.15215E-020  3.11267E-020  1.38136E-020
  5.36958E-021  1.82406E-021  5.39567E-022  1.38320E-022  3.06345E-023  5.94567E-024
  1.10652E-024  2.53182E-025  8.30668E-026  3.10978E-026  1.07674E-026  3.24243E-027
  8.43471E-028  1.90338E-028  3.74305E-029  6.43555E-030  9.69336E-031
  1.08076E-039  5.72709E-039  2.57131E-038  1.04849E-037  3.75664E-037  1.18273E-036
  3.27244E-036  7.95831E-036  1.70147E-035  3.11726E-035  5.17887E-035  7.52579E-035
  9.64696E-035  1.09362E-034  1.10313E-034  1.00226E-034  8.65875E-035  1.00427E-034
  4.93956E-034  6.60979E-033  9.40454E-032  1.20517E-030  1.36154E-029  1.35139E-028
  1.17794E-027  9.01772E-027  6.06429E-026  3.58289E-025  1.85993E-024  8.48399E-024
  3.40065E-023  1.19782E-022  3.70768E-022  1.00855E-021  2.41088E-021  5.06461E-021
  9.34988E-021  1.51690E-020  2.16272E-020  2.70977E-020  2.98364E-020  2.88690E-020
  2.45453E-020  1.83366E-020  1.20343E-020  6.93673E-021  3.51014E-021  1.55806E-021
  6.05831E-022  2.05901E-022  6.09522E-023  1.56417E-023  3.46763E-024  6.71977E-025
  1.23462E-025  2.73120E-026  8.69347E-027  3.22381E-027  1.11556E-027  3.36291E-028
  8.75641E-029  1.97716E-029  3.88944E-030  6.68773E-031  1.00749E-031
  0.00000E+000  0.00000E+000  5.89359E-040  2.41197E-039  8.21382E-039  2.58713E-038
  7.16535E-038  1.74568E-037  3.74298E-037  7.06771E-037  1.17631E-036  1.72750E-036
  2.24159E-036  2.57427E-036  2.63446E-036  2.46544E-036  2.31567E-036  4.29525E-036
  4.14464E-035  6.41056E-034  9.28799E-033  1.19367E-031  1.34853E-030  1.33783E-029
  1.16562E-028  8.92094E-028  5.99825E-027  3.54360E-026  1.83951E-025  8.39102E-025
  3.36354E-024  1.18483E-023  3.66772E-023  9.97756E-023  2.38529E-022  5.01127E-022
  9.25223E-022  1.50119E-021  2.14050E-021  2.68216E-021  2.95348E-021  2.85795E-021
  2.43012E-021  1.81558E-021  1.19166E-021  6.86963E-022  3.47665E-022  1.54349E-022
  6.00342E-023  2.04131E-023  6.04727E-024  1.55351E-024  3.44758E-025  6.67337E-026
  1.21206E-026  2.59557E-027  8.00453E-028  2.93696E-028  1.01543E-028  3.06434E-029
  7.98695E-030  1.80459E-030  3.55080E-031  6.10758E-032  9.21537E-033
  0.00000E+000  0.00000E+000  0.00000E+000  0.00000E+000  0.00000E+000  5.32449E-040
  1.38949E-039  3.40449E-039  7.35823E-039  1.40468E-038  2.37218E-038  3.55050E-038
  4.71971E-038  5.58472E-038  5.89548E-038  5.71821E-038  6.03948E-038  2.24548E-037
  3.36436E-036  5.52773E-035  8.09150E-034  1.03885E-032  1.17304E-031  1.16319E-030
  1.01320E-029  7.75291E-029  5.21235E-028  3.07919E-027  1.59842E-026  7.29148E-026
  2.92291E-025  1.02967E-024  3.18762E-024  8.67206E-024  2.07333E-023  4.35618E-023
  8.04331E-023  1.30513E-022  1.86108E-022  2.33219E-022  2.56829E-022  2.48538E-022
  2.11346E-022  1.57911E-022  1.03654E-022  5.97593E-023  3.02473E-023  1.34310E-023
  5.22548E-024  1.77760E-024  5.26984E-025  1.35521E-025  3.01084E-026  5.82349E-027
  1.04691E-027  2.17317E-028  6.48525E-029  2.35154E-029  8.12079E-030  2.45327E-030
  6.40094E-031  1.44696E-031  2.84892E-032  4.90876E-033  7.39406E-034
  0.00000E+000  0.00000E+000  0.00000E+000  0.00000E+000  0.00000E+000  0.00000E+000
  0.00000E+000  0.00000E+000  0.00000E+000  2.49152E-040  4.48608E-040  6.94973E-040
  9.61981E-040  1.19176E-039  1.32275E-039  1.31563E-039  1.80610E-039  1.41613E-038
  2.52837E-037  4.20213E-036  6.18158E-035  7.95272E-034  8.96351E-033  8.88493E-032
  7.73702E-031  5.91954E-030  3.97958E-029  2.35088E-028  1.22037E-027  5.56704E-027
  2.23173E-026  7.86218E-026  2.43407E-025  6.62235E-025  1.58337E-024  3.32694E-024
  6.14325E-024  9.96881E-024  1.42160E-023  1.78156E-023  1.96202E-023  1.89880E-023
  1.61474E-023  1.20656E-023  7.92043E-024  4.56673E-024  2.31173E-024  1.02668E-024
  3.99549E-025  1.35978E-025  4.03404E-026  1.03849E-026  2.30984E-027  4.46559E-028
  7.95533E-029  1.60306E-029  4.62420E-030  1.65488E-030  5.70631E-031  1.72565E-031
  4.50607E-032  1.02167E-032  2.01164E-033  3.46061E-034  5.21366E-035
  0.00000E+000  0.00000E+000  0.00000E+000  0.00000E+000  0.00000E+000  0.00000E+000
  0.00000E+000  0.00000E+000  0.00000E+000  0.00000E+000  0.00000E+000  0.00000E+000
  0.00000E+000  0.00000E+000  0.00000E+000  0.00000E+000  0.00000E+000  9.11743E-040
  1.72283E-038  2.84234E-037  4.15729E-036  5.33981E-035  6.02428E-034  5.97066E-033
  5.19101E-032  3.97127E-031  2.66965E-030  1.57705E-029  8.18672E-029  3.73472E-028
  1.49723E-027  5.27480E-027  1.63310E-026  4.44337E-026  1.06243E-025  2.23246E-025
  4.12247E-025  6.68994E-025  9.54064E-025  1.19569E-024  1.31687E-024  1.27449E-024
  1.08388E-024  8.09929E-025  5.31709E-025  3.06594E-025  1.55218E-025  6.89461E-026
  2.68386E-026  9.13790E-027  2.71279E-027  6.99076E-028  1.55675E-028  3.00910E-029
  5.31783E-030  1.04184E-030  2.90224E-031  1.02371E-031  3.52318E-032  1.06609E-032
  2.79359E-033  6.32415E-034  1.24588E-034  2.14397E-035  3.23066E-036
  0.00000E+000  0.00000E+000  0.00000E+000  0.00000E+000  0.00000E+000  0.00000E+000
  0.00000E+000  0.00000E+000  0.00000E+000  0.00000E+000  0.00000E+000  0.00000E+000
  0.00000E+000  0.00000E+000  0.00000E+000  0.00000E+000  0.00000E+000  0.00000E+000
  1.01507E-039  1.68562E-038  2.45989E-037  3.14888E-036  3.55141E-035  3.51908E-034
  3.06394E-033  2.34097E-032  1.57366E-031  9.29613E-031  4.82583E-030  2.20154E-029
  8.82612E-029  3.10958E-028  9.62772E-028  2.61962E-027  6.26387E-027  1.31626E-026
  2.43070E-026  3.94468E-026  5.62578E-026  7.05083E-026  7.76567E-026  7.51603E-026
  6.39221E-026  4.77678E-026  3.13607E-026  1.80844E-026  9.15642E-027  4.06782E-027
  1.58388E-027  5.39499E-028  1.60270E-028  4.13427E-029  9.21760E-030  1.78181E-030
  3.12685E-031  5.96540E-032  1.60356E-032  5.56361E-033  1.91491E-033  5.80086E-034
  1.51827E-034  3.44008E-035  6.78083E-036  1.16727E-036  1.77183E-037
  0.00000E+000  0.00000E+000  0.00000E+000  0.00000E+000  0.00000E+000  0.00000E+000
  0.00000E+000  0.00000E+000  0.00000E+000  0.00000E+000  0.00000E+000  0.00000E+000
  0.00000E+000  0.00000E+000  0.00000E+000  0.00000E+000  0.00000E+000  0.00000E+000
  0.00000E+000  8.72777E-040  1.27368E-038  1.63347E-037  1.84101E-036  1.82345E-035
  1.58668E-034  1.21385E-033  8.16049E-033  4.81513E-032  2.49968E-031  1.14037E-030
  4.57192E-030  1.61080E-029  4.98741E-029  1.35707E-028  3.24504E-028  6.81914E-028
  1.25931E-027  2.04375E-027  2.91481E-027  3.65326E-027  4.02376E-027  3.89453E-027
  3.31232E-027  2.47532E-027  1.62518E-027  9.37235E-028  4.74582E-028  2.10869E-028
  8.21257E-029  2.79848E-029  8.31894E-030  2.14806E-030  4.79509E-031  9.27158E-032
  1.61712E-032  3.01458E-033  7.81396E-034  2.66579E-034  9.12545E-035  2.76696E-035
  7.25095E-036  1.64439E-036  3.24317E-037  5.65687E-038  8.48150E-039
  0.00000E+000  0.00000E+000  0.00000E+000  0.00000E+000  0.00000E+000  0.00000E+000
  0.00000E+000  0.00000E+000  0.00000E+000  0.00000E+000  0.00000E+000  0.00000E+000
  0.00000E+000  0.00000E+000  0.00000E+000  0.00000E+000  0.00000E+000  0.00000E+000
  0.00000E+000  0.00000E+000  5.79561E-040  7.43276E-039  8.37712E-038  8.29722E-037
  7.22211E-036  5.52444E-035  3.71370E-034  2.19391E-033  1.13896E-032  5.19067E-032
  2.08106E-031  7.33222E-031  2.27028E-030  6.17755E-030  1.47721E-029  3.10430E-029
  5.73292E-029  9.30421E-029  1.32701E-028  1.66323E-028  1.83195E-028  1.77317E-028
  1.50813E-028  1.12708E-028  7.40016E-029  4.26789E-029  2.16129E-029  9.60455E-030
  3.74150E-030  1.27544E-030  3.79386E-031  9.80225E-032  2.19057E-032  4.24771E-033
  7.36776E-034  1.33911E-034  3.34634E-035  1.12022E-035  3.82169E-036  1.15976E-036
  3.04299E-037  6.90739E-038  1.39481E-038  2.37968E-039  3.56793E-040
  0.00000E+000  0.00000E+000  0.00000E+000  0.00000E+000  0.00000E+000  0.00000E+000
  0.00000E+000  0.00000E+000  0.00000E+000  0.00000E+000  0.00000E+000  0.00000E+000
  0.00000E+000  0.00000E+000  0.00000E+000  0.00000E+000  0.00000E+000  0.00000E+000
  0.00000E+000  0.00000E+000  0.00000E+000  2.97223E-040  3.34986E-039  3.31791E-038
  2.88799E-037  2.20913E-036  1.48504E-035  8.77305E-035  4.55466E-034  2.07804E-033
  8.33195E-033  2.93584E-032  9.08121E-032  2.47108E-031  5.90914E-031  1.24180E-030
  2.29335E-030  3.72205E-030  5.30865E-030  6.65384E-030  7.32896E-030  7.09389E-030
  6.03367E-030  4.50926E-030  2.96078E-030  1.70765E-030  8.64827E-031  3.84364E-031
  1.49760E-031  5.10688E-032  1.51992E-032  3.93987E-033  8.81579E-034  1.70612E-034
  2.94608E-035  5.24023E-036  1.26223E-036  4.13959E-037  1.40656E-037  4.27154E-038
  1.20234E-038  2.65609E-039  5.15647E-040  0.00000E+000  0.00000E+000
  0.00000E+000  0.00000E+000  0.00000E+000  0.00000E+000  0.00000E+000  0.00000E+000
  0.00000E+000  0.00000E+000  0.00000E+000  0.00000E+000  0.00000E+000  0.00000E+000
  0.00000E+000  0.00000E+000  0.00000E+000  0.00000E+000  0.00000E+000  0.00000E+000
  0.00000E+000  0.00000E+000  0.00000E+000  0.00000E+000  1.17720E-040  1.16598E-039
  1.01489E-038  7.76329E-038  5.21872E-037  3.08302E-036  1.60059E-035  7.30264E-035
  2.92800E-034  1.03171E-033  3.19475E-033  8.69378E-033  2.07910E-032  4.36518E-032
  8.06181E-032  1.30841E-031  1.86617E-031  2.33909E-031  2.57646E-031  2.49386E-031
  2.12119E-031  1.58531E-031  1.04095E-031  6.00406E-032  3.04097E-032  1.35375E-032
  5.27595E-033  1.79983E-033  5.36006E-034  1.38793E-034  3.10951E-035  6.02243E-036
  1.03598E-036  1.80628E-037  4.19394E-038  1.34532E-038  4.54960E-039  1.55394E-039
  3.90622E-040  0.00000E+000  0.00000E+000  0.00000E+000  0.00000E+000
  0.00000E+000  0.00000E+000  0.00000E+000  0.00000E+000  0.00000E+000  0.00000E+000
  0.00000E+000  0.00000E+000  0.00000E+000  0.00000E+000  0.00000E+000  0.00000E+000
  0.00000E+000  0.00000E+000  0.00000E+000  0.00000E+000  0.00000E+000  0.00000E+000
  0.00000E+000  0.00000E+000  0.00000E+000  0.00000E+000  0.00000E+000  0.00000E+000
  3.13429E-040  2.39753E-039  1.61169E-038  9.52126E-038  4.94310E-037  2.25527E-036
  9.04254E-036  3.18622E-035  9.86632E-035  2.68490E-034  6.42087E-034  1.34944E-033
  2.49233E-033  4.04531E-033  5.77022E-033  7.23311E-033  7.96683E-033  7.71182E-033
  6.55972E-033  4.90280E-033  3.21949E-033  1.85709E-033  9.40687E-034  4.18198E-034
  1.63018E-034  5.56316E-035  1.65774E-035  4.29647E-036  9.63777E-037  1.86824E-037
  3.20351E-038  5.48369E-039  1.22763E-039  3.84542E-040  1.55106E-040  0.00000E+000
  0.00000E+000  0.00000E+000  0.00000E+000  0.00000E+000  0.00000E+000
  0.00000E+000  0.00000E+000  0.00000E+000  0.00000E+000  0.00000E+000  0.00000E+000
  0.00000E+000  0.00000E+000  0.00000E+000  0.00000E+000  0.00000E+000  0.00000E+000
  0.00000E+000  0.00000E+000  0.00000E+000  0.00000E+000  0.00000E+000  0.00000E+000
  0.00000E+000  0.00000E+000  0.00000E+000  0.00000E+000  0.00000E+000  0.00000E+000
  0.00000E+000  0.00000E+000  4.37416E-040  2.58408E-039  1.34157E-038  6.12083E-038
  2.45416E-037  8.64745E-037  2.67773E-036  7.28685E-036  1.74263E-035  3.66240E-035
  6.76423E-035  1.09790E-034  1.56605E-034  1.96308E-034  2.16254E-034  2.09356E-034
  1.78114E-034  1.33170E-034  8.73821E-035  5.04065E-035  2.55345E-035  1.13531E-035
  4.42648E-036  1.51110E-036  4.50539E-037  1.16874E-037  2.62491E-038  5.09316E-039
  8.71028E-040  1.70837E-040  0.00000E+000  0.00000E+000  0.00000E+000  0.00000E+000
  0.00000E+000  0.00000E+000  0.00000E+000  0.00000E+000  0.00000E+000
  0.00000E+000  2.50000E-039  2.70197E-038  2.56633E-037  2.14209E-036  1.57129E-035
  1.01291E-034  5.73821E-034  2.85678E-033  1.24634E-032  4.79088E-032  1.61813E-031
  4.80306E-031  1.25277E-030  2.87105E-030  5.78065E-030  1.02239E-029  1.58759E-029
  2.16309E-029  2.58283E-029  2.69692E-029  2.45320E-029  1.93080E-029  1.29910E-029
  7.31669E-030  3.33913E-030  1.22179E-030  4.98184E-031  5.00802E-031  6.89155E-031
  7.78023E-031  7.05761E-031  5.32130E-031  3.41418E-031  1.89153E-031  9.11541E-032
  3.83768E-032  1.41720E-032  4.57802E-033  1.29565E-033  3.20780E-034  6.90438E-035
  1.32150E-035  2.91827E-036  1.51432E-036  1.37341E-036  1.20899E-036  9.30047E-037
  6.26144E-037  3.67143E-037  1.89187E-037  8.56720E-038  3.40942E-038  1.19238E-038
  3.66475E-039  9.89843E-040  2.34954E-040  0.00000E+000  0.00000E+000  0.00000E+000
  0.00000E+000  0.00000E+000  0.00000E+000  0.00000E+000  0.00000E+000
  6.61900E-039  8.14025E-038  8.79786E-037  8.35621E-036  6.97486E-035  5.11628E-034
  3.29813E-033  1.86294E-032  9.27211E-032  4.05531E-031  1.55870E-030  5.26471E-030
  1.56262E-029  4.07552E-029  9.34006E-029  1.88053E-028  3.32583E-028  5.16476E-028
  7.03807E-028  8.40657E-028  8.78355E-028  7.99931E-028  6.30954E-028  4.26172E-028
  2.41662E-028  1.11483E-028  4.10511E-029  1.56187E-029  1.40414E-029  1.91835E-029
  2.19074E-029  2.00369E-029  1.51810E-029  9.77067E-030  5.42130E-030  2.61455E-030
  1.10143E-030  4.06233E-031  1.31319E-031  3.72506E-032  9.22383E-033  1.98919E-033
  3.78062E-034  7.65652E-035  3.32412E-035  2.86063E-035  2.51198E-035  1.93544E-035
  1.29974E-035  7.65144E-036  3.94274E-036  1.78544E-036  7.10539E-037  2.48498E-037
  7.63750E-038  2.06288E-038  4.89654E-039  1.02141E-039  1.87241E-040  0.00000E+000
  0.00000E+000  0.00000E+000  0.00000E+000  0.00000E+000  0.00000E+000
  1.89401E-037  2.32932E-036  2.51749E-035  2.39111E-034  1.99584E-033  1.45964E-032
  9.40651E-032  5.32703E-031  2.65112E-030  1.15947E-029  4.45626E-029  1.50506E-028
  4.46694E-028  1.16497E-027  2.66960E-027  5.37475E-027  9.50541E-027  1.47617E-026
  2.01186E-026  2.40376E-026  2.51303E-026  2.29119E-026  1.81085E-026  1.22758E-026
  7.00579E-027  3.26566E-027  1.21269E-027  4.36576E-028  3.47912E-028  4.68647E-028
  5.41337E-028  4.99442E-028  3.80374E-028  2.45550E-028  1.36484E-028  6.59002E-029
  2.77782E-029  1.02490E-029  3.31445E-030  9.39382E-031  2.32916E-031  5.03852E-032
  9.53315E-033  1.80940E-033  6.55155E-034  5.24897E-034  4.58675E-034  3.53980E-034
  2.37969E-034  1.39893E-034  7.22102E-035  3.26999E-035  1.30133E-035  4.55117E-036
  1.39879E-036  3.77811E-037  8.96788E-038  1.87068E-038  3.42927E-039  5.52455E-040
  0.00000E+000  0.00000E+000  0.00000E+000  0.00000E+000  0.00000E+000
  4.76285E-036  5.85750E-035  6.33070E-034  6.01173E-033  5.00163E-032  3.66775E-031
  2.36355E-030  1.33845E-029  6.66073E-029  2.91286E-028  1.11943E-027  3.78047E-027
  1.12192E-026  2.92570E-026  6.70390E-026  1.34962E-025  2.38676E-025  3.70665E-025
  5.05226E-025  6.03797E-025  6.31582E-025  5.76416E-025  4.56433E-025  3.10473E-025
  1.78260E-025  8.39266E-026  3.14756E-026  1.08624E-026  7.63153E-027  1.00491E-026
  1.17376E-026  1.09290E-026  8.36973E-027  5.42055E-027  3.01861E-027  1.45917E-027
  6.15503E-028  2.27216E-028  7.35087E-029  2.08443E-029  5.17334E-030  1.11958E-030
  2.11494E-031  3.83243E-032  1.16466E-032  8.49872E-033  7.35567E-033  5.68610E-033
  3.82964E-033  2.25404E-033  1.16359E-033  5.27706E-034  2.10228E-034  7.36343E-035
  2.26602E-035  6.13860E-036  1.46339E-036  3.07198E-037  5.51944E-038  8.89183E-039
  1.25887E-039  1.56626E-040  0.00000E+000  0.00000E+000  0.00000E+000
  1.05255E-034  1.29358E-033  1.39379E-032  1.32354E-031  1.10443E-030  8.09847E-030
  5.21838E-029  2.95492E-028  1.47037E-027  6.42965E-027  2.47070E-026  8.34305E-026
  2.47568E-025  6.45533E-025  1.47902E-024  2.97730E-024  5.26493E-024  8.17633E-024
  1.11453E-023  1.33227E-023  1.39425E-023  1.27366E-023  1.01032E-023  6.89431E-024
  3.98099E-024  1.89224E-024  7.17398E-025  2.40101E-025  1.48480E-025  1.89178E-025
  2.23293E-025  2.09926E-025  1.61722E-025  1.05101E-025  5.86485E-026  2.83850E-026
  1.19826E-026  4.42575E-027  1.43243E-027  4.06401E-028  1.00952E-028  2.18819E-029
  4.13237E-030  7.23591E-031  1.87279E-031  1.21479E-031  1.03685E-031  8.02467E-032
  5.40915E-032  3.18583E-032  1.64519E-032  7.46133E-033  2.97427E-033  1.04219E-033
  3.21182E-034  8.70716E-035  2.07560E-035  4.36279E-036  8.08828E-037  1.32500E-037
  1.78061E-038  2.21539E-039  2.42230E-040  0.00000E+000  0.00000E+000
  2.04091E-033  2.50227E-032  2.70428E-031  2.56799E-030  2.14278E-029  1.57117E-028
  1.01233E-027  5.73182E-027  2.85188E-026  1.24693E-025  4.79098E-025  1.61762E-024
  4.79945E-024  1.25130E-023  2.86657E-023  5.76984E-023  1.02022E-022  1.58432E-022
  2.15969E-022  2.58206E-022  2.70332E-022  2.47164E-022  1.96379E-022  1.34409E-022
  7.80278E-023  3.74266E-023  1.43522E-023  4.70510E-024  2.56732E-024  3.12757E-024
  3.72662E-024  3.53915E-024  2.74373E-024  1.78976E-024  1.00093E-024  4.85087E-025
  2.04950E-025  7.57416E-026  2.45255E-026  6.96176E-027  1.73079E-027  3.75723E-028
  7.10049E-029  1.21587E-029  2.73196E-030  1.53935E-030  1.28476E-030  9.94976E-031
  6.71636E-031  3.95857E-031  2.04497E-031  9.27668E-032  3.69843E-032  1.29654E-032
  3.99770E-033  1.08477E-033  2.59113E-034  5.45594E-035  1.01271E-035  1.66493E-036
  2.43019E-037  3.16675E-038  3.01098E-039  2.89320E-040  0.00000E+000
  3.46668E-032  4.26503E-031  4.60980E-030  4.37775E-029  3.65278E-028  2.67816E-027
  1.72545E-026  9.76846E-026  4.85975E-025  2.12456E-024  8.16189E-024  2.75536E-023
  8.17389E-023  2.13074E-022  4.88055E-022  9.82219E-022  1.73656E-021  2.69650E-021
  3.67577E-021  4.39522E-021  4.60330E-021  4.21206E-021  3.35166E-021  2.30040E-021
  1.34217E-021  6.49368E-022  2.51942E-022  8.15770E-023  3.95206E-023  4.54286E-023
  5.45567E-023  5.23622E-023  4.08682E-023  2.67655E-023  1.50046E-023  7.28237E-024
  3.07968E-024  1.13885E-024  3.68946E-025  1.04781E-025  2.60701E-026  5.66734E-027
  1.07241E-027  1.81006E-028  3.61732E-029  1.73414E-029  1.39988E-029  1.08384E-029
  7.32758E-030  4.32239E-030  2.23385E-030  1.01365E-030  4.04245E-031  1.41765E-031
  4.37392E-032  1.18788E-032  2.84207E-033  5.99744E-034  1.11738E-034  1.84551E-035
  2.70812E-036  3.56592E-037  4.25144E-038  4.65890E-039  2.66880E-040
  5.18870E-031  6.38626E-030  6.90367E-029  6.55635E-028  5.47060E-027  4.01075E-026
  2.58376E-025  1.46260E-024  7.27538E-024  3.18013E-023  1.22151E-022  4.12296E-022
  1.22287E-021  3.18716E-021  7.29898E-021  1.46867E-020  2.59620E-020  4.03088E-020
  5.49449E-020  6.57044E-020  6.88359E-020  6.30294E-020  5.02240E-020  3.45608E-020
  2.02599E-020  9.88278E-021  3.87955E-021  1.24903E-021  5.42402E-022  5.80092E-022
  7.00536E-022  6.79771E-022  5.34378E-022  3.51484E-022  1.97550E-022  9.60330E-023
  4.06536E-023  1.50440E-023  4.87632E-024  1.38560E-024  3.44997E-025  7.50964E-026
  1.42329E-026  2.38127E-027  4.33559E-028  1.74357E-028  1.34212E-028  1.03727E-028
  7.02423E-029  4.14738E-029  2.14446E-029  9.73421E-030  3.88346E-030  1.36256E-030
  4.20685E-031  1.14372E-031  2.74062E-032  5.79672E-033  1.08461E-033  1.80138E-034
  2.66799E-035  3.55317E-036  4.31964E-037  4.86983E-038  5.19459E-039
  6.82030E-030  8.39819E-029  9.08137E-028  8.62574E-027  7.19758E-026  5.27669E-025
  3.39899E-024  1.92385E-023  9.56826E-023  4.18164E-022  1.60589E-021  5.41925E-021
  1.60701E-020  4.18741E-020  9.58757E-020  1.92876E-019  3.40884E-019  5.29173E-019
  7.21248E-019  8.62508E-019  9.03832E-019  8.28099E-019  6.60695E-019  4.55747E-019
  2.68349E-019  1.31920E-019  5.23909E-020  1.68602E-020  6.64280E-021  6.51707E-021
  7.88899E-021  7.74220E-021  6.13299E-021  4.05265E-021  2.28417E-021  1.11232E-021
  4.71413E-022  1.74584E-022  5.66224E-023  1.60979E-023  4.01101E-024  8.74152E-025
  1.65964E-025  2.76315E-026  4.68625E-027  1.57173E-027  1.13315E-027  8.72178E-028
  5.91614E-028  3.49693E-028  1.80918E-028  8.21565E-029  3.27908E-029  1.15119E-029
  3.55725E-030  9.68314E-031  2.32468E-031  4.93077E-032  9.26524E-033  1.54893E-033
  2.31907E-034  3.14257E-035  3.90545E-036  4.55125E-037  5.06479E-038
  7.86864E-029  9.69734E-028  1.04915E-026  9.96780E-026  8.31833E-025  6.09833E-024
  3.92795E-023  2.22295E-022  1.10540E-021  4.82998E-021  1.85446E-020  6.25659E-020
  1.85484E-019  4.83194E-019  1.10604E-018  2.22448E-018  3.93051E-018  6.10027E-018
  8.31328E-018  9.94115E-018  1.04192E-017  9.55122E-018  7.62917E-018  5.27440E-018
  3.11852E-018  1.54435E-018  6.20342E-019  2.00356E-019  7.26092E-020  6.44809E-020
  7.79087E-020  7.73477E-020  6.17720E-020  4.10224E-020  2.31917E-020  1.13154E-020
  4.80159E-021  1.77977E-021  5.77607E-022  1.64311E-022  4.09687E-023  8.93881E-024
  1.70011E-024  2.82418E-025  4.54701E-026  1.27618E-026  8.43540E-027  6.44369E-027
  4.37796E-027  2.59093E-027  1.34136E-027  6.09420E-028  2.43363E-028  8.54981E-029
  2.64466E-029  7.20991E-030  1.73485E-030  3.69234E-031  6.97456E-032  1.17542E-032
  1.78186E-033  2.45972E-034  3.15387E-035  3.81148E-036  4.43917E-037
  7.96453E-028  9.82861E-027  1.06422E-025  1.01156E-024  8.44356E-024  6.19052E-023
  3.98713E-022  2.25615E-021  1.12170E-020  4.90013E-020  1.88091E-019  6.34408E-019
  1.88023E-018  4.89657E-018  1.12048E-017  2.25282E-017  3.97941E-017  6.17450E-017
  8.41269E-017  1.00591E-016  1.05438E-016  9.66966E-017  7.73173E-017  5.35637E-017
  3.17928E-017  1.58537E-017  6.43903E-018  2.09346E-018  7.07932E-019  5.62564E-019
  6.74684E-019  6.77687E-019  5.45926E-019  3.64496E-019  2.06748E-019  1.01086E-019
  4.29549E-020  1.59373E-020  5.17608E-021  1.47336E-021  3.67619E-022  8.02959E-023
  1.52986E-023  2.54008E-024  3.94210E-025  9.37124E-026  5.54611E-026  4.18347E-026
  2.84635E-026  1.68686E-026  8.73997E-027  3.97315E-027  1.58762E-027  5.58235E-028
  1.72889E-028  4.72197E-029  1.13933E-029  2.43509E-030  4.62941E-031  7.87982E-032
  1.21291E-032  1.71309E-033  2.26257E-034  2.86935E-035  3.49916E-036
  7.06725E-027  8.73926E-026  9.47481E-025  9.01289E-024  7.52618E-023  5.51886E-022
  3.55455E-021  2.01115E-020  9.99706E-020  4.36611E-019  1.67545E-018  5.64927E-018
  1.67373E-017  4.35723E-017  9.96694E-017  2.00319E-016  3.53719E-016  5.48653E-016
  7.47328E-016  8.93428E-016  9.36499E-016  8.59150E-016  6.87589E-016  4.77250E-016
  2.84297E-016  1.42695E-016  5.85784E-017  1.92133E-017  6.14895E-018  4.33425E-018
  5.12337E-018  5.20621E-018  4.23269E-018  2.84239E-018  1.61806E-018  7.92956E-019
  3.37479E-019  1.25350E-019  4.07444E-020  1.16058E-020  2.89787E-021  6.33609E-022
  1.20925E-022  2.00900E-023  3.04090E-024  6.23982E-025  3.22808E-025  2.38728E-025
  1.62586E-025  9.65054E-026  5.00476E-026  2.27671E-026  9.10431E-027  3.20451E-027
  9.93936E-028  2.72071E-028  6.58676E-029  1.41504E-029  2.71160E-030  4.67231E-031
  7.32726E-032  1.06359E-032  1.45809E-033  1.92258E-034  2.47957E-035
  5.49148E-026  6.81188E-025  7.39997E-024  7.04783E-023  5.88939E-022  4.32010E-021
  2.78274E-020  1.57436E-019  7.82445E-019  3.41635E-018  1.31057E-017  4.41735E-017
  1.30823E-016  3.40428E-016  7.78376E-016  1.56372E-015  2.75999E-015  4.27928E-015
  5.82682E-015  6.96419E-015  7.29939E-015  6.69812E-015  5.36479E-015  3.73008E-015
  2.22949E-015  1.12592E-015  4.66976E-016  1.54752E-016  4.74934E-017  2.95383E-017
  3.41166E-017  3.50612E-017  2.87839E-017  1.94500E-017  1.11156E-017  5.46125E-018
  2.32831E-018  8.65872E-019  2.81709E-019  8.03048E-020  2.00667E-020  4.39193E-021
  8.39564E-022  1.39665E-022  2.07982E-023  3.76962E-024  1.66837E-024  1.19779E-024
  8.15936E-025  4.85144E-025  2.51866E-025  1.14670E-025  4.58967E-026  1.61745E-026
  5.02588E-027  1.37947E-027  3.35345E-028  7.25000E-029  1.40294E-029  2.45401E-030
  3.93638E-031  5.90051E-032  8.43350E-033  1.16605E-033  1.56193E-034
  3.73079E-025  4.64930E-024  5.06610E-023  4.83432E-022  4.04436E-021  2.96855E-020
  1.91266E-019  1.08213E-018  5.37728E-018  2.34723E-017  9.00121E-017  3.03267E-016
  8.97738E-016  2.33497E-015  5.33612E-015  1.07145E-014  1.89016E-014  2.92920E-014
  3.98674E-014  4.76330E-014  4.99173E-014  4.58114E-014  3.67161E-014  2.55681E-014
  1.53298E-014  7.78657E-015  3.26136E-015  1.09308E-015  3.25503E-016  1.78388E-016
  1.99238E-016  2.06938E-016  1.71645E-016  1.16765E-016  6.70162E-017  3.30186E-017
  1.41041E-017  5.25245E-018  1.71067E-018  4.88069E-019  1.22059E-019  2.67413E-020
  5.11984E-021  8.53164E-022  1.25776E-022  2.06295E-023  7.68562E-024  5.28675E-024
  3.59756E-024  2.14305E-024  1.11398E-024  5.07669E-025  2.03415E-025  7.17924E-026
  2.23568E-026  6.15668E-027  1.50426E-027  3.27759E-028  6.41930E-029  1.14369E-029
  1.88483E-030  2.93177E-031  4.38427E-032  6.35929E-033  8.89652E-034
  2.21153E-024  2.77435E-023  3.03683E-022  2.90648E-021  2.43602E-020  1.78993E-019
  1.15388E-018  6.52940E-018  3.24432E-017  1.41582E-016  5.42743E-016  1.82778E-015
  5.40785E-015  1.40577E-014  3.21074E-014  6.44303E-014  1.13593E-013  1.75934E-013
  2.39324E-013  2.85813E-013  2.99436E-013  2.74810E-013  2.20364E-013  1.53667E-013
  9.23989E-014  4.71874E-014  1.99503E-014  6.76669E-015  1.97500E-015  9.56359E-016
  1.02061E-015  1.07018E-015  8.97330E-016  6.14853E-016  3.54536E-016  1.75220E-016
  7.50074E-017  2.79770E-017  9.12273E-018  2.60532E-018  6.52129E-019  1.43017E-019
  2.74229E-020  4.57851E-021  6.71147E-022  1.01924E-022  3.16966E-023  2.05426E-023
  1.39365E-023  8.31836E-024  4.33029E-024  1.97571E-024  7.92670E-025  2.80265E-025
  8.75103E-026  2.41965E-026  5.94878E-027  1.30869E-027  2.60139E-028  4.73928E-029
  8.06310E-030  1.30729E-030  2.04999E-031  3.11536E-032  4.53355E-033
  1.14119E-023  1.44445E-022  1.59148E-021  1.52994E-020  1.28596E-019  9.46529E-019
  6.10761E-018  3.45753E-017  1.71807E-016  7.49621E-016  2.87255E-015  9.66909E-015
  2.85916E-014  7.42769E-014  1.69532E-013  3.39964E-013  5.98948E-013  9.27009E-013
  1.26020E-012  1.50415E-012  1.57522E-012  1.44551E-012  1.15955E-012  8.09572E-013
  4.88074E-013  2.50521E-013  1.06866E-013  3.66917E-014  1.05849E-014  4.55865E-015
  4.58733E-015  4.84792E-015  4.11140E-015  2.83916E-015  1.64545E-015  8.16001E-016
  3.50151E-016  1.30834E-016  4.27202E-017  1.22137E-017  3.06014E-018  6.71818E-019
  1.29006E-019  2.15824E-020  3.15517E-021  4.52618E-022  1.17575E-022  7.03487E-023
  4.74378E-023  2.83717E-023  1.47945E-023  6.75937E-024  2.71619E-024  9.62466E-025
  3.01500E-025  8.37795E-026  2.07559E-026  4.62065E-027  9.35289E-028  1.75010E-028
  3.08887E-029  5.23925E-030  8.62007E-031  1.36863E-031  2.06208E-032
  5.11920E-023  6.54659E-022  7.27667E-021  7.04029E-020  5.94314E-019  4.38638E-018
  2.83490E-017  1.60616E-016  7.98337E-016  3.48299E-015  1.33424E-014  4.48881E-014
  1.32651E-013  3.44365E-013  7.85382E-013  1.57367E-012  2.77021E-012  4.28405E-012
  5.81933E-012  6.94109E-012  7.26521E-012  6.66529E-012  5.34793E-012  3.73765E-012
  2.25877E-012  1.16490E-012  5.01144E-013  1.74189E-013  5.00033E-014  1.93427E-014
  1.80994E-014  1.92318E-014  1.65049E-014  1.14936E-014  6.69817E-015  3.33427E-015
  1.43460E-015  5.37105E-016  1.75648E-016  5.02801E-017  1.26114E-017  2.77174E-018
  5.33010E-019  8.93545E-020  1.30539E-020  1.79809E-021  3.93949E-022  2.12644E-022
  1.41896E-022  8.50319E-023  4.44271E-023  2.03315E-023  8.18557E-024  2.90823E-024
  9.14665E-025  2.55721E-025  6.39558E-026  1.44471E-026  2.98941E-027  5.77304E-028
  1.06185E-028  1.88865E-029  3.25650E-030  5.38040E-031  8.35238E-032
  2.00406E-022  2.57941E-021  2.89623E-020  2.82646E-019  2.40095E-018  1.77942E-017
  1.15299E-016  6.54187E-016  3.25377E-015  1.41973E-014  5.43729E-014  1.82838E-013
  5.39953E-013  1.40062E-012  3.19158E-012  6.38906E-012  1.12363E-011  1.73602E-011
  2.35601E-011  2.80785E-011  2.93699E-011  2.69340E-011  2.16121E-011  1.51176E-011
  9.15594E-012  4.74282E-012  2.05685E-012  7.23686E-013  2.07822E-013  7.30987E-014
  6.27251E-014  6.67923E-014  5.80334E-014  4.07796E-014  2.39096E-014  1.19516E-014
  5.15767E-015  1.93534E-015  6.34016E-016  1.81747E-016  4.56417E-017  1.00430E-017
  1.93408E-018  3.24895E-019  4.74939E-020  6.36220E-021  1.19598E-021  5.68527E-022
  3.73054E-022  2.23940E-022  1.17268E-022  5.37724E-023  2.16990E-023  7.73445E-024
  2.44448E-024  6.88599E-025  1.74242E-025  4.00700E-026  8.51357E-027  1.70514E-027
  3.28079E-028  6.12337E-029  1.10346E-029  1.88835E-030  3.00618E-031
  6.99891E-022  8.87025E-021  1.00218E-019  9.87782E-019  8.46191E-018  6.30951E-017
  4.10455E-016  2.33441E-015  1.16253E-014  5.07492E-014  1.94347E-013  6.53241E-013
  1.92782E-012  4.99644E-012  1.13743E-011  2.27458E-011  3.99593E-011  6.16699E-011
  8.36055E-011  9.95417E-011  1.04034E-010  9.53538E-011  7.65063E-011  5.35523E-011
  3.24980E-011  1.69038E-011  7.38692E-012  2.63036E-012  7.58726E-013  2.46021E-013
  1.91091E-013  2.03027E-013  1.78662E-013  1.26772E-013  7.48210E-014  3.75726E-014
  1.62686E-014  6.11998E-015  2.00887E-015  5.76787E-016  1.45044E-016  3.19566E-017
  6.16320E-018  1.03743E-018  1.51876E-019  1.99756E-020  3.29375E-021  1.34815E-021
  8.62276E-022  5.18258E-022  2.72098E-022  1.25064E-022  5.06094E-023  1.81112E-023
  5.75866E-024  1.63737E-024  4.20321E-025  9.87868E-026  2.16555E-026  4.51918E-027
  9.11805E-028  1.78396E-028  3.34664E-029  5.90301E-030  9.59573E-031
  2.33543E-021  2.72184E-020  3.02711E-019  3.00137E-018  2.59611E-017  1.95170E-016
  1.27707E-015  7.29037E-015  3.63843E-014  1.58996E-013  6.09034E-013  2.04650E-012
  6.03565E-012  1.56289E-011  3.55410E-011  7.09902E-011  1.24561E-010  1.91997E-010
  2.59971E-010  3.09173E-010  3.22812E-010  2.95670E-010  2.37173E-010  1.66103E-010
  1.00979E-010  5.27284E-011  2.32102E-011  8.36228E-012  2.43024E-012  7.36853E-013
  5.12283E-013  5.39984E-013  4.81408E-013  3.45189E-013  2.05208E-013  1.03572E-013
  4.50125E-014  1.69811E-014  5.58646E-015  1.60690E-015  4.04708E-016  8.92916E-017
  1.72472E-017  2.90903E-018  4.26720E-019  5.54876E-020  8.22045E-021  2.84501E-021
  1.75290E-021  1.05398E-021  5.55030E-022  2.55839E-022  1.03884E-022  3.73583E-023
  1.19671E-023  3.44201E-024  8.99320E-025  2.16970E-025  4.93172E-026  1.07648E-026
  2.27949E-027  4.66271E-028  9.06352E-029  1.63998E-029  2.71196E-030
  8.48943E-021  7.98266E-020  8.16094E-019  7.96200E-018  6.92553E-017  5.25540E-016
  3.46613E-015  1.98971E-014  9.96458E-014  4.36265E-013  1.67239E-012  5.61960E-012
  1.65647E-011  4.28546E-011  9.73433E-011  1.94185E-010  3.40253E-010  5.23729E-010
  7.08170E-010  8.41109E-010  8.77229E-010  8.02805E-010  6.43745E-010  4.51028E-010
  2.74650E-010  1.43944E-010  6.38049E-011  2.32532E-011  6.82406E-012  1.96166E-012
  1.21007E-012  1.25632E-012  1.13489E-012  8.23009E-013  4.93140E-013  2.50291E-013
  1.09226E-013  4.13365E-014  1.36332E-014  3.92953E-015  9.91389E-016  2.19073E-016
  4.23833E-017  7.16324E-018  1.05320E-018  1.36059E-019  1.85373E-020  5.36375E-021
  3.13551E-021  1.88363E-021  9.95401E-022  4.60422E-022  1.87740E-022  6.79214E-023
  2.19583E-023  6.40590E-024  1.71010E-024  4.25571E-025  1.00773E-025  2.30673E-026
  5.12170E-027  1.09104E-027  2.18675E-028  4.04147E-029  6.77667E-030
  3.66899E-020  2.55064E-019  2.10364E-018  1.88580E-017  1.61332E-016  1.23061E-015
  8.18958E-015  4.73688E-014  2.38466E-013  1.04733E-012  4.02120E-012  1.35184E-011
  3.98354E-011  1.02974E-010  2.33633E-010  4.65421E-010  8.14293E-010  1.25145E-009
  1.68959E-009  2.00390E-009  2.08737E-009  1.90852E-009  1.52974E-009  1.07218E-009
  6.53947E-010  3.43972E-010  1.53507E-010  5.65788E-011  1.67950E-011  4.63611E-012
  2.52262E-012  2.55633E-012  2.33985E-012  1.71764E-012  1.03811E-012  5.30136E-013
  2.32408E-013  8.82656E-014  2.91931E-014  8.43386E-015  2.13195E-015  4.71927E-016
  9.14610E-017  1.54904E-017  2.28333E-018  2.94047E-019  3.76098E-020  9.07046E-021
  4.93790E-021  2.95839E-021  1.56986E-021  7.29234E-022  2.98881E-022  1.08932E-022
  3.56174E-023  1.05730E-023  2.89656E-024  7.47250E-025  1.85068E-025  4.44688E-026
  1.03264E-026  2.28025E-027  4.68993E-028  8.81945E-029  1.49561E-029
  1.73799E-019  9.68509E-019  5.90813E-018  4.27245E-017  3.35686E-016  2.51705E-015
  1.68293E-014  9.81755E-014  4.97787E-013  2.19682E-012  8.45808E-012  2.84689E-011
  8.39021E-011  2.16753E-010  4.91236E-010  9.77214E-010  1.70701E-009  2.61909E-009
  3.53031E-009  4.18075E-009  4.34932E-009  3.97300E-009  3.18332E-009  2.23217E-009
  1.36380E-009  7.19996E-010  3.23502E-010  1.20579E-010  3.62523E-011  9.71908E-012
  4.65108E-012  4.54865E-012  4.21743E-012  3.13703E-012  1.91393E-012  9.84007E-013
  4.33557E-013  1.65305E-013  5.48453E-014  1.58860E-014  4.02460E-015  8.92636E-016
  1.73330E-016  2.94220E-017  4.34890E-018  5.59592E-019  6.83389E-020  1.38086E-020
  6.85248E-021  4.08508E-021  2.17884E-021  1.01742E-021  4.19592E-022  1.54305E-022
  5.11542E-023  1.55086E-023  4.38095E-024  1.17719E-024  3.05771E-025  7.70640E-026
  1.86449E-026  4.24682E-027  8.92399E-028  1.70199E-028  2.91250E-029
  7.90362E-019  4.02900E-018  1.97074E-017  1.05468E-016  6.68453E-016  4.60069E-015
  3.02185E-014  1.77007E-013  9.04708E-013  4.01936E-012  1.55431E-011  5.24398E-011
  1.54678E-010  3.99513E-010  9.04610E-010  1.79712E-009  3.13427E-009  4.80094E-009
  6.46072E-009  7.63983E-009  7.93849E-009  7.24624E-009  5.80528E-009  4.07391E-009
  2.49425E-009  1.32214E-009  5.98249E-010  2.25539E-010  6.87567E-011  1.80791E-011
  7.60686E-012  7.07826E-012  6.64351E-012  5.01274E-012  3.09004E-012  1.60044E-012
  7.09055E-013  2.71512E-013  9.03981E-014  2.62604E-014  6.66964E-015  1.48267E-015
  2.88550E-016  4.91049E-017  7.28094E-018  9.37688E-019  1.10785E-019  1.89906E-020
  8.40301E-021  4.97316E-021  2.66961E-021  1.25422E-021  5.20905E-022  1.93558E-022
  6.52210E-023  2.02722E-023  5.93265E-024  1.66698E-024  4.54613E-025  1.19886E-025
  3.00811E-026  7.03356E-027  1.50418E-027  2.90155E-028  5.00138E-029
  3.21315E-018  1.60901E-017  7.19840E-017  3.09000E-016  1.45036E-015  8.05266E-015
  4.85189E-014  2.78982E-013  1.43079E-012  6.40383E-012  2.49163E-011  8.43927E-011
  2.49413E-010  6.44517E-010  1.45866E-009  2.89465E-009  5.04126E-009  7.71022E-009
  1.03608E-008  1.22368E-008  1.27047E-008  1.15938E-008  9.29287E-009  6.53118E-009
  4.01025E-009  2.13604E-009  9.74033E-010  3.71614E-010  1.15006E-010  2.99085E-011
  1.10856E-011  9.63720E-012  9.14407E-012  7.00775E-012  4.36890E-012  2.28105E-012
  1.01666E-012  3.91138E-013  1.30731E-013  3.81024E-014  9.70570E-015  2.16355E-015
  4.22253E-016  7.20910E-017  1.07309E-017  1.38537E-018  1.59957E-019  2.37365E-020
  9.21959E-021  5.41139E-021  2.92586E-021  1.38174E-021  5.77115E-022  2.16544E-022
  7.42356E-023  2.37207E-023  7.21704E-024  2.12532E-024  6.08035E-025  1.67143E-025
  4.32795E-026  1.03420E-026  2.24340E-027  4.36688E-028  7.57059E-029
  1.14100E-017  5.74541E-017  2.52417E-016  9.90808E-016  3.73172E-015  1.53575E-014
  7.46537E-014  3.93489E-013  1.97928E-012  8.88213E-012  3.47932E-011  1.18507E-010
  3.51447E-010  9.09654E-010  2.05931E-009  4.08440E-009  7.10639E-009  1.08569E-008
  1.45754E-008  1.72046E-008  1.78622E-008  1.63123E-008  1.30971E-008  9.23121E-009
  5.69272E-009  3.05127E-009  1.40398E-009  5.42633E-010  1.70712E-010  4.42283E-011
  1.44983E-011  1.14953E-011  1.09969E-011  8.57256E-012  5.41108E-012  2.84985E-012
  1.27839E-012  4.94352E-013  1.65939E-013  4.85489E-014  1.24113E-014  2.77680E-015
  5.44139E-016  9.33518E-017  1.39763E-017  1.81253E-018  2.06240E-019  2.75286E-020
  9.60800E-021  5.61417E-021  3.03499E-021  1.42332E-021  5.90365E-022  2.21354E-022
  7.66764E-023  2.51097E-023  7.93610E-024  2.44637E-024  7.31745E-025  2.08632E-025
  5.54694E-026  1.34909E-026  2.95964E-027  5.80200E-028  1.01032E-028
  3.52409E-017  1.79233E-016  7.91589E-016  3.05016E-015  1.05018E-014  3.46959E-014
  1.25153E-013  5.32337E-013  2.45277E-012  1.07854E-011  4.23263E-011  1.45050E-010
  4.32384E-010  1.12274E-009  2.54567E-009  5.05148E-009  8.78847E-009  1.34246E-008
  1.80247E-008  2.12907E-008  2.21381E-008  2.02690E-008  1.63354E-008  1.15731E-008
  7.18491E-009  3.88414E-009  1.80700E-009  7.08631E-010  2.26990E-010  5.89683E-011
  1.72090E-011  1.20488E-011  1.15602E-011  9.18204E-012  5.87530E-012  3.12341E-012
  1.41079E-012  5.48589E-013  1.85048E-013  5.43938E-014  1.39740E-014  3.14415E-015
  6.20468E-016  1.07401E-016  1.62447E-017  2.12249E-018  2.41428E-019  3.35856E-020
  1.29474E-020  7.49373E-021  3.81404E-021  1.66323E-021  6.43853E-022  2.28691E-022
  7.68151E-023  2.50675E-023  8.08687E-024  2.57861E-024  7.98649E-025  2.34236E-025
  6.35283E-026  1.56514E-026  3.46115E-027  6.81796E-028  1.19064E-028
  9.47910E-017  4.86393E-016  2.16930E-015  8.40010E-015  2.83774E-014  8.56743E-014
  2.48232E-013  7.84606E-013  2.91873E-012  1.17484E-011  4.51373E-011  1.54860E-010
  4.64273E-010  1.21163E-009  2.75672E-009  5.48235E-009  9.55322E-009  1.46156E-008
  1.96641E-008  2.32957E-008  2.43234E-008  2.23939E-008  1.81762E-008  1.29887E-008
  8.14588E-009  4.45552E-009  2.10133E-009  8.37777E-010  2.73704E-010  7.17155E-011
  1.88400E-011  1.11698E-011  1.06346E-011  8.62264E-012  5.60115E-012  3.00769E-012
  1.36855E-012  5.35478E-013  1.81715E-013  5.37690E-014  1.39266E-014  3.16790E-015
  6.34601E-016  1.11959E-016  1.72574E-017  2.29778E-018  3.04505E-019  8.56928E-020
  4.80421E-020  2.50197E-020  1.06672E-020  3.84343E-021  1.22155E-021  3.58586E-022
  1.02265E-022  2.96715E-023  8.95170E-024  2.77095E-024  8.49161E-025  2.48138E-025
  6.71763E-026  1.65261E-026  3.64951E-027  7.17936E-028  1.25212E-028
  2.22561E-016  1.14968E-015  5.17253E-015  2.02217E-014  6.86240E-014  2.03165E-013
  5.37680E-013  1.36601E-012  3.78316E-012  1.23063E-011  4.32654E-011  1.45236E-010
  4.35799E-010  1.14407E-009  2.61811E-009  5.23189E-009  9.15601E-009  1.40705E-008
  1.90306E-008  2.26940E-008  2.38908E-008  2.22167E-008  1.82450E-008  1.32115E-008
  8.40593E-009  4.66897E-009  2.23852E-009  9.08971E-010  3.03257E-010  8.05464E-011
  1.93903E-011  9.27664E-012  8.58286E-012  7.11693E-012  4.70177E-012  2.55240E-012
  1.17090E-012  4.61679E-013  1.58074E-013  4.73365E-014  1.24764E-014  2.91242E-015
  6.04518E-016  1.11006E-016  1.78726E-017  2.93956E-018  1.00699E-018  6.36451E-019
  3.65500E-019  1.68237E-019  6.33968E-020  2.01559E-020  5.57534E-021  1.39408E-021
  3.31531E-022  7.92516E-023  1.97145E-023  5.08660E-024  1.32450E-024  3.37899E-025
  8.23873E-026  1.87958E-026  3.94000E-027  7.47965E-028  1.27254E-028
  4.57067E-016  2.37233E-015  1.07443E-014  4.23664E-014  1.45115E-013  4.31374E-013
  1.11872E-012  2.59458E-012  5.78022E-012  1.40337E-011  3.99486E-011  1.22781E-010
  3.60583E-010  9.48181E-010  2.18614E-009  4.40499E-009  7.77354E-009  1.20528E-008
  1.64676E-008  1.98720E-008  2.12114E-008  2.00379E-008  1.67425E-008  1.23469E-008
  8.00339E-009  4.52839E-009  2.21142E-009  9.15268E-010  3.11855E-010  8.42634E-011
  1.90528E-011  7.05957E-012  6.10724E-012  5.18558E-012  3.49324E-012  1.92031E-012
  8.90193E-013  3.55330E-013  1.23857E-013  3.81555E-014  1.05138E-014  2.61494E-015
  5.84856E-016  1.16585E-016  2.46884E-017  1.09299E-017  8.12811E-018  5.36132E-018
  2.81928E-018  1.20501E-018  4.29422E-019  1.30505E-019  3.46742E-020  8.33230E-021
  1.89636E-021  4.28561E-022  9.83806E-023  2.26368E-023  5.07286E-024  1.08508E-024
  2.19967E-025  4.21731E-026  7.60721E-027  1.27712E-027  1.96845E-028
  8.22303E-016  4.28215E-015  1.94858E-014  7.73401E-014  2.67150E-013  8.01299E-013
  2.08541E-012  4.73539E-012  9.62279E-012  1.88093E-011  4.01056E-011  1.00186E-010
  2.70071E-010  6.96636E-010  1.61357E-009  3.28909E-009  5.88420E-009  9.26155E-009
  1.28666E-008  1.58174E-008  1.72314E-008  1.66366E-008  1.42160E-008  1.07193E-008
  7.09760E-009  4.09623E-009  2.03772E-009  8.58830E-010  2.98403E-010  8.21472E-011
  1.79259E-011  5.08428E-012  3.86578E-012  3.36096E-012  2.31959E-012  1.29743E-012
  6.12636E-013  2.51411E-013  9.17770E-014  3.04484E-014  9.31391E-015  2.60886E-015
  6.58136E-016  1.77580E-016  9.54420E-017  8.20513E-017  6.25043E-017  3.79511E-017
  1.86790E-017  7.62985E-018  2.63636E-018  7.84401E-019  2.05408E-019  4.88790E-020
  1.10463E-020  2.47885E-021  5.63284E-022  1.27597E-022  2.79531E-023  5.79495E-024
  1.12744E-024  2.05481E-025  3.49687E-026  5.51189E-027  7.95380E-028
  1.29740E-015  6.77174E-015  3.09168E-014  1.23289E-013  4.28632E-013  1.29630E-012
  3.40288E-012  7.74916E-012  1.54008E-011  2.74254E-011  4.71135E-011  8.86176E-011
  1.95603E-010  4.66094E-010  1.06514E-009  2.19512E-009  4.00258E-009  6.44141E-009
  9.16736E-009  1.15620E-008  1.29330E-008  1.28209E-008  1.12378E-008  8.67620E-009
  5.86792E-009  3.45037E-009  1.74511E-009  7.47126E-010  2.63990E-010  7.40013E-011
  1.59452E-011  3.57569E-012  2.21050E-012  1.96592E-012  1.40571E-012  8.12540E-013
  4.01506E-013  1.77508E-013  7.27598E-014  2.81066E-014  1.00464E-014  3.22126E-015
  1.07138E-015  6.51763E-016  6.32666E-016  5.55801E-016  3.90473E-016  2.22011E-016
  1.04465E-016  4.14037E-017  1.40216E-017  4.11730E-018  1.06926E-018  2.53164E-019
  5.70377E-020  1.27789E-020  2.90674E-021  6.62335E-022  1.46909E-022  3.10323E-023
  6.17710E-024  1.15199E-024  1.99784E-025  3.18695E-026  4.61848E-027
  1.79651E-015  9.39194E-015  4.29793E-014  1.71963E-013  6.00667E-013  1.82824E-012
  4.83810E-012  1.11085E-011  2.21228E-011  3.84725E-011  6.00873E-011  9.10729E-011
  1.52559E-010  3.01717E-010  6.44991E-010  1.32534E-009  2.46726E-009  4.08537E-009
  5.99657E-009  7.80230E-009  8.99488E-009  9.17157E-009  8.24549E-009  6.50803E-009
  4.48472E-009  2.67877E-009  1.37319E-009  5.95303E-010  2.13227E-010  6.07446E-011
  1.31145E-011  2.48284E-012  1.17516E-012  1.07472E-012  8.20534E-013  5.13111E-013
  2.84551E-013  1.47995E-013  7.31856E-014  3.32941E-014  1.33611E-014  5.29488E-015
  3.46542E-015  3.71015E-015  3.74459E-015  3.04434E-015  2.00121E-015  1.08633E-015
  4.95378E-016  1.92227E-016  6.41827E-017  1.86718E-017  4.82009E-018  1.13684E-018
  2.55548E-019  5.72698E-020  1.31019E-020  3.02843E-021  6.88015E-022  1.50065E-022
  3.09700E-023  5.98146E-024  1.06837E-024  1.74192E-025  2.56108E-026
  2.18429E-015  1.14325E-014  5.24046E-014  2.10174E-013  7.36614E-013  2.25258E-012
  5.99894E-012  1.38827E-011  2.78635E-011  4.85073E-011  7.38237E-011  1.01346E-010
  1.36629E-010  2.07534E-010  3.76581E-010  7.38185E-010  1.38903E-009  2.37054E-009
  3.60222E-009  4.84793E-009  5.76372E-009  6.03731E-009  5.55265E-009  4.46543E-009
  3.12405E-009  1.88897E-009  9.78313E-010  4.28205E-010  1.55028E-010  4.47696E-011
  9.75379E-012  1.68029E-012  6.25273E-013  6.09485E-013  5.29872E-013  3.89320E-013
  2.61951E-013  1.64547E-013  9.32121E-014  4.57140E-014  2.11123E-014  1.44360E-014
  1.66128E-014  1.91294E-014  1.79763E-014  1.36622E-014  8.55948E-015  4.49600E-015
  2.00472E-015  7.66105E-016  2.53158E-016  7.31381E-017  1.87926E-017  4.41876E-018
  9.92157E-019  2.23058E-019  5.16216E-020  1.22045E-020  2.86516E-021  6.49818E-022
  1.39539E-022  2.79132E-023  5.12442E-024  8.51811E-025  1.26806E-025
  2.33266E-015  1.22199E-014  5.60833E-014  2.25321E-013  7.91640E-013  2.42919E-012
  6.49998E-012  1.51374E-011  3.06168E-011  5.36892E-011  8.16876E-011  1.08899E-010
  1.32040E-010  1.60774E-010  2.28087E-010  3.91853E-010  7.19844E-010  1.25561E-009
  1.97315E-009  2.74502E-009  3.35971E-009  3.60499E-009  3.38033E-009  2.76007E-009
  1.95393E-009  1.19252E-009  6.22443E-010  2.74460E-010  1.00208E-010  2.92652E-011
  6.46209E-012  1.10530E-012  4.07811E-013  4.53521E-013  4.65052E-013  4.06596E-013
  3.16612E-013  2.16860E-013  1.27056E-013  6.76776E-014  4.77970E-014  5.73557E-014
  7.44008E-014  8.05450E-014  7.07096E-014  5.11190E-014  3.09377E-014  1.58689E-014
  6.96104E-015  2.63045E-015  8.62563E-016  2.47884E-016  6.34617E-017  1.48897E-017
  3.34560E-018  7.57827E-019  1.78761E-019  4.36322E-020  1.06698E-020  2.52689E-021
  5.64497E-022  1.16579E-022  2.19021E-023  3.69679E-024  5.55498E-025
  2.18850E-015  1.14728E-014  5.27053E-014  2.12032E-013  7.46333E-013  2.29605E-012
  6.16553E-012  1.44279E-011  2.93672E-011  5.18893E-011  7.94795E-011  1.05723E-010
  1.23758E-010  1.33791E-010  1.50998E-010  2.08068E-010  3.47759E-010  6.03820E-010
  9.73652E-010  1.39575E-009  1.75405E-009  1.92269E-009  1.83300E-009  1.51569E-009
  1.08335E-009  6.66145E-010  3.49871E-010  1.55195E-010  5.70562E-011  1.68347E-011
  3.81478E-012  7.58731E-013  4.12643E-013  5.06561E-013  5.56539E-013  5.19735E-013
  4.18125E-013  2.86963E-013  1.75593E-013  1.28512E-013  1.55453E-013  2.22178E-013
  2.75017E-013  2.78139E-013  2.31773E-013  1.61554E-013  9.53401E-014  4.80583E-014
  2.08287E-014  7.80548E-015  2.54482E-015  7.28388E-016  1.85965E-016  4.35886E-017
  9.82779E-018  2.25642E-018  5.47651E-019  1.39364E-019  3.57235E-020  8.84432E-021
  2.04936E-021  4.34819E-022  8.31938E-023  1.42026E-023  2.14822E-024
  1.80407E-015  9.46304E-015  4.35074E-014  1.75218E-013  6.17652E-013  1.90396E-012
  5.12662E-012  1.20414E-011  2.46319E-011  4.38041E-011  6.76016E-011  9.04652E-011
  1.05351E-010  1.08851E-010  1.06702E-010  1.15881E-010  1.60786E-010  2.63148E-010
  4.27411E-010  6.27747E-010  8.08081E-010  9.03426E-010  8.74492E-010  7.31451E-010
  5.27348E-010  3.26438E-010  1.72404E-010  7.68803E-011  2.84511E-011  8.51942E-012
  2.08087E-012  6.35615E-013  5.59671E-013  6.83850E-013  7.34103E-013  6.75263E-013
  5.33129E-013  3.73608E-013  2.87610E-013  3.40534E-013  5.17704E-013  7.21785E-013
  8.35823E-013  8.00534E-013  6.41716E-013  4.35405E-013  2.52195E-013  1.25486E-013
  5.38989E-014  2.00726E-014  6.51571E-015  1.85920E-015  4.73762E-016  1.11103E-016
  2.52336E-017  5.91965E-018  1.49476E-018  4.00225E-019  1.07903E-019  2.78683E-020
  6.66434E-021  1.44472E-021  2.80198E-022  4.82172E-023  7.32440E-024
  1.30679E-015  6.85819E-015  3.15531E-014  1.27190E-013  4.48899E-013  1.38602E-012
  3.74018E-012  8.81082E-012  1.80950E-011  3.23489E-011  5.02595E-011  6.77711E-011
  7.93286E-011  8.11438E-011  7.47232E-011  6.82104E-011  7.43253E-011  1.05264E-010
  1.65729E-010  2.46644E-010  3.24412E-010  3.69808E-010  3.63526E-010  3.07654E-010
  2.23783E-010  1.39478E-010  7.40811E-011  3.32211E-011  1.24133E-011  3.86299E-012
  1.17506E-012  6.77944E-013  7.69219E-013  9.01090E-013  9.25693E-013  8.27007E-013
  6.60266E-013  5.45888E-013  6.26145E-013  9.67912E-013  1.48028E-012  1.93873E-012
  2.12114E-012  1.94873E-012  1.51708E-012  1.00855E-012  5.75921E-013  2.83739E-013
  1.21035E-013  4.48584E-014  1.45117E-014  4.13075E-015  1.05141E-015  2.47179E-016
  5.68496E-017  1.37671E-017  3.65992E-018  1.03818E-018  2.94297E-019  7.89091E-020
  1.93566E-020  4.26439E-021  8.34983E-022  1.44436E-022  2.19955E-023
  8.31808E-016  4.36755E-015  2.01068E-014  8.11165E-014  2.86594E-013  8.86125E-013
  2.39562E-012  5.65720E-012  1.16561E-011  2.09283E-011  3.27018E-011  4.44154E-011
  5.24021E-011  5.38076E-011  4.86547E-011  4.05877E-011  3.57329E-011  4.02159E-011
  5.71568E-011  8.40789E-011  1.12407E-010  1.30689E-010  1.30661E-010  1.12056E-010
  8.23419E-011  5.17285E-011  2.76596E-011  1.25079E-011  4.78876E-012  1.68059E-012
  8.11785E-013  7.84955E-013  9.56608E-013  1.07931E-012  1.07806E-012  9.73688E-013
  8.81147E-013  9.97285E-013  1.50999E-012  2.44004E-012  3.53813E-012  4.37015E-012
  4.56961E-012  4.06388E-012  3.09194E-012  2.02260E-012  1.14197E-012  5.58160E-013
  2.36772E-013  8.74065E-014  2.81941E-014  8.00889E-015  2.03767E-015  4.81435E-016
  1.12913E-016  2.85737E-017  8.08680E-018  2.43756E-018  7.23650E-019  2.00129E-019
  5.00502E-020  1.11526E-020  2.19741E-021  3.81279E-022  5.81326E-023
  4.65287E-016  2.44419E-015  1.12589E-014  4.54558E-014  1.60757E-013  4.97671E-013
  1.34763E-012  3.18914E-012  6.58918E-012  1.18742E-011  1.86444E-011  2.54854E-011
  3.03117E-011  3.13897E-011  2.84342E-011  2.29804E-011  1.77759E-011  1.56174E-011
  1.81553E-011  2.49837E-011  3.34326E-011  3.95868E-011  4.03371E-011  3.51467E-011
  2.61515E-011  1.65939E-011  8.96007E-012  4.13001E-012  1.70715E-012  8.18202E-013
  6.95713E-013  8.58230E-013  1.05461E-012  1.17129E-012  1.18943E-012  1.19230E-012
  1.38230E-012  2.03867E-012  3.35939E-012  5.23876E-012  7.16815E-012  8.42708E-012
  8.49153E-012  7.35211E-012  5.48731E-012  3.54059E-012  1.97955E-012  9.60810E-013
  4.05534E-013  1.49151E-013  4.79718E-014  1.35984E-014  3.46032E-015  8.24199E-016
  1.98854E-016  5.32887E-017  1.61875E-017  5.17652E-018  1.59879E-018  4.52891E-019
  1.14839E-019  2.57828E-020  5.09904E-021  8.86085E-022  1.35134E-022
  2.28720E-016  1.20202E-015  5.54008E-015  2.23832E-014  7.92318E-014  2.45571E-013
  6.65965E-013  1.57900E-012  3.27046E-012  5.91249E-012  9.32285E-012  1.28152E-011
  1.53558E-011  1.60520E-011  1.46773E-011  1.18415E-011  8.69338E-012  6.40257E-012
  5.71260E-012  6.66851E-012  8.56485E-012  1.02307E-011  1.06325E-011  9.44207E-012
  7.13814E-012  4.59322E-012  2.52785E-012  1.23311E-012  6.35512E-013  5.08482E-013
  6.31379E-013  8.43001E-013  1.04093E-012  1.18459E-012  1.32199E-012  1.62720E-012
  2.40561E-012  3.99639E-012  6.53543E-012  9.68499E-012  1.25820E-011  1.41818E-011
  1.38400E-011  1.17010E-011  8.58102E-012  5.46564E-012  3.02693E-012  1.45889E-012
  6.12514E-013  2.24336E-013  7.18999E-014  2.03260E-014  5.17435E-015  1.24695E-015
  3.12660E-016  8.98377E-017  2.93871E-017  9.91243E-018  3.16012E-018  9.11013E-019
  2.33163E-019  5.25884E-020  1.04201E-020  1.81150E-021  2.76160E-022
  9.88038E-017  5.19480E-016  2.39559E-015  9.68549E-015  3.43146E-014  1.06472E-013
  2.89146E-013  6.86776E-013  1.42567E-012  2.58483E-012  4.09106E-012  5.65138E-012
  6.81675E-012  7.18942E-012  6.64816E-012  5.41962E-012  3.94861E-012  2.68400E-012
  1.91915E-012  1.72314E-012  1.93973E-012  2.26114E-012  2.38236E-012  2.16107E-012
  1.66802E-012  1.09860E-012  6.35150E-013  3.66925E-013  2.94243E-013  3.71163E-013
  5.38782E-013  7.41333E-013  9.44986E-013  1.17571E-012  1.57193E-012  2.42296E-012
  4.13510E-012  7.05575E-012  1.11575E-011  1.57575E-011  1.95738E-011  2.12601E-011
  2.01484E-011  1.66509E-011  1.19986E-011  7.54007E-012  4.13266E-012  1.97583E-012
  8.24213E-013  3.00224E-013  9.57452E-014  2.69555E-014  6.86224E-015  1.67937E-015
  4.42211E-016  1.37467E-016  4.82995E-017  1.70382E-017  5.56357E-018  1.62348E-018
  4.17940E-019  9.44949E-020  1.87354E-020  3.25600E-021  4.95981E-022
  3.75086E-017  1.97293E-016  9.10312E-016  3.68292E-015  1.30593E-014  4.05638E-014
  1.10306E-013  2.62435E-013  5.45930E-013  9.92437E-013  1.57607E-012  2.18676E-012
  2.65310E-012  2.82036E-012  2.63629E-012  2.17854E-012  1.60495E-012  1.07304E-012
  6.85761E-013  4.76922E-013  4.18034E-013  4.37327E-013  4.54416E-013  4.19820E-013
  3.33483E-013  2.30959E-013  1.54132E-013  1.30856E-013  1.71091E-013  2.70777E-013
  4.16275E-013  5.95059E-013  8.25730E-013  1.21250E-012  2.00711E-012  3.62942E-012
  6.57053E-012  1.11201E-011  1.69815E-011  2.30308E-011  2.75443E-011  2.89508E-011
  2.66936E-011  2.15676E-011  1.52587E-011  9.44708E-012  5.11570E-012  2.42167E-012
  1.00173E-012  3.62125E-013  1.14648E-013  3.20667E-014  8.15239E-015  2.03198E-015
  5.66692E-016  1.91147E-016  7.15817E-017  2.61593E-017  8.69020E-018  2.55607E-018
  6.60215E-019  1.49418E-019  2.96183E-020  5.14324E-021  7.82658E-022
  1.25134E-017  6.58473E-017  3.03980E-016  1.23065E-015  4.36738E-015  1.35797E-014
  3.69750E-014  8.81101E-014  1.83655E-013  3.34693E-013  5.33174E-013  7.42690E-013
  9.05692E-013  9.69392E-013  9.14690E-013  7.65722E-013  5.73228E-013  3.87444E-013
  2.40767E-013  1.45173E-013  9.64815E-014  7.95819E-014  7.54166E-014  6.95879E-014
  5.79704E-014  4.59488E-014  4.35434E-014  6.09225E-014  1.05855E-013  1.82328E-013
  2.92808E-013  4.53481E-013  7.34520E-013  1.32663E-012  2.60552E-012  5.12358E-012
  9.43460E-012  1.57157E-011  2.33278E-011  3.06577E-011  3.55619E-011  3.63441E-011
  3.26846E-011  2.58385E-011  1.79394E-011  1.09289E-011  5.83684E-012  2.73011E-012
  1.11727E-012  3.99819E-013  1.25295E-013  3.47022E-014  8.78616E-015  2.23198E-015
  6.61632E-016  2.41087E-016  9.51732E-017  3.57109E-017  1.20043E-017  3.54814E-018
  9.17922E-019  2.07742E-019  4.11488E-020  7.13794E-021  1.08496E-021
  3.66859E-018  1.93127E-017  8.92022E-017  3.61366E-016  1.28347E-015  3.99475E-015
  1.08905E-014  2.59917E-014  5.42796E-014  9.91502E-014  1.58405E-013  2.21442E-013
  2.71263E-013  2.92038E-013  2.77725E-013  2.35044E-013  1.78624E-013  1.22922E-013
  7.71113E-014  4.46809E-014  2.51416E-014  1.55352E-014  1.17620E-014  1.02638E-014
  9.51819E-015  1.05463E-014  1.65114E-014  3.19493E-014  6.18911E-014  1.11888E-013
  1.93630E-013  3.46512E-013  6.87222E-013  1.48616E-012  3.23176E-012  6.59084E-012
  1.21560E-011  1.99704E-011  2.90509E-011  3.73308E-011  4.23260E-011  4.23092E-011
  3.72605E-011  2.88893E-011  1.97045E-011  1.18126E-011  6.21775E-012  2.87001E-012
  1.16003E-012  4.10056E-013  1.26857E-013  3.46711E-014  8.70704E-015  2.24756E-015
  7.05486E-016  2.74661E-016  1.12932E-016  4.31800E-017  1.46285E-017  4.33578E-018
  1.12221E-018  2.53825E-019  5.02243E-020  8.70188E-021  1.32112E-021
  9.45155E-019  4.97763E-018  2.30025E-017  9.32445E-017  3.31439E-016  1.03260E-015
  2.81849E-015  6.73669E-015  1.40941E-014  2.58022E-014  4.13334E-014  5.79713E-014
  7.12974E-014  7.71385E-014  7.38254E-014  6.30181E-014  4.84734E-014  3.39175E-014
  2.16882E-014  1.26625E-014  6.78755E-015  3.50512E-015  2.01012E-015  1.56281E-015
  1.86626E-015  3.36609E-015  7.40218E-015  1.62204E-014  3.30847E-014  6.40779E-014
  1.26811E-013  2.76605E-013  6.62164E-013  1.60787E-012  3.67623E-012  7.60382E-012
  1.39930E-011  2.27714E-011  3.27011E-011  4.14116E-011  4.62308E-011  4.54862E-011
  3.94304E-011  3.01027E-011  2.02284E-011  1.19557E-011  6.20886E-012  2.82930E-012
  1.12928E-012  3.94052E-013  1.20188E-013  3.23372E-014  8.01950E-015  2.08837E-015
  6.86157E-016  2.81120E-016  1.19042E-016  4.61089E-017  1.56981E-017  4.65916E-018
  1.20563E-018  2.72442E-019  5.38444E-020  9.31772E-021  1.41299E-021
  2.13984E-019  1.12739E-018  5.21244E-018  2.11425E-017  7.52089E-017  2.34537E-016
  6.40917E-016  1.53410E-015  3.21515E-015  5.89842E-015  9.47277E-015  1.33258E-014
  1.64475E-014  1.78700E-014  1.71895E-014  1.47681E-014  1.14602E-014  8.12153E-015
  5.28603E-015  3.14864E-015  1.70025E-015  8.36974E-016  4.15418E-016  3.14256E-016
  5.33295E-016  1.31617E-015  3.27630E-015  7.55679E-015  1.64084E-014  3.59476E-014
  8.62132E-014  2.28599E-013  6.22106E-013  1.60477E-012  3.75176E-012  7.80022E-012
  1.43237E-011  2.31808E-011  3.30435E-011  4.14851E-011  4.58730E-011  4.46757E-011
  3.83168E-011  2.89341E-011  1.92296E-011  1.12409E-011  5.77437E-012  2.60292E-012
  1.02752E-012  3.54345E-013  1.06632E-013  2.82350E-014  6.89139E-015  1.79244E-015
  6.06094E-016  2.57088E-016  1.11060E-016  4.33877E-017  1.48162E-017  4.39960E-018
  1.13776E-018  2.56828E-019  5.06971E-020  8.76267E-021  1.32737E-021
  4.25726E-020  2.24381E-019  1.03792E-018  4.21249E-018  1.49960E-017  4.68075E-017
  1.28055E-016  3.06935E-016  6.44345E-016  1.18447E-015  1.90676E-015  2.68980E-015
  3.33051E-015  3.63162E-015  3.50750E-015  3.02756E-015  2.36344E-015  1.68927E-015
  1.11396E-015  6.76191E-016  3.73456E-016  1.86972E-016  9.44823E-017  8.47124E-017
  1.85803E-016  5.11587E-016  1.33294E-015  3.24919E-015  7.88996E-015  2.07915E-014
  6.09639E-014  1.85960E-013  5.42487E-013  1.43909E-012  3.39654E-012  7.07592E-012
  1.29787E-011  2.09468E-011  2.97468E-011  3.71756E-011  4.08903E-011  3.95873E-011
  3.37329E-011  2.52963E-011  1.66894E-011  9.68238E-012  4.93508E-012  2.20675E-012
  8.63780E-013  2.95108E-013  8.78253E-014  2.29275E-014  5.50023E-015  1.41462E-015
  4.83291E-016  2.09061E-016  9.14477E-017  3.59228E-017  1.22888E-017  3.64909E-018
  9.42923E-019  2.12611E-019  4.19196E-020  7.23743E-021  1.09522E-021
  7.44289E-021  3.92426E-020  1.81608E-019  7.37498E-019  2.62729E-018  8.20791E-018
  2.24793E-017  5.39520E-017  1.13442E-016  2.08931E-016  3.37093E-016  4.76753E-016
  5.92024E-016  6.47568E-016  6.27470E-016  5.43412E-016  4.25765E-016  3.05836E-016
  2.03348E-016  1.25185E-016  7.07162E-017  3.68158E-017  2.08623E-017  2.46829E-017
  6.32505E-017  1.82133E-016  4.97723E-016  1.34105E-015  3.88094E-015  1.25525E-014
  4.28429E-014  1.41354E-013  4.26084E-013  1.14418E-012  2.71174E-012  5.65527E-012
  1.03702E-011  1.67203E-011  2.37079E-011  2.95671E-011  3.24376E-011  3.13074E-011
  2.65829E-011  1.98553E-011  1.30425E-011  7.53100E-012  3.81923E-012  1.69864E-012
  6.61031E-013  2.24354E-013  6.62276E-014  1.70959E-014  4.03403E-015  1.01809E-015
  3.45686E-016  1.50591E-016  6.63265E-017  2.61433E-017  8.95232E-018  2.65767E-018
  6.86164E-019  1.54553E-019  3.04393E-020  5.24996E-021  7.93738E-022
  1.14343E-021  6.03085E-021  2.79220E-020  1.13452E-019  4.04441E-019  1.26458E-018
  3.46696E-018  8.33144E-018  1.75447E-017  3.23713E-017  5.23387E-017  7.42012E-017
  9.23854E-017  1.01331E-016  9.84463E-017  8.54564E-017  6.70880E-017  4.82999E-017
  3.22513E-017  2.00380E-017  1.15406E-017  6.31843E-018  4.29130E-018  6.85134E-018
  1.95728E-017  5.91265E-017  1.76641E-016  5.61147E-016  1.99668E-015  7.60514E-015
  2.83464E-014  9.70968E-014  2.96886E-013  8.01454E-013  1.90330E-012  3.97259E-012
  7.28695E-012  1.17489E-011  1.66535E-011  2.07560E-011  2.27488E-011  2.19268E-011
  1.85866E-011  1.38544E-011  9.07920E-012  5.22849E-012  2.64368E-012  1.17195E-012
  4.54406E-013  1.53574E-013  4.50891E-014  1.15444E-014  2.68477E-015  6.61929E-016
  2.20561E-016  9.58122E-017  4.23173E-017  1.67131E-017  5.72641E-018  1.69942E-018
  4.38411E-019  9.86529E-020  1.94106E-020  3.34473E-021  5.05274E-022
  1.54356E-022  8.14398E-022  3.77212E-021  1.53348E-020  5.47019E-020  1.71176E-019
  4.69755E-019  1.13022E-018  2.38349E-018  4.40524E-018  7.13665E-018  1.01405E-017
  1.26563E-017  1.39159E-017  1.35498E-017  1.17814E-017  9.25691E-018  6.66706E-018
  4.45792E-018  2.78514E-018  1.63272E-018  9.56442E-019  8.31204E-019  1.75344E-018
  5.49863E-018  1.80676E-017  6.29232E-017  2.45633E-016  1.04082E-015  4.37464E-015
  1.70172E-014  5.92464E-014  1.82240E-013  4.93131E-013  1.17248E-012  2.44916E-012
  4.49533E-012  7.25139E-012  1.02818E-011  1.28161E-011  1.40451E-011  1.35329E-011
  1.14644E-011  8.53828E-012  5.58917E-012  3.21430E-012  1.62265E-012  7.18008E-013
  2.77813E-013  9.36587E-014  2.74072E-014  6.97809E-015  1.60328E-015  3.85536E-016
  1.24977E-016  5.37378E-017  2.37297E-017  9.38207E-018  3.21572E-018  9.54019E-019
  2.45943E-019  5.52958E-020  1.08704E-020  1.87161E-021  2.82531E-022
  1.83094E-023  9.66318E-023  4.47752E-022  1.82113E-021  6.50025E-021  2.03562E-020
  5.59148E-020  1.34681E-019  2.84411E-019  5.26503E-019  8.54545E-019  1.21677E-018
  1.52207E-018  1.67732E-018  1.63636E-018  1.42456E-018  1.11954E-018  8.05733E-019
  5.38545E-019  3.37683E-019  2.02038E-019  1.30967E-019  1.54715E-019  4.13895E-019
  1.44381E-018  5.48256E-018  2.34032E-017  1.09932E-016  5.19877E-016  2.29424E-015
  9.09154E-015  3.18633E-014  9.82547E-014  2.66190E-013  6.33443E-013  1.32422E-012
  2.43236E-012  3.92634E-012  5.57051E-012  6.94688E-012  7.61555E-012  7.33906E-012
  6.21725E-012  4.62948E-012  3.02931E-012  1.74115E-012  8.78322E-013  3.88296E-013
  1.50079E-013  5.05302E-014  1.47596E-014  3.74426E-015  8.51869E-016  1.99850E-016
  6.26881E-017  2.65344E-017  1.16890E-017  4.62374E-018  1.58524E-018  4.70186E-019
  1.21142E-019  2.72170E-020  5.34649E-021  9.19885E-022  1.38775E-022
  1.90829E-024  1.00742E-023  4.66963E-023  1.90011E-022  6.78597E-022  2.12658E-021
  5.84636E-021  1.40968E-020  2.98063E-020  5.52605E-020  8.98472E-020  1.28183E-019
  1.60682E-019  1.77440E-019  1.73414E-019  1.51127E-019  1.18762E-019  8.53741E-020
  5.70049E-020  3.58840E-020  2.21367E-020  1.68062E-020  2.79846E-020  9.19127E-020
  3.72799E-019  1.73021E-018  8.97231E-018  4.76155E-017  2.38081E-016  1.07324E-015
  4.28462E-015  1.50549E-014  4.64741E-014  1.25999E-013  3.00048E-013  6.27721E-013
  1.15390E-012  1.86402E-012  2.64641E-012  3.30232E-012  3.62207E-012  3.49199E-012
  2.95906E-012  2.20371E-012  1.44203E-012  8.28736E-013  4.17952E-013  1.84707E-013
  7.13594E-014  2.40132E-014  7.00818E-015  1.77388E-015  4.00428E-016  9.17737E-017
  2.77742E-017  1.15254E-017  5.05655E-018  2.00035E-018  6.86012E-019  2.03448E-019
  5.23950E-020  1.17646E-020  2.30958E-021  3.97134E-022  5.98798E-023
  1.74749E-025  9.22756E-025  4.27852E-024  1.74166E-023  6.22324E-023  1.95147E-022
  5.36914E-022  1.29586E-021  2.74316E-021  5.09282E-021  8.29371E-021  1.18540E-020
  1.48887E-020  1.64736E-020  1.61271E-020  1.40693E-020  1.10565E-020  7.94035E-021
  5.29920E-021  3.36023E-021  2.18618E-021  2.10325E-021  4.95805E-021  2.00187E-020
  9.95862E-020  5.66743E-019  3.36440E-018  1.90312E-017  9.75246E-017  4.43343E-016
  1.77470E-015  6.24168E-015  1.92783E-014  5.22951E-014  1.24611E-013  2.60874E-013
  4.79890E-013  7.75774E-013  1.10215E-012  1.37620E-012  1.51031E-012  1.45679E-012
  1.23497E-012  9.20007E-013  6.02149E-013  3.46098E-013  1.74552E-013  7.71387E-014
  2.98000E-014  1.00275E-014  2.92587E-015  7.39642E-016  1.65927E-016  3.72198E-017
  1.08539E-017  4.40176E-018  1.92072E-018  7.59683E-019  2.60619E-019  7.72914E-020
  1.98994E-020  4.46609E-021  8.76311E-022  1.50607E-022  2.26980E-023
  1.40591E-026  7.42533E-026  3.44380E-025  1.40235E-024  5.01303E-024  1.57285E-023
  4.33045E-023  1.04607E-022  2.21671E-022  4.12063E-022  6.72043E-022  9.62156E-022
  1.21069E-021  1.34208E-021  1.31606E-021  1.14950E-021  9.03718E-022  6.48871E-022
  4.33655E-022  2.79268E-022  1.99879E-022  2.66090E-022  8.79843E-022  4.49623E-021
  2.77714E-020  1.83596E-019  1.17271E-018  6.82604E-018  3.53213E-017  1.61043E-016
  6.45199E-016  2.26998E-015  7.01361E-015  1.90340E-014  4.53801E-014  9.50620E-014
  1.74984E-013  2.83057E-013  4.02397E-013  5.02753E-013  5.52053E-013  5.32757E-013
  4.51833E-013  3.36726E-013  2.20455E-013  1.26741E-013  6.39327E-014  2.82577E-014
  1.09184E-014  3.67479E-015  1.07247E-015  2.70952E-016  6.04853E-017  1.33056E-017
  3.73803E-018  1.47785E-018  6.40612E-019  2.53274E-019  8.69252E-020  2.57830E-020
  6.63702E-021  1.48907E-021  2.92057E-022  5.01734E-023  7.55875E-024
  9.93650E-028  5.24877E-027  2.43483E-026  9.91761E-026  3.54655E-025  1.11326E-024
  3.06691E-024  7.41400E-024  1.57254E-023  2.92647E-023  4.77922E-023  6.85293E-023
  8.63797E-023  9.59272E-023  9.42324E-023  8.24280E-023  6.48722E-023  4.66336E-023
  3.13299E-023  2.08249E-023  1.75932E-023  3.51111E-023  1.62530E-022  1.06059E-021
  7.74947E-021  5.57503E-020  3.68241E-019  2.16799E-018  1.12559E-017  5.13609E-017
  2.05809E-016  7.24206E-016  2.23822E-015  6.07667E-015  1.44948E-014  3.03800E-014
  5.59533E-014  9.05625E-014  1.28817E-013  1.61029E-013  1.76909E-013  1.70806E-013
  1.44922E-013  1.08042E-013  7.07585E-014  4.06909E-014  2.05311E-014  9.07688E-015
  3.50823E-015  1.18124E-015  3.44901E-016  8.71264E-017  1.93742E-017  4.18786E-018
  1.13398E-018  4.36158E-019  1.87615E-019  7.41327E-020  2.54555E-020  7.55254E-021
  1.94411E-021  4.36079E-022  8.55035E-023  1.46840E-023  2.21148E-024
  6.16873E-029  3.25879E-028  1.51190E-027  6.15948E-027  2.20323E-026  6.91840E-026
  1.90685E-025  4.61251E-025  9.79100E-025  1.82386E-024  2.98207E-024  4.28201E-024
  5.40613E-024  6.01445E-024  5.91939E-024  5.18779E-024  4.09124E-024  2.95109E-024
  2.00672E-024  1.41886E-024  1.57303E-024  4.99458E-024  3.19231E-023  2.53666E-022
  2.04662E-021  1.53201E-020  1.02572E-019  6.06263E-019  3.15026E-018  1.43755E-017
  5.76038E-017  2.02721E-016  6.26686E-016  1.70203E-015  4.06161E-015  8.51680E-015
  1.56937E-014  2.54132E-014  3.61654E-014  4.52303E-014  4.97128E-014  4.80176E-014
  4.07567E-014  3.03956E-014  1.99127E-014  1.14545E-014  5.78109E-015  2.55660E-015
  9.88500E-016  3.33005E-016  9.72930E-017  2.45828E-017  5.44996E-018  1.15972E-018
  3.02946E-019  1.13161E-019  4.82520E-020  1.90514E-020  6.54562E-021  1.94285E-021
  5.00159E-022  1.12177E-022  2.19900E-023  3.77549E-024  5.68460E-025
  3.36338E-030  1.77680E-029  8.24370E-029  3.35879E-028  1.20161E-027  3.77410E-027
  1.04058E-026  2.51825E-026  5.34888E-026  9.97202E-026  1.63215E-025  2.34666E-025
  2.96735E-025  3.30738E-025  3.26218E-025  2.86639E-025  2.26842E-025  1.64765E-025
  1.14771E-025  9.11792E-026  1.52653E-025  7.81331E-025  6.47595E-024  5.80995E-023
  4.91836E-022  3.74245E-021  2.51759E-020  1.48948E-019  7.73937E-019  3.53115E-018
  1.41492E-017  4.98000E-017  1.53986E-016  4.18345E-016  9.98677E-016  2.09496E-015
  3.86191E-015  6.25630E-015  8.90694E-015  1.11439E-014  1.22530E-014  1.18394E-014
  1.00526E-014  7.49935E-015  4.91439E-015  2.82770E-015  1.42754E-015  6.31507E-016
  2.44270E-016  8.23366E-017  2.40740E-017  6.08557E-018  1.34603E-018  2.82459E-019
  7.12668E-020  2.58134E-020  1.08990E-020  4.29911E-021  1.47804E-021  4.38940E-022
  1.13022E-022  2.53484E-023  4.96835E-024  8.52856E-025  1.28385E-025
  1.61024E-031  8.50569E-031  3.94607E-030  1.60773E-029  5.75183E-029  1.80675E-028
  4.98248E-028  1.20618E-027  2.56323E-027  4.78197E-027  7.83417E-027  1.12778E-026
  1.42839E-026  1.59541E-026  1.57787E-026  1.39151E-026  1.10751E-026  8.14610E-027
  5.93865E-027  5.84652E-027  1.70317E-026  1.30845E-025  1.27886E-024  1.21940E-023
  1.05348E-022  8.06332E-022  5.43081E-021  3.21279E-020  1.66892E-019  7.61340E-019
  3.05064E-018  1.07385E-017  3.32115E-017  9.02529E-017  2.15520E-016  4.52254E-016
  8.33988E-016  1.35153E-015  1.92480E-015  2.40902E-015  2.64963E-015  2.56099E-015
  2.17510E-015  1.62310E-015  1.06391E-015  6.12317E-016  3.09206E-016  1.36828E-016
  5.29482E-017  1.78582E-017  5.22573E-018  1.32186E-018  2.91866E-019  6.04940E-020
  1.47626E-020  5.17796E-021  2.16239E-021  8.51935E-022  2.93104E-022  8.71000E-023
  2.24344E-023  5.03188E-024  9.86191E-025  1.69265E-025  2.54764E-026
  6.76383E-033  3.57401E-032  1.65778E-031  6.75315E-031  2.41576E-030  7.58811E-030
  2.09272E-029  5.06724E-029  1.07726E-028  2.01105E-028  3.29788E-028  4.75418E-028
  6.03327E-028  6.75707E-028  6.70814E-028  5.94837E-028  4.77802E-028  3.59203E-028
  2.85046E-028  4.09187E-028  2.18371E-027  2.19645E-026  2.33768E-025  2.28896E-024
  1.99248E-023  1.52748E-022  1.02872E-021  6.08360E-021  3.15935E-020  1.44110E-019
  5.77453E-019  2.03294E-018  6.28858E-018  1.70934E-017  4.08290E-017  8.57010E-017
  1.58084E-016  2.56259E-016  3.65059E-016  4.57025E-016  5.02808E-016  4.86112E-016
  4.12967E-016  3.08235E-016  2.02088E-016  1.16336E-016  5.87616E-017  2.60109E-017
  1.00697E-017  3.39840E-018  9.95311E-019  2.51966E-019  5.55645E-020  1.13915E-020
  2.69284E-021  9.13529E-022  3.76889E-022  1.48268E-022  5.10492E-023  1.51812E-023
  3.91181E-024  8.77526E-025  1.71984E-025  2.95161E-026  4.44203E-027
  2.51009E-034  1.31671E-033  6.11060E-033  2.48853E-032  8.90018E-032  2.79530E-031
  7.70935E-031  1.86713E-030  3.97137E-030  7.42027E-030  1.21850E-029  1.76015E-029
  2.24031E-029  2.51959E-029  2.51622E-029  2.25079E-029  1.83508E-029  1.43186E-029
  1.33304E-029  3.42301E-029  2.99428E-028  3.47391E-027  3.84107E-026  3.79978E-025
  3.31497E-024  2.54137E-023  1.71084E-022  1.01139E-021  5.25130E-021  2.39517E-020
  9.59800E-020  3.37941E-019  1.04555E-018  2.84255E-018  6.79118E-018  1.42582E-017
  2.63068E-017  4.26544E-017  6.07785E-017  7.61074E-017  8.37504E-017  8.09870E-017
  6.88150E-017  5.13733E-017  3.36885E-017  1.93974E-017  9.80001E-018  4.33929E-018
  1.68060E-018  5.67539E-019  1.66367E-019  4.21543E-020  9.28825E-021  1.88600E-021
  4.32559E-022  1.41783E-022  5.77139E-023  2.26643E-023  7.80937E-024  2.32429E-024
  5.99208E-025  1.34449E-025  2.63518E-026  4.52236E-027  6.80542E-028
  8.11678E-036  4.28860E-035  1.99085E-034  8.03030E-034  2.87621E-033  9.03305E-033
  2.49181E-032  6.03828E-032  1.28566E-031  2.40623E-031  3.96144E-031  5.74381E-031
  7.34953E-031  8.32700E-031  8.40145E-031  7.62413E-031  6.36510E-031  5.28570E-031
  6.64918E-031  3.42403E-030  4.02548E-029  4.98264E-028  5.59417E-027  5.55233E-026
  4.84493E-025  3.71265E-024  2.49826E-023  1.47646E-022  7.66505E-022  3.49604E-021
  1.40103E-020  4.93353E-020  1.52660E-019  4.15110E-019  9.91929E-019  2.08296E-018
  3.84390E-018  6.23379E-018  8.88431E-018  1.11271E-017  1.22468E-017  1.18449E-017
  1.00664E-017  7.51625E-018  4.92968E-018  2.83897E-018  1.43463E-018  6.35412E-019
  2.46196E-019  8.31929E-020  2.44091E-020  6.19091E-021  1.36344E-021  2.74529E-022
  6.11909E-023  1.93619E-023  7.76590E-024  3.04312E-024  1.04937E-024  3.12605E-025
  8.06366E-026  1.80982E-026  3.54761E-027  6.08828E-028  9.16149E-029
  2.30248E-037  1.21578E-036  5.64063E-036  2.29954E-035  8.23816E-035  2.55512E-034
  7.07749E-034  1.71787E-033  3.66709E-033  6.88945E-033  1.14041E-032  1.66603E-032
  2.15362E-032  2.47348E-032  2.54022E-032  2.36056E-032  2.04430E-032  1.88560E-032
  3.97497E-032  3.70460E-031  5.00430E-030  6.35985E-029  7.17856E-028  7.12906E-027
  6.21815E-026  4.76260E-025  3.20365E-024  1.89297E-023  9.82660E-023  4.48196E-022
  1.79625E-021  6.32591E-021  1.95770E-020  5.32411E-020  1.27242E-019  2.67239E-019
  4.93242E-019  8.00037E-019  1.14038E-018  1.42849E-018  1.57248E-018  1.52109E-018
  1.29289E-018  9.65498E-019  6.33336E-019  3.64794E-019  1.84379E-019  8.16860E-020
  3.16629E-020  1.07060E-020  3.14404E-021  7.98263E-022  1.75771E-022  3.51327E-023
  7.62333E-024  2.32695E-024  9.18341E-025  3.58934E-025  1.23866E-025  3.69352E-026
  9.53360E-027  2.14048E-027  4.19642E-028  7.20206E-029  1.08373E-029
  5.99663E-039  3.02505E-038  1.40333E-037  5.72238E-037  2.05158E-036  6.46901E-036
  1.79480E-035  4.30212E-035  9.28947E-035  1.76022E-034  2.94747E-034  4.37172E-034
  5.76225E-034  6.78084E-034  7.17149E-034  6.90193E-034  6.27275E-034  6.92046E-034
  2.93967E-033  3.90585E-032  5.58342E-031  7.16448E-030  8.09748E-029  8.03899E-028
  7.00810E-027  5.36544E-026  3.60825E-025  2.13177E-024  1.10658E-023  5.04729E-023
  2.02296E-022  7.12494E-022  2.20522E-021  5.99796E-021  1.43364E-020  3.01139E-020
  5.55884E-020  9.01761E-020  1.28555E-019  1.61054E-019  1.77309E-019  1.71536E-019
  1.45819E-019  1.08907E-019  7.14488E-020  4.11597E-020  2.08074E-020  9.22077E-021
  3.57554E-021  1.20972E-021  3.55585E-022  9.03807E-023  1.99026E-023  3.95285E-024
  8.36417E-025  2.46162E-025  9.54492E-026  3.71927E-026  1.28442E-026  3.83391E-027
  9.90299E-028  2.22431E-028  4.36163E-029  7.48618E-030  1.12645E-030
  0.00000E+000  7.02198E-040  3.07429E-039  1.25628E-038  4.51895E-038  1.43191E-037
  4.00058E-037  9.86665E-037  2.15124E-036  4.15370E-036  7.11677E-036  1.07088E-035
  1.45919E-035  1.78304E-035  1.96815E-035  1.97805E-035  1.89866E-035  2.87443E-035
  2.42575E-034  3.78072E-033  5.51633E-032  7.09954E-031  8.02309E-030  7.96082E-029
  6.93677E-028  5.30921E-027  3.56982E-026  2.10890E-025  1.09470E-024  4.99326E-024
  2.00142E-023  7.04964E-023  2.18211E-022  5.93569E-022  1.41891E-021  2.98075E-021
  5.50287E-021  8.92776E-021  1.27287E-020  1.59483E-020  1.75597E-020  1.69897E-020
  1.44440E-020  1.07888E-020  7.07883E-021  4.07846E-021  2.06213E-021  9.14059E-022
  3.54581E-022  1.20039E-022  3.53162E-023  8.98662E-024  1.97950E-024  3.91003E-025
  8.08196E-026  2.29260E-026  8.72071E-027  3.38591E-027  1.17007E-027  3.49634E-028
  9.03800E-029  2.03094E-029  3.98339E-030  6.83725E-031  1.02892E-031
  0.00000E+000  0.00000E+000  0.00000E+000  2.59891E-040  8.91343E-040  2.85869E-039
  8.11548E-039  2.04330E-038  4.57260E-038  9.11564E-038  1.62239E-037  2.58272E-037
  3.68235E-037  4.70483E-037  5.38534E-037  5.55755E-037  5.47597E-037  1.37470E-036
  1.95567E-035  3.26941E-034  4.79943E-033  6.17978E-032  6.98127E-031  6.92375E-030
  6.03102E-029  4.61499E-028  3.10269E-027  1.83287E-026  9.51418E-026  4.33986E-025
  1.73961E-024  6.12789E-024  1.89694E-023  5.16040E-023  1.23368E-022  2.59186E-022
  4.78533E-022  7.76431E-022  1.10709E-021  1.38723E-021  1.52753E-021  1.47806E-021
  1.25669E-021  9.38761E-022  6.16004E-022  3.54952E-022  1.79498E-022  7.95832E-023
  3.08834E-023  1.04613E-023  3.08057E-024  7.84787E-025  1.72949E-025  3.40026E-026
  6.87720E-027  1.88012E-027  7.00483E-028  2.70830E-028  9.36446E-029  2.80137E-029
  7.24747E-030  1.62940E-030  3.19636E-031  5.48772E-032  8.26983E-033
  0.00000E+000  0.00000E+000  0.00000E+000  0.00000E+000  0.00000E+000  0.00000E+000
  0.00000E+000  4.05216E-040  9.46089E-040  1.97782E-039  3.70496E-039  6.21866E-039
  9.34424E-039  1.25501E-038  1.50358E-038  1.58491E-038  1.71898E-038  8.31676E-038
  1.47835E-036  2.50189E-035  3.67937E-034  4.73406E-033  5.33520E-032  5.28925E-031
  4.60630E-030  3.52429E-029  2.36924E-028  1.39956E-027  7.26504E-027  3.31403E-026
  1.32848E-025  4.67991E-025  1.44879E-024  3.94153E-024  9.42352E-024  1.97994E-023
  3.65581E-023  5.93205E-023  8.45892E-023  1.06001E-022  1.16729E-022  1.12957E-022
  9.60463E-023  7.17527E-023  4.70873E-023  2.71354E-023  1.37244E-023  6.08629E-024
  2.36272E-024  8.00804E-025  2.36023E-025  6.01978E-026  1.32746E-026  2.59955E-027
  5.15330E-028  1.35788E-028  4.94725E-029  1.90346E-029  6.58467E-030  1.97207E-030
  5.10642E-031  1.14849E-031  2.25403E-032  3.87573E-033  5.83157E-034
  0.00000E+000  0.00000E+000  0.00000E+000  0.00000E+000  0.00000E+000  0.00000E+000
  0.00000E+000  0.00000E+000  0.00000E+000  0.00000E+000  0.00000E+000  1.42796E-040
  2.32926E-040  3.33899E-040  4.20634E-040  4.65680E-040  4.85378E-040  4.87399E-039
  9.83237E-038  1.68031E-036  2.47165E-035  3.17965E-034  3.58770E-033  3.54987E-032
  3.09084E-031  2.36459E-030  1.58956E-029  9.38995E-029  4.87435E-028  2.22356E-027
  8.91382E-027  3.14026E-026  9.72204E-026  2.64508E-025  6.32428E-025  1.32885E-024
  2.45375E-024  3.98177E-024  5.67820E-024  7.11588E-024  7.83652E-024  7.58368E-024
  6.44872E-024  4.81791E-024  3.16196E-024  1.82235E-024  9.21827E-025  4.08888E-025
  1.58787E-025  5.38485E-026  1.58848E-026  4.05616E-027  8.95136E-028  1.74714E-028
  3.40024E-029  8.63795E-030  3.07260E-030  1.17555E-030  4.06798E-031  1.21977E-031
  3.16065E-032  7.12679E-033  1.39867E-033  2.40144E-034  3.61381E-035
  0.00000E+000  0.00000E+000  0.00000E+000  0.00000E+000  0.00000E+000  0.00000E+000
  0.00000E+000  0.00000E+000  0.00000E+000  0.00000E+000  0.00000E+000  0.00000E+000
  0.00000E+000  0.00000E+000  0.00000E+000  0.00000E+000  0.00000E+000  3.19992E-040
  6.04658E-039  1.00409E-037  1.46044E-036  1.87525E-035  2.11516E-034  2.09603E-033
  1.82227E-032  1.39401E-031  9.37080E-031  5.53553E-030  2.87356E-029  1.31088E-028
  5.25528E-028  1.85146E-027  5.73224E-027  1.55964E-026  3.72920E-026  7.83609E-026
  1.44702E-025  2.34823E-025  3.34883E-025  4.19692E-025  4.62216E-025  4.47324E-025
  3.80396E-025  2.84214E-025  1.86540E-025  1.07520E-025  5.43954E-026  2.41328E-026
  9.37488E-027  3.18098E-027  9.39161E-028  2.40094E-028  5.30317E-029  1.03227E-029
  1.97537E-030  4.84052E-031  1.67834E-031  6.37987E-032  2.20705E-032  6.64121E-033
  1.72239E-033  3.87803E-034  7.61404E-035  1.30761E-035  1.97833E-036
  0.00000E+000  0.00000E+000  0.00000E+000  0.00000E+000  0.00000E+000  0.00000E+000
  0.00000E+000  0.00000E+000  0.00000E+000  0.00000E+000  0.00000E+000  0.00000E+000
  0.00000E+000  0.00000E+000  0.00000E+000  0.00000E+000  0.00000E+000  0.00000E+000
  3.13080E-040  5.19899E-039  7.58711E-038  9.73032E-037  1.09567E-035  1.08558E-034
  9.45119E-034  7.23052E-033  4.85416E-032  2.86747E-031  1.48856E-030  6.79081E-030
  2.72248E-029  9.59173E-029  2.96975E-028  8.08045E-028  1.93216E-027  4.06015E-027
  7.49779E-027  1.21679E-026  1.73534E-026  2.17489E-026  2.39534E-026  2.31825E-026
  1.97148E-026  1.47306E-026  9.66885E-027  5.57347E-027  2.82004E-027  1.25137E-027
  4.86280E-028  1.65087E-028  4.87815E-029  1.24854E-029  2.76044E-030  5.36137E-031
  1.01033E-031  2.38972E-032  8.06386E-033  3.04866E-033  1.05497E-033  3.17011E-034
  8.23039E-035  1.85441E-035  3.64248E-036  6.31612E-037  9.46994E-038
  0.00000E+000  0.00000E+000  0.00000E+000  0.00000E+000  0.00000E+000  0.00000E+000
  0.00000E+000  0.00000E+000  0.00000E+000  0.00000E+000  0.00000E+000  0.00000E+000
  0.00000E+000  0.00000E+000  0.00000E+000  0.00000E+000  0.00000E+000  0.00000E+000
  0.00000E+000  2.36569E-040  3.45235E-039  4.42757E-038  4.99011E-037  4.94251E-036
  4.30209E-035  3.29033E-034  2.21198E-033  1.30680E-032  6.77588E-032  3.09121E-031
  1.23931E-030  4.36642E-030  1.35195E-029  3.67864E-029  8.79643E-029  1.84849E-028
  3.41367E-028  5.54006E-028  7.90128E-028  9.90292E-028  1.09070E-027  1.05563E-027
  8.97759E-028  6.70822E-028  4.40336E-028  2.53845E-028  1.28454E-028  5.70116E-029
  2.21616E-029  7.52751E-030  2.22612E-030  5.70422E-031  1.26248E-031  2.44775E-032
  4.54771E-033  1.04118E-033  3.41383E-034  1.27739E-034  4.41955E-035  1.32971E-035
  3.45601E-036  7.79246E-037  1.55736E-037  2.65701E-038  3.98374E-039
  0.00000E+000  0.00000E+000  0.00000E+000  0.00000E+000  0.00000E+000  0.00000E+000
  0.00000E+000  0.00000E+000  0.00000E+000  0.00000E+000  0.00000E+000  0.00000E+000
  0.00000E+000  0.00000E+000  0.00000E+000  0.00000E+000  0.00000E+000  0.00000E+000
  0.00000E+000  0.00000E+000  1.38053E-040  1.77051E-039  1.99545E-038  1.97642E-037
  1.72033E-036  1.31594E-035  8.84614E-035  5.22596E-034  2.71313E-033  1.23785E-032
  4.95745E-032  1.74667E-031  5.40820E-031  1.47160E-030  3.51899E-030  7.39502E-030
  1.36569E-029  2.21644E-029  3.16116E-029  3.96207E-029  4.36390E-029  4.22368E-029
  3.59210E-029  2.68416E-029  1.76204E-029  1.01585E-029  5.14116E-030  2.28221E-030
  8.87410E-031  3.01511E-031  8.92293E-032  2.28876E-032  5.07057E-033  9.84015E-034
  1.80543E-034  3.98910E-035  1.26912E-035  4.70452E-036  1.62697E-036  4.90111E-037
  1.27525E-037  2.96563E-038  5.75741E-039  9.82269E-040  1.47274E-040
  0.00000E+000  0.00000E+000  0.00000E+000  0.00000E+000  0.00000E+000  0.00000E+000
  0.00000E+000  0.00000E+000  0.00000E+000  0.00000E+000  0.00000E+000  0.00000E+000
  0.00000E+000  0.00000E+000  0.00000E+000  0.00000E+000  0.00000E+000  0.00000E+000
  0.00000E+000  0.00000E+000  0.00000E+000  0.00000E+000  7.01241E-040  6.94552E-039
  6.04556E-038  4.62446E-037  3.10870E-036  1.83650E-035  9.53446E-035  4.35006E-034
  1.74416E-033  6.14572E-033  1.90306E-032  5.17309E-032  1.23705E-031  2.59968E-031
  4.80103E-031  7.79195E-031  1.11134E-030  1.39293E-030  1.53423E-030  1.48497E-030
  1.26295E-030  9.43758E-031  6.19548E-031  3.57202E-031  1.80793E-031  8.02681E-032
  3.12194E-032  1.06141E-032  3.14970E-033  8.08851E-034  1.79403E-034  3.46983E-035
  6.29534E-036  1.34682E-036  4.15199E-037  1.52300E-037  5.26316E-038  1.58740E-038
  4.36145E-039  9.63490E-040  1.87050E-040  0.00000E+000  0.00000E+000
  0.00000E+000  0.00000E+000  0.00000E+000  0.00000E+000  0.00000E+000  0.00000E+000
  0.00000E+000  0.00000E+000  0.00000E+000  0.00000E+000  0.00000E+000  0.00000E+000
  0.00000E+000  0.00000E+000  0.00000E+000  0.00000E+000  0.00000E+000  0.00000E+000
  0.00000E+000  0.00000E+000  0.00000E+000  0.00000E+000  0.00000E+000  2.14498E-040
  1.86705E-039  1.42817E-038  9.60059E-038  5.67166E-037  2.94452E-036  1.34343E-035
  5.38649E-035  1.89798E-034  5.87720E-034  1.59935E-033  3.82480E-033  8.03838E-033
  1.48464E-032  2.40973E-032  3.43322E-032  4.30321E-032  4.73981E-032  4.58770E-032
  3.90188E-032  2.91583E-032  1.91423E-032  1.10525E-032  5.59485E-033  2.48448E-033
  9.66616E-034  3.28799E-034  9.74591E-035  2.50559E-035  5.56417E-036  1.07552E-036
  1.93187E-037  4.00715E-038  1.19551E-038  4.33406E-039  1.73182E-039  4.95372E-040
  0.00000E+000  0.00000E+000  0.00000E+000  0.00000E+000  0.00000E+000
  0.00000E+000  0.00000E+000  0.00000E+000  0.00000E+000  0.00000E+000  0.00000E+000
  0.00000E+000  0.00000E+000  0.00000E+000  0.00000E+000  0.00000E+000  0.00000E+000
  0.00000E+000  0.00000E+000  0.00000E+000  0.00000E+000  0.00000E+000  0.00000E+000
  0.00000E+000  0.00000E+000  0.00000E+000  0.00000E+000  0.00000E+000  0.00000E+000
  0.00000E+000  3.87607E-040  2.60562E-039  1.53930E-038  7.99148E-038  3.64608E-037
  1.46190E-036  5.15114E-036  1.59508E-035  4.34065E-035  1.03806E-034  2.18163E-034
  4.02934E-034  6.54003E-034  9.32867E-034  1.16937E-033  1.28819E-033  1.24666E-033
  1.06035E-033  7.92430E-034  5.20263E-034  3.00005E-034  1.51879E-034  6.74549E-035
  2.62513E-035  8.93358E-036  2.64996E-036  6.82031E-037  1.51647E-037  2.93031E-038
  5.21683E-039  1.05062E-039  3.03005E-040  0.00000E+000  0.00000E+000  0.00000E+000
  0.00000E+000  0.00000E+000  0.00000E+000  0.00000E+000  0.00000E+000
  6.42502E-040  7.90170E-039  8.54003E-038  8.11132E-037  6.77045E-036  4.96635E-035
  3.20147E-034  1.81366E-033  9.00020E-033  3.93657E-032  1.51293E-031  5.10998E-031
  1.51662E-030  3.95520E-030  9.06263E-030  1.82429E-029  3.22487E-029  5.00392E-029
  6.80909E-029  8.11234E-029  8.43785E-029  7.62295E-029  5.92739E-029  3.90362E-029
  2.11926E-029  9.18137E-030  3.45447E-030  2.29462E-030  3.26756E-030  4.40770E-030
  4.73415E-030  4.15895E-030  3.07861E-030  1.95552E-030  1.07680E-030  5.17205E-031
  2.17325E-031  8.00115E-032  2.58561E-032  7.29817E-033  1.79594E-033  3.86275E-034
  8.05366E-035  2.93029E-035  2.50756E-035  2.47837E-035  2.17852E-035  1.66770E-035
  1.11850E-035  6.55838E-036  3.37949E-036  1.53038E-036  6.09034E-037  2.12999E-037
  6.54644E-038  1.76818E-038  4.19704E-039  8.75492E-040  1.60492E-040  0.00000E+000
  0.00000E+000  0.00000E+000  0.00000E+000  0.00000E+000  0.00000E+000
  2.09205E-038  2.57287E-037  2.78071E-036  2.64112E-035  2.20452E-034  1.61709E-033
  1.03897E-032  5.88397E-032  2.92834E-031  1.28065E-030  4.92184E-030  1.66226E-029
  4.93317E-029  1.28649E-028  2.94765E-028  5.93312E-028  1.04884E-027  1.62758E-027
  2.21523E-027  2.64042E-027  2.74877E-027  2.48730E-027  1.93969E-027  1.28407E-027
  7.03300E-028  3.08206E-028  1.14016E-028  6.69668E-029  9.06718E-029  1.23396E-028
  1.33896E-028  1.18379E-028  8.79535E-029  5.59881E-029  3.08739E-029  1.48397E-029
  6.23806E-030  2.29761E-030  7.41700E-031  2.09600E-031  5.17424E-032  1.11164E-032
  2.23453E-033  6.88387E-034  5.27584E-034  5.14922E-034  4.53250E-034  3.47427E-034
  2.32714E-034  1.36664E-034  7.04897E-035  3.19257E-035  1.26925E-035  4.43899E-036
  1.36431E-036  3.68497E-037  8.74682E-038  1.82456E-038  3.34473E-039  5.38837E-040
  0.00000E+000  0.00000E+000  0.00000E+000  0.00000E+000  0.00000E+000
  5.98636E-037  7.36221E-036  7.95696E-035  7.55752E-034  6.28702E-033  4.60981E-032
  2.97059E-031  1.68222E-030  8.37125E-030  3.66085E-029  1.40685E-028  4.75103E-028
  1.40988E-027  3.67636E-027  8.42284E-027  1.69529E-026  2.99685E-026  4.65079E-026
  6.33114E-026  7.54942E-026  7.86550E-026  7.12796E-026  5.57383E-026  3.70789E-026
  2.04795E-026  9.07957E-027  3.32749E-027  1.74150E-027  2.21159E-027  3.03087E-027
  3.32396E-027  2.95872E-027  2.20701E-027  1.40816E-027  7.77583E-028  3.74066E-028
  1.57341E-028  5.79754E-029  1.87236E-029  5.29557E-030  1.30749E-030  2.81085E-031
  5.51504E-032  1.46680E-032  9.82049E-033  9.39708E-033  8.27960E-033  6.35620E-033
  4.26121E-033  2.50393E-033  1.29223E-033  5.85837E-034  2.33394E-034  8.17502E-035
  2.51804E-035  6.81053E-036  1.62330E-036  3.40684E-037  6.12579E-038  9.86866E-039
  1.39716E-039  1.73832E-040  0.00000E+000  0.00000E+000  0.00000E+000
  1.50538E-035  1.85137E-034  2.00019E-033  1.89296E-032  1.57953E-031  1.15821E-030
  7.46297E-030  4.22584E-029  2.10276E-028  9.19484E-028  3.53320E-027  1.19305E-026
  3.54005E-026  9.22998E-026  2.11447E-025  4.25554E-025  7.52246E-025  1.16744E-024
  1.58948E-024  1.89602E-024  1.97684E-024  1.79396E-024  1.40639E-024  9.39872E-025
  5.23253E-025  2.34685E-025  8.57188E-026  4.04057E-026  4.74487E-026  6.53106E-026
  7.24191E-026  6.49277E-026  4.86382E-026  3.11107E-026  1.72048E-026  8.28423E-027
  3.48665E-027  1.28532E-027  4.15314E-028  1.17551E-028  2.90639E-029  6.25501E-030
  1.20564E-030  2.83176E-031  1.62404E-031  1.50830E-031  1.32895E-031  1.02174E-031
  6.85488E-032  4.02934E-032  2.07928E-032  9.42777E-033  3.75772E-033  1.31678E-033
  4.05717E-034  1.09984E-034  2.62444E-035  5.50473E-036  1.02008E-036  1.66995E-037
  2.24875E-038  2.79785E-039  3.05915E-040  0.00000E+000  0.00000E+000
  3.32246E-034  4.08789E-033  4.40133E-032  4.17930E-031  3.48717E-030  2.55681E-029
  1.64738E-028  9.32727E-028  4.64074E-027  2.02903E-026  7.79580E-026  2.63207E-025
  7.80896E-025  2.03578E-024  4.66315E-024  9.38404E-024  1.65869E-023  2.57418E-023
  3.50514E-023  4.18241E-023  4.36358E-023  3.96497E-023  3.11577E-023  2.09119E-023
  1.17301E-023  5.32142E-024  1.94619E-024  8.36944E-025  8.96240E-025  1.23460E-024
  1.38454E-024  1.25086E-024  9.41314E-025  6.03719E-025  3.34410E-025  1.61183E-025
  6.78834E-026  2.50368E-026  8.09390E-027  2.29253E-027  5.67571E-028  1.22333E-028
  2.33383E-029  4.95896E-030  2.39340E-030  2.12973E-030  1.87403E-030  1.44309E-030
  9.69005E-031  5.69811E-031  2.94107E-031  1.33378E-031  5.31708E-032  1.86392E-032
  5.74726E-033  1.55950E-033  3.72623E-034  7.83785E-035  1.45624E-035  2.38671E-036
  3.47933E-037  4.52504E-038  5.29345E-039  4.15775E-040  0.00000E+000
  6.42228E-033  7.89999E-032  8.53765E-031  8.10697E-030  6.76427E-029  4.95924E-028
  3.19496E-027  1.80875E-026  8.99821E-026  3.93369E-025  1.51116E-024  5.10131E-024
  1.51325E-023  3.94439E-023  9.03371E-023  1.81769E-022  3.21256E-022  4.98547E-022
  6.78893E-022  8.10277E-022  8.45872E-022  7.69507E-022  6.06036E-022  4.08391E-022
  2.30710E-022  1.05834E-022  3.88948E-023  1.54756E-023  1.49210E-023  2.04731E-023
  2.32250E-023  2.11538E-023  1.59969E-023  1.02896E-023  5.70960E-024  2.75502E-024
  1.16115E-024  4.28488E-025  1.38591E-025  3.92814E-026  9.73688E-027  2.10221E-027
  3.98683E-028  7.84123E-029  3.15864E-029  2.64737E-029  2.32179E-029  1.79079E-029
  1.20367E-029  7.08126E-030  3.65593E-030  1.65834E-030  6.61278E-031  2.31897E-031
  7.15459E-032  1.94298E-032  4.64816E-033  9.80648E-034  1.82770E-034  3.01165E-035
  4.42071E-036  5.79065E-037  6.87856E-038  7.49697E-039  4.36418E-040
  1.09403E-031  1.34610E-030  1.45501E-029  1.38166E-028  1.15275E-027  8.45086E-027
  5.44387E-026  3.08152E-025  1.53278E-024  6.69968E-024  2.57330E-023  8.68530E-023
  2.57592E-022  6.71309E-022  1.53720E-021  3.09249E-021  5.46489E-021  8.48007E-021
  1.15479E-020  1.37854E-020  1.43984E-020  1.31126E-020  1.03482E-020  6.99972E-021
  3.98090E-021  1.84595E-021  6.83483E-022  2.55239E-022  2.19251E-022  2.97821E-022
  3.41770E-022  3.13986E-022  2.38689E-022  1.54013E-022  8.56247E-023  4.13663E-023
  1.74487E-023  6.44274E-024  2.08494E-024  5.91334E-025  1.46742E-025  3.17372E-026
  6.00125E-027  1.11459E-027  3.74975E-028  2.90046E-028  2.52740E-028  1.95249E-028
  1.31381E-028  7.73343E-029  3.99386E-029  1.81212E-029  7.22837E-030  2.53602E-030
  7.82947E-031  2.12840E-031  5.09928E-032  1.07820E-032  2.01621E-033  3.34528E-034
  4.94169E-035  6.57441E-036  7.93384E-037  8.88712E-038  9.39969E-039
  1.63686E-030  2.01480E-029  2.17816E-028  2.06852E-027  1.72583E-026  1.26513E-025
  8.14879E-025  4.61200E-024  2.29368E-023  1.00237E-022  3.84924E-022  1.29891E-021
  3.85151E-021  1.00351E-020  2.29738E-020  4.62085E-020  8.16421E-020  1.26671E-019
  1.72490E-019  2.05940E-019  2.15192E-019  1.96164E-019  1.55102E-019  1.05285E-019
  6.02571E-020  2.82329E-020  1.05515E-020  3.74949E-021  2.84815E-021  3.80068E-021
  4.41135E-021  4.08985E-021  3.12659E-021  2.02427E-021  1.12777E-021  5.45572E-022
  2.30335E-022  8.51049E-023  2.75564E-023  7.82069E-024  1.94278E-024  4.20909E-025
  7.95131E-026  1.41758E-026  4.02151E-027  2.80506E-027  2.41754E-027  1.87029E-027
  1.26009E-027  7.42185E-028  3.83435E-028  1.74030E-028  6.94467E-029  2.43785E-029
  7.53251E-030  2.05013E-030  4.92060E-031  1.04322E-031  1.95876E-032  3.27029E-033
  4.88573E-034  6.59507E-035  8.16294E-036  9.41476E-037  1.03800E-037
  2.14993E-029  2.64810E-028  2.86388E-027  2.72023E-026  2.26967E-025  1.66373E-024
  1.07151E-023  6.06351E-023  3.01498E-022  1.31730E-021  5.05747E-021  1.70619E-020
  5.05786E-020  1.31748E-019  3.01535E-019  6.06336E-019  1.07104E-018  1.66145E-018
  2.26221E-018  2.70110E-018  2.82345E-018  2.57601E-018  2.04035E-018  1.38956E-018
  8.00023E-019  3.78593E-019  1.42999E-019  4.89669E-020  3.27672E-020  4.25549E-020
  4.99335E-020  4.67421E-020  3.59493E-020  2.33606E-020  1.30446E-020  6.31985E-021
  2.67087E-021  9.87567E-022  3.19964E-022  9.08679E-023  2.25955E-023  4.90357E-024
  9.26607E-025  1.60609E-025  3.90859E-026  2.39973E-026  2.03237E-026  1.57398E-026
  1.06194E-026  6.25934E-027  3.23516E-027  1.46891E-027  5.86447E-028  2.06004E-028
  6.37140E-029  1.73664E-029  4.17724E-030  8.88527E-031  1.67666E-031  2.82089E-032
  4.26455E-033  5.86147E-034  7.44628E-035  8.95732E-036  1.03021E-036
  2.47806E-028  3.05549E-027  3.30653E-026  3.14171E-025  2.62170E-024  1.92177E-023
  1.23758E-022  7.00220E-022  3.48100E-021  1.52055E-020  5.83618E-020  1.96832E-019
  5.83313E-019  1.51894E-018  3.47532E-018  6.98610E-018  1.23367E-017  1.91326E-017
  2.60466E-017  3.10998E-017  3.25173E-017  2.96898E-017  2.35535E-017  1.60901E-017
  9.31554E-018  4.45050E-018  1.70030E-018  5.67294E-019  3.34498E-019  4.18125E-019
  4.95580E-019  4.68630E-019  3.62763E-019  2.36671E-019  1.32490E-019  6.42940E-020
  2.72024E-020  1.00665E-020  3.26369E-021  9.27504E-022  2.30857E-022  5.01796E-023
  9.49267E-024  1.61498E-024  3.44694E-025  1.82120E-025  1.50206E-025  1.16373E-025
  7.86366E-026  4.63896E-026  2.39888E-026  1.08970E-026  4.35299E-027  1.53033E-027
  4.73868E-028  1.29388E-028  3.12049E-029  6.66418E-030  1.26528E-030  2.14902E-031
  3.29646E-032  4.63118E-033  6.07052E-034  7.57592E-035  9.21557E-036
  2.50494E-027  3.09371E-026  3.35125E-025  3.18603E-024  2.65942E-023  1.94957E-022
  1.25541E-021  7.10195E-021  3.52980E-020  1.54144E-019  5.91453E-019  1.99407E-018
  5.90730E-018  1.53767E-017  3.51685E-017  7.06692E-017  1.24749E-016  1.93409E-016
  2.63241E-016  3.14284E-016  3.28668E-016  3.00280E-016  2.38561E-016  1.63430E-016
  9.51170E-017  4.58557E-017  1.77281E-017  5.81742E-018  3.03541E-018  3.60628E-018
  4.31174E-018  4.12079E-018  3.21209E-018  2.10468E-018  1.18145E-018  5.74377E-019
  2.43324E-019  9.01287E-020  2.92428E-020  8.31651E-021  2.07193E-021  4.51047E-022
  8.54602E-023  1.43697E-023  2.75560E-024  1.23048E-024  9.76384E-025  7.55901E-025
  5.11639E-025  3.02124E-025  1.56327E-025  7.10510E-026  2.84018E-026  9.99454E-027
  3.09925E-027  8.48051E-028  2.05186E-028  4.40357E-029  8.42421E-030  1.44759E-030
  2.26039E-031  3.26011E-032  4.43068E-033  5.78197E-034  7.31650E-035
  2.21859E-026  2.74696E-025  2.98035E-024  2.83608E-023  2.36851E-022  1.73667E-021
  1.11832E-020  6.32561E-020  3.14322E-019  1.37221E-018  5.26334E-018  1.77383E-017
  5.25264E-017  1.36667E-016  3.12432E-016  6.27533E-016  1.10728E-015  1.71602E-015
  2.33486E-015  2.78711E-015  2.91490E-015  2.66451E-015  2.11957E-015  1.45585E-015
  8.51477E-016  4.14044E-016  1.62012E-016  5.26918E-017  2.45236E-017  2.73149E-017
  3.28790E-017  3.17730E-017  2.49516E-017  1.64261E-017  9.24856E-018  4.50540E-018
  1.91135E-018  7.08727E-019  2.30146E-019  6.55035E-020  1.63345E-020  3.56110E-021
  6.75958E-022  1.12880E-022  1.99114E-023  7.43298E-024  5.58593E-024  4.31366E-024
  2.92489E-024  1.72911E-024  8.95322E-025  4.07190E-025  1.62903E-025  5.73920E-026
  1.78277E-026  4.89087E-027  1.18802E-027  2.56508E-028  4.95301E-029  8.63396E-030
  1.37763E-030  2.04949E-031  2.90114E-032  3.96859E-033  5.26271E-034
  1.71939E-025  2.13696E-024  2.32420E-023  2.21502E-022  1.85144E-021  1.35812E-020
  8.74667E-020  4.94702E-019  2.45765E-018  1.07257E-017  4.11241E-017  1.38533E-016
  4.10024E-016  1.06628E-015  2.43633E-015  4.89085E-015  8.62536E-015  1.33608E-014
  1.81715E-014  2.16853E-014  2.26788E-014  2.07389E-014  1.65159E-014  1.13713E-014
  6.68126E-015  3.27548E-015  1.29718E-015  4.20717E-016  1.76586E-016  1.81798E-016
  2.19696E-016  2.14759E-016  1.70003E-016  1.12487E-016  6.35453E-017  3.10257E-017
  1.31834E-017  4.89425E-018  1.59084E-018  4.53169E-019  1.13114E-019  2.46947E-020
  4.69662E-021  7.81552E-022  1.29498E-022  4.03308E-023  2.81538E-023  2.16279E-023
  1.46911E-023  8.69623E-024  4.50663E-024  2.05120E-024  8.21418E-025  2.89799E-025
  9.02087E-026  2.48263E-026  6.05961E-027  1.31810E-027  2.57455E-028  4.56733E-029
  7.47921E-030  1.15331E-030  1.70690E-031  2.44969E-032  3.39556E-033
  1.16386E-024  1.45457E-023  1.58789E-022  1.51687E-021  1.26968E-020  9.32089E-020
  6.00488E-019  3.39638E-018  1.68700E-017  7.36004E-017  2.82075E-016  9.49737E-016
  2.80943E-015  7.30169E-015  1.66732E-014  3.34499E-014  5.89546E-014  9.12675E-014
  1.24065E-013  1.47998E-013  1.54754E-013  1.41553E-013  1.12837E-013  7.78586E-014
  4.59417E-014  2.26973E-014  9.09609E-015  2.95602E-015  1.13371E-015  1.06408E-015
  1.28610E-015  1.27214E-015  1.01567E-015  6.75773E-016  3.83148E-016  1.87541E-016
  7.98334E-017  2.96783E-017  9.65720E-018  2.75358E-018  6.88001E-019  1.50407E-019
  2.86624E-020  4.76366E-021  7.54498E-022  1.97442E-022  1.25185E-022  9.52816E-023
  6.48320E-023  3.84337E-023  1.99371E-023  9.08281E-024  3.64158E-024  1.28695E-024
  4.01621E-025  1.10958E-025  2.72435E-026  5.98060E-027  1.18475E-027  2.14709E-028
  3.62555E-029  5.82172E-030  9.03180E-031  1.35874E-031  1.96115E-032
  6.86564E-024  8.64735E-023  9.49148E-022  9.09967E-021  7.63393E-020  5.61146E-019
  3.61749E-018  2.04650E-017  1.01641E-016  4.43305E-016  1.69821E-015  5.71464E-015
  1.68940E-014  4.38773E-014  1.00121E-013  2.00715E-013  3.53496E-013  5.46858E-013
  7.42898E-013  8.85748E-013  9.25917E-013  8.47019E-013  6.75725E-013  4.67169E-013
  2.76754E-013  1.37728E-013  5.58394E-014  1.82484E-014  6.48717E-015  5.48271E-015
  6.59463E-015  6.60194E-015  5.31940E-015  3.56061E-015  2.02691E-015  9.94899E-016
  4.24380E-016  1.58009E-016  5.14794E-017  1.46941E-017  3.67531E-018  8.04568E-019
  1.53627E-019  2.55386E-020  3.92026E-021  8.75196E-022  4.92011E-022  3.68891E-022
  2.51369E-022  1.49268E-022  7.75219E-023  3.53562E-023  1.41956E-023  5.02711E-024
  1.57369E-024  4.36832E-025  1.08042E-025  2.39870E-026  4.83471E-027  8.98948E-028
  1.57295E-028  2.64045E-029  4.29829E-030  6.76141E-031  1.01160E-031
  3.52216E-023  4.47999E-022  4.95496E-021  4.77573E-020  4.02038E-019  2.96150E-018
  1.91139E-017  1.08188E-016  5.37360E-016  2.34312E-015  8.97199E-015  3.01736E-014
  8.91383E-014  2.31332E-013  5.27425E-013  1.05644E-012  1.85897E-012  2.87340E-012
  3.90042E-012  4.64735E-012  4.85598E-012  4.44196E-012  3.54580E-012  2.45568E-012
  1.46009E-012  7.31620E-013  2.99980E-013  9.88471E-014  3.30456E-014  2.48990E-014
  2.96136E-014  3.00065E-014  2.44149E-014  1.64498E-014  9.40573E-015  4.63118E-015
  1.98000E-015  7.38519E-016  2.40949E-016  6.88579E-017  1.72426E-017  3.77977E-018
  7.23135E-019  1.20356E-019  1.80933E-020  3.51908E-021  1.71369E-021  1.25543E-021
  8.56291E-022  5.09451E-022  2.64946E-022  1.20998E-022  4.86645E-023  1.72769E-023
  5.42887E-024  1.51577E-024  3.78284E-025  8.51611E-026  1.75299E-026  3.36006E-027
  6.12101E-028  1.07708E-028  1.83838E-029  3.01253E-030  4.64932E-031
  1.57211E-022  2.01847E-021  2.25413E-020  2.18887E-019  1.85219E-018  1.36888E-017
  8.85216E-017  5.01547E-016  2.49201E-015  1.08652E-014  4.15865E-014  1.39772E-013
  4.12594E-013  1.06982E-012  2.43683E-012  4.87617E-012  8.57173E-012  1.32361E-011
  1.79501E-011  2.13699E-011  2.23158E-011  2.04085E-011  1.62979E-011  1.13043E-011
  6.74397E-012  3.40111E-012  1.40976E-012  4.69274E-013  1.49589E-013  9.98051E-014
  1.16443E-013  1.19401E-013  9.81710E-014  6.66166E-014  3.82765E-014  1.89122E-014
  8.10668E-015  3.02977E-015  9.90087E-016  2.83328E-016  7.10367E-017  1.55939E-017
  2.98916E-018  4.98396E-019  7.39388E-020  1.28313E-020  5.30720E-021  3.75715E-021
  2.56283E-021  1.52800E-021  7.95950E-022  3.64084E-022  1.46738E-022  5.22540E-023
  1.64961E-023  4.63894E-024  1.17066E-024  2.68078E-025  5.66001E-026  1.12390E-026
  2.14014E-027  3.95205E-028  7.05578E-029  1.19900E-029  1.89972E-030
  6.17105E-022  7.91313E-021  8.91825E-020  8.74228E-019  7.45151E-018  5.53446E-017
  3.59011E-016  2.03765E-015  1.01325E-014  4.41843E-014  1.69064E-013  5.67876E-013
  1.67493E-012  4.33874E-012  9.87208E-012  1.97318E-011  3.46455E-011  5.34356E-011
  7.23854E-011  8.60901E-011  8.98297E-011  8.21183E-011  6.55930E-011  4.55544E-011
  2.72609E-011  1.38317E-011  5.79344E-012  1.95072E-012  6.00411E-013  3.53652E-013
  4.00873E-013  4.15788E-013  3.45690E-013  2.36404E-013  1.36565E-013  6.77384E-014
  2.91208E-014  1.09084E-014  3.57124E-015  1.02353E-015  2.56978E-016  5.64944E-017
  1.08501E-017  1.81298E-018  2.66871E-019  4.23240E-020  1.46729E-020  9.89358E-021
  6.73939E-021  4.02755E-021  2.10203E-021  9.63370E-022  3.89255E-022  1.39135E-022
  4.41752E-023  1.25332E-023  3.20642E-024  7.49696E-025  1.63126E-025  3.37167E-026
  6.73020E-027  1.30344E-027  2.42519E-028  4.25281E-029  6.88726E-030
  2.22054E-021  2.72868E-020  3.07044E-019  3.03670E-018  2.61225E-017  1.95386E-016
  1.27342E-015  7.24836E-015  3.60980E-014  1.57499E-013  6.02590E-013  2.02296E-012
  5.96157E-012  1.54264E-011  3.50579E-011  6.99806E-011  1.22708E-010  1.89002E-010
  2.55692E-010  3.03737E-010  3.16620E-010  2.89264E-010  2.31059E-010  1.60643E-010
  9.64044E-011  4.91937E-011  2.08128E-011  7.09474E-012  2.13173E-012  1.10953E-012
  1.20824E-012  1.26657E-012  1.06561E-012  7.34912E-013  4.27066E-013  2.12748E-013
  9.17613E-014  3.44616E-014  1.13058E-014  3.24593E-015  8.16212E-016  1.79716E-016
  3.45825E-017  5.79210E-018  8.49189E-019  1.25796E-019  3.63772E-020  2.29420E-020
  1.55718E-020  9.32965E-021  4.88039E-021  2.24194E-021  9.08675E-022  3.26288E-022
  1.04329E-022  2.99253E-023  7.78590E-024  1.86670E-024  4.20682E-025  9.08812E-026
  1.90404E-026  3.85858E-027  7.44794E-028  1.34132E-028  2.21160E-029
  8.12347E-021  8.62808E-020  9.30029E-019  9.18025E-018  7.96487E-017  6.01056E-016
  3.94377E-015  2.25475E-014  1.12580E-013  4.91797E-013  1.88213E-012  6.31616E-012
  1.85981E-011  4.80708E-011  1.09099E-010  2.17459E-010  3.80715E-010  5.85486E-010
  7.90872E-010  9.38160E-010  9.76796E-010  8.91689E-010  7.12150E-010  4.95559E-010
  2.98167E-010  1.52974E-010  6.53487E-011  2.25646E-011  6.67995E-012  3.08674E-012
  3.18835E-012  3.37352E-012  2.87433E-012  2.00067E-012  1.17024E-012  5.85776E-013
  2.53584E-013  9.55130E-014  3.14090E-014  9.03542E-015  2.27594E-015  5.01963E-016
  9.67819E-017  1.62500E-017  2.37906E-018  3.35341E-019  8.12324E-020  4.69007E-020
  3.16148E-020  1.89936E-020  9.96275E-021  4.58967E-021  1.86729E-021  6.74305E-022
  2.17494E-022  6.32328E-023  1.67934E-023  4.14837E-024  9.72965E-025  2.20344E-025
  4.84286E-026  1.02319E-026  2.03888E-027  3.75419E-028  6.28117E-029
  3.44578E-020  2.77441E-019  2.58410E-018  2.44230E-017  2.11390E-016  1.60826E-015
  1.06425E-014  6.12334E-014  3.06984E-013  1.34403E-012  5.14824E-012  1.72757E-011
  5.08328E-011  1.31238E-010  2.97423E-010  5.91863E-010  1.03441E-009  1.58795E-009
  2.14128E-009  2.53597E-009  2.63678E-009  2.40472E-009  1.91995E-009  1.33702E-009
  8.06432E-010  4.15892E-010  1.79338E-010  6.27481E-011  1.84411E-011  7.62536E-012
  7.36743E-012  7.85304E-012  6.78147E-012  4.76790E-012  2.80900E-012  1.41360E-012
  6.14474E-013  2.32201E-013  7.65622E-014  2.20738E-014  5.57093E-015  1.23092E-015
  2.37815E-016  4.00326E-017  5.86284E-018  7.98059E-019  1.63979E-019  8.46458E-020
  5.64004E-020  3.39837E-020  1.78841E-020  8.26759E-021  3.37933E-021  1.22886E-021
  4.00656E-022  1.18435E-022  3.22457E-023  8.24825E-024  2.02187E-024  4.80672E-025
  1.10584E-025  2.42484E-026  4.96401E-027  9.30813E-028  1.57587E-028
  1.69729E-019  1.03411E-018  7.30351E-018  5.96278E-017  4.93890E-016  3.74650E-015
  2.49823E-014  1.44900E-013  7.30742E-013  3.21100E-012  1.23219E-011  4.13682E-011
  1.21670E-010  3.13783E-010  7.10058E-010  1.41050E-009  2.46043E-009  3.76965E-009
  5.07339E-009  5.99780E-009  6.22678E-009  5.67269E-009  4.52746E-009  3.15515E-009
  1.90769E-009  9.88899E-010  4.30385E-010  1.52634E-010  4.48052E-011  1.67497E-011
  1.49129E-011  1.59696E-011  1.39889E-011  9.94388E-012  5.90504E-012  2.98924E-012
  1.30534E-012  4.95078E-013  1.63729E-013  4.73236E-014  1.19694E-014  2.65003E-015
  5.13092E-016  8.66023E-017  1.27022E-017  1.68864E-018  2.99818E-019  1.35086E-019
  8.84036E-020  5.34379E-020  2.82359E-020  1.31091E-020  5.38906E-021  1.97661E-021
  6.53074E-022  1.97010E-022  5.52522E-023  1.47071E-023  3.77953E-024  9.42901E-025
  2.26253E-025  5.12364E-026  1.07270E-026  2.04144E-027  3.48920E-028
  8.52014E-019  4.47318E-018  2.39180E-017  1.48127E-016  1.05951E-015  7.68629E-015
  5.10697E-014  2.98302E-013  1.51566E-012  6.69609E-012  2.57767E-011  8.66563E-011
  2.54877E-010  6.56755E-010  1.48399E-009  2.94247E-009  5.12224E-009  7.83123E-009
  1.05179E-008  1.24109E-008  1.28647E-008  1.17079E-008  9.34190E-009  6.51626E-009
  3.95043E-009  2.05877E-009  9.04437E-010  3.25243E-010  9.58330E-011  3.27689E-011
  2.64622E-011  2.83578E-011  2.52210E-011  1.81450E-011  1.08694E-011  5.53817E-012
  2.43065E-012  9.25628E-013  3.07145E-013  8.90273E-014  2.25727E-014  5.00893E-015
  9.72105E-016  1.64544E-016  2.41911E-017  3.16675E-018  4.96451E-019  1.90947E-019
  1.21724E-019  7.38604E-020  3.92276E-020  1.83091E-020  7.57971E-021  2.80955E-021
  9.43513E-022  2.91693E-022  8.46928E-023  2.35610E-023  6.35784E-024  1.66100E-024
  4.13835E-025  9.63116E-026  2.05391E-026  3.95573E-027  6.81288E-028
  3.92641E-018  1.97152E-017  9.08368E-017  4.26163E-016  2.31346E-015  1.44882E-014
  9.19905E-014  5.34977E-013  2.73544E-012  1.21678E-011  4.70653E-011  1.58635E-010
  4.66976E-010  1.20277E-009  2.71432E-009  5.37235E-009  9.33281E-009  1.42380E-008
  1.90832E-008  2.24771E-008  2.32671E-008  2.11594E-008  1.68868E-008  1.17965E-008
  7.17522E-009  3.76179E-009  1.66903E-009  6.08991E-010  1.80851E-010  5.72551E-011
  4.12229E-011  4.39569E-011  3.97334E-011  2.89657E-011  1.75178E-011  8.98926E-012
  3.96719E-012  1.51753E-012  5.05430E-013  1.46967E-013  3.73677E-014  8.31372E-015
  1.61787E-015  2.74731E-016  4.05183E-017  5.25390E-018  7.43141E-019  2.39543E-019
  1.47308E-019  8.98599E-020  4.80452E-020  2.25688E-020  9.42085E-021  3.53618E-021
  1.21095E-021  3.85404E-022  1.16415E-022  3.39576E-023  9.62010E-024  2.62277E-024
  6.75171E-025  1.60748E-025  3.47973E-026  6.76628E-027  1.17246E-027
  1.59260E-017  7.97836E-017  3.51442E-016  1.42068E-015  5.84659E-015  2.78074E-014
  1.52361E-013  8.45974E-013  4.30276E-012  1.92450E-011  7.48954E-011  2.53485E-010
  7.47696E-010  1.92649E-009  4.34408E-009  8.58508E-009  1.48860E-008  2.26655E-008
  3.03245E-008  3.56680E-008  3.68930E-008  3.35540E-008  2.68112E-008  1.87798E-008
  1.14757E-008  6.06042E-009  2.71878E-009  1.00766E-009  3.02686E-010  8.97975E-011
  5.65430E-011  5.94730E-011  5.46952E-011  4.04577E-011  2.47241E-011  1.27852E-011
  5.67625E-012  2.18188E-012  7.29697E-013  2.12944E-013  5.43212E-014  1.21244E-014
  2.36755E-015  4.03682E-016  5.98000E-017  7.71694E-018  1.00479E-018  2.68223E-019
  1.57639E-019  9.69816E-020  5.22846E-020  2.47219E-020  1.04060E-020  3.95938E-021
  1.38618E-021  4.55977E-022  1.43847E-022  4.40651E-023  1.30805E-023  3.70517E-024
  9.80665E-025  2.37878E-025  5.21160E-026  1.02112E-026  1.77791E-027
  5.62387E-017  2.84241E-016  1.24873E-015  4.82385E-015  1.71038E-014  6.17253E-014
  2.57075E-013  1.23130E-012  5.97312E-012  2.65471E-011  1.03787E-010  3.53152E-010
  1.04536E-009  2.69768E-009  6.08356E-009  1.20126E-008  2.08023E-008  3.16319E-008
  4.22786E-008  4.97104E-008  5.14463E-008  4.68720E-008  3.75728E-008  2.64473E-008
  1.62740E-008  8.67679E-009  3.94353E-009  1.48712E-009  4.53387E-010  1.27551E-010
  6.86950E-011  7.02635E-011  6.58107E-011  4.94717E-011  3.05768E-011  1.59419E-011
  7.12289E-012  2.75237E-012  9.24709E-013  2.70989E-013  6.94127E-014  1.55604E-014
  3.05402E-015  5.24069E-016  7.82156E-017  1.00994E-017  1.23497E-018  2.74963E-019
  1.54593E-019  9.63693E-020  5.22499E-020  2.47122E-020  1.04199E-020  3.99970E-021
  1.42896E-021  4.86159E-022  1.60359E-022  5.15403E-023  1.59724E-023  4.67705E-024
  1.26675E-024  3.11915E-025  6.89850E-026  1.35961E-026  2.37594E-027
  1.72807E-016  8.81795E-016  3.90726E-015  1.50468E-014  5.09549E-014  1.58417E-013
  5.01186E-013  1.82679E-012  7.64203E-012  3.23592E-011  1.25573E-010  4.28871E-010
  1.27551E-009  3.30212E-009  7.45819E-009  1.47334E-008  2.55132E-008  3.87980E-008
  5.18914E-008  6.11165E-008  6.34458E-008  5.80794E-008  4.68647E-008  3.32713E-008
  2.06914E-008  1.11752E-008  5.15991E-009  1.98408E-009  6.15941E-010  1.66349E-010
  7.47829E-011  7.25955E-011  6.92847E-011  5.30289E-011  3.31779E-011  1.74472E-011
  7.84739E-012  3.04952E-012  1.02993E-012  3.03424E-013  7.81772E-014  1.76510E-014
  3.49739E-015  6.07916E-016  9.21464E-017  1.20086E-017  1.42156E-018  2.94659E-019
  1.68709E-019  1.05343E-019  5.55006E-020  2.52286E-020  1.02595E-020  3.85149E-021
  1.37405E-021  4.77286E-022  1.63326E-022  5.47122E-023  1.75795E-023  5.28713E-024
  1.45772E-024  3.62967E-025  8.08215E-026  1.59933E-026  2.80151E-027
  4.63003E-016  2.38078E-015  1.06487E-014  4.13474E-014  1.39509E-013  4.13971E-013
  1.12813E-012  3.12799E-012  9.97374E-012  3.64163E-011  1.34507E-010  4.55568E-010
  1.35923E-009  3.53528E-009  8.01405E-009  1.58735E-008  2.75503E-008  4.20080E-008
  5.63947E-008  6.67762E-008  6.98320E-008  6.45386E-008  5.26921E-008  3.79262E-008
  2.39539E-008  1.31593E-008  6.19185E-009  2.43264E-009  7.71072E-010  2.02588E-010
  7.44751E-011  6.58398E-011  6.39585E-011  4.99503E-011  3.16627E-011  1.67976E-011
  7.60726E-012  2.97486E-012  1.01141E-012  3.00336E-013  7.81996E-014  1.79250E-014
  3.63133E-015  6.50549E-016  1.01892E-016  1.36467E-017  1.85420E-018  6.37747E-019
  4.12800E-019  2.30740E-019  1.04576E-019  4.03900E-020  1.39912E-020  4.57172E-021
  1.47815E-021  4.88293E-022  1.65104E-022  5.56931E-023  1.80897E-023  5.48648E-024
  1.52032E-024  3.79513E-025  8.45894E-026  1.67412E-026  2.93159E-027
  1.08411E-015  5.60572E-015  2.52630E-014  9.89948E-014  3.36647E-013  9.94664E-013
  2.58503E-012  6.17307E-012  1.50003E-011  4.18424E-011  1.33343E-010  4.29703E-010
  1.27117E-009  3.31830E-009  7.56724E-009  1.50785E-008  2.63314E-008  4.04337E-008
  5.47592E-008  6.55614E-008  6.95049E-008  6.52855E-008  5.42879E-008  3.98557E-008
  2.56939E-008  1.44106E-008  6.92510E-009  2.78222E-009  9.01652E-010  2.33716E-010
  7.00022E-011  5.28454E-011  5.19741E-011  4.15237E-011  2.66914E-011  1.42878E-011
  6.51879E-012  2.56985E-012  8.83053E-013  2.66378E-013  7.10904E-014  1.69372E-014
  3.62675E-015  6.93347E-016  1.15592E-016  1.88692E-017  6.49077E-018  4.41379E-018
  2.67641E-018  1.27751E-018  4.95607E-019  1.62425E-019  4.68267E-020  1.24984E-020
  3.28752E-021  8.98704E-022  2.58749E-022  7.64227E-023  2.22949E-023  6.22464E-024
  1.62417E-024  3.88903E-025  8.42806E-026  1.63665E-026  2.82857E-027
  2.22233E-015  1.15361E-014  5.22766E-014  2.06374E-013  7.08082E-013  2.10763E-012
  5.44984E-012  1.23991E-011  2.59432E-011  5.52794E-011  1.35079E-010  3.76395E-010
  1.06073E-009  2.74994E-009  6.31128E-009  1.27042E-008  2.24486E-008  3.49439E-008
  4.80895E-008  5.86705E-008  6.35530E-008  6.11225E-008  5.21004E-008  3.92085E-008
  2.58842E-008  1.48438E-008  7.28476E-009  2.98912E-009  9.89774E-010  2.56392E-010
  6.42288E-011  3.81386E-011  3.74282E-011  3.06800E-011  2.00261E-011  1.08265E-011
  4.98880E-012  1.99515E-012  7.02107E-013  2.20538E-013  6.28551E-014  1.64612E-014
  3.93330E-015  8.33320E-016  1.74789E-016  7.16404E-017  5.46768E-017  3.76913E-017
  2.04416E-017  8.92024E-018  3.22932E-018  9.97459E-019  2.71494E-019  6.80479E-020
  1.65752E-020  4.09137E-021  1.02709E-021  2.55089E-022  6.09445E-023  1.38266E-023
  2.97166E-024  6.03705E-025  1.14998E-025  2.02710E-026  3.26000E-027
  3.99342E-015  2.07860E-014  9.45600E-014  3.75337E-013  1.29721E-012  3.89458E-012
  1.01398E-011  2.29316E-011  4.56551E-011  8.37280E-011  1.56760E-010  3.37003E-010
  8.25870E-010  2.04937E-009  4.69591E-009  9.57791E-009  1.72447E-008  2.74415E-008
  3.87161E-008  4.85445E-008  5.41323E-008  5.36179E-008  4.70257E-008  3.63364E-008
  2.45597E-008  1.43773E-008  7.18683E-009  3.00217E-009  1.01323E-009  2.64744E-010
  5.84615E-011  2.54166E-011  2.41360E-011  2.03759E-011  1.35544E-011  7.43669E-012
  3.49800E-012  1.45122E-012  5.45145E-013  1.90318E-013  6.26622E-014  1.91270E-014
  5.19055E-015  1.37344E-015  6.46688E-016  5.51491E-016  4.36334E-016  2.73106E-016
  1.37218E-016  5.68617E-017  1.98827E-017  5.99936E-018  1.60760E-018  3.98487E-019
  9.59868E-020  2.32821E-020  5.67643E-021  1.34915E-021  3.03233E-022  6.35172E-023
  1.23871E-023  2.25760E-024  3.84739E-025  6.09395E-026  8.87252E-027
  6.29607E-015  3.28336E-014  1.49775E-013  5.96815E-013  2.07382E-012  6.27071E-012
  1.64622E-011  3.74630E-011  7.40567E-011  1.29006E-010  2.07658E-010  3.43386E-010
  6.56180E-010  1.43322E-009  3.17771E-009  6.54013E-009  1.20671E-008  1.97971E-008
  2.88742E-008  3.74610E-008  4.31941E-008  4.41441E-008  3.98166E-008  3.15159E-008
  2.17341E-008  1.29368E-008  6.56017E-009  2.77882E-009  9.52798E-010  2.52317E-010
  5.19779E-011  1.61906E-011  1.41562E-011  1.23969E-011  8.50268E-012  4.82777E-012
  2.40589E-012  1.10412E-012  4.83869E-013  2.04001E-013  7.98021E-014  2.74082E-014
  8.85564E-015  4.56319E-015  4.26350E-015  3.86837E-015  2.80209E-015  1.62781E-015
  7.77406E-016  3.11551E-016  1.06606E-016  3.17385E-017  8.43942E-018  2.08274E-018
  4.99810E-019  1.20661E-019  2.92800E-020  6.94333E-021  1.56347E-021  3.29455E-022
  6.47857E-023  1.18959E-023  2.03365E-024  3.20944E-025  4.62064E-026
  8.71445E-015  4.55072E-014  2.07991E-013  8.31087E-013  2.89914E-012  8.81339E-012
  2.32995E-011  5.34462E-011  1.06236E-010  1.83478E-010  2.79787E-010  3.96744E-010
  5.86022E-010  1.01625E-009  2.02700E-009  4.10956E-009  7.75981E-009  1.31917E-008
  1.99904E-008  2.69101E-008  3.20851E-008  3.37553E-008  3.11891E-008  2.51709E-008
  1.76268E-008  1.06211E-008  5.44226E-009  2.32941E-009  8.08938E-010  2.17364E-010
  4.35331E-011  1.01477E-011  7.75778E-012  7.18960E-012  5.26838E-012  3.28123E-012
  1.88957E-012  1.05511E-012  5.67947E-013  2.79673E-013  1.18724E-013  4.56169E-014
  2.49968E-014  2.50522E-014  2.59587E-014  2.17672E-014  1.46357E-014  8.07058E-015
  3.72201E-015  1.45749E-015  4.91288E-016  1.44904E-016  3.83164E-017  9.42220E-018
  2.25457E-018  5.43345E-019  1.32150E-019  3.16386E-020  7.25802E-021  1.57152E-021
  3.19329E-022  6.06352E-023  1.06752E-023  1.72266E-024  2.51652E-025
  1.05932E-014  5.53743E-014  2.53451E-013  1.01478E-012  3.54999E-012  1.08345E-011
  2.87962E-011  6.65096E-011  1.33211E-010  2.31138E-010  3.48731E-010  4.66355E-010
  5.87266E-010  7.91970E-010  1.29009E-009  2.42741E-009  4.60605E-009  8.09242E-009
  1.27406E-008  1.77707E-008  2.18396E-008  2.35477E-008  2.21799E-008  1.81652E-008
  1.28635E-008  7.81878E-009  4.03658E-009  1.74140E-009  6.10977E-010  1.66418E-010
  3.31621E-011  6.35479E-012  4.26850E-012  4.40535E-012  3.71816E-012  2.78329E-012
  1.98029E-012  1.33121E-012  8.02585E-013  4.11308E-013  1.85026E-013  1.06701E-013
  1.12209E-013  1.31793E-013  1.27812E-013  9.94894E-014  6.33863E-014  3.36935E-014
  1.51587E-014  5.83826E-015  1.94655E-015  5.70111E-016  1.50073E-016  3.67893E-017
  8.78724E-018  2.12090E-018  5.20216E-019  1.26839E-019  2.99354E-020  6.72023E-021
  1.42004E-021  2.79689E-022  5.07352E-023  8.36711E-024  1.23993E-024
  1.13120E-014  5.91792E-014  2.71167E-013  1.08738E-012  3.81203E-012  1.16685E-011
  3.11378E-011  7.23062E-011  1.45807E-010  2.54838E-010  3.85867E-010  5.08952E-010
  5.99529E-010  6.81193E-010  8.69847E-010  1.38907E-009  2.52830E-009  4.52221E-009
  7.35753E-009  1.05928E-008  1.33648E-008  1.47078E-008  1.40682E-008  1.16534E-008
  8.32217E-009  5.09173E-009  2.64397E-009  1.14784E-009  4.06131E-010  1.11960E-010
  2.25336E-011  4.14116E-012  2.88375E-012  3.48483E-012  3.53151E-012  3.17187E-012
  2.58709E-012  1.85818E-012  1.12771E-012  5.89323E-013  3.58401E-013  3.86349E-013
  5.07795E-013  5.67933E-013  5.11561E-013  3.76617E-013  2.30885E-013  1.19547E-013
  5.28306E-014  2.01023E-014  6.64820E-015  1.93664E-015  5.07924E-016  1.24225E-016
  2.96755E-017  7.20556E-018  1.79571E-018  4.50000E-019  1.10203E-019  2.57943E-020
  5.67622E-021  1.15715E-021  2.15428E-022  3.61626E-023  5.41876E-024
  1.06132E-014  5.55608E-014  2.54817E-013  1.02307E-012  3.59256E-012  1.10218E-011
  2.95031E-011  6.87974E-011  1.39499E-010  2.45478E-010  3.74292E-010  4.94753E-010
  5.71857E-010  5.98912E-010  6.31395E-010  8.00941E-010  1.29281E-009  2.27543E-009
  3.78274E-009  5.59524E-009  7.22560E-009  8.09638E-009  7.84871E-009  6.56550E-009
  4.72275E-009  2.90592E-009  1.51659E-009  6.62027E-010  2.35959E-010  6.58551E-011
  1.37815E-011  3.22447E-012  2.97668E-012  3.90332E-012  4.32904E-012  4.16367E-012
  3.47615E-012  2.45707E-012  1.48478E-012  9.62001E-013  1.03845E-012  1.49468E-012
  1.91542E-012  1.99285E-012  1.69447E-012  1.19807E-012  7.14362E-013  3.62901E-013
  1.58294E-013  5.96972E-014  1.96237E-014  5.69273E-015  1.48883E-015  3.63725E-016
  8.71572E-017  2.14206E-017  5.47357E-018  1.42356E-018  3.64345E-019  8.91420E-020
  2.03908E-020  4.28341E-021  8.14343E-022  1.38547E-022  2.09261E-023
  8.74972E-015  4.58324E-014  2.10364E-013  8.45471E-013  2.97303E-012  9.13795E-012
  2.45214E-011  5.73716E-011  1.16849E-010  2.06815E-010  3.17561E-010  4.22610E-010
  4.88516E-010  4.97545E-010  4.71359E-010  4.80508E-010  6.31322E-010  1.02752E-009
  1.70762E-009  2.57909E-009  3.40329E-009  3.88101E-009  3.81265E-009  3.22085E-009
  2.33395E-009  1.44440E-009  7.57657E-010  3.32510E-010  1.19434E-010  3.40618E-011
  8.12475E-012  3.39538E-012  4.02045E-012  5.13191E-012  5.63854E-012  5.34368E-012
  4.32540E-012  3.00638E-012  2.10594E-012  2.23538E-012  3.40580E-012  4.93367E-012
  5.90164E-012  5.78497E-012  4.71377E-012  3.23618E-012  1.89090E-012  9.47273E-013
  4.09246E-013  1.53327E-013  5.01739E-014  1.45095E-014  3.78754E-015  9.25921E-016
  2.23515E-016  5.60583E-017  1.48463E-017  4.04493E-018  1.08684E-018  2.77717E-019
  6.57416E-020  1.41512E-020  2.73352E-021  4.69540E-022  7.12958E-023
  6.33880E-015  3.32218E-014  1.52591E-013  6.13844E-013  2.16114E-012  6.65307E-012
  1.78907E-011  4.19745E-011  8.58053E-011  1.52611E-010  2.35812E-010  3.16191E-010
  3.67955E-010  3.73557E-010  3.38875E-010  2.98610E-010  3.08166E-010  4.23868E-010
  6.73704E-010  1.02643E-009  1.38167E-009  1.60513E-009  1.60036E-009  1.36727E-009
  9.99280E-010  6.22586E-010  3.28472E-010  1.45079E-010  5.28108E-011  1.60276E-011
  5.40121E-012  4.25414E-012  5.44731E-012  6.57377E-012  6.91564E-012  6.29968E-012
  4.99541E-012  3.84163E-012  3.99484E-012  6.15729E-012  9.83033E-012  1.33817E-011
  1.50539E-011  1.41047E-011  1.11366E-011  7.48111E-012  4.30600E-012  2.13492E-012
  9.15796E-013  3.41435E-013  1.11351E-013  3.21270E-014  8.37945E-015  2.05501E-015
  5.02765E-016  1.30035E-016  3.61114E-017  1.03832E-017  2.93136E-018  7.79142E-019
  1.89726E-019  4.16066E-020  8.12863E-021  1.40520E-021  2.14052E-022
  4.03554E-015  2.11613E-014  9.72611E-014  3.91597E-013  1.38021E-012  4.25504E-012
  1.14634E-011  2.69601E-011  5.52878E-011  9.87466E-011  1.53429E-010  2.07208E-010
  2.43193E-010  2.48575E-010  2.23529E-010  1.83915E-010  1.56294E-010  1.68136E-010
  2.35654E-010  3.51507E-010  4.79857E-010  5.68551E-010  5.76815E-010  4.99671E-010
  3.69126E-010  2.31937E-010  1.23300E-010  5.50574E-011  2.07957E-011  7.60155E-012
  4.55153E-012  5.22635E-012  6.66280E-012  7.65723E-012  7.74172E-012  6.93423E-012
  5.92343E-012  6.14447E-012  9.18387E-012  1.55236E-011  2.35749E-011  3.01440E-011
  3.23089E-011  2.92509E-011  2.25507E-011  1.48998E-011  8.47839E-012  4.17053E-012
  1.77932E-012  6.60903E-013  2.14975E-013  6.19231E-014  1.61577E-014  3.98903E-015
  9.97213E-016  2.69366E-016  7.93113E-017  2.41569E-017  7.14382E-018  1.96272E-018
  4.88446E-019  1.08551E-019  2.13681E-020  3.70821E-021  5.65791E-022
  2.25779E-015  1.18452E-014  5.44779E-014  2.19521E-013  7.74521E-013  2.39095E-012
  6.45238E-012  1.52083E-011  3.12768E-011  5.60700E-011  8.75496E-011  1.19014E-010
  1.40886E-010  1.45475E-010  1.31719E-010  1.06429E-010  8.14369E-011  6.89331E-011
  7.68677E-011  1.04852E-010  1.42208E-010  1.71456E-010  1.77477E-010  1.56424E-010
  1.17172E-010  7.44702E-011  4.00746E-011  1.83934E-011  7.79590E-012  4.31364E-012
  4.39821E-012  5.78154E-012  7.21672E-012  8.05260E-012  8.08204E-012  7.71358E-012
  8.25947E-012  1.18175E-011  2.01977E-011  3.31489E-011  4.73212E-011  5.74220E-011
  5.92313E-011  5.21905E-011  3.94781E-011  2.57400E-011  1.45120E-011  7.09294E-012
  3.01275E-012  1.11555E-012  3.62047E-013  1.04163E-013  2.72301E-014  6.79924E-015
  1.75526E-015  5.02084E-016  1.58038E-016  5.09438E-017  1.56832E-017  4.42198E-018
  1.11785E-018  2.50644E-019  4.95661E-020  8.61883E-021  1.31570E-021
  1.11009E-015  5.82684E-015  2.68153E-014  1.08139E-013  3.81924E-013  1.18050E-012
  3.19091E-012  7.53639E-012  1.55397E-011  2.79527E-011  4.38405E-011  5.99505E-011
  7.15392E-011  7.46620E-011  6.84556E-011  5.56718E-011  4.12244E-011  3.00782E-011
  2.56236E-011  2.85648E-011  3.63377E-011  4.39110E-011  4.63625E-011  4.17257E-011
  3.18292E-011  2.05752E-011  1.13635E-011  5.66805E-012  3.24546E-012  3.08871E-012
  4.16292E-012  5.65477E-012  6.97907E-012  7.82364E-012  8.35295E-012  9.54854E-012
  1.34374E-011  2.26347E-011  3.87315E-011  6.01215E-011  8.11597E-011  9.42699E-011
  9.41732E-011  8.10895E-011  6.03376E-011  3.88836E-011  2.17416E-011  1.05645E-011
  4.46851E-012  1.64941E-012  5.34039E-013  1.53480E-013  4.02619E-014  1.02295E-014
  2.76200E-015  8.47635E-016  2.86185E-016  9.71151E-017  3.08790E-017  8.87324E-018
  2.26690E-018  5.11058E-019  1.01308E-019  1.76276E-020  2.69018E-021
  4.79646E-016  2.51890E-015  1.15992E-014  4.68132E-014  1.65496E-013  5.12166E-013
  1.38654E-012  3.28116E-012  6.78233E-012  1.22384E-011  1.92727E-011  2.64965E-011
  3.18485E-011  3.35725E-011  3.11995E-011  2.57671E-011  1.91693E-011  1.32683E-011
  9.34324E-012  7.86149E-012  8.36950E-012  9.63484E-012  1.02518E-011  9.43348E-012
  7.37214E-012  4.91165E-012  2.91126E-012  1.83466E-012  1.73175E-012  2.41194E-012
  3.58248E-012  4.91818E-012  6.16448E-012  7.35985E-012  9.18034E-012  1.32924E-011
  2.23667E-011  3.91681E-011  6.44570E-011  9.46922E-011  1.21742E-010  1.36090E-010
  1.32074E-010  1.11306E-010  8.15183E-011  5.19239E-011  2.87853E-011  1.38985E-011
  5.85029E-012  2.15100E-012  6.94196E-013  1.99200E-013  5.25212E-014  1.36776E-014
  3.91588E-015  1.30156E-015  4.70190E-016  1.66575E-016  5.42665E-017  1.57980E-017
  4.06261E-018  9.18562E-019  1.82245E-019  3.17034E-020  4.83453E-021
  1.82127E-016  9.56918E-016  4.40919E-015  1.78087E-014  6.30186E-014  1.95260E-013
  5.29404E-013  1.25515E-012  2.60057E-012  4.70650E-012  7.43961E-012  1.02780E-011
  1.24342E-011  1.32238E-011  1.24422E-011  1.04485E-011  7.91388E-012  5.48083E-012
  3.58163E-012  2.41145E-012  1.93173E-012  1.88968E-012  1.93343E-012  1.80358E-012
  1.45855E-012  1.04213E-012  7.54832E-013  7.49711E-013  1.09898E-012  1.79505E-012
  2.75646E-012  3.87461E-012  5.17329E-012  7.11512E-012  1.09914E-011  1.91728E-011
  3.47756E-011  6.02340E-011  9.48563E-011  1.32770E-010  1.63546E-010  1.76518E-010
  1.66604E-010  1.37383E-010  9.89317E-011  6.21985E-011  3.41341E-011  1.63503E-011
  6.83758E-012  2.49974E-012  8.02666E-013  2.29655E-013  6.09322E-014  1.63916E-014
  5.03774E-015  1.81933E-015  6.97886E-016  2.55698E-016  8.47438E-017  2.48770E-017
  6.42082E-018  1.45343E-018  2.88319E-019  5.01154E-020  7.63394E-021
  6.07732E-017  3.19464E-016  1.47288E-015  5.95346E-015  2.10871E-014  6.54142E-014
  1.77615E-013  4.21870E-013  8.76049E-013  1.58992E-012  2.52202E-012  3.49972E-012
  4.25820E-012  4.56329E-012  4.33902E-012  3.69801E-012  2.85611E-012  2.01633E-012
  1.31075E-012  8.03522E-013  5.04026E-013  3.70135E-013  3.24727E-013  2.95824E-013
  2.53888E-013  2.19175E-013  2.43456E-013  3.87219E-013  7.01206E-013  1.20999E-012
  1.91359E-012  2.85993E-012  4.35466E-012  7.32213E-012  1.36929E-011  2.64780E-011
  4.90066E-011  8.29740E-011  1.25816E-010  1.69217E-010  2.00906E-010  2.09989E-010
  1.92883E-010  1.55497E-010  1.09910E-010  6.80539E-011  3.68817E-011  1.74819E-011
  7.24425E-012  2.62608E-012  8.36501E-013  2.38019E-013  6.35536E-014  1.77773E-014
  5.90941E-015  2.30917E-015  9.30534E-016  3.49479E-016  1.17161E-016  3.45626E-017
  8.93536E-018  2.02262E-018  4.00906E-019  6.96051E-020  1.05896E-020
  1.78209E-017  9.37229E-017  4.32365E-016  1.74894E-015  6.20046E-015  1.92566E-014
  5.23607E-014  1.24585E-013  2.59274E-013  4.71805E-013  7.50861E-013  1.04617E-012
  1.27935E-012  1.37991E-012  1.32342E-012  1.14140E-012  8.96296E-013  6.46355E-013
  4.28259E-013  2.59815E-013  1.46585E-013  8.32318E-014  5.49668E-014  4.49606E-014
  4.42839E-014  5.77498E-014  1.03995E-013  2.11619E-013  4.12218E-013  7.35564E-013
  1.23244E-012  2.08090E-012  3.84028E-012  7.85177E-012  1.66021E-011  3.36015E-011
  6.22002E-011  1.03177E-010  1.52068E-010  1.98391E-010  2.28639E-010  2.32441E-010
  2.08207E-010  1.64143E-010  1.13770E-010  6.92514E-011  3.69765E-011  1.72976E-011
  7.08171E-012  2.53714E-012  7.98734E-013  2.25150E-013  6.03816E-014  1.76088E-014
  6.32908E-015  2.64802E-015  1.10819E-015  4.23458E-016  1.42993E-016  4.22905E-017
  1.09367E-017  2.47386E-018  4.89769E-019  8.49216E-020  1.29031E-020
  4.59223E-018  2.41625E-017  1.11532E-016  4.51480E-016  1.60207E-015  4.98108E-015
  1.35629E-014  3.23261E-014  6.74138E-014  1.22986E-013  1.96331E-013  2.74562E-013
  3.37266E-013  3.65763E-013  3.53193E-013  3.07374E-013  2.44409E-013  1.79364E-013
  1.21492E-013  7.51159E-014  4.18712E-014  2.13428E-014  1.10704E-014  7.84412E-015
  1.02467E-014  2.11226E-014  4.90571E-014  1.08443E-013  2.18887E-013  4.11890E-013
  7.72061E-013  1.56781E-012  3.53338E-012  8.28951E-012  1.86758E-011  3.84706E-011
  7.08969E-011  1.15915E-010  1.67619E-010  2.14112E-010  2.41438E-010  2.40196E-010
  2.10698E-010  1.62847E-010  1.10804E-010  6.63057E-011  3.48515E-011  1.60663E-011
  6.48526E-012  2.29026E-012  7.10163E-013  1.97445E-013  5.29406E-014  1.60341E-014
  6.17430E-015  2.72688E-015  1.17280E-015  4.53354E-016  1.53743E-016  4.55152E-017
  1.17649E-017  2.65818E-018  5.25546E-019  9.10000E-020  1.38090E-020
  1.03989E-018  5.47394E-018  2.52815E-017  1.02412E-016  3.63727E-016  1.13212E-015
  3.08676E-015  7.36918E-015  1.53987E-014  2.81605E-014  4.50846E-014  6.32650E-014
  7.80230E-014  8.50052E-014  8.25241E-014  7.22876E-014  5.79797E-014  4.30832E-014
  2.97112E-014  1.87981E-014  1.07002E-014  5.42695E-015  2.63957E-015  1.91021E-015
  3.39734E-015  8.74955E-015  2.19841E-014  5.02926E-014  1.06476E-013  2.21854E-013
  4.95921E-013  1.23415E-012  3.23149E-012  8.18292E-012  1.89795E-011  3.93462E-011
  7.22356E-011  1.17081E-010  1.67381E-010  2.11015E-010  2.34567E-010  2.29883E-010
  1.98578E-010  1.51135E-010  1.01287E-010  5.97218E-011  3.09445E-011  1.40666E-011
  5.59826E-012  1.94748E-012  5.93836E-013  1.62289E-013  4.32195E-014  1.34464E-014
  5.45790E-015  2.50675E-015  1.09850E-015  4.27798E-016  1.45411E-016  4.30504E-017
  1.11173E-017  2.50854E-018  4.95262E-019  8.56404E-020  1.29798E-020
  2.06924E-019  1.08972E-018  5.03565E-018  2.04127E-017  7.25597E-017  2.26084E-016
  6.17225E-016  1.47587E-015  3.08991E-015  5.66370E-015  9.09218E-015  1.27989E-014
  1.58409E-014  1.73259E-014  1.68905E-014  1.48625E-014  1.19862E-014  8.97714E-015
  6.26874E-015  4.04274E-015  2.36216E-015  1.23740E-015  6.39157E-016  5.67813E-016
  1.24764E-015  3.44648E-015  8.91737E-015  2.12655E-014  4.93263E-014  1.21372E-013
  3.33158E-013  9.74413E-013  2.78383E-012  7.31366E-012  1.71809E-011  3.57059E-011
  6.54164E-011  1.05554E-010  1.49989E-010  1.87708E-010  2.06918E-010  2.00917E-010
  1.71835E-010  1.29415E-010  8.57945E-011  5.00295E-011  2.56325E-011  1.15186E-011
  4.52909E-012  1.55455E-012  4.66593E-013  1.25209E-013  3.28982E-014  1.03510E-014
  4.34348E-015  2.04673E-015  9.07924E-016  3.55206E-016  1.20866E-016  3.57657E-017
  9.22548E-018  2.07880E-018  4.09853E-019  7.07809E-020  1.07155E-020
  3.61814E-020  1.90621E-019  8.81337E-019  3.57498E-018  1.27181E-017  3.96677E-017
  1.08431E-016  2.59665E-016  5.44637E-016  1.00048E-015  1.61024E-015  2.27333E-015
  2.82272E-015  3.09774E-015  3.02983E-015  2.67418E-015  2.16329E-015  1.62712E-015
  1.14494E-015  7.48647E-016  4.47713E-016  2.44863E-016  1.43374E-016  1.68958E-016
  4.28520E-016  1.22398E-015  3.28181E-015  8.48433E-015  2.29843E-014  6.94457E-014
  2.26491E-013  7.30347E-013  2.17827E-012  5.81849E-012  1.37470E-011  2.86080E-011
  5.23787E-011  8.43635E-011  1.19551E-010  1.49086E-010  1.63632E-010  1.58081E-010
  1.34423E-010  1.00596E-010  6.62311E-011  3.83388E-011  1.94908E-011  8.68666E-012
  3.38498E-012  1.14988E-012  3.40710E-013  8.99048E-014  2.31954E-014  7.26322E-015
  3.09214E-015  1.47848E-015  6.60780E-016  2.59223E-016  8.82362E-017  2.60905E-017
  6.72173E-018  1.51261E-018  2.97837E-019  5.13752E-020  7.76958E-021
  5.55908E-021  2.92995E-020  1.35534E-019  5.50113E-019  1.95858E-018  6.11468E-018
  1.67341E-017  4.01321E-017  8.43221E-017  1.55218E-016  2.50419E-016  3.54505E-016
  4.41472E-016  4.85919E-016  4.76531E-016  4.21452E-016  3.41419E-016  2.57225E-016
  1.81719E-016  1.19934E-016  7.31556E-017  4.21034E-017  2.94957E-017  4.67975E-017
  1.32086E-016  3.92289E-016  1.12957E-015  3.36991E-015  1.11836E-014  4.05575E-014
  1.47421E-013  4.99263E-013  1.51826E-012  4.08562E-012  9.68048E-012  2.01675E-011
  3.69345E-011  5.94704E-011  8.42067E-011  1.04870E-010  1.14886E-010  1.10723E-010
  9.38753E-011  7.00103E-011  4.59130E-011  2.64611E-011  1.33876E-011  5.93495E-012
  2.29891E-012  7.75398E-013  2.27607E-013  5.92315E-014  1.49755E-014  4.60658E-015
  1.95860E-015  9.42217E-016  4.22881E-016  1.66155E-016  5.65552E-017  1.67089E-017
  4.29975E-018  9.66390E-019  1.90060E-019  3.27492E-020  4.94810E-021
  7.50493E-022  3.95699E-021  1.83129E-020  7.43730E-020  2.64986E-019  8.28040E-019
  2.26865E-018  5.44815E-018  1.14660E-017  2.11476E-017  3.41954E-017  4.85319E-017
  6.06017E-017  6.68807E-017  6.57363E-017  5.82215E-017  4.71858E-017  3.55519E-017
  2.51550E-017  1.67081E-017  1.03842E-017  6.39315E-018  5.69103E-018  1.18881E-017
  3.66667E-017  1.16623E-016  3.82924E-016  1.39296E-015  5.59870E-015  2.28897E-014
  8.79535E-014  3.04522E-013  9.33898E-013  2.52178E-012  5.98529E-012  1.24824E-011
  2.28769E-011  3.68526E-011  5.21906E-011  6.49883E-011  7.11612E-011  6.85235E-011
  5.80255E-011  4.32044E-011  2.82772E-011  1.62585E-011  8.20333E-012  3.62533E-012
  1.39920E-012  4.69838E-013  1.37056E-013  3.52884E-014  8.74551E-015  2.61996E-015
  1.09928E-015  5.28729E-016  2.37767E-016  9.35027E-017  3.18200E-017  9.39358E-018
  2.41474E-018  5.42122E-019  1.06507E-019  1.83347E-020  2.76790E-021
  8.90221E-023  4.69530E-022  2.17391E-021  8.83356E-021  3.14949E-020  9.85000E-020
  2.70151E-019  6.49595E-019  1.36923E-018  2.52999E-018  4.09965E-018  5.83228E-018
  7.30119E-018  8.07754E-018  7.95549E-018  7.05426E-018  5.71734E-018  4.30489E-018
  3.04717E-018  2.03462E-018  1.29297E-018  8.79646E-019  1.05285E-018  2.77234E-018
  9.39324E-018  3.37811E-017  1.34376E-016  5.96494E-016  2.73570E-015  1.19112E-014
  4.69311E-014  1.64018E-013  5.04851E-013  1.36568E-012  3.24528E-012  6.77505E-012
  1.24283E-011  2.00369E-011  2.83945E-011  3.53730E-011  3.87415E-011  3.73047E-011
  3.15805E-011  2.35010E-011  1.53685E-011  8.82664E-012  4.44736E-012  1.96217E-012
  7.55789E-013  2.53142E-013  7.35581E-014  1.87915E-014  4.57219E-015  1.32772E-015
  5.45097E-016  2.60930E-016  1.17390E-016  4.61860E-017  1.57144E-017  4.63584E-018
  1.19061E-018  2.67040E-019  5.24150E-020  9.01547E-021  1.36003E-021
  9.27754E-024  4.89471E-023  2.26711E-022  9.21678E-022  3.28815E-021  1.02916E-020
  2.82535E-020  6.80175E-020  1.43573E-019  2.65738E-019  4.31461E-019  6.15178E-019
  7.71954E-019  8.56039E-019  8.44774E-019  7.49974E-019  6.07929E-019  4.57492E-019
  3.23986E-019  2.17722E-019  1.42983E-019  1.13376E-019  1.88412E-019  6.01986E-019
  2.32319E-018  1.00585E-017  4.91169E-017  2.51935E-016  1.24093E-015  5.55990E-015
  2.21363E-014  7.76592E-014  2.39438E-013  6.48413E-013  1.54234E-012  3.22302E-012
  5.91800E-012  9.54959E-012  1.35438E-011  1.68841E-011  1.85021E-011  1.78227E-011
  1.50910E-011  1.12302E-011  7.34265E-012  4.21550E-012  2.12278E-012  9.35853E-013
  3.60127E-013  1.20466E-013  3.49273E-014  8.87260E-015  2.12390E-015  5.96758E-016
  2.38344E-016  1.13161E-016  5.08782E-017  2.00234E-017  6.81181E-018  2.00843E-018
  5.15427E-019  1.15509E-019  2.26542E-020  3.89375E-021  5.87023E-022
  8.49410E-025  4.48249E-024  2.07686E-023  8.44691E-023  3.01514E-022  9.44362E-022
  2.59478E-021  6.25334E-021  1.32169E-020  2.45013E-020  3.98542E-020  5.69428E-020
  7.16168E-020  7.96002E-020  7.87148E-020  6.99860E-020  5.67714E-020  4.27365E-020
  3.03216E-020  2.05941E-020  1.42854E-020  1.41785E-020  3.27097E-020  1.26035E-019
  5.86081E-019  3.13106E-018  1.78979E-017  9.95439E-017  5.06710E-016  2.29725E-015
  9.18340E-015  3.22671E-014  9.95727E-014  2.69860E-013  6.42436E-013  1.34368E-012
  2.46943E-012  3.98831E-012  5.66114E-012  7.06267E-012  7.74457E-012  7.46427E-012
  6.32287E-012  4.70663E-012  3.07779E-012  1.76701E-012  8.89699E-013  3.92145E-013
  1.50854E-013  5.04380E-014  1.46072E-014  3.69594E-015  8.72288E-016  2.37143E-016
  9.17866E-017  4.31098E-017  1.93557E-017  7.61908E-018  2.59189E-018  7.63907E-019
  1.95924E-019  4.38774E-020  8.59967E-021  1.47718E-021  2.22579E-022
  6.83136E-026  3.60571E-025  1.67105E-024  6.79879E-024  2.42794E-023  7.60894E-023
  2.09224E-022  5.04697E-022  1.06796E-021  1.98257E-021  3.23031E-021  4.62444E-021
  5.82888E-021  6.49369E-021  6.43613E-021  5.73410E-021  4.65941E-021  3.51434E-021
  2.50529E-021  1.73468E-021  1.32088E-021  1.77173E-021  5.59749E-021  2.67809E-020
[truncated: 7,202,802 more chars]
