# Supplementary material for: D-O-A based organic phosphors for both aggregation-induced electrophosphorescence and host-free sensitization
Source: Nat Commun. 2023 Mar 25;14:1678. doi: 10.1038/s41467-023-37414-y (PMC10039947; doi:10.1038/s41467-023-37414-y)
Supplement: Supplementary file 3 — Source Data [file 41467_2023_37414_MOESM3_ESM.zip › Source data/Fig4d.Hole and electron distributions of S1 and Tn below S1/RTP-D2 t1hole.cub]

 Generated by Multiwfn
 Totally       536250 grid points
   79  -22.913429  -14.317550  -14.824241
  110    0.447504    0.000000    0.000000
   75    0.000000    0.447504    0.000000
   65    0.000000    0.000000    0.447504
    8    8.000000   -1.929309   -5.863813   -0.452302
    7    7.000000    9.449156   -2.230699   -0.324960
    7    7.000000  -10.863153   -0.251477   -0.304823
    7    7.000000    7.445691    1.759603   -0.919885
    7    7.000000   11.884493    1.548998   -0.231350
    6    6.000000   18.345464   -5.313730    0.847995
    1    1.000000   19.846696   -6.270882    1.064657
    6    6.000000   18.468357   -2.733854    0.679428
    1    1.000000   20.063196   -1.917240    0.782100
    6    6.000000   16.302417   -1.294276    0.363393
    1    1.000000   16.414434    0.494712    0.253280
    6    6.000000   13.967620   -2.488728    0.210215
    6    6.000000   11.643489   -0.979940   -0.138558
    6    6.000000    7.410223   -0.769760   -0.707113
    6    6.000000    4.954350   -2.078035   -0.809303
    6    6.000000    4.789919   -4.666312   -0.307361
    1    1.000000    6.291001   -5.610841   -0.025335
    6    6.000000    2.497129   -5.865274   -0.213062
    1    1.000000    2.411480   -7.627233    0.118896
    6    6.000000    0.295077   -4.486444   -0.609125
    6    6.000000   -4.200690   -4.477306   -0.407469
    6    6.000000   -4.978750   -3.365985    1.797214
    1    1.000000   -3.980010   -3.560833    3.276507
    6    6.000000   -7.209582   -1.950286    1.923589
    6    6.000000   -8.631333   -1.729016   -0.305452
    6    6.000000  -12.130299    0.102380   -2.690618
    6    6.000000  -11.196334    1.790503   -4.443206
    1    1.000000   -9.731317    2.760949   -4.070212
    6    6.000000  -12.407505    2.064372   -6.756772
    1    1.000000  -11.761382    3.205061   -7.983023
    6    6.000000  -14.555288    0.671920   -7.263671
    1    1.000000  -15.411611    0.893529   -8.824241
    6    6.000000  -11.416112    1.385026    1.725639
    6    6.000000  -10.072341    1.212118    4.002420
    6    6.000000  -10.715242    2.884127    5.937368
    1    1.000000   -9.833706    2.780348    7.497696
    6    6.000000  -12.595504    4.693397    5.670518
    1    1.000000  -12.989341    5.808611    7.019262
    6    6.000000  -13.882909    4.842201    3.403110
    1    1.000000  -15.165660    6.080553    3.187388
    6    6.000000  -13.324837    3.206611    1.449790
    1    1.000000  -14.237484    3.313626   -0.093424
    6    6.000000   -8.124248   -0.868013    4.439629
    6    6.000000    2.732181   -0.762041   -1.255506
    1    1.000000    2.814215    0.992994   -1.631537
    6    6.000000    0.402637   -1.937668   -1.168584
    1    1.000000   -1.102326   -1.010142   -1.486999
    6    6.000000    9.722275    2.819206   -0.625850
    6    6.000000   16.028219   -6.527688    0.699116
    1    1.000000   15.934669   -8.317550    0.817088
    6    6.000000   13.844606   -5.106288    0.374422
    1    1.000000   12.253589   -5.930973    0.266870
    6    6.000000    9.894848    5.611166   -0.680371
    6    6.000000   12.267553    6.778043   -0.663394
    1    1.000000   13.756821    5.773725   -0.621057
    6    6.000000   12.460162    9.387838   -0.707550
    1    1.000000   14.072734   10.173482   -0.689058
    6    6.000000   10.297270   10.844814   -0.778462
    1    1.000000   10.434836   12.633208   -0.817815
    6    6.000000    7.941155    9.732635   -0.796075
    1    1.000000    6.465739   10.752909   -0.834194
    6    6.000000    7.727196    7.098853   -0.755311
    1    1.000000    6.107157    6.326922   -0.777452
    6    6.000000   -5.638185   -4.333418   -2.554512
    1    1.000000   -5.116663   -5.161964   -4.060050
    6    6.000000   -7.864666   -2.957094   -2.494989
    1    1.000000   -8.879794   -2.850352   -3.972386
    6    6.000000   -9.420310   -2.981571    5.952897
    1    1.000000   -9.934095   -2.329909    7.607779
    1    1.000000   -8.238143   -4.389091    6.183027
    1    1.000000  -10.914048   -3.574226    5.030584
    6    6.000000   -5.842444    0.107834    5.993813
    1    1.000000   -4.949579    1.410616    5.026441
    1    1.000000   -4.688835   -1.298967    6.343825
    1    1.000000   -6.443171    0.825409    7.590860
    6    6.000000  -14.261765   -1.315332   -3.186865
    1    1.000000  -14.900244   -2.461870   -1.961053
    6    6.000000  -15.466230   -1.038396   -5.522206
    1    1.000000  -16.913429   -2.028561   -5.907906
  0.00000E+000  0.00000E+000  0.00000E+000  2.29196E-040  1.91308E-039  1.40331E-038
  9.04618E-038  5.12473E-037  2.55136E-036  1.11626E-035  4.29191E-035  1.45021E-034
  4.30631E-034  1.12376E-033  2.57711E-033  5.19031E-033  9.18643E-033  1.42838E-032
  1.95039E-032  2.33746E-032  2.45638E-032  2.25957E-032  1.81384E-032  1.26353E-032
  7.55958E-033  3.80821E-033  1.55458E-033  4.66671E-034  7.90664E-035  6.32438E-036
  2.47348E-035  4.29786E-035  4.26173E-035  3.12401E-035  1.85442E-035  9.27536E-036
  3.98600E-036  1.48678E-036  4.89607E-037  1.38831E-037  3.45956E-038  7.57613E-039
  1.45803E-039  2.46593E-040  0.00000E+000  0.00000E+000  0.00000E+000  0.00000E+000
  0.00000E+000  0.00000E+000  0.00000E+000  0.00000E+000  0.00000E+000  0.00000E+000
  0.00000E+000  0.00000E+000  0.00000E+000  0.00000E+000  0.00000E+000  0.00000E+000
  0.00000E+000  0.00000E+000  0.00000E+000  0.00000E+000  0.00000E+000
  0.00000E+000  7.26997E-041  7.85727E-040  7.46284E-039  6.22917E-038  4.56930E-037
  2.94552E-036  1.66866E-035  8.30746E-035  3.63464E-034  1.39749E-033  4.72203E-033
  1.40247E-032  3.65881E-032  8.38870E-032  1.68999E-031  2.99137E-031  4.65134E-031
  6.35164E-031  7.61326E-031  8.00276E-031  7.36533E-031  5.91782E-031  4.12943E-031
  2.47843E-031  1.25608E-031  5.17838E-032  1.59580E-032  2.90592E-033  2.04067E-034
  6.19216E-034  1.16693E-033  1.19164E-033  8.84989E-034  5.28757E-034  2.65379E-034
  1.14257E-034  4.26621E-035  1.38962E-035  3.98894E-036  9.94011E-037  2.17680E-037
  4.18927E-038  7.08519E-039  1.05307E-039  1.37550E-040  0.00000E+000  0.00000E+000
  0.00000E+000  0.00000E+000  0.00000E+000  0.00000E+000  0.00000E+000  0.00000E+000
  0.00000E+000  0.00000E+000  0.00000E+000  0.00000E+000  0.00000E+000  0.00000E+000
  0.00000E+000  0.00000E+000  0.00000E+000  0.00000E+000  0.00000E+000
  1.69152E-040  2.08029E-039  2.24834E-038  2.13548E-037  1.78246E-036  1.30749E-035
  8.42855E-035  4.77484E-034  2.37716E-033  1.04053E-032  4.00057E-032  1.35161E-031
  4.01302E-031  1.04704E-030  2.40056E-030  4.83615E-030  8.56023E-030  1.33108E-029
  1.81775E-029  2.17907E-029  2.29110E-029  2.10958E-029  1.69648E-029  1.18569E-029
  7.13749E-030  3.63773E-030  1.51661E-030  4.79001E-031  9.31355E-032  6.54508E-033
  1.34878E-032  2.77937E-032  2.92752E-032  2.20197E-032  1.32474E-032  6.67074E-033
  2.87778E-033  1.07571E-033  3.50603E-034  9.99146E-035  2.49486E-035  5.46887E-036
  1.04334E-036  1.72327E-037  2.40559E-038  2.70918E-039  2.82670E-040  1.48834E-040
  9.93047E-041  5.82279E-041  3.00045E-041  0.00000E+000  0.00000E+000  0.00000E+000
  0.00000E+000  0.00000E+000  0.00000E+000  0.00000E+000  0.00000E+000  0.00000E+000
  0.00000E+000  0.00000E+000  0.00000E+000  0.00000E+000  0.00000E+000
  4.25365E-039  5.23127E-038  5.65387E-037  5.37005E-036  4.48234E-035  3.28794E-034
  2.11952E-033  1.20153E-032  5.98171E-032  2.61698E-031  1.00612E-030  3.39929E-030
  1.00926E-029  2.63323E-029  6.03716E-029  1.21622E-028  2.15276E-028  3.34748E-028
  4.57159E-028  5.48087E-028  5.76391E-028  5.30949E-028  4.27318E-028  2.99100E-028
  1.80545E-028  9.24990E-029  3.89641E-029  1.25846E-029  2.59322E-030  1.97994E-031
  2.52678E-031  5.77028E-031  6.29733E-031  4.81261E-031  2.91594E-031  1.47371E-031
  6.37063E-032  2.38390E-032  7.77168E-033  2.21627E-033  5.53612E-034  1.21140E-034
  2.31989E-035  3.84500E-036  5.41495E-037  6.19953E-038  6.10475E-039  1.65594E-039
  1.59832E-039  9.37185E-040  4.82926E-040  2.18690E-040  8.70302E-041  3.04372E-041
  0.00000E+000  0.00000E+000  0.00000E+000  0.00000E+000  0.00000E+000  0.00000E+000
  0.00000E+000  0.00000E+000  0.00000E+000  0.00000E+000  0.00000E+000
  9.40024E-038  1.15607E-036  1.24946E-035  1.18674E-034  9.90563E-034  7.26610E-033
  4.68806E-032  2.65580E-031  1.32216E-030  5.78428E-030  2.22383E-029  7.51337E-029
  2.23071E-028  5.81996E-028  1.33430E-027  2.68799E-027  4.75777E-027  7.39817E-027
  1.01038E-026  1.21145E-026  1.27425E-026  1.17424E-026  9.45734E-027  6.62869E-027
  4.01149E-027  2.06517E-027  8.78250E-028  2.89493E-028  6.28120E-029  5.39252E-030
  4.08894E-030  1.04626E-029  1.18760E-029  9.22665E-030  5.63497E-030  2.86062E-030
  1.23920E-030  4.64169E-031  1.51465E-031  4.32111E-032  1.07952E-032  2.36343E-033
  4.52493E-034  7.53332E-035  1.06908E-035  1.24356E-036  1.19205E-037  2.41819E-038
  1.75584E-038  1.19673E-038  6.83074E-039  3.09326E-039  1.23100E-039  4.30519E-040
  1.32319E-040  3.57391E-041  0.00000E+000  0.00000E+000  0.00000E+000  0.00000E+000
  0.00000E+000  0.00000E+000  0.00000E+000  0.00000E+000  0.00000E+000
  1.82562E-036  2.24520E-035  2.42658E-034  2.30464E-033  1.92584E-032  1.41270E-031
  9.10684E-031  5.15905E-030  2.56834E-029  1.12362E-028  4.31985E-028  1.45947E-027
  4.33306E-027  1.13047E-026  2.59169E-026  5.22088E-026  9.24079E-026  1.43689E-025
  1.96242E-025  2.35309E-025  2.47546E-025  2.28193E-025  1.83909E-025  1.29065E-025
  7.82906E-026  4.04858E-026  1.73691E-026  5.83264E-027  1.32504E-027  1.28759E-028
  5.72724E-029  1.65561E-028  1.96316E-028  1.55273E-028  9.56426E-029  4.87675E-029
  2.11757E-029  7.94335E-030  2.59377E-030  7.40218E-031  1.85029E-031  4.05265E-032
  7.76525E-033  1.29501E-033  1.85171E-034  2.18588E-035  2.08176E-036  3.23824E-037
  2.11246E-037  1.46273E-037  8.11867E-038  3.84500E-038  1.53017E-038  5.35148E-039
  1.64476E-039  4.44247E-040  1.05448E-040  0.00000E+000  0.00000E+000  0.00000E+000
  0.00000E+000  0.00000E+000  0.00000E+000  0.00000E+000  0.00000E+000
  3.11584E-035  3.83122E-034  4.14099E-033  3.93869E-032  3.28780E-031  2.41180E-030
  1.55475E-029  8.80771E-029  4.38477E-028  1.91827E-027  7.37484E-027  2.49156E-026
  7.39708E-026  1.92981E-025  4.42408E-025  8.91183E-025  1.57731E-024  2.45257E-024
  3.34954E-024  4.01651E-024  4.22593E-024  3.89668E-024  3.14234E-024  2.20777E-024
  1.34215E-024  6.96929E-025  3.01424E-025  1.02952E-025  2.43686E-026  2.66400E-027
  6.99563E-028  2.28455E-027  2.84392E-027  2.29352E-027  1.42574E-027  7.30400E-028
  3.17949E-028  1.19432E-028  3.90288E-029  1.11440E-029  2.78633E-030  6.10544E-031
  1.17109E-031  1.95692E-032  2.81278E-033  3.36687E-034  3.22508E-035  4.01842E-036
  2.23393E-036  1.56725E-036  8.80104E-037  4.11972E-037  1.67153E-037  5.84586E-038
  1.79671E-038  4.85287E-039  1.15190E-039  2.40283E-040  4.40480E-041  0.00000E+000
  0.00000E+000  0.00000E+000  0.00000E+000  0.00000E+000  0.00000E+000
  4.67132E-034  5.75499E-033  6.22097E-032  5.90943E-031  4.93299E-030  3.61872E-029
  2.33278E-028  1.32154E-027  6.57906E-027  2.87823E-026  1.10653E-025  3.73828E-025
  1.10981E-024  2.89526E-024  6.63709E-024  1.33691E-023  2.36609E-023  3.67888E-023
  5.02423E-023  6.02474E-023  6.33947E-023  5.84698E-023  4.71756E-023  3.31794E-023
  2.02107E-023  1.05348E-023  4.59042E-024  1.59235E-024  3.91033E-025  4.75784E-026
  7.59022E-027  2.74637E-026  3.60954E-026  2.97325E-026  1.86658E-026  9.61044E-027
  4.19468E-027  1.57796E-027  5.16073E-028  1.47426E-028  3.68752E-029  8.08273E-030
  1.55153E-030  2.59802E-031  3.75193E-032  4.54334E-033  4.40812E-034  4.64207E-035
  2.08741E-035  1.47831E-035  8.43070E-036  3.98098E-036  1.62801E-036  5.61198E-037
  1.72482E-037  4.65872E-038  1.10581E-038  2.30670E-039  4.22857E-040  6.81224E-041
  0.00000E+000  0.00000E+000  0.00000E+000  0.00000E+000  0.00000E+000
  6.16757E-033  7.58761E-032  8.20257E-031  7.79220E-030  6.50475E-029  4.77186E-028
  3.07625E-027  1.74273E-026  8.67593E-026  3.79555E-025  1.45917E-024  4.92952E-024
  1.46341E-023  3.81757E-023  8.75094E-023  1.76260E-022  3.11929E-022  4.84968E-022
  6.62287E-022  7.94162E-022  8.35696E-022  7.70924E-022  6.22292E-022  4.38077E-022
  2.67333E-022  1.39836E-022  6.13516E-023  2.15857E-023  5.47883E-024  7.33340E-025
  7.57986E-026  2.87333E-025  4.01281E-025  3.38256E-025  2.14614E-025  1.11090E-025
  4.86250E-026  1.83200E-026  5.99670E-027  1.71392E-027  4.28840E-028  9.40350E-029
  1.80615E-029  3.02930E-030  4.39397E-031  5.37614E-032  5.29329E-033  4.96764E-034
  1.72483E-034  1.21742E-034  7.04821E-035  3.35193E-035  1.36399E-035  4.85513E-036
  1.50935E-036  4.14523E-037  1.00817E-037  1.94604E-038  3.56743E-039  5.74713E-040
  8.13656E-041  0.00000E+000  0.00000E+000  0.00000E+000  0.00000E+000
  7.14511E-032  8.79153E-031  9.50456E-030  9.02980E-029  7.53852E-028  5.53045E-027
  3.56538E-026  2.01987E-025  1.00556E-024  4.39913E-024  1.69118E-023  5.71317E-023
  1.69599E-022  4.42406E-022  1.01406E-021  2.04234E-021  3.61407E-021  5.61848E-021
  7.67220E-021  9.19948E-021  9.68077E-021  8.93172E-021  7.21245E-021  5.08156E-021
  3.10610E-021  1.62995E-021  7.19647E-022  2.56500E-022  6.70685E-023  9.76631E-024
  7.32289E-025  2.61326E-024  3.90649E-024  3.37685E-024  2.16701E-024  1.12810E-024
  4.95265E-025  1.86900E-025  6.12333E-026  1.75101E-026  4.38268E-027  9.61337E-028
  1.84757E-028  3.10294E-029  4.51640E-030  5.57457E-031  5.57308E-032  4.86882E-033
  1.27842E-033  8.87966E-034  5.17086E-034  2.47954E-034  1.01301E-034  3.60243E-035
  1.12719E-035  3.10605E-036  7.59145E-037  1.65283E-037  3.22600E-038  5.69545E-039
  6.03247E-040  7.50548E-041  0.00000E+000  0.00000E+000  0.00000E+000
  7.27383E-031  8.95102E-030  9.67912E-029  9.19668E-028  7.67846E-027  5.63344E-026
  3.63192E-025  2.05761E-024  1.02437E-023  4.48137E-023  1.72277E-022  5.81970E-022
  1.72754E-021  4.50609E-021  1.03278E-020  2.07988E-020  3.68012E-020  5.72057E-020
  7.81081E-020  9.36493E-020  9.85461E-020  9.09289E-020  7.34484E-020  5.17852E-020
  3.17005E-020  1.66839E-020  7.40883E-021  2.67214E-021  7.17673E-022  1.12559E-022
  7.10564E-024  2.06361E-023  3.32916E-023  2.95795E-023  1.92151E-023  1.00638E-023
  4.43233E-024  1.67552E-024  5.49464E-025  1.57207E-025  3.93613E-026  8.63647E-027
  1.66064E-027  2.79228E-028  4.07704E-029  5.07269E-030  5.15383E-031  4.34537E-032
  8.49811E-033  5.62398E-033  3.37777E-033  1.63850E-033  6.74227E-034  2.35950E-034
  7.39521E-035  2.04969E-035  5.03929E-036  1.10672E-036  2.18754E-037  3.93255E-038
  6.51795E-039  4.89020E-040  5.34691E-041  0.00000E+000  0.00000E+000
  6.50536E-030  8.00889E-029  8.66237E-028  8.23196E-027  6.87380E-026  5.04351E-025
  3.25178E-024  1.84231E-023  9.17198E-023  4.01253E-022  1.54251E-021  5.21060E-021
  1.54665E-020  4.03399E-020  9.24498E-020  1.86161E-019  3.29353E-019  5.11896E-019
  6.98845E-019  8.37794E-019  8.81536E-019  8.13417E-019  6.57189E-019  4.63634E-019
  2.84186E-019  1.49963E-019  6.69466E-020  2.44079E-020  6.71583E-021  1.12452E-021
  6.87103E-023  1.41322E-022  2.48288E-022  2.27326E-022  1.49622E-022  7.88700E-023
  3.48532E-023  1.31992E-023  4.33278E-024  1.24034E-024  3.10661E-025  6.81836E-026
  1.31163E-026  2.20770E-027  3.23219E-028  4.04944E-029  4.17707E-030  3.48020E-031
  5.15502E-032  3.12295E-032  1.90987E-032  9.37467E-033  3.88029E-033  1.39379E-033
  4.39758E-034  1.19173E-034  2.95085E-035  6.54838E-036  1.31400E-036  2.41298E-037
  4.11590E-038  6.62343E-039  1.01766E-039  2.94181E-041  0.00000E+000
  5.11198E-029  6.29657E-028  6.81266E-027  6.47571E-026  5.40823E-025  3.96866E-024
  2.55898E-023  1.44988E-022  7.21848E-022  3.15795E-021  1.21397E-020  4.10065E-020
  1.21712E-019  3.17425E-019  7.27392E-019  1.46453E-018  2.59064E-018  4.02585E-018
  5.49519E-018  6.58670E-018  6.92971E-018  6.39396E-018  5.16662E-018  3.64671E-018
  2.23781E-018  1.18369E-018  5.30962E-019  1.95499E-019  5.49789E-020  9.75289E-021
  6.32618E-022  8.38549E-022  1.61995E-021  1.53269E-021  1.02307E-021  5.42997E-022
  2.40808E-022  9.13697E-023  3.00243E-023  8.60000E-024  2.15473E-024  4.73050E-025
  9.10352E-026  1.53363E-026  2.25046E-027  2.83646E-028  2.96655E-029  2.47830E-030
  2.88768E-031  1.52286E-031  9.47135E-032  4.71010E-032  1.96284E-032  7.08408E-033
  2.24773E-033  6.31716E-034  1.58591E-034  3.42759E-035  7.00181E-036  1.31804E-036
  2.32230E-037  3.88557E-038  6.22595E-039  9.54234E-040  0.00000E+000
  3.52842E-028  4.34924E-027  4.70809E-026  4.47680E-025  3.73975E-024  2.74478E-023
  1.77004E-022  1.00296E-021  4.99365E-021  2.18467E-020  8.39817E-020  2.83670E-019
  8.41913E-019  2.19552E-018  5.03052E-018  1.01270E-017  1.79108E-017  2.78278E-017
  3.79763E-017  4.55099E-017  4.78708E-017  4.41647E-017  3.56887E-017  2.51989E-017
  1.54782E-017  8.20443E-018  3.69624E-018  1.37319E-018  3.93865E-019  7.35270E-020
  5.29014E-021  4.31006E-021  9.24310E-021  9.06501E-021  6.14288E-021  3.28411E-021
  1.46190E-021  5.55797E-022  1.82834E-022  5.24016E-023  1.31338E-023  2.88416E-024
  5.55229E-025  9.36081E-026  1.37631E-026  1.74367E-027  1.84635E-028  1.55941E-029
  1.50449E-030  6.53603E-031  4.11871E-031  2.07898E-031  8.73288E-032  3.16958E-032
  1.01161E-032  2.86695E-033  7.27067E-034  1.66589E-034  3.31518E-035  6.42073E-036
  1.17260E-036  2.04402E-037  3.41464E-038  5.43436E-039  8.13096E-040
  2.13848E-027  2.63883E-026  2.85869E-025  2.71967E-024  2.27273E-023  1.66849E-022
  1.07616E-021  6.09858E-021  3.03664E-020  1.32854E-019  5.10712E-019  1.72500E-018
  5.11935E-018  1.33488E-017  3.05815E-017  6.15534E-017  1.08843E-016  1.69068E-016
  2.30666E-016  2.76351E-016  2.90613E-016  2.68061E-016  2.16603E-016  1.52973E-016
  9.40353E-017  4.99364E-017  2.25850E-017  8.45893E-018  2.46982E-018  4.82384E-019
  3.89897E-020  1.92167E-020  4.61048E-020  4.70292E-020  3.23883E-020  1.74492E-020
  7.79803E-021  2.97093E-021  9.78418E-022  2.80596E-022  7.03532E-023  1.54533E-023
  2.97583E-024  5.02029E-025  7.39361E-026  9.40854E-027  1.00728E-027  8.63568E-029
  7.28717E-030  2.47911E-030  1.57021E-030  8.06110E-031  3.41781E-031  1.24877E-031
  4.01360E-032  1.14787E-032  2.94923E-033  6.87708E-034  1.47600E-034  2.79439E-035
  5.30508E-036  9.64385E-037  1.67725E-037  2.76299E-038  4.24684E-039
  1.13751E-026  1.40593E-025  1.52476E-024  1.45172E-023  1.21379E-022  8.91415E-022
  5.75102E-021  3.25968E-020  1.62326E-019  7.10226E-019  2.73025E-018  9.22157E-018
  2.73652E-017  7.13473E-017  1.63429E-016  3.28880E-016  5.81409E-016  9.02872E-016
  1.23144E-015  1.47484E-015  1.55045E-015  1.42973E-015  1.15508E-015  8.15825E-016
  5.01802E-016  2.66893E-016  1.21127E-016  4.57000E-017  1.35593E-017  2.75665E-018
  2.49620E-019  7.46778E-020  2.00970E-019  2.14008E-019  1.49954E-019  8.14468E-020
  3.65492E-020  1.39551E-020  4.60125E-021  1.32041E-021  3.31185E-022  7.27636E-023
  1.40159E-023  2.36582E-024  3.48922E-025  4.45696E-026  4.81725E-027  4.19821E-028
  3.25538E-029  8.36140E-030  5.24797E-030  2.74563E-030  1.17689E-030  4.33402E-031
  1.40461E-031  4.06087E-032  1.05915E-032  2.52349E-033  5.56463E-034  1.15463E-034
  2.15219E-035  4.07918E-036  7.36821E-037  1.25189E-037  1.96958E-038
  5.30645E-026  6.57443E-025  7.14186E-024  6.80743E-023  5.69621E-022  4.18560E-021
  2.70138E-020  1.53154E-019  7.62807E-019  3.33784E-018  1.28318E-017  4.33394E-017
  1.28602E-016  3.35254E-016  7.67805E-016  1.54477E-015  2.73017E-015  4.23831E-015
  5.77858E-015  6.91800E-015  7.26964E-015  6.70102E-015  5.41219E-015  3.82237E-015
  2.35201E-015  1.25258E-015  5.70194E-016  2.16545E-016  6.51847E-017  1.37328E-017
  1.38058E-018  2.55784E-019  7.65301E-019  8.54165E-019  6.09657E-019  3.33982E-019
  1.50523E-019  5.76028E-020  1.90158E-020  5.46052E-021  1.37010E-021  3.01091E-022
  5.80111E-023  9.79663E-024  1.44659E-024  1.85377E-025  2.02035E-026  1.78974E-027
  1.32529E-028  2.53029E-029  1.53792E-029  8.21413E-030  3.56626E-030  1.32562E-030
  4.33889E-031  1.27065E-031  3.37321E-032  8.23087E-033  1.87411E-033  4.03424E-034
  8.29298E-035  1.54541E-035  2.89014E-036  5.04582E-037  8.09822E-038
  2.16862E-025  2.69635E-024  2.93622E-023  2.80342E-022  2.34851E-021  1.72707E-020
  1.11527E-019  6.32538E-019  3.15125E-018  1.37912E-017  5.30218E-017  1.79082E-016
  5.31359E-016  1.38503E-015  3.17144E-015  6.37911E-015  1.12707E-014  1.74901E-014
  2.38360E-014  2.85223E-014  2.99570E-014  2.76002E-014  2.22824E-014  1.57335E-014
  9.68305E-015  5.16194E-015  2.35592E-015  8.99951E-016  2.74442E-016  5.96793E-017
  6.58867E-018  7.89000E-019  2.54532E-018  2.99024E-018  2.17664E-018  1.20319E-018
  5.44713E-019  2.08944E-019  6.90626E-020  1.98452E-020  4.98118E-021  1.09490E-021
  2.10998E-022  3.56461E-023  5.26881E-024  6.77020E-025  7.43135E-026  6.68502E-027
  4.85660E-028  6.94627E-029  3.95309E-029  2.15918E-029  9.51262E-030  3.57521E-030
  1.18403E-030  3.52061E-031  9.54131E-032  2.39298E-032  5.63919E-033  1.26273E-033
  2.70274E-034  5.23694E-035  1.01039E-035  1.80605E-036  2.94792E-037
  7.75199E-025  9.68833E-024  1.05881E-022  1.01343E-021  8.50427E-021  6.26133E-020
  4.04659E-019  2.29635E-018  1.14445E-017  5.00977E-017  1.92632E-016  6.50638E-016
  1.93044E-015  5.03121E-015  1.15181E-014  2.31613E-014  4.09071E-014  6.34533E-014
  8.64327E-014  1.03368E-013  1.08502E-013  9.99042E-014  8.06102E-014  5.68956E-014
  3.50149E-014  1.86793E-014  8.54384E-015  3.28051E-015  1.01207E-015  2.26375E-016
  2.71519E-017  2.26630E-018  7.39309E-018  9.18223E-018  6.82477E-018  3.80822E-018
  1.73214E-018  6.66032E-019  2.20427E-019  6.33827E-020  1.59149E-020  3.49892E-021
  6.74388E-022  1.13965E-022  1.68584E-023  2.17104E-024  2.39740E-025  2.18674E-026
  1.58541E-027  1.75021E-028  8.91795E-029  4.98432E-029  2.23419E-029  8.50468E-030
  2.85710E-030  8.64885E-031  2.40072E-031  6.21010E-032  1.51883E-032  3.54296E-033
  7.88369E-034  1.66090E-034  3.14259E-035  5.73168E-036  9.48923E-037
  2.41865E-024  3.04506E-023  3.34526E-022  3.21353E-021  2.70344E-020  1.99388E-019
  1.29015E-018  7.32736E-018  3.65384E-017  1.60002E-016  6.15357E-016  2.07863E-015
  6.16714E-015  1.60712E-014  3.67844E-014  7.39458E-014  1.30550E-013  2.02404E-013
  2.75546E-013  3.29320E-013  3.45429E-013  3.17820E-013  2.56257E-013  1.80763E-013
  1.11216E-013  5.93545E-014  2.71959E-014  1.04889E-014  3.26951E-015  7.49889E-016
  9.67608E-017  6.28665E-018  1.87580E-017  2.47356E-017  1.87943E-017  1.05904E-017
  4.84019E-018  1.86573E-018  6.18274E-019  1.77902E-019  4.46850E-020  9.82569E-021
  1.89400E-021  3.20122E-022  4.73794E-023  6.11179E-024  6.78165E-025  6.26013E-026
  4.57172E-027  4.07918E-028  1.76799E-028  1.01041E-028  4.62043E-029  1.78547E-029
  6.09279E-030  1.88294E-030  5.38212E-031  1.44063E-031  3.66396E-032  8.90009E-033
  2.05571E-033  4.46719E-034  8.68107E-035  1.61059E-035  2.69830E-036
  6.57008E-024  8.35409E-023  9.24590E-022  8.92873E-021  7.53915E-020  5.57457E-019
  3.61342E-018  2.05471E-017  1.02544E-016  4.49286E-016  1.72850E-015  5.83969E-015
  1.73264E-014  4.51471E-014  1.03312E-013  2.07614E-013  3.66378E-013  5.67720E-013
  7.72368E-013  9.22406E-013  9.66718E-013  8.88661E-013  7.15888E-013  5.04589E-013
  3.10295E-013  1.65615E-013  7.59842E-014  2.94169E-014  9.25381E-015  2.17042E-015
  2.98692E-016  1.71458E-017  4.16091E-017  5.84706E-017  4.54633E-017  2.58785E-017
  1.18856E-017  4.59300E-018  1.52402E-018  4.38805E-019  1.10251E-019  2.42449E-020
  4.67331E-021  7.89834E-022  1.16915E-022  1.50959E-023  1.68077E-024  1.56636E-025
  1.15659E-026  8.78954E-028  3.08272E-028  1.79591E-028  8.40002E-029  3.30421E-029
  1.14931E-029  3.63757E-030  1.07014E-030  2.97674E-031  7.92017E-032  2.00116E-032
  4.78471E-033  1.06881E-033  2.19790E-034  4.00230E-035  6.77203E-036
  1.55089E-023  1.99558E-022  2.23080E-021  2.17043E-020  1.84243E-019  1.36741E-018
  8.88642E-018  5.06212E-017  2.52941E-016  1.10914E-015  4.26930E-015  1.44279E-014
  4.28118E-014  1.11547E-013  2.55206E-013  5.12681E-013  9.04298E-013  1.40040E-012
  1.90380E-012  2.27168E-012  2.37852E-012  2.18420E-012  1.75767E-012  1.23764E-012
  7.60501E-013  4.05813E-013  1.86352E-013  7.23736E-014  2.29507E-014  5.49133E-015
  8.00069E-016  4.53124E-017  8.08493E-017  1.21332E-016  9.66219E-017  5.55703E-017
  2.56496E-017  9.93662E-018  3.30124E-018  9.51072E-019  2.39004E-019  5.25546E-020
  1.01271E-020  1.71075E-021  2.53090E-022  3.26706E-023  3.64259E-024  3.41586E-025
  2.54928E-026  1.73140E-027  4.71345E-028  2.77971E-028  1.33335E-028  5.35202E-029
  1.90352E-029  6.19912E-030  1.88820E-030  5.46313E-031  1.51059E-031  3.97803E-032
  9.92446E-033  2.27113E-033  4.75357E-034  8.78638E-035  1.49899E-035
  3.18925E-023  4.14268E-022  4.68680E-021  4.60615E-020  3.93967E-019  2.93971E-018
  1.91765E-017  1.09524E-016  5.48243E-016  2.40694E-015  9.27207E-015  3.13491E-014
  9.30426E-014  2.42427E-013  5.54542E-013  1.11363E-012  1.96329E-012  3.03833E-012
  4.12714E-012  4.91991E-012  5.14566E-012  4.71960E-012  3.79320E-012  2.66767E-012
  1.63752E-012  8.73313E-013  4.01215E-013  1.56219E-013  4.98893E-014  1.21516E-014
  1.86285E-015  1.12127E-016  1.38153E-016  2.21176E-016  1.80464E-016  1.04876E-016
  4.86469E-017  1.88915E-017  6.28353E-018  1.81104E-018  4.55097E-019  1.00027E-019
  1.92581E-020  3.24870E-021  4.79661E-022  6.17680E-023  6.87362E-024  6.45577E-025
  4.85519E-026  3.06254E-027  6.21316E-028  3.64615E-028  1.79758E-028  7.38915E-029
  2.70047E-029  9.10193E-030  2.89154E-030  8.76404E-031  2.53695E-031  6.95694E-032
  1.78349E-032  4.19376E-033  9.09368E-034  1.70267E-034  2.92461E-035
  5.82072E-023  7.49221E-022  8.55808E-021  8.51314E-020  7.35570E-019  5.53060E-018
  3.62742E-017  2.07964E-016  1.04374E-015  4.59052E-015  1.77047E-014  5.99042E-014
  1.77863E-013  4.63484E-013  1.06008E-012  2.12815E-012  3.74987E-012  5.79905E-012
  7.87014E-012  9.37185E-012  9.78985E-012  8.96703E-012  7.19647E-012  5.05376E-012
  3.09815E-012  1.65082E-012  7.58451E-013  2.95902E-013  9.50799E-014  2.35339E-014
  3.77731E-015  2.51630E-016  2.09134E-016  3.54580E-016  2.96330E-016  1.73980E-016
  8.10866E-017  3.15597E-017  1.05068E-017  3.02859E-018  7.60634E-019  1.66974E-019
  3.20789E-020  5.39341E-021  7.92410E-022  1.01364E-022  1.11952E-023  1.04687E-024
  7.93805E-026  4.87703E-027  6.82061E-028  3.67670E-028  1.85621E-028  7.87054E-029
  2.99280E-029  1.06151E-029  3.58547E-030  1.16004E-030  3.56913E-031  1.03332E-031
  2.76027E-032  6.73133E-033  1.47077E-033  2.91048E-034  5.02814E-035
  1.00378E-022  1.20251E-021  1.36153E-020  1.36768E-019  1.19624E-018  9.08685E-018
  6.00574E-017  3.46206E-016  1.74422E-015  7.69149E-015  2.97168E-014  1.00662E-013
  2.99076E-013  7.79575E-013  1.78301E-012  3.57846E-012  6.30209E-012  9.73871E-012
  1.32041E-011  1.57053E-011  1.63835E-011  1.49837E-011  1.20054E-011  8.41672E-012
  5.15166E-012  2.74173E-012  1.25922E-012  4.91998E-013  1.58944E-013  3.99227E-014
  6.68419E-015  5.02094E-016  2.84043E-016  5.00808E-016  4.28021E-016  2.53736E-016
  1.18777E-016  4.63150E-017  1.54256E-017  4.44361E-018  1.11414E-018  2.43836E-019
  4.66168E-020  7.77890E-021  1.13039E-021  1.42483E-022  1.54880E-023  1.44142E-024
  1.14751E-025  8.40737E-027  9.24563E-028  2.69577E-028  1.12560E-028  4.67791E-029
  1.87642E-029  7.36309E-030  2.83344E-030  1.05234E-030  3.67056E-031  1.17660E-031
  3.40611E-032  8.78908E-033  2.01894E-033  3.99134E-034  7.61522E-035
  1.86230E-022  1.82286E-021  1.92224E-020  1.91466E-019  1.69139E-018  1.30071E-017
  8.68574E-017  5.04570E-016  2.55609E-015  1.13148E-014  4.38299E-014  1.48723E-013
  4.42338E-013  1.15365E-012  2.63898E-012  5.29541E-012  9.32135E-012  1.43936E-011
  1.94957E-011  2.31597E-011  2.41243E-011  2.20264E-011  1.76161E-011  1.23269E-011
  7.53130E-012  4.00221E-012  1.83688E-012  7.18460E-013  2.33224E-013  5.93885E-014
  1.03475E-014  8.83085E-016  3.52984E-016  6.24876E-016  5.44217E-016  3.25362E-016
  1.52855E-016  5.96659E-017  1.98593E-017  5.70800E-018  1.42515E-018  3.09743E-019
  5.85740E-020  9.61484E-021  1.36519E-021  1.67323E-022  1.78674E-023  1.75690E-024
  1.90931E-025  3.02884E-026  7.09801E-027  1.99586E-027  5.83628E-028  1.63816E-028
  4.22522E-029  1.00080E-029  2.35014E-030  6.45239E-031  2.21290E-031  8.13619E-032
  2.76033E-032  8.15022E-033  2.06374E-033  4.52341E-034  8.35216E-035
  4.12267E-022  2.96972E-021  2.56169E-020  2.37855E-019  2.08435E-018  1.61920E-017
  1.09472E-016  6.42552E-016  3.28033E-015  1.46007E-014  5.67739E-014  1.93138E-013
  5.75379E-013  1.50205E-012  3.43740E-012  6.89739E-012  1.21365E-011  1.87272E-011
  2.53396E-011  3.00628E-011  3.12661E-011  2.84961E-011  2.27456E-011  1.58834E-011
  9.68455E-012  5.13763E-012  2.35579E-012  9.22134E-013  3.00689E-013  7.75919E-014
  1.40554E-014  1.36682E-015  4.11595E-016  6.91609E-016  6.09663E-016  3.66779E-016
  1.72677E-016  6.73641E-017  2.23553E-017  6.38829E-018  1.57950E-018  3.37976E-019
  6.23993E-020  9.89237E-021  1.34390E-021  1.59629E-022  1.85177E-023  2.82954E-024
  7.00770E-025  2.30916E-025  8.30659E-026  2.98058E-026  1.01407E-026  3.17678E-027
  9.00941E-028  2.28421E-028  5.11463E-029  9.99628E-030  1.69708E-030  2.55780E-031
  3.78709E-032  6.65229E-033  1.46943E-033  3.40372E-034  7.02858E-035
  1.01638E-021  5.76842E-021  3.66380E-020  2.78726E-019  2.27942E-018  1.75736E-017
  1.20039E-016  7.13380E-016  3.67979E-015  1.65055E-014  6.45318E-014  2.20353E-013
  6.58081E-013  1.72058E-012  3.94067E-012  7.90915E-012  1.39137E-011  2.14560E-011
  2.90034E-011  3.43645E-011  3.56828E-011  3.24609E-011  2.58568E-011  1.80165E-011
  1.09615E-011  5.80426E-012  2.65864E-012  1.04141E-012  3.41119E-013  8.92254E-014
  1.68138E-014  1.86580E-015  4.60810E-016  6.82963E-016  6.02352E-016  3.63242E-016
  1.70887E-016  6.63999E-017  2.18601E-017  6.16212E-018  1.49025E-018  3.08019E-019
  5.40101E-020  8.00774E-021  1.04223E-021  1.46551E-022  3.32185E-023  1.17579E-023
  4.79195E-024  1.99108E-024  8.02586E-025  3.03629E-025  1.05923E-025  3.38142E-026
  9.83124E-027  2.58852E-027  6.12581E-028  1.29139E-028  2.40169E-029  3.90258E-030
  5.49343E-031  6.67352E-032  7.07523E-033  7.03827E-034  7.50425E-035
  2.42852E-021  1.24822E-020  6.24044E-020  3.49878E-019  2.34951E-018  1.69280E-017
  1.14813E-016  6.89444E-016  3.60071E-015  1.63179E-014  6.42882E-014  2.20706E-013
  6.61548E-013  1.73372E-012  3.97628E-012  7.98572E-012  1.40490E-011  2.16550E-011
  2.92468E-011  3.46097E-011  3.58807E-011  3.25801E-011  2.58976E-011  1.80050E-011
  1.09307E-011  5.77729E-012  2.64369E-012  1.03649E-012  3.41214E-013  9.05657E-014
  1.77928E-014  2.25474E-015  4.99730E-016  6.06338E-016  5.25263E-016  3.15364E-016
  1.47433E-016  5.66462E-017  1.82970E-017  4.99917E-018  1.15024E-018  2.20385E-019
  3.50313E-020  5.02494E-021  9.70616E-022  3.51063E-022  1.62740E-022  7.69288E-023
  3.57208E-023  1.58338E-023  6.52493E-024  2.46859E-024  8.55387E-025  2.71602E-025
  7.89400E-026  2.09191E-026  5.02264E-027  1.08447E-027  2.08965E-028  3.56798E-029
  5.36368E-030  7.06026E-031  8.08442E-032  8.06708E-033  7.00818E-034
  5.19868E-021  2.61936E-020  1.18456E-019  5.22173E-019  2.58796E-018  1.53558E-017
  9.74946E-017  5.81612E-016  3.06938E-015  1.40824E-014  5.60485E-014  1.93872E-013
  5.84182E-013  1.53636E-012  3.53143E-012  7.10097E-012  1.24982E-011  1.92615E-011
  2.59970E-011  3.07304E-011  3.18124E-011  2.88351E-011  2.28751E-011  1.58703E-011
  9.61529E-012  5.07383E-012  2.32034E-012  9.11104E-013  3.01772E-013  8.14436E-014
  1.67426E-014  2.42151E-015  5.19150E-016  4.88204E-016  4.04114E-016  2.38703E-016
  1.09658E-016  4.10098E-017  1.26761E-017  3.22486E-018  6.64398E-019  1.11340E-019
  1.90318E-020  6.31088E-021  3.41597E-021  1.87236E-021  9.88620E-022  5.07514E-022
  2.47085E-022  1.10973E-022  4.54291E-023  1.69536E-023  5.79385E-024  1.81963E-024
  5.25203E-025  1.38808E-025  3.33839E-026  7.25310E-027  1.41339E-027  2.45478E-028
  3.78049E-029  5.14256E-030  6.16230E-031  6.49582E-032  6.02125E-033
  9.71468E-021  4.92620E-020  2.18243E-019  8.68858E-019  3.38129E-018  1.48402E-017
  7.78932E-017  4.35861E-016  2.28625E-015  1.05987E-014  4.26974E-014  1.49171E-013
  4.52798E-013  1.19691E-012  2.76041E-012  5.56197E-012  9.79976E-012  1.51072E-011
  2.03834E-011  2.40751E-011  2.48927E-011  2.25287E-011  1.78413E-011  1.23557E-011
  7.47370E-012  3.93944E-012  1.80179E-012  7.09362E-013  2.36815E-013  6.51846E-014
  1.40861E-014  2.31788E-015  5.04515E-016  3.59307E-016  2.73372E-016  1.55473E-016
  6.85498E-017  2.40814E-017  6.72296E-018  1.46100E-018  2.61014E-019  6.92660E-020
  4.26090E-020  2.87203E-020  1.74006E-020  1.00865E-020  5.71539E-021  3.07179E-021
  1.51507E-021  6.75787E-022  2.72619E-022  1.00133E-022  3.37366E-023  1.04750E-023
  2.99847E-024  7.88379E-025  1.89180E-025  4.11223E-026  8.03929E-027  1.40487E-027
  2.18418E-028  3.01148E-029  3.67617E-030  3.97071E-031  3.80077E-032
  1.57704E-020  8.08837E-020  3.60532E-019  1.40479E-018  4.92717E-018  1.69570E-017
  6.60535E-017  3.07073E-016  1.51435E-015  6.98065E-015  2.84087E-014  1.00427E-013
  3.07799E-013  8.19403E-013  1.89900E-012  3.83845E-012  6.77582E-012  1.04552E-011
  1.41094E-011  1.66586E-011  1.72106E-011  1.55591E-011  1.23064E-011  8.51208E-012
  5.14392E-012  2.71087E-012  1.24154E-012  4.90929E-013  1.65613E-013  4.66714E-014
  1.06506E-014  1.98001E-015  4.47526E-016  2.42699E-016  1.61012E-016  8.46104E-017
  3.39875E-017  1.03318E-017  2.33753E-018  5.14875E-019  2.96012E-019  2.61355E-019
  1.94079E-019  1.27061E-019  8.05801E-020  5.05225E-020  3.01696E-020  1.64893E-020
  8.09457E-021  3.56217E-021  1.41479E-021  5.12006E-022  1.70287E-022  5.23164E-023
  1.48550E-023  3.88385E-024  9.28861E-025  2.01655E-025  3.94507E-026  6.91225E-027
  1.07973E-027  1.49930E-028  1.84822E-029  2.02409E-030  1.97303E-031
  2.22701E-020  1.15372E-019  5.20073E-019  2.03796E-018  6.98672E-018  2.16134E-017
  6.59336E-017  2.28594E-016  9.42490E-016  4.09547E-015  1.65776E-014  5.91748E-014
  1.83418E-013  4.92805E-013  1.14982E-012  2.33488E-012  4.13403E-012  6.39028E-012
  8.63158E-012  1.01938E-011  1.05297E-011  9.51502E-012  7.52185E-012  5.20077E-012
  3.14324E-012  1.65839E-012  7.61861E-013  3.03273E-013  1.03708E-013  3.00452E-014
  7.26430E-015  1.50863E-015  3.55693E-016  1.50236E-016  8.09254E-017  3.61801E-017
  1.18387E-017  2.89267E-018  1.16657E-018  1.27002E-018  1.27040E-018  1.00941E-018
  7.15916E-019  4.98721E-019  3.47440E-019  2.31891E-019  1.41589E-019  7.72509E-020
  3.74818E-020  1.62580E-020  6.36560E-021  2.27375E-021  7.47622E-022  2.27501E-022
  6.41128E-023  1.66709E-023  3.97315E-024  8.61163E-025  1.68489E-025  2.95739E-026
  4.63606E-027  6.47348E-028  8.04463E-029  8.90766E-030  8.81311E-031
  2.74261E-020  1.43155E-019  6.51781E-019  2.58242E-018  8.89795E-018  2.68569E-017
  7.33988E-017  1.99112E-016  6.16573E-016  2.25763E-015  8.63963E-015  3.06751E-014
  9.59363E-014  2.60482E-013  6.13025E-013  1.25274E-012  2.22776E-012  3.45359E-012
  4.67345E-012  5.52542E-012  5.71120E-012  5.16312E-012  4.08353E-012  2.82574E-012
  1.71048E-012  9.05098E-013  4.18001E-013  1.67969E-013  5.84205E-014  1.74616E-014
  4.47588E-015  1.02317E-015  2.50487E-016  8.50301E-017  3.40626E-017  1.14292E-017
  3.57280E-018  3.13199E-018  4.32031E-018  4.60894E-018  3.95992E-018  3.07990E-018
  2.37483E-018  1.84756E-018  1.38522E-018  9.50984E-019  5.81411E-019  3.14081E-019
  1.50385E-019  6.43611E-020  2.48849E-020  8.78751E-021  2.86011E-021  8.62784E-022
  2.41442E-022  6.24560E-023  1.48356E-023  3.21063E-024  6.28295E-025  1.10494E-025
  1.73868E-026  2.44215E-027  3.06078E-028  3.42902E-029  3.44603E-030
  2.95223E-020  1.54906E-019  7.10577E-019  2.84331E-018  9.90260E-018  3.00123E-017
  7.98356E-017  1.93233E-016  4.68198E-016  1.30046E-015  4.23413E-015  1.42566E-014
  4.43350E-014  1.21323E-013  2.88241E-013  5.93689E-013  1.06196E-012  1.65319E-012
  2.24371E-012  2.65840E-012  2.75241E-012  2.49214E-012  1.97448E-012  1.36946E-012
  8.31720E-013  4.42315E-013  2.05864E-013  8.37433E-014  2.97104E-014  9.18014E-015
  2.48800E-015  6.15928E-016  1.55765E-016  4.48667E-017  1.37272E-017  5.83923E-018
  7.23524E-018  1.06504E-017  1.22477E-017  1.16100E-017  1.00542E-017  8.66555E-018
  7.57206E-018  6.40534E-018  4.96809E-018  3.42458E-018  2.07593E-018  1.10768E-018
  5.23689E-019  2.21467E-019  8.46887E-020  2.96030E-020  9.54628E-021  2.85650E-021
  7.94072E-022  2.04397E-022  4.84014E-023  1.04617E-023  2.04853E-024  3.61178E-025
  5.70983E-026  8.07724E-027  1.02263E-027  1.16150E-028  1.18846E-029
  2.78243E-020  1.46512E-019  6.75584E-019  2.72340E-018  9.57756E-018  2.93269E-017
  7.82300E-017  1.83703E-016  3.95230E-016  8.60435E-016  2.15437E-015  6.24300E-015
  1.84686E-014  5.02119E-014  1.20041E-013  2.49259E-013  4.48977E-013  7.02702E-013
  9.57610E-013  1.13828E-012  1.18186E-012  1.07310E-012  8.52894E-013  5.93888E-013
  3.62583E-013  1.94216E-013  9.13107E-014  3.76881E-014  1.36619E-014  4.36244E-015
  1.24298E-015  3.28401E-016  8.63218E-017  2.43984E-017  1.04952E-017  1.22774E-017
  1.86855E-017  2.36968E-017  2.53098E-017  2.48127E-017  2.41861E-017  2.39000E-017
  2.29010E-017  2.01364E-017  1.57157E-017  1.07508E-017  6.44008E-018  3.39440E-018
  1.58648E-018  6.63857E-019  2.51366E-019  8.70520E-020  2.78301E-020  8.26324E-021
  2.28233E-021  5.84683E-022  1.38055E-022  2.98142E-023  5.84521E-024  1.03415E-024
  1.64467E-025  2.34738E-026  3.00904E-027  3.47463E-028  3.63123E-029
  2.29887E-020  1.21329E-019  5.61420E-019  2.27490E-018  8.05904E-018  2.49119E-017
  6.70928E-017  1.57694E-016  3.27747E-016  6.30167E-016  1.24225E-015  2.81881E-015
  7.27239E-015  1.88646E-014  4.47430E-014  9.32903E-014  1.69118E-013  2.66251E-013
  3.64618E-013  4.35221E-013  4.53634E-013  4.13535E-013  3.30170E-013  2.31179E-013
  1.42130E-013  7.68216E-014  3.65466E-014  1.53225E-014  5.67404E-015  1.86707E-015
  5.55416E-016  1.55480E-016  4.42872E-017  1.67467E-017  1.53140E-017  2.34099E-017
  3.32995E-017  4.08956E-017  4.62224E-017  5.16703E-017  5.82116E-017  6.34217E-017
  6.33579E-017  5.61234E-017  4.34801E-017  2.93908E-017  1.73904E-017  9.06215E-018
  4.19190E-018  1.73739E-018  6.51891E-019  2.23783E-019  7.09438E-020  2.09037E-020
  5.73672E-021  1.46272E-021  3.44462E-022  7.43606E-023  1.46085E-023  2.59675E-024
  4.16166E-025  6.00670E-026  7.81840E-027  9.20885E-028  9.86336E-029
  1.66644E-020  8.80801E-020  4.08494E-019  1.66096E-018  5.91417E-018  1.84132E-017
  5.00435E-017  1.18632E-016  2.46132E-016  4.54620E-016  7.87153E-016  1.41837E-015
  2.93118E-015  6.72828E-015  1.52662E-014  3.15151E-014  5.72151E-014  9.04707E-014
  1.24474E-013  1.49241E-013  1.56248E-013  1.43120E-013  1.14902E-013  8.09902E-014
  5.02019E-014  2.74080E-014  1.32000E-014  5.61818E-015  2.12028E-015  7.15866E-016
  2.21520E-016  6.66618E-017  2.31939E-017  1.53700E-017  2.15061E-017  3.41339E-017
  4.90322E-017  6.51680E-017  8.48888E-017  1.10024E-016  1.36762E-016  1.55368E-016
  1.56310E-016  1.37353E-016  1.05073E-016  7.01141E-017  4.10006E-017  2.11426E-017
  9.68744E-018  3.97930E-018  1.48009E-018  5.03698E-019  1.58335E-019  4.62893E-020
  1.26198E-020  3.20248E-021  7.52329E-022  1.62440E-022  3.20109E-023  5.72597E-024
  9.26792E-025  1.35658E-025  1.79897E-026  2.16925E-027  2.38913E-028
  1.06046E-020  5.61018E-020  2.60560E-019  1.06182E-018  3.79367E-018  1.18704E-017
  3.24862E-017  7.76689E-017  1.62280E-016  2.98106E-016  4.92362E-016  7.75544E-016
  1.29046E-015  2.43687E-015  4.96731E-015  9.83187E-015  1.76281E-014  2.78298E-014
  3.83674E-014  4.61525E-014  4.85113E-014  4.46454E-014  3.60480E-014  2.55855E-014
  1.59917E-014  8.81618E-015  4.29334E-015  1.85030E-015  7.08919E-016  2.45051E-016
  7.99209E-017  2.78634E-017  1.44596E-017  1.59554E-017  2.64066E-017  4.43438E-017
  7.04398E-017  1.08534E-016  1.63136E-016  2.31814E-016  2.99232E-016  3.41495E-016
  3.40196E-016  2.94745E-016  2.22320E-016  1.46485E-016  8.47152E-017  4.32571E-017
  1.96413E-017  7.99765E-018  2.94865E-018  9.94526E-019  3.09852E-019  8.98336E-020
  2.43202E-020  6.14130E-021  1.43951E-021  3.11101E-022  6.15780E-023  1.11066E-023
  1.82052E-024  2.71151E-025  3.67721E-026  4.55601E-027  5.17463E-028
  5.92648E-021  3.13698E-020  1.45822E-019  5.95075E-019  2.13073E-018  6.68927E-018
  1.83957E-017  4.42718E-017  9.32074E-017  1.72039E-016  2.81147E-016  4.18888E-016
  6.07702E-016  9.42238E-016  1.62642E-015  2.93500E-015  5.05493E-015  7.85925E-015
  1.07819E-014  1.29624E-014  1.36473E-014  1.25996E-014  1.02196E-014  7.29600E-015
  4.59220E-015  2.55138E-015  1.25245E-015  5.44275E-016  2.11189E-016  7.57374E-017
  2.80193E-017  1.36751E-017  1.17663E-017  1.74239E-017  3.21390E-017  6.04917E-017
  1.10619E-016  1.93153E-016  3.13256E-016  4.57925E-016  5.90803E-016  6.65548E-016
  6.52234E-016  5.56187E-016  4.13648E-016  2.69249E-016  1.54067E-016  7.79195E-017
  3.50613E-017  1.41485E-017  5.16821E-018  1.72642E-018  5.32665E-019  1.53021E-019
  4.11085E-020  1.03261E-020  2.41558E-021  5.23004E-022  1.04158E-022  1.89913E-023
  3.16290E-024  4.81193E-025  6.69967E-026  8.55740E-027  1.00432E-027
  2.90941E-021  1.54046E-020  7.16441E-020  2.92614E-019  1.04916E-018  3.30074E-018
  9.10637E-018  2.20171E-017  4.66340E-017  8.66135E-017  1.41753E-016  2.07550E-016
  2.82199E-016  3.81942E-016  5.54679E-016  8.72214E-016  1.38807E-015  2.07628E-015
  2.79734E-015  3.33510E-015  3.49929E-015  3.22904E-015  2.62315E-015  1.87841E-015
  1.18687E-015  6.61929E-016  3.25942E-016  1.42310E-016  5.65432E-017  2.26882E-017
  1.17536E-017  9.60995E-018  1.21101E-017  2.13614E-017  4.43042E-017  9.34285E-017
  1.87073E-016  3.43503E-016  5.64971E-016  8.19484E-016  1.03932E-015  1.14848E-015
  1.10526E-015  9.27573E-016  6.80452E-016  4.37696E-016  2.47837E-016  1.24133E-016
  5.53307E-017  2.21133E-017  7.99573E-018  2.64230E-018  8.06311E-019  2.29219E-019
  6.10418E-020  1.52444E-020  3.55972E-021  7.73037E-022  1.55236E-022  2.87026E-023
  4.87577E-024  7.60833E-025  1.09161E-025  1.44105E-026  1.74901E-027
  1.25486E-021  6.64510E-021  3.09136E-020  1.26320E-019  4.53278E-019  1.42791E-018
  3.94749E-018  9.57323E-018  2.03632E-017  3.80157E-017  6.24751E-017  9.11820E-017
  1.20796E-016  1.51907E-016  1.93783E-016  2.63336E-016  3.74715E-016  5.23831E-016
  6.79823E-016  7.93856E-016  8.23121E-016  7.54426E-016  6.10631E-016  4.36455E-016
  2.75392E-016  1.53254E-016  7.52932E-017  3.32486E-017  1.45049E-017  8.17459E-018
  7.32653E-018  9.10497E-018  1.46619E-017  3.00233E-017  6.82557E-017  1.51850E-016
  3.10887E-016  5.70026E-016  9.23199E-016  1.31095E-015  1.62639E-015  1.76089E-015
  1.66447E-015  1.37541E-015  9.95577E-016  6.32912E-016  3.54564E-016  1.75791E-016
  7.75613E-017  3.06684E-017  1.09622E-017  3.57807E-018  1.07796E-018  3.02706E-019
  7.97877E-020  1.97942E-020  4.61480E-021  1.00662E-021  2.04379E-022  3.84637E-023
  6.69309E-024  1.07564E-024  1.59522E-025  2.17942E-026  2.73386E-027
  4.75571E-022  2.51850E-021  1.17177E-020  4.78927E-020  1.71931E-019  5.42027E-019
  1.50029E-018  3.64539E-018  7.77569E-018  1.45694E-017  2.40336E-017  3.51128E-017
  4.60770E-017  5.59118E-017  6.58677E-017  7.95209E-017  1.00371E-016  1.28155E-016
  1.56834E-016  1.76556E-016  1.78823E-016  1.61341E-016  1.29128E-016  9.14613E-017
  5.71942E-017  3.15216E-017  1.54673E-017  7.30644E-018  4.39123E-018  4.40893E-018
  6.05328E-018  9.73133E-018  1.90905E-017  4.39747E-017  1.04623E-016  2.34449E-016
  4.74618E-016  8.52814E-016  1.34899E-015  1.87089E-015  2.27087E-015  2.41129E-015
  2.24083E-015  1.82444E-015  1.30345E-015  8.18907E-016  4.53712E-016  2.22520E-016
  9.70879E-017  3.79321E-017  1.33813E-017  4.30532E-018  1.27759E-018  3.53538E-019
  9.20434E-020  2.26564E-020  5.27453E-021  1.15769E-021  2.38429E-022  4.58685E-023
  8.21238E-024  1.36419E-024  2.09527E-025  2.96224E-026  3.83297E-027
  1.58379E-022  8.38730E-022  3.90243E-021  1.59516E-020  5.72772E-020  1.80643E-019
  5.00357E-019  1.21714E-018  2.60063E-018  4.88428E-018  8.07874E-018  1.18223E-017
  1.54614E-017  1.84388E-017  2.07625E-017  2.31072E-017  2.62963E-017  3.04654E-017
  3.46075E-017  3.69741E-017  3.61025E-017  3.17128E-017  2.48506E-017  1.72737E-017
  1.05995E-017  5.75681E-018  2.92872E-018  1.81962E-018  1.98332E-018  3.10152E-018
  5.39009E-018  1.06199E-017  2.44684E-017  6.07771E-017  1.46946E-016  3.26140E-016
  6.47568E-016  1.13754E-015  1.75865E-015  2.38684E-015  2.84055E-015  2.96348E-015
  2.71116E-015  2.17669E-015  1.53549E-015  9.53341E-016  5.22194E-016  2.53170E-016
  1.09125E-016  4.20696E-017  1.46207E-017  4.62631E-018  1.34851E-018  3.66627E-019
  9.40241E-020  2.29244E-020  5.32957E-021  1.17951E-021  2.47350E-022  4.88644E-023
  9.03899E-024  1.55599E-024  2.47616E-025  3.61676E-026  4.81301E-027
  4.63516E-023  2.45455E-022  1.14203E-021  4.66818E-021  1.67632E-020  5.28781E-020
  1.46517E-019  3.56627E-019  7.62734E-019  1.43448E-018  2.37656E-018  3.48186E-018
  4.54683E-018  5.37253E-018  5.89410E-018  6.22452E-018  6.55008E-018  6.94926E-018
  7.29209E-018  7.31379E-018  6.80260E-018  5.75018E-018  4.36084E-018  2.93868E-018
  1.75109E-018  9.53478E-019  5.94042E-019  6.65962E-019  1.17805E-018  2.29539E-018
  4.78246E-018  1.12699E-017  2.91401E-017  7.55689E-017  1.83368E-016  4.01994E-016
  7.83938E-016  1.35038E-015  2.04766E-015  2.72866E-015  3.19294E-015  3.28012E-015
  2.95891E-015  2.34506E-015  1.63437E-015  1.00302E-015  5.43103E-016  2.60177E-016
  1.10704E-016  4.20638E-017  1.43779E-017  4.46408E-018  1.27436E-018  3.39210E-019
  8.54002E-020  2.05771E-020  4.77654E-021  1.06842E-021  2.29080E-022  4.66801E-023
  8.95048E-024  1.59841E-024  2.63238E-025  3.96113E-026  5.40157E-027
  1.19215E-023  6.31270E-023  2.93696E-022  1.20048E-021  4.31081E-021  1.35987E-020
  3.76849E-020  9.17520E-020  1.96328E-019  3.69492E-019  6.12655E-019  8.98031E-019
  1.17136E-018  1.37602E-018  1.48531E-018  1.51596E-018  1.50850E-018  1.48992E-018
  1.45190E-018  1.36245E-018  1.19752E-018  9.64050E-019  6.98883E-019  4.50415E-019
  2.60556E-019  1.58917E-019  1.70092E-019  3.31035E-019  7.32893E-019  1.66936E-018
  4.14063E-018  1.12567E-017  3.13540E-017  8.32493E-017  2.01840E-016  4.37791E-016
  8.41576E-016  1.42742E-015  2.13139E-015  2.79852E-015  3.22930E-015  3.27439E-015
  2.91777E-015  2.28580E-015  1.57540E-015  9.56247E-016  5.11992E-016  2.42365E-016
  1.01773E-016  3.80893E-017  1.27903E-017  3.88931E-018  1.08432E-018  2.81536E-019
  6.93053E-020  1.64539E-020  3.81174E-021  8.63798E-022  1.90146E-022  4.01187E-023
  7.98810E-024  1.47898E-024  2.51407E-025  3.88318E-026  5.40537E-027
  2.69466E-024  1.42681E-023  6.63778E-023  2.71302E-022  9.74175E-022  3.07300E-021
  8.51602E-021  2.07356E-020  4.43764E-020  8.35376E-020  1.38546E-019  2.03061E-019
  2.64519E-019  3.09354E-019  3.30167E-019  3.29171E-019  3.14735E-019  2.94141E-019
  2.69053E-019  2.37017E-019  1.96343E-019  1.49429E-019  1.02354E-019  6.24655E-020
  3.69904E-020  3.44207E-020  6.93765E-020  1.74833E-019  4.44049E-019  1.18657E-018
  3.43798E-018  1.03380E-017  3.01199E-017  8.09913E-017  1.95960E-016  4.21539E-016
  8.01637E-016  1.34387E-015  1.98305E-015  2.57375E-015  2.93691E-015  2.94614E-015
  2.59832E-015  2.01525E-015  1.37527E-015  8.26468E-016  4.37909E-016  2.04961E-016
  8.49709E-017  3.13271E-017  1.03313E-017  3.07373E-018  8.35166E-019  2.10807E-019
  5.05260E-020  1.17769E-020  2.72005E-021  6.25849E-022  1.41951E-022  3.10889E-023
  6.42849E-024  1.23118E-024  2.15237E-025  3.39886E-026  4.81177E-027
  5.35294E-025  2.83423E-024  1.31846E-023  5.38854E-023  1.93475E-022  6.10269E-022
  1.69111E-021  4.11748E-021  8.81157E-021  1.65868E-020  2.75047E-020  4.02906E-020
  5.24030E-020  6.10437E-020  6.45781E-020  6.32737E-020  5.87390E-020  5.26160E-020
  4.56985E-020  3.80649E-020  2.97758E-020  2.13425E-020  1.36961E-020  8.02199E-021
  6.01427E-021  1.10336E-020  3.12222E-020  8.95624E-020  2.62300E-019  8.20209E-019
  2.67883E-018  8.59308E-018  2.57021E-017  6.95772E-017  1.67978E-016  3.59135E-016
  6.77593E-016  1.12615E-015  1.64710E-015  2.11887E-015  2.39685E-015  2.38391E-015
  2.08486E-015  1.60358E-015  1.08517E-015  6.46498E-016  3.39400E-016  1.57239E-016
  6.44240E-017  2.34196E-017  7.59053E-018  2.20994E-018  5.84725E-019  1.43141E-019
  3.32725E-020  7.58347E-021  1.74334E-021  4.07880E-022  9.55585E-023  2.17411E-023
  4.66052E-024  9.20070E-025  1.64746E-025  2.64933E-026  3.80190E-027
  9.34550E-026  4.94799E-025  2.30166E-024  9.40636E-024  3.37713E-023  1.06515E-022
  2.95137E-022  7.18520E-022  1.53745E-021  2.89345E-021  4.79606E-021  7.01970E-021
  9.11368E-021  1.05765E-020  1.11049E-020  1.07300E-020  9.73422E-021  8.43406E-021
  7.02386E-021  5.57679E-021  4.13761E-021  2.79143E-021  1.67969E-021  1.03981E-021
  1.40144E-021  4.19060E-021  1.36807E-020  4.45095E-020  1.51814E-019  5.41626E-019
  1.91881E-018  6.40000E-018  1.94331E-017  5.27900E-017  1.27205E-016  2.70749E-016
  5.07923E-016  8.38861E-016  1.21888E-015  1.55760E-015  1.75025E-015  1.72926E-015
  1.50231E-015  1.14778E-015  7.71390E-016  4.56253E-016  2.37661E-016  1.09143E-016
  4.42615E-017  1.58901E-017  5.06961E-018  1.44641E-018  3.72937E-019  8.84713E-020
  1.98868E-020  4.41440E-021  1.00765E-021  2.39818E-022  5.80826E-023  1.37122E-023
  3.03746E-024  6.15544E-025  1.12424E-025  1.83461E-026  2.66118E-027
  1.43397E-026  7.59199E-026  3.53147E-025  1.44317E-024  5.18112E-024  1.63403E-023
  4.52723E-023  1.10203E-022  2.35763E-022  4.43566E-022  7.34837E-022  1.07445E-021
  1.39225E-021  1.60975E-021  1.67864E-021  1.60275E-021  1.42659E-021  1.20291E-021
  9.67659E-022  7.37523E-022  5.21551E-022  3.31989E-022  1.92897E-022  1.64663E-022
  4.29080E-022  1.58157E-021  5.78396E-021  2.17209E-020  8.50787E-020  3.33736E-019
  1.24370E-018  4.24404E-018  1.29979E-017  3.53702E-017  8.50946E-017  1.80532E-016
  3.37288E-016  5.54508E-016  8.01843E-016  1.01962E-015  1.14000E-015  1.12064E-015
  9.68568E-016  7.36111E-016  4.92025E-016  2.89333E-016  1.49759E-016  6.82809E-017
  2.74550E-017  9.75298E-018  3.06974E-018  8.60315E-019  2.16626E-019  4.98530E-020
  1.08237E-020  2.33201E-021  5.26920E-022  1.27427E-022  3.18703E-023  7.78497E-024
  1.77464E-024  3.67573E-025  6.82179E-026  1.12623E-026  1.64746E-027
  1.93379E-027  1.02382E-026  4.76231E-026  1.94613E-025  6.98660E-025  2.20335E-024
  6.10417E-024  1.48573E-023  3.17789E-023  5.97690E-023  9.89570E-023  1.44531E-022
  1.86903E-022  2.15314E-022  2.23091E-022  2.10732E-022  1.84487E-022  1.51988E-022
  1.18703E-022  8.73072E-023  5.90979E-023  3.58078E-023  2.23948E-023  3.59249E-023
  1.38604E-022  5.74493E-022  2.39714E-021  1.03567E-020  4.50782E-020  1.87951E-019
  7.21768E-019  2.49576E-018  7.68111E-018  2.09189E-017  5.02637E-017  1.06385E-016
  1.98170E-016  3.24718E-016  4.67909E-016  5.92828E-016  6.60346E-016  6.46657E-016
  5.56726E-016  4.21406E-016  2.80482E-016  1.64190E-016  8.45608E-017  3.83345E-017
  1.53089E-017  5.39205E-018  1.67839E-018  4.63386E-019  1.14309E-019  2.55887E-020
  5.37025E-021  1.12057E-021  2.49742E-022  6.12043E-023  1.57620E-023  3.96760E-024
  9.26570E-025  1.95360E-025  3.67215E-026  6.11794E-027  9.00824E-028
  2.29202E-028  1.21349E-027  5.64467E-027  2.30673E-026  8.28117E-026  2.61158E-025
  7.23490E-025  1.76080E-024  3.76563E-024  7.08003E-024  1.17150E-023  1.70913E-023
  2.20573E-023  2.53193E-023  2.60735E-023  2.43851E-023  2.10294E-023  1.69691E-023
  1.29092E-023  9.19499E-024  5.98225E-024  3.55314E-024  3.06984E-024  9.39943E-024
  4.35442E-023  2.03711E-022  9.75529E-022  4.71998E-021  2.20392E-020  9.53297E-020
  3.72541E-019  1.29811E-018  4.00637E-018  1.09145E-017  2.61991E-017  5.53555E-017
  1.02892E-016  1.68191E-016  2.41736E-016  3.05452E-016  3.39299E-016  3.31319E-016
  2.84404E-016  2.14617E-016  1.42386E-016  8.30618E-017  4.26139E-017  1.92331E-017
  7.64007E-018  2.67307E-018  8.24783E-019  2.24995E-019  5.45697E-020  1.19276E-020
  2.42591E-021  4.89912E-022  1.07312E-022  2.65426E-023  7.00827E-024  1.80944E-024
  4.31020E-025  9.21782E-026  1.75010E-026  2.93652E-027  4.34595E-028
  2.38771E-029  1.26419E-028  5.88073E-028  2.40330E-027  8.62817E-027  2.72109E-026
  7.53835E-026  1.83459E-025  3.92298E-025  7.37388E-025  1.21944E-024  1.77716E-024
  2.28904E-024  2.61848E-024  2.68071E-024  2.48363E-024  2.11199E-024  1.67180E-024
  1.24135E-024  8.58320E-025  5.40903E-025  3.44149E-025  5.49236E-025  2.52905E-024
  1.33086E-023  7.10209E-023  3.82691E-022  2.00248E-021  9.76150E-021  4.31403E-020
  1.70316E-019  5.96142E-019  1.84282E-018  5.02072E-018  1.20422E-017  2.54112E-017
  4.71585E-017  7.69513E-017  1.10391E-016  1.39211E-016  1.54319E-016  1.50370E-016
  1.28793E-016  9.69665E-017  6.41752E-017  3.73386E-017  1.91003E-017  8.59171E-018
  3.39919E-018  1.18326E-018  3.62654E-019  9.80126E-020  2.34549E-020  5.02678E-021
  9.94526E-022  1.94554E-022  4.17484E-023  1.03696E-023  2.79283E-024  7.36083E-025
  1.78147E-025  3.85290E-026  7.37272E-027  1.24394E-027  1.84833E-028
  2.18628E-030  1.15763E-029  5.38537E-029  2.20103E-028  7.90262E-028  2.49247E-027
  6.90545E-027  1.68062E-026  3.59356E-026  6.75335E-026  1.11629E-025  1.62526E-025
  2.08953E-025  2.38240E-025  2.42543E-025  2.22710E-025  1.86879E-025  1.45266E-025
  1.05423E-025  7.09598E-026  4.43193E-026  3.71350E-026  1.16924E-025  6.68582E-025
  3.99251E-024  2.40093E-023  1.40860E-022  7.74067E-022  3.87020E-021  1.73199E-020
  6.87904E-020  2.41426E-019  7.46990E-019  2.03503E-018  4.87798E-018  1.02836E-017
  1.90622E-017  3.10644E-017  4.45013E-017  5.60371E-017  6.20237E-017  6.03403E-017
  5.15968E-017  3.87795E-017  2.56185E-017  1.48760E-017  7.59304E-018  3.40691E-018
  1.34383E-018  4.66017E-019  1.42111E-019  3.81388E-020  9.03327E-021  1.90595E-021
  3.68384E-022  6.99534E-023  1.46678E-023  3.63892E-024  9.94324E-025  2.66332E-025
  6.52701E-026  1.42414E-026  2.74193E-027  4.64629E-028  6.92525E-029
  1.75962E-031  9.31808E-031  4.33532E-030  1.77210E-029  6.36332E-029  2.00726E-028
  5.56191E-028  1.35378E-027  2.89484E-027  5.43974E-027  8.98844E-027  1.30758E-026
  1.67831E-026  1.90771E-026  1.93198E-026  1.75903E-026  1.45745E-026  1.11351E-026
  7.91025E-027  5.21892E-027  3.45649E-027  5.07842E-027  2.61603E-026  1.73298E-025
  1.16501E-024  7.66699E-024  4.75014E-023  2.68739E-022  1.36367E-021  6.14801E-021
  2.45066E-020  8.61467E-020  2.66680E-019  7.26431E-019  1.74041E-018  3.66641E-018
  6.79037E-018  1.10551E-017  1.58205E-017  1.98997E-017  2.20004E-017  2.13778E-017
  1.82575E-017  1.37043E-017  9.04091E-018  5.24206E-018  2.67128E-018  1.19633E-018
  4.70827E-019  1.62818E-019  4.94673E-020  1.32070E-020  3.10409E-021  6.47074E-022
  1.22698E-022  2.26807E-023  4.63896E-024  1.14345E-024  3.15335E-025  8.54982E-026
  2.11582E-026  4.64856E-027  8.99310E-028  1.52909E-028  2.28467E-029
  1.24473E-032  6.59346E-032  3.06818E-031  1.25435E-030  4.50519E-030  1.42140E-029
  3.93944E-029  9.59070E-029  2.05114E-028  3.85452E-028  6.36784E-028  9.25760E-028
  1.18655E-027  1.34504E-027  1.35558E-027  1.22449E-027  1.00255E-027  7.53722E-028
  5.25807E-028  3.46942E-028  2.87121E-028  8.54428E-028  5.83802E-027  4.37289E-026
  3.22823E-025  2.25481E-024  1.44351E-023  8.30674E-023  4.25203E-022  1.92554E-021
  7.69232E-021  2.70667E-020  8.38118E-020  2.28270E-019  5.46685E-019  1.15104E-018
  2.13038E-018  3.46584E-018  4.95594E-018  6.22865E-018  6.88025E-018  6.67957E-018
  5.69929E-018  4.27380E-018  2.81657E-018  1.63128E-018  8.30263E-019  3.71315E-019
  1.45894E-019  5.03488E-020  1.52559E-020  4.05778E-021  9.48328E-022  1.95889E-022
  3.65791E-023  6.60272E-024  1.31613E-024  3.20774E-025  8.88489E-026  2.43021E-026
  6.05925E-027  1.33848E-027  2.59925E-028  4.43135E-029  6.63384E-030
  7.74201E-034  4.10084E-033  1.90851E-032  7.80728E-032  2.80489E-031  8.85245E-031
  2.45432E-030  5.97694E-030  1.27868E-029  2.40343E-029  3.97065E-029  5.77036E-029
  7.38773E-029  8.35504E-029  8.38434E-029  7.51927E-029  6.09003E-029  4.51512E-029
  3.11807E-029  2.17379E-029  2.93023E-029  1.57040E-028  1.27318E-027  1.05170E-026
  8.27747E-026  5.99561E-025  3.91285E-024  2.27434E-023  1.17029E-022  5.31417E-022
  2.12584E-021  7.48453E-021  2.31790E-020  6.31218E-020  1.51124E-019  3.18054E-019
  5.88372E-019  9.56677E-019  1.36718E-018  1.71721E-018  1.89561E-018  1.83908E-018
  1.56807E-018  1.17500E-018  7.73763E-019  4.47769E-019  2.27691E-019  1.01725E-019
  3.99208E-020  1.37564E-020  4.16022E-021  1.10356E-021  2.56857E-022  5.26976E-023
  9.72193E-024  1.71891E-024  3.33857E-025  8.01232E-026  2.21941E-026  6.10629E-027
  1.53117E-027  3.39674E-028  6.61621E-029  1.13038E-029  1.69482E-030
  4.24731E-035  2.24328E-034  1.04431E-033  4.27139E-033  1.53602E-032  4.84998E-032
  1.34530E-031  3.27798E-031  7.01653E-031  1.31936E-030  2.18035E-030  3.16848E-030
  4.05384E-030  4.57643E-030  4.57605E-030  4.07864E-030  3.27341E-030  2.40388E-030
  1.67629E-030  1.40527E-030  3.77393E-030  2.91354E-029  2.65542E-028  2.35028E-027
  1.92525E-026  1.42481E-025  9.40447E-025  5.49925E-024  2.83883E-023  1.29127E-022
  5.16992E-022  1.82084E-021  5.63933E-021  1.53552E-020  3.67538E-020  7.73266E-020
  1.42993E-019  2.32405E-019  3.31979E-019  4.16776E-019  4.59848E-019  4.45903E-019
  3.79991E-019  2.84580E-019  1.87292E-019  1.08316E-019  5.50415E-020  2.45721E-020
  9.63461E-021  3.31649E-021  1.00160E-021  2.65188E-022  6.15443E-023  1.25637E-023
  2.29595E-024  3.98761E-025  7.54932E-026  1.77793E-026  4.90654E-027  1.35459E-027
  3.41109E-028  7.59259E-029  1.48248E-029  2.53717E-030  3.80879E-031
  2.04260E-036  1.08364E-035  5.02658E-035  2.05689E-034  7.39494E-034  2.33843E-033
  6.49084E-033  1.58279E-032  3.39068E-032  6.38120E-032  1.05532E-031  1.53409E-031
  1.96259E-031  2.21331E-031  2.20743E-031  1.95832E-031  1.56207E-031  1.14674E-031
  8.46202E-032  1.06754E-031  5.51634E-031  5.23222E-030  5.16666E-029  4.77965E-028
  4.01000E-027  3.00551E-026  1.99727E-025  1.17220E-024  6.06333E-024  2.76095E-023
  1.10600E-022  3.89616E-022  1.20669E-021  3.28531E-021  7.86208E-021  1.65369E-020
  3.05714E-020  4.96714E-020  7.09287E-020  8.90135E-020  9.81756E-020  9.51610E-020
  8.10615E-020  6.06822E-020  3.99193E-020  2.30756E-020  1.17201E-020  5.22927E-021
  2.04907E-021  7.04815E-022  2.12657E-022  5.62302E-023  1.30235E-023  2.64902E-024
  4.80534E-025  8.21910E-026  1.51789E-026  3.49835E-027  9.58692E-028  2.65038E-028
  6.69464E-029  1.49409E-029  2.92297E-030  5.00952E-031  7.52784E-032
  8.53670E-038  4.58674E-037  2.13995E-036  8.77616E-036  3.13654E-035  9.91489E-035
  2.75351E-034  6.73419E-034  1.44433E-033  2.72174E-033  4.50691E-033  6.56003E-033
  8.39912E-033  9.47343E-033  9.43525E-033  8.35130E-033  6.65604E-033  4.97945E-033
  4.29823E-033  1.01668E-032  8.24731E-032  8.82681E-031  9.17904E-030  8.72248E-029
  7.42220E-028  5.60525E-027  3.74035E-026  2.20028E-025  1.13957E-024  5.19264E-024
  2.08081E-023  7.33106E-023  2.27051E-022  6.18102E-022  1.47895E-021  3.11018E-021
  5.74842E-021  9.33755E-021  1.33301E-020  1.67243E-020  1.84404E-020  1.78688E-020
  1.52165E-020  1.13873E-020  7.48852E-021  4.32727E-021  2.19699E-021  9.79853E-022
  3.83778E-022  1.31938E-022  3.97826E-023  1.05101E-023  2.43091E-024  4.93180E-025
  8.89514E-026  1.50160E-026  2.70793E-027  6.09487E-028  1.65383E-028  4.57035E-029
  1.15688E-029  2.58733E-030  5.06988E-031  8.69903E-032  1.30817E-032
  3.16274E-039  1.67598E-038  7.97969E-038  3.27550E-037  1.18208E-036  3.75077E-036
  1.03154E-035  2.52036E-035  5.41005E-035  1.02549E-034  1.70170E-034  2.48222E-034
  3.18487E-034  3.59808E-034  3.58963E-034  3.18279E-034  2.56006E-034  2.03046E-034
  2.44480E-034  1.13085E-033  1.18767E-032  1.36666E-031  1.46685E-030  1.41632E-029
  1.21540E-028  9.22123E-028  6.16920E-027  3.63439E-026  1.88388E-025  8.58798E-025
  3.44214E-024  1.21281E-023  3.75612E-023  1.02245E-022  2.44614E-022  5.14337E-022
  9.50463E-022  1.54361E-021  2.20319E-021  2.76359E-021  3.04648E-021  2.95136E-021
  2.51269E-021  1.87992E-021  1.23596E-021  7.14013E-022  3.62409E-022  1.61586E-022
  6.32680E-023  2.17429E-023  6.55327E-024  1.73033E-024  3.99859E-025  8.09762E-026
  1.45403E-026  2.42710E-027  4.27913E-028  9.39094E-029  2.51686E-029  6.94194E-030
  1.75954E-030  3.94171E-031  7.73408E-032  1.32815E-032  1.99897E-033
  1.02974E-040  5.45676E-040  2.54117E-039  1.03998E-038  3.89560E-038  1.23825E-037
  3.46180E-037  8.51348E-037  1.84202E-036  3.40081E-036  5.65098E-036  8.25152E-036
  1.07447E-035  1.21806E-035  1.22217E-035  1.09227E-035  9.02269E-036  8.17102E-036
  1.67580E-035  1.31311E-034  1.58796E-033  1.90929E-032  2.08861E-031  2.03604E-030
  1.75623E-029  1.33629E-028  8.95480E-028  5.28042E-027  2.73856E-026  1.24878E-025
  5.00588E-025  1.76385E-024  5.46256E-024  1.48685E-023  3.55686E-023  7.47796E-023
  1.38170E-022  2.24364E-022  3.20184E-022  4.01559E-022  4.42590E-022  4.28696E-022
  3.64911E-022  2.72963E-022  1.79426E-022  1.03634E-022  5.25903E-023  2.34432E-023
  9.17702E-024  3.15307E-024  9.50084E-025  2.50779E-025  5.79211E-026  1.17153E-026
  2.09638E-027  3.46564E-028  5.98127E-029  1.27849E-029  3.37689E-030  9.28345E-031
  2.35461E-031  5.28169E-032  1.03729E-032  1.78316E-033  2.67366E-034
  0.00000E+000  1.56133E-041  7.27100E-041  2.97568E-040  1.07022E-039  3.38261E-039
  1.01387E-038  2.50226E-038  5.43647E-038  1.04007E-037  1.75270E-037  2.60271E-037
  3.40725E-037  3.62288E-037  3.62043E-037  3.28589E-037  2.83651E-037  3.28814E-037
  1.30929E-036  1.46253E-035  1.92937E-034  2.38065E-033  2.63551E-032  2.58392E-031
  2.23591E-030  1.70437E-029  1.14335E-028  6.74625E-028  3.49999E-027  1.59629E-026
  6.39945E-026  2.25492E-025  6.98321E-025  1.90066E-024  4.54642E-024  9.55756E-024
  1.76576E-023  2.86698E-023  4.09090E-023  5.12998E-023  5.65341E-023  5.47520E-023
  4.65990E-023  3.48524E-023  2.29060E-023  1.32282E-023  6.71183E-024  2.99149E-024
  1.17087E-024  4.02233E-025  1.21184E-025  3.19820E-026  7.38464E-027  1.49244E-027
  2.66351E-028  4.36663E-029  7.38700E-030  1.53680E-030  3.99265E-031  1.09267E-031
  2.77163E-032  6.22173E-033  1.22348E-033  2.09584E-034  3.16058E-035
  0.00000E+000  0.00000E+000  0.00000E+000  7.48238E-042  2.69108E-041  8.50561E-041
  2.36254E-040  5.76693E-040  1.23710E-039  2.75923E-039  4.68969E-039  7.03343E-039
  9.31382E-039  1.08975E-038  1.12743E-038  1.03220E-038  1.08164E-038  1.87702E-038
  1.20738E-037  1.54711E-036  2.10954E-035  2.63918E-034  2.93665E-033  2.88963E-032
  2.50567E-031  1.91227E-030  1.28371E-029  7.57750E-029  3.93216E-028  1.79361E-027
  7.19088E-027  2.53380E-026  7.84670E-026  2.13559E-025  5.10807E-025  1.07375E-024
  1.98361E-024  3.22041E-024  4.59481E-024  5.76132E-024  6.34854E-024  6.14778E-024
  5.23178E-024  3.91253E-024  2.57115E-024  1.48468E-024  7.53224E-025  3.35681E-025
  1.31373E-025  4.51276E-026  1.35952E-026  3.58782E-027  8.28347E-028  1.67328E-028
  2.98010E-029  4.85056E-030  8.05365E-031  1.63014E-031  4.15854E-032  1.13163E-032
  2.86791E-033  6.44641E-034  1.26352E-034  2.17679E-035  3.28335E-036
  0.00000E+000  0.00000E+000  0.00000E+000  0.00000E+000  0.00000E+000  0.00000E+000
  5.22066E-042  1.27436E-041  2.73370E-041  5.15353E-041  8.53792E-041  1.24306E-040
  1.59047E-040  1.78835E-040  1.76715E-040  2.75185E-040  1.75498E-040  7.55069E-040
  9.47405E-039  1.43826E-037  2.03844E-036  2.57902E-035  2.88672E-034  2.84510E-033
  2.47025E-032  1.88671E-031  1.26715E-030  7.48173E-030  3.88305E-029  1.77135E-028
  7.10185E-028  2.50244E-027  7.74942E-027  2.10904E-026  5.04435E-026  1.06030E-025
  1.95865E-025  3.17967E-025  4.53637E-025  5.68764E-025  6.26687E-025  6.06821E-025
  5.16365E-025  3.86127E-025  2.53726E-025  1.46499E-025  7.43178E-026  3.31181E-026
  1.29605E-026  4.45189E-027  1.34120E-027  3.53963E-028  8.17254E-029  1.65047E-029
  2.93480E-030  4.74704E-031  7.74565E-032  1.52520E-032  3.81453E-033  1.03020E-033
  2.59750E-034  5.84893E-035  1.15289E-035  1.98683E-036  2.99747E-037
  0.00000E+000  0.00000E+000  0.00000E+000  0.00000E+000  0.00000E+000  0.00000E+000
  0.00000E+000  0.00000E+000  0.00000E+000  0.00000E+000  0.00000E+000  0.00000E+000
  0.00000E+000  0.00000E+000  0.00000E+000  0.00000E+000  0.00000E+000  3.74566E-041
  7.07781E-040  1.21328E-038  1.74824E-037  2.22539E-036  2.49691E-035  2.46636E-034
  2.14172E-033  1.63661E-032  1.09950E-031  6.49305E-031  3.37027E-030  1.53751E-029
  6.16446E-029  2.17213E-028  6.72643E-028  1.83058E-027  4.37819E-027  9.20241E-027
  1.69984E-026  2.75940E-026  3.93656E-026  4.93534E-026  5.43764E-026  5.26495E-026
  4.47986E-026  3.34974E-026  2.20099E-026  1.27076E-026  6.44613E-027  2.87245E-027
  1.12408E-027  3.86122E-028  1.16331E-028  3.07049E-029  7.09031E-030  1.43181E-030
  2.54289E-031  4.09081E-032  6.56771E-033  1.25827E-033  3.05663E-034  8.21604E-035
  2.08192E-035  4.68811E-036  9.24425E-037  1.59364E-037  2.42712E-038
  0.00000E+000  0.00000E+000  0.00000E+000  0.00000E+000  0.00000E+000  0.00000E+000
  0.00000E+000  0.00000E+000  0.00000E+000  0.00000E+000  0.00000E+000  0.00000E+000
  0.00000E+000  0.00000E+000  0.00000E+000  0.00000E+000  0.00000E+000  0.00000E+000
  5.39962E-041  8.96659E-040  1.30853E-038  1.69109E-037  1.90035E-036  1.87883E-035
  1.63357E-034  1.24872E-033  8.38570E-033  4.95272E-032  2.57091E-031  1.17289E-030
  4.70260E-030  1.65702E-029  5.13123E-029  1.39642E-028  3.33973E-028  7.01949E-028
  1.29657E-027  2.10468E-027  3.00243E-027  3.76404E-027  4.14695E-027  4.01508E-027
  3.41620E-027  2.55429E-027  1.67826E-027  9.68913E-028  4.91480E-028  2.19003E-028
  8.57025E-029  2.94397E-029  8.87032E-030  2.34163E-030  5.40834E-031  1.09222E-031
  1.93800E-032  3.10294E-033  4.89026E-034  9.08823E-035  2.17843E-035  5.80013E-036
  1.46650E-036  3.30219E-037  6.51386E-038  1.12332E-038  1.71183E-039
  0.00000E+000  0.00000E+000  0.00000E+000  0.00000E+000  0.00000E+000  0.00000E+000
  0.00000E+000  0.00000E+000  0.00000E+000  0.00000E+000  0.00000E+000  0.00000E+000
  0.00000E+000  0.00000E+000  0.00000E+000  0.00000E+000  0.00000E+000  0.00000E+000
  0.00000E+000  6.01154E-041  8.77289E-040  1.12511E-038  1.26806E-037  1.25842E-036
  1.09455E-035  8.36874E-035  5.62412E-034  3.32021E-033  1.72357E-032  7.86333E-032
  3.15276E-031  1.11091E-030  3.44009E-030  9.36177E-030  2.23895E-029  4.70576E-029
  8.69183E-029  1.41088E-028  2.01262E-028  2.52307E-028  2.77964E-028  2.69116E-028
  2.28968E-028  1.71193E-028  1.12476E-028  6.49343E-029  3.29371E-029  1.46766E-029
  5.74348E-030  1.97304E-030  5.94548E-031  1.56980E-031  3.62658E-032  7.32318E-033
  1.29811E-033  2.06415E-034  3.21656E-035  5.83747E-036  1.36598E-036  3.59961E-037
  9.07853E-038  2.04405E-038  4.03355E-039  7.07663E-040  1.06102E-040
  0.00000E+000  0.00000E+000  0.00000E+000  0.00000E+000  0.00000E+000  0.00000E+000
  0.00000E+000  0.00000E+000  0.00000E+000  0.00000E+000  0.00000E+000  0.00000E+000
  0.00000E+000  0.00000E+000  0.00000E+000  0.00000E+000  0.00000E+000  0.00000E+000
  0.00000E+000  0.00000E+000  5.16886E-041  6.62896E-040  7.47119E-039  7.39993E-038
  6.44108E-037  4.92701E-036  3.31209E-035  1.95704E-034  1.01595E-033  4.63300E-033
  1.85759E-032  6.54541E-032  2.02686E-031  5.51578E-031  1.31913E-030  2.77246E-030
  5.12080E-030  8.31203E-030  1.18569E-029  1.48638E-029  1.63749E-029  1.58533E-029
  1.34879E-029  1.00843E-029  6.62543E-030  3.82482E-030  1.94007E-030  8.64519E-031
  3.38327E-031  1.16232E-031  3.50290E-032  9.25054E-033  2.13760E-033  4.31264E-034
  7.64095E-035  1.21337E-035  1.86729E-036  3.30190E-037  7.53661E-038  1.96397E-038
  4.93934E-039  1.11190E-039  2.25933E-040  3.85463E-041  0.00000E+000
  0.00000E+000  0.00000E+000  0.00000E+000  0.00000E+000  0.00000E+000  0.00000E+000
  0.00000E+000  0.00000E+000  0.00000E+000  0.00000E+000  0.00000E+000  0.00000E+000
  0.00000E+000  0.00000E+000  0.00000E+000  0.00000E+000  0.00000E+000  0.00000E+000
  0.00000E+000  0.00000E+000  0.00000E+000  3.43234E-041  3.86843E-040  3.83153E-039
  3.33506E-038  2.55111E-037  1.71493E-036  1.01311E-035  5.25973E-035  2.39973E-034
  9.62176E-034  3.39032E-033  1.04947E-032  2.85597E-032  6.83018E-032  1.43551E-031
  2.65138E-031  4.30363E-031  6.13892E-031  7.69560E-031  8.47783E-031  8.20761E-031
  6.98287E-031  5.22070E-031  3.42996E-031  1.98012E-031  1.00438E-031  4.47555E-032
  1.75155E-032  6.01788E-033  1.81386E-033  4.78767E-034  1.10660E-034  2.23601E-035
  3.96079E-036  6.27095E-037  9.53925E-038  1.64475E-038  3.65911E-039  9.42083E-040
  2.36182E-040  5.57082E-041  0.00000E+000  0.00000E+000  0.00000E+000
  0.00000E+000  0.00000E+000  0.00000E+000  0.00000E+000  0.00000E+000  0.00000E+000
  0.00000E+000  0.00000E+000  0.00000E+000  0.00000E+000  0.00000E+000  0.00000E+000
  0.00000E+000  0.00000E+000  0.00000E+000  0.00000E+000  0.00000E+000  0.00000E+000
  0.00000E+000  0.00000E+000  0.00000E+000  0.00000E+000  1.76024E-041  1.74346E-040
  1.51755E-039  1.16083E-038  7.80343E-038  4.60996E-037  2.39333E-036  1.09195E-035
  4.37817E-035  1.54269E-034  4.77703E-034  1.29996E-033  3.10882E-033  6.53202E-033
  1.20646E-032  1.95826E-032  2.79331E-032  3.50158E-032  3.85745E-032  3.73445E-032
  3.17715E-032  2.37535E-032  1.56057E-032  9.00911E-033  4.56973E-033  2.03577E-033
  7.96707E-034  2.73733E-034  8.25129E-035  2.17988E-035  5.04022E-036  1.01880E-036
  1.80442E-037  2.84931E-038  4.28811E-039  7.21492E-040  1.56342E-040  4.22010E-041
  0.00000E+000  0.00000E+000  0.00000E+000  0.00000E+000  0.00000E+000
  0.00000E+000  0.00000E+000  0.00000E+000  0.00000E+000  0.00000E+000  0.00000E+000
  0.00000E+000  0.00000E+000  0.00000E+000  0.00000E+000  0.00000E+000  0.00000E+000
  0.00000E+000  0.00000E+000  0.00000E+000  0.00000E+000  0.00000E+000  0.00000E+000
  0.00000E+000  0.00000E+000  0.00000E+000  0.00000E+000  0.00000E+000  0.00000E+000
  6.06840E-041  4.64193E-040  3.12045E-039  1.84344E-038  9.57049E-038  4.36649E-037
  1.75075E-036  6.16894E-036  1.91025E-035  5.19831E-035  1.24316E-034  2.61269E-034
  4.82548E-034  7.83225E-034  1.11719E-033  1.40042E-033  1.54272E-033  1.49340E-033
  1.27049E-033  9.49816E-034  6.23987E-034  3.60211E-034  1.82705E-034  8.14129E-035
  3.18629E-035  1.09484E-035  3.30074E-036  8.72216E-037  2.01739E-037  4.07934E-038
  7.22454E-039  1.13814E-039  1.69602E-040  2.78711E-041  0.00000E+000  0.00000E+000
  0.00000E+000  0.00000E+000  0.00000E+000  0.00000E+000  0.00000E+000
  0.00000E+000  0.00000E+000  0.00000E+000  0.00000E+000  0.00000E+000  0.00000E+000
  0.00000E+000  0.00000E+000  0.00000E+000  0.00000E+000  0.00000E+000  0.00000E+000
  0.00000E+000  0.00000E+000  0.00000E+000  0.00000E+000  0.00000E+000  0.00000E+000
  0.00000E+000  0.00000E+000  0.00000E+000  0.00000E+000  0.00000E+000  0.00000E+000
  0.00000E+000  1.63126E-041  1.09659E-040  6.47820E-040  3.36325E-039  1.53447E-038
  6.15248E-038  2.16788E-037  6.71297E-037  1.82678E-036  4.36871E-036  9.18148E-036
  1.69576E-035  2.75240E-035  3.92601E-035  4.92136E-035  5.42140E-035  5.24846E-035
  4.46525E-035  3.33851E-035  2.19358E-035  1.26588E-035  6.42085E-036  2.86121E-036
  1.11986E-036  3.84829E-037  1.16035E-037  3.06691E-038  7.09596E-039  1.49542E-039
  2.69960E-040  4.28280E-041  0.00000E+000  0.00000E+000  0.00000E+000  0.00000E+000
  0.00000E+000  0.00000E+000  0.00000E+000  0.00000E+000  0.00000E+000
  0.00000E+000  0.00000E+000  0.00000E+000  0.00000E+000  0.00000E+000  0.00000E+000
  0.00000E+000  0.00000E+000  0.00000E+000  0.00000E+000  0.00000E+000  0.00000E+000
  0.00000E+000  0.00000E+000  0.00000E+000  0.00000E+000  0.00000E+000  0.00000E+000
  0.00000E+000  0.00000E+000  0.00000E+000  0.00000E+000  0.00000E+000  0.00000E+000
  0.00000E+000  0.00000E+000  0.00000E+000  2.00066E-041  1.03867E-040  4.73889E-040
  1.90007E-039  6.69506E-039  2.07316E-038  5.64165E-038  1.34919E-037  2.83551E-037
  5.23702E-037  8.50023E-037  1.21247E-036  1.51986E-036  1.67429E-036  1.62088E-036
  1.37900E-036  1.03103E-036  6.77442E-037  3.91170E-037  1.98497E-037  8.85186E-038
  3.46904E-038  1.19475E-038  3.61608E-039  9.61818E-040  2.24823E-040  4.61831E-041
  0.00000E+000  0.00000E+000  0.00000E+000  0.00000E+000  0.00000E+000  0.00000E+000
  0.00000E+000  0.00000E+000  0.00000E+000  0.00000E+000  0.00000E+000
  0.00000E+000  0.00000E+000  0.00000E+000  0.00000E+000  0.00000E+000  0.00000E+000
  0.00000E+000  0.00000E+000  0.00000E+000  0.00000E+000  0.00000E+000  0.00000E+000
  0.00000E+000  0.00000E+000  0.00000E+000  0.00000E+000  0.00000E+000  0.00000E+000
  0.00000E+000  0.00000E+000  0.00000E+000  0.00000E+000  0.00000E+000  0.00000E+000
  0.00000E+000  0.00000E+000  0.00000E+000  0.00000E+000  0.00000E+000  1.28614E-041
  5.15681E-041  1.81705E-040  5.62660E-040  1.53115E-039  3.66171E-039  7.69562E-039
  1.42134E-038  2.30697E-038  3.29066E-038  4.12492E-038  4.54405E-038  4.39909E-038
  3.74263E-038  2.79823E-038  1.83859E-038  1.06164E-038  5.38723E-039  2.40241E-039
  9.41502E-040  3.24257E-040  9.81410E-041  2.61039E-041  0.00000E+000  0.00000E+000
  0.00000E+000  0.00000E+000  0.00000E+000  0.00000E+000  0.00000E+000  0.00000E+000
  0.00000E+000  0.00000E+000  0.00000E+000  0.00000E+000  0.00000E+000
  0.00000E+000  0.00000E+000  1.27873E-040  1.21454E-039  1.01377E-038  7.43632E-038
  4.79370E-037  2.71567E-036  1.35200E-035  5.91521E-035  2.27435E-034  7.68488E-034
  2.28197E-033  5.95323E-033  1.36494E-032  2.74948E-032  4.86567E-032  7.56292E-032
  1.03208E-031  1.23565E-031  1.29622E-031  1.18865E-031  9.48883E-032  6.54397E-032
  3.84340E-032  1.86852E-032  7.07681E-033  1.78914E-033  1.86280E-034  1.22219E-034
  3.79593E-034  5.01615E-034  4.47695E-034  3.12573E-034  1.81005E-034  8.93457E-035
  3.81186E-035  1.41612E-035  4.59964E-036  1.31553E-036  3.27818E-037  7.17893E-038
  1.38159E-038  2.33665E-039  3.47297E-040  0.00000E+000  0.00000E+000  0.00000E+000
  0.00000E+000  0.00000E+000  0.00000E+000  0.00000E+000  0.00000E+000  0.00000E+000
  0.00000E+000  0.00000E+000  0.00000E+000  0.00000E+000  0.00000E+000  0.00000E+000
  0.00000E+000  0.00000E+000  0.00000E+000  0.00000E+000  0.00000E+000
  0.00000E+000  3.85246E-040  4.16368E-039  3.95466E-038  3.30092E-037  2.42134E-036
  1.56087E-035  8.84248E-035  4.40224E-034  1.92605E-033  7.40835E-033  2.50307E-032
  7.43096E-032  1.93873E-031  4.44465E-031  8.95310E-031  1.58442E-030  2.46283E-030
  3.36123E-030  4.02496E-030  4.22377E-030  3.87588E-030  3.09794E-030  2.14146E-030
  1.26321E-030  6.19455E-031  2.38859E-031  6.30918E-032  7.41254E-033  2.87121E-033
  1.00577E-032  1.39015E-032  1.26223E-032  8.89214E-033  5.17145E-033  2.55908E-033
  1.09331E-033  4.06482E-034  1.32017E-034  3.75504E-035  9.38298E-036  2.04117E-036
  3.85779E-037  6.21623E-038  8.18991E-039  8.98213E-040  2.25736E-040  2.43382E-040
  1.62389E-040  9.52177E-041  4.90651E-041  0.00000E+000  0.00000E+000  0.00000E+000
  0.00000E+000  0.00000E+000  0.00000E+000  0.00000E+000  0.00000E+000  0.00000E+000
  0.00000E+000  0.00000E+000  0.00000E+000  0.00000E+000  0.00000E+000
  8.96362E-040  1.10237E-038  1.19143E-037  1.13162E-036  9.44553E-036  6.92860E-035
  4.46641E-034  2.53026E-033  1.26047E-032  5.51451E-032  2.12005E-031  7.16271E-031
  2.12657E-030  5.54814E-030  1.27192E-029  2.56208E-029  4.53409E-029  7.04800E-029
  9.61971E-029  1.15212E-028  1.20943E-028  1.11051E-028  8.88654E-029  6.15619E-029
  3.64628E-029  1.80226E-029  7.06445E-030  1.94065E-030  2.55457E-031  5.87972E-032
  2.31445E-031  3.36943E-031  3.12576E-031  2.22242E-031  1.29846E-031  6.44212E-032
  2.75609E-032  1.02513E-032  3.33173E-033  9.48031E-034  2.36317E-034  5.16197E-035
  9.78201E-036  1.58716E-036  2.12292E-037  2.30140E-038  4.39217E-039  3.38382E-039
  2.97411E-039  1.74389E-039  8.98614E-040  4.06932E-040  1.61943E-040  5.66368E-041
  0.00000E+000  0.00000E+000  0.00000E+000  0.00000E+000  0.00000E+000  0.00000E+000
  0.00000E+000  0.00000E+000  0.00000E+000  0.00000E+000  0.00000E+000
  2.25407E-038  2.77213E-037  2.99607E-036  2.84567E-035  2.37525E-034  1.74233E-033
  1.12413E-032  6.36816E-032  3.17027E-031  1.38694E-030  5.33216E-030  1.80147E-029
  5.34839E-029  1.39534E-028  3.19879E-028  6.44331E-028  1.14026E-027  1.77250E-027
  2.41940E-027  2.89805E-027  3.04309E-027  2.79578E-027  2.23965E-027  1.55465E-027
  9.24297E-028  4.60205E-028  1.83124E-028  5.21095E-029  7.59719E-030  1.08679E-030
  4.63574E-030  7.15316E-030  6.78621E-030  4.87528E-030  2.86460E-030  1.42499E-030
  6.10402E-031  2.27294E-031  7.39076E-032  2.10374E-032  5.24536E-033  1.14480E-033
  2.17844E-034  3.55575E-035  4.82196E-036  5.24204E-037  7.89814E-038  5.27076E-038
  4.19320E-038  2.80681E-038  1.44633E-038  6.54961E-039  2.60650E-039  9.11575E-040
  2.80170E-040  7.56734E-041  0.00000E+000  0.00000E+000  0.00000E+000  0.00000E+000
  0.00000E+000  0.00000E+000  0.00000E+000  0.00000E+000  0.00000E+000
  4.98132E-037  6.12619E-036  6.62109E-035  6.28871E-034  5.24898E-033  3.85462E-032
  2.48482E-031  1.40764E-030  7.00761E-030  3.06572E-029  1.17862E-028  3.98189E-028
  1.18216E-027  3.08406E-027  7.06993E-027  1.42406E-026  2.52008E-026  3.91739E-026
  5.34730E-026  6.40593E-026  6.72824E-026  6.18462E-026  4.95926E-026  3.44884E-026
  2.05765E-026  1.03144E-026  4.16125E-027  1.22229E-027  1.95101E-028  1.89893E-029
  8.07207E-029  1.32968E-028  1.29276E-028  9.39168E-029  5.54947E-029  2.76883E-029
  1.18820E-029  4.42814E-030  1.44044E-030  4.10171E-031  1.02331E-031  2.23469E-032
  4.25630E-033  6.98653E-034  9.59822E-035  1.05490E-035  1.32142E-036  7.23086E-037
  5.80650E-037  3.74413E-037  2.04576E-037  9.26409E-038  3.68676E-038  1.28938E-038
  3.96286E-039  1.07036E-039  2.54066E-040  5.29975E-041  0.00000E+000  0.00000E+000
  0.00000E+000  0.00000E+000  0.00000E+000  0.00000E+000  0.00000E+000
  9.67422E-036  1.18977E-034  1.28575E-033  1.22292E-032  1.02082E-031  7.48825E-031
  4.82721E-030  2.73459E-029  1.36135E-028  5.95563E-028  2.28960E-027  7.73513E-027
  2.29637E-026  5.99068E-026  1.37326E-025  2.76599E-025  4.89466E-025  7.60848E-025
  1.03859E-024  1.24431E-024  1.30720E-024  1.20212E-024  9.64809E-025  6.72105E-025
  4.02287E-025  2.02915E-025  8.29065E-026  2.50596E-026  4.33299E-027  3.29881E-028
  1.22028E-027  2.16348E-027  2.16064E-027  1.58869E-027  9.44408E-028  4.72697E-028
  2.03201E-028  7.58009E-029  2.46733E-029  7.02771E-030  1.75398E-030  3.83370E-031
  7.31412E-032  1.20571E-032  1.67396E-033  1.86819E-034  2.05483E-035  8.77584E-036
  7.04604E-036  4.60804E-036  2.47921E-036  1.15155E-036  4.58274E-037  1.60273E-037
  4.92594E-038  1.33049E-038  3.15811E-039  6.58774E-040  1.20764E-040  0.00000E+000
  0.00000E+000  0.00000E+000  0.00000E+000  0.00000E+000  0.00000E+000
  1.65053E-034  2.03012E-033  2.19799E-032  2.08788E-031  1.74287E-030  1.27851E-029
  8.24179E-029  4.66891E-028  2.32431E-027  1.01683E-026  3.90908E-026  1.32060E-025
  3.92041E-025  1.02270E-024  2.34426E-024  4.72151E-024  8.35476E-024  1.29865E-023
  1.77271E-023  2.12396E-023  2.23169E-023  2.05311E-023  1.64912E-023  1.15060E-023
  6.90737E-024  3.50417E-024  1.44844E-024  4.49292E-025  8.33626E-026  5.79356E-027
  1.59930E-026  3.07999E-026  3.16789E-026  2.35975E-026  1.41182E-026  7.09038E-027
  3.05357E-027  1.14024E-027  3.71365E-028  1.05823E-028  2.64201E-029  5.77794E-030
  1.10396E-030  1.82708E-031  2.56057E-032  2.90485E-033  2.94279E-034  9.49632E-035
  7.51364E-035  4.99816E-035  2.71418E-035  1.25624E-035  5.07623E-036  1.78653E-036
  5.54141E-037  1.45340E-037  3.44986E-038  7.19632E-039  1.31921E-039  2.12525E-040
  3.00884E-041  0.00000E+000  0.00000E+000  0.00000E+000  0.00000E+000
  2.47514E-033  3.05074E-032  3.29789E-031  3.13283E-030  2.61516E-029  1.91844E-028
  1.23673E-027  7.00610E-027  3.48781E-026  1.52582E-025  5.86571E-025  1.98155E-024
  5.88233E-024  1.53442E-023  3.51705E-023  7.08316E-023  1.25329E-022  1.94799E-022
  2.65899E-022  3.18592E-022  3.34794E-022  3.08107E-022  2.47657E-022  1.73034E-022
  1.04161E-022  5.31219E-023  2.21926E-023  7.04724E-024  1.39158E-024  9.94689E-026
  1.81477E-025  3.83490E-025  4.07405E-025  3.07756E-025  1.85398E-025  9.34445E-026
  4.03212E-026  1.50725E-026  4.91195E-027  1.40023E-027  3.49703E-028  7.65220E-029
  1.46385E-029  2.43059E-030  3.43521E-031  3.95908E-032  3.84086E-033  9.23182E-034
  7.00517E-034  4.73835E-034  2.59562E-034  1.20597E-034  4.86368E-035  1.72193E-035
  5.35078E-036  1.46859E-036  3.56847E-037  7.70309E-038  1.48474E-038  2.04022E-039
  2.88846E-040  3.59376E-041  0.00000E+000  0.00000E+000  0.00000E+000
  3.26943E-032  4.02251E-031  4.34878E-030  4.13120E-029  3.44883E-028  2.53009E-027
  1.63107E-026  9.24015E-026  4.59998E-025  2.01233E-024  7.73588E-024  2.61324E-023
  7.75719E-023  2.02337E-022  4.63745E-022  9.33886E-022  1.65228E-021  2.56793E-021
  3.50498E-021  4.19949E-021  4.41342E-021  4.06270E-021  3.26761E-021  2.28593E-021
  1.37947E-021  7.06951E-022  2.98236E-022  9.67388E-023  2.01845E-023  1.58390E-024
  1.78132E-024  4.17410E-024  4.59514E-024  3.52406E-024  2.13860E-024  1.08201E-024
  4.67845E-025  1.75083E-025  5.70935E-026  1.62817E-026  4.06764E-027  8.90491E-028
  1.70531E-028  2.83911E-029  4.04031E-030  4.72373E-031  4.49147E-032  8.18098E-033
  5.78915E-033  3.99515E-033  2.21586E-033  1.03676E-033  4.20321E-034  1.45675E-034
  4.54582E-035  1.25167E-035  3.05577E-036  6.64219E-037  1.29331E-037  2.27542E-038
  3.66032E-039  3.03187E-040  3.31503E-041  0.00000E+000  0.00000E+000
  3.78778E-031  4.66069E-030  5.03945E-029  4.78802E-028  3.99744E-027  2.93271E-026
  1.89068E-025  1.07111E-024  5.33227E-024  2.33267E-023  8.96710E-023  3.02905E-022
  8.99100E-022  2.34504E-021  5.37424E-021  1.08216E-020  1.91440E-020  2.97500E-020
  4.06021E-020  4.86446E-020  5.11241E-020  4.70707E-020  3.78784E-020  2.65283E-020
  1.60450E-020  8.25926E-021  3.51552E-021  1.16253E-021  2.54709E-022  2.24807E-023
  1.51295E-023  3.96967E-023  4.54497E-023  3.54291E-023  2.16694E-023  1.10079E-023
  4.76996E-024  1.78719E-024  5.83179E-025  1.66375E-025  4.15780E-026  9.10620E-027
  1.74549E-027  2.91305E-028  4.17150E-029  4.94704E-030  4.70015E-031  6.65329E-032
  4.15736E-032  2.91700E-032  1.63711E-032  7.70226E-033  3.13259E-033  1.11591E-033
  3.50302E-034  9.39432E-035  2.30654E-035  5.05558E-036  9.96415E-037  1.78394E-037
  2.94018E-038  4.53079E-039  2.45777E-040  0.00000E+000  0.00000E+000
  3.85549E-030  4.74584E-029  5.13253E-028  4.87715E-027  4.07227E-026  2.98781E-025
  1.92630E-024  1.09132E-023  5.43293E-023  2.37669E-022  9.13610E-022  3.08600E-021
  9.15951E-021  2.38880E-020  5.47400E-020  1.10212E-019  1.94946E-019  3.02906E-019
  4.13344E-019  4.95169E-019  5.20393E-019  4.79192E-019  3.85772E-019  2.70440E-019
  1.63899E-019  8.47098E-020  3.63516E-020  1.22331E-020  2.79926E-021  2.78462E-022
  1.11531E-022  3.29675E-022  3.94155E-022  3.12708E-022  1.92865E-022  9.83945E-023
  4.27338E-023  1.60312E-023  5.23479E-024  1.49404E-024  3.73481E-025  8.18292E-026
  1.56978E-026  2.62522E-027  3.77971E-028  4.54012E-029  4.35274E-030  5.02651E-031
  2.62592E-031  1.86732E-031  1.06221E-031  5.02988E-032  2.05337E-032  7.33832E-033
  2.31243E-033  6.45798E-034  1.60200E-034  3.39960E-035  6.79832E-036  1.24244E-036
  2.10572E-037  3.36182E-038  5.11980E-039  7.47263E-040  0.00000E+000
  3.44843E-029  4.24653E-028  4.59387E-027  4.36618E-026  3.64616E-025  2.67545E-024
  1.72504E-023  9.77338E-023  4.86561E-022  2.12850E-021  8.18186E-021  2.76355E-020
  8.20189E-020  2.13885E-019  4.90067E-019  9.86548E-019  1.74476E-018  2.71053E-018
  3.69813E-018  4.42952E-018  4.65473E-018  4.28638E-018  3.45181E-018  2.42183E-018
  1.47037E-018  7.62726E-019  3.29749E-019  1.12743E-019  2.68164E-020  2.98375E-021
  7.19924E-022  2.38946E-021  2.99675E-021  2.42308E-021  1.50780E-021  7.72732E-022
  3.36413E-022  1.26368E-022  4.12935E-023  1.17903E-023  2.94822E-024  6.46174E-025
  1.24045E-025  2.07814E-026  3.00597E-027  3.65203E-028  3.55107E-029  3.53398E-030
  1.46414E-030  1.04784E-030  6.05184E-031  2.88740E-031  1.18393E-031  4.24733E-032
  1.34449E-032  3.77652E-033  9.46817E-034  2.13330E-034  4.11339E-035  7.70017E-036
  1.34700E-036  2.23472E-037  3.54890E-038  5.39408E-039  7.77265E-040
  2.70952E-028  3.33866E-027  3.61328E-026  3.43522E-025  2.86933E-024  2.10575E-023
  1.35786E-022  7.69358E-022  3.83032E-021  1.67562E-020  6.44086E-020  2.17539E-019
  6.45581E-019  1.68334E-018  3.85645E-018  7.76209E-018  1.37250E-017  2.13177E-017
  2.90784E-017  3.48219E-017  3.65863E-017  3.36895E-017  2.71353E-017  1.90511E-017
  1.15845E-017  6.02899E-018  2.62413E-018  9.10197E-019  2.24099E-019  2.75852E-020
  4.14797E-021  1.51049E-020  1.99723E-020  1.64830E-020  1.03543E-020  5.33188E-021
  2.32714E-021  8.75341E-022  2.86252E-022  8.17673E-023  2.04522E-023  4.48399E-024
  8.61306E-025  1.44513E-025  2.09869E-026  2.57535E-027  2.54512E-028  2.29837E-029
  7.24726E-030  5.15326E-030  3.02724E-030  1.45707E-030  6.00547E-031  2.16421E-031
  6.88777E-032  1.94890E-032  4.93691E-033  1.12868E-033  2.35584E-034  4.25442E-035
  7.70868E-036  1.33194E-036  2.20562E-037  3.48311E-038  5.17926E-039
  1.86975E-027  2.30600E-026  2.49725E-025  2.37523E-024  1.98456E-023  1.45675E-022
  9.39502E-022  5.32372E-021  2.65061E-020  1.15956E-019  4.45714E-019  1.50532E-018
  4.46688E-018  1.16459E-017  2.66760E-017  5.36819E-017  9.48995E-017  1.47360E-016
  2.00950E-016  2.40575E-016  2.52703E-016  2.32661E-016  1.87411E-016  1.31643E-016
  8.01547E-017  4.18366E-017  1.83205E-017  6.43778E-018  1.63468E-018  2.20079E-019
  2.20632E-020  8.32262E-020  1.16667E-019  9.84317E-020  6.24575E-020  3.23244E-020
  1.41456E-020  5.32837E-021  1.74383E-021  4.98340E-022  1.24684E-022  2.73437E-023
  5.25505E-024  8.82850E-025  1.28650E-025  1.59250E-026  1.60010E-027  1.36732E-028
  3.21141E-029  2.22132E-029  1.32929E-029  6.46394E-030  2.68043E-030  9.71137E-031
  3.11056E-031  8.87827E-032  2.27631E-032  5.29530E-033  1.13150E-033  2.25021E-034
  3.95190E-035  7.12005E-036  1.22797E-036  2.00870E-037  3.07080E-038
  1.13272E-026  1.39890E-025  1.51632E-024  1.44317E-023  1.20635E-022  8.85790E-022
  5.71397E-021  3.23831E-020  1.61246E-019  7.05430E-019  2.71152E-018  9.15724E-018
  2.71707E-017  7.08288E-017  1.62211E-016  3.26354E-016  5.76778E-016  8.95344E-016
  1.22054E-015  1.46070E-015  1.53384E-015  1.41183E-015  1.13718E-015  7.99044E-016
  4.87046E-016  2.54858E-016  1.12214E-016  3.98968E-017  1.04136E-017  1.51706E-018
  1.13069E-019  3.99448E-019  5.97267E-019  5.16019E-019  3.30932E-019  1.72179E-019
  7.55564E-020  2.85029E-020  9.33573E-021  2.66910E-021  6.67992E-022  1.46532E-022
  2.81740E-023  4.73847E-024  6.92513E-025  8.63738E-026  8.81721E-027  7.34800E-028
  1.28815E-028  8.39428E-029  5.12323E-029  2.52104E-029  1.05292E-029  3.83902E-030
  1.23903E-030  3.57322E-031  9.29500E-032  2.20613E-032  4.84228E-033  9.97505E-034
  1.94930E-034  3.41270E-035  6.11644E-036  1.03273E-036  1.61723E-037
  6.02070E-026  7.45043E-025  8.08700E-024  7.70417E-023  6.44421E-022  4.73401E-021
  3.05475E-020  1.73162E-019  8.62345E-019  3.77291E-018  1.45024E-017  4.89749E-017
  1.45300E-016  3.78714E-016  8.67147E-016  1.74417E-015  3.08158E-015  4.78186E-015
  6.51604E-015  7.79480E-015  8.18154E-015  7.52800E-015  6.06225E-015  4.26027E-015
  2.59893E-015  1.36290E-015  6.02989E-016  2.16659E-016  5.79601E-017  9.04906E-018
  5.74270E-019  1.66915E-018  2.67954E-018  2.37483E-018  1.54026E-018  8.05827E-019
  3.54635E-019  1.33988E-019  4.39223E-020  1.25632E-020  3.14505E-021  6.90071E-022
  1.32733E-022  2.23447E-023  3.27376E-024  4.10992E-025  4.25745E-026  3.52932E-027
  4.73506E-028  2.78333E-028  1.73288E-028  8.64474E-029  3.64107E-029  1.33755E-029
  4.35606E-030  1.27173E-030  3.36499E-031  8.17371E-032  1.84931E-032  3.95126E-033
  8.04694E-034  1.56206E-034  2.72120E-035  4.72498E-036  7.55328E-037
  2.80520E-025  3.48167E-024  3.78687E-023  3.61269E-022  3.02481E-021  2.22358E-020
  1.43550E-019  8.13989E-019  4.05451E-018  1.77413E-017  6.81973E-017  2.30296E-016
  6.83184E-016  1.78038E-015  4.07562E-015  8.19526E-015  1.44740E-014  2.24506E-014
  3.05777E-014  3.65593E-014  3.83526E-014  3.52714E-014  2.83934E-014  1.99524E-014
  1.21786E-014  6.39796E-015  2.84266E-015  1.03105E-015  2.81953E-016  4.67778E-017
  2.86225E-018  6.07108E-018  1.05344E-017  9.59525E-018  6.29749E-018  3.31377E-018
  1.46270E-018  5.53511E-019  1.81600E-019  5.19677E-020  1.30130E-020  2.85588E-021
  5.49502E-022  9.25784E-023  1.35925E-023  1.71599E-024  1.80124E-025  1.50289E-026
  1.61182E-027  8.10850E-028  5.14353E-028  2.60688E-028  1.10877E-028  4.10946E-029
  1.35276E-029  4.00695E-030  1.08155E-030  2.69792E-031  6.31183E-032  1.40172E-032
  2.97161E-033  5.98896E-034  1.13708E-034  1.92043E-035  3.12414E-036
  1.14420E-024  1.42631E-023  1.55602E-022  1.48753E-021  1.24727E-020  9.17796E-020
  5.92922E-019  3.36371E-018  1.67600E-017  7.33501E-017  2.81981E-016  9.52219E-016
  2.82455E-015  7.35950E-015  1.68430E-014  3.38567E-014  5.97711E-014  9.26649E-014
  1.26138E-013  1.50719E-013  1.58008E-013  1.45220E-013  1.16839E-013  8.20817E-014
  5.01156E-014  2.63650E-014  1.17569E-014  4.30006E-015  1.19915E-015  2.09851E-016
  1.34630E-017  1.92270E-017  3.62944E-017  3.40381E-017  2.26193E-017  1.19739E-017
  5.30155E-018  2.00945E-018  6.59846E-019  1.88914E-019  4.73176E-020  1.03865E-020
  1.99903E-021  3.37010E-022  4.95676E-023  6.28750E-024  6.67730E-025  5.64262E-026
  5.10385E-027  2.08088E-027  1.33941E-027  6.91303E-028  2.97480E-028  1.11408E-028
  3.71419E-029  1.11907E-029  3.09104E-030  7.94526E-031  1.92743E-031  4.45477E-032
  9.82213E-033  2.05100E-033  4.00189E-034  6.92294E-035  1.14293E-035
  4.07805E-024  5.11546E-023  5.60529E-022  5.37501E-021  4.51638E-020  3.32824E-019
  2.15232E-018  1.22189E-017  6.09100E-017  2.66651E-016  1.02525E-015  3.46226E-015
  1.02693E-014  2.67525E-014  6.12093E-014  1.22993E-013  2.17031E-013  3.36279E-013
  4.57452E-013  5.46193E-013  5.72154E-013  5.25428E-013  4.22434E-013  2.96619E-013
  1.81102E-013  9.53710E-014  4.26586E-014  1.57173E-014  4.46001E-015  8.18001E-016
  5.74093E-017  5.30949E-017  1.09602E-016  1.06026E-016  7.13771E-017  3.80191E-017
  1.68863E-017  6.41096E-018  2.10702E-018  6.03516E-019  1.51202E-019  3.31951E-020
  6.39021E-021  1.07785E-021  1.58755E-022  2.02171E-023  2.16874E-024  1.86088E-025
  1.49750E-026  4.72425E-027  3.06038E-027  1.61249E-027  7.03350E-028  2.66687E-028
  9.02258E-029  2.77315E-029  7.86772E-030  2.09067E-030  5.27067E-031  1.26806E-031
  2.90258E-032  6.25537E-033  1.25104E-033  2.29205E-034  3.69438E-035
  1.26702E-023  1.60325E-022  1.76792E-021  1.70288E-020  1.43530E-019  1.05999E-018
  6.86504E-018  3.90132E-017  1.94613E-016  8.52355E-016  3.27806E-015  1.10711E-014
  3.28363E-014  8.55273E-014  1.95629E-013  3.92932E-013  6.92996E-013  1.07307E-012
  1.45863E-012  1.74010E-012  1.82110E-012  1.67075E-012  1.34200E-012  9.41598E-013
  5.74718E-013  3.02839E-013  1.35792E-013  5.03516E-014  1.45102E-014  2.77366E-015
  2.16164E-016  1.28304E-016  2.90200E-016  2.90052E-016  1.97904E-016  1.06083E-016
  4.72672E-017  1.79750E-017  5.91275E-018  1.69435E-018  4.24586E-019  9.32247E-020
  1.79481E-020  3.02828E-021  4.46487E-022  5.70337E-023  6.16920E-024  5.37531E-025
  4.02564E-026  9.54520E-027  6.13537E-027  3.30843E-027  1.46595E-027  5.63922E-028
  1.94180E-028  6.10623E-029  1.78377E-029  4.91551E-030  1.29108E-030  3.23082E-031
  7.65796E-032  1.69762E-032  3.46865E-033  6.45352E-034  1.05416E-034
  3.42320E-023  4.38052E-022  4.87315E-021  4.72400E-020  3.99977E-019  2.96323E-018
  1.92333E-017  1.09466E-016  5.46619E-016  2.39567E-015  9.21726E-015  3.11359E-014
  9.23490E-014  2.40503E-013  5.49947E-013  1.10412E-012  1.94614E-012  3.01133E-012
  4.08979E-012  4.87417E-012  5.09549E-012  4.66938E-012  3.74628E-012  2.62587E-012
  1.60172E-012  8.44165E-013  3.79238E-013  1.41390E-013  4.13050E-014  8.18967E-015
  7.09287E-016  2.73332E-016  6.74151E-016  6.97070E-016  4.82196E-016  2.60132E-016
  1.16278E-016  4.42911E-017  1.45814E-017  4.18013E-018  1.04765E-018  2.30030E-019
  4.42836E-020  7.47169E-021  1.10211E-021  1.41058E-022  1.53527E-023  1.35582E-024
  9.76084E-026  1.72778E-026  1.07863E-026  5.96612E-027  2.69147E-027  1.05283E-027
  3.69962E-028  1.19458E-028  3.60773E-029  1.03285E-029  2.82313E-030  7.34011E-031
  1.80100E-031  4.09294E-032  8.51825E-033  1.60569E-033  2.65329E-034
  8.03870E-023  1.04087E-021  1.17113E-020  1.14542E-019  9.76120E-019  7.26480E-018
  4.73045E-017  2.69829E-016  1.34944E-015  5.92018E-015  2.27922E-014  7.70190E-014
  2.28464E-013  5.94928E-013  1.36001E-012  2.72920E-012  4.80750E-012  7.43283E-012
  1.00850E-011  1.20057E-011  1.25351E-011  1.14713E-011  9.19072E-012  6.43371E-012
  3.92061E-012  2.06583E-012  9.29295E-013  3.48058E-013  1.02911E-013  2.10790E-014
  2.01830E-015  5.20529E-016  1.37559E-015  1.47228E-015  1.03264E-015  5.60645E-016
  2.51394E-016  9.59092E-017  3.15993E-017  9.06152E-018  2.27109E-018  4.98548E-019
  9.59355E-020  1.61769E-020  2.38483E-021  3.05308E-022  3.33362E-023  2.97212E-024
  2.09649E-025  2.81095E-026  1.65671E-026  9.41350E-027  4.33253E-027  1.72754E-027
  6.21482E-028  2.06815E-028  6.48071E-029  1.93326E-029  5.50097E-030  1.48373E-030
  3.74440E-031  8.71006E-032  1.85068E-032  3.52731E-033  6.01386E-034
  1.65457E-022  2.14979E-021  2.44785E-020  2.42170E-019  2.08237E-018  1.56000E-017
  1.02051E-016  5.83993E-016  2.92711E-015  1.28610E-014  4.95622E-014  1.67576E-013
  4.97214E-013  1.29475E-012  2.95908E-012  5.93538E-012  1.04482E-011  1.61396E-011
  2.18751E-011  2.60084E-011  2.71164E-011  2.47764E-011  1.98184E-011  1.38514E-011
  8.42978E-012  4.43887E-012  1.99832E-012  7.51288E-013  2.24507E-013  4.73482E-014
  4.97888E-015  9.06803E-016  2.47020E-015  2.73451E-015  1.94422E-015  1.06212E-015
  4.77687E-016  1.82506E-016  6.01679E-017  1.72557E-017  4.32355E-018  9.48433E-019
  1.82288E-019  3.06817E-020  4.51181E-021  5.75960E-022  6.27856E-023  5.61378E-024
  3.90910E-025  4.07602E-026  2.18534E-026  1.27484E-026  5.99531E-027  2.44381E-027
  9.03992E-028  3.11719E-028  1.01889E-028  3.17987E-029  9.44790E-030  2.64313E-030
  6.86767E-031  1.63397E-031  3.51544E-032  6.83652E-033  1.17319E-033
  3.09579E-022  3.89164E-021  4.44770E-020  4.45372E-019  3.87423E-018  2.92879E-017
  1.92865E-016  1.10886E-015  5.57598E-015  2.45540E-014  9.47628E-014  3.20698E-013
  9.51999E-013  2.47934E-012  5.66541E-012  1.13588E-011  1.99812E-011  3.08366E-011
  4.17459E-011  4.95648E-011  5.15936E-011  4.70581E-011  3.75707E-011  2.62099E-011
  1.59246E-011  8.37649E-012  3.77194E-012  1.42245E-012  4.29112E-013  9.29444E-014
  1.06709E-014  1.49130E-015  3.91632E-015  4.47027E-015  3.21928E-015  1.76890E-015
  7.97720E-016  3.05142E-016  1.00629E-016  2.88499E-017  7.22153E-018  1.58134E-018
  3.03056E-019  5.07815E-020  7.41877E-021  9.38727E-022  1.01317E-022  8.99839E-024
  6.20998E-025  5.17792E-026  2.32417E-026  1.37582E-026  6.61517E-027  2.77266E-027
  1.06533E-027  3.85728E-028  1.33419E-028  4.41383E-029  1.38353E-029  4.04671E-030
  1.08914E-030  2.65888E-031  5.83532E-032  1.14147E-032  2.01605E-033
  5.80806E-022  6.40232E-021  7.08320E-020  7.12125E-019  6.27107E-018  4.79640E-017
  3.18750E-016  1.84488E-015  9.32088E-015  4.11784E-014  1.59271E-013  5.39768E-013
  1.60362E-012  4.17785E-012  9.54623E-012  1.91323E-011  3.36324E-011  5.18538E-011
  7.01106E-011  8.31160E-011  8.63663E-011  7.86191E-011  6.26365E-011  4.36024E-011
  2.64396E-011  1.38875E-011  6.25227E-012  2.36370E-012  7.19224E-013  1.59724E-013
  1.99432E-014  2.38636E-015  5.51023E-015  6.44046E-015  4.69014E-015  2.59008E-015
  1.17061E-015  4.48079E-016  1.47715E-016  4.22944E-017  1.05607E-017  2.30297E-018
  4.38446E-019  7.27249E-020  1.04665E-020  1.29759E-021  1.36859E-022  1.20269E-023
  8.69485E-025  6.93855E-026  1.87608E-026  9.45026E-027  4.46548E-027  1.93797E-027
  7.98576E-028  3.18519E-028  1.23118E-028  4.54637E-029  1.56992E-029  4.96751E-030
  1.41790E-030  3.61961E-031  8.19997E-032  1.64452E-032  2.90564E-033
  1.25603E-021  1.05519E-020  1.02483E-019  9.98068E-019  8.82722E-018  6.83578E-017
  4.59655E-016  2.68499E-015  1.36564E-014  6.06169E-014  2.35212E-013  7.98829E-013
  2.37639E-012  6.19534E-012  1.41586E-011  2.83690E-011  4.98381E-011  7.67642E-011
  1.03656E-010  1.22687E-010  1.27244E-010  1.15582E-010  9.18720E-011  6.38013E-011
  3.86006E-011  2.02396E-011  9.10709E-012  3.45024E-012  1.05845E-012  2.40856E-013
  3.26610E-014  3.76069E-015  6.93528E-015  8.19314E-015  6.01540E-015  3.33424E-015
  1.50879E-015  5.77324E-016  1.89989E-016  5.42124E-017  1.34579E-017  2.90726E-018
  5.45361E-019  8.84457E-020  1.23239E-020  1.46719E-021  1.50415E-022  1.42706E-023
  1.61171E-024  2.92718E-025  7.67439E-026  2.31836E-026  7.19408E-027  2.15300E-027
  6.18475E-028  1.84665E-028  6.44795E-029  2.61168E-029  1.07222E-029  4.01341E-030
  1.31315E-030  3.70988E-031  9.06356E-032  1.91786E-032  3.53241E-033
  3.19660E-021  2.00225E-020  1.48373E-019  1.27039E-018  1.08928E-017  8.47474E-017
  5.77057E-016  3.41084E-015  1.75088E-014  7.82377E-014  3.05007E-013  1.03914E-012
  3.09757E-012  8.08495E-012  1.84864E-011  3.70390E-011  6.50362E-011  1.00081E-010
  1.34965E-010  1.59479E-010  1.65075E-010  1.49607E-010  1.18623E-010  8.21676E-011
  4.95909E-011  2.59517E-011  1.16690E-011  4.42978E-012  1.37027E-012  3.19701E-013
  4.71449E-014  5.75578E-015  7.89757E-015  9.22757E-015  6.79608E-015  3.77227E-015
  1.70605E-015  6.51203E-016  2.13280E-016  6.03641E-017  1.47870E-017  3.12734E-018
  5.67634E-019  8.76709E-020  1.14610E-020  1.30334E-021  1.52897E-022  2.73457E-023
  8.00597E-024  2.88774E-024  1.10962E-024  4.21919E-025  1.50382E-025  4.86658E-026
  1.40477E-026  3.57130E-027  7.91221E-028  1.52358E-028  2.62662E-029  4.56155E-030
  9.68448E-031  2.53380E-031  6.72673E-032  1.58864E-032  3.22788E-033
  8.40950E-021  4.47070E-020  2.46904E-019  1.61570E-018  1.22033E-017  9.21338E-017
  6.30490E-016  3.77404E-015  1.96036E-014  8.84063E-014  3.46943E-013  1.18746E-012
  3.55049E-012  9.28467E-012  2.12508E-011  4.25902E-011  7.47620E-011  1.14957E-010
  1.54834E-010  1.82657E-010  1.88689E-010  1.70614E-010  1.34936E-010  9.32212E-011
  5.61215E-011  2.93119E-011  1.31719E-011  5.01215E-012  1.56469E-012  3.75079E-013
  6.03718E-014  8.31150E-015  8.25381E-015  9.23360E-015  6.76645E-015  3.74640E-015
  1.68759E-015  6.39746E-016  2.07141E-016  5.75383E-017  1.36750E-017  2.75688E-018
  4.65234E-019  6.52434E-020  8.10253E-021  1.26008E-021  3.65134E-022  1.46108E-022
  6.26815E-023  2.73949E-023  1.16703E-023  4.65371E-024  1.70009E-024  5.63820E-025
  1.68806E-025  4.53433E-026  1.08415E-026  2.28603E-027  4.20867E-028  6.70117E-029
  9.18338E-030  1.09832E-030  1.22775E-031  1.51049E-032  2.30932E-033
  2.04124E-020  1.03261E-019  4.83331E-019  2.35642E-018  1.36355E-017  9.09089E-017
  6.04366E-016  3.63686E-015  1.91314E-014  8.72972E-014  3.45719E-013  1.19102E-012
  3.57709E-012  9.38144E-012  2.15092E-011  4.31426E-011  7.57366E-011  1.16392E-010
  1.56601E-010  1.84461E-010  1.90188E-010  1.71585E-010  1.35370E-010  9.32834E-011
  5.60274E-011  2.92137E-011  1.31263E-011  5.01128E-012  1.58169E-012  3.90991E-013
  6.90382E-014  1.10117E-014  8.03183E-015  8.24519E-015  5.93562E-015  3.25568E-015
  1.45072E-015  5.40993E-016  1.70597E-016  4.53920E-017  1.00635E-017  1.82082E-018
  2.67490E-019  3.81101E-020  9.84695E-021  4.46762E-021  2.14561E-021  1.02088E-021
  4.87010E-022  2.25376E-022  9.74647E-023  3.86733E-023  1.40091E-023  4.62699E-024
  1.39011E-024  3.78119E-025  9.25174E-026  2.02148E-026  3.91528E-027  6.67431E-028
  9.94720E-029  1.28791E-029  1.44332E-030  1.39791E-031  1.19064E-032
  4.36139E-020  2.20174E-019  9.79648E-019  4.04048E-018  1.74176E-017  8.92710E-017
  5.25720E-016  3.07717E-015  1.62769E-014  7.52103E-014  3.01325E-013  1.04738E-012
  3.16576E-012  8.33844E-012  1.91701E-011  3.85097E-011  6.76440E-011  1.03940E-010
  1.39743E-010  1.64396E-010  1.69216E-010  1.52359E-010  1.19938E-010  8.24677E-011
  4.94381E-011  2.57520E-011  1.15816E-011  4.44359E-012  1.42212E-012  3.64373E-013
  7.09080E-014  1.31233E-014  7.34707E-015  6.60044E-015  4.57739E-015  2.45633E-015
  1.06741E-015  3.83312E-016  1.13691E-016  2.73472E-017  5.17217E-018  7.91321E-019
  1.65493E-019  8.36979E-020  4.89477E-020  2.58434E-020  1.32625E-020  6.83800E-021
  3.42439E-021  1.59960E-021  6.83871E-022  2.66774E-022  9.51766E-023  3.11006E-023
  9.29242E-024  2.52684E-024  6.21317E-025  1.37185E-025  2.70212E-026  4.72071E-027
  7.27994E-028  9.87169E-029  1.17372E-029  1.22114E-030  1.11151E-031
  8.10261E-020  4.13325E-019  1.83439E-018  7.18185E-018  2.61304E-017  9.98077E-017
  4.53992E-016  2.36307E-015  1.21743E-014  5.65714E-014  2.29458E-013  8.06643E-013
  2.45932E-012  6.51755E-012  1.50454E-011  3.03008E-011  5.32971E-011  8.19320E-011
  1.10125E-010  1.29447E-010  1.33075E-010  1.19635E-010  9.40206E-011  6.45480E-011
  3.86561E-011  2.01394E-011  9.08113E-012  3.51054E-012  1.14377E-012  3.05534E-013
  6.56603E-014  1.39000E-014  6.31716E-015  4.75295E-015  3.08213E-015  1.57989E-015
  6.49008E-016  2.13464E-016  5.47095E-017  1.05223E-017  1.88719E-018  8.85561E-019
  6.84382E-019  4.40987E-019  2.48296E-019  1.36807E-019  7.64205E-020  4.16541E-020
  2.11494E-020  9.78131E-021  4.10722E-021  1.57336E-021  5.52825E-022  1.78591E-022
  5.29568E-023  1.43423E-023  3.52374E-024  7.79778E-025  1.54415E-025  2.72149E-026
  4.25137E-027  5.86961E-028  7.15092E-029  7.68411E-030  7.28973E-031
  1.30807E-019  6.74698E-019  3.02517E-018  1.18056E-017  4.06957E-017  1.30830E-016
  4.44018E-016  1.79666E-015  8.27010E-015  3.74806E-014  1.52870E-013  5.43821E-013
  1.67612E-012  4.47895E-012  1.04000E-011  2.10267E-011  3.70732E-011  5.70645E-011
  7.67346E-011  9.01837E-011  9.26582E-011  8.32328E-011  6.53604E-011  4.48507E-011
  2.68691E-011  1.40261E-011  6.35654E-012  2.48423E-012  8.27857E-013  2.31820E-013
  5.48735E-014  1.29928E-014  5.05401E-015  3.07869E-015  1.78227E-015  8.31058E-016
  3.00122E-016  8.01269E-017  1.58209E-017  5.24606E-018  5.15007E-018  4.51955E-018
  3.08154E-018  1.85531E-018  1.10429E-018  6.72831E-019  4.02547E-019  2.24330E-019
  1.13289E-019  5.15661E-020  2.12684E-020  8.01467E-021  2.77784E-021  8.87922E-022
  2.61297E-022  7.04224E-023  1.72590E-023  3.81790E-024  7.57259E-025  1.33948E-025
  2.10472E-026  2.93058E-027  3.61215E-028  3.94368E-029  3.82079E-030
  1.83923E-019  9.57042E-019  4.33856E-018  1.70998E-017  5.86960E-017  1.78323E-016
  5.07731E-016  1.53678E-015  5.54694E-015  2.25871E-014  8.99685E-014  3.21712E-013
  1.00269E-012  2.70692E-012  6.33473E-012  1.28786E-011  2.27913E-011  3.51643E-011
  4.73516E-011  5.56924E-011  5.72414E-011  5.14315E-011  4.04054E-011  2.77551E-011
  1.66645E-011  8.73713E-012  3.99190E-012  1.58338E-012  5.42205E-013  1.59705E-013
  4.13105E-014  1.06726E-014  3.70350E-015  1.78510E-015  8.55986E-016  3.26967E-016
  8.91406E-017  2.20357E-017  1.91333E-017  2.42071E-017  2.23243E-017  1.62731E-017
  1.06196E-017  6.89443E-018  4.61659E-018  3.05645E-018  1.88749E-018  1.05195E-018
  5.24446E-019  2.34841E-019  9.53241E-020  3.54146E-020  1.21288E-020  3.84023E-021
  1.12212E-021  3.00966E-022  7.35529E-023  1.62540E-023  3.22577E-024  5.71824E-025
  9.01962E-026  1.26316E-026  1.56972E-027  1.73284E-028  1.70413E-029
  2.25796E-019  1.18235E-018  5.40699E-018  2.15433E-017  7.46502E-017  2.25511E-016
  6.04747E-016  1.53020E-015  4.15086E-015  1.34061E-014  4.82923E-014  1.68834E-013
  5.28512E-013  1.44131E-012  3.40471E-012  6.97215E-012  1.24034E-011  1.92071E-011
  2.59306E-011  3.05558E-011  3.14550E-011  2.83077E-011  2.22842E-011  1.53525E-011
  9.25991E-012  4.89000E-012  2.26002E-012  9.13295E-013  3.22490E-013  9.99266E-014
  2.78991E-014  7.68403E-015  2.44884E-015  9.23117E-016  3.29577E-016  9.26566E-017
  4.12194E-017  6.15582E-017  8.23781E-017  8.08381E-017  6.42981E-017  4.61748E-017
  3.30403E-017  2.44944E-017  1.80694E-017  1.24652E-017  7.74049E-018  4.27199E-018
  2.09917E-018  9.26094E-019  3.70752E-019  1.36062E-019  4.61127E-020  1.44761E-020
  4.20242E-021  1.12203E-021  2.73472E-022  6.03711E-023  1.19876E-023  2.12942E-024
  3.37132E-025  4.74805E-026  5.94766E-027  6.63792E-028  6.62391E-029
  2.42516E-019  1.27535E-018  5.86891E-018  2.35871E-017  8.26044E-017  2.51729E-016
  6.69893E-016  1.58956E-015  3.59213E-015  8.78819E-015  2.54807E-014  8.11576E-014
  2.48580E-013  6.79976E-013  1.62022E-012  3.34547E-012  5.99094E-012  9.32378E-012
  1.26361E-011  1.49374E-011  1.54224E-011  1.39233E-011  1.10030E-011  7.61928E-012
  4.62830E-012  2.46892E-012  1.15786E-012  4.78064E-013  1.74294E-013  5.66109E-014
  1.68130E-014  4.84338E-015  1.45137E-015  4.42101E-016  1.31817E-016  8.66872E-017
  1.42073E-016  1.99390E-016  2.13777E-016  1.89225E-016  1.51732E-016  1.20951E-016
  1.00004E-016  8.26840E-017  6.41199E-017  4.47015E-017  2.75630E-017  1.50184E-017
  7.27908E-018  3.16970E-018  1.25389E-018  4.55256E-019  1.52851E-019  4.76108E-020
  1.37379E-020  3.65244E-021  8.88027E-022  1.95892E-022  3.89320E-023  6.93339E-024
  1.10254E-024  1.56300E-025  1.97606E-026  2.23323E-027  2.26568E-028
  2.28214E-019  1.20353E-018  5.56195E-018  2.24924E-017  7.94453E-017  2.44597E-016
  6.55933E-016  1.54022E-015  3.24622E-015  6.59808E-015  1.46720E-014  3.83056E-014
  1.07744E-013  2.88452E-013  6.88072E-013  1.43035E-012  2.57928E-012  4.03798E-012
  5.49958E-012  6.52964E-012  6.77072E-012  6.14160E-012  4.88110E-012  3.40449E-012
  2.08762E-012  1.12763E-012  5.37762E-013  2.27107E-013  8.53725E-014  2.88779E-014
  8.99482E-015  2.67718E-015  7.82944E-016  2.40516E-016  1.48723E-016  2.28418E-016
  3.43398E-016  4.12084E-016  4.13246E-016  3.75340E-016  3.37160E-016  3.13386E-016
  2.91964E-016  2.55737E-016  2.01286E-016  1.39646E-016  8.51137E-017  4.57835E-017
  2.19185E-017  9.43647E-018  3.69399E-018  1.32836E-018  4.42169E-019  1.36725E-019
  3.92253E-020  1.03872E-020  2.52001E-021  5.55700E-022  1.10604E-022  1.97644E-023
  3.16042E-024  4.51690E-025  5.77534E-026  6.62615E-027  6.85468E-028
  1.88348E-019  9.95084E-019  4.61146E-018  1.87270E-017  6.65511E-017  2.06611E-016
  5.59462E-016  1.32176E-015  2.74611E-015  5.17116E-015  9.54457E-015  1.94587E-014
  4.58395E-014  1.13629E-013  2.65184E-013  5.50443E-013  9.96930E-013  1.56917E-012
  2.14833E-012  2.56361E-012  2.67225E-012  2.43835E-012  1.95171E-012  1.37330E-012
  8.51432E-013  4.66304E-013  2.26256E-013  9.76345E-014  3.77003E-014  1.31782E-014
  4.25836E-015  1.31044E-015  4.10798E-016  2.02211E-016  2.60762E-016  4.21308E-016
  5.76815E-016  6.66738E-016  6.96538E-016  7.14456E-016  7.53509E-016  7.95304E-016
  7.89734E-016  7.04426E-016  5.52567E-016  3.79187E-016  2.28254E-016  1.21328E-016
  5.74533E-017  2.44866E-017  9.49515E-018  3.38418E-018  1.11734E-018  3.43065E-019
  9.78757E-020  2.58203E-020  6.25261E-021  1.37902E-021  2.75095E-022  4.93814E-023
  7.95279E-024  1.14829E-024  1.48880E-025  1.73955E-026  1.84121E-027
  1.36428E-019  7.21582E-019  3.34988E-018  1.36410E-017  4.86773E-017  1.52027E-016
  4.14967E-016  9.89075E-016  2.06282E-015  3.80898E-015  6.46386E-015  1.09650E-014
  2.06626E-014  4.39289E-014  9.56935E-014  1.94151E-013  3.50024E-013  5.51827E-013
  7.58233E-013  9.08840E-013  9.52301E-013  8.74380E-013  7.05220E-013  5.00878E-013
  3.14087E-013  1.74370E-013  8.59673E-014  3.77907E-014  1.49123E-014  5.35136E-015
  1.78949E-015  5.87281E-016  2.39852E-016  2.25191E-016  3.70694E-016  5.83757E-016
  7.91077E-016  9.67459E-016  1.15135E-015  1.39336E-015  1.67578E-015  1.89163E-015
  1.91622E-015  1.70438E-015  1.32241E-015  8.96128E-016  5.33028E-016  2.80284E-016
  1.31424E-016  5.54985E-017  2.13305E-017  7.53760E-018  2.46878E-018  7.52695E-019
  2.13554E-019  5.61311E-020  1.35722E-020  2.99576E-021  5.99573E-022  1.08276E-022
  1.75980E-023  2.57377E-024  3.39455E-025  4.05368E-026  4.40540E-027
  8.67701E-020  4.59238E-019  2.13427E-018  8.70589E-018  3.11497E-017  9.76787E-017
  2.68164E-016  6.43977E-016  1.35318E-015  2.49989E-015  4.13100E-015  6.39239E-015
  1.00980E-014  1.76826E-014  3.38478E-014  6.45827E-014  1.13657E-013  1.77755E-013
  2.43894E-013  2.92802E-013  3.07860E-013  2.84100E-013  2.30678E-013  1.65222E-013
  1.04658E-013  5.87807E-014  2.93548E-014  1.30882E-014  5.25318E-015  1.93462E-015
  6.83240E-016  2.63897E-016  1.72205E-016  2.45031E-016  4.30084E-016  6.90641E-016
  1.00808E-015  1.41816E-015  1.99471E-015  2.74954E-015  3.53386E-015  4.06710E-015
  4.10522E-015  3.60856E-015  2.76269E-015  1.84884E-015  1.08753E-015  5.66196E-016
  2.63064E-016  1.10114E-016  4.19550E-017  1.46989E-017  4.77499E-018  1.44530E-018
  4.07731E-019  1.06785E-019  2.57911E-020  5.70202E-021  1.14646E-021  2.08681E-022
  3.43154E-023  5.09972E-024  6.86709E-025  8.41267E-026  9.41777E-027
  4.84728E-020  2.56639E-019  1.19345E-018  4.87323E-018  1.74655E-017  5.49105E-017
  1.51337E-016  3.65412E-016  7.72985E-016  1.43583E-015  2.36257E-015  3.52907E-015
  5.05154E-015  7.51574E-015  1.22321E-014  2.09794E-014  3.49513E-014  5.32833E-014
  7.22735E-014  8.63624E-014  9.07280E-014  8.38767E-014  6.83727E-014  4.92525E-014
  3.14202E-014  1.77873E-014  8.95741E-015  4.03288E-015  1.64700E-015  6.35816E-016
  2.57728E-016  1.40388E-016  1.45027E-016  2.46062E-016  4.55457E-016  8.01896E-016
  1.35575E-015  2.24116E-015  3.55492E-015  5.20039E-015  6.78826E-015  7.76535E-015
  7.73163E-015  6.69591E-015  5.05651E-015  3.34347E-015  1.94610E-015  1.00362E-015
  4.62145E-016  1.91745E-016  7.24070E-017  2.51397E-017  8.09578E-018  2.43148E-018
  6.81818E-019  1.77927E-019  4.29456E-020  9.51980E-021  1.92614E-021  3.54236E-022
  5.91193E-023  8.96067E-024  1.23677E-024  1.55994E-025  1.80350E-026
  2.37892E-020  1.25973E-019  5.86005E-019  2.39423E-018  8.58930E-018  2.70475E-017
  7.47310E-017  1.81106E-016  3.85000E-016  7.19013E-016  1.18591E-015  1.75245E-015
  2.39759E-015  3.22122E-015  4.53921E-015  6.82630E-015  1.04230E-014  1.51246E-014
  1.99697E-014  2.35099E-014  2.44984E-014  2.25606E-014  1.83731E-014  1.32498E-014
  8.47198E-015  4.80894E-015  2.42964E-015  1.10379E-015  4.68227E-016  2.06965E-016
  1.16506E-016  9.96337E-017  1.35551E-016  2.52277E-016  5.15129E-016  1.04158E-015
  2.02398E-015  3.68770E-015  6.11689E-015  9.01728E-015  1.16480E-014  1.31045E-014
  1.28257E-014  1.09362E-014  8.14806E-015  5.32532E-015  3.06794E-015  1.56724E-015
  7.15080E-016  2.93940E-016  1.09932E-016  3.77926E-017  1.20532E-017  3.58895E-018
  9.99761E-019  2.59938E-019  6.27343E-020  1.39619E-020  2.84890E-021  5.30967E-022
  9.02700E-023  1.40116E-023  1.99002E-024  2.59206E-025  3.09941E-026
  1.02583E-020  5.43244E-020  2.52743E-019  1.03293E-018  3.70763E-018  1.16861E-017
  3.23370E-017  7.85493E-017  1.67536E-016  3.14164E-016  5.19931E-016  7.66722E-016
  1.02916E-015  1.30892E-015  1.66824E-015  2.22019E-015  3.05283E-015  4.12257E-015
  5.20274E-015  5.95391E-015  6.09193E-015  5.54310E-015  4.47849E-015  3.21210E-015
  2.04506E-015  1.15648E-015  5.84382E-016  2.72278E-016  1.31069E-016  8.18820E-017
  7.40545E-017  8.92907E-017  1.44247E-016  2.99531E-016  6.82169E-016  1.51909E-015
  3.13882E-015  5.85301E-015  9.67667E-015  1.40345E-014  1.77635E-014  1.95897E-014
  1.88334E-014  1.58131E-014  1.16266E-014  7.51146E-015  4.28241E-015  2.16609E-015
  9.78609E-016  3.98165E-016  1.47308E-016  5.00746E-017  1.57939E-017  4.65633E-018
  1.28741E-018  3.33423E-019  8.05177E-020  1.80221E-020  3.71881E-021  7.04951E-022
  1.22604E-022  1.95709E-023  2.87018E-024  3.86830E-025  4.78417E-026
  3.88706E-021  2.05843E-020  9.57701E-020  3.91443E-019  1.40541E-018  4.43191E-018
  1.22742E-017  2.98564E-017  6.38114E-017  1.19984E-016  1.99108E-016  2.93721E-016
  3.91061E-016  4.83402E-016  5.79074E-016  7.01867E-016  8.72697E-016  1.08376E-015
  1.28705E-015  1.41170E-015  1.40168E-015  1.24763E-015  9.91126E-016  7.01011E-016
  4.40714E-016  2.46735E-016  1.25816E-016  6.50013E-017  4.43451E-017  4.59444E-017
  5.96786E-017  9.05809E-017  1.73929E-016  4.03912E-016  9.77933E-016  2.23642E-015
  4.62899E-015  8.51057E-015  1.37670E-014  1.94982E-014  2.41275E-014  2.60764E-014
  2.46345E-014  2.03739E-014  1.47841E-014  9.43951E-015  5.32299E-015  2.66380E-015
  1.19037E-015  4.78733E-016  1.74920E-016  5.86833E-017  1.82682E-017  5.32275E-018
  1.45876E-018  3.76190E-019  9.09761E-020  2.05238E-020  4.29722E-021  8.32056E-022
  1.48702E-022  2.45067E-023  3.72043E-024  5.19117E-025  6.63134E-026
  1.29435E-021  6.85393E-021  3.18873E-020  1.30333E-019  4.67977E-019  1.47605E-018
  4.08970E-018  9.95543E-018  2.13025E-017  4.01195E-017  6.66912E-017  9.84369E-017
  1.30537E-016  1.58858E-016  1.83310E-016  2.08246E-016  2.38338E-016  2.72667E-016
  3.02320E-016  3.14345E-016  2.99496E-016  2.57998E-016  1.99443E-016  1.37667E-016
  8.46404E-017  4.69228E-017  2.55903E-017  1.82450E-017  2.12844E-017  3.19062E-017
  5.16995E-017  9.62810E-017  2.17596E-016  5.45418E-016  1.34441E-015  3.04910E-015
  6.18761E-015  1.11018E-014  1.75112E-014  2.42150E-014  2.93231E-014  3.10925E-014
  2.88865E-014  2.35418E-014  1.68594E-014  1.06347E-014  5.92756E-015  2.93188E-015
  1.29420E-015  5.13623E-016  1.84961E-016  6.10934E-017  1.87216E-017  5.37762E-018
  1.45819E-018  3.74205E-019  9.07166E-020  2.06820E-020  4.41167E-021  8.76604E-022
  1.61688E-022  2.75949E-023  4.34121E-024  6.26472E-025  8.24407E-026
  3.78773E-022  2.00556E-021  9.32999E-021  3.81323E-020  1.36915E-019  4.31863E-019
  1.19675E-018  2.91418E-018  6.23931E-018  1.17602E-017  1.95656E-017  2.88826E-017
  3.82004E-017  4.60400E-017  5.18859E-017  5.64149E-017  6.06344E-017  6.46037E-017
  6.69399E-017  6.56356E-017  5.95135E-017  4.91329E-017  3.65552E-017  2.43320E-017
  1.45157E-017  8.23217E-018  5.82414E-018  7.25698E-018  1.25861E-017  2.30391E-017
  4.49215E-017  1.01218E-016  2.58558E-016  6.75952E-016  1.66570E-015  3.71571E-015
  7.37472E-015  1.29235E-014  1.99224E-014  2.69678E-014  3.20305E-014  3.33783E-014
  3.05305E-014  2.45328E-014  1.73414E-014  1.08039E-014  5.94845E-015  2.90523E-015
  1.26512E-015  4.94588E-016  1.75141E-016  5.67977E-017  1.70788E-017  4.82077E-018
  1.29012E-018  3.29138E-019  8.00755E-020  1.85081E-020  4.04033E-021  8.27748E-022
  1.58147E-022  2.79972E-023  4.56154E-024  6.79139E-025  9.17446E-026
  9.74132E-023  5.15752E-022  2.39911E-021  9.80446E-021  3.52003E-020  1.11024E-019
  3.07660E-019  7.49233E-019  1.60440E-018  3.02486E-018  5.03345E-018  7.42724E-018
  9.80050E-018  1.17293E-017  1.30056E-017  1.37152E-017  1.40716E-017  1.41537E-017
  1.38029E-017  1.27734E-017  1.09805E-017  8.62404E-018  6.11011E-018  3.87544E-018
  2.26211E-018  1.51119E-018  1.85032E-018  3.63125E-018  7.64068E-018  1.63311E-017
  3.82579E-017  1.00762E-016  2.78734E-016  7.44613E-016  1.82543E-015  4.01004E-015
  7.81077E-015  1.34233E-014  2.03037E-014  2.69964E-014  3.15369E-014  3.23653E-014
  2.91886E-014  2.31468E-014  1.61571E-014  9.94259E-015  5.40598E-015  2.60545E-015
  1.11812E-015  4.29949E-016  1.49400E-016  4.74326E-017  1.39454E-017  3.85316E-018
  1.01439E-018  2.56910E-019  6.27997E-020  1.47680E-020  3.31490E-021  7.03162E-022
  1.39481E-022  2.56113E-023  4.31210E-024  6.60053E-025  9.11772E-026
  2.20180E-023  1.16566E-022  5.42180E-022  2.21552E-021  7.95342E-021  2.50830E-020
  6.95012E-020  1.69240E-019  3.62385E-019  6.83153E-019  1.13647E-018  1.67549E-018
  2.20556E-018  2.62435E-018  2.87424E-018  2.96346E-018  2.93624E-018  2.82221E-018
  2.61484E-018  2.29543E-018  1.87177E-018  1.39271E-018  9.31210E-019  5.59754E-019
  3.44357E-019  3.66633E-019  7.72493E-019  1.87412E-018  4.49552E-018  1.13114E-017
  3.13420E-017  9.23170E-017  2.67961E-016  7.23668E-016  1.76436E-015  3.82960E-015
  7.35233E-015  1.24459E-014  1.85458E-014  2.43062E-014  2.80076E-014  2.83722E-014
  2.52730E-014  1.98047E-014  1.36637E-014  8.30986E-015  4.46309E-015  2.12256E-015
  8.97329E-016  3.39097E-016  1.15447E-016  3.57958E-017  1.02538E-017  2.76146E-018
  7.12314E-019  1.78728E-019  4.39418E-020  1.05521E-020  2.44616E-021  5.38869E-022
  1.11039E-022  2.11081E-023  3.66000E-024  5.73675E-025  8.07183E-026
  4.37387E-024  2.31544E-023  1.07690E-022  4.40018E-022  1.57945E-021  4.98058E-021
  1.37985E-020  3.35949E-020  7.19198E-020  1.35536E-019  2.25340E-019  3.31816E-019
  4.35675E-019  5.15661E-019  5.59013E-019  5.66177E-019  5.45905E-019  5.06116E-019
  4.49529E-019  3.76896E-019  2.92529E-019  2.05931E-019  1.29246E-019  7.53607E-020
  6.17174E-020  1.23123E-019  3.41115E-019  9.30883E-019  2.57107E-018  7.63441E-018
  2.41623E-017  7.65298E-017  2.28456E-016  6.20315E-016  1.50543E-015  3.23874E-015
  6.15205E-015  1.02969E-014  1.51694E-014  1.96586E-014  2.24053E-014  2.24563E-014
  1.97961E-014  1.53541E-014  1.04841E-014  6.30836E-015  3.34969E-015  1.57303E-015
  6.55392E-016  2.43418E-016  8.11559E-017  2.45392E-017  6.82960E-018  1.78529E-018
  4.49194E-019  1.11357E-019  2.75553E-020  6.77965E-021  1.62862E-021  3.73065E-022
  7.97469E-023  1.56430E-023  2.78188E-024  4.44676E-025  6.35033E-026
  7.63639E-025  4.04239E-024  1.88000E-023  7.68110E-023  2.75690E-022  8.69257E-022
  2.40791E-021  5.86134E-021  1.25444E-020  2.36299E-020  3.92559E-020  5.77217E-020
  7.55830E-020  8.90054E-020  9.56132E-020  9.53900E-020  8.99388E-020  8.09622E-020
  6.94375E-020  5.59711E-020  4.15318E-020  2.76774E-020  1.63734E-020  1.03688E-020
  1.53921E-020  4.62853E-020  1.44961E-019  4.46394E-019  1.44148E-018  4.94512E-018
  1.71682E-017  5.68366E-017  1.72417E-016  4.69357E-016  1.13502E-015  2.42627E-015
  4.57338E-015  7.59138E-015  1.10886E-014  1.42476E-014  1.61004E-014  1.60010E-014
  1.39868E-014  1.07562E-014  7.28051E-015  4.34048E-015  2.28173E-015  1.05942E-015
  4.35550E-016  1.59163E-016  5.20044E-017  1.53342E-017  4.14060E-018  1.04715E-018
  2.55845E-019  6.24543E-020  1.55537E-020  3.93015E-021  9.80053E-022  2.33269E-022
  5.15719E-023  1.03955E-023  1.88796E-024  3.06599E-025  4.43024E-026
  1.17180E-025  6.20289E-025  2.88470E-024  1.17855E-023  4.22981E-023  1.33356E-022
  3.69361E-022  8.98931E-022  1.92331E-021  3.62111E-021  6.01039E-021  8.82376E-021
  1.15216E-020  1.34999E-020  1.43794E-020  1.41539E-020  1.30886E-020  1.14902E-020
  9.56592E-021  7.45219E-021  5.30685E-021  3.35559E-021  1.93486E-021  1.74481E-021
  4.74267E-021  1.69796E-020  5.90678E-020  2.09930E-019  7.86555E-019  3.00510E-018
  1.10628E-017  3.75891E-017  1.15075E-016  3.13610E-016  7.56341E-016  1.60943E-015
  3.01696E-015  4.97782E-015  7.22557E-015  9.22474E-015  1.03570E-014  1.02258E-014
  8.87933E-015  6.78201E-015  4.55795E-015  2.69672E-015  1.40574E-015  6.46414E-016
  2.62704E-016  9.46332E-017  3.03593E-017  8.74278E-018  2.29139E-018  5.59720E-019
  1.32294E-019  3.16801E-020  7.93181E-021  2.06010E-021  5.33137E-022  1.31510E-022
  2.99467E-023  6.17550E-024  1.14079E-024  1.87595E-025  2.73571E-026
  1.58041E-026  8.36589E-026  3.89062E-025  1.58951E-024  5.70461E-024  1.79845E-023
  4.98079E-023  1.21201E-022  2.59243E-022  4.87842E-022  8.08993E-022  1.18574E-021
  1.54382E-021  1.79998E-021  1.90166E-021  1.84848E-021  1.67946E-021  1.44170E-021
  1.16911E-021  8.83343E-022  6.05281E-022  3.65979E-022  2.30574E-022  3.90826E-022
  1.49781E-021  5.94743E-021  2.35230E-020  9.69018E-020  4.08772E-019  1.67678E-018
  6.39331E-018  2.20533E-017  6.78644E-017  1.85018E-016  4.45317E-016  9.44505E-016
  1.76354E-015  2.89713E-015  4.18611E-015  5.31907E-015  5.94302E-015  5.83869E-015
  5.04407E-015  3.83226E-015  2.56114E-015  1.50614E-015  7.79818E-016  3.55781E-016
  1.43221E-016  5.09764E-017  1.60994E-017  4.54042E-018  1.15759E-018  2.73249E-019
  6.23361E-020  1.45884E-020  3.66357E-021  9.77019E-022  2.61799E-022  6.66607E-023
  1.55633E-023  3.26941E-024  6.12146E-025  1.01653E-025  1.49302E-026
  1.87348E-027  9.91761E-027  4.61241E-026  1.88446E-025  6.76329E-025  2.13221E-024
  5.90496E-024  1.43675E-023  3.07241E-023  5.77897E-023  9.57487E-023  1.40112E-022
  1.81904E-022  2.11052E-022  2.21212E-022  2.12453E-022  1.89838E-022  1.59593E-022
  1.26303E-022  9.27316E-023  6.12743E-023  3.64457E-023  3.22781E-023  1.01264E-022
  4.54869E-022  2.02436E-021  9.22915E-021  4.31102E-020  1.97339E-019  8.45398E-019
  3.29012E-018  1.14486E-017  3.53342E-017  9.63336E-017  2.31514E-016  4.89885E-016
  9.12100E-016  1.49369E-015  2.15107E-015  2.72376E-015  3.03233E-015  2.96804E-015
  2.55424E-015  1.93277E-015  1.28614E-015  7.52807E-016  3.87720E-016  1.75803E-016
  7.02388E-017  2.47609E-017  7.72079E-018  2.13973E-018  5.32550E-019  1.21782E-019
  2.68064E-020  6.11109E-021  1.53397E-021  4.18799E-022  1.15742E-022  3.02785E-023
  7.21522E-024  1.53823E-024  2.91064E-025  4.87022E-026  7.19263E-027
  1.95214E-028  1.03347E-027  4.80675E-027  1.96401E-026  7.04931E-026  2.22253E-025
  6.15528E-025  1.49761E-024  3.20207E-024  6.02051E-024  9.96702E-024  1.45626E-023
  1.88538E-023  2.17708E-023  2.26427E-023  2.14932E-023  1.88976E-023  1.55694E-023
  1.20352E-023  8.59317E-024  5.50674E-024  3.52457E-024  5.80407E-024  2.64989E-023
  1.33548E-022  6.78648E-022  3.52019E-021  1.80018E-020  8.67191E-020  3.81109E-019
  1.50099E-018  5.24965E-018  1.62291E-017  4.42400E-017  1.06200E-016  2.24336E-016
  4.16828E-016  6.81061E-016  9.78413E-016  1.23574E-015  1.37208E-015  1.33928E-015
  1.14924E-015  8.66980E-016  5.75048E-016  3.35391E-016  1.72044E-016  7.76423E-017
  3.08415E-017  1.07919E-017  3.33163E-018  9.10527E-019  2.22147E-019  4.94067E-020
  1.05108E-020  2.32891E-021  5.81801E-022  1.61876E-022  4.59156E-023  1.22819E-023
  2.97504E-024  6.41648E-025  1.22411E-025  2.06028E-026  3.05575E-027
  1.78807E-029  9.46711E-029  4.40375E-028  1.79958E-027  6.46003E-027  2.03702E-026
  5.64217E-026  1.37285E-025  2.93518E-025  5.51721E-025  9.12759E-025  1.33175E-024
  1.71966E-024  1.97663E-024  2.04040E-024  1.91478E-024  1.65703E-024  1.33824E-024
  1.01063E-024  7.02584E-025  4.46081E-025  3.79591E-025  1.21706E-024  6.75054E-024
  3.84830E-023  2.22363E-022  1.27155E-021  6.89117E-021  3.42171E-020  1.52628E-019
  6.05339E-019  2.12354E-018  6.57093E-018  1.79085E-017  4.29531E-017  9.06206E-017
  1.68125E-016  2.74245E-016  3.93278E-016  4.95778E-016  5.49396E-016  5.35163E-016
  4.58236E-016  3.44907E-016  2.28212E-016  1.32747E-016  6.78894E-017  3.05297E-017
  1.20746E-017  4.20152E-018  1.28729E-018  3.48053E-019  8.35857E-020  1.81632E-020
  3.74631E-021  8.05963E-022  1.99449E-022  5.62437E-023  1.62879E-023  4.43489E-024
  1.08822E-024  2.36834E-025  4.54699E-026  7.68779E-027  1.14400E-027
  1.43980E-030  7.62441E-030  3.54725E-029  1.44985E-028  5.20573E-028  1.64188E-027
  4.54873E-027  1.10700E-026  2.36700E-026  4.44870E-026  7.35616E-026  1.07201E-025
  1.38097E-025  1.58051E-025  1.61979E-025  1.50326E-025  1.28073E-025  1.01405E-025
  7.48463E-026  5.09412E-026  3.43309E-026  5.17305E-026  2.64404E-025  1.68204E-024
  1.08596E-023  6.95024E-023  4.23866E-022  2.37858E-021  1.20209E-020  5.40901E-020
  2.15424E-019  7.57070E-019  2.34382E-018  6.38644E-018  1.53077E-017  3.22655E-017
  5.97950E-017  9.74177E-017  1.39516E-016  1.75633E-016  1.94344E-016  1.89020E-016
  1.61590E-016  1.21420E-016  8.01933E-017  4.65544E-017  2.37553E-017  1.06547E-017
  4.20044E-018  1.45557E-018  4.43473E-019  1.18944E-019  2.82208E-020  6.01896E-021
  1.20842E-021  2.52461E-022  6.16100E-023  1.75061E-023  5.14965E-024  1.42168E-024
  3.52381E-025  7.72309E-026  1.49008E-026  2.52824E-027  3.77189E-028
  1.01933E-031  5.39910E-031  2.51256E-030  1.02726E-029  3.68956E-029  1.16409E-028
  3.22620E-028  7.85417E-028  1.67984E-027  3.15751E-027  5.21980E-027  7.59991E-027
  9.77036E-027  1.11387E-026  1.13390E-026  1.04120E-026  8.73699E-027  6.78572E-027
  4.90637E-027  3.33521E-027  2.83048E-027  8.57637E-027  5.69312E-026  4.10034E-025
  2.93880E-024  2.01697E-023  1.27928E-022  7.32671E-022  3.74136E-021  1.69227E-020
  6.75688E-020  2.37715E-019  7.36141E-019  2.00541E-018  4.80432E-018  1.01195E-017
  1.87382E-017  3.05003E-017  4.36380E-017  5.48776E-017  6.06576E-017  5.89286E-017
  5.03168E-017  3.77606E-017  2.49056E-017  1.44369E-017  7.35450E-018  3.29225E-018
  1.29487E-018  4.47359E-019  1.35743E-019  3.61942E-020  8.50998E-021  1.78872E-021
  3.51020E-022  7.12937E-023  1.70897E-023  4.86517E-024  1.44695E-024  4.03694E-025
  1.00845E-025  2.22234E-026  4.30427E-027  7.32321E-028  1.09475E-028
  6.34411E-033  3.36240E-032  1.56533E-031  6.40248E-031  2.30064E-030  7.26249E-030
  2.01381E-029  4.90536E-029  1.04970E-028  1.97384E-028  3.26333E-028  4.74900E-028
  6.09589E-028  6.92680E-028  7.00908E-028  6.37324E-028  5.27252E-028  4.02427E-028
  2.87330E-028  2.06852E-028  2.88709E-028  1.53476E-027  1.20024E-026  9.61445E-026
  7.42341E-025  5.32106E-024  3.45376E-023  2.00182E-022  1.02856E-021  4.66710E-021
  1.86637E-020  6.57043E-020  2.03494E-019  5.54255E-019  1.32729E-018  2.79424E-018
  5.17088E-018  8.41090E-018  1.20249E-017  1.51104E-017  1.66882E-017  1.61986E-017
  1.38189E-017  1.03606E-017  6.82660E-018  3.95280E-018  2.01117E-018  8.99026E-019
  3.52990E-019  1.21689E-019  3.68167E-020  9.77521E-021  2.28313E-021  4.74561E-022
  9.13839E-023  1.80749E-023  4.24233E-024  1.20373E-024  3.60469E-025  1.01357E-025
  2.54728E-026  5.63760E-027  1.09521E-027  1.86740E-028  2.79602E-029
  3.47398E-034  1.84122E-033  8.58020E-033  3.51150E-032  1.26264E-031  3.98875E-031
  1.10696E-030  2.69865E-030  5.77992E-030  1.08773E-029  1.79938E-029  2.61885E-029
  3.35888E-029  3.80759E-029  3.83397E-029  3.45695E-029  2.82535E-029  2.12967E-029
  1.53522E-029  1.34266E-029  3.68768E-029  2.76200E-028  2.43820E-027  2.11350E-026
  1.71128E-025  1.25870E-024  8.28127E-024  4.83414E-023  2.49319E-022  1.13352E-021
  4.53737E-021  1.59797E-020  4.94935E-020  1.34782E-019  3.22667E-019  6.79011E-019
  1.25595E-018  2.04186E-018  2.91759E-018  3.66404E-018  4.04413E-018  3.92295E-018
  3.34437E-018  2.50563E-018  1.64970E-018  9.54442E-019  4.85177E-019  2.16657E-019
  8.49628E-020  2.92448E-020  8.82965E-021  2.33735E-021  5.43312E-022  1.11981E-022
  2.12326E-023  4.09808E-024  9.39562E-025  2.64491E-025  7.94682E-026  2.24702E-026
  5.67346E-027  1.25989E-027  2.45343E-028  4.19047E-029  6.28219E-030
  1.68027E-035  8.87712E-035  4.13684E-034  1.69393E-033  6.10318E-033  1.93006E-032
  5.36274E-032  1.30914E-031  2.80783E-031  5.29174E-031  8.76481E-031  1.27692E-030
  1.63821E-030  1.85514E-030  1.86209E-030  1.66888E-030  1.35301E-030  1.01876E-030
  7.81852E-031  1.03602E-030  5.27718E-030  4.83089E-029  4.66034E-028  4.25556E-027
  3.54581E-026  2.64795E-025  1.75621E-024  1.02962E-023  5.32269E-023  2.42295E-022
  9.70473E-022  3.41862E-021  1.05884E-020  2.88303E-020  6.90028E-020  1.45163E-019
  2.68408E-019  4.36192E-019  6.23008E-019  7.82050E-019  8.62771E-019  8.36507E-019
  7.12767E-019  5.33725E-019  3.51203E-019  2.03066E-019  1.03157E-019  4.60302E-020
  1.80349E-020  6.20100E-021  1.86954E-021  4.93870E-022  1.14410E-022  2.34322E-023
  4.38745E-024  8.28110E-025  1.85162E-025  5.15088E-026  1.54806E-026  4.39384E-027
  1.11336E-027  2.47903E-028  4.83681E-029  8.27270E-030  1.24146E-030
  7.12726E-037  3.78757E-036  1.76956E-035  7.20739E-035  2.59633E-034  8.23739E-034
  2.29279E-033  5.60813E-033  1.20547E-032  2.27723E-032  3.78151E-032  5.52236E-032
  7.09777E-032  8.04650E-032  8.07350E-032  7.22142E-032  5.85283E-032  4.50794E-032
  4.09666E-032  9.89987E-032  7.69489E-031  7.99577E-030  8.18880E-029  7.72082E-028
  6.54306E-027  4.93047E-026  3.28607E-025  1.93172E-024  1.00010E-023  4.55617E-023
  1.82560E-022  6.43178E-022  1.99205E-021  5.42336E-021  1.29779E-020  2.72953E-020
  5.04557E-020  8.19714E-020  1.17041E-019  1.46869E-019  1.61971E-019  1.56981E-019
  1.33708E-019  1.00081E-019  6.58270E-020  3.80439E-020  1.93166E-020  8.61471E-021
  3.37319E-021  1.15894E-021  3.49069E-022  9.20829E-023  2.12815E-023  4.33830E-024
  8.04052E-025  1.48720E-025  3.23995E-026  8.87688E-027  2.66169E-027  7.57205E-028
  1.92389E-028  4.29300E-029  8.38909E-030  1.43645E-030  2.15739E-031
  2.58560E-038  1.41739E-037  6.63157E-037  2.72855E-036  9.76556E-036  3.09776E-035
  8.63623E-035  2.12675E-034  4.58697E-034  8.69821E-034  1.45045E-033  2.12765E-033
  2.74796E-033  3.12937E-033  3.15292E-033  2.83347E-033  2.32827E-033  1.91740E-033
  2.41928E-033  1.08120E-032  1.08437E-031  1.22257E-030  1.29999E-029  1.24937E-028
  1.06951E-027  8.10329E-027  5.41708E-026  3.18987E-025  1.65304E-024  7.53465E-024
  3.01977E-023  1.06398E-022  3.29526E-022  8.97043E-022  2.14627E-021  4.51324E-021
  8.34104E-021  1.35479E-020  1.93393E-020  2.42617E-020  2.67491E-020  2.59177E-020
  2.20687E-020  1.65134E-020  1.08580E-020  6.27312E-021  3.18400E-021  1.41942E-021
  5.55550E-022  1.90776E-022  5.74243E-023  1.51344E-023  3.49213E-024  7.09434E-025
  1.30399E-025  2.36826E-026  5.02479E-027  1.35213E-027  4.03574E-028  1.14932E-028
  2.92613E-029  6.54073E-030  1.27979E-030  2.19337E-031  3.29621E-032
  8.41836E-040  4.46101E-039  2.19542E-038  9.05538E-038  3.28628E-037  1.04953E-036
  2.95036E-036  7.12257E-036  1.54096E-035  2.96450E-035  4.97750E-035  7.35789E-035
  9.58143E-035  1.10154E-034  1.12181E-034  1.02339E-034  8.71688E-035  8.27050E-035
  1.69097E-034  1.22367E-033  1.42924E-032  1.69528E-031  1.84391E-030  1.79242E-029
  1.54374E-028  1.17360E-027  7.86059E-027  4.63382E-026  2.40280E-025  1.09557E-024
  4.39155E-024  1.54737E-023  4.79222E-023  1.30444E-022  3.12065E-022  6.56129E-022
  1.21242E-021  1.96892E-021  2.81005E-021  3.52459E-021  3.88513E-021  3.76356E-021
  3.20392E-021  2.39684E-021  1.57561E-021  9.10064E-022  4.61793E-022  2.05810E-022
  8.05281E-023  2.76442E-023  8.31774E-024  2.19094E-024  5.05013E-025  1.02337E-025
  1.86836E-026  3.33788E-027  6.89733E-028  1.81865E-028  5.39259E-029  1.53576E-029
  3.91580E-030  8.76529E-031  1.71689E-031  2.94454E-032  4.42794E-033
  2.40873E-041  1.27642E-040  5.94418E-040  2.43268E-039  9.71406E-039  3.11814E-038
  8.81756E-038  2.19752E-037  4.82892E-037  9.36117E-037  1.51439E-036  2.25260E-036
  2.95066E-036  3.55579E-036  3.70010E-036  3.47377E-036  3.16472E-036  3.79927E-036
  1.34069E-035  1.34829E-034  1.72033E-033  2.10527E-032  2.32113E-031  2.27191E-030
  1.96406E-029  1.49634E-028  1.00346E-027  5.91965E-027  3.07079E-026  1.40044E-025
  5.61415E-025  1.97820E-024  6.12631E-024  1.66747E-023  3.98878E-023  8.38566E-023
  1.54934E-022  2.51573E-022  3.58996E-022  4.50212E-022  4.96186E-022  4.80581E-022
  4.09048E-022  3.05953E-022  2.01088E-022  1.16126E-022  5.89144E-023  2.62516E-023
  1.02696E-023  3.52471E-024  1.06030E-024  2.79204E-025  6.43155E-026  1.30095E-026
  2.36204E-027  4.15786E-028  8.37029E-029  2.15846E-029  6.34690E-030  1.80592E-030
  4.60942E-031  1.03299E-031  2.02497E-032  3.47564E-033  5.21081E-034
  0.00000E+000  0.00000E+000  1.49467E-041  6.11700E-041  2.20001E-040  6.95351E-040
  2.36687E-039  5.96053E-039  1.32566E-038  2.60570E-038  4.53000E-038  6.97111E-038
  9.50373E-038  1.14875E-037  1.23203E-037  1.24463E-037  1.03491E-037  1.76126E-037
  1.15648E-036  1.39313E-035  1.86956E-034  2.32383E-033  2.58281E-032  2.53902E-031
  2.20019E-030  1.67851E-029  1.12654E-028  6.64881E-028  3.44996E-027  1.57359E-026
  6.30863E-026  2.22292E-025  6.88400E-025  1.87361E-024  4.48157E-024  9.42087E-024
  1.74044E-023  2.82575E-023  4.03192E-023  5.05579E-023  5.57140E-023  5.39550E-023
  4.59180E-023  3.43404E-023  2.25672E-023  1.30305E-023  6.60990E-024  2.94492E-024
  1.15191E-024  3.95313E-025  1.18907E-025  3.13074E-026  7.20930E-027  1.45640E-027
  2.63230E-028  4.57229E-029  8.97246E-030  2.25927E-030  6.57735E-031  1.86829E-031
  4.77178E-032  1.07023E-032  2.10001E-033  3.59459E-034  5.41366E-035
  0.00000E+000  0.00000E+000  0.00000E+000  0.00000E+000  4.86151E-042  1.53656E-041
  4.26799E-041  1.04181E-040  2.23486E-040  6.69147E-040  1.18897E-039  1.87416E-039
  2.62256E-039  3.25962E-039  3.59999E-039  3.53355E-039  4.51680E-039  1.10473E-038
  9.39297E-038  1.29821E-036  1.80413E-035  2.27205E-034  2.53512E-033  2.49849E-032
  2.16848E-031  1.65590E-030  1.11195E-029  6.56475E-029  3.40694E-028  1.55411E-027
  6.23076E-027  2.19548E-026  6.79889E-026  1.85037E-025  4.42575E-025  9.30296E-025
  1.71854E-024  2.78997E-024  3.98053E-024  4.99092E-024  5.49941E-024  5.32527E-024
  4.53159E-024  3.38867E-024  2.22668E-024  1.28558E-024  6.52066E-025  2.90491E-025
  1.13618E-025  3.89902E-026  1.17279E-026  3.08791E-027  7.10979E-028  1.43503E-028
  2.58396E-029  4.43484E-030  8.48959E-031  2.08469E-031  5.99988E-032  1.70008E-032
  4.34255E-033  9.75027E-034  1.90856E-034  3.28134E-035  4.94273E-036
  0.00000E+000  0.00000E+000  0.00000E+000  0.00000E+000  0.00000E+000  0.00000E+000
  0.00000E+000  0.00000E+000  0.00000E+000  8.18170E-042  1.35547E-041  1.97347E-041
  2.52502E-041  2.83917E-041  2.80551E-041  2.43628E-041  4.72092E-041  3.91828E-040
  6.80710E-039  1.07026E-037  1.53890E-036  1.95657E-035  2.19378E-034  2.16381E-033
  1.87983E-032  1.43626E-031  9.64807E-031  5.69734E-030  2.95712E-029  1.34900E-028
  5.40857E-028  1.90577E-027  5.90162E-027  1.60612E-026  3.84139E-026  8.07426E-026
  1.49148E-025  2.42121E-025  3.45420E-025  4.33070E-025  4.77159E-025  4.62016E-025
  3.93128E-025  2.93955E-025  1.93142E-025  1.11503E-025  5.65526E-026  2.51925E-026
  9.85317E-027  3.38133E-027  1.01713E-027  2.67835E-028  6.16698E-029  1.24401E-029
  2.23306E-030  3.79142E-031  7.08633E-032  1.69525E-032  4.81664E-033  1.35995E-033
  3.46272E-034  7.78613E-035  1.53066E-035  2.63233E-036  3.96580E-037
  0.00000E+000  0.00000E+000  0.00000E+000  0.00000E+000  0.00000E+000  0.00000E+000
  0.00000E+000  0.00000E+000  0.00000E+000  0.00000E+000  0.00000E+000  0.00000E+000
  0.00000E+000  0.00000E+000  0.00000E+000  0.00000E+000  0.00000E+000  2.50800E-041
  4.73913E-040  7.86978E-039  1.16514E-037  1.48592E-036  1.66904E-035  1.64971E-034
  1.43412E-033  1.09516E-032  7.35846E-032  4.34582E-031  2.25582E-030  1.02912E-029
  4.12614E-029  1.45389E-028  4.50221E-028  1.22524E-027  2.93035E-027  6.15912E-027
  1.13767E-026  1.84677E-026  2.63455E-026  3.30290E-026  3.63896E-026  3.52329E-026
  2.99779E-026  2.24142E-026  1.47264E-026  8.50131E-027  4.31155E-027  1.92062E-027
  7.51184E-028  2.57796E-028  7.75555E-029  2.04257E-029  4.70373E-030  9.48509E-031
  1.69822E-031  2.85542E-032  5.21577E-033  1.21463E-033  3.38495E-034  9.53784E-035
  2.43884E-035  5.48549E-036  1.07878E-036  1.85574E-037  2.81614E-038
  0.00000E+000  0.00000E+000  0.00000E+000  0.00000E+000  0.00000E+000  0.00000E+000
  0.00000E+000  0.00000E+000  0.00000E+000  0.00000E+000  0.00000E+000  0.00000E+000
  0.00000E+000  0.00000E+000  0.00000E+000  0.00000E+000  0.00000E+000  0.00000E+000
  3.17729E-041  5.27619E-040  7.69977E-039  9.87481E-038  1.11697E-036  1.10480E-035
  9.60827E-035  7.34585E-034  4.93267E-033  2.91344E-032  1.51238E-031  6.89975E-031
  2.76640E-030  9.74769E-030  3.01850E-029  8.21449E-029  1.96458E-028  4.12912E-028
  7.62678E-028  1.23801E-027  1.76605E-027  2.21398E-027  2.43916E-027  2.36153E-027
  2.00922E-027  1.50222E-027  9.86935E-028  5.69722E-028  2.88935E-028  1.28708E-028
  5.03408E-029  1.72775E-029  5.19846E-030  1.36940E-030  3.15422E-031  6.35936E-032
  1.13613E-032  1.89363E-033  3.36833E-034  7.63222E-035  2.10710E-035  5.90789E-036
  1.50952E-036  3.39618E-037  6.68148E-038  1.16418E-038  1.74549E-039
  0.00000E+000  0.00000E+000  0.00000E+000  0.00000E+000  0.00000E+000  0.00000E+000
  0.00000E+000  0.00000E+000  0.00000E+000  0.00000E+000  0.00000E+000  0.00000E+000
  0.00000E+000  0.00000E+000  0.00000E+000  0.00000E+000  0.00000E+000  0.00000E+000
  0.00000E+000  3.10865E-041  4.53659E-040  5.81809E-039  6.55729E-038  6.49475E-037
  5.65845E-036  4.32683E-035  2.90799E-034  1.71769E-033  8.91100E-033  4.06542E-032
  1.63001E-031  5.74349E-031  1.77853E-030  4.84000E-030  1.15752E-029  2.43280E-029
  4.49348E-029  7.29381E-029  1.04045E-028  1.30431E-028  1.43692E-028  1.39115E-028
  1.18357E-028  8.84884E-029  5.81341E-029  3.35580E-029  1.70188E-029  7.58119E-030
  2.96529E-030  1.01780E-030  3.06284E-031  8.07022E-032  1.85937E-032  3.74880E-033
  6.68403E-034  1.10293E-034  1.92908E-035  4.25010E-036  1.15347E-036  3.21643E-037
  8.21089E-038  1.84777E-038  3.71684E-039  6.34128E-040  9.50766E-041
  0.00000E+000  0.00000E+000  0.00000E+000  0.00000E+000  0.00000E+000  0.00000E+000
  0.00000E+000  0.00000E+000  0.00000E+000  0.00000E+000  0.00000E+000  0.00000E+000
  0.00000E+000  0.00000E+000  0.00000E+000  0.00000E+000  0.00000E+000  0.00000E+000
  0.00000E+000  0.00000E+000  2.34895E-041  3.01249E-040  3.39523E-039  3.36285E-038
  2.92711E-037  2.23905E-036  1.50516E-035  8.89188E-035  4.61635E-034  2.10631E-033
  8.44039E-033  2.97405E-032  9.20938E-032  2.50617E-031  5.99360E-031  1.25968E-030
  2.32664E-030  3.77654E-030  5.38707E-030  6.75313E-030  7.43959E-030  7.20247E-030
  6.12767E-030  4.58122E-030  3.00969E-030  1.73735E-030  8.81099E-031  3.92507E-031
  1.53534E-031  5.27051E-032  1.58635E-032  4.18105E-033  9.63631E-034  1.94094E-034
  3.45556E-035  5.67173E-036  9.72778E-037  2.08359E-037  5.55316E-038  1.53916E-038
  3.92497E-039  9.16460E-040  1.77919E-040  3.03548E-041  0.00000E+000
  0.00000E+000  0.00000E+000  0.00000E+000  0.00000E+000  0.00000E+000  0.00000E+000
  0.00000E+000  0.00000E+000  0.00000E+000  0.00000E+000  0.00000E+000  0.00000E+000
  0.00000E+000  0.00000E+000  0.00000E+000  0.00000E+000  0.00000E+000  0.00000E+000
  0.00000E+000  0.00000E+000  0.00000E+000  1.37077E-041  1.54493E-040  1.53019E-039
  1.33192E-038  1.01883E-037  6.84889E-037  4.04606E-036  2.10057E-035  9.58376E-035
  3.84262E-034  1.35398E-033  4.19075E-033  1.14044E-032  2.72738E-032  5.73211E-032
  1.05872E-031  1.71845E-031  2.45126E-031  3.07281E-031  3.38511E-031  3.27716E-031
  2.78807E-031  2.08441E-031  1.36936E-031  7.90462E-032  4.00886E-032  1.78588E-032
  6.98607E-033  2.39842E-033  7.21714E-034  1.90257E-034  4.38620E-035  8.84405E-036
  1.57277E-036  2.56529E-037  4.31898E-038  8.99335E-039  2.35135E-039  6.47402E-040
  1.74518E-040  3.85529E-041  0.00000E+000  0.00000E+000  0.00000E+000
  0.00000E+000  0.00000E+000  0.00000E+000  0.00000E+000  0.00000E+000  0.00000E+000
  0.00000E+000  0.00000E+000  0.00000E+000  0.00000E+000  0.00000E+000  0.00000E+000
  0.00000E+000  0.00000E+000  0.00000E+000  0.00000E+000  0.00000E+000  0.00000E+000
  0.00000E+000  0.00000E+000  0.00000E+000  0.00000E+000  0.00000E+000  6.11896E-041
  5.32610E-040  4.07412E-039  2.73875E-038  1.61795E-037  8.39980E-037  3.83237E-036
  1.53660E-035  5.41434E-035  1.67658E-034  4.56244E-034  1.09110E-033  2.29310E-033
  4.23521E-033  6.87201E-033  9.80247E-033  1.22876E-032  1.35363E-032  1.31045E-032
  1.11486E-032  8.33483E-033  5.47557E-033  3.16075E-033  1.60293E-033  7.14063E-034
  2.79330E-034  9.59027E-035  2.88740E-035  7.61397E-036  1.75600E-036  3.54151E-037
  6.29190E-038  1.02043E-038  1.68821E-039  3.41782E-040  8.75719E-041  2.56658E-041
  0.00000E+000  0.00000E+000  0.00000E+000  0.00000E+000  0.00000E+000
  0.00000E+000  0.00000E+000  0.00000E+000  0.00000E+000  0.00000E+000  0.00000E+000
  0.00000E+000  0.00000E+000  0.00000E+000  0.00000E+000  0.00000E+000  0.00000E+000
  0.00000E+000  0.00000E+000  0.00000E+000  0.00000E+000  0.00000E+000  0.00000E+000
  0.00000E+000  0.00000E+000  0.00000E+000  0.00000E+000  0.00000E+000  0.00000E+000
  1.87169E-041  1.43172E-040  9.62448E-040  5.68577E-039  2.95185E-038  1.34677E-037
  5.39989E-037  1.90270E-036  5.89182E-036  1.60333E-035  3.83432E-035  8.05838E-035
  1.48833E-034  2.41572E-034  3.44577E-034  4.31936E-034  4.75824E-034  4.60645E-034
  3.91845E-034  2.92936E-034  1.92437E-034  1.11079E-034  5.63333E-035  2.50959E-035
  9.81781E-036  3.37115E-036  1.01516E-036  2.67772E-037  6.17791E-038  1.24629E-038
  2.21240E-039  3.56968E-040  5.80924E-041  0.00000E+000  0.00000E+000  0.00000E+000
  0.00000E+000  0.00000E+000  0.00000E+000  0.00000E+000  0.00000E+000
  0.00000E+000  0.00000E+000  0.00000E+000  0.00000E+000  0.00000E+000  0.00000E+000
  0.00000E+000  0.00000E+000  0.00000E+000  0.00000E+000  0.00000E+000  0.00000E+000
  0.00000E+000  0.00000E+000  0.00000E+000  0.00000E+000  0.00000E+000  0.00000E+000
  0.00000E+000  0.00000E+000  0.00000E+000  0.00000E+000  0.00000E+000  0.00000E+000
  0.00000E+000  0.00000E+000  2.97232E-041  1.75593E-040  9.11618E-040  4.15922E-039
  1.66765E-038  5.87610E-038  1.81957E-037  4.95155E-037  1.18415E-036  2.48866E-036
  4.59641E-036  7.46046E-036  1.06416E-035  1.33395E-035  1.46949E-035  1.42261E-035
  1.21032E-035  9.04912E-036  5.94575E-036  3.43321E-036  1.74216E-036  7.75108E-037
  3.03251E-037  1.04139E-037  3.13654E-038  8.44166E-039  1.97322E-039  4.05339E-040
  7.31734E-041  1.16087E-041  0.00000E+000  0.00000E+000  0.00000E+000  0.00000E+000
  0.00000E+000  0.00000E+000  0.00000E+000  0.00000E+000  0.00000E+000
  0.00000E+000  0.00000E+000  0.00000E+000  0.00000E+000  0.00000E+000  0.00000E+000
  0.00000E+000  0.00000E+000  0.00000E+000  0.00000E+000  0.00000E+000  0.00000E+000
  0.00000E+000  0.00000E+000  0.00000E+000  0.00000E+000  0.00000E+000  0.00000E+000
  0.00000E+000  0.00000E+000  0.00000E+000  0.00000E+000  0.00000E+000  0.00000E+000
  0.00000E+000  0.00000E+000  0.00000E+000  0.00000E+000  2.47415E-041  1.12882E-040
  4.52602E-040  1.59478E-039  4.93834E-039  1.34386E-038  3.21380E-038  6.75427E-038
  1.24747E-037  2.02478E-037  2.88814E-037  3.62035E-037  3.98821E-037  3.86098E-037
  3.28482E-037  2.45594E-037  1.61369E-037  9.31780E-038  4.72825E-038  2.10854E-038
  8.26335E-039  2.84593E-039  8.61361E-040  2.29108E-040  5.35536E-041  1.10010E-041
  0.00000E+000  0.00000E+000  0.00000E+000  0.00000E+000  0.00000E+000  0.00000E+000
  0.00000E+000  0.00000E+000  0.00000E+000  0.00000E+000  0.00000E+000
  0.00000E+000  0.00000E+000  5.95497E-040  5.65603E-039  4.72104E-038  3.46304E-037
  2.23239E-036  1.26467E-035  6.29616E-035  2.75467E-034  1.05915E-033  3.57879E-033
  1.06266E-032  2.77232E-032  6.35509E-032  1.27993E-031  2.26443E-031  3.51809E-031
  4.79722E-031  5.73568E-031  6.00249E-031  5.48125E-031  4.34277E-031  2.95420E-031
  1.69106E-031  7.81672E-032  2.65247E-032  5.02344E-033  4.81693E-034  2.21688E-033
  4.30905E-033  4.82587E-033  4.01594E-033  2.70857E-033  1.54066E-033  7.53140E-034
  3.19604E-034  1.18380E-034  3.83451E-035  1.09229E-035  2.70815E-036  5.84924E-037
  1.08457E-037  1.66702E-038  2.05820E-039  3.76746E-040  4.04844E-040  3.07370E-040
  2.05083E-040  1.20252E-040  6.19649E-041  2.80604E-041  0.00000E+000  0.00000E+000
  0.00000E+000  0.00000E+000  0.00000E+000  0.00000E+000  0.00000E+000  0.00000E+000
  0.00000E+000  0.00000E+000  0.00000E+000  0.00000E+000  0.00000E+000
  1.45879E-040  1.79406E-039  1.93899E-038  1.84166E-037  1.53722E-036  1.12760E-035
  7.26887E-035  4.11788E-034  2.05009E-033  8.97424E-033  3.45028E-032  1.16559E-031
  3.46046E-031  9.02769E-031  2.06942E-030  4.16785E-030  7.37382E-030  1.14568E-029
  1.56243E-029  1.86855E-029  1.95644E-029  1.78820E-029  1.41922E-029  9.68527E-030
  5.57810E-030  2.61029E-030  9.10468E-031  1.86004E-031  1.50933E-032  5.57280E-032
  1.17210E-031  1.35215E-031  1.13896E-031  7.72658E-032  4.40962E-032  2.15940E-032
  9.16985E-033  3.39769E-033  1.10146E-033  3.12763E-034  7.77324E-035  1.68603E-035
  3.14311E-036  4.89307E-037  6.09605E-038  9.12811E-039  6.06420E-039  5.52993E-039
  4.27403E-039  2.50610E-039  1.29138E-039  5.84792E-040  2.32725E-040  8.13914E-041
  2.50154E-041  0.00000E+000  0.00000E+000  0.00000E+000  0.00000E+000  0.00000E+000
  0.00000E+000  0.00000E+000  0.00000E+000  0.00000E+000  0.00000E+000
  4.17429E-039  5.13367E-038  5.54839E-037  5.26986E-036  4.39871E-035  3.22660E-034
  2.07997E-033  1.17927E-032  5.87077E-032  2.56839E-031  9.87382E-031  3.33579E-030
  9.90327E-030  2.58352E-029  5.92212E-029  1.19271E-028  2.11017E-028  3.27872E-028
  4.47184E-028  5.34919E-028  5.60330E-028  5.12578E-028  4.07455E-028  2.78889E-028
  1.61533E-028  7.64498E-029  2.73391E-029  5.97175E-030  4.73657E-031  1.21292E-030
  2.78835E-030  3.31898E-030  2.83424E-030  1.93674E-030  1.10900E-030  5.44066E-031
  2.31288E-031  8.57501E-032  2.78093E-032  7.89824E-033  1.96446E-033  4.26327E-034
  7.99505E-035  1.25881E-035  1.59048E-036  2.05797E-037  1.08161E-037  9.89562E-038
  7.33211E-038  4.58985E-038  2.36512E-038  1.07103E-038  4.26230E-039  1.49066E-039
  4.58150E-040  1.23746E-040  2.93728E-041  0.00000E+000  0.00000E+000  0.00000E+000
  0.00000E+000  0.00000E+000  0.00000E+000  0.00000E+000  0.00000E+000
  1.04970E-037  1.29096E-036  1.39525E-035  1.32521E-034  1.10614E-033  8.12270E-033
  5.23605E-032  2.96619E-031  1.47662E-030  6.45988E-030  2.48346E-029  8.39000E-029
  2.49076E-028  6.49762E-028  1.48939E-027  2.99955E-027  5.30682E-027  8.24577E-027
  1.12473E-026  1.34565E-026  1.41013E-026  1.29095E-026  1.02769E-026  7.05346E-027
  4.10682E-027  1.96399E-027  7.18430E-028  1.66500E-028  1.41653E-029  2.28263E-029
  5.79832E-029  7.14432E-029  6.19200E-029  4.26201E-029  2.44972E-029  1.20428E-029
  5.12603E-030  1.90139E-030  6.16896E-031  1.75309E-031  4.36302E-032  9.48156E-033
  1.78388E-033  2.83905E-034  3.64538E-035  4.28991E-036  1.71444E-036  1.55168E-036
  1.16714E-036  7.18072E-037  3.80669E-037  1.72384E-037  6.86022E-038  2.39924E-038
  7.37397E-039  1.99170E-039  4.72758E-040  9.86162E-041  0.00000E+000  0.00000E+000
  0.00000E+000  0.00000E+000  0.00000E+000  0.00000E+000  0.00000E+000
  2.31976E-036  2.85292E-035  3.08339E-034  2.92845E-033  2.44778E-032  1.79556E-031
  1.15747E-030  6.55693E-030  3.26417E-029  1.42798E-028  5.48969E-028  1.85456E-027
  5.50553E-027  1.43617E-026  3.29189E-026  6.62946E-026  1.17286E-025  1.82240E-025
  2.48590E-025  2.97465E-025  3.11826E-025  2.85669E-025  2.27716E-025  1.56687E-025
  9.16713E-026  4.42616E-026  1.65279E-026  4.03701E-027  3.84249E-028  3.71214E-028
  1.05337E-027  1.34842E-027  1.18760E-027  8.23809E-028  4.75422E-028  2.34225E-028
  9.98177E-029  3.70546E-029  1.20268E-029  3.41875E-030  8.51342E-031  1.85285E-031
  3.49733E-032  5.61198E-033  7.32889E-034  8.17461E-035  2.43657E-035  2.13222E-035
  1.62982E-035  1.01073E-035  5.31903E-036  2.43828E-036  9.70343E-037  3.39360E-037
  1.04301E-037  2.81716E-038  6.68693E-039  1.39488E-039  2.55704E-040  4.11940E-041
  0.00000E+000  0.00000E+000  0.00000E+000  0.00000E+000  0.00000E+000
  4.50388E-035  5.53958E-034  5.99752E-033  5.69698E-032  4.75552E-031  3.48844E-030
  2.24876E-029  1.27390E-028  6.34163E-028  2.77425E-027  1.06650E-026  3.60284E-026
  1.06951E-025  2.78982E-025  6.39431E-025  1.28767E-024  2.27801E-024  3.53952E-024
  4.82832E-024  5.77829E-024  6.05902E-024  5.55418E-024  4.43278E-024  3.05719E-024
  1.79662E-024  8.75136E-025  3.32974E-025  8.52209E-026  9.17257E-027  5.22411E-027
  1.67070E-026  2.23112E-026  1.99953E-026  1.39862E-026  8.10617E-027  4.00286E-027
  1.70803E-027  6.34512E-028  2.06033E-028  5.85913E-029  1.45971E-029  3.18054E-030
  6.02206E-031  9.73626E-032  1.29110E-032  1.40564E-033  3.14110E-034  2.57326E-034
  2.00192E-034  1.25464E-034  6.63966E-035  3.04292E-035  1.22242E-035  4.30118E-036
  1.33366E-036  3.64878E-037  8.82483E-038  1.73387E-038  3.17848E-039  5.12053E-040
  7.24944E-041  0.00000E+000  0.00000E+000  0.00000E+000  0.00000E+000
  7.68572E-034  9.47284E-033  1.02400E-031  9.72723E-031  8.11996E-030  5.95643E-029
  3.83976E-028  2.17520E-027  1.08284E-026  4.73701E-026  1.82100E-025  6.15147E-025
  1.82600E-024  4.76287E-024  1.09159E-023  2.19809E-023  3.88838E-023  6.04140E-023
  8.24113E-023  9.86333E-023  1.03450E-022  9.48811E-023  7.58067E-023  5.23930E-023
  3.09162E-023  1.51817E-023  5.87591E-024  1.56787E-024  1.90009E-025  6.39997E-026
  2.31176E-025  3.23572E-025  2.95511E-025  2.08554E-025  1.21429E-025  6.01087E-026
  2.56828E-026  9.54802E-027  3.10175E-027  8.82375E-028  2.19939E-028  4.79688E-029
  9.10496E-030  1.48107E-030  1.99106E-031  2.15179E-032  3.71669E-033  2.74767E-033
  2.17916E-033  1.38371E-033  7.37446E-034  3.33242E-034  1.33843E-034  4.71663E-035
  1.46505E-035  4.01857E-036  9.75585E-037  2.10319E-037  4.04602E-038  5.59358E-039
  7.91916E-040  9.85285E-041  0.00000E+000  0.00000E+000  0.00000E+000
  1.15531E-032  1.42134E-031  1.53656E-030  1.45964E-029  1.21852E-028  8.93895E-028
  5.76252E-027  3.26445E-026  1.62508E-025  7.10897E-025  2.73276E-024  9.23108E-024
  2.74002E-023  7.14649E-023  1.63777E-022  3.29762E-022  5.83296E-022  9.06205E-022
  1.23611E-021  1.47948E-021  1.55200E-021  1.42410E-021  1.13890E-021  7.88652E-022
  4.67118E-022  2.31092E-022  9.08453E-023  2.51606E-023  3.39862E-024  6.92890E-025
  2.78844E-024  4.11229E-024  3.83341E-024  2.73136E-024  1.59806E-024  7.93108E-025
  3.39353E-025  1.26259E-025  4.10354E-026  1.16776E-026  2.91191E-027  6.35613E-028
  1.20900E-028  1.97796E-029  2.69449E-030  2.93209E-031  4.06992E-032  2.55517E-032
  2.05514E-032  1.32144E-032  7.08238E-033  3.27083E-033  1.31994E-033  4.68206E-034
  1.41927E-034  3.89582E-035  9.50084E-036  2.06190E-036  4.00547E-037  7.02364E-038
  1.12455E-038  9.45866E-040  1.03420E-040  0.00000E+000  0.00000E+000
  1.52321E-031  1.87409E-030  2.02627E-029  1.92509E-028  1.60717E-027  1.17906E-026
  7.60103E-026  4.30600E-025  2.14358E-024  9.37701E-024  3.60450E-023  1.21752E-022
  3.61370E-022  9.42450E-022  2.15962E-021  4.34793E-021  7.68995E-021  1.19458E-020
  1.62935E-020  1.95011E-020  2.04593E-020  1.87800E-020  1.50317E-020  1.04269E-020
  6.19699E-021  3.08667E-021  1.23075E-021  3.52442E-022  5.24497E-023  6.83219E-024
  2.92933E-023  4.57902E-023  4.36449E-023  3.14174E-023  1.84768E-023  9.19507E-024
  3.94022E-024  1.46721E-024  4.77084E-025  1.35810E-025  3.38785E-026  7.40049E-027
  1.41027E-027  2.31851E-028  3.19580E-029  3.52313E-030  4.14919E-031  2.09518E-031
  1.69891E-031  1.10796E-031  5.97736E-032  2.76960E-032  1.12028E-032  3.98343E-033
  1.24973E-033  3.47049E-034  8.17858E-035  1.78400E-035  3.50641E-036  6.25292E-037
  1.02496E-037  1.56831E-038  2.27382E-039  8.38373E-041  0.00000E+000
  1.76453E-030  2.17173E-029  2.34847E-028  2.23148E-027  1.86312E-026  1.36691E-025
  8.81242E-025  4.99236E-024  2.48526E-023  1.08715E-022  4.17886E-022  1.41146E-021
  4.18901E-021  1.09239E-020  2.50294E-020  5.03850E-020  8.91009E-020  1.38393E-019
  1.88738E-019  2.25877E-019  2.36987E-019  2.17595E-019  1.74288E-019  1.21082E-019
  7.21852E-020  3.61785E-020  1.46131E-020  4.31190E-021  6.99038E-022  6.42162E-023
  2.67763E-022  4.46626E-022  4.36111E-022  3.17384E-022  1.87682E-022  9.36711E-023
  4.02023E-023  1.49829E-023  4.87435E-024  1.38803E-024  3.46370E-025  7.57107E-026
  1.44507E-026  2.38567E-027  3.32274E-028  3.72147E-029  3.92234E-030  1.52248E-030
  1.23084E-030  8.15475E-031  4.43311E-031  2.06201E-031  8.36360E-032  2.98236E-032
  9.39070E-033  2.62094E-033  6.50844E-034  1.44683E-034  2.71753E-035  4.94343E-036
  8.32609E-037  1.31896E-037  1.99109E-038  2.88061E-039  3.97686E-040
  1.79628E-029  2.21158E-028  2.39216E-027  2.27338E-026  1.89835E-025  1.39288E-024
  8.98035E-024  5.08767E-023  2.53273E-022  1.10791E-021  4.25848E-021  1.43827E-020
  4.26823E-020  1.11293E-019  2.54968E-019  5.13179E-019  9.07350E-019  1.40906E-018
  1.92132E-018  2.29909E-018  2.41210E-018  2.21511E-018  1.77526E-018  1.23496E-018
  7.38289E-019  3.72114E-019  1.52079E-019  4.60979E-020  8.05808E-021  5.99791E-022
  2.12757E-021  3.81506E-021  3.82429E-021  2.81591E-021  1.67486E-021  8.38464E-022
  3.60449E-022  1.34457E-022  4.37648E-023  1.24667E-023  3.11195E-024  6.80602E-025
  1.30083E-025  2.15524E-026  3.02918E-027  3.44940E-028  3.40355E-029  9.88075E-030
  7.81457E-030  5.26768E-030  2.88910E-030  1.34991E-030  5.49299E-031  1.96533E-031
  6.21508E-032  1.74468E-032  4.36992E-033  9.83103E-034  2.00539E-034  3.47648E-035
  6.03888E-036  9.93511E-037  1.56373E-037  2.35676E-038  3.37182E-039
  1.60656E-028  1.97902E-027  2.14137E-026  2.03557E-025  1.70008E-024  1.24756E-023
  8.04414E-023  4.55751E-022  2.26886E-021  9.92472E-021  3.81466E-020  1.28829E-019
  3.82279E-019  9.96662E-019  2.28295E-018  4.59411E-018  8.12114E-018  1.26088E-017
  1.71887E-017  2.05643E-017  2.15726E-017  1.98122E-017  1.58850E-017  1.10629E-017
  6.62994E-018  3.35869E-018  1.38736E-018  4.30828E-019  8.04678E-020  5.59260E-021
  1.46814E-020  2.85331E-020  2.94292E-020  2.19417E-020  1.31310E-020  6.59467E-021
  2.83988E-021  1.06035E-021  3.45319E-022  9.83993E-023  2.45699E-023  5.37622E-024
  1.02875E-024  1.70971E-025  2.42204E-026  2.80294E-027  2.67743E-028  5.78724E-029
  4.34895E-029  2.98576E-029  1.65446E-029  7.77127E-030  3.17426E-030  1.14024E-030
  3.62434E-031  1.02464E-031  2.59204E-032  5.91475E-033  1.23042E-033  2.36472E-034
  4.24633E-035  6.70916E-036  1.10124E-036  1.72540E-037  2.54932E-038
  1.26214E-027  1.55594E-026  1.68449E-025  1.60186E-024  1.33820E-023  9.82187E-023
  6.33384E-022  3.58880E-021  1.78668E-020  7.81554E-020  3.00388E-019  1.01440E-018
  3.00976E-018  7.84581E-018  1.79684E-017  3.61508E-017  6.38888E-017  9.91652E-017
  1.35146E-016  1.61643E-016  1.69533E-016  1.55691E-016  1.24865E-016  8.70396E-017
  5.22746E-017  2.66030E-017  1.10951E-017  3.52114E-018  6.97126E-019  5.01682E-020
  8.79221E-020  1.86807E-019  1.98731E-019  1.50154E-019  9.04440E-020  4.55759E-020
  1.96618E-020  7.34846E-021  2.39446E-021  6.82532E-022  1.70473E-022  3.73180E-023
  7.14806E-024  1.19108E-024  1.69890E-025  1.99593E-026  1.88778E-027  3.09714E-028
  2.12272E-028  1.48468E-028  8.32466E-029  3.93451E-029  1.61428E-029  5.82604E-030
  1.86311E-030  5.31170E-031  1.35974E-031  3.15477E-032  6.71342E-033  1.32902E-033
  2.48155E-034  4.40100E-035  6.94893E-036  1.12854E-036  1.71567E-037
  8.70709E-027  1.07461E-025  1.16430E-024  1.10779E-023  9.25810E-023  6.79694E-022
  4.38396E-021  2.48429E-020  1.23688E-019  5.41064E-019  2.07951E-018  7.02193E-018
  2.08319E-017  5.42956E-017  1.24321E-016  2.50060E-016  4.41794E-016  6.85501E-016
  9.33890E-016  1.11658E-015  1.17072E-015  1.07494E-015  8.62209E-016  6.01442E-016
  3.61876E-016  1.84908E-016  7.77890E-017  2.51731E-017  5.24632E-018  4.12923E-019
  4.56904E-019  1.07041E-018  1.17762E-018  9.02457E-019  5.47309E-019  2.76767E-019
  1.19623E-019  4.47537E-020  1.45910E-020  4.16050E-021  1.03943E-021  2.27626E-022
  4.36381E-023  7.28776E-024  1.04564E-024  1.24541E-025  1.18254E-026  1.53192E-027
  9.09926E-028  6.47514E-028  3.68027E-028  1.75204E-028  7.22629E-029  2.62254E-029
  8.44719E-030  2.43242E-030  6.31454E-031  1.49372E-031  3.26249E-032  6.67400E-033
  1.29456E-033  2.39553E-034  3.92411E-035  6.58324E-036  1.02597E-036
  5.27200E-026  6.51751E-025  7.06968E-024  6.73199E-023  5.62928E-022  4.13443E-021
  2.66740E-020  1.51183E-019  7.52792E-019  3.29317E-018  1.26567E-017  4.27351E-017
  1.26766E-016  3.30339E-016  7.56198E-016  1.52057E-015  2.68552E-015  4.16525E-015
  5.67200E-015  6.77849E-015  7.10413E-015  6.52086E-015  5.23005E-015  3.64997E-015
  2.19940E-015  1.12781E-015  4.78143E-016  1.57457E-016  3.43344E-017  3.01467E-018
  2.06264E-018  5.36713E-018  6.12349E-018  4.76375E-018  2.90981E-018  1.47685E-018
  6.39556E-019  2.39524E-019  7.81366E-020  2.22876E-020  5.56956E-021  1.22009E-021
  2.34076E-022  3.91670E-023  5.64822E-024  6.81020E-025  6.54193E-026  7.04955E-027
  3.43370E-027  2.47646E-027  1.42949E-027  6.86297E-028  2.84819E-028  1.04047E-028
  3.38005E-029  9.84866E-030  2.59914E-030  6.28809E-031  1.41428E-031  2.99814E-032
  6.04935E-033  1.16406E-033  2.11909E-034  3.41874E-035  5.44275E-036
  2.79959E-025  3.46960E-024  3.77001E-023  3.59420E-022  3.00795E-021  2.21047E-020
  1.42669E-019  8.08838E-019  4.02816E-018  1.76231E-017  6.77314E-017  2.28680E-016
  6.78249E-016  1.76709E-015  4.04404E-015  8.12899E-015  1.43509E-014  2.22477E-014
  3.02796E-014  3.61660E-014  3.78824E-014  3.47557E-014  2.78688E-014  1.94535E-014
  1.17359E-014  6.03610E-015  2.57666E-015  8.61855E-016  1.95584E-016  1.91776E-017
  8.11727E-018  2.35467E-017  2.79426E-017  2.20863E-017  1.35921E-017  6.92479E-018
  3.00483E-018  1.12657E-018  3.67722E-019  1.04924E-019  2.62262E-020  5.74695E-021
  1.10325E-021  1.84904E-022  2.67810E-023  3.26413E-024  3.18393E-025  3.01468E-026
  1.14528E-026  8.30406E-027  4.87832E-027  2.36534E-027  9.88740E-028  3.64015E-028
  1.19454E-028  3.52943E-029  9.49526E-030  2.35706E-030  5.47667E-031  1.20581E-031
  2.53170E-032  5.05754E-033  9.51918E-034  1.66341E-034  2.55775E-035
  1.30241E-024  1.62003E-023  1.76475E-022  1.68540E-021  1.41221E-020  1.03868E-019
  6.70786E-019  3.80442E-018  1.89516E-017  8.29241E-017  3.18719E-016  1.07603E-015
  3.19100E-015  8.31190E-015  1.90163E-014  3.82099E-014  6.74238E-014  1.04466E-013
  1.42091E-013  1.69597E-013  1.77522E-013  1.62765E-013  1.30453E-013  9.10567E-014
  5.49771E-014  2.83472E-014  1.21735E-014  4.12869E-015  9.70521E-016  1.05504E-016
  2.80678E-017  9.03885E-017  1.11904E-016  8.99446E-017  5.57850E-017  2.85324E-017
  1.24063E-017  4.65650E-018  1.52083E-018  4.34090E-019  1.08528E-019  2.37878E-020
  4.56903E-021  7.66824E-022  1.11477E-022  1.37157E-023  1.36017E-024  1.18796E-025
  3.39790E-026  2.44116E-026  1.46253E-026  7.17351E-027  3.02454E-027  1.12378E-027
  3.73186E-028  1.12083E-028  3.08325E-029  7.87936E-030  1.89670E-030  4.34335E-031
  9.48317E-032  1.96195E-032  3.79967E-033  6.78699E-034  1.06341E-034
  5.29967E-024  6.62719E-023  7.24609E-022  6.93815E-021  5.82395E-020  4.28884E-019
  2.77214E-018  1.57317E-017  7.83973E-017  3.43113E-016  1.31888E-015  4.45261E-015
  1.32027E-014  3.43822E-014  7.86344E-014  1.57932E-013  2.78529E-013  4.31271E-013
  5.86162E-013  6.99063E-013  7.31099E-013  6.69767E-013  5.36435E-013  3.74312E-013
  2.26097E-013  1.16811E-013  5.04231E-014  1.73120E-014  4.19786E-015  5.00855E-016
  8.65673E-017  3.03648E-016  3.93368E-016  3.21771E-016  2.01178E-016  1.03310E-016
  4.50150E-017  1.69144E-017  5.52760E-018  1.57827E-018  3.94669E-019  8.65252E-020
  1.66265E-020  2.79365E-021  4.07393E-022  5.05330E-023  5.09329E-024  4.26041E-025
  9.04821E-026  6.29246E-026  3.85228E-026  1.91501E-026  8.15575E-027  3.06325E-027
  1.03168E-027  3.15805E-028  8.91262E-029  2.35235E-029  5.87989E-030  1.40103E-030
  3.17604E-031  6.78496E-032  1.34759E-032  2.45446E-033  4.05009E-034
  1.88218E-023  2.37145E-022  2.60691E-021  2.50556E-020  2.10873E-019  1.55574E-018
  1.00684E-017  5.71874E-017  2.85153E-016  1.24845E-015  4.79974E-015  1.62047E-014
  4.80441E-014  1.25086E-013  2.85976E-013  5.74081E-013  1.01182E-012  1.56552E-012
  2.12594E-012  2.53298E-012  2.64632E-012  2.42180E-012  1.93787E-012  1.35135E-012
  8.16302E-013  4.22348E-013  1.83106E-013  6.35450E-014  1.58363E-014  2.05227E-015
  2.44030E-016  8.93132E-016  1.21403E-015  1.01134E-015  6.37540E-016  3.28730E-016
  1.43538E-016  5.39947E-017  1.76559E-017  5.04280E-018  1.26126E-018  2.76559E-019
  5.31608E-020  8.94034E-021  1.30708E-021  1.63243E-022  1.67023E-023  1.37296E-024
  2.18655E-025  1.42290E-025  8.91552E-026  4.50133E-026  1.93975E-026  7.37896E-027
  2.52647E-027  7.90708E-028  2.29624E-028  6.27783E-029  1.63233E-029  4.04484E-030
  9.49801E-031  2.08841E-031  4.24014E-032  7.84766E-033  1.30989E-033
  5.81938E-023  7.40701E-022  8.20476E-021  7.92896E-020  6.69880E-019  4.95535E-018
  3.21298E-017  1.82727E-016  9.11917E-016  3.99474E-015  1.53628E-014  5.18731E-014
  1.53785E-013  4.00297E-013  9.14816E-013  1.83545E-012  3.23273E-012  4.99756E-012
  6.77985E-012  8.06886E-012  8.41962E-012  7.69554E-012  6.15037E-012  4.28480E-012
  2.58737E-012  1.33990E-012  5.82964E-013  2.04207E-013  5.21339E-014  7.26804E-015
  6.48639E-016  2.30250E-015  3.29082E-015  2.79321E-015  1.77558E-015  9.19277E-016
  4.02239E-016  1.51476E-016  4.95600E-017  1.41593E-017  3.54189E-018  7.76712E-019
  1.49329E-019  2.51287E-020  3.68087E-021  4.62235E-022  4.79161E-023  3.93133E-024
  4.84566E-025  2.82530E-025  1.81320E-025  9.31894E-026  4.07106E-026  1.57188E-026
  5.48618E-027  1.76104E-027  5.28128E-028  1.49895E-028  4.05454E-029  1.04342E-029
  2.53242E-030  5.71223E-031  1.18202E-031  2.21777E-032  3.73791E-033
  1.56336E-022  2.01420E-021  2.25418E-020  2.19529E-019  1.86500E-018  1.38500E-017
  9.00457E-017  5.13068E-016  2.56380E-015  1.12404E-014  4.32499E-014  1.46069E-013
  4.33043E-013  1.12697E-012  2.57450E-012  5.16235E-012  9.08533E-012  1.40319E-011
  1.90146E-011  2.26006E-011  2.35494E-011  2.14917E-011  1.71508E-011  1.19330E-011
  7.20010E-012  3.73001E-012  1.62732E-012  5.74619E-013  1.49855E-013  2.22874E-014
  1.66840E-015  5.21291E-015  7.83916E-015  6.78082E-015  4.34643E-015  2.25938E-015
  9.90642E-016  3.73451E-016  1.22250E-016  3.49350E-017  8.73937E-018  1.91639E-018
  3.68417E-019  6.20061E-020  9.09226E-021  1.14613E-021  1.20038E-022  9.90288E-024
  9.89509E-025  4.93194E-025  3.23993E-025  1.69878E-025  7.53812E-026  2.96108E-026
  1.05660E-026  3.49025E-027  1.08410E-027  3.20028E-028  9.00555E-029  2.40201E-029
  6.00054E-030  1.38465E-030  2.91590E-031  5.53472E-032  9.40521E-033
  3.65875E-022  4.75942E-021  5.39243E-020  5.30644E-019  4.54346E-018  3.39310E-017
  2.21476E-016  1.26542E-015  6.33525E-015  2.78106E-014  1.07092E-013  3.61838E-013
  1.07285E-012  2.79165E-012  6.37492E-012  1.27751E-011  2.24644E-011  3.46586E-011
  4.69065E-011  5.56707E-011  5.79128E-011  5.27593E-011  4.20274E-011  2.91928E-011
  1.75929E-011  9.11223E-012  3.98341E-012  1.41618E-012  3.76352E-013  5.93067E-014
  4.17501E-015  1.04018E-014  1.64253E-014  1.44741E-014  9.35324E-015  4.88093E-015
  2.14422E-015  8.09104E-016  2.64978E-016  7.57301E-017  1.89423E-017  4.15228E-018
  7.97816E-019  1.34185E-019  1.96690E-020  2.48256E-021  2.61590E-022  2.17094E-023
  1.84808E-024  7.56655E-025  5.07518E-025  2.71913E-025  1.22768E-025  4.91810E-026
  1.79991E-026  6.14019E-027  1.98117E-027  6.09154E-028  1.78226E-028  4.91568E-029
  1.26149E-029  2.97035E-030  6.34155E-031  1.21886E-031  2.08562E-032
  7.60319E-022  9.79718E-021  1.12102E-019  1.11698E-018  9.66493E-018  7.27521E-017
  4.77581E-016  2.73962E-015  1.37538E-014  6.04897E-014  2.33215E-013  7.88537E-013
  2.33874E-012  6.08538E-012  1.38917E-011  2.78212E-011  4.88788E-011  7.53250E-011
  1.01801E-010  1.20623E-010  1.25248E-010  1.13871E-010  9.05175E-011  6.27473E-011
  3.77517E-011  1.95392E-011  8.55256E-012  3.05816E-012  8.26540E-013  1.37295E-013
  9.99037E-015  1.84082E-014  3.03128E-014  2.71806E-014  1.76980E-014  9.26871E-015
  4.07885E-015  1.54034E-015  5.04577E-016  1.44185E-016  3.60459E-017  7.89369E-018
  1.51428E-018  2.54091E-019  3.71300E-020  4.67174E-021  4.91790E-022  4.07916E-023
  3.07892E-024  1.01124E-024  6.88923E-025  3.77107E-025  1.73421E-025  7.10359E-026
  2.67714E-026  9.47536E-027  3.18883E-027  1.02371E-027  3.11623E-028  8.88406E-029
  2.33874E-029  5.61228E-030  1.21487E-030  2.35349E-031  4.07412E-032
  1.49574E-021  1.79046E-020  2.03028E-019  2.04354E-018  1.79069E-017  1.36235E-016
  9.01494E-016  5.20116E-015  2.62167E-014  1.15621E-013  4.46587E-013  1.51170E-012
  4.48621E-012  1.16747E-011  2.66447E-011  5.33305E-011  9.36103E-011  1.44082E-010
  1.94428E-010  2.29960E-010  2.38283E-010  2.16143E-010  1.71399E-010  1.18531E-010
  7.11660E-011  3.67880E-011  1.61133E-011  5.79004E-012  1.58929E-012  2.77369E-013
  2.22765E-014  2.91943E-014  4.93751E-014  4.49368E-014  2.94540E-014  1.54729E-014
  6.81847E-015  2.57612E-015  8.43747E-016  2.40931E-016  6.01465E-017  1.31398E-017
  2.51097E-018  4.18846E-019  6.06780E-020  7.54634E-021  7.83852E-022  6.40785E-023
  4.39384E-024  1.13480E-024  7.72136E-025  4.29634E-025  2.01272E-025  8.46967E-026
  3.31438E-026  1.22983E-026  4.36260E-027  1.47536E-027  4.70346E-028  1.39245E-028
  3.77338E-029  9.24923E-030  2.03324E-030  3.98368E-031  6.92410E-032
  3.17676E-021  3.09557E-020  3.26396E-019  3.25746E-018  2.88422E-017  2.22254E-016
  1.48658E-015  8.64620E-015  4.38340E-014  1.94095E-013  7.51735E-013  2.54907E-012
  7.57244E-012  1.97145E-011  4.49900E-011  9.00042E-011  1.57841E-010  2.42637E-010
  3.26890E-010  3.85873E-010  3.98932E-010  3.60953E-010  2.85459E-010  1.96873E-010
  1.17912E-010  6.08517E-011  2.66584E-011  9.62116E-012  2.68026E-012  4.90937E-013
  4.53330E-014  4.21558E-014  7.12068E-014  6.54741E-014  4.31300E-014  2.27072E-014
  1.00140E-014  3.78277E-015  1.23773E-015  3.52734E-016  8.77578E-017  1.90655E-017
  3.61126E-018  5.94191E-019  8.43423E-020  1.01957E-020  1.02369E-021  8.16259E-023
  5.48208E-024  1.04040E-024  6.10113E-025  3.30222E-025  1.56654E-025  6.87361E-026
  2.87532E-026  1.16145E-026  4.51776E-027  1.66767E-027  5.73069E-028  1.80111E-028
  5.10783E-029  1.29466E-029  2.91726E-030  5.81771E-031  1.02459E-031
  8.06139E-021  5.77058E-020  4.96008E-019  4.60851E-018  4.04836E-017  3.15303E-016
  2.13638E-015  1.25605E-014  6.41960E-014  2.85902E-013  1.11172E-012  3.77970E-012
  1.12465E-011  2.93042E-011  6.68879E-011  1.33766E-010  2.34395E-010  3.59861E-010
  4.84009E-010  5.70165E-010  5.88038E-010  5.30609E-010  4.18403E-010  2.87701E-010
  1.71840E-010  8.85109E-011  3.87737E-011  1.40535E-011  3.97453E-012  7.65145E-013
  8.32079E-014  5.65887E-014  9.13416E-014  8.41946E-014  5.55908E-014  2.92905E-014
  1.29123E-014  4.87053E-015  1.58920E-015  4.50737E-016  1.11264E-016  2.38686E-017
  4.43159E-018  7.07054E-019  9.59226E-020  1.09334E-020  1.04997E-021  9.39919E-023
  1.15483E-023  2.59022E-024  7.90288E-025  2.69708E-025  9.62272E-026  3.49808E-026
  1.34277E-026  5.68915E-027  2.57634E-027  1.14347E-027  4.64329E-028  1.66783E-028
  5.23268E-029  1.42938E-029  3.40041E-030  7.05626E-031  1.28001E-031
  2.27206E-020  1.28431E-019  8.11279E-019  6.15705E-018  5.04293E-017  3.89934E-016
  2.67102E-015  1.59095E-014  8.21978E-014  3.69043E-013  1.44324E-012  4.92597E-012
  1.46940E-011  3.83429E-011  8.75733E-011  1.75123E-010  3.06662E-010  4.70259E-010
  6.31447E-010  7.42290E-010  7.63650E-010  6.87121E-010  5.40157E-010  3.70264E-010
  2.20524E-010  1.13361E-010  4.96641E-011  1.80874E-011  5.20128E-012  1.05671E-012
  1.37062E-013  7.21117E-014  1.04897E-013  9.57371E-014  6.30893E-014  3.31878E-014
  1.45937E-014  5.48211E-015  1.77670E-015  4.98388E-016  1.20845E-016  2.51906E-017
  4.47015E-018  6.65901E-019  8.23967E-020  8.83534E-021  1.08973E-021  2.42921E-022
  8.14208E-023  3.11864E-023  1.27081E-023  5.11415E-024  1.90221E-024  6.31069E-025
  1.83548E-025  4.63778E-026  1.02103E-026  2.04564E-027  4.28496E-028  1.11802E-028
  3.46405E-029  1.05129E-029  2.80598E-030  6.40683E-031  1.24847E-031
  6.18916E-020  3.17662E-019  1.58238E-018  8.83299E-018  5.92554E-017  4.27987E-016
  2.91265E-015  1.75425E-014  9.18233E-014  4.16729E-013  1.64282E-012  5.63875E-012
  1.68836E-011  4.41596E-011  1.00984E-010  2.02014E-010  3.53626E-010  5.41746E-010
  7.26324E-010  8.52093E-010  8.74459E-010  7.84614E-010  6.14923E-010  4.20224E-010
  2.49603E-010  1.28097E-010  5.61624E-011  2.05820E-011  6.03680E-012  1.30287E-012
  2.02249E-013  8.82765E-014  1.08757E-013  9.64952E-014  6.30399E-014  3.29712E-014
  1.44017E-014  5.35707E-015  1.70930E-015  4.67512E-016  1.08795E-016  2.12253E-017
  3.39720E-018  4.41140E-019  5.30061E-020  1.04758E-020  3.89159E-021  1.64333E-021
  7.21959E-022  3.31178E-022  1.49671E-022  6.30134E-023  2.40669E-023  8.25664E-024
  2.53028E-024  6.88319E-025  1.64877E-025  3.44479E-026  6.21849E-027  9.65190E-028
  1.30783E-028  1.67175E-029  2.40356E-030  4.33331E-031  8.52538E-032
  1.50839E-019  7.59963E-019  3.43237E-018  1.50843E-017  7.45403E-017  4.42570E-016
  2.81968E-015  1.68848E-014  8.93778E-014  4.10918E-013  1.63727E-012  5.66400E-012
  1.70520E-011  4.47598E-011  1.02575E-010  2.05405E-010  3.59603E-010  5.50555E-010
  7.37201E-010  8.63295E-010  8.83958E-010  7.91075E-010  6.18263E-010  4.21364E-010
  2.49736E-010  1.28062E-010  5.62707E-011  2.08040E-011  6.25384E-012  1.44545E-012
  2.66998E-013  1.03378E-013  1.02784E-013  8.64408E-014  5.53933E-014  2.85904E-014
  1.22990E-014  4.47352E-015  1.37713E-015  3.55119E-016  7.49889E-017  1.25359E-017
  1.67266E-018  2.73982E-019  1.09343E-019  5.51317E-020  2.56357E-020  1.19741E-020
  5.84936E-021  2.83958E-021  1.29450E-021  5.39705E-022  2.04206E-022  6.99568E-023
  2.16363E-023  6.01237E-024  1.49173E-024  3.28142E-025  6.35327E-026  1.07477E-026
  1.57726E-027  1.99564E-028  2.17260E-029  2.06429E-030  1.81008E-031
  3.20731E-019  1.62720E-018  7.20882E-018  2.86689E-017  1.11328E-016  4.88106E-016
  2.56859E-015  1.44374E-014  7.60367E-014  3.53518E-013  1.42662E-012  4.98699E-012
  1.51287E-011  3.99202E-011  9.17929E-011  1.84168E-010  3.22684E-010  4.93990E-010
  6.60931E-010  7.72913E-010  7.89967E-010  7.05464E-010  5.50144E-010  3.74214E-010
  2.21546E-010  1.13691E-010  5.01858E-011  1.87905E-011  5.82571E-012  1.45305E-012
  3.14674E-013  1.13758E-013  8.93244E-014  6.89703E-014  4.26290E-014  2.14061E-014
  8.90383E-015  3.07655E-015  8.70187E-016  1.94514E-016  3.27859E-017  4.86978E-018
  1.76238E-018  1.17339E-018  6.58644E-019  3.22144E-019  1.57533E-019  8.10878E-020
  4.18996E-020  2.04649E-020  9.17484E-021  3.74807E-021  1.39533E-021  4.73309E-022
  1.45893E-022  4.06610E-023  1.01830E-023  2.27688E-024  4.51823E-025  7.91482E-026
  1.21824E-026  1.64090E-027  1.92757E-028  1.97039E-029  1.75268E-030
  5.92318E-019  3.04004E-018  1.35578E-017  5.28308E-017  1.85177E-016  6.36772E-016
  2.48414E-015  1.16044E-014  5.75393E-014  2.66328E-013  1.08663E-012  3.84568E-012
  1.17843E-011  3.13238E-011  7.23867E-011  1.45694E-010  2.55726E-010  3.91765E-010
  5.24111E-010  6.12483E-010  6.25307E-010  5.57697E-010  4.34395E-010  2.95291E-010
  1.74931E-010  9.00525E-011  4.00710E-011  1.52702E-011  4.91620E-012  1.32924E-012
  3.30039E-013  1.15013E-013  7.17299E-014  4.90186E-014  2.84269E-014  1.34954E-014
  5.20492E-015  1.59111E-015  3.65073E-016  6.12763E-017  1.60599E-017  1.35724E-017
  1.04690E-017  6.17312E-018  3.18659E-018  1.64648E-018  8.99397E-019  4.97281E-019
  2.61053E-019  1.25793E-019  5.51847E-020  2.20877E-020  8.09177E-021  2.71435E-021
  8.31166E-022  2.31050E-022  5.79223E-023  1.30096E-023  2.60285E-024  4.61680E-025
  7.23344E-026  9.98413E-027  1.21202E-027  1.29319E-028  1.21378E-029
  9.51477E-019  4.93291E-018  2.22528E-017  8.72490E-017  2.99189E-016  9.25595E-016
  2.82706E-015  9.84892E-015  4.09083E-014  1.78869E-013  7.26835E-013  2.59941E-012
  8.05940E-012  2.16281E-011  5.03292E-011  1.01781E-010  1.79194E-010  2.75014E-010
  3.68246E-010  4.30461E-010  4.39456E-010  3.91918E-010  3.05366E-010  2.07842E-010
  1.23506E-010  6.39867E-011  2.88245E-011  1.12412E-011  3.77996E-012  1.10695E-012
  3.06863E-013  1.04774E-013  5.31388E-014  3.08888E-014  1.60268E-014  6.75878E-015
  2.18058E-015  4.96719E-016  9.99112E-017  7.72421E-017  8.73073E-017  7.00702E-017
  4.38145E-017  2.42847E-017  1.34606E-017  7.89907E-018  4.72257E-018  2.68983E-018
  1.40344E-018  6.63611E-019  2.85204E-019  1.12116E-019  4.04920E-020  1.34418E-020
  4.08739E-021  1.13164E-021  2.83256E-022  6.36624E-023  1.27721E-023  2.27669E-024
  3.59380E-025  5.01309E-026  6.17420E-027  6.71645E-028  6.46570E-029
  1.33287E-018  6.96218E-018  3.17234E-017  1.25787E-016  4.33695E-016  1.30985E-015
  3.58449E-015  9.76608E-015  3.05222E-014  1.12904E-013  4.34966E-013  1.54937E-012
  4.85000E-012  1.31573E-011  3.08906E-011  6.28801E-011  1.11216E-010  1.71223E-010
  2.29763E-010  2.69004E-010  2.75003E-010  2.45645E-010  1.91840E-010  1.31060E-010
  7.83615E-011  4.10138E-011  1.87898E-011  7.53577E-012  2.65439E-012  8.36174E-013
  2.51930E-013  8.48094E-014  3.60212E-014  1.70624E-014  7.26797E-015  2.36948E-015
  5.43522E-016  2.30130E-016  3.45253E-016  4.06788E-016  3.43475E-016  2.32714E-016
  1.40902E-016  8.49899E-017  5.42194E-017  3.54316E-017  2.21350E-017  1.26392E-017
  6.50025E-018  3.01678E-018  1.27357E-018  4.93029E-019  1.75882E-019  5.78451E-020
  1.74745E-020  4.81784E-021  1.20332E-021  2.70330E-022  5.42946E-023  9.70386E-024
  1.53838E-024  2.15944E-025  2.68289E-026  2.95323E-027  2.88795E-028
  1.63196E-018  8.56884E-018  3.93362E-017  1.57527E-016  5.49077E-016  1.66558E-015
  4.43674E-015  1.07768E-014  2.63501E-014  7.42895E-014  2.45057E-013  8.30668E-013
  2.58865E-012  7.08044E-012  1.67843E-011  3.44428E-011  6.12957E-011  9.48059E-011
  1.27679E-010  1.49948E-010  1.53763E-010  1.37839E-010  1.08151E-010  7.43720E-011
  4.48923E-011  2.38276E-011  1.11454E-011  4.61032E-012  1.69935E-012  5.69303E-013
  1.81978E-013  6.04629E-014  2.21072E-014  8.18561E-015  2.53958E-015  6.88126E-016
  6.47054E-016  1.10438E-015  1.34813E-015  1.23142E-015  9.21763E-016  6.18615E-016
  4.11065E-016  2.88018E-016  2.07639E-016  1.43677E-016  9.07494E-017  5.13222E-017
  2.59745E-017  1.18557E-017  4.92954E-018  1.88358E-018  6.64802E-019  2.16840E-019
  6.51139E-020  1.78820E-020  4.45676E-021  1.00065E-021  2.01144E-022  3.60298E-023
  5.73323E-024  8.09204E-025  1.01310E-025  1.12692E-026  1.11748E-027
  1.74951E-018  9.21780E-018  4.25337E-017  1.71593E-016  6.03962E-016  1.85114E-015
  4.94479E-015  1.16452E-014  2.52397E-014  5.58415E-014  1.42919E-013  4.20708E-013
  1.25210E-012  3.40561E-012  8.12367E-012  1.68056E-011  3.01227E-011  4.68664E-011
  6.34330E-011  7.48417E-011  7.71166E-011  6.95194E-011  5.49334E-011  3.81298E-011
  2.33063E-011  1.25825E-011  6.02280E-012  2.56987E-012  9.86494E-013  3.46783E-013
  1.15328E-013  3.78044E-014  1.22613E-014  3.65514E-015  1.22783E-015  1.41764E-015
  2.44238E-015  3.19365E-015  3.23417E-015  2.71799E-015  2.04718E-015  1.51498E-015
  1.17640E-015  9.42829E-016  7.28351E-016  5.13524E-016  3.22675E-016  1.80046E-016
  8.97578E-017  4.03838E-017  1.65753E-017  6.26248E-018  2.18959E-018  7.08875E-019
  2.11701E-019  5.79297E-020  1.44106E-020  3.23441E-021  6.50880E-022  1.16888E-022
  1.86777E-023  2.65236E-024  3.34906E-025  3.76861E-026  3.79466E-027
  1.64415E-018  8.68192E-018  4.01976E-017  1.62996E-016  5.77887E-016  1.78805E-015
  4.82200E-015  1.13615E-014  2.37495E-014  4.62954E-014  9.36729E-014  2.19003E-013
  5.75059E-013  1.49852E-012  3.54791E-012  7.36685E-012  1.32863E-011  2.07992E-011
  2.83149E-011  3.36000E-011  3.48378E-011  3.16363E-011  2.52255E-011  1.77105E-011
  1.09839E-011  6.04024E-012  2.95869E-012  1.29868E-012  5.15435E-013  1.87696E-013
  6.40283E-014  2.07721E-014  6.36880E-015  2.23394E-015  2.18840E-015  3.76412E-015
  5.42707E-015  6.21811E-015  5.95047E-015  5.08860E-015  4.23844E-015  3.67973E-015
  3.30074E-015  2.86453E-015  2.27040E-015  1.59858E-015  9.93212E-016  5.46666E-016
  2.68901E-016  1.19496E-016  4.85005E-017  1.81432E-017  6.28981E-018  2.02239E-018
  6.00914E-019  1.63893E-019  4.07061E-020  9.13680E-021  1.84167E-021  3.31828E-022
  5.32987E-023  7.62542E-024  9.72786E-025  1.10984E-025  1.13777E-026
  1.35567E-018  7.16844E-018  3.32622E-017  1.35326E-016  4.82195E-016  1.50259E-015
  4.08883E-015  9.71393E-015  2.02477E-014  3.78069E-014  6.70298E-014  1.25569E-013
  2.69443E-013  6.29855E-013  1.43246E-012  2.94469E-012  5.31422E-012  8.35232E-012
  1.14281E-011  1.36396E-011  1.42373E-011  1.30339E-011  1.04966E-011  7.46042E-012
  4.69653E-012  2.62920E-012  1.31491E-012  5.90882E-013  2.40554E-013  8.98027E-014
  3.11828E-014  1.01952E-014  3.50759E-015  2.50623E-015  4.09018E-015  6.60471E-015
  8.71332E-015  9.62743E-015  9.46192E-015  8.97354E-015  8.79485E-015  8.88894E-015
  8.71001E-015  7.80087E-015  6.19359E-015  4.31891E-015  2.64958E-015  1.44006E-015
  7.00095E-016  3.07776E-016  1.23684E-016  4.58526E-017  1.57710E-017  5.03822E-018
  1.48984E-018  4.05118E-019  1.00497E-019  2.25703E-020  4.56024E-021  8.25230E-022
  1.33428E-022  1.92686E-023  2.48953E-024  2.88820E-025  3.02455E-026
  9.81301E-019  5.19308E-018  2.41283E-017  9.83732E-017  3.51675E-016  1.10124E-015
  3.01720E-015  7.22763E-015  1.51608E-014  2.80943E-014  4.73115E-014  7.74011E-014
  1.35820E-013  2.67801E-013  5.55303E-013  1.09876E-012  1.95732E-012  3.06779E-012
  4.20378E-012  5.03604E-012  5.28563E-012  4.87424E-012  3.96189E-012  2.84808E-012
  1.81721E-012  1.03299E-012  5.25348E-013  2.40306E-013  9.96492E-014  3.79081E-014
  1.34477E-014  4.70655E-015  2.42380E-015  3.22450E-015  5.73440E-015  8.82925E-015
  1.14327E-014  1.30988E-014  1.43429E-014  1.60551E-014  1.84198E-014  2.04681E-014
  2.07887E-014  1.86908E-014  1.47103E-014  1.01331E-014  6.14076E-015  3.29994E-015
  1.58774E-015  6.91293E-016  2.75291E-016  1.01195E-016  3.45435E-017  1.09663E-017
  3.22783E-018  8.75293E-019  2.16961E-019  4.87861E-020  9.89018E-021  1.79999E-021
  2.93505E-022  4.28867E-023  5.62865E-024  6.66316E-025  7.15350E-026
  6.23813E-019  3.30270E-018  1.53569E-017  6.26914E-017  2.24577E-016  7.05488E-016
  1.94202E-015  4.68186E-015  9.89091E-015  1.83906E-014  3.05358E-014  4.70029E-014
  7.20900E-014  1.19361E-013  2.15474E-013  3.94455E-013  6.77399E-013  1.04482E-012
  1.42265E-012  1.70203E-012  1.78970E-012  1.65763E-012  1.35628E-012  9.83364E-013
  6.33825E-013  3.64350E-013  1.87483E-013  8.68172E-014  3.65228E-014  1.42045E-014
  5.30932E-015  2.28891E-015  2.04994E-015  3.59398E-015  6.42596E-015  9.89194E-015
  1.34448E-014  1.72993E-014  2.24393E-014  2.94760E-014  3.72883E-014  4.30372E-014
  4.39154E-014  3.91405E-014  3.04236E-014  2.06979E-014  1.24016E-014  6.59654E-015
  3.14404E-015  1.35666E-015  5.35588E-016  1.95255E-016  6.61511E-017  2.08689E-017
  6.11455E-018  1.65389E-018  4.09831E-019  9.23455E-020  1.88074E-020  3.44860E-021
  5.68437E-022  8.42913E-023  1.12772E-023  1.36735E-024  1.51026E-025
  3.48356E-019  1.84471E-018  8.58096E-018  3.50551E-017  1.25729E-016  3.95749E-016
  1.09273E-015  2.64603E-015  5.62174E-015  1.05082E-014  1.74307E-014  2.62309E-014
  3.75114E-014  5.46512E-014  8.53317E-014  1.39901E-013  2.25002E-013  3.34941E-013
  4.47490E-013  5.30032E-013  5.54753E-013  5.13332E-013  4.20777E-013  3.06277E-013
  1.98452E-013  1.14759E-013  5.94327E-014  2.77624E-014  1.18979E-014  4.86896E-015
  2.11051E-015  1.33920E-015  1.79656E-015  3.42459E-015  6.24919E-015  1.02541E-014
  1.58319E-014  2.42001E-014  3.67297E-014  5.30545E-014  6.96092E-014  8.06255E-014
  8.14642E-014  7.16334E-014  5.49453E-014  3.69372E-014  2.18994E-014  1.15379E-014
  5.45007E-015  2.33121E-015  9.12365E-016  3.29812E-016  1.10871E-016  3.47496E-017
  1.01345E-017  2.73489E-018  6.77905E-019  1.53230E-019  3.14030E-020  5.81454E-021
  9.71667E-022  1.46739E-022  2.00905E-023  2.50452E-024  2.85456E-025
  1.70917E-019  9.05136E-019  4.21109E-018  1.72093E-017  6.17643E-017  1.94635E-016
  5.38428E-016  1.30752E-015  2.78891E-015  5.23645E-015  8.70736E-015  1.30109E-014
  1.80116E-014  2.43129E-014  3.38271E-014  4.93561E-014  7.27313E-014  1.02346E-013
  1.32061E-013  1.53046E-013  1.57984E-013  1.44940E-013  1.18224E-013  8.58448E-014
  5.55708E-014  3.21335E-014  1.66760E-014  7.88249E-015  3.54473E-015  1.68213E-015
  1.00996E-015  9.65170E-016  1.53682E-015  3.03836E-015  5.97496E-015  1.12319E-014
  2.05081E-014  3.61925E-014  5.97206E-014  8.88865E-014  1.16598E-013  1.33384E-013
  1.32699E-013  1.14962E-013  8.70267E-014  5.78384E-014  3.39460E-014  1.77189E-014
  8.29480E-015  3.51619E-015  1.36362E-015  4.88500E-016  1.62842E-016  5.06826E-017
  1.47098E-017  3.96128E-018  9.82944E-019  2.23192E-019  4.61246E-020  8.64851E-021
  1.47042E-021  2.27056E-022  3.19421E-023  4.10799E-024  4.84156E-025
  7.36865E-020  3.90215E-019  1.81549E-018  7.42024E-018  2.66396E-017  8.39992E-017
  2.32619E-016  5.65863E-016  1.21001E-015  2.27903E-015  3.79941E-015  5.66726E-015
  7.72914E-015  1.00023E-014  1.28750E-014  1.70136E-014  2.28575E-014  2.99695E-014
  3.67943E-014  4.11860E-014  4.14766E-014  3.73739E-014  3.00808E-014  2.16186E-014
  1.38778E-014  7.97486E-015  4.14743E-015  2.03625E-015  1.06406E-015  7.11144E-016
  6.51085E-016  8.06921E-016  1.38587E-015  2.93590E-015  6.52648E-015  1.41338E-014
  2.88858E-014  5.41833E-014  9.09865E-014  1.34502E-013  1.73546E-013  1.94896E-013
  1.90581E-013  1.62637E-013  1.21532E-013  7.98648E-014  4.63997E-014  2.39882E-014
  1.11234E-014  4.66948E-015  1.79273E-015  6.35777E-016  2.09949E-016  6.48350E-017
  1.87190E-017  5.03153E-018  1.25107E-018  2.85887E-019  5.97372E-020  1.13825E-020
  1.97703E-021  3.13490E-022  4.54861E-023  6.05031E-024  7.37894E-025
  2.79169E-020  1.47825E-019  6.87721E-019  2.81081E-018  1.00920E-017  3.18302E-017
  8.81944E-017  2.14741E-016  4.59859E-016  8.67803E-016  1.44932E-015  2.16102E-015
  2.92515E-015  3.69668E-015  4.52917E-015  5.55886E-015  6.87714E-015  8.37279E-015
  9.68761E-015  1.03589E-014  1.00680E-014  8.82017E-015  6.93754E-015  4.88920E-015
  3.08571E-015  1.75455E-015  9.30802E-016  5.22800E-016  3.91831E-016  4.11206E-016
  5.12855E-016  7.55804E-016  1.45366E-015  3.40918E-015  8.31643E-015  1.92297E-014
  4.04852E-014  7.60120E-014  1.25709E-013  1.81887E-013  2.29578E-013  2.52687E-013
  2.42806E-013  2.04118E-013  1.50562E-013  9.78086E-014  5.62225E-014  2.87673E-014
  1.31999E-014  5.48045E-015  2.07994E-015  7.29063E-016  2.38126E-016  7.28736E-017
  2.09166E-017  5.61301E-018  1.40027E-018  3.22777E-019  6.84237E-020  1.33040E-020
  2.37129E-021  3.87714E-022  5.81955E-023  8.01577E-024  1.01084E-024
  9.29492E-021  4.92132E-020  2.28929E-019  9.35584E-019  3.35900E-018  1.05947E-017
  2.93613E-017  7.15213E-017  1.53271E-016  2.89526E-016  4.83979E-016  7.21378E-016
  9.71963E-016  1.21060E-015  1.43687E-015  1.67376E-015  1.93793E-015  2.20404E-015
  2.39831E-015  2.43390E-015  2.26349E-015  1.90951E-015  1.45286E-015  9.93443E-016
  6.10955E-016  3.45911E-016  2.02398E-016  1.61914E-016  1.97008E-016  2.84128E-016
  4.32888E-016  7.67409E-016  1.71190E-015  4.34425E-015  1.09265E-014  2.53406E-014
  5.26246E-014  9.66010E-014  1.55728E-013  2.19761E-013  2.71156E-013  2.92569E-013
  2.76328E-013  2.28850E-013  1.66585E-013  1.06917E-013  6.07548E-014  3.07309E-014
  1.39331E-014  5.71154E-015  2.13842E-015  7.39213E-016  2.38286E-016  7.21361E-017
  2.05637E-017  5.51039E-018  1.38141E-018  3.22163E-019  6.95659E-020  1.38669E-020
  2.54778E-021  4.31034E-022  6.70418E-023  9.55845E-024  1.24363E-024
  2.71981E-021  1.43989E-020  6.69724E-020  2.73667E-019  9.82428E-019  3.09845E-018
  8.58667E-018  2.09183E-017  4.48385E-017  8.47278E-017  1.41659E-016  2.10986E-016
  2.83258E-016  3.49270E-016  4.05663E-016  4.55347E-016  5.01110E-016  5.38060E-016
  5.52920E-016  5.31974E-016  4.71125E-016  3.79847E-016  2.76807E-016  1.81570E-016
  1.08296E-016  6.41028E-017  5.10061E-017  6.86600E-017  1.16712E-016  2.01951E-016
  3.68960E-016  7.94244E-016  2.00849E-015  5.31261E-015  1.33406E-014  3.03742E-014
  6.15305E-014  1.09985E-013  1.72779E-013  2.38077E-013  2.87550E-013  3.04462E-013
  2.82814E-013  2.30768E-013  1.65720E-013  1.05013E-013  5.89286E-014  2.94263E-014
  1.31602E-014  5.31501E-015  1.95818E-015  6.65668E-016  2.11161E-016  6.30789E-017
  1.78337E-017  4.77274E-018  1.20472E-018  2.85279E-019  6.30433E-020  1.29459E-020
  2.46161E-021  4.31863E-022  6.96058E-023  1.02522E-023  1.37170E-024
  6.99453E-022  3.70258E-021  1.72195E-020  7.03541E-020  2.52525E-019  7.96315E-019
  2.20652E-018  5.37481E-018  1.15200E-017  2.17660E-017  3.63780E-017  5.41164E-017
  7.24119E-017  8.85823E-017  1.01246E-016  1.10584E-016  1.17076E-016  1.19991E-016
  1.17321E-016  1.07372E-016  9.04958E-017  6.94116E-017  4.80260E-017  2.99193E-017
  1.76146E-017  1.28826E-017  1.76042E-017  3.46675E-017  6.97995E-017  1.40370E-016
  3.09742E-016  7.88331E-016  2.16789E-015  5.84298E-015  1.45276E-014  3.24163E-014
  6.41525E-014  1.11994E-013  1.72004E-013  2.32101E-013  2.75040E-013  2.86230E-013
  2.61734E-013  2.10497E-013  1.49114E-013  9.32422E-014  5.16255E-014  2.54175E-014
  1.11936E-014  4.44411E-015  1.60667E-015  5.35302E-016  1.66497E-016  4.89184E-017
  1.36887E-017  3.65884E-018  9.32098E-019  2.25062E-019  5.11558E-020  1.08704E-020
  2.14507E-021  3.90444E-022  6.51003E-023  9.87378E-024  1.35323E-024
  1.58093E-022  8.36802E-022  3.89129E-021  1.58967E-020  5.70505E-020  1.79873E-019
  4.98320E-019  1.21358E-018  2.60040E-018  4.91121E-018  8.20205E-018  1.21823E-017
  1.62459E-017  1.97364E-017  2.22673E-017  2.38081E-017  2.44554E-017  2.41465E-017
  2.26468E-017  1.98298E-017  1.59468E-017  1.16165E-017  7.58050E-018  4.48054E-018
  2.86450E-018  3.44112E-018  7.50243E-018  1.76393E-017  4.01566E-017  9.50552E-017
  2.50786E-016  7.21857E-016  2.08848E-015  5.67499E-015  1.39723E-014  3.06679E-014
  5.95700E-014  1.02039E-013  1.53856E-013  2.04024E-013  2.37852E-013  2.43782E-013
  2.19746E-013  1.74332E-013  1.21865E-013  7.51948E-014  4.10604E-014  1.99156E-014
  8.62541E-015  3.35998E-015  1.18880E-015  3.86827E-016  1.17479E-016  3.38100E-017
  9.33836E-018  2.49238E-018  6.42498E-019  1.58913E-019  3.73314E-020  8.23692E-021
  1.68860E-021  3.18445E-022  5.47543E-023  8.51754E-024  1.19094E-024
  3.14060E-023  1.66224E-022  7.72911E-022  3.15718E-021  1.13291E-020  3.57135E-020
  9.89201E-020  2.40840E-019  5.15865E-019  9.73704E-019  1.62450E-018  2.40834E-018
  3.20038E-018  3.86275E-018  4.30912E-018  4.52636E-018  4.53642E-018  4.34518E-018
  3.93726E-018  3.31920E-018  2.55747E-018  1.76985E-018  1.08602E-018  6.29320E-019
  5.60647E-019  1.20126E-018  3.27500E-018  8.55607E-018  2.23197E-017  6.27004E-017
  1.91460E-016  5.97687E-016  1.78113E-015  4.85616E-015  1.18638E-014  2.57223E-014
  4.92689E-014  8.31800E-014  1.23630E-013  1.61667E-013  1.85952E-013  1.88134E-013
  1.67471E-013  1.31235E-013  9.06138E-014  5.52053E-014  2.97388E-014  1.42093E-014
  6.04912E-015  2.30948E-015  7.98099E-016  2.52839E-016  7.46558E-017  2.09469E-017
  5.69040E-018  1.51555E-018  3.96396E-019  1.00881E-019  2.45904E-020  5.64340E-021
  1.20076E-021  2.33910E-022  4.13077E-023  6.56283E-024  9.32612E-025
  5.48361E-024  2.90222E-023  1.34941E-022  5.51165E-022  1.97758E-021  6.23323E-021
  1.72617E-020  4.20154E-020  8.99564E-020  1.69678E-019  2.82753E-019  4.18315E-019
  5.53844E-019  6.64221E-019  7.33273E-019  7.58264E-019  7.44096E-019  6.94744E-019
  6.11578E-019  4.99106E-019  3.69981E-019  2.43502E-019  1.41448E-019  9.14126E-020
  1.48310E-019  4.49391E-019  1.35947E-018  3.97593E-018  1.21293E-017  3.98146E-017
  1.34986E-016  4.43002E-016  1.34270E-015  3.66524E-015  8.90304E-015  1.91336E-014
  3.62776E-014  6.05928E-014  8.90830E-014  1.15234E-013  1.31132E-013  1.31275E-013
  1.15634E-013  8.96603E-014  6.12382E-014  3.68828E-014  1.96212E-014  9.24291E-015
  3.86989E-015  1.44818E-015  4.88452E-016  1.50355E-016  4.30065E-017  1.17073E-017
  3.11483E-018  8.26798E-019  2.19919E-019  5.78046E-020  1.46547E-020  3.49684E-021
  7.70090E-022  1.54327E-022  2.78686E-023  4.50394E-024  6.48304E-025
  8.41559E-025  4.45395E-024  2.07086E-023  8.45812E-023  3.03461E-022  9.56405E-022
  2.64818E-021  6.44413E-021  1.37913E-020  2.59947E-020  4.32634E-020  6.38643E-020
  8.42339E-020  1.00379E-019  1.09704E-019  1.11800E-019  1.07642E-019  9.82659E-020
  8.43592E-020  6.69137E-020  4.78613E-020  3.00143E-020  1.71317E-020  1.62714E-020
  4.61078E-020  1.61358E-019  5.36418E-019  1.80350E-018  6.43418E-018  2.38351E-017
  8.64699E-017  2.92315E-016  8.94548E-016  2.44243E-015  5.90824E-015  1.26184E-014
  2.37510E-014  3.93612E-014  5.74029E-014  7.36475E-014  8.31173E-014  8.25166E-014
  7.20724E-014  5.53992E-014  3.74943E-014  2.23616E-014  1.17668E-014  5.47346E-015
  2.25725E-015  8.29053E-016  2.73148E-016  8.16736E-017  2.25821E-017  5.93934E-018
  1.54056E-018  4.06720E-019  1.10173E-019  2.99761E-020  7.90598E-021  1.95676E-021
  4.44210E-022  9.11639E-023  1.67629E-023  2.74598E-024  3.99243E-025
  1.13523E-025  6.00837E-025  2.79364E-024  1.14104E-023  4.09381E-023  1.29019E-022
  3.57206E-022  8.69063E-022  1.85921E-021  3.50189E-021  5.82081E-021  8.57311E-021
  1.12636E-020  1.33364E-020  1.44312E-020  1.45009E-020  1.37123E-020  1.22598E-020
  1.02873E-020  7.94946E-021  5.49410E-021  3.30582E-021  2.09233E-021  3.74622E-021
  1.43272E-020  5.47763E-020  2.05566E-019  8.04393E-019  3.27249E-018  1.31633E-017
  4.97568E-017  1.71129E-016  5.26546E-016  1.43736E-015  3.46665E-015  7.37130E-015
  1.38028E-014  2.27461E-014  3.29767E-014  4.20518E-014  4.71635E-014  4.65240E-014
  4.03682E-014  3.08164E-014  2.07043E-014  1.22495E-014  6.38775E-015  2.93994E-015
  1.19681E-015  4.32425E-016  1.39481E-016  4.05778E-017  1.08449E-017  2.74874E-018
  6.92096E-019  1.81210E-019  4.99884E-020  1.40819E-020  3.85627E-021  9.86112E-022
  2.29684E-022  4.80581E-023  8.96414E-024  1.48399E-024  2.17441E-025
  1.34613E-026  7.12508E-026  3.31310E-025  1.35330E-024  4.85566E-024  1.53035E-023
  4.23691E-023  1.03070E-022  2.20434E-022  4.14931E-022  6.88845E-022  1.01228E-021
  1.32477E-021  1.55849E-021  1.66975E-021  1.65449E-021  1.53705E-021  1.34677E-021
  1.10563E-021  8.32980E-022  5.56720E-022  3.30575E-022  2.99920E-022  9.66371E-022
  4.22773E-021  1.79336E-020  7.76217E-020  3.48304E-019  1.55697E-018  6.59227E-018
  2.55266E-017  8.86746E-017  2.73678E-016  7.46809E-016  1.79732E-015  3.80981E-015
  7.10763E-015  1.16656E-014  1.68400E-014  2.13783E-014  2.38661E-014  2.34294E-014
  2.02275E-014  1.53597E-014  1.02609E-014  6.03273E-015  3.12336E-015  1.42532E-015
  5.74142E-016  2.04647E-016  6.48295E-017  1.84079E-017  4.76593E-018  1.16370E-018
  2.83497E-019  7.33521E-020  2.05692E-020  5.98742E-021  1.69611E-021  4.45988E-022
  1.06085E-022  2.25400E-023  4.25147E-024  7.09567E-025  1.04591E-025
  1.40322E-027  7.42812E-027  3.45447E-026  1.41124E-025  5.06425E-025  1.59629E-024
  4.41984E-024  1.07519E-023  2.29907E-023  4.32535E-023  7.17265E-023  1.05178E-022
  1.37119E-022  1.60278E-022  1.70021E-022  1.66113E-022  1.51592E-022  1.30154E-022
  1.04528E-022  7.67581E-023  4.98296E-023  3.20288E-023  5.44831E-023  2.47159E-022
  1.19536E-021  5.77337E-021  2.86906E-020  1.42778E-019  6.77952E-019  2.95908E-018
  1.16199E-017  4.06005E-017  1.25521E-016  3.42382E-016  8.22714E-016  1.74005E-015
  3.23769E-015  5.29847E-015  7.62490E-015  9.64818E-015  1.07341E-014  1.05001E-014
  9.03112E-015  6.83039E-015  4.54326E-015  2.65831E-015  1.36872E-015  6.20498E-016
  2.47896E-016  8.74156E-017  2.72916E-017  7.59391E-018  1.91199E-018  4.50641E-019
  1.06050E-019  2.70105E-020  7.67189E-021  2.29859E-021  6.70325E-022  1.80357E-022
  4.36253E-023  9.38094E-024  1.78471E-024  2.99732E-025  4.43837E-026
  1.28601E-028  6.80890E-028  3.16714E-027  1.29415E-026  4.64518E-026  1.46454E-025
  4.05592E-025  9.86798E-025  2.10999E-024  3.96823E-024  6.57423E-024  9.62129E-024
  1.24973E-023  1.45170E-023  1.52479E-023  1.46875E-023  1.31616E-023  1.10662E-023
  8.68797E-024  6.21952E-024  4.00539E-024  3.46493E-024  1.13029E-023  6.08347E-023
  3.30577E-022  1.82725E-021  1.01385E-020  5.40283E-020  2.66010E-019  1.18181E-018
  4.67900E-018  1.64045E-017  5.07646E-017  1.38416E-016  3.32221E-016  7.01521E-016
  1.30283E-015  2.12758E-015  3.05482E-015  3.85618E-015  4.27941E-015  4.17506E-015
  3.58095E-015  2.70027E-015  1.79028E-015  1.04374E-015  5.35177E-016  2.41413E-016
  9.58476E-017  3.35228E-017  1.03486E-017  2.83352E-018  6.97055E-019  1.59183E-019
  3.61958E-020  9.04116E-021  2.58826E-021  7.94051E-022  2.37147E-022  6.49911E-023
  1.59282E-023  3.45703E-024  6.62057E-025  1.11722E-025  1.66020E-026
  1.03635E-029  5.48858E-029  2.55375E-028  1.04386E-027  3.74816E-027  1.18218E-026
  3.27520E-026  7.97111E-026  1.70472E-025  3.20569E-025  5.30736E-025  7.75430E-025
  1.00387E-024  1.15919E-024  1.20586E-024  1.14519E-024  1.00730E-024  8.28793E-025
  6.35761E-025  4.45887E-025  3.06144E-025  4.73199E-025  2.38961E-024  1.45643E-023
  8.99197E-023  5.57066E-022  3.33327E-021  1.85201E-020  9.31361E-020  4.18083E-019
  1.66334E-018  5.84349E-018  1.80922E-017  4.93137E-017  1.18259E-016  2.49424E-016
  4.62576E-016  7.54244E-016  1.08116E-015  1.36237E-015  1.50910E-015  1.46942E-015
  1.25772E-015  9.46303E-016  6.25891E-016  3.63920E-016  1.86026E-016  8.36055E-017
  3.30407E-017  1.14859E-017  3.51587E-018  9.50888E-019  2.29643E-019  5.10526E-020
  1.12373E-020  2.74423E-021  7.87320E-022  2.45904E-022  7.48323E-023  2.08061E-023
  5.15150E-024  1.12609E-024  2.16757E-025  3.67128E-026  5.47041E-027
  7.34533E-031  3.89161E-030  1.81151E-029  7.40818E-029  2.66147E-028  8.39928E-028
  2.32841E-027  5.67020E-027  1.21324E-026  2.28203E-026  3.77715E-026  5.51200E-026
  7.11587E-026  8.17288E-026  8.42491E-026  7.89102E-026  6.81278E-026  5.48428E-026
  4.11781E-026  2.89026E-026  2.52785E-026  7.74341E-026  4.96133E-025  3.41926E-024
  2.36767E-023  1.59111E-022  9.97791E-022  5.68148E-021  2.89273E-020  1.30653E-019
  5.21328E-019  1.83371E-018  5.67888E-018  1.54742E-017  3.70847E-017  7.81484E-017
  1.44784E-016  2.35807E-016  3.37600E-016  4.24857E-016  4.69966E-016  4.56947E-016
  3.90512E-016  2.93339E-016  1.93671E-016  1.12386E-016  5.73184E-017  2.56911E-017
  1.01189E-017  3.50205E-018  1.06538E-018  2.85515E-019  6.79810E-020  1.47842E-020
  3.15933E-021  7.52615E-022  2.15148E-022  6.80186E-023  2.09960E-023  5.90301E-024
  1.47313E-024  3.23799E-025  6.25716E-026  1.06282E-026  1.58699E-027
  4.58029E-032  2.42798E-031  1.13090E-030  4.62811E-030  1.66401E-029  5.25589E-029
  1.45838E-028  3.55495E-028  7.61357E-028  1.43316E-027  2.37296E-027  3.46126E-027
  4.45976E-027  5.09989E-027  5.21511E-027  4.82238E-027  4.09022E-027  3.22677E-027
  2.39246E-027  1.79209E-027  2.59256E-027  1.34688E-026  1.00796E-025  7.78648E-025
  5.87494E-024  4.15788E-023  2.68091E-022  1.54854E-021  7.94243E-021  3.60064E-020
  1.43930E-019  5.06629E-019  1.56918E-018  4.27469E-018  1.02395E-017  2.15635E-017
  3.99198E-017  6.49616E-017  9.29196E-017  1.16823E-016  1.29094E-016  1.25382E-016
  1.07030E-016  8.02992E-017  5.29459E-017  3.06793E-017  1.56210E-017  6.98787E-018
  2.74562E-018  9.47209E-019  2.86880E-019  7.63727E-020  1.79918E-020  3.84473E-021
  8.00386E-022  1.85750E-022  5.26246E-023  1.67507E-023  5.22433E-024  1.48134E-024
  3.71933E-025  8.21027E-026  1.59141E-026  2.70909E-027  4.05186E-028
  2.51243E-033  1.33365E-032  6.21731E-032  2.54694E-031  9.16781E-031  2.89947E-030
  8.05663E-030  1.96690E-029  4.21923E-029  7.95454E-029  1.31879E-028  1.92492E-028
  2.47885E-028  2.82700E-028  2.87337E-028  2.62901E-028  2.19684E-028  1.70881E-028
  1.28429E-028  1.18501E-028  3.27892E-028  2.34162E-027  1.98613E-026  1.67839E-025
  1.33981E-024  9.78129E-024  6.41016E-023  3.73412E-022  1.92373E-021  8.74111E-021
  3.49802E-020  1.23184E-019  3.81549E-019  1.03918E-018  2.48826E-018  5.23750E-018
  9.69046E-018  1.57593E-017  2.25264E-017  2.83005E-017  3.12492E-017  3.03261E-017
  2.58653E-017  1.93877E-017  1.27709E-017  7.39210E-018  3.75926E-018  1.67928E-018
  6.58663E-019  2.26720E-019  6.84517E-020  1.81369E-020  4.23936E-021  8.93556E-022
  1.81841E-022  4.10928E-023  1.14836E-023  3.66273E-024  1.15047E-024  3.28303E-025
  8.28195E-026  1.83433E-026  3.56399E-027  6.07759E-028  9.10166E-029
  1.21449E-034  6.44829E-034  3.01285E-033  1.23602E-032  4.45653E-032  1.41214E-031
  3.93240E-031  9.62347E-031  2.06970E-030  3.91289E-030  6.50527E-030  9.51870E-030
  1.22783E-029  1.40034E-029  1.41951E-029  1.29066E-029  1.06938E-029  8.32635E-030
  6.73620E-030  9.37289E-030  4.56445E-029  3.96893E-028  3.71606E-027  3.33898E-026
  2.75873E-025  2.05110E-024  1.35716E-023  7.94639E-023  4.10502E-022  1.86794E-021
  7.48039E-021  2.63493E-020  8.16135E-020  2.22240E-019  5.31988E-019  1.11935E-018
  2.07014E-018  3.36500E-018  4.80744E-018  6.03641E-018  6.66150E-018  6.46078E-018
  5.50689E-018  4.12496E-018  2.71518E-018  1.57036E-018  7.97903E-019  3.56063E-019
  1.39486E-019  4.79375E-020  1.44419E-020  3.81384E-021  8.86407E-022  1.84854E-022
  3.68920E-023  8.11947E-024  2.22945E-024  7.09594E-025  2.23861E-025  6.41850E-026
  1.62511E-026  3.60886E-027  7.02503E-028  1.19961E-028  1.79833E-029
  5.20078E-036  2.75262E-035  1.28669E-034  5.28682E-034  1.91509E-033  6.08567E-033
  1.70024E-032  4.17648E-032  9.02080E-032  1.71351E-031  2.86338E-031  4.21163E-031
  5.46071E-031  6.25529E-031  6.35903E-031  5.78870E-031  4.81344E-031  3.86560E-031
  3.73625E-031  8.95120E-031  6.44065E-030  6.41620E-029  6.44215E-028  6.01507E-027
  5.07215E-026  3.81196E-025  2.53690E-024  1.49009E-023  7.71097E-023  3.51202E-022
  1.40705E-021  4.95702E-021  1.53533E-020  4.18020E-020  1.00041E-019  2.10435E-019
  3.89052E-019  6.32172E-019  9.02806E-019  1.13313E-018  1.24992E-018  1.21170E-018
  1.03230E-018  7.72851E-019  5.08439E-019  2.93890E-019  1.49230E-019  6.65450E-020
  2.60463E-020  8.94169E-021  2.68984E-021  7.08723E-022  1.64053E-022  3.39324E-023
  6.66018E-024  1.42854E-024  3.84203E-025  1.21594E-025  3.84416E-026  1.10598E-026
  2.80825E-027  6.24935E-028  1.21834E-028  2.08275E-029  3.12478E-030
  1.95741E-037  1.04495E-036  4.90778E-036  2.00604E-035  7.27074E-035  2.32885E-034
  6.53924E-034  1.61567E-033  3.51313E-033  6.72444E-033  1.13344E-032  1.68351E-032
  2.20570E-032  2.55438E-032  2.62477E-032  2.41911E-032  2.05763E-032  1.78533E-032
  2.33168E-032  9.49881E-032  8.82530E-031  9.65923E-030  1.01450E-028  9.69340E-028
  8.27311E-027  6.25803E-026  4.17964E-025  2.45988E-024  1.27435E-023  5.80758E-023
  2.32739E-022  8.20007E-022  2.53970E-021  6.91395E-021  1.65435E-020  3.47916E-020
  6.43065E-020  1.04463E-019  1.49140E-019  1.87129E-019  2.06347E-019  1.99967E-019
  1.70298E-019  1.27448E-019  8.38111E-020  4.84240E-020  2.45770E-020  1.09538E-020
  4.28485E-021  1.46992E-021  4.41753E-022  1.16217E-022  2.68247E-023  5.51346E-024
  1.06691E-024  2.23238E-025  5.86661E-026  1.84057E-026  5.82028E-027  1.67851E-027
  4.27154E-028  9.52180E-029  1.85860E-029  3.18007E-030  4.77422E-031
  6.52185E-039  3.49391E-038  1.64771E-037  6.84225E-037  2.50271E-036  7.90954E-036
  2.23318E-035  5.61317E-035  1.23330E-034  2.38915E-034  4.08271E-034  6.15847E-034
  8.21131E-034  9.69457E-034  1.01818E-033  9.63705E-034  8.58936E-034  8.52039E-034
  1.64221E-033  1.03612E-032  1.13992E-031  1.32656E-030  1.43214E-029  1.38730E-028
  1.19264E-027  9.05749E-027  6.06294E-026  3.57284E-025  1.85225E-024  8.44445E-024
  3.38472E-023  1.19259E-022  3.69350E-022  1.00541E-021  2.40538E-021  5.05775E-021
  9.34663E-021  1.51800E-020  2.16673E-020  2.71798E-020  2.99636E-020  2.90295E-020
  2.47156E-020  1.84914E-020  1.21564E-020  7.02145E-021  3.56245E-021  1.58718E-021
  6.20619E-022  2.12805E-022  6.39148E-023  1.67985E-023  3.86970E-024  7.91518E-025
  1.51318E-025  3.09229E-026  7.92623E-027  2.45868E-027  7.76419E-028  2.24257E-028
  5.71698E-029  1.27615E-029  2.49348E-030  4.26946E-031  6.41288E-032
  1.73053E-040  9.17033E-040  4.93537E-039  2.06440E-038  7.61512E-038  2.47861E-037
  7.12288E-037  1.80851E-036  3.88016E-036  7.60443E-036  1.35894E-035  2.09712E-035
  2.86626E-035  3.48129E-035  3.77429E-035  3.71517E-035  3.54544E-035  4.23262E-035
  1.25819E-034  1.10210E-033  1.35499E-032  1.63798E-031  1.79778E-030  1.75590E-029
  1.51624E-028  1.15438E-027  7.73837E-027  4.56394E-026  2.36718E-025  1.07947E-024
  4.32723E-024  1.52471E-023  4.72194E-023  1.28526E-022  3.07459E-022  6.46406E-022
  1.19437E-021  1.93949E-021  2.76786E-021  3.47143E-021  3.82624E-021  3.70621E-021
  3.15479E-021  2.35980E-021  1.55100E-021  8.95641E-022  4.54310E-022  2.02359E-022
  7.91060E-023  2.71171E-023  8.14165E-024  2.13862E-024  4.91997E-025  1.00260E-025
  1.89687E-026  3.79081E-027  9.46513E-028  2.89626E-028  9.12070E-029  2.63660E-029
  6.73067E-030  1.50415E-030  2.94145E-031  5.03931E-032  7.57294E-033
  0.00000E+000  2.30589E-041  1.07383E-040  4.39471E-040  2.09994E-039  6.93478E-039
  2.02608E-038  5.24121E-038  1.20148E-037  2.44261E-037  4.40717E-037  6.44413E-037
  8.96993E-037  1.19461E-036  1.34924E-036  1.39134E-036  1.44385E-036  2.17624E-036
  9.98615E-036  1.10966E-034  1.45591E-033  1.80182E-032  1.99731E-031  1.96069E-030
  1.69775E-029  1.29464E-028  8.68670E-028  5.12603E-027  2.65954E-026  1.21299E-025
  4.86282E-025  1.71345E-024  5.30627E-024  1.44422E-023  3.45458E-023  7.26226E-023
  1.34171E-022  2.17848E-022  3.10852E-022  3.89814E-022  4.29593E-022  4.16053E-022
  3.54096E-022  2.64822E-022  1.74029E-022  1.00478E-022  5.09582E-023  2.26941E-023
  8.87019E-024  3.04021E-024  9.12645E-025  2.39661E-025  5.50881E-026  1.11937E-026
  2.09893E-027  4.10746E-028  9.98164E-029  3.00689E-029  9.43111E-030  2.72701E-030
  6.96889E-031  1.55889E-031  3.05049E-032  5.22919E-033  7.83980E-034
  0.00000E+000  0.00000E+000  0.00000E+000  9.71128E-042  3.49271E-041  1.10393E-040
  5.35997E-040  1.42129E-039  3.34637E-039  6.99932E-039  1.30097E-038  2.14912E-038
  3.15498E-038  4.11478E-038  4.76541E-038  5.27416E-038  6.01438E-038  1.18446E-037
  7.93362E-037  1.02451E-035  1.40253E-034  1.75567E-033  1.95809E-032  1.92856E-031
  1.67294E-030  1.27705E-029  8.57391E-029  5.06131E-028  2.62650E-027  1.19805E-026
  4.80313E-026  1.69242E-025  5.24103E-025  1.42640E-024  3.41174E-024  7.17167E-024
  1.32486E-023  2.15093E-023  3.06891E-023  3.84806E-023  4.24027E-023  4.10616E-023
  3.49426E-023  2.61298E-023  1.71692E-023  9.91165E-024  5.02622E-024  2.23819E-024
  8.74744E-025  2.99798E-025  8.99941E-026  2.36304E-026  5.42893E-027  1.10070E-027
  2.04803E-028  3.92980E-029  9.28991E-030  2.75016E-030  8.58158E-031  2.48071E-031
  6.34466E-032  1.42030E-032  2.78131E-033  4.75786E-034  7.15827E-035
  0.00000E+000  0.00000E+000  0.00000E+000  0.00000E+000  0.00000E+000  0.00000E+000
  5.95464E-042  1.45352E-041  3.11804E-041  1.91562E-040  3.67118E-040  6.24834E-040
  9.43910E-040  1.26472E-039  1.50180E-039  1.57918E-039  1.96296E-039  6.26254E-039
  5.95715E-038  8.52311E-037  1.19682E-035  1.51356E-034  1.69188E-033  1.66942E-032
  1.44989E-031  1.10763E-030  7.43950E-030  4.39270E-029  2.27985E-028  1.04000E-027
  4.16962E-027  1.46920E-026  4.54967E-026  1.23819E-025  2.96145E-025  6.22479E-025
  1.14987E-024  1.86670E-024  2.66317E-024  3.33905E-024  3.67908E-024  3.56240E-024
  3.03127E-024  2.26655E-024  1.48916E-024  8.59608E-025  4.35877E-025  1.94086E-025
  7.58517E-026  2.59968E-026  7.80428E-027  2.04934E-027  4.70706E-028  9.52728E-029
  1.76083E-029  3.31726E-030  7.62673E-031  2.21528E-031  6.86976E-032  1.98442E-032
  5.07787E-033  1.13769E-033  2.22399E-034  3.81723E-035  5.74383E-036
  0.00000E+000  0.00000E+000  0.00000E+000  0.00000E+000  0.00000E+000  0.00000E+000
  0.00000E+000  0.00000E+000  0.00000E+000  0.00000E+000  0.00000E+000  0.00000E+000
  0.00000E+000  0.00000E+000  0.00000E+000  0.00000E+000  0.00000E+000  1.93444E-040
  3.82911E-039  6.23947E-038  9.00644E-037  1.14760E-035  1.28837E-034  1.27144E-033
  1.10506E-032  8.44522E-032  5.67392E-031  3.35077E-030  1.73928E-029  7.93447E-029
  3.18118E-028  1.12091E-027  3.47108E-027  9.44629E-027  2.25924E-026  4.74859E-026
  8.77140E-026  1.42387E-025  2.03130E-025  2.54665E-025  2.80582E-025  2.71666E-025
  2.31147E-025  1.72823E-025  1.13540E-025  6.55365E-026  3.32297E-026  1.47961E-026
  5.78258E-027  1.98199E-027  5.95074E-028  1.56286E-028  3.58946E-029  7.25577E-030
  1.33319E-030  2.46904E-031  5.52097E-032  1.57120E-032  4.83738E-033  1.39547E-033
  3.56402E-034  7.99412E-035  1.56770E-035  2.69137E-036  4.05029E-037
  0.00000E+000  0.00000E+000  0.00000E+000  0.00000E+000  0.00000E+000  0.00000E+000
  0.00000E+000  0.00000E+000  0.00000E+000  0.00000E+000  0.00000E+000  0.00000E+000
  0.00000E+000  0.00000E+000  0.00000E+000  0.00000E+000  0.00000E+000  1.29692E-041
  2.45067E-040  4.06957E-039  6.00412E-038  7.66775E-037  8.61980E-036  8.52415E-035
  7.41243E-034  5.66034E-033  3.80358E-032  2.24647E-031  1.16612E-030  5.31996E-030
  2.13297E-029  7.51572E-029  2.32733E-028  6.33356E-028  1.51473E-027  3.18366E-027
  5.88051E-027  9.54556E-027  1.36171E-026  1.70711E-026  1.88075E-026  1.82090E-026
  1.54924E-026  1.15827E-026  7.60919E-027  4.39194E-027  2.22684E-027  9.91536E-028
  3.87525E-028  1.32838E-028  3.98900E-029  1.04788E-029  2.40687E-030  4.86046E-031
  8.88522E-032  1.61958E-032  3.52300E-033  9.81065E-034  2.98659E-034  8.61006E-035
  2.20621E-035  4.95042E-036  9.71132E-037  1.66757E-037  2.52351E-038
  0.00000E+000  0.00000E+000  0.00000E+000  0.00000E+000  0.00000E+000  0.00000E+000
  0.00000E+000  0.00000E+000  0.00000E+000  0.00000E+000  0.00000E+000  0.00000E+000
  0.00000E+000  0.00000E+000  0.00000E+000  0.00000E+000  0.00000E+000  0.00000E+000
  1.44390E-041  2.39773E-040  3.49911E-039  4.48754E-038  5.05770E-037  5.01804E-036
  4.36500E-035  3.33760E-034  2.24095E-033  1.32364E-032  6.87119E-032  3.13477E-031
  1.25685E-030  4.42862E-030  1.37136E-029  3.73195E-029  8.92521E-029  1.87586E-028
  3.46480E-028  5.62406E-028  8.02269E-028  1.00573E-027  1.10799E-027  1.07270E-027
  9.12626E-028  6.82293E-028  4.48214E-028  2.58698E-028  1.31166E-028  5.84048E-029
  2.28278E-029  7.82591E-030  2.35052E-030  6.17633E-031  1.41888E-031  2.86317E-032
  5.21068E-033  9.35895E-034  1.97615E-034  5.37919E-035  1.62836E-035  4.68397E-036
  1.20016E-036  2.69398E-037  5.28661E-038  9.16779E-039  1.37455E-039
  0.00000E+000  0.00000E+000  0.00000E+000  0.00000E+000  0.00000E+000  0.00000E+000
  0.00000E+000  0.00000E+000  0.00000E+000  0.00000E+000  0.00000E+000  0.00000E+000
  0.00000E+000  0.00000E+000  0.00000E+000  0.00000E+000  0.00000E+000  0.00000E+000
  0.00000E+000  1.24150E-041  1.81177E-040  2.32356E-039  2.61877E-038  2.59380E-037
  2.25770E-036  1.72700E-035  1.16126E-034  6.85956E-034  3.55810E-033  1.62330E-032
  6.50849E-032  2.29331E-031  7.10140E-031  1.93252E-030  4.62168E-030  9.71346E-030
  1.79409E-029  2.91213E-029  4.15405E-029  5.20746E-029  5.73672E-029  5.55382E-029
  4.72494E-029  3.53236E-029  2.32044E-029  1.33929E-029  6.79054E-030  3.02371E-030
  1.18191E-030  4.05240E-031  1.21741E-031  3.19988E-032  7.35613E-033  1.48367E-033
  2.68646E-034  4.75837E-035  9.80454E-036  2.60524E-036  7.80492E-037  2.23942E-037
  5.73738E-038  1.28834E-038  2.57224E-039  4.38848E-040  6.57978E-041
  0.00000E+000  0.00000E+000  0.00000E+000  0.00000E+000  0.00000E+000  0.00000E+000
  0.00000E+000  0.00000E+000  0.00000E+000  0.00000E+000  0.00000E+000  0.00000E+000
  0.00000E+000  0.00000E+000  0.00000E+000  0.00000E+000  0.00000E+000  0.00000E+000
  0.00000E+000  0.00000E+000  0.00000E+000  1.05728E-040  1.19162E-039  1.18025E-038
  1.02732E-037  7.85833E-037  5.28261E-036  3.12076E-035  1.62019E-034  7.39204E-034
  2.96385E-033  1.04362E-032  3.23165E-032  8.79433E-032  2.10318E-031  4.42023E-031
  8.16414E-031  1.32517E-030  1.89027E-030  2.36958E-030  2.61040E-030  2.52714E-030
  2.14996E-030  1.60729E-030  1.05585E-030  6.09414E-031  3.08999E-031  1.37601E-031
  5.37918E-032  1.84470E-032  5.54340E-033  1.45763E-033  3.34887E-034  6.75148E-035
  1.21965E-035  2.13362E-036  4.28381E-037  1.11023E-037  3.28888E-038  9.40976E-039
  2.41032E-039  5.57371E-040  1.08207E-040  1.84611E-041  0.00000E+000
  0.00000E+000  0.00000E+000  0.00000E+000  0.00000E+000  0.00000E+000  0.00000E+000
  0.00000E+000  0.00000E+000  0.00000E+000  0.00000E+000  0.00000E+000  0.00000E+000
  0.00000E+000  0.00000E+000  0.00000E+000  0.00000E+000  0.00000E+000  0.00000E+000
  0.00000E+000  0.00000E+000  0.00000E+000  0.00000E+000  4.76506E-041  4.71961E-040
  4.10807E-039  3.14240E-038  2.11242E-037  1.24794E-036  6.47884E-036  2.95594E-035
  1.18519E-034  4.17613E-034  1.29316E-033  3.51905E-033  8.41101E-033  1.76772E-032
  3.26495E-032  5.29942E-032  7.55922E-032  9.47584E-032  1.04387E-031  1.01057E-031
  8.59724E-032  6.42716E-032  4.22204E-032  2.43687E-032  1.23561E-032  5.50254E-033
  2.15124E-033  7.37745E-034  2.21731E-034  5.83194E-035  1.34096E-035  2.70286E-036
  4.86830E-037  8.41889E-038  1.64828E-038  4.16343E-039  1.21845E-039  3.47493E-040
  9.32748E-041  2.06054E-041  0.00000E+000  0.00000E+000  0.00000E+000
  0.00000E+000  0.00000E+000  0.00000E+000  0.00000E+000  0.00000E+000  0.00000E+000
  0.00000E+000  0.00000E+000  0.00000E+000  0.00000E+000  0.00000E+000  0.00000E+000
  0.00000E+000  0.00000E+000  0.00000E+000  0.00000E+000  0.00000E+000  0.00000E+000
  0.00000E+000  0.00000E+000  0.00000E+000  0.00000E+000  0.00000E+000  1.65856E-041
  1.44365E-040  1.10430E-039  7.42345E-039  4.38548E-038  2.27679E-037  1.03877E-036
  4.16498E-036  1.46757E-035  4.54442E-035  1.23666E-034  2.95744E-034  6.21550E-034
  1.14797E-033  1.86327E-033  2.65775E-033  3.33143E-033  3.66850E-033  3.55141E-033
  3.02216E-033  2.25922E-033  1.48403E-033  8.56513E-034  4.34282E-034  1.93397E-034
  7.56114E-035  2.59355E-035  7.79686E-036  2.05143E-036  4.71864E-037  9.50972E-038
  1.70838E-038  2.92307E-039  5.58503E-040  1.37401E-040  4.21446E-041  0.00000E+000
  0.00000E+000  0.00000E+000  0.00000E+000  0.00000E+000  0.00000E+000
  0.00000E+000  0.00000E+000  0.00000E+000  0.00000E+000  0.00000E+000  0.00000E+000
  0.00000E+000  0.00000E+000  0.00000E+000  0.00000E+000  0.00000E+000  0.00000E+000
  0.00000E+000  0.00000E+000  0.00000E+000  0.00000E+000  0.00000E+000  0.00000E+000
  0.00000E+000  0.00000E+000  0.00000E+000  0.00000E+000  0.00000E+000  0.00000E+000
  0.00000E+000  3.41041E-041  2.29258E-040  1.35437E-039  7.03139E-039  3.20804E-038
  1.28627E-037  4.53229E-037  1.40345E-036  3.81917E-036  9.13346E-036  1.91953E-035
  3.54526E-035  5.75432E-035  8.20793E-035  1.02889E-034  1.13343E-034  1.09727E-034
  9.33528E-035  6.97723E-035  4.58323E-035  2.64528E-035  1.34129E-035  5.97341E-036
  2.33560E-036  8.01255E-037  2.40934E-037  6.34136E-038  1.45916E-038  2.94056E-039
  5.27038E-040  8.92966E-041  1.24834E-041  0.00000E+000  0.00000E+000  0.00000E+000
  0.00000E+000  0.00000E+000  0.00000E+000  0.00000E+000  0.00000E+000
  0.00000E+000  0.00000E+000  0.00000E+000  0.00000E+000  0.00000E+000  0.00000E+000
  0.00000E+000  0.00000E+000  0.00000E+000  0.00000E+000  0.00000E+000  0.00000E+000
  0.00000E+000  0.00000E+000  0.00000E+000  0.00000E+000  0.00000E+000  0.00000E+000
  0.00000E+000  0.00000E+000  0.00000E+000  0.00000E+000  0.00000E+000  0.00000E+000
  0.00000E+000  0.00000E+000  0.00000E+000  3.67577E-041  1.90833E-040  8.70667E-040
  3.49096E-039  1.23007E-038  3.80898E-038  1.03653E-037  2.47883E-037  5.20963E-037
  9.62188E-037  1.56173E-036  2.22764E-036  2.79241E-036  3.07614E-036  2.97801E-036
  2.53361E-036  1.89429E-036  1.24465E-036  7.18690E-037  3.64694E-037  1.62634E-037
  6.37360E-038  2.19509E-038  6.64376E-039  1.76713E-039  4.13064E-040  8.48513E-041
  1.53177E-041  0.00000E+000  0.00000E+000  0.00000E+000  0.00000E+000  0.00000E+000
  0.00000E+000  0.00000E+000  0.00000E+000  0.00000E+000  0.00000E+000
  0.00000E+000  2.25493E-040  2.43709E-039  2.31475E-038  1.93210E-037  1.41726E-036
  9.13613E-036  5.17570E-035  2.57673E-034  1.12736E-033  4.33637E-033  1.46509E-032
  4.34872E-032  1.13441E-031  2.60009E-031  5.23547E-031  9.25914E-031  1.43765E-030
  1.95831E-030  2.33715E-030  2.43810E-030  2.21381E-030  1.73619E-030  1.15906E-030
  6.40026E-031  2.74759E-031  7.83021E-032  9.03207E-033  7.57566E-033  2.60076E-032
  3.87066E-032  3.91411E-032  3.10109E-032  2.04167E-032  1.14621E-032  5.56129E-033
  2.35026E-033  8.68209E-034  2.80837E-034  7.95376E-035  1.96964E-035  4.20951E-036
  7.59568E-037  1.10437E-037  1.51395E-038  7.49345E-039  7.75730E-039  7.10945E-039
  4.74356E-039  2.78141E-039  1.43324E-039  6.49035E-040  2.58291E-040  9.03327E-041
  2.77635E-041  0.00000E+000  0.00000E+000  0.00000E+000  0.00000E+000  0.00000E+000
  0.00000E+000  0.00000E+000  0.00000E+000  0.00000E+000  0.00000E+000
  5.97014E-040  7.34226E-039  7.93540E-038  7.53705E-037  6.29111E-036  4.61473E-035
  2.97481E-034  1.68526E-033  8.39607E-033  3.67315E-032  1.41204E-031  4.77032E-031
  1.41614E-030  3.69410E-030  8.46681E-030  1.70485E-029  3.01517E-029  4.68194E-029
  6.37863E-029  7.61523E-029  7.94943E-029  7.22717E-029  5.68118E-029  3.80944E-029
  2.12176E-029  9.27555E-030  2.76395E-030  3.60674E-031  1.77164E-031  6.88220E-031
  1.07166E-030  1.10382E-030  8.82797E-031  5.83677E-031  3.28420E-031  1.59558E-031
  6.74813E-032  2.49396E-032  8.06885E-033  2.28665E-033  5.66176E-034  1.21634E-034
  2.21471E-035  3.27354E-036  4.20650E-037  1.55806E-037  1.57186E-037  1.36054E-037
  9.88578E-038  5.79659E-038  2.98694E-038  1.35262E-038  5.38291E-039  1.88258E-039
  5.78603E-040  1.56280E-040  3.70953E-041  0.00000E+000  0.00000E+000  0.00000E+000
  0.00000E+000  0.00000E+000  0.00000E+000  0.00000E+000  0.00000E+000
  1.70834E-038  2.10097E-037  2.27070E-036  2.15671E-035  1.80019E-034  1.32050E-033
  8.52117E-033  4.82713E-032  2.40305E-031  1.05123E-030  4.04130E-030  1.36525E-029
  4.05286E-029  1.05719E-028  2.42300E-028  4.87880E-028  8.62862E-028  1.33992E-027
  1.82575E-027  2.18036E-027  2.27741E-027  2.07286E-027  1.63296E-027  1.09944E-027
  6.17249E-028  2.74354E-028  8.50803E-029  1.24589E-029  3.62750E-030  1.58749E-029
  2.59988E-029  2.73210E-029  2.20570E-029  1.46539E-029  8.26667E-030  4.02263E-030
  1.70252E-030  6.29443E-031  2.03765E-031  5.77759E-032  1.43201E-032  3.08307E-033
  5.66358E-034  8.50654E-035  1.05906E-035  2.92750E-036  2.79187E-036  2.45661E-036
  1.74447E-036  1.04722E-036  5.47051E-037  2.47729E-037  9.85866E-038  3.44789E-038
  1.05970E-038  2.86222E-039  6.79390E-040  1.41719E-040  2.59795E-041  0.00000E+000
  0.00000E+000  0.00000E+000  0.00000E+000  0.00000E+000  0.00000E+000
  4.29595E-037  5.28329E-036  5.71010E-035  5.42346E-034  4.53291E-033  3.32507E-032
  2.14342E-031  1.21422E-030  6.04445E-030  2.64423E-029  1.01651E-028  3.43394E-028
  1.01936E-027  2.65891E-027  6.09382E-027  1.22698E-026  2.17001E-026  3.36985E-026
  4.59221E-026  5.48555E-026  5.73279E-026  5.22332E-026  4.12299E-026  2.78639E-026
  1.57586E-026  7.11150E-027  2.28569E-027  3.71389E-028  6.65664E-029  3.18874E-028
  5.52536E-028  5.93456E-028  4.83992E-028  3.23206E-028  1.82830E-028  8.91000E-029
  3.77420E-029  1.39619E-029  4.52108E-030  1.28256E-030  3.18272E-031  6.87032E-032
  1.26978E-032  1.93710E-033  2.38889E-034  5.03292E-035  4.35002E-035  3.88955E-035
  2.78989E-035  1.68154E-035  8.75339E-036  3.98722E-036  1.58676E-036  5.54941E-037
  1.70559E-037  4.60678E-038  1.09349E-038  2.28098E-039  4.18143E-040  6.73629E-041
  0.00000E+000  0.00000E+000  0.00000E+000  0.00000E+000  0.00000E+000
  9.49372E-036  1.16757E-034  1.26176E-033  1.20050E-032  1.00210E-031  7.35087E-031
  4.73857E-030  2.68429E-029  1.33626E-028  5.84551E-028  2.24712E-027  7.59090E-027
  2.25327E-026  5.87717E-026  1.34689E-025  2.71183E-025  4.79594E-025  7.44776E-025
  1.01501E-024  1.21272E-024  1.26797E-024  1.15637E-024  9.14427E-025  6.20133E-025
  3.53097E-025  1.61573E-025  5.36285E-026  9.55669E-027  1.14138E-027  5.57151E-027
  1.02840E-026  1.13119E-026  9.32647E-027  6.26244E-027  3.55284E-027  1.73419E-027
  7.35240E-028  2.72130E-028  8.81588E-029  2.50198E-029  6.21410E-030  1.34445E-030
  2.49986E-031  3.86390E-032  4.78173E-033  8.00212E-034  5.96756E-034  5.41721E-034
  3.93529E-034  2.38697E-034  1.24761E-034  5.69279E-035  2.27350E-035  7.99766E-036
  2.47900E-036  6.77902E-037  1.63838E-037  3.22634E-038  5.91442E-039  9.52814E-040
  1.34896E-040  0.00000E+000  0.00000E+000  0.00000E+000  0.00000E+000
  1.84310E-034  2.26699E-033  2.45549E-032  2.33249E-031  1.94705E-030  1.42827E-029
  9.20687E-029  5.21552E-028  2.59630E-027  1.13575E-026  4.36591E-026  1.47477E-025
  4.37747E-025  1.14171E-024  2.61633E-024  5.26738E-024  9.31501E-024  1.44652E-023
  1.97145E-023  2.35584E-023  2.46415E-023  2.24915E-023  1.78150E-023  1.21200E-023
  6.94398E-024  3.21812E-024  1.09954E-024  2.12575E-025  1.92398E-026  8.45759E-026
  1.67579E-025  1.89192E-025  1.57823E-025  1.06596E-025  6.06616E-026  2.96596E-026
  1.25865E-026  4.66109E-027  1.51057E-027  4.28881E-028  1.06606E-028  2.31068E-029
  4.31729E-030  6.75034E-031  8.43660E-032  1.18077E-032  7.25412E-033  6.67116E-033
  4.92149E-033  3.00916E-033  1.58066E-033  7.24247E-034  2.91236E-034  1.00154E-034
  3.11179E-035  8.49301E-036  2.06007E-036  4.43554E-037  8.51712E-038  1.46852E-038
  1.67679E-039  2.08623E-040  0.00000E+000  0.00000E+000  0.00000E+000
  3.15277E-033  3.87856E-032  4.19283E-031  3.98299E-030  3.32481E-029  2.43900E-028
  1.57227E-027  8.90665E-027  4.43372E-026  1.93948E-025  7.45528E-025  2.51822E-024
  7.47426E-024  1.94926E-023  4.46657E-023  8.99166E-023  1.58999E-022  2.46895E-022
  3.36489E-022  4.02142E-022  4.20767E-022  3.84334E-022  3.04872E-022  2.08015E-022
  1.19861E-022  5.61977E-023  1.97097E-023  4.09412E-024  3.27262E-025  1.11403E-024
  2.39002E-024  2.77616E-024  2.34521E-024  1.59391E-024  9.10041E-025  4.45741E-025
  1.89343E-025  7.01581E-026  2.27454E-026  6.46031E-027  1.60691E-027  3.48896E-028
  6.54721E-029  1.03481E-029  1.31320E-030  1.62058E-031  7.74264E-032  7.12276E-032
  5.33392E-032  3.28398E-032  1.73047E-032  7.94374E-033  3.19960E-033  1.13450E-033
  3.54940E-034  9.40890E-035  2.29409E-035  4.94415E-036  9.58325E-037  1.67503E-037
  2.66972E-038  3.93557E-039  2.49179E-040  0.00000E+000  0.00000E+000
  4.73037E-032  5.82012E-031  6.29186E-030  5.97745E-029  4.99013E-028  3.66077E-027
  2.35992E-026  1.33686E-025  6.65483E-025  2.91102E-024  1.11894E-023  3.77933E-023
  1.12165E-022  2.92499E-022  6.70172E-022  1.34898E-021  2.38514E-021  3.70331E-021
  5.04695E-021  6.03198E-021  6.31290E-021  5.76984E-021  4.58294E-021  3.13520E-021
  1.81597E-021  8.60521E-022  3.09013E-022  6.83822E-023  5.48696E-024  1.27177E-023
  2.98229E-023  3.57375E-023  3.06013E-023  2.09367E-023  1.19954E-023  5.88641E-024
  2.50302E-024  9.28004E-025  3.00974E-025  8.55156E-026  2.12835E-026  4.62780E-027
  8.71713E-028  1.39083E-028  1.79438E-029  2.04859E-030  7.36277E-031  6.66446E-031
  5.07337E-031  3.14873E-031  1.66534E-031  7.66156E-032  3.09192E-032  1.09880E-032
  3.44805E-033  9.57349E-034  2.36051E-034  4.89066E-035  9.53270E-036  1.69347E-036
  2.76124E-037  4.19588E-038  6.03310E-039  8.29553E-040  0.00000E+000
  6.23628E-031  7.67460E-030  8.29854E-029  7.88466E-028  6.58283E-027  4.82942E-026
  3.11339E-025  1.76371E-024  8.77964E-024  3.84039E-023  1.47611E-022  4.98540E-022
  1.47948E-021  3.85772E-021  8.83773E-021  1.77870E-020  3.14447E-020  4.88165E-020
  6.65216E-020  7.95038E-020  8.32201E-020  7.60994E-020  6.05145E-020  4.14961E-020
  2.41496E-020  1.15549E-020  4.23885E-021  9.91937E-022  8.62009E-023  1.25729E-022
  3.25466E-022  4.03553E-022  3.50619E-022  2.41587E-022  1.38923E-022  6.83074E-023
  2.90772E-023  1.07871E-023  3.49986E-024  9.94746E-025  2.47709E-025  5.39273E-026
  1.01908E-026  1.63943E-027  2.14993E-028  2.35615E-029  6.29966E-030  5.46504E-030
  4.23400E-030  2.65228E-030  1.40884E-030  6.49819E-031  2.62839E-031  9.36565E-032
  2.94878E-032  8.22917E-033  2.04307E-033  4.53807E-034  9.08721E-035  1.53005E-035
  2.54437E-036  3.99988E-037  5.98570E-038  8.58342E-039  1.17558E-039
  7.22531E-030  8.89437E-029  9.61950E-028  9.14112E-027  7.63265E-026  5.60003E-025
  3.61035E-024  2.04529E-023  1.01813E-022  4.45340E-022  1.71165E-021  5.78052E-021
  1.71528E-020  4.47203E-020  1.02436E-019  2.06130E-019  3.64342E-019  5.65523E-019
  7.70509E-019  9.20803E-019  9.63913E-019  8.81773E-019  7.01871E-019  4.82299E-019
  2.81891E-019  1.36071E-019  5.08882E-020  1.25118E-020  1.21550E-021  1.07654E-021
  3.10526E-021  3.99704E-021  3.52742E-021  2.44882E-021  1.41365E-021  6.96524E-022
  2.96834E-022  1.10190E-022  3.57649E-023  1.01685E-023  2.53333E-024  5.52104E-025
  1.04621E-025  1.69514E-026  2.25756E-027  2.43625E-028  4.90835E-029  3.92976E-029
  3.09956E-029  1.96253E-029  1.04772E-029  4.84713E-030  1.96581E-030  7.02678E-031
  2.22166E-031  6.23565E-032  1.56102E-032  3.50773E-033  7.13888E-034  1.33130E-034
  2.10595E-035  3.41429E-036  5.32615E-037  7.95894E-038  1.13040E-038
  7.35537E-029  9.05841E-028  9.79993E-027  9.31462E-026  7.77873E-025  5.70783E-024
  3.68011E-023  2.08489E-022  1.03785E-021  4.53958E-021  1.74469E-020  5.89163E-020
  1.74806E-019  4.55685E-019  1.04361E-018  2.09961E-018  3.71031E-018  5.75771E-018
  7.84299E-018  9.37129E-018  9.80976E-018  8.97607E-018  7.15042E-018  4.92250E-018
  2.88816E-018  1.40530E-018  5.34787E-019  1.37374E-019  1.50097E-020  8.00180E-021
  2.58910E-020  3.47218E-020  3.11602E-020  2.18052E-020  1.26391E-020  6.24102E-021
  2.66286E-021  9.89155E-022  3.21182E-022  9.13451E-023  2.27667E-023  4.96624E-024
  9.43308E-025  1.53786E-025  2.07723E-026  2.24314E-027  3.52494E-028  2.48060E-028
  1.98995E-028  1.27550E-028  6.84957E-029  3.18005E-029  1.29376E-029  4.64172E-030
  1.47487E-030  4.16827E-031  1.05364E-031  2.40034E-032  4.97862E-033  9.52319E-034
  1.70386E-034  2.62705E-035  4.25010E-036  6.60574E-037  9.69656E-038
  6.57810E-028  8.10639E-027  8.77393E-026  8.34209E-025  6.96813E-024  5.11384E-023
  3.29749E-022  1.86824E-021  9.30026E-021  4.06790E-020  1.56333E-019  5.27874E-019
  1.56602E-018  4.08163E-018  9.34585E-018  1.87982E-017  3.32100E-017  5.15204E-017
  7.01591E-017  8.38092E-017  8.77184E-017  8.02725E-017  6.39844E-017  4.41169E-017
  2.59730E-017  1.27289E-017  4.92060E-018  1.31406E-018  1.60535E-019  5.19712E-020
  1.88575E-019  2.64525E-019  2.41692E-019  1.70562E-019  9.92890E-020  4.91393E-020
  2.09923E-020  7.80319E-021  2.53474E-021  7.21102E-022  1.79793E-022  3.92505E-023
  7.47051E-024  1.22440E-024  1.67494E-025  1.82667E-026  2.35280E-027  1.37747E-027
  1.12012E-027  7.28065E-028  3.93662E-028  1.83522E-028  7.49388E-029  2.70044E-029
  8.63096E-030  2.45932E-030  6.28859E-031  1.45586E-031  3.08668E-032  6.07605E-033
  1.12582E-033  1.98337E-034  3.03942E-035  4.90002E-036  7.40658E-037
  5.16697E-027  6.37346E-026  6.90287E-025  6.56618E-024  5.48653E-023  4.02744E-022
  2.59736E-021  1.47171E-020  7.32666E-020  3.20465E-019  1.23152E-018  4.15795E-018
  1.23335E-017  3.21395E-017  7.35735E-017  1.47943E-016  2.61279E-016  4.05189E-016
  5.51566E-016  6.58646E-016  6.89189E-016  6.30661E-016  5.02896E-016  3.47186E-016
  2.05009E-016  1.01120E-016  3.96449E-017  1.09589E-017  1.48155E-018  2.99221E-019
  1.19930E-018  1.76731E-018  1.64607E-018  1.17201E-018  6.85332E-019  3.39984E-019
  1.45427E-019  5.40962E-020  1.75795E-020  5.00259E-021  1.24772E-021  2.72575E-022
  5.19690E-023  8.55661E-024  1.18374E-024  1.30993E-025  1.46122E-026  6.75354E-027
  5.52688E-027  3.64943E-027  1.98903E-027  9.31755E-028  3.82121E-028  1.38411E-028
  4.45465E-029  1.28167E-029  3.32210E-030  7.83661E-031  1.70384E-031  3.46251E-032
  6.65912E-033  1.22031E-033  2.12770E-034  3.24289E-035  5.02882E-036
  3.56317E-026  4.40137E-025  4.77163E-024  4.54200E-023  3.79700E-022  2.78817E-021
  1.79855E-020  1.01924E-019  5.07452E-019  2.21961E-018  8.52941E-018  2.87949E-017
  8.53990E-017  2.22492E-016  5.09185E-016  1.02354E-015  1.80693E-015  2.80094E-015
  3.81101E-015  4.54875E-015  4.75780E-015  4.35284E-015  3.47165E-015  2.39909E-015
  1.42024E-015  7.04527E-016  2.79726E-016  7.97278E-017  1.17932E-017  1.56702E-018
  6.65787E-018  1.03546E-017  9.84396E-018  7.07483E-018  4.15644E-018  2.06704E-018
  8.85346E-019  3.29572E-019  1.07145E-019  3.04987E-020  7.60917E-021  1.66326E-021
  3.17588E-022  5.24958E-023  7.33445E-024  8.25075E-025  8.38799E-026  2.94059E-026
  2.39011E-026  1.60619E-026  8.83549E-027  4.16239E-027  1.71574E-027  6.25274E-028
  2.02899E-028  5.90493E-029  1.55516E-029  3.74912E-030  8.38618E-031  1.76440E-031
  3.52732E-032  6.72032E-033  1.21360E-033  2.05337E-034  3.03001E-035
  2.15596E-025  2.66869E-024  2.89736E-023  2.76070E-022  2.30951E-021  1.69672E-020
  1.09487E-019  6.20604E-019  3.09021E-018  1.35173E-017  5.19423E-017  1.75338E-016
  5.19922E-016  1.35424E-015  3.09826E-015  6.22552E-015  1.09853E-014  1.70195E-014
  2.31437E-014  2.76075E-014  2.88605E-014  2.63936E-014  2.10495E-014  1.45561E-014
  8.63512E-015  4.30493E-015  1.72854E-015  5.06233E-016  8.10429E-017  7.73663E-018
  3.22550E-017  5.32032E-017  5.16949E-017  3.75191E-017  2.21500E-017  1.10435E-017
  4.73655E-018  1.76450E-018  5.73888E-019  1.63402E-019  4.07788E-020  8.91824E-021
  1.70503E-021  2.82782E-022  3.98503E-023  4.55795E-024  4.39962E-025  1.14686E-025
  9.05893E-026  6.20596E-026  3.45080E-026  1.63646E-026  6.78577E-027  2.49083E-027
  8.16148E-028  2.40745E-028  6.45941E-029  1.59646E-029  3.68551E-030  8.04643E-031
  1.67306E-031  3.30920E-032  6.17185E-033  1.07128E-033  1.70463E-034
  1.14354E-024  1.41984E-023  1.54479E-022  1.47411E-021  1.23446E-020  9.07575E-020
  5.85938E-019  3.32237E-018  1.65467E-017  7.23860E-017  2.78154E-016  9.38858E-016
  2.78346E-015  7.24809E-015  1.65764E-014  3.32929E-014  5.87158E-014  9.09110E-014
  1.23538E-013  1.47258E-013  1.53831E-013  1.40597E-013  1.12096E-013  7.75432E-014
  4.60765E-014  2.30689E-014  9.35512E-015  2.80643E-015  4.81457E-016  3.71606E-017
  1.36362E-016  2.39754E-016  2.38405E-016  1.74808E-016  1.03721E-016  5.18480E-017
  2.22687E-017  8.30207E-018  2.70132E-018  7.69347E-019  1.92048E-019  4.20191E-020
  8.04208E-021  1.33762E-021  1.89911E-022  2.20681E-023  2.08248E-024  4.05173E-025
  3.01009E-025  2.10475E-025  1.18502E-025  5.66338E-026  2.36501E-026  8.75503E-027
  2.90164E-027  8.69557E-028  2.38384E-028  6.05978E-029  1.44793E-029  3.28544E-030
  7.10204E-031  1.45512E-031  2.79401E-032  4.95937E-033  8.03362E-034
  5.30983E-024  6.62249E-023  7.22787E-022  6.91218E-021  5.79724E-020  4.26664E-019
  2.75660E-018  1.56382E-017  7.79086E-017  3.40882E-016  1.30995E-015  4.42116E-015
  1.31051E-014  3.41155E-014  7.79909E-014  1.56560E-013  2.75938E-013  4.26928E-013
  5.79671E-013  6.90354E-013  7.20516E-013  6.57989E-013  5.24306E-013  3.62689E-013
  2.15762E-013  1.08409E-013  4.43453E-014  1.35880E-014  2.47616E-015  1.74542E-016
  5.03219E-016  9.47748E-016  9.65655E-016  7.15601E-016  4.26793E-016  2.13914E-016
  9.20062E-017  3.43274E-017  1.11742E-017  3.18330E-018  7.94813E-019  1.73966E-019
  3.33260E-020  5.55655E-021  7.93973E-022  9.36137E-023  8.80096E-024  1.31276E-024
  8.77515E-025  6.26501E-025  3.57848E-025  1.72576E-025  7.26649E-026  2.71703E-026
  9.12712E-027  2.78609E-027  7.82830E-028  2.05322E-028  5.08973E-029  1.20105E-029
  2.69555E-030  5.70514E-031  1.12414E-031  2.03437E-032  3.34184E-033
  2.15434E-023  2.70431E-022  2.96502E-021  2.84458E-020  2.39107E-019  1.76251E-018
  1.13995E-017  6.47171E-017  3.22572E-016  1.41178E-015  5.42582E-015  1.83118E-014
  5.42700E-014  1.41233E-013  3.22725E-013  6.47464E-013  1.14034E-012  1.76282E-012
  2.39119E-012  2.84474E-012  2.96572E-012  2.70545E-012  2.15390E-012  1.48940E-012
  8.86631E-013  4.46745E-013  1.84110E-013  5.74729E-014  1.10398E-014  7.81616E-016
  1.62260E-015  3.28738E-015  3.43591E-015  2.57408E-015  1.54329E-015  7.75595E-016
  3.34065E-016  1.24735E-016  4.06207E-017  1.15749E-017  2.89064E-018  6.32894E-019
  1.21332E-019  2.02713E-020  2.91238E-021  3.47883E-022  3.29452E-023  3.94005E-024
  2.24787E-024  1.63662E-024  9.50405E-025  4.63211E-025  1.96942E-025  7.45102E-026
  2.54275E-026  7.92898E-027  2.29083E-027  6.21709E-028  1.60158E-028  3.92914E-029
  9.13617E-030  1.99131E-030  4.01363E-031  7.38557E-032  1.22774E-032
  7.61896E-023  9.65003E-022  1.06498E-020  1.02648E-019  8.65640E-019  6.39534E-018
  4.14291E-017  2.35456E-016  1.17444E-015  5.14239E-015  1.97678E-014  6.67168E-014
  1.97696E-013  5.14320E-013  1.17468E-012  2.35516E-012  4.14462E-012  6.40082E-012
  8.67265E-012  1.03047E-011  1.07285E-011  9.77381E-012  7.77193E-012  5.37001E-012
  3.19722E-012  1.61437E-012  6.69495E-013  2.12414E-013  4.27222E-014  3.21805E-015
  4.58145E-015  1.00104E-014  1.07419E-014  8.13707E-015  4.90435E-015  2.47134E-015
  1.06596E-015  3.98315E-016  1.29767E-016  3.69859E-017  9.23819E-018  2.02315E-018
  3.88085E-019  6.49447E-020  9.37286E-021  1.13230E-021  1.08616E-022  1.09924E-023
  5.07345E-024  3.75242E-024  2.22055E-024  1.09562E-024  4.71138E-025  1.80723E-025
  6.28165E-026  2.00721E-026  5.98201E-027  1.68395E-027  4.51075E-028  1.14909E-028
  2.76124E-029  6.17788E-030  1.26995E-030  2.37041E-031  3.98045E-032
  2.34281E-022  3.00177E-021  3.34299E-020  3.24361E-019  2.74833E-018  2.03721E-017
  1.32277E-016  7.52979E-016  3.75988E-015  1.64742E-014  6.33526E-014  2.13843E-013
  6.33598E-013  1.64784E-012  3.76163E-012  7.53645E-012  1.32506E-011  2.04410E-011
  2.76603E-011  3.28173E-011  3.41128E-011  3.10262E-011  2.46331E-011  1.69997E-011
  1.01174E-011  5.11558E-012  2.13243E-012  6.86160E-013  1.43674E-013  1.18371E-014
  1.13768E-014  2.67824E-014  2.95180E-014  2.26091E-014  1.36980E-014  6.92066E-015
  2.98917E-015  1.11777E-015  3.64299E-016  1.03852E-016  2.59427E-017  5.68214E-018
  1.09036E-018  1.82682E-019  2.64575E-020  3.22623E-021  3.14010E-022  2.83448E-023
  1.01316E-023  7.55347E-024  4.56562E-024  2.28469E-024  9.95484E-025  3.88033E-025
  1.37764E-025  4.52536E-026  1.39527E-026  4.08118E-027  1.13666E-027  3.00066E-028
  7.42718E-029  1.70104E-029  3.55661E-030  6.71972E-031  1.13810E-031
  6.26073E-022  8.11918E-021  9.14845E-020  8.95861E-019  7.64210E-018  5.69203E-017
  3.70834E-016  2.11591E-015  1.05823E-014  4.64161E-014  1.78607E-013  6.03049E-013
  1.78676E-012  4.64563E-012  1.05993E-011  2.12195E-011  3.72704E-011  5.74238E-011
  7.75899E-011  9.19011E-011  9.53517E-011  8.65545E-011  6.85870E-011  4.72543E-011
  2.80970E-011  1.42155E-011  5.94987E-012  1.93790E-012  4.20426E-013  3.82755E-014
  2.50509E-014  6.30379E-014  7.13310E-014  5.52287E-014  3.36296E-014  1.70333E-014
  7.36649E-015  2.75647E-015  8.98674E-016  2.56222E-016  6.40049E-017  1.40179E-017
  2.68995E-018  4.50912E-019  6.54493E-020  8.03587E-021  7.92517E-022  6.65831E-023
  1.79969E-023  1.33562E-023  8.26276E-024  4.20090E-024  1.85818E-024  7.37826E-025
  2.68375E-025  9.09169E-026  2.90741E-026  8.84496E-027  2.55888E-027  6.98351E-028
  1.77529E-028  4.14763E-029  8.80084E-030  1.68124E-030  2.86826E-031
  1.46653E-021  1.90855E-020  2.17713E-019  2.15739E-018  1.85762E-017  1.39312E-016
  9.12050E-016  5.22179E-015  2.61774E-014  1.15000E-013  4.42950E-013  1.49635E-012
  4.43410E-012  1.15265E-011  2.62850E-011  5.25792E-011  9.22503E-011  1.41938E-010
  1.91467E-010  2.26349E-010  2.34347E-010  2.12239E-010  1.67791E-010  1.15357E-010
  6.84863E-011  3.46471E-011  1.45460E-011  4.78755E-012  1.07209E-012  1.08113E-013
  4.96249E-014  1.30799E-013  1.51694E-013  1.18646E-013  7.25831E-014  3.68472E-014
  1.59539E-014  5.97316E-015  1.94781E-015  5.55328E-016  1.38689E-016  3.03605E-017
  5.82215E-018  9.75320E-019  1.41588E-019  1.74397E-020  1.73475E-021  1.39413E-022
  2.85342E-023  2.07449E-023  1.31490E-023  6.79980E-024  3.05850E-024  1.24021E-024
  4.63636E-025  1.62498E-025  5.40172E-026  1.70996E-026  5.13191E-027  1.44434E-027
  3.76100E-028  8.94455E-029  1.92260E-029  3.70450E-030  6.36859E-031
  3.12578E-021  3.93216E-020  4.50302E-019  4.51855E-018  3.93779E-017  2.98122E-016
  1.96536E-015  1.13080E-014  5.68833E-014  2.50477E-013  9.66234E-013  3.26695E-012
  9.68444E-012  2.51732E-011  5.73790E-011  1.14684E-010  2.00981E-010  3.08769E-010
  4.15754E-010  4.90449E-010  5.06554E-010  4.57561E-010  3.60753E-010  2.47374E-010
  1.46560E-010  7.40878E-011  3.11722E-011  1.03539E-011  2.38693E-012  2.66786E-013
  9.04985E-014  2.40036E-013  2.84192E-013  2.24253E-013  1.37745E-013  7.00628E-014
  3.03632E-014  1.13721E-014  3.70831E-015  1.05687E-015  2.63743E-016  5.76600E-017
  1.10345E-017  1.84304E-018  2.66576E-019  3.27308E-020  3.25256E-021  2.52366E-022
  4.00994E-023  2.81675E-023  1.82653E-023  9.60155E-024  4.39588E-024  1.82507E-024
  7.03820E-025  2.56191E-025  8.87745E-026  2.92736E-026  9.10917E-027  2.64031E-027
  7.03142E-028  1.70023E-028  3.69792E-029  7.18625E-030  1.24148E-030
  6.69957E-021  7.36817E-020  8.16255E-019  8.22626E-018  7.26133E-017  5.56485E-016
  3.70390E-015  2.14610E-014  1.08494E-013  4.79376E-013  1.85344E-012  6.27553E-012
  1.86164E-011  4.83980E-011  1.10280E-010  2.20249E-010  3.85520E-010  5.91337E-010
  7.94656E-010  9.35228E-010  9.63351E-010  8.67611E-010  6.81923E-010  4.66184E-010
  2.75483E-010  1.39071E-010  5.86009E-011  1.96263E-011  4.65228E-012  5.77568E-013
  1.56596E-013  3.91593E-013  4.69765E-013  3.73151E-013  2.29904E-013  1.17099E-013
  5.07733E-014  1.90159E-014  6.19771E-015  1.76442E-015  4.39458E-016  9.57677E-017
  1.82341E-017  3.02182E-018  4.32119E-019  5.22467E-020  5.09205E-021  3.77184E-022
  4.83202E-023  3.25786E-023  2.14186E-023  1.13884E-023  5.30693E-024  2.26502E-024
  9.07243E-025  3.45719E-025  1.25800E-025  4.34548E-026  1.40729E-026  4.21111E-027
  1.14891E-027  2.82787E-028  6.22994E-029  1.22188E-029  2.12511E-030
  1.66065E-020  1.38677E-019  1.34500E-018  1.31249E-017  1.16412E-016  9.03862E-016
  6.09067E-015  3.56328E-014  1.81413E-013  8.05548E-013  3.12506E-012  1.06041E-011
  3.14963E-011  8.19242E-011  1.86652E-010  3.72530E-010  6.51310E-010  9.97390E-010
  1.33752E-009  1.57017E-009  1.61268E-009  1.44771E-009  1.13395E-009  7.72554E-010
  4.55162E-010  2.29372E-010  9.67596E-011  3.26707E-011  7.96800E-012  1.10467E-012
  2.64301E-013  5.72271E-013  6.86675E-013  5.47087E-013  3.37566E-013  1.72014E-013
  7.45695E-014  2.79058E-014  9.08083E-015  2.57815E-015  6.39213E-016  1.38271E-016
  2.60173E-017  4.23290E-018  5.88664E-019  6.83813E-020  6.32329E-021  4.39234E-022
  4.86427E-023  2.94069E-023  1.86060E-023  9.80318E-024  4.64816E-024  2.06726E-024
  8.80134E-025  3.61043E-025  1.41826E-025  5.25599E-026  1.80547E-026  5.65890E-027
  1.59903E-027  4.03921E-028  9.06960E-029  1.80330E-029  3.16829E-030
  4.84083E-020  3.01463E-019  2.22268E-018  1.90246E-017  1.63569E-016  1.27676E-015
  8.71829E-015  5.16435E-014  2.65488E-013  1.18721E-012  4.62832E-012  1.57564E-011
  4.68941E-011  1.22101E-010  2.78254E-010  5.55105E-010  9.69492E-010  1.48225E-009
  1.98350E-009  2.32239E-009  2.37796E-009  2.12736E-009  1.66018E-009  1.12692E-009
  6.61810E-010  3.32879E-010  1.40603E-010  4.79031E-011  1.20557E-011  1.88274E-012
  4.39065E-013  7.57232E-013  8.90481E-013  7.07532E-013  4.36130E-013  2.22009E-013
  9.60971E-014  3.58760E-014  1.16289E-014  3.28052E-015  8.04904E-016  1.71194E-016
  3.13546E-017  4.88997E-018  6.37974E-019  6.79503E-020  5.86083E-021  4.98030E-022
  8.60993E-023  2.89766E-023  1.13105E-023  4.73870E-024  2.07988E-024  9.43727E-025
  4.44074E-025  2.12800E-025  9.92272E-026  4.29835E-026  1.67712E-026  5.79858E-027
  1.76329E-027  4.70168E-028  1.09834E-028  2.24770E-029  4.03219E-030
  1.45405E-019  7.70792E-019  4.23453E-018  2.76036E-017  2.08675E-016  1.58098E-015
  1.08585E-014  6.51909E-014  3.39337E-013  1.53220E-012  6.01505E-012  2.05757E-011
  6.14278E-011  1.60232E-010  3.65430E-010  7.28954E-010  1.27207E-009  1.94199E-009
  2.59332E-009  3.02845E-009  3.09126E-009  2.75581E-009  2.14258E-009  1.44901E-009
  8.48317E-010  4.26036E-010  1.80348E-010  6.21399E-011  1.62288E-011  2.88458E-012
  7.06594E-013  9.19341E-013  1.02905E-012  8.08318E-013  4.95836E-013  2.51495E-013
  1.08419E-013  4.02429E-014  1.29267E-014  3.59344E-015  8.60841E-016  1.76117E-016
  3.03049E-017  4.28839E-018  4.89756E-019  4.90096E-020  7.12095E-021  2.06718E-021
  7.35089E-022  2.85934E-022  1.22279E-022  5.20021E-023  2.00984E-023  6.78866E-024
  1.98289E-024  5.07203E-025  1.21310E-025  3.17493E-026  1.03227E-026  3.75842E-027
  1.29318E-027  3.88340E-028  9.97894E-029  2.19465E-029  4.15060E-030
  4.02118E-019  2.03271E-018  9.48854E-018  4.60525E-017  2.65864E-016  1.77659E-015
  1.18611E-014  7.16576E-014  3.78069E-013  1.72841E-012  6.85058E-012  2.35945E-011
  7.07668E-011  1.85128E-010  4.22864E-010  8.43920E-010  1.47207E-009  2.24464E-009
  2.99187E-009  3.48528E-009  3.54701E-009  3.15152E-009  2.44161E-009  1.64572E-009
  9.61050E-010  4.82432E-010  2.05087E-010  7.17537E-011  1.96088E-011  4.00064E-012
  1.06935E-012  1.03788E-012  1.06588E-012  8.17129E-013  4.95755E-013  2.49408E-013
  1.06534E-013  3.90262E-014  1.22782E-014  3.29947E-015  7.47473E-016  1.39475E-016
  2.07151E-017  2.42917E-018  3.12277E-019  9.43903E-020  4.04393E-020  1.66236E-020
  7.26713E-021  3.49662E-021  1.68421E-021  7.49280E-022  2.98287E-022  1.05267E-022
  3.27770E-023  8.95137E-024  2.12720E-024  4.36177E-025  7.69081E-026  1.18929E-026
  1.76363E-027  3.01555E-028  6.44889E-029  1.46924E-029  3.04954E-030
  9.77945E-019  4.93827E-018  2.19566E-017  9.03362E-017  3.88094E-016  1.98825E-015
  1.17537E-014  6.91387E-014  3.67212E-013  1.70150E-012  6.82703E-012  2.37348E-011
  7.16610E-011  1.88294E-010  4.31241E-010  8.61750E-010  1.50347E-009  2.29091E-009
  3.04911E-009  3.54458E-009  3.59810E-009  3.18772E-009  2.46247E-009  1.65567E-009
  9.65681E-010  4.85531E-010  2.07991E-010  7.43346E-011  2.14686E-011  5.03904E-012
  1.47927E-012  1.09937E-012  9.96253E-013  7.32021E-013  4.34921E-013  2.15170E-013
  9.00849E-014  3.20318E-014  9.60336E-015  2.38060E-015  4.70431E-016  7.04521E-017
  8.79465E-018  2.34481E-018  1.31565E-018  6.42865E-019  2.75661E-019  1.23663E-019
  6.17636E-020  3.16509E-020  1.52776E-020  6.69757E-021  2.64145E-021  9.35020E-022
  2.96295E-022  8.36815E-023  2.09387E-023  4.60990E-024  8.86367E-025  1.47693E-025
  2.11750E-026  2.60388E-027  2.78126E-028  2.74236E-029  2.89327E-030
  2.06714E-018  1.05521E-017  4.68444E-017  1.83281E-016  6.65534E-016  2.53738E-015
  1.15640E-014  6.05220E-014  3.13530E-013  1.46278E-012  5.94725E-012  2.09242E-011
  6.37507E-011  1.68577E-010  3.87693E-010  7.76620E-010  1.35644E-009  2.06700E-009
  2.74898E-009  3.19122E-009  3.23353E-009  2.85907E-009  2.20473E-009  1.48102E-009
  8.64661E-010  4.36847E-010  1.89503E-010  6.97024E-011  2.14723E-011  5.75691E-012
  1.83295E-012  1.09310E-012  8.45840E-013  5.81324E-013  3.32680E-013  1.59129E-013
  6.37476E-014  2.11503E-014  5.63902E-015  1.14044E-015  1.67160E-016  3.34772E-017
  2.32909E-017  1.58024E-017  8.08223E-018  3.60087E-018  1.65272E-018  8.45117E-019
  4.52709E-019  2.32611E-019  1.09755E-019  4.69886E-020  1.82244E-020  6.39744E-021
  2.02665E-021  5.76645E-022  1.46532E-022  3.30613E-023  6.58668E-024  1.15275E-024
  1.76377E-025  2.34868E-026  2.71104E-027  2.70607E-028  2.34252E-029
  3.79624E-018  1.95975E-017  8.79323E-017  3.43253E-016  1.18267E-015  3.79776E-015
  1.28942E-014  5.24295E-014  2.43072E-013  1.10810E-012  4.53613E-012  1.61639E-011
  4.98132E-011  1.32868E-010  3.07424E-010  6.18265E-010  1.08239E-009  1.65125E-009
  2.19661E-009  2.54910E-009  2.58127E-009  2.28110E-009  1.75914E-009  1.18343E-009
  6.93827E-010  3.53796E-010  1.56359E-010  5.96430E-011  1.97042E-011  5.93534E-012
  2.00913E-012  1.01131E-012  6.55155E-013  4.08033E-013  2.18486E-013  9.74675E-014
  3.52830E-014  9.86120E-015  1.95404E-015  3.23816E-016  2.03103E-016  2.03498E-016
  1.43033E-016  7.71148E-017  3.65265E-017  1.75489E-017  9.30556E-018  5.22578E-018
  2.85201E-018  1.43931E-018  6.61753E-019  2.76962E-019  1.05652E-019  3.66989E-020
  1.15648E-020  3.28811E-021  8.38376E-022  1.90587E-022  3.84333E-023  6.84632E-024
  1.07371E-024  1.47866E-025  1.78479E-026  1.88618E-027  1.74558E-028
  6.07153E-018  3.16209E-017  1.43472E-016  5.65885E-016  1.94312E-015  5.90279E-015
  1.68121E-014  5.10734E-014  1.85916E-013  7.63753E-013  3.06004E-012  1.09744E-011
  3.42260E-011  9.22758E-011  2.15254E-010  4.35412E-010  7.65254E-010  1.17040E-009
  1.55946E-009  1.81171E-009  1.83645E-009  1.62525E-009  1.25656E-009  8.49269E-010
  5.02058E-010  2.59730E-010  1.17666E-010  4.68147E-011  1.65727E-011  5.48298E-012
  1.93412E-012  8.58059E-013  4.62809E-013  2.50703E-013  1.18963E-013  4.55637E-014
  1.28638E-014  2.47598E-015  9.04042E-016  1.24383E-015  1.29012E-015  9.45241E-016
  5.49808E-016  2.82980E-016  1.45651E-016  8.16699E-017  4.86837E-017  2.84365E-017
  1.54070E-017  7.60190E-018  3.41413E-018  1.40126E-018  5.26764E-019  1.81139E-019
  5.67271E-020  1.60791E-020  4.09790E-021  9.33347E-022  1.89014E-022  3.38996E-023
  5.36908E-024  7.49584E-025  9.21718E-026  9.98466E-027  9.54235E-028
  8.47811E-018  4.44317E-017  2.03374E-016  8.11034E-016  2.81246E-015  8.50094E-015
  2.28138E-014  5.78908E-014  1.58367E-013  5.18063E-013  1.88537E-012  6.62679E-012
  2.07810E-011  5.66303E-011  1.33404E-010  2.71914E-010  4.80609E-010  7.38138E-010
  9.86731E-010  1.14967E-009  1.16899E-009  1.03862E-009  8.07508E-010  5.50350E-010
  3.29516E-010  1.73813E-010  8.11005E-011  3.37199E-011  1.26996E-011  4.50514E-012
  1.62852E-012  6.57400E-013  2.96392E-013  1.32253E-013  5.00450E-014  1.37412E-014
  3.20245E-015  3.48075E-015  5.48022E-015  5.80198E-015  4.56215E-015  2.92063E-015
  1.66028E-015  9.31880E-016  5.62334E-016  3.60933E-016  2.28285E-016  1.34060E-016
  7.14459E-017  3.45038E-017  1.51905E-017  6.13315E-018  2.27683E-018  7.75923E-019
  2.41546E-019  6.82257E-020  1.73618E-020  3.95510E-021  8.02343E-022  1.44374E-022
  2.29817E-023  3.23154E-024  4.01284E-025  4.40481E-026  4.28406E-027
  1.03570E-017  5.45074E-017  2.51048E-016  1.00989E-015  3.53997E-015  1.07973E-014
  2.87648E-014  6.84239E-014  1.55739E-013  3.86859E-013  1.14168E-012  3.67698E-012
  1.13099E-011  3.09408E-011  7.35485E-011  1.51217E-010  2.69192E-010  4.15844E-010
  5.58688E-010  6.54113E-010  6.68673E-010  5.98044E-010  4.69059E-010  3.23546E-010
  1.96973E-010  1.06320E-010  5.11921E-011  2.21862E-011  8.78842E-012  3.27158E-012
  1.19652E-012  4.48941E-013  1.70719E-013  5.91009E-014  1.61125E-014  6.24626E-015
  1.05218E-014  1.66609E-014  1.86816E-014  1.61603E-014  1.15618E-014  7.34798E-015
  4.55693E-015  3.00054E-015  2.09982E-015  1.45496E-015  9.36680E-016  5.44815E-016
  2.85154E-016  1.35154E-016  5.85182E-017  2.33033E-017  8.55831E-018  2.89355E-018
  8.95883E-019  2.52202E-019  6.40755E-020  1.45944E-020  2.96405E-021  5.34650E-022
  8.54341E-023  1.20796E-023  1.51150E-024  1.67638E-025  1.65307E-026
  1.10851E-017  5.84986E-017  2.70554E-016  1.09506E-015  3.87149E-015  1.19317E-014
  3.20377E-014  7.54035E-014  1.59852E-013  3.29574E-013  7.50887E-013  2.00539E-012
  5.70411E-012  1.53071E-011  3.64422E-011  7.54423E-011  1.35290E-010  2.10414E-010
  2.84498E-010  3.35272E-010  3.45272E-010  3.11589E-010  2.47196E-010  1.73050E-010
  1.07381E-010  5.93842E-011  2.94631E-011  1.32286E-011  5.44205E-012  2.08956E-012
  7.66244E-013  2.71135E-013  8.91269E-014  2.59602E-014  1.28973E-014  2.16392E-014
  3.53801E-014  4.34291E-014  4.21330E-014  3.41002E-014  2.44678E-014  1.69413E-014
  1.23066E-014  9.48581E-015  7.27203E-015  5.18665E-015  3.32929E-015  1.90885E-015
  9.82447E-016  4.58287E-016  1.95664E-016  7.70085E-017  2.80183E-017  9.40647E-018
  2.89814E-018  8.13400E-019  2.06366E-019  4.70035E-020  9.55846E-021  1.72859E-021
  2.77333E-022  3.94390E-023  4.97431E-024  5.57663E-025  5.57836E-026
  1.04055E-017  5.50058E-017  2.55081E-016  1.03667E-015  3.68730E-015  1.14590E-014
  3.10698E-014  7.35678E-014  1.53598E-013  2.92703E-013  5.53964E-013  1.16985E-012
  2.83081E-012  7.08860E-012  1.65419E-011  3.41933E-011  6.15814E-011  9.63402E-011
  1.31108E-010  1.55628E-010  1.61635E-010  1.47385E-010  1.18437E-010  8.42403E-011
  5.32924E-011  3.01509E-011  1.53499E-011  7.08391E-012  2.99168E-012  1.17006E-012
  4.27884E-013  1.45178E-013  4.56762E-014  2.12047E-014  3.05837E-014  5.30159E-014
  7.30809E-014  8.08021E-014  7.47835E-014  6.11260E-014  4.76966E-014  3.85925E-014
  3.30421E-014  2.82488E-014  2.25148E-014  1.61070E-014  1.02263E-014  5.77740E-015
  2.93001E-015  1.34841E-015  5.68861E-016  2.21616E-016  7.99632E-017  2.66755E-017
  8.18228E-018  2.29033E-018  5.80449E-019  1.32256E-019  2.69423E-020  4.88801E-021
  7.88045E-022  1.12840E-022  1.43668E-023  1.63114E-024  1.65896E-025
  8.57265E-018  4.53624E-017  2.10706E-016  8.58569E-016  3.06610E-015  9.58492E-015
  2.61962E-014  6.25718E-014  1.31067E-013  2.44425E-013  4.24038E-013  7.48478E-013
  1.47700E-012  3.23213E-012  7.09699E-012  1.43600E-011  2.57322E-011  4.03099E-011
  5.50860E-011  6.57838E-011  6.88630E-011  6.34215E-011  5.15993E-011  3.72507E-011
  2.39752E-011  1.38254E-011  7.18067E-012  3.37928E-012  1.45161E-012  5.73694E-013
  2.09228E-013  7.08684E-014  2.85720E-014  3.09691E-014  5.62585E-014  8.87104E-014
  1.13465E-013  1.21412E-013  1.14116E-013  1.01325E-013  9.22003E-014  8.83797E-014
  8.48119E-014  7.60408E-014  6.11019E-014  4.33579E-014  2.71713E-014  1.51436E-014
  7.58284E-015  3.44938E-015  1.44012E-015  5.55955E-016  1.99084E-016  6.60252E-017
  2.01696E-017  5.63256E-018  1.42650E-018  3.25314E-019  6.64335E-020  1.21028E-020
  1.96322E-021  2.83531E-022  3.65211E-023  4.21062E-024  4.36784E-025
  6.20153E-018  3.28334E-017  1.52655E-016  6.23008E-016  2.23053E-015  7.00016E-015
  1.92408E-014  4.62983E-014  9.76713E-014  1.81988E-013  3.06413E-013  4.92087E-013
  8.22475E-013  1.51996E-012  2.99180E-012  5.73724E-012  1.00469E-011  1.56015E-011
  2.12793E-011  2.54616E-011  2.67821E-011  2.48475E-011  2.04122E-011  1.49096E-011
  9.72371E-012  5.68594E-012  2.99408E-012  1.42705E-012  6.19678E-013  2.46854E-013
  9.09506E-014  3.42724E-014  2.47397E-014  4.25465E-014  7.70275E-014  1.15632E-013
  1.44854E-013  1.58321E-013  1.61793E-013  1.67408E-013  1.81190E-013  1.96308E-013
  1.98987E-013  1.80615E-013  1.44259E-013  1.01158E-013  6.25901E-014  3.44659E-014
  1.70677E-014  7.68518E-015  3.17868E-015  1.21689E-015  4.32673E-016  1.42699E-016
  4.34263E-017  1.21028E-017  3.06443E-018  6.99917E-019  1.43414E-019  2.62690E-020
  4.29464E-021  6.26964E-022  8.19295E-023  9.62392E-024  1.02191E-024
  3.94052E-018  2.08680E-017  9.70706E-017  3.96514E-016  1.42177E-015  4.47296E-015
  1.23408E-014  2.98531E-014  6.33821E-014  1.18637E-013  1.98398E-013  3.06180E-013
  4.63600E-013  7.40330E-013  1.27383E-012  2.23788E-012  3.73585E-012  5.65969E-012
  7.62379E-012  9.07156E-012  9.53163E-012  8.86278E-012  7.31587E-012  5.37966E-012
  3.53609E-012  2.08464E-012  1.10638E-012  5.31417E-013  2.32892E-013  9.42819E-014
  3.67687E-014  1.88155E-014  2.40832E-014  4.75676E-014  8.44874E-014  1.25697E-013
  1.62072E-013  1.93448E-013  2.30792E-013  2.84911E-013  3.50533E-013  4.03199E-013
  4.14926E-013  3.74807E-013  2.95974E-013  2.04975E-013  1.25346E-013  6.82875E-014
  3.34840E-014  1.49379E-014  6.12484E-015  2.32612E-015  8.21391E-016  2.69443E-016
  8.17014E-017  2.27318E-017  5.75747E-018  1.31812E-018  2.71321E-019  5.00492E-020
  8.26468E-021  1.22301E-021  1.62681E-022  1.95424E-023  2.13197E-024
  2.19975E-018  1.16501E-017  5.42030E-017  2.21506E-016  7.94907E-016  2.50442E-015
  6.92580E-015  1.68128E-014  3.58636E-014  6.74502E-014  1.12871E-013  1.71646E-013
  2.47248E-013  3.58094E-013  5.45317E-013  8.62765E-013  1.34182E-012  1.94630E-012
  2.55334E-012  2.98942E-012  3.11078E-012  2.87757E-012  2.37070E-012  1.74373E-012
  1.14793E-012  6.78180E-013  3.60979E-013  1.74469E-013  7.78336E-014  3.32167E-014
  1.54079E-014  1.24511E-014  2.17077E-014  4.40526E-014  7.85532E-014  1.21611E-013
  1.72872E-013  2.42110E-013  3.45128E-013  4.85060E-013  6.34684E-013  7.41802E-013
  7.59722E-013  6.78257E-013  5.28772E-013  3.61845E-013  2.18910E-013  1.18102E-013
  5.73829E-014  2.53754E-014  1.03165E-014  3.88711E-015  1.36314E-015  4.44745E-016
  1.34388E-016  3.73417E-017  9.46722E-018  2.17490E-018  4.50425E-019  8.38526E-020
  1.40242E-020  2.11069E-021  2.86877E-022  3.53807E-023  3.97909E-024
  1.07900E-018  5.71419E-018  2.65864E-017  1.08665E-016  3.90110E-016  1.23002E-015
  3.40612E-015  8.28644E-015  1.77306E-014  3.34678E-014  5.61278E-014  8.49318E-014
  1.19427E-013  1.63283E-013  2.27144E-013  3.25649E-013  4.66654E-013  6.38126E-013
  8.03757E-013  9.14735E-013  9.32970E-013  8.50780E-013  6.93815E-013  5.06586E-013
  3.31666E-013  1.95191E-013  1.03908E-013  5.09230E-014  2.40207E-014  1.20143E-014
  7.83549E-015  9.16094E-015  1.74470E-014  3.57928E-014  6.71771E-014  1.16254E-013
  1.95161E-013  3.25528E-013  5.25347E-013  7.82479E-013  1.03816E-012  1.20558E-012
  1.21854E-012  1.07273E-012  8.25620E-013  5.58611E-013  3.34559E-013  1.78826E-013
  8.61165E-014  3.77483E-014  1.52144E-014  5.68555E-015  1.97946E-015  6.42225E-016
  1.93397E-016  5.36902E-017  1.36374E-017  3.14812E-018  6.57299E-019  1.23823E-019
  2.10449E-020  3.23390E-021  4.50963E-022  5.73129E-023  6.66220E-024
  4.65089E-019  2.46277E-018  1.14576E-017  4.68287E-017  1.68135E-016  5.30305E-016
  1.46951E-015  3.57938E-015  7.67303E-015  1.45175E-014  2.43919E-014  3.68460E-014
  5.11807E-014  6.76836E-014  8.86109E-014  1.17371E-013  1.55461E-013  1.99017E-013
  2.38132E-013  2.60526E-013  2.57690E-013  2.29362E-013  1.83439E-013  1.31810E-013
  8.51580E-014  4.96591E-014  2.65442E-014  1.36735E-014  7.63493E-015  5.36425E-015
  5.11688E-015  7.04793E-015  1.34672E-014  2.88629E-014  6.08974E-014  1.24110E-013
  2.44149E-013  4.53024E-013  7.66202E-013  1.15011E-012  1.51041E-012  1.72628E-012
  1.71685E-012  1.48957E-012  1.13204E-012  7.57539E-013  4.49222E-013  2.37883E-013
  1.13507E-013  4.92948E-014  1.96838E-014  7.29026E-015  2.51824E-015  8.12136E-016
  2.43723E-016  6.76350E-017  1.72310E-017  4.00432E-018  8.45064E-019  1.61628E-019
  2.80264E-020  4.41602E-021  6.34353E-022  8.33291E-023  1.00256E-023
  1.76177E-019  9.32778E-019  4.33897E-018  1.77319E-017  6.36611E-017  2.00802E-016
  5.56583E-016  1.35648E-015  2.91067E-015  5.51415E-015  9.27458E-015  1.39966E-014
  1.93038E-014  2.50165E-014  3.14690E-014  3.93092E-014  4.86962E-014  5.84769E-014
  6.61782E-014  6.90753E-014  6.56648E-014  5.65025E-014  4.38872E-014  3.07361E-014
  1.94304E-014  1.12067E-014  6.18123E-015  3.74582E-015  3.01614E-015  3.18934E-015
  3.91206E-015  5.85698E-015  1.16342E-014  2.73538E-014  6.57112E-014  1.50622E-013
  3.18746E-013  6.07672E-013  1.02511E-012  1.51416E-012  1.94927E-012  2.18535E-012
  2.13664E-012  1.82678E-012  1.37087E-012  9.07172E-013  5.32450E-013  2.79165E-013
  1.31875E-013  5.66832E-014  2.23975E-014  8.21144E-015  2.81118E-015  9.00549E-016
  2.69295E-016  7.47491E-017  1.91288E-017  4.48579E-018  9.59989E-019  1.87164E-019
  3.32587E-020  5.39663E-021  8.01299E-022  1.08996E-022  1.35711E-023
  5.86520E-020  3.10490E-019  1.44406E-018  5.90040E-018  2.11804E-017  6.68011E-017
  1.85159E-016  4.51333E-016  9.68799E-016  1.83629E-015  3.08945E-015  4.65741E-015
  6.39117E-015  8.17111E-015  1.00029E-014  1.19754E-014  1.40672E-014  1.59685E-014
  1.71215E-014  1.70037E-014  1.54459E-014  1.27473E-014  9.52453E-015  6.43374E-015
  3.94848E-015  2.28232E-015  1.43196E-015  1.26323E-015  1.58076E-015  2.20384E-015
  3.19166E-015  5.46138E-015  1.21350E-014  3.11439E-014  7.95264E-014  1.87893E-013
  3.98732E-013  7.48926E-013  1.23488E-012  1.78005E-012  2.23991E-012  2.46130E-012
  2.36524E-012  1.99242E-012  1.47584E-012  9.65192E-013  5.60212E-013  2.90481E-013
  1.35662E-013  5.76174E-014  2.24881E-014  8.14643E-015  2.75965E-015  8.77177E-016
  2.61304E-016  7.26050E-017  1.86994E-017  4.43845E-018  9.67081E-019  1.93084E-019
  3.53230E-020  5.92500E-021  9.11419E-022  1.28408E-022  1.65177E-023
  1.71612E-020  9.08350E-020  4.22397E-019  1.72559E-018  6.19310E-018  1.95288E-017
  5.41212E-017  1.31909E-016  2.83136E-016  5.36638E-016  9.02553E-016  1.35866E-015
  1.85647E-015  2.34949E-015  2.82000E-015  3.27195E-015  3.68838E-015  3.99592E-015
  4.08253E-015  3.86457E-015  3.34848E-015  2.63671E-015  1.87907E-015  1.21143E-015
  7.20903E-016  4.46070E-016  3.95995E-016  5.65937E-016  9.43710E-016  1.55049E-015
  2.65743E-015  5.46385E-015  1.37078E-014  3.67858E-014  9.43355E-014  2.19672E-013
  4.55178E-013  8.31716E-013  1.33413E-012  1.87465E-012  2.30604E-012  2.48433E-012
  2.34664E-012  1.94704E-012  1.42268E-012  9.18631E-013  5.26597E-013  2.69614E-013
  1.24249E-013  5.20278E-014  2.00088E-014  7.14372E-015  2.38908E-015  7.52287E-016
  2.23140E-016  6.21235E-017  1.61423E-017  3.89285E-018  8.67637E-019  1.78270E-019
  3.37179E-020  5.86254E-021  9.34877E-022  1.36228E-022  1.80501E-023
  4.41325E-021  2.33567E-020  1.08596E-019  4.43565E-019  1.59163E-018  5.01779E-018
  1.39027E-017  3.38763E-017  7.26918E-017  1.37716E-016  2.31429E-016  3.47743E-016
  4.73200E-016  5.93788E-016  7.01750E-016  7.94813E-016  8.67626E-016  9.05152E-016
  8.87630E-016  8.04739E-016  6.66208E-016  4.99445E-016  3.37179E-016  2.05818E-016
  1.22105E-016  9.77754E-017  1.46698E-016  2.89320E-016  5.60084E-016  1.06144E-015
  2.19818E-015  5.38744E-015  1.47399E-014  4.01961E-014  1.01671E-013  2.31106E-013
  4.65963E-013  8.28414E-013  1.29487E-012  1.77700E-012  2.14013E-012  2.26252E-012
  2.10136E-012  1.71700E-012  1.23679E-012  7.87667E-013  4.45314E-013  2.24725E-013
  1.01966E-013  4.19847E-014  1.58608E-014  5.56264E-015  1.83085E-015  5.69818E-016
  1.68162E-016  4.69639E-017  1.23496E-017  3.03960E-018  6.96553E-019  1.47974E-019
  2.90294E-020  5.23747E-021  8.64818E-022  1.29962E-022  1.76694E-023
  9.97526E-022  5.27881E-021  2.45408E-020  1.00222E-019  3.59559E-019  1.13330E-018
  3.13919E-018  7.64656E-018  1.64005E-017  3.10498E-017  5.21169E-017  7.81373E-017
  1.05879E-016  1.31829E-016  1.53763E-016  1.70765E-016  1.81654E-016  1.83811E-016
  1.74237E-016  1.52198E-016  1.20851E-016  8.62746E-017  5.49192E-017  3.18476E-017
  2.11728E-017  2.84422E-017  6.38100E-017  1.46123E-016  3.16903E-016  7.04729E-016
  1.76073E-015  4.93598E-015  1.42390E-014  3.90062E-014  9.72107E-014  2.16281E-013
  4.26039E-013  7.40124E-013  1.13167E-012  1.52152E-012  1.79817E-012  1.86830E-012
  1.70755E-012  1.37428E-012  9.75593E-013  6.12364E-013  3.41049E-013  1.69363E-013
  7.54991E-014  3.04830E-014  1.12730E-014  3.86828E-015  1.24802E-015  3.82722E-016
  1.12240E-016  3.14850E-017  8.40911E-018  2.12311E-018  5.02793E-019  1.10854E-019
  2.25915E-020  4.22586E-021  7.20508E-022  1.11230E-022  1.54533E-023
  1.98179E-022  1.04868E-021  4.87480E-021  1.99060E-020  7.14045E-020  2.25018E-019
  6.23126E-019  1.51728E-018  3.25256E-018  6.15255E-018  1.03122E-017  1.54218E-017
  2.08043E-017  2.57080E-017  2.96285E-017  3.23480E-017  3.36715E-017  3.32216E-017
  3.06195E-017  2.59179E-017  1.98274E-017  1.34962E-017  8.09145E-018  4.65087E-018
  4.50061E-018  1.02814E-017  2.76956E-017  6.96277E-017  1.71797E-016  4.54710E-016
  1.33225E-015  4.08857E-015  1.21635E-014  3.33396E-014  8.21199E-014  1.79740E-013
  3.47770E-013  5.93294E-013  8.91250E-013  1.17812E-012  1.37007E-012  1.40185E-012
  1.26256E-012  1.00173E-012  7.01075E-013  4.33674E-013  2.37809E-013  1.16096E-013
  5.07647E-014  2.00506E-014  7.23440E-015  2.41846E-015  7.61223E-016  2.29088E-016
  6.66427E-017  1.88021E-017  5.12117E-018  1.33317E-018  3.27691E-019  7.51417E-020
  1.59003E-020  3.07541E-021  5.39312E-022  8.51621E-023  1.20418E-023
  3.46077E-023  1.83124E-022  8.51219E-022  3.47569E-021  1.24663E-020  3.92796E-020
  1.08750E-019  2.64708E-019  5.67126E-019  1.07177E-018  1.79348E-018  2.67471E-018
  3.59131E-018  4.40404E-018  5.01756E-018  5.39273E-018  5.50632E-018  5.31610E-018
  4.78493E-018  3.94292E-018  2.91690E-018  1.89540E-018  1.07967E-018  7.11177E-019
  1.25651E-018  3.84400E-018  1.12955E-017  3.14822E-017  9.05704E-017  2.82865E-016
  9.32306E-016  3.02770E-015  9.16800E-015  2.51121E-014  6.13311E-014  1.32663E-013
  2.53322E-013  4.26308E-013  6.31703E-013  8.23855E-013  9.45521E-013  9.55015E-013
  8.49202E-013  6.65189E-013  4.59470E-013  2.80311E-013  1.51404E-013  7.26622E-014
  3.11486E-014  1.20189E-014  4.22030E-015  1.36909E-015  4.18293E-016  1.22941E-016
  3.53856E-017  1.00523E-017  2.80351E-018  7.55944E-019  1.93390E-019  4.61216E-020
  1.01085E-020  2.01368E-021  3.61579E-022  5.81563E-023  8.33905E-024
  5.31238E-024  2.81105E-023  1.30668E-022  5.33536E-022  1.91358E-021  6.02889E-021
  1.66889E-020  4.06102E-020  8.69583E-020  1.64176E-019  2.74261E-019  4.07813E-019
  5.44867E-019  6.62952E-019  7.46672E-019  7.90389E-019  7.92618E-019  7.50376E-019
  6.61476E-019  5.32304E-019  3.81631E-019  2.37070E-019  1.33697E-019  1.33696E-019
  3.95067E-019  1.35842E-018  4.33514E-018  1.37921E-017  4.66344E-017  1.66596E-016
  5.93702E-016  1.99449E-015  6.10046E-015  1.66935E-014  4.05273E-014  8.69369E-014
  1.64445E-013  2.73983E-013  4.01844E-013  5.18677E-013  5.89114E-013  5.88839E-013
  5.18077E-013  4.01417E-013  2.74119E-013  1.65179E-013  8.79944E-014  4.15608E-014
  1.74794E-014  6.58977E-015  2.24976E-015  7.06355E-016  2.08535E-016  5.95437E-017
  1.69004E-017  4.83696E-018  1.38600E-018  3.88311E-019  1.03455E-019  2.56057E-020
  5.78969E-021  1.18240E-021  2.16436E-022  3.53228E-023  5.12056E-024
  7.16860E-025  3.79353E-024  1.76348E-023  7.20100E-023  2.58281E-022  8.13734E-022
  2.25237E-021  5.47962E-021  1.17278E-020  2.21211E-020  3.68898E-020  5.46860E-020
  7.26901E-020  8.77300E-020  9.76552E-020  1.01804E-019  1.00298E-019  9.31939E-020
  8.05805E-020  6.34237E-020  4.40898E-020  2.63529E-020  1.67401E-020  3.16955E-020
  1.21393E-019  4.49013E-019  1.60180E-018  5.93427E-018  2.31532E-017  9.09482E-017
  3.40116E-016  1.16546E-015  3.58510E-015  9.80093E-015  2.36950E-014  5.05344E-014
  9.49494E-014  1.57058E-013  2.28623E-013  2.92812E-013  3.29944E-013  3.27113E-013
  2.85388E-013  2.19180E-013  1.48264E-013  8.84157E-014  4.65458E-014  2.16781E-014
  8.96225E-015  3.30684E-015  1.09870E-015  3.33658E-016  9.49007E-017  2.61968E-017
  7.30303E-018  2.10496E-018  6.20967E-019  1.80946E-019  5.01188E-020  1.28240E-020
  2.97729E-021  6.20474E-022  1.15319E-022  1.90350E-023  2.78274E-024
  8.50446E-026  4.50103E-025  2.09267E-024  8.54641E-024  3.06578E-023  9.65999E-023
  2.67391E-022  6.50448E-022  1.39161E-021  2.62264E-021  4.36624E-021  6.45273E-021
  8.53228E-021  1.02122E-020  1.12306E-020  1.15248E-020  1.11507E-020  1.01684E-020
  8.62655E-021  6.64169E-021  4.47682E-021  2.65035E-021  2.46684E-021  8.17543E-021
  3.49687E-020  1.41761E-019  5.81379E-019  2.49287E-018  1.08310E-017  4.52010E-017
  1.73929E-016  6.02888E-016  1.86051E-015  5.08194E-015  1.22503E-014  2.60205E-014
  4.86590E-014  8.00731E-014  1.15924E-013  1.47625E-013  1.65361E-013  1.62932E-013
  1.41231E-013  1.07721E-013  7.23246E-014  4.27710E-014  2.23001E-014  1.02662E-014
  4.18330E-015  1.51499E-015  4.91194E-016  1.44528E-016  3.95796E-017  1.05255E-017
  2.86976E-018  8.31577E-019  2.52562E-019  7.64369E-020  2.19303E-020  5.77306E-021
  1.36955E-021  2.90030E-022  5.45449E-023  9.08224E-024  1.33634E-024
  8.87120E-027  4.69612E-026  2.18388E-025  8.92109E-025  3.20099E-024  1.00884E-023
  2.79302E-023  6.79460E-023  1.45339E-022  2.73719E-022  4.54995E-022  6.70430E-022
  8.81871E-022  1.04660E-021  1.13670E-021  1.14748E-021  1.08936E-021  9.74125E-022
  8.10311E-022  6.09763E-022  4.00166E-022  2.58611E-022  4.55018E-022  2.05259E-021
  9.54972E-021  4.37965E-020  2.07534E-019  1.00004E-018  4.66542E-018  2.01908E-017
  7.89939E-017  2.75655E-016  8.52193E-016  2.32608E-015  5.59556E-015  1.18514E-014
  2.20882E-014  3.62144E-014  5.22218E-014  6.62265E-014  7.38593E-014  7.24403E-014
  6.24865E-014  4.74116E-014  3.16504E-014  1.85968E-014  9.62324E-015  4.38986E-015
  1.76817E-015  6.30647E-016  2.00292E-016  5.73084E-017  1.51409E-017  3.87378E-018
  1.02893E-018  2.98809E-019  9.32219E-020  2.91988E-020  8.63533E-021  2.32692E-021
  5.61564E-022  1.20413E-022  2.28520E-023  3.83049E-024  5.66394E-025
  8.13806E-028  4.30938E-027  2.00473E-026  8.19243E-026  2.94075E-025  9.27210E-025
  2.56801E-024  6.24897E-024  1.33673E-023  2.51645E-023  4.17773E-023  6.13920E-023
  8.03497E-023  9.45608E-023  1.01404E-022  1.00630E-022  9.36275E-023  8.19861E-023
  6.67845E-023  4.91179E-023  3.21000E-023  2.83428E-023  9.37608E-023  4.89604E-022
  2.53445E-021  1.33457E-020  7.14845E-020  3.73235E-019  1.81854E-018  8.03909E-018
  3.17584E-017  1.11259E-016  3.44297E-016  9.39212E-016  2.25599E-015  4.76848E-015
  8.86611E-015  1.44978E-014  2.08466E-014  2.63572E-014  2.93010E-014  2.86408E-014
  2.46162E-014  1.86048E-014  1.23667E-014  7.23099E-015  3.72053E-015  1.68542E-015
  6.72845E-016  2.37144E-016  7.40842E-017  2.07095E-017  5.30005E-018  1.30602E-018
  3.36957E-019  9.76444E-020  3.11579E-020  1.00496E-020  3.04745E-021  8.36629E-022
  2.04622E-022  4.42971E-023  8.46508E-024  1.42615E-024  2.11673E-025
  6.56723E-029  3.47914E-028  1.61933E-027  6.62127E-027  2.37826E-026  7.50357E-026
  2.07959E-025  5.06351E-025  1.08360E-024  2.03990E-024  3.38386E-024  4.96164E-024
  6.46448E-024  7.54723E-024  7.99214E-024  7.79316E-024  7.09808E-024  6.07722E-024
  4.84348E-024  3.50168E-024  2.46273E-024  3.90409E-024  1.93363E-023  1.12656E-022
  6.62559E-022  3.95305E-021  2.31169E-020  1.26883E-019  6.34195E-019  2.83847E-018
  1.12777E-017  3.96010E-017  1.22612E-016  3.34313E-016  8.02152E-016  1.69303E-015
  3.14245E-015  5.12869E-015  7.35935E-015  9.28420E-015  1.02970E-014  1.00399E-014
  8.60615E-015  6.48575E-015  4.29741E-015  2.50373E-015  1.28280E-015  5.78118E-016
  2.29268E-016  8.00865E-017  2.47054E-017  6.78011E-018  1.68952E-018  4.02236E-019
  1.00644E-019  2.89575E-020  9.39758E-021  3.10363E-021  9.60114E-022  2.67451E-022
  6.60890E-023  1.44120E-023  2.76865E-024  4.68255E-025  6.97003E-026
  4.66373E-030  2.47235E-029  1.15158E-028  4.71262E-028  1.69428E-027  5.35104E-027
  1.48462E-026  3.61877E-026  7.75171E-026  1.46021E-025  2.42214E-025  3.54671E-025
  4.60457E-025  5.33821E-025  5.58654E-025  5.35396E-025  4.77109E-025  3.99093E-025
  3.11852E-025  2.27215E-025  2.06593E-025  6.31597E-025  3.87124E-024  2.54047E-023
  1.69069E-022  1.10782E-021  6.85151E-021  3.87352E-020  1.96510E-019  8.85965E-019
  3.53219E-018  1.24204E-017  3.84659E-017  1.04839E-016  2.51350E-016  5.29934E-016
  9.82382E-016  1.60107E-015  2.29396E-015  2.88927E-015  3.19893E-015  3.11335E-015
  2.66352E-015  2.00302E-015  1.32409E-015  7.69394E-016  3.92986E-016  1.76440E-016
  6.96347E-017  2.41659E-017  7.38552E-018  1.99867E-018  4.87514E-019  1.12626E-019
  2.73247E-020  7.76694E-021  2.54748E-021  8.56610E-022  2.69122E-022  7.58139E-023
  1.88824E-023  4.14069E-024  7.98663E-025  1.35476E-025  2.02105E-026
  2.91628E-031  1.54744E-030  7.21557E-030  2.95646E-029  1.06437E-028  3.36679E-028
  9.35689E-028  2.28486E-027  4.90331E-027  9.25183E-027  1.53644E-026  2.25003E-026
  2.91575E-026  3.36319E-026  3.48526E-026  3.28835E-026  2.87038E-026  2.35047E-026
  1.82094E-026  1.43631E-026  2.14821E-026  1.06604E-025  7.55839E-025  5.59582E-024
  4.10694E-023  2.86184E-022  1.83029E-021  1.05277E-020  5.38784E-020  2.43980E-019
  9.74747E-019  3.43042E-018  1.06252E-017  2.89498E-017  6.93647E-017  1.46129E-016
  2.70641E-016  4.40633E-016  6.30618E-016  7.93320E-016  8.77226E-016  8.52604E-016
  7.28360E-016  5.46885E-016  3.60896E-016  2.09303E-016  1.06667E-016  4.77603E-017
  1.87840E-017  6.48834E-018  1.96962E-018  5.27532E-019  1.26563E-019  2.85061E-020
  6.71259E-021  1.87651E-021  6.18183E-022  2.10548E-022  6.69252E-023  1.90160E-023
  4.76487E-024  1.04936E-024  2.03028E-025  3.45179E-026  5.15825E-027
  1.60713E-032  8.53945E-032  3.98813E-031  1.63703E-030  5.90579E-030  1.87248E-029
  5.21772E-029  1.27786E-028  2.75097E-028  5.20769E-028  8.67534E-028  1.27362E-027
  1.65218E-027  1.90268E-027  1.96029E-027  1.82872E-027  1.57107E-027  1.27024E-027
  1.00698E-027  9.90603E-028  2.68408E-027  1.78301E-026  1.43838E-025  1.17840E-024
  9.24471E-024  6.68748E-023  4.36170E-022  2.53440E-021  1.30389E-020  5.92040E-020
  2.36840E-019  8.33929E-019  2.58306E-018  7.03601E-018  1.68508E-017  3.54782E-017
  6.56627E-017  1.06824E-016  1.52755E-016  1.91996E-016  2.12101E-016  2.05940E-016
  1.75741E-016  1.31802E-016  8.68679E-017  5.03084E-017  2.55970E-017  1.14388E-017
  4.48783E-018  1.54507E-018  4.66793E-019  1.24092E-019  2.94009E-020  6.48524E-021
  1.48481E-021  4.06714E-022  1.33805E-022  4.59510E-023  1.47324E-023  4.21351E-024
  1.06070E-024  2.34369E-025  4.54537E-026  7.74148E-027  1.15840E-027
  7.80634E-034  4.16128E-033  1.94795E-032  8.01746E-032  2.90144E-031  9.23253E-031
  2.58331E-030  6.35628E-030  1.37561E-029  2.61925E-029  4.39044E-029  6.48603E-029
  8.46191E-029  9.78482E-029  1.00921E-028  9.38645E-029  8.02263E-029  6.53442E-029
  5.64477E-029  8.11672E-029  3.60636E-028  2.91211E-027  2.62344E-026  2.31027E-025
  1.88906E-024  1.39695E-023  9.21674E-023  5.38812E-022  2.78103E-021  1.26488E-020
  5.06414E-020  1.78366E-019  5.52474E-019  1.50456E-018  3.60207E-018  7.58053E-018
  1.40227E-017  2.27998E-017  3.25827E-017  4.09253E-017  4.51789E-017  4.38336E-017
  3.73759E-017  2.80071E-017  1.84417E-017  1.06693E-017  5.42222E-018  2.41974E-018
  9.47707E-019  3.25529E-019  9.80230E-020  2.59207E-020  6.08429E-021  1.31953E-021
  2.94370E-022  7.87872E-023  2.57555E-023  8.88388E-024  2.86581E-024  8.23716E-025
  2.08109E-025  4.61016E-026  8.95762E-027  1.52773E-027  2.28839E-028
  3.35623E-035  1.79130E-034  8.43168E-034  3.48453E-033  1.26702E-032  4.05404E-032
  1.14163E-031  2.83000E-031  6.17702E-031  1.18759E-030  2.01219E-030  3.00799E-030
  3.97352E-030  4.65196E-030  4.85236E-030  4.55703E-030  3.94375E-030  3.34368E-030
  3.41954E-030  7.69375E-030  4.87691E-029  4.57311E-028  4.47349E-027  4.12601E-026
  3.45794E-025  2.59045E-024  1.72093E-023  1.00982E-022  5.22265E-022  2.37794E-021
  9.52536E-021  3.35556E-020  1.03932E-019  2.82991E-019  6.77325E-019  1.42494E-018
  2.63487E-018  4.28223E-018  6.11678E-018  7.67908E-018  8.47267E-018  8.21573E-018
  7.00117E-018  5.24288E-018  3.44990E-018  1.99441E-018  1.01272E-018  4.51500E-019
  1.76622E-019  6.05735E-020  1.81987E-020  4.79464E-021  1.11772E-021  2.39121E-022
  5.20971E-023  1.35981E-023  4.39806E-024  1.51876E-024  4.91976E-025  1.41942E-025
  3.59622E-026  7.98269E-027  1.55333E-027  2.65209E-028  3.97581E-029
  1.28784E-036  6.91877E-036  3.23741E-035  1.34448E-034  4.94748E-034  1.59649E-033
  4.54031E-033  1.13844E-032  2.51787E-032  4.91466E-032  8.47233E-032  1.29113E-031
  1.74146E-031  2.08481E-031  2.22540E-031  2.14165E-031  1.91484E-031  1.75229E-031
  2.26801E-031  7.81297E-031  6.43743E-030  6.75026E-029  6.97488E-028  6.61587E-027
  5.62589E-026  4.24722E-025  2.83350E-024  1.66654E-023  8.63030E-023  3.93220E-022
  1.57565E-021  5.55121E-021  1.71931E-020  4.68076E-020  1.12008E-019  2.35580E-019
  4.35483E-019  7.07522E-019  1.01027E-018  1.26782E-018  1.39828E-018  1.35530E-018
  1.15442E-018  8.64088E-019  5.68296E-019  3.28357E-019  1.66633E-019  7.42388E-020
  2.90180E-020  9.94153E-021  2.98238E-021  7.83762E-022  1.81794E-022  3.84676E-023
  8.20329E-024  2.08562E-024  6.65009E-025  2.29275E-025  7.44621E-026  2.15442E-026
  5.47053E-027  1.21629E-027  2.36952E-028  4.04909E-029  6.07401E-030
  4.37776E-038  2.36801E-037  1.12936E-036  4.75147E-036  1.72940E-035  5.63548E-035
  1.64418E-034  4.19306E-034  9.45494E-034  1.88639E-033  3.33251E-033  5.21810E-033
  7.24949E-033  8.95529E-033  9.87863E-033  9.85112E-033  9.23997E-033  9.35328E-033
  1.59427E-032  8.06726E-032  8.09011E-031  9.15741E-030  9.78888E-029  9.44100E-028
  8.09823E-027  6.14257E-026  4.10878E-025  2.42022E-024  1.25438E-023  5.71785E-023
  2.29165E-022  8.07423E-022  2.50063E-021  6.80712E-021  1.62865E-020  3.42477E-020
  6.32946E-020  1.02808E-019  1.46760E-019  1.84121E-019  2.03005E-019  1.96702E-019
  1.67491E-019  1.25323E-019  8.23917E-020  4.75865E-020  2.41386E-020  1.07493E-020
  4.19936E-021  1.43774E-021  4.30903E-022  1.13051E-022  2.61269E-023  5.47973E-024
  1.14621E-024  2.83684E-025  8.89081E-026  3.05320E-026  9.92880E-027  2.87876E-027
  7.32270E-028  1.63022E-028  3.17894E-029  5.43601E-030  8.15872E-031
  1.33627E-039  7.30308E-039  3.52479E-038  1.50344E-037  5.67143E-037  1.89368E-036
  5.41065E-036  1.40431E-035  3.32612E-035  6.82847E-035  1.24421E-034  2.01303E-034
  2.89526E-034  3.70540E-034  4.23763E-034  4.39267E-034  4.34513E-034  4.96314E-034
  1.15141E-033  8.19663E-033  9.44594E-032  1.12243E-030  1.22460E-029  1.19290E-028
  1.02866E-027  7.82541E-027  5.24324E-026  3.09146E-025  1.60315E-024  7.30983E-024
  2.93008E-023  1.03240E-022  3.19726E-022  8.70271E-022  2.08193E-021  4.37729E-021
  8.08847E-021  1.31354E-020  1.87472E-020  2.35146E-020  2.59204E-020  2.51094E-020
  2.13751E-020  1.59894E-020  1.05092E-020  6.06797E-021  3.07711E-021  1.36986E-021
  5.34971E-022  1.83086E-022  5.48418E-023  1.43730E-023  3.31302E-024  6.89892E-025
  1.41819E-025  3.41645E-026  1.04985E-026  3.58383E-027  1.16569E-027  3.38499E-028
  8.62261E-029  1.92168E-029  3.75021E-030  6.41652E-031  9.63413E-032
  2.74737E-041  1.45587E-040  1.00874E-039  4.38699E-039  1.69115E-038  5.78314E-038
  1.75553E-037  4.73328E-037  1.13396E-036  2.26245E-036  4.44572E-036  7.44268E-036
  1.10655E-035  1.46493E-035  1.73233E-035  1.86036E-035  1.94106E-035  2.55695E-035
  8.47804E-035  7.94400E-034  1.00441E-032  1.22935E-031  1.35778E-030  1.33065E-029
  1.15121E-028  8.77416E-028  5.88535E-027  3.47225E-026  1.80128E-025  8.21480E-025
  3.29312E-024  1.16033E-023  3.59333E-023  9.78014E-023  2.33947E-022  4.91821E-022
  9.08682E-022  1.47546E-021  2.10549E-021  2.64048E-021  2.91012E-021  2.81855E-021
  2.39892E-021  1.79414E-021  1.17897E-021  6.80597E-022  3.45065E-022  1.53583E-022
  5.99672E-023  2.05187E-023  6.14446E-024  1.60935E-024  3.70271E-025  7.66548E-026
  1.55130E-026  3.63837E-027  1.09403E-027  3.70577E-028  1.20451E-028  3.50146E-029
  8.92958E-030  1.99188E-030  3.88975E-031  6.65821E-032  1.00007E-032
  0.00000E+000  0.00000E+000  1.49820E-041  6.13143E-041  4.75504E-040  1.67375E-039
  5.23583E-039  1.45566E-038  3.59618E-038  7.89175E-038  1.53753E-037  2.65769E-037
  4.07270E-037  5.52850E-037  6.74264E-037  7.31294E-037  8.06463E-037  1.27814E-036
  6.22344E-036  7.19163E-035  9.60023E-034  1.19491E-032  1.32976E-031  1.30810E-030
  1.13406E-029  8.65393E-029  5.80886E-028  3.42857E-027  1.77905E-026  8.11446E-026
  3.25307E-025  1.14623E-024  3.54956E-024  9.66052E-024  2.31069E-023  4.85731E-023
  8.97343E-023  1.45690E-022  2.07876E-022  2.60663E-022  2.87243E-022  2.78167E-022
  2.36719E-022  1.77015E-022  1.16304E-022  6.71303E-023  3.40307E-023  1.51447E-023
  5.91275E-024  2.02299E-024  6.05744E-025  1.58608E-025  3.64443E-026  7.50877E-027
  1.49833E-027  3.42297E-028  1.00549E-028  3.37411E-029  1.09507E-029  3.18549E-030
  8.13147E-031  1.81524E-031  3.54667E-032  6.07359E-033  9.10638E-034
  0.00000E+000  0.00000E+000  0.00000E+000  0.00000E+000  0.00000E+000  1.35353E-041
  1.49269E-040  4.27415E-040  1.08602E-039  2.44685E-039  4.88443E-039  8.63176E-039
  1.34931E-038  1.86428E-038  2.27504E-038  2.53160E-038  3.08220E-038  6.24621E-038
  4.43132E-037  5.90039E-036  8.16601E-035  1.02672E-033  1.14784E-032  1.13188E-031
  9.82788E-031  7.50551E-030  5.04040E-029  2.97584E-028  1.54438E-027  7.04473E-027
  2.82432E-026  9.95156E-026  3.08168E-025  8.38679E-025  2.00593E-024  4.21639E-024
  7.78884E-024  1.26447E-023  1.80404E-023  2.26193E-023  2.49234E-023  2.41334E-023
  2.05353E-023  1.53543E-023  1.00872E-023  5.82173E-024  2.95099E-024  1.31320E-024
  5.12681E-025  1.75413E-025  5.25264E-026  1.37524E-026  3.15719E-027  6.47923E-028
  1.27657E-028  2.84268E-029  8.14641E-030  2.70426E-030  8.75719E-031  2.54836E-031
  6.51017E-032  1.45422E-032  2.84281E-033  4.86085E-034  7.30737E-035
  0.00000E+000  0.00000E+000  0.00000E+000  0.00000E+000  0.00000E+000  0.00000E+000
  0.00000E+000  0.00000E+000  0.00000E+000  6.33365E-042  1.44133E-040  2.58844E-040
  4.10367E-040  5.73987E-040  7.07937E-040  7.69564E-040  9.75773E-040  3.05587E-039
  2.99731E-038  4.34426E-037  6.14654E-036  7.79703E-035  8.72578E-034  8.61859E-033
  7.48897E-032  5.72247E-031  3.84446E-030  2.27019E-029  1.17830E-028  5.37515E-028
  2.15502E-027  7.59325E-027  2.35135E-026  6.39902E-026  1.53044E-025  3.21678E-025
  5.94196E-025  9.64583E-025  1.37609E-024  1.72525E-024  1.90085E-024  1.84046E-024
  1.56594E-024  1.17077E-024  7.69091E-025  4.43846E-025  2.24971E-025  1.00111E-025
  3.90848E-026  1.33739E-026  4.00532E-027  1.04874E-027  2.40628E-028  4.92203E-029
  9.58715E-030  2.08267E-030  5.81638E-031  1.90740E-031  6.15888E-032  1.79241E-032
  4.58175E-033  1.02208E-033  1.99961E-034  3.42747E-035  5.15309E-036
  0.00000E+000  0.00000E+000  0.00000E+000  0.00000E+000  0.00000E+000  0.00000E+000
  0.00000E+000  0.00000E+000  0.00000E+000  0.00000E+000  0.00000E+000  0.00000E+000
  0.00000E+000  0.00000E+000  0.00000E+000  0.00000E+000  0.00000E+000  8.79095E-041
  1.66114E-039  2.81616E-038  4.07644E-037  5.20258E-036  5.84630E-035  5.78008E-034
  5.01785E-033  3.83555E-032  2.57719E-031  1.52207E-030  7.90064E-030  3.60432E-029
  1.44508E-028  5.09177E-028  1.57671E-027  4.29081E-027  1.02619E-026  2.15685E-026
  3.98393E-026  6.46699E-026  9.22550E-026  1.15657E-025  1.27422E-025  1.23367E-025
  1.04959E-025  7.84682E-026  5.15441E-026  2.97451E-026  1.50765E-026  6.70902E-027
  2.61946E-027  8.96434E-028  2.68526E-028  7.03231E-029  1.61298E-029  3.29032E-030
  6.34290E-031  1.34546E-031  3.65870E-032  1.18375E-032  3.80884E-033  1.10823E-033
  2.82987E-034  6.33058E-035  1.23886E-035  2.12386E-036  3.19348E-037
  0.00000E+000  0.00000E+000  0.00000E+000  0.00000E+000  0.00000E+000  0.00000E+000
  0.00000E+000  0.00000E+000  0.00000E+000  0.00000E+000  0.00000E+000  0.00000E+000
  0.00000E+000  0.00000E+000  0.00000E+000  0.00000E+000  0.00000E+000  0.00000E+000
  9.78719E-041  1.62526E-039  2.37181E-038  3.05738E-037  3.43912E-036  3.40223E-035
  2.95919E-034  2.25959E-033  1.51848E-032  8.96879E-032  4.65568E-031  2.12397E-030
  8.51575E-030  3.00055E-029  9.29143E-029  2.52852E-028  6.04712E-028  1.27095E-027
  2.34750E-027  3.81050E-027  5.43569E-027  6.81427E-027  7.50713E-027  7.26792E-027
  6.18324E-027  4.62244E-027  3.03628E-027  1.75214E-027  8.88080E-028  3.95207E-028
  1.54316E-028  5.28187E-029  1.58257E-029  4.14561E-030  9.50709E-031  1.93492E-031
  3.69527E-032  7.66160E-033  2.02727E-033  6.46140E-034  2.06767E-034  6.01584E-035
  1.53973E-035  3.44576E-036  6.74503E-037  1.15655E-037  1.74639E-038
  0.00000E+000  0.00000E+000  0.00000E+000  0.00000E+000  0.00000E+000  0.00000E+000
  0.00000E+000  0.00000E+000  0.00000E+000  0.00000E+000  0.00000E+000  0.00000E+000
  0.00000E+000  0.00000E+000  0.00000E+000  0.00000E+000  0.00000E+000  0.00000E+000
  0.00000E+000  8.41525E-041  1.22807E-039  1.57498E-038  1.77509E-037  1.75816E-036
  1.53159E-035  1.17121E-034  7.87171E-034  4.64445E-033  2.41101E-032  1.09995E-031
  4.41011E-031  1.55392E-030  4.81179E-030  1.30944E-029  3.13156E-029  6.58164E-029
  1.21564E-028  1.97319E-028  2.81468E-028  3.52844E-028  3.88709E-028  3.76311E-028
  3.20141E-028  2.39323E-028  1.57198E-028  9.07130E-029  4.59788E-029  2.04620E-029
  7.99058E-030  2.73546E-030  8.19829E-031  2.14825E-031  4.92640E-032  1.00071E-032
  1.89503E-033  3.84378E-034  9.88710E-035  3.10167E-035  9.89137E-036  2.87568E-036
  7.36219E-037  1.64820E-037  3.22725E-038  5.57565E-039  8.35973E-040
  0.00000E+000  0.00000E+000  0.00000E+000  0.00000E+000  0.00000E+000  0.00000E+000
  0.00000E+000  0.00000E+000  0.00000E+000  0.00000E+000  0.00000E+000  0.00000E+000
  0.00000E+000  0.00000E+000  0.00000E+000  0.00000E+000  0.00000E+000  0.00000E+000
  0.00000E+000  0.00000E+000  5.58808E-041  7.16661E-040  8.07715E-039  8.00011E-038
  6.96350E-037  5.32663E-036  3.58072E-035  2.11535E-034  1.09830E-033  5.00592E-033
  2.00707E-032  7.07201E-032  2.18988E-031  5.95929E-031  1.42517E-030  2.99526E-030
  5.53221E-030  8.97963E-030  1.28089E-029  1.60568E-029  1.76887E-029  1.71237E-029
  1.45674E-029  1.08898E-029  7.15281E-030  4.12762E-030  2.09217E-030  9.31130E-031
  3.63652E-031  1.24514E-031  3.73282E-032  9.79145E-033  2.24601E-033  4.55356E-034
  8.55823E-035  1.70041E-035  4.25274E-036  1.31138E-036  4.15902E-037  1.20803E-037
  3.09350E-038  6.92815E-039  1.37479E-039  2.34552E-040  3.51670E-041
  0.00000E+000  0.00000E+000  0.00000E+000  0.00000E+000  0.00000E+000  0.00000E+000
  0.00000E+000  0.00000E+000  0.00000E+000  0.00000E+000  0.00000E+000  0.00000E+000
  0.00000E+000  0.00000E+000  0.00000E+000  0.00000E+000  0.00000E+000  0.00000E+000
  0.00000E+000  0.00000E+000  0.00000E+000  2.86580E-041  3.22991E-040  3.19910E-039
  2.78458E-038  2.13002E-037  1.43187E-036  8.45890E-036  4.39156E-035  2.00363E-034
  8.03359E-034  2.83071E-033  8.75821E-033  2.38336E-032  5.69980E-032  1.19791E-031
  2.21250E-031  3.59119E-031  5.12256E-031  6.42136E-031  7.07384E-031  6.84804E-031
  5.82573E-031  4.35501E-031  2.86057E-031  1.65079E-031  8.36786E-032  3.72457E-032
  1.45488E-032  4.98290E-033  1.49444E-033  3.91878E-034  8.98961E-035  1.82100E-035
  3.39915E-036  6.62329E-037  1.61041E-037  4.87617E-038  1.53708E-038  4.45975E-039
  1.18507E-039  2.61795E-040  5.08243E-041  0.00000E+000  0.00000E+000
  0.00000E+000  0.00000E+000  0.00000E+000  0.00000E+000  0.00000E+000  0.00000E+000
  0.00000E+000  0.00000E+000  0.00000E+000  0.00000E+000  0.00000E+000  0.00000E+000
  0.00000E+000  0.00000E+000  0.00000E+000  0.00000E+000  0.00000E+000  0.00000E+000
  0.00000E+000  0.00000E+000  0.00000E+000  0.00000E+000  1.13505E-041  1.12422E-040
  9.78553E-040  7.48530E-039  5.03185E-038  2.97262E-037  1.54328E-036  7.04114E-036
  2.82316E-035  9.94766E-035  3.08035E-034  8.38248E-034  2.00465E-033  4.21023E-033
  7.77614E-033  1.26215E-032  1.80034E-032  2.25678E-032  2.48607E-032  2.40669E-032
  2.04738E-032  1.53050E-032  1.00530E-032  5.80146E-033  2.94084E-033  1.30934E-033
  5.11473E-034  1.75198E-034  5.25560E-035  1.37877E-035  3.16350E-036  6.40102E-037
  1.18743E-037  2.27141E-038  5.36910E-039  1.59468E-039  4.99321E-040  1.53163E-040
  3.85013E-041  0.00000E+000  0.00000E+000  0.00000E+000  0.00000E+000
  0.00000E+000  0.00000E+000  0.00000E+000  0.00000E+000  0.00000E+000  0.00000E+000
  0.00000E+000  0.00000E+000  0.00000E+000  0.00000E+000  0.00000E+000  0.00000E+000
  0.00000E+000  0.00000E+000  0.00000E+000  0.00000E+000  0.00000E+000  0.00000E+000
  0.00000E+000  0.00000E+000  0.00000E+000  0.00000E+000  0.00000E+000  0.00000E+000
  3.02206E-041  2.31168E-040  1.55398E-039  9.18032E-039  4.76610E-038  2.17451E-037
  8.71874E-037  3.07213E-036  9.51302E-036  2.58876E-035  6.19095E-035  1.30112E-034
  2.40309E-034  3.90046E-034  5.56360E-034  6.97411E-034  7.68203E-034  7.43647E-034
  6.32601E-034  4.72877E-034  3.10596E-034  1.79236E-034  9.08559E-035  4.04430E-035
  1.58004E-035  5.41325E-036  1.62435E-036  4.26297E-037  9.78346E-038  1.97770E-038
  3.64812E-039  6.85792E-040  1.57611E-040  4.58715E-041  1.52879E-041  0.00000E+000
  0.00000E+000  0.00000E+000  0.00000E+000  0.00000E+000  0.00000E+000
  0.00000E+000  0.00000E+000  0.00000E+000  0.00000E+000  0.00000E+000  0.00000E+000
  0.00000E+000  0.00000E+000  0.00000E+000  0.00000E+000  0.00000E+000  0.00000E+000
  0.00000E+000  0.00000E+000  0.00000E+000  0.00000E+000  0.00000E+000  0.00000E+000
  0.00000E+000  0.00000E+000  0.00000E+000  0.00000E+000  0.00000E+000  0.00000E+000
  0.00000E+000  0.00000E+000  4.21753E-041  2.49155E-040  1.29353E-039  5.90166E-039
  2.36628E-038  8.33781E-038  2.58185E-037  7.02592E-037  1.68023E-036  3.53125E-036
  6.52201E-036  1.05859E-035  1.50997E-035  1.89278E-035  2.08510E-035  2.01859E-035
  1.71736E-035  1.28401E-035  8.42990E-036  4.86475E-036  2.46608E-036  1.09781E-036
  4.28944E-037  1.46985E-037  4.41183E-038  1.15829E-038  2.65895E-039  5.37074E-040
  9.85658E-041  1.64719E-041  0.00000E+000  0.00000E+000  0.00000E+000  0.00000E+000
  0.00000E+000  0.00000E+000  0.00000E+000  0.00000E+000  0.00000E+000
  0.00000E+000  8.10996E-040  8.76512E-039  8.32512E-038  6.94890E-037  5.09725E-036
  3.28586E-035  1.86147E-034  9.26733E-034  4.05695E-033  1.55971E-032  5.26832E-032
  1.56389E-031  4.07909E-031  9.34761E-031  1.88166E-030  3.32618E-030  5.16028E-030
  7.01931E-030  8.35687E-030  8.68056E-030  7.82195E-030  6.04964E-030  3.93480E-030
  2.06391E-030  7.92136E-031  1.67912E-031  1.93403E-032  1.03744E-031  2.26044E-031
  2.86822E-031  2.70780E-031  2.07556E-031  1.34171E-031  7.46044E-032  3.60139E-032
  1.51727E-032  5.59263E-033  1.80566E-033  5.09822E-034  1.25296E-034  2.62926E-035
  4.54171E-036  6.38026E-037  1.65278E-037  1.68240E-037  1.70382E-037  1.38630E-037
  9.64210E-038  5.65370E-038  2.91332E-038  1.31928E-038  5.25022E-039  1.83617E-039
  5.64341E-040  1.52428E-040  3.61809E-041  0.00000E+000  0.00000E+000  0.00000E+000
  0.00000E+000  0.00000E+000  0.00000E+000  0.00000E+000  0.00000E+000
  2.14719E-039  2.64068E-038  2.85401E-037  2.71074E-036  2.26263E-035  1.65971E-034
  1.06991E-033  6.06679E-033  3.02015E-032  1.32115E-031  5.07883E-031  1.71568E-030
  5.09284E-030  1.32833E-029  3.04395E-029  6.12740E-029  1.08317E-028  1.68061E-028
  2.28659E-028  2.72358E-028  2.83161E-028  2.55586E-028  1.98307E-028  1.29777E-028
  6.89214E-029  2.72011E-029  6.22958E-030  5.88285E-031  2.61734E-030  6.15634E-030
  8.03134E-030  7.67664E-030  5.92068E-030  3.84124E-030  2.13936E-030  1.03350E-030
  4.35676E-031  1.60686E-031  5.19038E-032  1.46664E-032  3.60889E-033  7.62365E-034
  1.33643E-034  1.87885E-035  3.81103E-036  3.39293E-036  3.48709E-036  2.86863E-036
  1.97375E-036  1.17826E-036  6.07148E-037  2.74943E-037  1.09417E-037  3.82666E-038
  1.17611E-038  3.17666E-039  7.54026E-040  1.57288E-040  2.88335E-041  0.00000E+000
  0.00000E+000  0.00000E+000  0.00000E+000  0.00000E+000  0.00000E+000
  6.14414E-038  7.55626E-037  8.16668E-036  7.75672E-035  6.47447E-034  4.75544E-033
  3.06542E-032  1.73648E-031  8.64411E-031  3.78140E-030  1.45363E-029  4.91039E-029
  1.45756E-028  3.80153E-028  8.71113E-028  1.75350E-027  3.09978E-027  4.80988E-027
  6.54543E-027  7.79952E-027  8.11549E-027  7.33656E-027  5.70917E-027  3.75745E-027
  2.01835E-027  8.16966E-028  2.00315E-028  1.80104E-029  5.72096E-029  1.46672E-028
  1.97263E-028  1.91091E-028  1.48358E-028  9.65873E-029  5.38953E-029  2.60679E-029
  1.09950E-029  4.05637E-030  1.31086E-030  3.70776E-031  9.14205E-032  1.94120E-032
  3.44468E-033  4.89276E-034  8.17041E-035  6.02305E-035  6.27017E-035  5.22532E-035
  3.61592E-035  2.14140E-035  1.11198E-035  5.03551E-036  2.00394E-036  7.00842E-037
  2.15402E-037  5.81796E-038  1.38098E-038  2.88068E-039  5.28078E-040  8.50735E-041
  0.00000E+000  0.00000E+000  0.00000E+000  0.00000E+000  0.00000E+000
  1.54506E-036  1.90016E-035  2.05367E-034  1.95047E-033  1.63081E-032  1.19626E-031
  7.71133E-031  4.36820E-030  2.17448E-029  9.51216E-029  3.65653E-028  1.23514E-027
  3.66611E-027  9.56134E-027  2.19087E-026  4.40993E-026  7.79564E-026  1.20969E-025
  1.64643E-025  1.96258E-025  2.04356E-025  1.85003E-025  1.44356E-025  9.55043E-026
  5.18406E-026  2.14697E-026  5.59150E-027  5.30889E-028  1.08200E-027  3.05538E-027
  4.24944E-027  4.17638E-027  3.26546E-027  2.13382E-027  1.19304E-027  5.77685E-028
  2.43813E-028  8.99946E-029  2.90940E-029  8.23475E-030  2.03399E-030  4.33913E-031
  7.78536E-032  1.12109E-032  1.62771E-033  9.46616E-034  9.97149E-034  8.44984E-034
  5.81272E-034  3.46831E-034  1.80194E-034  8.21502E-035  3.28487E-035  1.15652E-035
  3.55887E-036  9.72744E-037  2.34935E-037  5.02651E-038  8.49948E-039  1.36927E-039
  1.93855E-040  2.41191E-041  0.00000E+000  0.00000E+000  0.00000E+000
  3.41447E-035  4.19840E-034  4.54730E-033  4.31943E-032  3.60559E-031  2.64487E-030
  1.70492E-029  9.65770E-029  4.80752E-028  2.10298E-027  8.08374E-027  2.73049E-026
  8.10420E-026  2.11348E-025  4.84249E-025  9.74674E-025  1.72291E-024  2.67357E-024
  3.63920E-024  4.33925E-024  4.52118E-024  4.09824E-024  3.20574E-024  2.13108E-024
  1.16793E-024  4.93856E-025  1.35677E-025  1.43123E-026  1.76950E-026  5.56235E-026
  8.02756E-026  8.01368E-026  6.31336E-026  4.14171E-026  2.32058E-026  1.12497E-026
  4.75110E-027  1.75445E-027  5.67410E-028  1.60708E-028  3.97506E-029  8.51222E-030
  1.54157E-030  2.25284E-031  2.98384E-032  1.32817E-032  1.37517E-032  1.18385E-032
  8.32803E-033  4.99680E-033  2.60721E-033  1.19215E-033  4.79491E-034  1.69695E-034
  5.09701E-035  1.39831E-035  3.35994E-036  7.22552E-037  1.38497E-037  2.38177E-038
  2.74198E-039  3.41152E-040  3.73013E-041  0.00000E+000  0.00000E+000
  6.62821E-034  8.17363E-033  8.83564E-032  8.39322E-031  7.00634E-030  5.13939E-029
  3.31297E-028  1.87669E-027  9.34190E-027  4.08638E-026  1.57072E-025  5.30524E-025
  1.57452E-024  4.10585E-024  9.40672E-024  1.89319E-023  3.34634E-023  5.19260E-023
  7.06847E-023  8.43008E-023  8.78830E-023  7.97524E-023  6.25247E-023  4.17477E-023
  2.30817E-023  9.94609E-024  2.86523E-024  3.41089E-025  2.50469E-025  8.84468E-025
  1.32965E-024  1.34994E-024  1.07214E-024  7.06291E-025  3.96619E-025  1.92509E-025
  8.13597E-026  3.00569E-026  9.72433E-027  2.75577E-027  6.82551E-028  1.46656E-028
  2.67880E-029  3.97993E-030  5.01241E-031  1.66113E-031  1.66207E-031  1.45531E-031
  1.03262E-031  6.21893E-032  3.25117E-032  1.48873E-032  5.99352E-033  2.12622E-033
  6.65352E-034  1.84091E-034  4.27057E-035  9.25519E-036  1.77123E-036  3.08630E-037
  4.89746E-038  7.17668E-039  4.63666E-040  4.45528E-041  0.00000E+000
  1.13447E-032  1.39573E-031  1.50890E-030  1.43335E-029  1.19656E-028  8.77772E-028
  5.65841E-027  3.20531E-026  1.59553E-025  6.97905E-025  2.68248E-024  9.05978E-024
  2.68860E-023  7.01041E-023  1.60596E-022  3.23179E-022  5.71182E-022  8.86258E-022
  1.20643E-021  1.43905E-021  1.50087E-021  1.36337E-021  1.07103E-021  7.17998E-022
  4.00176E-022  1.75422E-022  5.27143E-023  7.06717E-024  3.08289E-024  1.22764E-023
  1.93078E-023  1.99631E-023  1.59925E-023  1.05820E-023  5.95643E-024  2.89485E-024
  1.22434E-024  4.52510E-025  1.46454E-025  4.15244E-026  1.02964E-026  2.21875E-027
  4.08313E-028  6.16254E-029  7.59426E-030  1.88537E-030  1.76115E-030  1.56936E-030
  1.12464E-030  6.80284E-031  3.56449E-031  1.63494E-031  6.59368E-032  2.34372E-032
  7.35738E-033  2.04387E-033  5.04106E-034  1.10871E-034  2.02422E-035  3.58888E-036
  5.74852E-037  8.67643E-038  1.23738E-038  1.68630E-039  4.10972E-041
  1.70230E-031  2.09442E-030  2.26454E-029  2.15149E-028  1.79618E-027  1.31770E-026
  8.49454E-026  4.81191E-025  2.39523E-024  1.04767E-023  4.02664E-023  1.35986E-022
  4.03518E-022  1.05204E-021  2.40972E-021  4.84860E-021  8.56815E-021  1.32930E-020
  1.80942E-020  2.15848E-020  2.25198E-020  2.04740E-020  1.61128E-020  1.08411E-020
  6.08675E-021  2.71009E-021  8.45627E-022  1.26494E-022  3.33968E-023  1.48640E-022
  2.45754E-022  2.59151E-022  2.09527E-022  1.39293E-022  7.86018E-023  3.82530E-023
  1.61909E-023  5.98682E-024  1.93829E-024  5.49819E-025  1.36466E-025  2.94799E-026
  5.46024E-027  8.36161E-028  1.02710E-028  1.96615E-029  1.63763E-029  1.48414E-029
  1.07576E-029  6.54044E-030  3.43609E-030  1.57915E-030  6.38181E-031  2.27428E-031
  7.16354E-032  1.99980E-032  4.96565E-033  1.10253E-033  2.20494E-034  4.01143E-035
  6.08426E-036  9.37600E-037  1.39100E-037  1.97701E-038  2.68581E-039
  2.24427E-030  2.76233E-029  2.98724E-028  2.83848E-027  2.36994E-026  1.73872E-025
  1.12090E-024  6.34968E-024  3.16066E-023  1.38242E-022  5.31294E-022  1.79411E-021
  5.32320E-021  1.38766E-020  3.17798E-020  6.39329E-020  1.12958E-019  1.75217E-019
  2.38474E-019  2.84477E-019  2.96869E-019  2.70088E-019  2.12892E-019  1.43707E-019
  8.12239E-020  3.66789E-020  1.18363E-020  1.95302E-021  3.26387E-022  1.56882E-021
  2.74144E-021  2.95310E-021  2.41117E-021  1.61091E-021  9.11410E-022  4.44188E-022
  1.88156E-022  6.96061E-023  2.25433E-023  6.39731E-024  1.58915E-024  3.44028E-025
  6.40760E-026  9.94182E-027  1.23070E-027  1.90249E-028  1.33872E-028  1.23059E-028
  9.03611E-029  5.52659E-029  2.91246E-029  1.34158E-029  5.43486E-030  1.94273E-030
  6.14443E-031  1.72505E-031  4.31799E-032  9.69561E-033  1.96965E-033  3.66079E-034
  6.30881E-035  9.17321E-036  1.40233E-036  2.07751E-037  2.92875E-038
  2.60033E-029  3.20175E-028  3.46335E-027  3.29150E-026  2.74854E-025  2.01667E-024
  1.30016E-023  7.36535E-023  3.66621E-022  1.60349E-021  6.16217E-021  2.08069E-020
  6.17272E-020  1.60886E-019  3.68387E-019  7.40941E-019  1.30880E-018  2.02971E-018
  2.76193E-018  3.29440E-018  3.43829E-018  3.12979E-018  2.47031E-018  1.67236E-018
  9.50934E-019  4.34945E-019  1.44639E-019  2.60271E-020  2.99380E-021  1.44236E-020
  2.67983E-020  2.95385E-020  2.43710E-020  1.63677E-020  9.28604E-021  4.53246E-021
  1.92152E-021  7.11187E-022  2.30409E-022  6.54096E-023  1.62603E-023  3.52654E-024
  6.59976E-025  1.03601E-025  1.29996E-026  1.71381E-027  9.65187E-028  8.94389E-028
  6.66426E-028  4.10420E-028  2.17071E-028  1.00260E-028  4.07315E-029  1.46121E-029
  4.64403E-030  1.31266E-030  3.31703E-031  7.54753E-032  1.56161E-032  2.97444E-033
  5.28805E-034  8.88536E-035  1.27972E-035  1.95466E-036  2.85008E-037
  2.64714E-028  3.26116E-027  3.52896E-026  3.35477E-025  2.80192E-024  2.05611E-023
  1.32571E-022  7.51038E-022  3.73843E-021  1.63503E-020  6.28295E-020  2.12125E-019
  6.29213E-019  1.63968E-018  3.75359E-018  7.54766E-018  1.33283E-017  2.06635E-017
  2.81101E-017  3.35225E-017  3.49862E-017  3.18586E-017  2.51734E-017  1.70853E-017
  9.76750E-018  4.51935E-018  1.54383E-018  2.99791E-019  2.68811E-020  1.15432E-019
  2.29526E-019  2.59347E-019  2.16361E-019  1.46113E-019  8.31352E-020  4.06412E-020
  1.72446E-020  6.38566E-021  2.06950E-021  5.87702E-022  1.46190E-022  3.17556E-023
  5.96740E-024  9.46405E-025  1.20679E-025  1.43062E-026  6.16960E-027  5.69685E-027
  4.31466E-027  2.67861E-027  1.42270E-027  6.59180E-028  2.68690E-028  9.67986E-029
  3.09420E-029  8.81616E-030  2.25286E-030  5.20672E-031  1.10038E-031  2.15485E-032
  3.96338E-033  6.91855E-034  1.15036E-034  1.65542E-035  2.47066E-036
  2.36721E-027  2.91863E-026  3.16008E-025  3.00530E-024  2.51074E-023  1.84280E-022
  1.18833E-021  6.73259E-021  3.35135E-020  1.46571E-019  5.63189E-019  1.90122E-018
  5.63852E-018  1.46904E-017  3.36205E-017  6.75824E-017  1.19301E-016  1.84887E-016
  2.51420E-016  2.99734E-016  3.12770E-016  2.84861E-016  2.25277E-016  1.53228E-016
  8.80190E-017  4.11496E-017  1.43984E-017  2.98906E-018  2.39974E-019  8.03676E-019
  1.72229E-018  1.99873E-018  1.68715E-018  1.14597E-018  6.54003E-019  3.20233E-019
  1.36000E-019  5.03865E-020  1.63349E-020  4.64031E-021  1.15491E-021  2.51209E-022
  4.73731E-023  7.58088E-024  9.82906E-025  1.09501E-025  3.52410E-026  3.17994E-026
  2.45179E-026  1.53632E-026  8.20010E-027  3.81333E-027  1.56043E-027  5.64968E-028
  1.81824E-028  5.22984E-029  1.35416E-029  3.18705E-030  6.90118E-031  1.39378E-031
  2.65835E-032  4.82415E-033  8.32627E-034  1.35581E-034  1.90448E-035
  1.85896E-026  2.29470E-025  2.48659E-024  2.36617E-023  1.97760E-022  1.45191E-021
  9.36443E-021  5.30614E-020  2.64143E-019  1.15521E-018  4.43854E-018  1.49818E-017
  4.44236E-017  1.15711E-016  2.64734E-016  5.31956E-016  9.38640E-016  1.45397E-015
  1.97624E-015  2.35494E-015  2.45658E-015  2.23732E-015  1.77038E-015  1.20632E-015
  6.95849E-016  3.28334E-016  1.17371E-016  2.58337E-017  2.07703E-018  4.86605E-018
  1.13213E-017  1.35213E-017  1.15559E-017  7.89676E-018  4.52083E-018  2.21735E-018
  9.42560E-019  3.49389E-019  1.13307E-019  3.21969E-020  8.01729E-021  1.74588E-021
  3.30237E-022  5.32598E-023  7.01778E-024  7.58978E-025  1.81815E-025  1.55582E-025
  1.22256E-025  7.74343E-026  4.15677E-026  1.94133E-026  7.98043E-027  2.90635E-027
  9.42873E-028  2.74239E-028  7.21150E-029  1.73329E-029  3.85773E-030  8.05810E-031
  1.59631E-031  3.01065E-032  5.38263E-033  9.02584E-034  1.40065E-034
  1.28133E-025  1.58445E-024  1.71904E-023  1.63718E-022  1.36915E-021  1.00562E-020
  6.48784E-020  3.67686E-019  1.83053E-018  8.00584E-018  3.07580E-017  1.03806E-016
  3.07740E-016  8.01344E-016  1.83272E-015  3.68106E-015  6.49193E-015  1.00504E-014
  1.36522E-014  1.62586E-014  1.69518E-014  1.54350E-014  1.22173E-014  8.33635E-015
  4.82593E-015  2.29577E-015  8.36434E-016  1.93780E-016  1.66756E-017  2.56255E-017
  6.51930E-017  8.02964E-017  6.95262E-017  4.78110E-017  2.74603E-017  1.34920E-017
  5.74064E-018  2.12908E-018  6.90686E-019  1.96318E-019  4.89058E-020  1.06605E-020
  2.02169E-021  3.28262E-022  4.39077E-023  4.71061E-024  8.57837E-025  6.67595E-025
  5.34810E-025  3.42958E-025  1.85337E-025  8.69923E-026  3.59527E-026  1.31839E-026
  4.31764E-027  1.27236E-027  3.40662E-028  8.38718E-029  1.92463E-029  4.16774E-030
  8.58168E-031  1.68006E-031  3.10319E-032  5.34139E-033  8.45397E-034
  7.74615E-025  9.60338E-024  1.04378E-022  9.95330E-022  8.33112E-021  6.12285E-020
  3.95187E-019  2.24026E-018  1.11550E-017  4.87888E-017  1.87436E-016  6.32497E-016
  1.87465E-015  4.87996E-015  1.11561E-014  2.23958E-014  3.94734E-014  6.10683E-014
  8.28916E-014  9.86419E-014  1.02776E-013  9.35342E-014  7.40348E-014  5.05661E-014
  2.93597E-014  1.40667E-014  5.21196E-015  1.26284E-015  1.19714E-016  1.17495E-016
  3.28883E-016  4.18626E-016  3.67463E-016  2.54344E-016  1.46571E-016  7.21421E-017
  3.07252E-017  1.14015E-017  3.69993E-018  1.05193E-018  2.62152E-019  5.71925E-020
  1.08702E-020  1.77530E-021  2.40719E-022  2.59572E-023  3.74363E-024  2.51567E-024
  2.05200E-024  1.33471E-024  7.26912E-025  3.43196E-025  1.42733E-025  5.27664E-026
  1.74734E-026  5.22864E-027  1.42935E-027  3.61609E-028  8.57979E-029  1.92931E-029
  4.12832E-030  8.37282E-031  1.59294E-031  2.80563E-032  4.51667E-033
  4.10255E-024  5.10549E-023  5.56380E-022  5.31530E-021  4.45475E-020  3.27692E-019
  2.11634E-018  1.20022E-017  5.97778E-017  2.61481E-016  1.00454E-015  3.38937E-015
  1.00433E-014  2.61346E-014  5.97182E-014  1.19813E-013  2.11025E-013  3.26207E-013
  4.42381E-013  5.25940E-013  5.47478E-013  4.97872E-013  3.93944E-013  2.69211E-013
  1.56675E-013  7.55247E-014  2.83997E-014  7.15616E-015  7.52111E-016  4.70310E-016
  1.45377E-015  1.91632E-015  1.70621E-015  1.18892E-015  6.87474E-016  3.38984E-016
  1.44514E-016  5.36558E-017  1.74177E-017  4.95332E-018  1.23483E-018  2.69593E-019
  5.13369E-020  8.42625E-021  1.15650E-021  1.26252E-022  1.52041E-023  8.34525E-024
  6.90420E-024  4.56410E-024  2.50830E-024  1.19236E-024  4.99562E-025  1.86450E-025
  6.25513E-026  1.90543E-026  5.33429E-027  1.39100E-027  3.42062E-028  7.99381E-029
  1.77561E-029  3.72115E-030  7.26905E-031  1.30618E-031  2.13365E-032
  1.90048E-023  2.37811E-022  2.60162E-021  2.49215E-020  2.09262E-019  1.54137E-018
  9.96380E-018  5.65419E-017  2.81721E-016  1.23256E-015  4.73538E-015  1.59757E-014
  4.73269E-014  1.23106E-013  2.81150E-013  5.63690E-013  9.92011E-013  1.53201E-012
  2.07539E-012  2.46455E-012  2.56249E-012  2.32786E-012  1.84063E-012  1.25793E-012
  7.33329E-013  3.55303E-013  1.35332E-013  3.52865E-014  4.09361E-015  1.65257E-015
  5.63273E-015  7.70398E-015  6.96077E-015  4.88361E-015  2.83361E-015  1.39976E-015
  5.97326E-016  2.21899E-016  7.20564E-017  2.04966E-017  5.11118E-018  1.11659E-018
  2.12965E-019  3.51049E-020  4.86985E-021  5.40008E-022  5.73602E-023  2.44713E-023
  2.03681E-023  1.37135E-023  7.61617E-024  3.64948E-024  1.54229E-024  5.82097E-025
  1.98278E-025  6.16560E-026  1.77319E-026  4.77969E-027  1.22027E-027  2.96340E-028
  6.82007E-029  1.47256E-029  2.94438E-030  5.38314E-031  8.90354E-032
  7.68347E-023  9.68951E-022  1.06596E-020  1.02514E-019  8.63184E-019  6.37031E-018
  4.12348E-017  2.34212E-016  1.16766E-015  5.11040E-015  1.96362E-014  6.62423E-014
  1.96191E-013  5.10117E-013  1.16432E-012  2.33262E-012  4.10121E-012  6.32666E-012
  8.55985E-012  1.01509E-011  1.05391E-011  9.56092E-012  7.55148E-012  5.15866E-012
  3.01039E-012  1.46453E-012  5.64005E-013  1.51494E-013  1.92320E-014  5.14883E-015
  1.91422E-014  2.72080E-014  2.49548E-014  1.76289E-014  1.02640E-014  5.07938E-015
  2.16968E-015  8.06448E-016  2.61958E-016  7.45314E-017  1.85904E-017  4.06336E-018
  7.76034E-019  1.28381E-019  1.79747E-020  2.02645E-021  1.99190E-022  6.38398E-023
  5.26862E-023  3.62064E-023  2.03547E-023  9.84468E-024  4.20273E-024  1.60711E-024
  5.57192E-025  1.77395E-025  5.25721E-026  1.46837E-026  3.89565E-027  9.82137E-028
  2.33614E-028  5.18074E-029  1.05718E-029  1.96178E-030  3.27937E-031
  2.70394E-022  3.44579E-021  3.82084E-020  3.69552E-019  3.12424E-018  2.31223E-017
  1.49965E-016  8.52953E-016  4.25623E-015  1.86382E-014  7.16343E-014  2.41660E-013
  7.15579E-013  1.85978E-012  4.24216E-012  8.49153E-012  1.49139E-011  2.29775E-011
  3.10425E-011  3.67525E-011  3.80918E-011  3.44963E-011  2.72044E-011  1.85664E-011
  1.08382E-011  5.28890E-012  2.05581E-012  5.66601E-013  7.79583E-014  1.44619E-014
  5.71214E-014  8.44519E-014  7.86346E-014  5.59300E-014  3.26739E-014  1.61980E-014
  6.92563E-015  2.57556E-015  8.36875E-016  2.38153E-016  5.94149E-017  1.29917E-017
  2.48382E-018  4.12114E-019  5.81521E-020  6.66120E-021  6.28386E-022  1.49488E-022
  1.19537E-022  8.40137E-023  4.78984E-023  2.34180E-023  1.01159E-023  3.92776E-024
  1.38986E-024  4.54455E-025  1.39184E-025  4.03545E-026  1.11256E-026  2.90664E-027
  7.12515E-028  1.61805E-028  3.36055E-029  6.31599E-030  1.06539E-030
  8.26650E-022  1.06672E-020  1.19547E-019  1.16559E-018  9.91135E-018  7.36553E-017
  4.79089E-016  2.73035E-015  1.36428E-014  5.97934E-014  2.29919E-013  7.75747E-013
  2.29672E-012  5.96665E-012  1.36007E-011  2.71990E-011  4.77134E-011  7.34045E-011
  9.90021E-011  1.16990E-010  1.21003E-010  1.09349E-010  8.60625E-011  5.86463E-011
  3.42213E-011  1.67342E-011  6.55459E-012  1.84718E-012  2.73001E-013  3.75025E-014
  1.49954E-013  2.30535E-013  2.17854E-013  1.55978E-013  9.14163E-014  4.53953E-014
  1.94268E-014  7.22820E-015  2.34931E-015  6.68661E-016  1.66840E-016  3.64899E-017
  6.98136E-018  1.16091E-018  1.64838E-019  1.91502E-020  1.77614E-021  3.17456E-022
  2.38098E-022  1.71404E-022  9.92928E-023  4.91513E-023  2.15244E-023  8.50627E-024
  3.08109E-024  1.03788E-024  3.29312E-025  9.92158E-026  2.84010E-026  7.67104E-027
  1.93215E-027  4.47918E-028  9.44559E-029  1.79499E-029  3.05126E-030
  2.20125E-021  2.86884E-020  3.25633E-019  3.20944E-018  2.75149E-017  2.05686E-016
  1.34348E-015  7.67897E-015  3.84463E-014  1.68723E-013  6.49278E-013  2.19141E-012
  6.48778E-012  1.68483E-011  3.83781E-011  7.66722E-011  1.34324E-010  2.06315E-010
  2.77728E-010  3.27471E-010  3.37889E-010  3.04572E-010  2.39115E-010  1.62597E-010
  9.47705E-011  4.63930E-011  1.82834E-011  5.25291E-012  8.27813E-013  9.23135E-014
  3.47420E-013  5.53987E-013  5.30874E-013  3.82439E-013  2.24810E-013  1.11807E-013
  4.78865E-014  1.78251E-014  5.79478E-015  1.64943E-015  4.11545E-016  9.00066E-017
  1.72239E-017  2.86756E-018  4.08909E-019  4.80342E-020  4.43776E-021  6.16196E-022
  4.17045E-022  3.07696E-022  1.81417E-022  9.10650E-023  4.05072E-023  1.63353E-023
  6.07498E-024  2.11435E-024  6.96383E-025  2.18067E-025  6.47122E-026  1.80219E-026
  4.65014E-027  1.09769E-027  2.34538E-028  4.49839E-029  7.69995E-030
  5.20629E-021  6.71985E-020  7.70623E-019  7.69452E-018  6.66948E-017  5.02732E-016
  3.30348E-015  1.89619E-014  9.52155E-014  4.18676E-013  1.61312E-012  5.44802E-012
  1.61316E-011  4.18808E-011  9.53343E-011  1.90259E-010  3.32843E-010  5.10316E-010
  6.85481E-010  8.06251E-010  8.29598E-010  7.45577E-010  5.83585E-010  3.95752E-010
  2.30234E-010  1.12722E-010  4.46370E-011  1.30437E-011  2.18072E-012  2.20543E-013
  7.14166E-013  1.17362E-012  1.13853E-012  8.24616E-013  4.85984E-013  2.42012E-013
  1.03723E-013  3.86218E-014  1.25567E-014  3.57371E-015  8.91363E-016  1.94833E-016
  3.72564E-017  6.19993E-018  8.85209E-019  1.04611E-019  9.65583E-021  1.09059E-021
  6.43774E-022  4.86394E-022  2.92085E-022  1.48822E-022  6.73608E-023  2.77918E-023
  1.06442E-023  3.83809E-024  1.31408E-024  4.27545E-025  1.31283E-025  3.75990E-026
  9.91264E-027  2.37748E-027  5.13826E-028  9.93583E-029  1.71012E-029
  1.16775E-020  1.39761E-019  1.58833E-018  1.60290E-017  1.40787E-016  1.07313E-015
  7.11130E-015  4.10674E-014  2.07097E-013  9.13286E-013  3.52545E-012  1.19195E-011
  3.53093E-011  9.16604E-011  2.08523E-010  4.15708E-010  7.26153E-010  1.11118E-009
  1.48906E-009  1.74657E-009  1.79153E-009  1.60461E-009  1.25156E-009  8.45907E-010
  4.90849E-010  2.40150E-010  9.54540E-011  2.83277E-011  5.01363E-012  5.14633E-013
  1.31382E-012  2.19673E-012  2.15074E-012  1.56419E-012  9.23634E-013  4.60383E-013
  1.97396E-013  7.35089E-014  2.38945E-014  6.79678E-015  1.69351E-015  3.69528E-016
  7.04759E-017  1.16853E-017  1.66146E-018  1.95736E-019  1.79007E-020  1.71814E-021
  8.75917E-022  6.75932E-022  4.12550E-022  2.13231E-022  9.83219E-023  4.16108E-023
  1.64673E-023  6.17000E-024  2.19961E-024  7.43551E-025  2.35945E-025  6.93678E-026
  1.86545E-026  4.53953E-027  9.91416E-028  1.93143E-028  3.34199E-029
  2.83848E-020  2.75407E-019  2.90581E-018  2.90821E-017  2.58276E-016  1.99538E-015
  1.33731E-014  7.78898E-014  3.95195E-013  1.75020E-012  6.77527E-012  2.29472E-011
  6.80374E-011  1.76651E-010  4.01696E-010  8.00005E-010  1.39529E-009  2.13073E-009
  2.84808E-009  3.33051E-009  3.40444E-009  3.03764E-009  2.35983E-009  1.58879E-009
  9.18985E-010  4.49018E-010  1.79035E-010  5.39426E-011  1.01238E-011  1.15995E-012
  2.19160E-012  3.64474E-012  3.58307E-012  2.61152E-012  1.54354E-012  7.69644E-013
  3.29991E-013  1.22842E-013  3.98982E-014  1.13320E-014  2.81627E-015  6.11917E-016
  1.15920E-016  1.90229E-017  2.66429E-018  3.07372E-019  2.71578E-020  2.27022E-021
  1.03949E-021  8.13283E-022  4.99676E-022  2.60819E-022  1.22539E-022  5.33863E-023
  2.19519E-023  8.59688E-024  3.20647E-024  1.12970E-024  3.71117E-025  1.12115E-025
  3.07726E-026  7.60158E-027  1.67826E-027  3.29499E-028  5.73379E-029
  8.26015E-020  5.87247E-019  5.03111E-018  4.68205E-017  4.12719E-016  3.22534E-015
  2.19141E-014  1.29102E-013  6.60666E-013  2.94380E-012  1.14435E-011  3.88630E-011
  1.15406E-010  2.99823E-010  6.81668E-010  1.35643E-009  2.36222E-009  3.59978E-009
  4.79888E-009  5.59373E-009  5.69662E-009  5.06181E-009  3.91511E-009  2.62461E-009
  1.51270E-009  7.37928E-010  2.95197E-010  9.04255E-011  1.81084E-011  2.47432E-012
  3.37420E-012  5.38634E-012  5.27360E-012  3.84021E-012  2.26851E-012  1.13047E-012
  4.84302E-013  1.80053E-013  5.83534E-014  1.65136E-014  4.07934E-015  8.77671E-016
  1.63655E-016  2.61941E-017  3.52994E-018  3.84216E-019  3.10868E-020  2.31117E-021
  1.04746E-021  7.90647E-022  4.72098E-022  2.45372E-022  1.17548E-022  5.33062E-023
  2.31782E-023  9.67912E-024  3.84877E-024  1.43565E-024  4.94279E-025  1.54877E-025
  4.36952E-026  1.10155E-026  2.46840E-027  4.89935E-028  8.59186E-029
  2.66340E-019  1.49828E-018  9.40632E-018  7.12414E-017  5.85060E-016  4.54240E-015
  3.12306E-014  1.86551E-013  9.65677E-013  4.33983E-012  1.69724E-011  5.78727E-011
  1.72286E-010  4.48172E-010  1.01924E-009  2.02698E-009  3.52529E-009  5.36129E-009
  7.12798E-009  8.28115E-009  8.40082E-009  7.43233E-009  5.72226E-009  3.81901E-009
  2.19321E-009  1.06857E-009  4.29418E-010  1.34240E-010  2.90024E-011  4.89245E-012
  4.88833E-012  7.13853E-012  6.87426E-012  4.97812E-012  2.93223E-012  1.45804E-012
  6.23172E-013  2.30923E-013  7.44543E-014  2.08929E-014  5.09015E-015  1.07066E-015
  1.92461E-016  2.90498E-017  3.57140E-018  3.40629E-019  2.50051E-020  2.85284E-021
  1.15145E-021  5.53066E-022  2.59327E-022  1.24010E-022  6.03156E-023  2.96273E-023
  1.45713E-023  7.01267E-024  3.19724E-024  1.34096E-024  5.06895E-025  1.70595E-025
  5.07718E-026  1.33152E-026  3.07153E-027  6.22709E-028  1.10903E-028
  8.27588E-019  4.23959E-018  2.10212E-017  1.16732E-016  7.82640E-016  5.67436E-015
  3.87980E-014  2.34594E-013  1.23138E-012  5.59763E-012  2.20774E-011  7.57244E-011
  2.26299E-010  5.89997E-010  1.34307E-009  2.67072E-009  4.64016E-009  7.04393E-009
  9.34111E-009  1.08172E-008  1.09315E-008  9.62979E-009  7.38094E-009  4.90542E-009
  2.80875E-009  1.36861E-009  5.54119E-010  1.77971E-010  4.20879E-011  8.81418E-012
  6.75723E-012  8.55968E-012  7.96337E-012  5.69498E-012  3.33247E-012  1.64882E-012
  7.00906E-013  2.57765E-013  8.21241E-014  2.26017E-014  5.33304E-015  1.06406E-015
  1.75358E-016  2.30154E-017  2.33675E-018  2.29158E-019  5.05789E-020  1.79502E-020
  6.01516E-021  2.20781E-021  9.69403E-022  4.35274E-022  1.75154E-022  6.09383E-023
  1.87804E-023  5.62959E-024  1.91312E-024  7.72738E-025  3.25220E-025  1.25489E-025
  4.21022E-026  1.21285E-026  3.00231E-027  6.41191E-028  1.18642E-028
  2.29703E-018  1.15707E-017  5.21587E-017  2.28241E-016  1.12341E-015  6.67789E-015
  4.27584E-014  2.57378E-013  1.36785E-012  6.30478E-012  2.51493E-011  8.69783E-011
  2.61408E-010  6.83984E-010  1.56005E-009  3.10412E-009  5.39058E-009  8.17153E-009
  1.08123E-008  1.24841E-008  1.25718E-008  1.10319E-008  8.42283E-009  5.57969E-009
  3.19029E-009  1.55890E-009  6.39117E-010  2.12957E-010  5.59219E-011  1.42778E-011
  8.92225E-012  9.38121E-012  8.23449E-012  5.75579E-012  3.32592E-012  1.62892E-012
  6.84303E-013  2.47376E-013  7.66818E-014  2.01672E-014  4.40884E-015  7.72964E-016
  1.03108E-016  1.09050E-017  2.08278E-018  9.60279E-019  4.03743E-019  1.50413E-019
  6.32971E-020  3.19299E-020  1.64813E-020  7.74949E-021  3.20206E-021  1.15437E-021
  3.62021E-022  9.82838E-023  2.29646E-023  4.61845E-024  8.22051E-025  1.43921E-025
  2.98110E-026  7.58700E-027  1.99155E-027  4.69748E-028  9.50970E-029
  5.55847E-018  2.82169E-017  1.24977E-016  4.96077E-016  1.91919E-015  8.39536E-015
  4.43210E-014  2.50655E-013  1.32744E-012  6.19534E-012  2.50528E-011  8.76071E-011
  2.65416E-010  6.98232E-010  1.59783E-009  3.18460E-009  5.53225E-009  8.38016E-009
  1.10705E-008  1.27528E-008  1.28068E-008  1.12052E-008  8.53296E-009  5.64478E-009
  3.23198E-009  1.59078E-009  6.65233E-010  2.32615E-010  6.84166E-011  2.05874E-011
  1.11112E-011  9.48648E-012  7.63965E-012  5.14185E-012  2.90452E-012  1.39389E-012
  5.70701E-013  1.98370E-013  5.76292E-014  1.35594E-014  2.44099E-015  3.16584E-016
  4.78605E-017  2.61787E-017  1.55745E-017  6.88196E-018  2.65112E-018  1.11968E-018
  5.71576E-019  3.11611E-019  1.59895E-019  7.36731E-020  3.01909E-020  1.09923E-020
  3.55021E-021  1.01325E-021  2.54100E-022  5.56008E-023  1.05333E-023  1.71469E-024
  2.39018E-025  2.89223E-026  3.24958E-027  3.98019E-028  6.03021E-029
  1.16785E-017  5.99939E-017  2.67713E-016  1.04291E-015  3.64897E-015  1.25124E-014
  4.88120E-014  2.29283E-013  1.14513E-012  5.33032E-012  2.18216E-011  7.73262E-011
  2.36777E-010  6.27688E-010  1.44377E-009  2.88648E-009  5.02201E-009  7.60958E-009
  1.00464E-008  1.15590E-008  1.15904E-008  1.01276E-008  7.70900E-009  5.10784E-009
  2.94109E-009  1.46717E-009  6.31323E-010  2.34075E-010  7.69747E-011  2.62268E-011
  1.27918E-011  8.90052E-012  6.39059E-012  4.05424E-012  2.19938E-012  1.01274E-012
  3.91461E-013  1.23905E-013  3.05518E-014  5.37940E-015  7.41348E-016  3.49644E-016
  3.08942E-016  1.90762E-016  8.85729E-017  3.58758E-017  1.52769E-017  7.72783E-018
  4.31956E-018  2.35035E-018  1.17046E-018  5.24901E-019  2.11549E-019  7.65706E-020
  2.48301E-020  7.18411E-021  1.84529E-021  4.18544E-022  8.33873E-023  1.45164E-023
  2.19652E-024  2.87404E-025  3.23829E-026  3.14258E-027  2.66616E-028
  2.13391E-017  1.10746E-016  5.00048E-016  1.96168E-015  6.72493E-015  2.07747E-014
  6.33705E-014  2.21447E-013  9.27311E-013  4.08763E-012  1.66996E-011  5.98780E-011
  1.85674E-010  4.97217E-010  1.15205E-009  2.31463E-009  4.03956E-009  6.13165E-009
  8.10205E-009  9.32533E-009  9.35445E-009  8.18258E-009  6.24517E-009  4.16170E-009
  2.42317E-009  1.23395E-009  5.50936E-010  2.17782E-010  7.90499E-011  2.93585E-011
  1.33490E-011  7.74096E-012  4.83395E-012  2.80416E-012  1.41327E-012  5.95934E-013
  2.00869E-013  4.99076E-014  8.33557E-015  2.40002E-015  2.88997E-015  2.65622E-015
  1.69745E-015  8.48883E-016  3.71842E-016  1.65343E-016  8.45267E-017  4.83344E-017
  2.76092E-017  1.46689E-017  7.08439E-018  3.09922E-018  1.22828E-018  4.40358E-019
  1.42299E-019  4.12409E-020  1.06626E-020  2.44688E-021  4.96174E-022  8.85674E-023
  1.38717E-023  1.90114E-024  2.27472E-025  2.37222E-026  2.15542E-027
  3.39994E-017  1.77777E-016  8.10905E-016  3.21830E-015  1.11021E-014  3.35246E-014
  9.16839E-014  2.50122E-013  7.87403E-013  2.94477E-012  1.14431E-011  4.09509E-011
  1.28365E-010  3.47773E-010  8.13443E-010  1.64579E-009  2.88665E-009  4.39733E-009
  5.82629E-009  6.72267E-009  6.76333E-009  5.94085E-009  4.56420E-009  3.07409E-009
  1.82084E-009  9.52804E-010  4.43770E-010  1.86698E-010  7.33146E-011  2.87686E-011
  1.24364E-011  6.19301E-012  3.30180E-012  1.67517E-012  7.33913E-013  2.53152E-013
  6.05536E-014  1.19274E-014  1.23305E-014  1.74122E-014  1.61171E-014  1.09862E-014
  6.04135E-015  2.91962E-015  1.39632E-015  7.42885E-016  4.40751E-016  2.65233E-016
  1.50095E-016  7.76115E-017  3.64982E-017  1.56358E-017  6.10561E-018  2.16817E-018
  6.96917E-019  2.01587E-019  5.21653E-020  1.20131E-020  2.45124E-021  4.41677E-022
  7.01018E-023  9.78443E-024  1.19989E-024  1.29282E-025  1.22509E-026
  4.73455E-017  2.48835E-016  1.14351E-015  4.58419E-015  1.59932E-014  4.85419E-014
  1.29340E-013  3.14520E-013  7.73388E-013  2.20867E-012  7.38718E-012  2.52550E-011
  7.89689E-011  2.15939E-010  5.10346E-010  1.04162E-009  1.83962E-009  2.81799E-009
  3.75200E-009  4.35069E-009  4.40256E-009  3.89703E-009  3.02651E-009  2.07031E-009
  1.25389E-009  6.77064E-010  3.29109E-010  1.46143E-010  6.07548E-011  2.46148E-011
  1.02359E-011  4.50257E-012  2.02266E-012  8.39962E-013  2.80185E-013  6.54479E-014
  2.79158E-014  5.17084E-014  7.21313E-014  6.98956E-014  5.21291E-014  3.19912E-014
  1.72792E-014  9.06522E-015  5.14612E-015  3.22851E-015  2.07042E-015  1.25641E-015
  6.97333E-016  3.51756E-016  1.61804E-016  6.81249E-017  2.62685E-017  9.24858E-018
  2.95694E-018  8.52903E-019  2.20532E-019  5.08319E-020  1.03982E-020  1.88148E-021
  3.00467E-022  4.22987E-023  5.24808E-024  5.74359E-025  5.55616E-026
  5.77244E-017  3.04402E-016  1.40599E-015  5.67815E-015  2.00065E-014  6.13777E-014
  1.64097E-013  3.87033E-013  8.42789E-013  1.88844E-012  4.93066E-012  1.47532E-011
  4.42455E-011  1.20521E-010  2.86858E-010  5.90639E-010  1.05159E-009  1.62250E-009
  2.17517E-009  2.54074E-009  2.59332E-009  2.32086E-009  1.82866E-009  1.27513E-009
  7.91928E-010  4.41463E-010  2.22984E-010  1.03282E-010  4.45928E-011  1.83600E-011
  7.39349E-012  2.93718E-012  1.10392E-012  3.50935E-013  9.31807E-014  7.54385E-014
  1.46516E-013  2.08940E-013  2.19420E-013  1.82432E-013  1.26309E-013  7.69369E-014
  4.48558E-014  2.76687E-014  1.86737E-014  1.29372E-014  8.51309E-015  5.11509E-015
  2.78083E-015  1.37337E-015  6.20352E-016  2.57456E-016  9.82153E-017  3.43210E-017
  1.09197E-017  3.14094E-018  8.11227E-019  1.87032E-019  3.83160E-020  6.95187E-021
  1.11476E-021  1.57840E-022  1.97388E-023  2.18336E-024  2.14224E-025
  6.16956E-017  3.26027E-016  1.51083E-015  6.13221E-015  2.17639E-014  6.74127E-014
  1.82016E-013  4.29645E-013  9.01964E-013  1.77818E-012  3.68212E-012  8.85224E-012
  2.36617E-011  6.20204E-011  1.46709E-010  3.03358E-010  5.43856E-010  8.45413E-010
  1.14237E-009  1.34621E-009  1.38866E-009  1.25919E-009  1.00867E-009  7.17965E-010
  4.57119E-010  2.62238E-010  1.36619E-010  6.52027E-011  2.88078E-011  1.19283E-011
  4.66900E-012  1.70547E-012  5.51152E-013  1.71487E-013  1.49931E-013  2.82203E-013
  4.29834E-013  5.02057E-013  4.72105E-013  3.72031E-013  2.57379E-013  1.68326E-013
  1.14314E-013  8.41390E-014  6.37572E-014  4.60329E-014  3.02797E-014  1.79105E-014
  9.55471E-015  4.63599E-015  2.06274E-015  8.45769E-016  3.19693E-016  1.10984E-016
  3.51585E-017  1.00879E-017  2.60289E-018  6.00281E-019  1.23155E-019  2.24033E-020
  3.60662E-021  5.13502E-022  6.47044E-023  7.23063E-024  7.19157E-025
  5.78544E-017  3.06110E-016  1.42142E-015  5.78791E-015  2.06432E-014  6.43965E-014
  1.75465E-013  4.17697E-013  8.74250E-013  1.64871E-012  2.98905E-012  5.80828E-012
  1.29071E-011  3.07080E-011  7.00671E-011  1.43558E-010  2.57607E-010  4.02362E-010
  5.47393E-010  6.50621E-010  6.78354E-010  6.23338E-010  5.07500E-010  3.68239E-010
  2.39592E-010  1.40648E-010  7.49408E-011  3.64668E-011  1.63144E-011  6.74957E-012
  2.57617E-012  8.88860E-013  2.97011E-013  2.11660E-013  3.77061E-013  6.32056E-013
  8.38183E-013  9.02630E-013  8.16167E-013  6.45555E-013  4.77331E-013  3.60599E-013
  2.92590E-013  2.44965E-013  1.96071E-013  1.42754E-013  9.29003E-014  5.40687E-014
  2.83754E-014  1.35654E-014  5.95969E-015  2.41838E-015  9.06800E-016  3.12973E-016
  9.87662E-017  2.82783E-017  7.29156E-018  1.68264E-018  3.45850E-019  6.31111E-020
  1.02068E-020  1.46254E-021  1.85902E-022  2.10184E-023  2.12294E-024
  4.76279E-017  2.52173E-016  1.17234E-015  4.78306E-015  1.71130E-014  5.36406E-014
  1.47158E-013  3.53244E-013  7.43967E-013  1.39108E-012  2.39007E-012  4.06233E-012
  7.49808E-012  1.53700E-011  3.23681E-011  6.40745E-011  1.13548E-010  1.76872E-010
  2.41157E-010  2.88201E-010  3.02967E-010  2.81441E-010  2.32221E-010  1.71105E-010
  1.13175E-010  6.75271E-011  3.65087E-011  1.79658E-011  8.08286E-012  3.33082E-012
  1.24917E-012  4.38638E-013  2.33972E-013  3.56591E-013  6.63358E-013  1.01641E-012
  1.26916E-012  1.32824E-012  1.20973E-012  1.01923E-012  8.64587E-013  7.80552E-013
  7.27997E-013  6.51335E-013  5.29788E-013  3.83303E-013  2.46075E-013  1.41111E-013
  7.30276E-014  3.44771E-014  1.49826E-014  6.02467E-015  2.24282E-015  7.70023E-016
  2.42168E-016  6.92145E-017  1.78422E-017  4.12196E-018  8.49339E-019  1.55605E-019
  2.53099E-020  3.65546E-021  4.69623E-022  5.38526E-023  5.53996E-024
  3.44350E-017  1.82378E-016  8.48391E-016  3.46520E-015  1.24213E-014  3.90536E-014
  1.07636E-013  2.60022E-013  5.51501E-013  1.03406E-012  1.74815E-012  2.78876E-012
  4.52669E-012  7.96139E-012  1.49266E-011  2.76525E-011  4.73969E-011  7.26668E-011
  9.84216E-011  1.17488E-010  1.23849E-010  1.15718E-010  9.62607E-011  7.16146E-011
  4.78510E-011  2.88233E-011  1.57064E-011  7.77129E-012  3.50396E-012  1.44074E-012
  5.44517E-013  2.33924E-013  2.50747E-013  4.94516E-013  8.86280E-013  1.30073E-012
  1.59207E-012  1.68435E-012  1.63168E-012  1.56985E-012  1.59155E-012  1.66566E-012
  1.67670E-012  1.53459E-012  1.24493E-012  8.90402E-013  5.63986E-013  3.19232E-013
  1.63241E-013  7.62372E-014  3.28132E-014  1.30865E-014  4.83967E-015  1.65355E-015
  5.18435E-016  1.47970E-016  3.81519E-017  8.82940E-018  1.82542E-018  3.36152E-019
  5.50759E-020  8.03391E-021  1.04590E-021  1.22025E-022  1.28305E-023
  2.18710E-017  1.15844E-016  5.39023E-016  2.20282E-015  7.90447E-015  2.48974E-014
  6.88210E-014  1.66977E-013  3.56133E-013  6.71020E-013  1.13165E-012  1.75945E-012
  2.66025E-012  4.16608E-012  6.92165E-012  1.17216E-011  1.90006E-011  2.81904E-011
  3.74558E-011  4.42256E-011  4.63650E-011  4.32513E-011  3.60185E-011  2.68706E-011
  1.80151E-011  1.08857E-011  5.94675E-012  2.94916E-012  1.33456E-012  5.54994E-013
  2.27271E-013  1.52798E-013  2.65114E-013  5.48403E-013  9.58413E-013  1.39012E-012
  1.72842E-012  1.94784E-012  2.15175E-012  2.47603E-012  2.92910E-012  3.33498E-012
  3.45242E-012  3.16017E-012  2.53790E-012  1.79247E-012  1.12145E-012  6.27580E-013
  3.17574E-013  1.46891E-013  6.26716E-014  2.48040E-014  9.11598E-015  3.10042E-015
  9.69369E-016  2.76401E-016  7.13219E-017  1.65483E-017  3.43658E-018  6.37076E-019
  1.05354E-019  1.55615E-020  2.05943E-021  2.45355E-022  2.64683E-023
  1.22052E-017  6.46433E-017  3.00793E-016  1.22948E-015  4.41397E-015  1.39167E-014
  3.85347E-014  9.37516E-014  2.00725E-013  3.79799E-013  6.41466E-013  9.87782E-013
  1.44095E-012  2.09630E-012  3.15505E-012  4.86602E-012  7.34912E-012  1.03858E-011
  1.33518E-011  1.54123E-011  1.59073E-011  1.46811E-011  1.21381E-011  9.01086E-012
  6.01964E-012  3.62749E-012  1.97930E-012  9.85027E-013  4.53239E-013  1.99609E-013
  1.02732E-013  1.14814E-013  2.41659E-013  5.00121E-013  8.71412E-013  1.29345E-012
  1.72336E-012  2.22183E-012  2.94118E-012  3.96533E-012  5.12929E-012  6.02631E-012
  6.24890E-012  5.66554E-012  4.49401E-012  3.13576E-012  1.94018E-012  1.07478E-012
  5.38751E-013  2.46983E-013  1.04504E-013  4.10554E-014  1.49972E-014  5.07821E-015
  1.58375E-015  4.51345E-016  1.16639E-016  2.71608E-017  5.67407E-018  1.06098E-018
  1.77545E-019  2.66392E-020  3.59716E-021  4.39353E-022  4.88062E-023
  5.98525E-018  3.16956E-017  1.47467E-016  6.02752E-016  2.16425E-015  6.82657E-015
  1.89197E-014  4.61033E-014  9.89462E-014  1.87771E-013  3.17752E-013  4.87556E-013
  6.98364E-013  9.72316E-013  1.36384E-012  1.93983E-012  2.72290E-012  3.63040E-012
  4.46441E-012  4.98133E-012  5.00783E-012  4.52743E-012  3.68239E-012  2.69767E-012
  1.78271E-012  1.06563E-012  5.80383E-013  2.93470E-013  1.43783E-013  7.53815E-014
  5.64396E-014  8.59129E-014  1.87438E-013  3.88599E-013  6.99490E-013  1.12594E-012
  1.73144E-012  2.68178E-012  4.15865E-012  6.13315E-012  8.18979E-012  9.63613E-012
  9.89132E-012  8.85208E-012  6.93362E-012  4.78331E-012  2.92951E-012  1.60763E-012
  7.98669E-013  3.62983E-013  1.52326E-013  5.93981E-014  2.15645E-014  7.27010E-015
  2.26220E-015  6.44703E-016  1.67011E-016  3.90851E-017  8.22943E-018  1.55603E-018
  2.64324E-019  4.04383E-020  5.59437E-021  7.03266E-022  8.06952E-023
  2.57938E-018  1.36569E-017  6.35287E-017  2.59626E-016  9.32149E-016  2.94051E-015
  8.15263E-015  1.98822E-014  4.27284E-014  8.12296E-014  1.37645E-013  2.10855E-013
  2.98968E-013  4.05298E-013  5.42027E-013  7.23898E-013  9.51417E-013  1.19512E-012
  1.39701E-012  1.49384E-012  1.44893E-012  1.27073E-012  1.00707E-012  7.21517E-013
  4.68003E-013  2.76369E-013  1.51509E-013  8.14949E-014  4.80767E-014  3.54926E-014
  3.72017E-014  6.09988E-014  1.29965E-013  2.77676E-013  5.49495E-013  1.03236E-012
  1.90449E-012  3.42488E-012  5.76727E-012  8.74334E-012  1.16606E-011  1.35530E-011
  1.37087E-011  1.20984E-011  9.36004E-012  6.38753E-012  3.87388E-012  2.10641E-012
  1.03711E-012  4.67186E-013  1.94375E-013  7.52013E-014  2.71257E-014  9.10412E-015
  2.82715E-015  8.06270E-016  2.09623E-016  4.93914E-017  1.05072E-017  2.01533E-018
  3.48845E-019  5.46467E-020  7.77775E-021  1.00979E-021  1.19919E-022
  9.76945E-019  5.17159E-018  2.40519E-017  9.82729E-017  3.52768E-016  1.11270E-015
  3.08511E-015  7.52595E-015  1.61835E-014  3.07921E-014  5.22075E-014  7.98735E-014
  1.12506E-013  1.49902E-013  1.94056E-013  2.47335E-013  3.07913E-013  3.66233E-013
  4.06736E-013  4.15042E-013  3.85776E-013  3.25455E-013  2.48966E-013  1.72756E-013
  1.09096E-013  6.37142E-014  3.65047E-014  2.37237E-014  2.02542E-014  2.16817E-014
  2.71545E-014  4.38283E-014  9.22669E-014  2.14184E-013  4.91829E-013  1.08672E-012
  2.26828E-012  4.34709E-012  7.44648E-012  1.12081E-011  1.47075E-011  1.67945E-011
  1.67127E-011  1.45415E-011  1.11131E-011  7.50219E-012  4.50486E-012  2.42614E-012
  1.18317E-012  5.27866E-013  2.17553E-013  8.34404E-014  2.98843E-014  9.98252E-015
  3.09441E-015  8.83881E-016  2.31001E-016  5.49280E-017  1.18431E-017  2.31318E-018
  4.09786E-019  6.60206E-020  9.70383E-021  1.30428E-021  1.60391E-022
  3.25211E-019  1.72123E-018  8.00333E-018  3.26928E-017  1.17328E-016  3.69992E-016
  1.02569E-015  2.50198E-015  5.38066E-015  1.02394E-014  1.73584E-014  2.65174E-014
  3.71596E-014  4.89012E-014  6.18547E-014  7.61555E-014  9.08343E-014  1.03128E-013
  1.09257E-013  1.06417E-013  9.44996E-014  7.62330E-014  5.58126E-014  3.71310E-014
  2.26772E-014  1.33759E-014  9.00116E-015  8.65458E-015  1.10579E-014  1.50015E-014
  2.10108E-014  3.56089E-014  7.97725E-014  2.05232E-013  5.24466E-013  1.24914E-012
  2.69397E-012  5.16649E-012  8.70947E-012  1.28270E-011  1.64687E-011  1.84403E-011
  1.80424E-011  1.54725E-011  1.16763E-011  7.79332E-012  4.62979E-012  2.46718E-012
  1.19028E-012  5.25220E-013  2.14113E-013  8.12999E-014  2.88811E-014  9.59702E-015
  2.97039E-015  8.50760E-016  2.23972E-016  5.39086E-017  1.18264E-017  2.36287E-018
  4.30397E-019  7.16092E-020  1.08999E-020  1.51806E-021  1.93087E-022
  9.51514E-020  5.03521E-019  2.34080E-018  9.55973E-018  3.42991E-017  1.08132E-016
  2.99679E-016  7.30824E-016  1.57129E-015  2.98916E-015  5.06376E-015  7.72096E-015
  1.07693E-014  1.40327E-014  1.74393E-014  2.09138E-014  2.41241E-014  2.63663E-014
  2.68171E-014  2.50252E-014  2.12448E-014  1.63403E-014  1.13705E-014  7.18347E-015
  4.25455E-015  2.75816E-015  2.71849E-015  4.08103E-015  6.68480E-015  1.04708E-014
  1.68827E-014  3.32221E-014  8.28658E-014  2.25662E-013  5.90562E-013  1.40636E-012
  2.98317E-012  5.57957E-012  9.15217E-012  1.31323E-011  1.64733E-011  1.80776E-011
  1.73839E-011  1.46850E-011  1.09342E-011  7.20773E-012  4.23055E-012  2.22712E-012
  1.06097E-012  4.62072E-013  1.85922E-013  6.97478E-014  2.45370E-014  8.10434E-015
  2.50522E-015  7.20546E-016  1.91599E-016  4.68597E-017  1.05082E-017  2.15819E-018
  4.06015E-019  6.99852E-020  1.10458E-020  1.59268E-021  2.08985E-022
  2.44700E-020  1.29473E-019  6.01800E-019  2.45723E-018  8.81410E-018  2.77796E-017
  7.69640E-017  1.87620E-016  4.03196E-016  7.66497E-016  1.29692E-015  1.97285E-015
  2.73893E-015  3.53784E-015  4.33337E-015  5.08904E-015  5.71649E-015  6.05913E-015
  5.95726E-015  5.35586E-015  4.36142E-015  3.19806E-015  2.10459E-015  1.25517E-015
  7.49698E-016  6.58705E-016  1.07371E-015  2.11947E-015  3.95960E-015  7.07935E-015
  1.37003E-014  3.21803E-014  8.76124E-014  2.42341E-013  6.25236E-013  1.45148E-012
  2.98895E-012  5.42439E-012  8.64775E-012  1.20928E-011  1.48278E-011  1.59503E-011
  1.50710E-011  1.25323E-011  9.19698E-012  5.97908E-012  3.46123E-012  1.79626E-012
  8.42904E-013  3.61325E-013  1.43072E-013  5.28764E-014  1.83787E-014  6.02626E-015
  1.86094E-015  5.38509E-016  1.45134E-016  3.62347E-017  8.34892E-018  1.77123E-018
  3.45397E-019  6.17814E-020  1.01048E-020  1.50468E-021  2.02933E-022
  5.53142E-021  2.92644E-020  1.36006E-019  5.55242E-019  1.99125E-018  6.27424E-018
  1.73772E-017  4.23429E-017  9.09389E-017  1.72716E-016  2.91777E-016  4.42608E-016
  6.11443E-016  7.83217E-016  9.47049E-016  1.09271E-015  1.20101E-015  1.24169E-015
  1.18743E-015  1.03460E-015  8.11910E-016  5.68489E-016  3.52763E-016  2.00178E-016
  1.38641E-016  2.07276E-016  4.77053E-016  1.06827E-015  2.21423E-015  4.61838E-015
  1.08517E-014  2.94818E-014  8.47791E-014  2.34592E-013  5.93236E-013  1.34118E-012
  2.68568E-012  4.74280E-012  7.37017E-012  1.00677E-011  1.20858E-011  1.27540E-011
  1.18423E-011  9.68914E-012  7.00135E-012  4.48268E-012  2.55466E-012  1.30398E-012
  6.01050E-013  2.52756E-013  9.81232E-014  3.55912E-014  1.21833E-014  3.95853E-015
  1.22137E-015  3.56433E-016  9.77752E-017  2.50512E-017  5.96197E-018  1.31187E-018
  2.65715E-019  4.93053E-020  8.33702E-021  1.27731E-021  1.76322E-022
  1.09911E-021  5.81462E-021  2.70214E-020  1.10302E-019  3.95515E-019  1.24597E-018
  3.44980E-018  8.40234E-018  1.80331E-017  3.42110E-017  5.76852E-017  8.72248E-017
  1.19854E-016  1.52230E-016  1.81831E-016  2.06483E-016  2.22735E-016  2.25553E-016
  2.10835E-016  1.78961E-016  1.35950E-016  9.10668E-017  5.32997E-017  3.03326E-017
  3.19278E-017  7.74344E-017  2.06798E-016  5.02564E-016  1.17479E-015  2.91670E-015
  8.14123E-015  2.44674E-014  7.26392E-014  2.00387E-013  4.98455E-013  1.10336E-012
  2.16054E-012  3.73167E-012  5.67665E-012  7.60004E-012  8.95332E-012  9.28312E-012
  8.47676E-012  6.82495E-012  4.85402E-012  3.05793E-012  1.71318E-012  8.58359E-013
  3.87591E-013  1.59341E-013  6.03909E-014  2.13986E-014  7.18353E-015  2.30678E-015
  7.11115E-016  2.09873E-016  5.88836E-017  1.55679E-017  3.84457E-018  8.79641E-019
  1.85058E-019  3.55418E-020  6.18977E-021  9.71509E-022  1.36686E-022
  1.91987E-022  1.01567E-021  4.71989E-021  1.92660E-020  6.90773E-020  2.17580E-019
  6.02280E-019  1.46630E-018  3.14472E-018  5.95858E-018  1.00259E-017  1.51059E-017
  2.06362E-017  2.59795E-017  3.06525E-017  3.42818E-017  3.63536E-017  3.61552E-017
  3.31531E-017  2.75247E-017  2.03079E-017  1.30283E-017  7.26849E-018  4.88022E-018
  9.38170E-018  2.90299E-017  8.32631E-017  2.21970E-016  6.01435E-016  1.77574E-015
  5.65573E-015  1.81260E-014  5.48102E-014  1.50732E-013  3.70504E-013  8.07588E-013
  1.55514E-012  2.64062E-012  3.94975E-012  5.20180E-012  6.03118E-012  6.15732E-012
  5.53787E-012  4.39189E-012  3.07581E-012  1.90655E-012  1.04948E-012  5.15562E-013
  2.27625E-013  9.12131E-014  3.36106E-014  1.15744E-014  3.79081E-015  1.19883E-015
  3.69106E-016  1.10506E-016  3.18741E-017  8.73955E-018  2.24654E-018  5.34681E-019
  1.16588E-019  2.30883E-020  4.12285E-021  6.59997E-022  9.42778E-023
  2.94824E-023  1.55980E-022  7.24894E-022  2.95905E-021  1.06096E-020  3.34165E-020
  9.24854E-020  2.25085E-019  4.82400E-019  9.12883E-019  1.53253E-018  2.30011E-018
  3.12252E-018  3.89418E-018  4.53638E-018  4.99622E-018  5.21145E-018  5.09778E-018
  4.59603E-018  3.74176E-018  2.68555E-018  1.65173E-018  9.19432E-019  9.69611E-019
  2.98907E-018  1.01417E-017  3.12125E-017  9.40769E-017  3.00107E-016  1.02708E-015
  3.57995E-015  1.19297E-014  3.64563E-014  1.00008E-013  2.43804E-013  5.25687E-013
  1.00015E-012  1.67694E-012  2.47629E-012  3.21949E-012  3.68504E-012  3.71392E-012
  3.29706E-012  2.58006E-012  1.78173E-012  1.08777E-012  5.88713E-013  2.83612E-013
  1.22369E-013  4.77189E-014  1.70419E-014  5.67606E-015  1.80334E-015  5.59127E-016
  1.71773E-016  5.23230E-017  1.55885E-017  4.44886E-018  1.19143E-018  2.94409E-019
  6.62841E-020  1.34723E-020  2.45538E-021  3.99276E-022  5.77149E-023
  3.98070E-024  2.10634E-023  9.79028E-023  3.99700E-022  1.43329E-021  4.51467E-021
  1.24946E-020  3.04017E-020  6.51176E-020  1.23074E-019  2.06134E-019  3.08116E-019
  4.15499E-019  5.13005E-019  5.89577E-019  6.39001E-019  6.55425E-019  6.30849E-019
  5.59825E-019  4.47432E-019  3.12390E-019  1.85411E-019  1.18313E-019  2.37166E-019
  9.11842E-019  3.27799E-018  1.11463E-017  3.89955E-017  1.45008E-016  5.53317E-016
  2.04134E-015  6.96113E-015  2.14013E-014  5.85977E-014  1.42051E-013  3.03994E-013
  5.73445E-013  9.52743E-013  1.39358E-012  1.79422E-012  2.03324E-012  2.02826E-012
  1.78157E-012  1.37866E-012  9.40704E-013  5.66730E-013  3.02089E-013  1.42934E-013
  6.03357E-014  2.29037E-014  7.91785E-015  2.54190E-015  7.79188E-016  2.35639E-016
  7.21070E-017  2.23973E-017  6.91589E-018  2.05735E-018  5.73130E-019  1.46484E-019
  3.38901E-020  7.03586E-021  1.30323E-021  2.14522E-022  3.12932E-023
  4.72641E-025  2.50152E-024  1.16301E-023  4.74939E-023  1.70354E-022  5.36717E-022
  1.48560E-021  3.61452E-021  7.73863E-021  1.46100E-020  2.44144E-020  3.63417E-020
  4.86675E-020  5.94545E-020  6.73493E-020  7.17511E-020  7.22957E-020  6.84349E-020
  5.97787E-020  4.68979E-020  3.18478E-020  1.88205E-020  1.80199E-020  6.13768E-020
  2.57485E-019  1.00094E-018  3.88603E-018  1.58373E-017  6.65002E-017  2.72563E-016
  1.04038E-015  3.59581E-015  1.10929E-014  3.03299E-014  7.32418E-014  1.55929E-013
  2.92382E-013  4.82619E-013  7.01072E-013  8.96127E-013  1.00789E-012  9.97544E-013
  8.68981E-013  6.66508E-013  4.50378E-013  2.68373E-013  1.41234E-013  6.57982E-014
  2.72422E-014  1.00889E-014  3.38012E-015  1.04488E-015  3.07838E-016  9.03350E-017
  2.74589E-017  8.70465E-018  2.78933E-018  8.63930E-019  2.49438E-019  6.56185E-020
  1.55225E-020  3.27710E-021  6.14668E-022  1.02129E-022  1.50022E-023
  4.93604E-026  2.61343E-025  1.21553E-024  4.96605E-024  1.78207E-023  5.61708E-023
  1.55536E-022  3.78501E-022  8.10233E-022  1.52838E-021  2.54881E-021  3.77876E-021
  5.02503E-021  6.07169E-021  6.77334E-021  7.08311E-021  6.99959E-021  6.50776E-021
  5.59090E-021  4.30251E-021  2.85634E-021  1.86489E-021  3.39038E-021  1.51841E-020
  6.81390E-020  2.96793E-019  1.33519E-018  6.19418E-018  2.82755E-017  1.21063E-016
  4.71398E-016  1.64210E-015  5.07552E-015  1.38627E-014  3.33872E-014  7.08244E-014
  1.32246E-013  2.17284E-013  3.14074E-013  3.99352E-013  4.46674E-013  4.39497E-013
  3.80459E-013  2.89833E-013  1.94376E-013  1.14831E-013  5.98180E-014  2.75205E-014
  1.12129E-014  4.06584E-015  1.32452E-015  3.94966E-016  1.11689E-016  3.16688E-017
  9.52738E-018  3.07894E-018  1.02255E-018  3.28608E-019  9.78450E-020  2.63552E-020
  6.34507E-021  1.35706E-021  2.56986E-022  4.30035E-023  6.35049E-024
  4.53571E-027  2.40277E-026  1.11823E-025  4.57161E-025  1.64172E-024  5.17857E-024
  1.43498E-023  3.49413E-023  7.48168E-023  1.41077E-022  2.34901E-022  3.47016E-022
  4.58393E-022  5.47818E-022  6.01472E-022  6.16534E-022  5.96357E-022  5.43526E-022
  4.58668E-022  3.46530E-022  2.30902E-022  2.09368E-022  6.96014E-022  3.52109E-021
  1.73676E-020  8.68175E-020  4.46431E-019  2.27360E-018  1.09344E-017  4.80333E-017
  1.89217E-016  6.62167E-016  2.04886E-015  5.59150E-015  1.34416E-014  2.84418E-014
  5.29508E-014  8.67140E-014  1.24896E-013  1.58206E-013  1.76238E-013  1.72658E-013
  1.48771E-013  1.12759E-013  7.51931E-014  4.41326E-014  2.28111E-014  1.03934E-014
  4.18167E-015  1.49077E-015  4.74401E-016  1.37026E-016  3.72513E-017  1.01810E-017
  3.01871E-018  9.91268E-019  3.39937E-019  1.12777E-019  3.44429E-020  9.45305E-021
  2.30701E-021  4.98318E-022  9.50539E-023  1.59919E-023  2.37110E-024
  3.66898E-028  1.94517E-027  9.06080E-027  3.70801E-026  1.33306E-025  4.21002E-025
  1.16805E-024  2.84754E-024  6.10304E-024  1.15129E-023  1.91568E-023  2.82270E-023
  3.70745E-023  4.38562E-023  4.73979E-023  4.75814E-023  4.49635E-023  4.00895E-023
  3.32149E-023  2.48453E-023  1.80925E-023  2.92698E-023  1.40322E-022  7.79548E-022
  4.35305E-021  2.48787E-020  1.41524E-019  7.65146E-019  3.79531E-018  1.69233E-017
  6.71225E-017  2.35537E-016  7.29210E-016  1.98884E-015  4.77466E-015  1.00849E-014
  1.87358E-014  3.06103E-014  4.39761E-014  5.55515E-014  6.17014E-014  6.02578E-014
  5.17444E-014  3.90723E-014  2.59464E-014  1.51551E-014  7.78810E-015  3.52291E-015
  1.40403E-015  4.94072E-016  1.54346E-016  4.34167E-017  1.13926E-017  3.00057E-018
  8.73180E-019  2.89881E-019  1.02094E-019  3.47670E-020  1.08346E-020  3.01721E-021
  7.44035E-022  1.61921E-022  3.10560E-023  5.24617E-024  7.80226E-025
  2.61457E-029  1.38776E-028  6.47285E-028  2.65290E-027  9.55354E-027  3.02282E-026
  8.40370E-026  2.05307E-025  4.40937E-025  8.33226E-025  1.38768E-024  2.04313E-024
  2.67373E-024  3.13716E-024  3.34305E-024  3.28861E-024  3.03375E-024  2.64377E-024
  2.15831E-024  1.64851E-024  1.57295E-024  4.68317E-024  2.71050E-023  1.68521E-022
  1.07198E-021  6.81549E-021  4.14399E-020  2.32213E-019  1.17276E-018  5.27543E-018
  2.10093E-017  7.38434E-017  2.28682E-016  6.23402E-016  1.49517E-015  3.15399E-015
  5.85059E-015  9.54237E-015  1.36836E-014  1.72509E-014  1.91197E-014  1.86294E-014
  1.59575E-014  1.20167E-014  7.95543E-015  4.63035E-015  2.36950E-015  1.06620E-015
  4.21995E-016  1.47080E-016  4.53105E-017  1.24823E-017  3.17846E-018  8.08191E-019
  2.29988E-019  7.67210E-020  2.75770E-020  9.58564E-021  3.03438E-021  8.54472E-022
  2.12376E-022  4.64808E-023  8.95193E-024  1.51689E-024  2.26123E-025
  1.64319E-030  8.73659E-030  4.08297E-029  1.67716E-028  6.05529E-028  1.92154E-027
  5.35956E-027  1.31409E-026  2.83310E-026  5.37431E-026  8.98165E-026  1.32553E-025
  1.73478E-025  2.02758E-025  2.13973E-025  2.07025E-025  1.86900E-025  1.59710E-025
  1.30369E-025  1.09746E-025  1.67169E-025  7.65340E-025  5.07479E-024  3.57572E-023
  2.53919E-022  1.73613E-021  1.09923E-020  6.28987E-020  3.21029E-019  1.45168E-018
  5.79565E-018  2.03906E-017  6.31549E-017  1.72098E-016  4.12465E-016  8.69257E-016
  1.61067E-015  2.62375E-015  3.75732E-015  4.72992E-015  5.23408E-015  5.09127E-015
  4.35313E-015  3.27156E-015  2.16106E-015  1.25461E-015  6.40079E-016  2.86931E-016
  1.13005E-016  3.91157E-017  1.19281E-017  3.23442E-018  8.03757E-019  1.97934E-019
  5.49333E-020  1.82969E-020  6.67001E-021  2.35455E-021  7.54288E-022  2.14211E-022
  5.35605E-023  1.17727E-023  2.27449E-024  3.86318E-025  5.76914E-026
  9.12314E-032  4.86297E-031  2.27936E-030  9.39499E-030  3.40541E-029  1.08555E-028
  3.04362E-028  7.50677E-028  1.62916E-027  3.11285E-027  5.24173E-027  7.79296E-027
  1.02621E-026  1.20349E-026  1.26824E-026  1.21737E-026  1.08479E-026  9.19775E-027
  7.76946E-027  8.12210E-027  2.05393E-026  1.22614E-025  9.28583E-025  7.32552E-024
  5.62584E-023  4.02389E-022  2.60902E-021  1.51128E-020  7.76209E-020  3.52123E-019
  1.40797E-018  4.95657E-018  1.53524E-017  4.18226E-017  1.00182E-016  2.10982E-016
  3.90614E-016  6.35721E-016  9.09466E-016  1.14365E-015  1.26409E-015  1.22807E-015
  1.04862E-015  7.86930E-016  5.18974E-016  3.00738E-016  1.53099E-016  6.84471E-017
  2.68635E-017  9.25367E-018  2.80144E-018  7.50838E-019  1.83034E-019  4.38215E-020
  1.18417E-020  3.91470E-021  1.43889E-021  5.13625E-022  1.66022E-022  4.74530E-023
  1.19191E-023  2.62841E-024  5.09034E-025  8.66144E-026  1.29525E-026
  4.48652E-033  2.40065E-032  1.13026E-031  4.68299E-031  1.70778E-030  5.48258E-030
  1.54978E-029  3.85861E-029  8.46511E-029  1.63731E-028  2.79461E-028  4.21554E-028
  5.63382E-028  6.69843E-028  7.13505E-028  6.88964E-028  6.15570E-028  5.29447E-028
  4.86917E-028  6.92816E-028  2.63838E-027  1.91759E-026  1.64307E-025  1.41090E-024
  1.13890E-023  8.36632E-023  5.50055E-022  3.20947E-021  1.65476E-020  7.52171E-020
  3.01047E-019  1.06018E-018  3.28375E-018  8.94332E-018  2.14140E-017  4.50744E-017
  8.33998E-017  1.35640E-016  1.93902E-016  2.43636E-016  2.69061E-016  2.61154E-016
  2.22773E-016  1.67000E-016  1.10005E-016  6.36620E-017  3.23589E-017  1.44399E-017
  5.65356E-018  1.94098E-018  5.84641E-019  1.55383E-019  3.73204E-020  8.72058E-021
  2.29291E-021  7.48443E-022  2.75951E-022  9.92538E-023  3.22965E-023  9.27634E-024
  2.33815E-024  5.16910E-025  1.00294E-025  1.70891E-026  2.55825E-027
  1.95718E-034  1.05609E-033  5.00618E-033  2.09076E-032  7.69560E-032  2.49740E-031
  7.14877E-031  1.80587E-030  4.02795E-030  7.93912E-030  1.38399E-029  2.13664E-029
  2.92674E-029  3.56801E-029  3.89194E-029  3.83799E-029  3.50037E-029  3.13037E-029
  3.27258E-029  6.44680E-029  3.37988E-028  2.90583E-027  2.74556E-026  2.49315E-025
  2.07363E-024  1.54730E-023  1.02573E-022  6.01150E-022  3.10688E-021  1.41402E-020
  5.66292E-020  1.99471E-019  6.17812E-019  1.68228E-018  4.02684E-018  8.47274E-018
  1.56697E-017  2.54718E-017  3.63926E-017  4.56993E-017  5.04358E-017  4.89201E-017
  4.16997E-017  3.12353E-017  2.05575E-017  1.18856E-017  6.03478E-018  2.68946E-018
  1.05125E-018  3.60100E-019  1.08091E-019  2.85567E-020  6.78163E-021  1.55214E-021
  3.97113E-022  1.27442E-022  4.69267E-023  1.69581E-023  5.54495E-024  1.59861E-024
  4.04028E-025  8.94960E-026  1.73895E-026  2.96621E-027  4.44410E-028
  7.72013E-036  4.15207E-035  1.99735E-034  8.44224E-034  3.15083E-033  1.03901E-032
  3.02921E-032  7.81356E-032  1.78438E-031  3.61057E-031  6.47827E-031  1.03152E-030
  1.45977E-030  1.83961E-030  2.07246E-030  2.10700E-030  1.98447E-030  1.87447E-030
  2.27747E-030  6.16504E-030  4.24674E-029  4.18299E-028  4.22793E-027  3.97313E-026
  3.36337E-025  2.53308E-024  1.68764E-023  9.91812E-023  5.13373E-022  2.33841E-021
  9.36859E-021  3.30042E-020  1.02218E-019  2.78293E-019  6.65985E-019  1.40086E-018
  2.58988E-018  4.20836E-018  6.01011E-018  7.54367E-018  8.32151E-018  8.06728E-018
  6.87284E-018  5.14511E-018  3.38414E-018  1.95525E-018  9.91993E-019  4.41696E-019
  1.72459E-019  5.89864E-020  1.76651E-020  4.64752E-021  1.09424E-021  2.46075E-022
  6.12994E-023  1.92753E-023  7.06201E-024  2.55805E-024  8.39343E-025  2.42678E-025
  6.14637E-026  1.36358E-026  2.65248E-027  4.52831E-028  6.78887E-029
  2.72789E-037  1.50300E-036  7.32167E-036  3.09328E-035  1.18951E-034  4.01095E-034
  1.19884E-033  3.17831E-033  7.47836E-033  1.56241E-032  2.89966E-032  4.78180E-032
  7.01043E-032  9.14652E-032  1.06518E-031  1.11703E-031  1.08866E-031  1.09305E-031
  1.57366E-031  5.91124E-031  5.14087E-030  5.58500E-029  5.89053E-028  5.64973E-027
  4.83295E-026  3.66036E-025  2.44629E-024  1.44019E-023  7.46195E-023  3.40071E-022
  1.36281E-021  4.80133E-021  1.48697E-020  4.04784E-020  9.68514E-020  2.03675E-019
  3.76453E-019  6.11527E-019  8.73068E-019  1.09547E-018  1.20798E-018  1.17063E-018
  9.96899E-019  7.45973E-019  4.90431E-019  2.83217E-019  1.43613E-019  6.39067E-020
  2.49343E-020  8.52024E-021  2.54783E-021  6.68387E-022  1.56345E-022  3.46379E-023
  8.40943E-024  2.58417E-024  9.39085E-025  3.40308E-025  1.11929E-025  3.24333E-026
  8.22831E-027  1.82769E-027  3.55850E-028  6.07912E-029  9.11847E-030
  8.81874E-039  4.94975E-038  2.46175E-037  1.08577E-036  4.24986E-036  1.43042E-035
  4.49880E-035  1.23140E-034  2.99497E-034  6.47205E-034  1.24236E-033  2.11806E-033
  3.20596E-033  4.31093E-033  5.16254E-033  5.56220E-033  5.59304E-033  5.99709E-033
  1.06358E-032  5.61384E-032  5.85405E-031  6.78047E-030  7.33801E-029  7.12406E-028
  6.13277E-027  4.66098E-026  3.12119E-025  1.83961E-024  9.53762E-024  4.34820E-023
  1.74279E-022  6.14031E-022  1.90158E-021  5.17599E-021  1.23827E-020  2.60360E-020
  4.81129E-020  7.81396E-020  1.11532E-019  1.39907E-019  1.54235E-019  1.49422E-019
  1.27208E-019  9.51587E-020  6.25401E-020  3.61036E-020  1.83006E-020  8.14044E-021
  3.17473E-021  1.08422E-021  3.23922E-022  8.48128E-023  1.97407E-023  4.31825E-024
  1.02297E-024  3.06605E-025  1.10220E-025  3.98945E-026  1.31416E-026  3.81453E-027
  9.69052E-028  2.15462E-028  4.19807E-029  7.17555E-030  1.07674E-030
  1.52439E-040  1.52463E-039  7.78714E-039  3.53319E-038  1.42456E-037  5.10474E-037
  1.62561E-036  4.40679E-036  1.14511E-035  2.55160E-035  5.04291E-035  8.83352E-035
  1.37145E-034  1.88691E-034  2.30723E-034  2.53723E-034  2.62604E-034  3.05391E-034
  7.09417E-034  5.17910E-033  6.12770E-032  7.38428E-031  8.11586E-030  7.93724E-029
  6.85952E-028  5.22482E-027  3.50323E-026  2.06633E-025  1.07177E-024  4.88731E-024
  1.95907E-023  6.90251E-023  2.13755E-022  5.81787E-022  1.39169E-021  2.92580E-021
  5.40589E-021  8.77820E-021  1.25272E-020  1.57112E-020  1.73167E-020  1.67727E-020
  1.42759E-020  1.06767E-020  7.01525E-021  4.04882E-021  2.05181E-021  9.12462E-022
  3.55767E-022  1.21464E-022  3.62709E-023  9.48498E-024  2.19937E-024  4.75901E-025
  1.10147E-025  3.21551E-026  1.14086E-026  4.11881E-027  1.35790E-027  3.94670E-028
  1.00374E-028  2.23358E-029  4.35449E-030  7.44611E-031  1.11769E-031
  0.00000E+000  1.78504E-041  2.34669E-040  1.09800E-039  4.56468E-039  1.68539E-038
  5.52350E-038  1.60565E-037  4.13681E-037  9.43855E-037  1.90552E-036  3.40855E-036
  5.38330E-036  7.50869E-036  9.34505E-036  1.04401E-035  1.11336E-035  1.44785E-035
  4.71750E-035  4.51057E-034  5.79073E-033  7.15459E-032  7.93692E-031  7.79733E-030
  6.75522E-029  5.15268E-028  3.45776E-027  2.04052E-026  1.05868E-025  4.82839E-025
  1.93559E-024  6.81987E-024  2.11190E-023  5.74775E-023  1.37481E-022  2.89003E-022
  5.33921E-022  8.66885E-022  1.23695E-021  1.55112E-021  1.70935E-021  1.65539E-021
  1.40873E-021  1.05338E-021  6.92021E-022  3.99330E-022  2.02336E-022  8.99687E-023
  3.50747E-023  1.19737E-023  3.57479E-024  9.34111E-025  2.15978E-025  4.62979E-026
  1.04835E-026  2.97804E-027  1.04076E-027  3.74327E-028  1.23440E-028  3.59141E-029
  9.14217E-030  2.03577E-030  3.97081E-031  6.79238E-032  1.01984E-032
  0.00000E+000  0.00000E+000  0.00000E+000  6.60664E-042  1.39116E-040  5.27007E-040
  1.76836E-039  5.25148E-039  1.37912E-038  3.20039E-038  6.55814E-038  1.18593E-037
  1.89143E-037  2.65925E-037  3.29440E-037  3.76717E-037  4.15484E-037  6.36255E-037
  3.07213E-036  3.62991E-035  4.89427E-034  6.13265E-033  6.84655E-032  6.74542E-031
  5.85316E-030  4.46877E-029  3.00049E-028  1.77126E-027  9.19160E-027  4.19251E-026
  1.68076E-025  5.92204E-025  1.83383E-024  4.99075E-024  1.19367E-023  2.50909E-023
  4.63505E-023  7.52486E-023  1.07361E-022  1.34614E-022  1.48329E-022  1.43629E-022
  1.22213E-022  9.13742E-023  6.00210E-023  3.46313E-023  1.75457E-023  7.80119E-024
  3.04128E-024  1.03826E-024  3.09972E-025  8.09638E-026  1.86786E-026  3.97173E-027
  8.81048E-028  2.43398E-028  8.36394E-029  2.99366E-029  9.86970E-030  2.87374E-030
  7.32097E-031  1.63119E-031  3.18298E-032  5.44645E-033  8.16697E-034
  0.00000E+000  0.00000E+000  0.00000E+000  0.00000E+000  0.00000E+000  0.00000E+000
  0.00000E+000  1.58267E-040  4.21266E-040  9.89091E-040  2.04741E-039  3.73480E-039
  6.00142E-039  8.49214E-039  1.05787E-038  1.19523E-038  1.42672E-038  2.78273E-038
  1.96480E-037  2.64594E-036  3.68377E-035  4.65516E-034  5.20116E-033  5.13393E-032
  4.46029E-031  3.40743E-030  2.28872E-029  1.35139E-028  7.01370E-028  3.19935E-027
  1.28265E-026  4.51934E-026  1.39945E-025  3.80847E-025  9.10860E-025  1.91452E-024
  3.53648E-024  5.74098E-024  8.19031E-024  1.02686E-023  1.13138E-023  1.09544E-023
  9.32017E-024  6.96771E-024  4.57651E-024  2.64040E-024  1.33767E-024  5.94755E-025
  2.31875E-025  7.91685E-026  2.36389E-026  6.17341E-027  1.42182E-027  3.00208E-028
  6.53266E-029  1.75461E-029  5.91928E-030  2.10628E-030  6.93944E-031  2.02171E-031
  5.15383E-032  1.14891E-032  2.24276E-033  3.83359E-034  5.75949E-035
  0.00000E+000  0.00000E+000  0.00000E+000  0.00000E+000  0.00000E+000  0.00000E+000
  0.00000E+000  0.00000E+000  0.00000E+000  0.00000E+000  0.00000E+000  9.71460E-041
  1.58463E-040  2.27156E-040  2.86163E-040  3.16809E-040  3.99121E-040  1.07249E-039
  1.17525E-038  1.72351E-037  2.44397E-036  3.10262E-035  3.48496E-034  3.43750E-033
  2.98806E-032  2.28373E-031  1.53436E-030  9.06167E-030  4.70342E-029  2.14560E-028
  8.60213E-028  3.03092E-027  9.38538E-027  2.55409E-026  6.10835E-026  1.28385E-025
  2.37142E-025  3.84947E-025  5.49151E-025  6.88456E-025  7.58486E-025  7.34339E-025
  6.24749E-025  4.67030E-025  3.06737E-025  1.76963E-025  8.96517E-026  3.98619E-026
  1.55423E-026  5.30749E-027  1.58512E-027  4.13967E-028  9.52190E-029  1.99815E-029
  4.27070E-030  1.11518E-030  3.68824E-031  1.30349E-031  4.28997E-032  1.25034E-032
  3.18926E-033  7.10381E-034  1.38746E-034  2.37567E-035  3.56943E-036
  0.00000E+000  0.00000E+000  0.00000E+000  0.00000E+000  0.00000E+000  0.00000E+000
  0.00000E+000  0.00000E+000  0.00000E+000  0.00000E+000  0.00000E+000  0.00000E+000
  0.00000E+000  0.00000E+000  0.00000E+000  0.00000E+000  0.00000E+000  3.08534E-041
  5.83006E-040  9.68138E-039  1.42638E-037  1.82259E-036  2.04956E-035  2.02722E-034
  1.75996E-033  1.34547E-032  9.04122E-032  5.33988E-031  2.77183E-030  1.26451E-029
  5.06981E-029  1.78633E-028  5.53144E-028  1.50527E-027  3.59992E-027  7.56611E-027
  1.39750E-026  2.26845E-026  3.23595E-026  4.05665E-026  4.46909E-026  4.32661E-026
  3.68075E-026  2.75142E-026  1.80702E-026  1.04249E-026  5.28144E-027  2.34842E-027
  9.15767E-028  3.12790E-028  9.34436E-029  2.44069E-029  5.60845E-030  1.17059E-030
  2.46042E-031  6.24707E-032  2.02296E-032  7.09452E-033  2.33149E-033  6.78961E-034
  1.73299E-034  3.86729E-035  7.55494E-036  1.29377E-036  1.94992E-037
  0.00000E+000  0.00000E+000  0.00000E+000  0.00000E+000  0.00000E+000  0.00000E+000
  0.00000E+000  0.00000E+000  0.00000E+000  0.00000E+000  0.00000E+000  0.00000E+000
  0.00000E+000  0.00000E+000  0.00000E+000  0.00000E+000  0.00000E+000  0.00000E+000
  3.01869E-041  5.01282E-040  7.31543E-039  9.38190E-038  1.05995E-036  1.04888E-035
  9.12450E-035  6.97719E-034  4.68204E-033  2.76548E-032  1.43557E-031  6.54919E-031
  2.62578E-030  9.25189E-030  2.86487E-029  7.79614E-029  1.86446E-028  3.91852E-028
  7.23756E-028  1.17478E-027  1.67579E-027  2.10073E-027  2.31424E-027  2.24038E-027
  1.90589E-027  1.42464E-027  9.35628E-028  5.39774E-028  2.73465E-028  1.21606E-028
  4.74270E-029  1.62030E-029  4.84210E-030  1.26501E-030  2.90470E-031  6.03391E-032
  1.24867E-032  3.08375E-033  9.76615E-034  3.39415E-034  1.11325E-034  3.24592E-035
  8.28806E-036  1.85016E-036  3.61518E-037  6.22544E-038  9.33397E-039
  0.00000E+000  0.00000E+000  0.00000E+000  0.00000E+000  0.00000E+000  0.00000E+000
  0.00000E+000  0.00000E+000  0.00000E+000  0.00000E+000  0.00000E+000  0.00000E+000
  0.00000E+000  0.00000E+000  0.00000E+000  0.00000E+000  0.00000E+000  0.00000E+000
  0.00000E+000  2.28098E-041  3.32873E-040  4.26903E-039  4.81142E-038  4.76553E-037
  4.14804E-036  3.17421E-035  2.13349E-034  1.26027E-033  6.53377E-033  2.98082E-032
  1.19511E-031  4.21099E-031  1.30394E-030  3.54836E-030  8.48589E-030  1.78346E-029
  3.29404E-029  5.34673E-029  7.62664E-029  9.56038E-029  1.05318E-028  1.01954E-028
  8.67305E-029  6.48296E-029  4.25763E-029  2.45629E-029  1.24447E-029  5.53444E-030
  2.15879E-030  7.37714E-031  2.20535E-031  5.76318E-032  1.32260E-032  2.73593E-033
  5.59407E-034  1.34340E-034  4.15274E-035  1.42924E-035  4.67721E-036  1.36369E-036
  3.48331E-037  7.77846E-038  1.53500E-038  2.61886E-039  3.92654E-040
  0.00000E+000  0.00000E+000  0.00000E+000  0.00000E+000  0.00000E+000  0.00000E+000
  0.00000E+000  0.00000E+000  0.00000E+000  0.00000E+000  0.00000E+000  0.00000E+000
  0.00000E+000  0.00000E+000  0.00000E+000  0.00000E+000  0.00000E+000  0.00000E+000
  0.00000E+000  0.00000E+000  1.33110E-041  1.70711E-040  1.92400E-039  1.90565E-038
  1.65873E-037  1.26882E-036  8.52938E-036  5.03882E-035  2.61598E-034  1.19353E-033
  4.78003E-033  1.68426E-032  5.21542E-032  1.41925E-031  3.39410E-031  7.13324E-031
  1.31749E-030  2.13845E-030  3.05033E-030  3.82372E-030  4.21221E-030  4.07768E-030
  3.46881E-030  2.59292E-030  1.70272E-030  9.82341E-031  4.97720E-031  2.21366E-031
  8.63606E-032  2.95369E-032  8.83492E-033  2.31024E-033  5.30174E-034  1.09310E-034
  2.20075E-035  5.14847E-036  1.55345E-036  5.29083E-037  1.72702E-037  5.03473E-038
  1.28651E-038  2.92305E-039  5.67474E-040  9.68165E-041  1.45160E-041
  0.00000E+000  0.00000E+000  0.00000E+000  0.00000E+000  0.00000E+000  0.00000E+000
  0.00000E+000  0.00000E+000  0.00000E+000  0.00000E+000  0.00000E+000  0.00000E+000
  0.00000E+000  0.00000E+000  0.00000E+000  0.00000E+000  0.00000E+000  0.00000E+000
  0.00000E+000  0.00000E+000  0.00000E+000  0.00000E+000  6.76131E-041  6.69682E-040
  5.82908E-039  4.45887E-038  2.99739E-037  1.77074E-036  9.19305E-036  4.19429E-035
  1.68171E-034  5.92565E-034  1.83491E-033  4.98850E-033  1.19299E-032  2.50725E-032
  4.63074E-032  7.51622E-032  1.07212E-031  1.34393E-031  1.48045E-031  1.43315E-031
  1.21914E-031  9.11294E-032  5.98504E-032  3.45312E-032  1.74976E-032  7.78350E-033
  3.03732E-033  1.03860E-033  3.10833E-034  8.13006E-035  1.86506E-035  3.83284E-036
  7.62197E-037  1.73758E-037  5.11327E-038  1.72189E-038  5.60442E-039  1.63352E-039
  4.29883E-040  9.49656E-041  1.84364E-041  0.00000E+000  0.00000E+000
  0.00000E+000  0.00000E+000  0.00000E+000  0.00000E+000  0.00000E+000  0.00000E+000
  0.00000E+000  0.00000E+000  0.00000E+000  0.00000E+000  0.00000E+000  0.00000E+000
  0.00000E+000  0.00000E+000  0.00000E+000  0.00000E+000  0.00000E+000  0.00000E+000
  0.00000E+000  0.00000E+000  0.00000E+000  0.00000E+000  0.00000E+000  2.06817E-041
  1.80019E-040  1.37703E-039  9.25682E-039  5.46856E-038  2.83909E-037  1.29532E-036
  5.19361E-036  1.83002E-035  5.66675E-035  1.54208E-034  3.68784E-034  7.75054E-034
  1.43148E-033  2.32344E-033  3.31150E-033  4.15101E-033  4.57265E-033  4.42651E-033
  3.76549E-033  2.81465E-033  1.84856E-033  1.06711E-033  5.40720E-034  2.40536E-034
  9.38714E-035  3.21047E-035  9.60894E-036  2.51418E-036  5.76641E-037  1.18158E-037
  2.32296E-038  5.16426E-039  1.48106E-039  4.92683E-040  1.70695E-040  4.88259E-041
  0.00000E+000  0.00000E+000  0.00000E+000  0.00000E+000  0.00000E+000
  0.00000E+000  0.00000E+000  0.00000E+000  0.00000E+000  0.00000E+000  0.00000E+000
  0.00000E+000  0.00000E+000  0.00000E+000  0.00000E+000  0.00000E+000  0.00000E+000
  0.00000E+000  0.00000E+000  0.00000E+000  0.00000E+000  0.00000E+000  0.00000E+000
  0.00000E+000  0.00000E+000  0.00000E+000  0.00000E+000  0.00000E+000  0.00000E+000
  0.00000E+000  3.73728E-041  2.51231E-040  1.48418E-039  7.70532E-039  3.51552E-038
  1.40955E-037  4.96669E-037  1.53796E-036  4.18522E-036  1.00089E-035  2.10351E-035
  3.88505E-035  6.30584E-035  8.99462E-035  1.12750E-034  1.24206E-034  1.20219E-034
  1.02263E-034  7.64382E-035  5.02007E-035  2.89638E-035  1.46771E-035  6.52964E-036
  2.54864E-036  8.71865E-037  2.61039E-037  6.83259E-038  1.56689E-038  3.20238E-039
  6.22956E-040  1.35166E-040  3.77532E-041  0.00000E+000  0.00000E+000  0.00000E+000
  0.00000E+000  0.00000E+000  0.00000E+000  0.00000E+000  0.00000E+000
  2.08427E-040  2.56329E-039  2.77037E-038  2.63130E-037  2.19632E-036  1.61107E-035
  1.03855E-034  5.88348E-034  2.93143E-033  1.28241E-032  4.92927E-032  1.66508E-031
  4.94223E-031  1.28888E-030  2.95286E-030  5.94176E-030  1.04964E-029  1.62665E-029
  2.20854E-029  2.62082E-029  2.70667E-029  2.41376E-029  1.83152E-029  1.14846E-029
  5.58715E-030  1.79395E-030  2.29607E-031  2.44456E-031  9.31125E-031  1.56298E-030
  1.79189E-030  1.61361E-030  1.20741E-030  7.70806E-031  4.25422E-031  2.04545E-031
  8.59666E-032  3.16343E-032  1.01879E-032  2.86244E-033  6.94059E-034  1.41348E-034
  2.30610E-035  3.95072E-036  2.81384E-036  3.33416E-036  3.19058E-036  2.52145E-036
  1.72239E-036  1.00994E-036  5.20413E-037  2.35666E-037  9.37861E-038  3.28000E-038
  1.00810E-038  2.72285E-039  6.46309E-040  1.34818E-040  2.47145E-041  0.00000E+000
  0.00000E+000  0.00000E+000  0.00000E+000  0.00000E+000  0.00000E+000
  6.78657E-039  8.34633E-038  9.02058E-037  8.56776E-036  7.15143E-035  5.24581E-034
  3.38571E-033  1.91791E-032  9.54745E-032  4.17625E-031  1.60536E-030  5.42266E-030
  1.60948E-029  4.19723E-029  9.61580E-029  1.93489E-028  3.41823E-028  5.29806E-028
  7.19551E-028  8.54414E-028  8.83476E-028  7.89692E-028  6.01849E-028  3.80679E-028
  1.88628E-028  6.33776E-029  9.17693E-030  5.73886E-030  2.46922E-029  4.33106E-029
  5.05536E-029  4.59159E-029  3.45094E-029  2.20830E-029  1.22065E-029  5.87283E-030
  2.46906E-030  9.08973E-031  2.92981E-031  8.24476E-032  2.00705E-032  4.12726E-033
  6.84535E-034  1.05619E-034  5.76959E-035  6.79484E-035  6.60449E-035  5.25845E-035
  3.57347E-035  2.11097E-035  1.09311E-035  4.95710E-036  1.95454E-036  6.83566E-037
  2.10092E-037  5.67455E-038  1.34694E-038  2.80967E-039  5.15061E-040  8.29764E-041
  0.00000E+000  0.00000E+000  0.00000E+000  0.00000E+000  0.00000E+000
  1.94196E-037  2.38829E-036  2.58122E-035  2.45165E-034  2.04970E-033  1.50347E-032
  9.69151E-032  5.48993E-031  2.73274E-030  1.19539E-029  4.59499E-029  1.55206E-028
  4.60643E-028  1.20122E-027  2.75186E-027  5.53715E-027  9.78230E-027  1.51636E-026
  2.05997E-026  2.44742E-026  2.53346E-026  2.26932E-026  1.73656E-026  1.10720E-026
  5.57889E-027  1.95200E-027  3.17598E-028  1.17667E-028  5.71018E-028  1.05177E-027
  1.25186E-027  1.14751E-027  8.66517E-028  5.55895E-028  3.07700E-028  1.48158E-028
  6.23251E-029  2.29532E-029  7.40228E-030  2.08594E-030  5.09633E-031  1.05726E-031
  1.78123E-032  2.59017E-033  1.06090E-033  1.22236E-033  1.21076E-033  9.74143E-034
  6.66081E-034  3.95418E-034  2.00843E-034  9.14434E-035  3.65809E-035  1.28854E-035
  3.99983E-036  1.07806E-036  2.60199E-037  5.56163E-038  9.43320E-039  1.51969E-039
  2.15152E-040  2.67687E-041  0.00000E+000  0.00000E+000  0.00000E+000
  4.88343E-036  6.00579E-035  6.49029E-034  6.17750E-033  5.15651E-032  3.78247E-031
  2.43818E-030  1.38112E-029  6.87493E-029  3.00722E-028  1.15591E-027  3.90416E-027
  1.15867E-026  3.02129E-026  6.92106E-026  1.39256E-025  2.46016E-025  3.81375E-025
  5.18204E-025  6.15967E-025  6.38250E-025  5.72810E-025  4.39968E-025  2.82580E-025
  1.44578E-025  5.24558E-026  9.48589E-027  2.14894E-027  1.15053E-026  2.23787E-026
  2.72072E-026  2.51867E-026  1.91148E-026  1.22955E-026  6.81581E-027  3.28453E-027
  1.38238E-027  5.09309E-028  1.64346E-028  4.63660E-029  1.13605E-029  2.37428E-030
  4.06012E-031  5.72044E-032  1.75537E-032  1.90887E-032  1.92357E-032  1.56213E-032
  1.07232E-032  6.37740E-033  3.31847E-033  1.51673E-033  6.10158E-034  2.16158E-034
  6.46023E-035  1.77287E-035  4.30429E-036  9.09164E-037  1.73969E-037  2.98431E-038
  3.46289E-039  4.30845E-040  4.71083E-041  0.00000E+000  0.00000E+000
  1.07880E-034  1.32691E-033  1.43795E-032  1.36591E-031  1.14019E-030  8.36370E-030
  5.39117E-029  3.05385E-028  1.52011E-027  6.64911E-027  2.55566E-026  8.63144E-026
  2.56146E-025  6.67860E-025  1.52979E-024  3.07781E-024  5.43716E-024  8.42886E-024
  1.14547E-023  1.36211E-023  1.41261E-023  1.26998E-023  9.78784E-024  6.32887E-024
  3.28356E-024  1.23077E-024  2.44495E-025  3.62631E-026  2.01780E-025  4.17100E-025
  5.18935E-025  4.85506E-025  3.70434E-025  2.38956E-025  1.32666E-025  6.39871E-026
  2.69447E-026  9.93098E-027  3.20612E-027  9.05424E-028  2.22440E-028  4.68021E-029
  8.12374E-030  1.13577E-030  2.65946E-031  2.61510E-031  2.68025E-031  2.20004E-031
  1.51716E-031  9.04237E-032  4.71150E-032  2.15603E-032  8.68342E-033  3.08258E-033
  9.65626E-034  2.67446E-034  6.56531E-035  1.33339E-035  2.58145E-036  4.39342E-037
  6.94209E-038  1.01140E-038  1.38005E-039  6.40258E-041  0.00000E+000
  2.10113E-033  2.58488E-032  2.79435E-031  2.65450E-030  2.21580E-029  1.62541E-028
  1.04776E-027  5.93506E-027  2.95423E-026  1.29216E-025  4.96631E-025  1.67720E-024
  4.97683E-024  1.29751E-023  2.97174E-023  5.97827E-023  1.05601E-022  1.63702E-022
  2.22487E-022  2.64650E-022  2.74665E-022  2.47317E-022  1.91200E-022  1.24393E-022
  6.53639E-023  2.52275E-023  5.44473E-024  5.93825E-025  3.07714E-024  6.80813E-024
  8.68579E-024  8.21892E-024  6.30662E-024  4.08042E-024  2.26911E-024  1.09543E-024
  4.61525E-025  1.70170E-025  5.49621E-026  1.55355E-026  3.82523E-027  8.09551E-028
  1.42432E-028  2.00162E-029  3.73031E-030  3.14772E-030  3.27448E-030  2.72086E-030
  1.88640E-030  1.12713E-030  5.88218E-031  2.69562E-031  1.08747E-031  3.86834E-032
  1.21540E-032  3.37955E-033  8.34187E-034  1.83548E-034  3.62155E-035  5.85113E-036
  9.47183E-037  1.38669E-037  1.96171E-038  2.64978E-039  6.72046E-041
  3.58786E-032  4.41452E-031  4.77227E-030  4.53382E-029  3.78492E-028  2.77656E-027
  1.78984E-026  1.01385E-025  5.04643E-025  2.20719E-024  8.48264E-024  2.86449E-023
  8.49908E-023  2.21553E-022  5.07364E-022  1.02053E-021  1.80245E-021  2.79390E-021
  3.79725E-021  4.51785E-021  4.69172E-021  4.23033E-021  3.27958E-021  2.14565E-021
  1.14059E-021  4.51956E-022  1.04926E-022  9.75675E-024  4.07611E-023  9.72939E-023
  1.27569E-022  1.22187E-022  9.43243E-023  6.12220E-023  3.41039E-023  1.64795E-023
  6.94702E-024  2.56242E-024  8.27962E-025  2.34212E-025  5.77800E-026  1.22897E-026
  2.18855E-027  3.11347E-028  4.87066E-029  3.33831E-029  3.50679E-029  2.95440E-029
  2.06114E-029  1.23517E-029  6.45796E-030  2.96449E-030  1.19829E-030  4.27340E-031
  1.34721E-031  3.76393E-032  9.35177E-033  2.07666E-033  4.15033E-034  7.53618E-035
  1.11971E-035  1.73745E-036  2.49875E-037  3.51990E-038  4.74267E-039
  5.38317E-031  6.62501E-030  7.16384E-029  6.80664E-028  5.68277E-027  4.16900E-026
  2.68751E-025  1.52234E-024  7.57730E-024  3.31398E-023  1.27354E-022  4.30020E-022
  1.27574E-021  3.32509E-021  7.61332E-021  1.53109E-020  2.70373E-020  4.19031E-020
  5.69480E-020  6.77631E-020  7.04047E-020  6.35552E-020  4.93939E-020  3.24799E-020
  1.74484E-020  7.07959E-021  1.75258E-021  1.58917E-022  4.68556E-022  1.21703E-021
  1.64397E-021  1.59520E-021  1.23934E-021  8.07094E-022  4.50406E-022  2.17861E-022
  9.18929E-023  3.39077E-023  1.09604E-023  3.10254E-024  7.66662E-025  1.63771E-025
  2.94773E-026  4.25936E-027  5.90553E-028  3.13390E-028  3.29142E-028  2.81608E-028
  1.97892E-028  1.18999E-028  6.23521E-029  2.86791E-029  1.16194E-029  4.15622E-030
  1.31560E-030  3.69619E-031  9.25552E-032  2.07779E-032  4.21581E-033  7.81410E-034
  1.34027E-034  2.15595E-035  2.90965E-036  4.19163E-037  5.86436E-038
  7.09865E-030  8.73897E-029  9.45184E-028  8.98202E-027  7.49981E-026  5.50244E-025
  3.54725E-024  2.00937E-023  1.00013E-022  4.37392E-022  1.68074E-021  5.67451E-021
  1.68321E-020  4.38638E-020  1.00413E-019  2.01891E-019  3.56432E-019  5.52289E-019
  7.50471E-019  8.93004E-019  9.28129E-019  8.38643E-019  6.53197E-019  4.31483E-019
  2.34013E-019  9.69947E-020  2.54078E-020  2.45053E-021  4.67120E-021  1.33218E-020
  1.85881E-020  1.82888E-020  1.43052E-020  9.34879E-021  5.22706E-021  2.53095E-021
  1.06818E-021  3.94302E-022  1.27500E-022  3.61129E-023  8.93644E-024  1.91604E-024
  3.48106E-025  5.11435E-026  6.58782E-027  2.62284E-027  2.70722E-027  2.35581E-027
  1.66944E-027  1.00792E-027  5.29457E-028  2.44090E-028  9.91620E-029  3.55958E-029
  1.13216E-029  3.20200E-030  8.09248E-031  1.84019E-031  3.80027E-032  7.21211E-033
  1.27473E-033  2.12466E-034  3.36586E-035  4.53672E-036  6.47363E-037
  8.22528E-029  1.01306E-027  1.09606E-026  1.04182E-025  8.70041E-025  6.38401E-024
  4.11585E-023  2.33152E-022  1.16046E-021  5.07490E-021  1.94993E-020  6.58254E-020
  1.95224E-019  5.08639E-019  1.16409E-018  2.33987E-018  4.12973E-018  6.39709E-018
  8.69046E-018  1.03399E-017  1.07485E-017  9.71948E-018  7.58438E-018  5.03034E-018
  2.75169E-018  1.16258E-018  3.20097E-019  3.41914E-020  4.03940E-020  1.27573E-019
  1.84396E-019  1.84134E-019  1.45058E-019  9.51485E-020  5.33044E-020  2.58381E-020
  1.09117E-020  4.02941E-021  1.30337E-021  3.69361E-022  9.15129E-023  1.96835E-023
  3.60528E-024  5.38419E-025  6.67834E-026  1.97664E-026  1.95155E-026  1.72924E-026
  1.23737E-026  7.50548E-027  3.95423E-027  1.82790E-027  7.44954E-028  2.68528E-028
  8.58940E-029  2.44840E-029  6.25568E-030  1.44414E-030  3.04400E-031  5.93334E-032
  1.08376E-032  1.87486E-033  3.08559E-034  4.81417E-035  6.43369E-036
  8.37329E-028  1.03199E-026  1.11707E-025  1.06215E-024  8.87235E-024  6.51125E-023
  4.19832E-022  2.37837E-021  1.18378E-020  5.17665E-020  1.98885E-019  6.71296E-019
  1.99054E-018  5.18492E-018  1.18628E-017  2.38368E-017  4.20547E-017  6.51189E-017
  8.84326E-017  1.05191E-016  1.09349E-016  9.89323E-017  7.73188E-017  5.14639E-017
  2.83687E-017  1.21932E-017  3.50803E-018  4.19619E-019  3.03533E-019  1.06853E-018
  1.60486E-018  1.62804E-018  1.29221E-018  8.50878E-019  4.77664E-019  2.31799E-019
  9.79527E-020  3.61857E-020  1.17086E-020  3.31963E-021  8.23338E-022  1.77574E-022
  3.27551E-023  4.96745E-024  6.08021E-025  1.35783E-025  1.23359E-025  1.11348E-025
  8.05702E-026  4.91371E-026  2.59764E-026  1.20458E-026  4.92749E-027  1.78488E-027
  5.74757E-028  1.65357E-028  4.27939E-029  1.00542E-029  2.16950E-030  4.35662E-031
  8.24317E-032  1.48137E-032  2.53011E-033  4.07866E-034  6.13276E-035
  7.48693E-027  9.23666E-026  1.00052E-024  9.51803E-024  7.95339E-023  5.83826E-022
  3.76499E-021  2.13307E-020  1.06172E-019  4.64271E-019  1.78354E-018  6.01903E-018
  1.78438E-017  4.64660E-017  1.06275E-016  2.13458E-016  3.76426E-016  5.82584E-016
  7.90780E-016  9.40258E-016  9.77247E-016  8.84407E-016  6.92028E-016  4.62020E-016
  2.56419E-016  1.11915E-016  3.34712E-017  4.46824E-018  1.99168E-018  7.82662E-018
  1.22545E-017  1.26413E-017  1.01129E-017  6.68581E-018  3.76129E-018  1.82739E-018
  7.72721E-019  2.85572E-019  9.24312E-020  2.62171E-020  6.50831E-021  1.40697E-021
  2.61113E-022  4.01588E-023  4.92541E-024  8.60489E-025  6.84504E-025  6.28786E-025
  4.60840E-025  2.82830E-025  1.50113E-025  6.98657E-026  2.87040E-026  1.04573E-026
  3.39397E-027  9.87120E-028  2.59325E-028  6.21764E-029  1.37767E-029  2.85822E-030
  5.61169E-031  1.04753E-031  1.85330E-032  3.07787E-033  4.73720E-034
  5.87762E-026  7.26194E-025  7.87427E-024  7.49631E-023  6.26723E-022  4.60216E-021
  2.96856E-020  1.68209E-019  8.37295E-019  3.66127E-018  1.40638E-017  4.74540E-017
  1.40645E-016  3.66126E-016  8.37046E-016  1.68043E-015  2.96172E-015  4.58100E-015
  6.21423E-015  7.38468E-015  7.67220E-015  6.94345E-015  5.43773E-015  3.63956E-015
  2.03199E-015  8.99015E-016  2.78223E-016  4.10649E-017  1.15295E-017  5.01259E-017
  8.21010E-017  8.62045E-017  6.95321E-017  4.61602E-017  2.60260E-017  1.26598E-017
  5.35685E-018  1.98051E-018  6.41226E-019  1.81946E-019  4.52030E-020  9.79157E-021
  1.82674E-021  2.84511E-022  3.52705E-023  5.07078E-024  3.34139E-024  3.11315E-024
  2.31512E-024  1.43130E-024  7.63186E-025  3.56718E-025  1.47302E-025  5.40268E-026
  1.76974E-026  5.21324E-027  1.39365E-027  3.41997E-028  7.80476E-029  1.67686E-029
  3.41933E-030  6.62362E-031  1.21093E-031  2.06541E-032  3.24430E-033
  4.04876E-025  5.01322E-024  5.44420E-023  5.18840E-022  4.34097E-021  3.18934E-020
  2.05798E-019  1.16638E-018  5.80654E-018  2.53908E-017  9.75232E-017  3.29003E-016
  9.74838E-016  2.53674E-015  5.79679E-015  1.16308E-014  2.04855E-014  3.16622E-014
  4.29169E-014  5.09616E-014  5.29128E-014  4.78738E-014  3.75099E-014  2.51560E-014
  1.41164E-014  6.32085E-015  2.01582E-015  3.25322E-016  5.99587E-017  2.80703E-016
  4.82655E-016  5.16312E-016  4.20024E-016  2.80038E-016  1.58248E-016  7.70710E-017
  3.26343E-017  1.20703E-017  3.90915E-018  1.10959E-018  2.75857E-019  5.98571E-020
  1.12176E-020  1.76672E-021  2.22339E-022  2.78007E-023  1.44024E-023  1.35105E-023
  1.02138E-023  6.36847E-024  3.41402E-024  1.60367E-024  6.66158E-025  2.46267E-025
  8.15467E-026  2.43819E-026  6.65044E-027  1.67539E-027  3.94898E-028  8.80176E-029
  1.86407E-029  3.74060E-030  7.04647E-031  1.23057E-031  1.96735E-032
  2.44490E-024  3.03700E-023  3.30544E-022  3.15507E-021  2.64265E-020  1.94307E-019
  1.25446E-018  7.11220E-018  3.54131E-017  1.54863E-016  5.94773E-016  2.00615E-015
  5.94243E-015  1.54569E-014  3.53020E-014  7.07834E-014  1.24574E-013  1.92370E-013
  2.60499E-013  3.09028E-013  3.20577E-013  2.89876E-013  2.27138E-013  1.52548E-013
  8.59670E-014  3.88965E-014  1.27355E-014  2.22260E-015  2.87564E-016  1.37467E-015
  2.49017E-015  2.71631E-015  2.22928E-015  1.49283E-015  8.45533E-016  4.12313E-016
  1.74709E-016  6.46459E-017  2.09426E-017  5.94632E-018  1.47920E-018  3.21439E-019
  6.04740E-020  9.61797E-021  1.23077E-021  1.40789E-022  5.51413E-023  5.13865E-023
  3.95669E-023  2.49146E-023  1.34398E-023  6.34964E-024  2.65599E-024  9.90993E-025
  3.32330E-025  1.01096E-025  2.82162E-026  7.31914E-027  1.78608E-027  4.13381E-028
  9.08481E-029  1.88408E-029  3.64607E-030  6.50028E-031  1.05513E-031
  1.29248E-023  1.61298E-022  1.76131E-021  1.68504E-020  1.41365E-019  1.04059E-018
  6.72334E-018  3.81380E-017  1.89955E-016  8.30792E-016  3.19070E-015  1.07602E-014
  3.18627E-014  8.28396E-014  1.89079E-013  3.78827E-013  6.66099E-013  1.02752E-012
  1.38981E-012  1.64672E-012  1.70626E-012  1.54140E-012  1.20734E-012  8.11543E-013
  4.58883E-013  2.09486E-013  7.01797E-014  1.31094E-014  1.30735E-015  5.88980E-015
  1.12780E-014  1.25543E-014  1.03965E-014  6.99293E-015  3.96998E-015  1.93835E-015
  8.21918E-016  3.04255E-016  9.85941E-017  2.80025E-017  6.96952E-018  1.51643E-018
  2.86241E-019  4.59140E-020  5.97443E-021  6.50841E-022  1.89164E-022  1.71289E-022
  1.34568E-022  8.57057E-023  4.65690E-023  2.21500E-023  9.34055E-024  3.52300E-024
  1.19900E-024  3.72075E-025  1.06582E-025  2.85467E-026  7.22508E-027  1.73661E-027
  3.95395E-028  8.45127E-029  1.67505E-029  3.04039E-030  4.99995E-031
  5.96993E-023  7.50027E-022  8.22905E-021  7.89916E-020  6.64254E-019  4.89767E-018
  3.16806E-017  1.79847E-016  8.96205E-016  3.92063E-015  1.50580E-014  5.07738E-014
  1.50299E-013  3.90561E-013  8.90825E-013  1.78323E-012  3.13215E-012  4.82567E-012
  6.51810E-012  7.71149E-012  7.97838E-012  7.19792E-012  5.63314E-012  3.78726E-012
  2.14681E-012  9.87371E-013  3.37384E-013  6.68367E-014  5.71561E-015  2.20970E-014
  4.48554E-014  5.09839E-014  4.26070E-014  2.87862E-014  1.63801E-014  8.00769E-015
  3.39790E-015  1.25835E-015  4.07888E-016  1.15879E-016  2.88542E-017  6.28481E-018
  1.18968E-018  1.92236E-019  2.54128E-020  2.71224E-021  5.88093E-022  5.00552E-022
  4.01768E-022  2.59266E-022  1.42064E-022  6.81024E-023  2.89917E-023  1.10737E-023
  3.83382E-024  1.21710E-024  3.58886E-025  9.94928E-026  2.61448E-026  6.52121E-027
  1.53477E-027  3.37098E-028  6.82301E-029  1.25781E-029  2.09171E-030
  2.40332E-022  3.04749E-021  3.36645E-020  3.24726E-019  2.74008E-018  2.02520E-017
  1.31221E-016  7.45782E-016  3.71912E-015  1.62770E-014  6.25245E-014  2.10806E-013
  6.23820E-013  1.62014E-012  3.69251E-012  7.38420E-012  1.29541E-011  1.99297E-011
  2.68754E-011  3.17393E-011  3.27770E-011  2.95186E-011  2.30696E-011  1.55031E-011
  8.80169E-012  4.07244E-012  1.41522E-012  2.94910E-013  2.38263E-014  7.27110E-014
  1.56753E-013  1.81977E-013  1.53462E-013  1.04137E-013  5.93912E-014  2.90702E-014
  1.23440E-014  4.57331E-015  1.48282E-015  4.21371E-016  1.04963E-016  2.28828E-017
  4.34185E-018  7.05994E-019  9.46823E-020  1.00803E-020  1.67730E-021  1.28342E-021
  1.05297E-021  6.89812E-022  3.81680E-022  1.84642E-022  7.94759E-023  3.08058E-023
  1.08775E-023  3.54321E-024  1.07852E-024  3.10053E-025  8.46106E-026  2.18670E-026
  5.30544E-027  1.19390E-027  2.46113E-028  4.59799E-029  7.71984E-030
  8.41053E-022  1.07927E-020  1.20354E-019  1.16902E-018  9.91354E-018  7.35294E-017
  4.77603E-016  2.71903E-015  1.35748E-014  5.94515E-014  2.28444E-013  7.70217E-013
  2.27859E-012  5.91445E-012  1.34685E-011  2.69041E-011  4.71327E-011  7.23929E-011
  9.74373E-011  1.14829E-010  1.18317E-010  1.06317E-010  8.29276E-011  5.56635E-011
  3.16217E-011  1.46978E-011  5.18054E-012  1.12756E-012  9.24176E-014  2.10461E-013
  4.81730E-013  5.71088E-013  4.85873E-013  3.31097E-013  1.89240E-013  9.27367E-014
  3.94053E-014  1.46052E-014  4.73678E-015  1.34634E-015  3.35476E-016  7.31884E-017
  1.39136E-017  2.27417E-018  3.08869E-019  3.31377E-020  4.42986E-021  2.89224E-021
  2.42288E-021  1.61472E-021  9.03510E-022  4.41713E-022  1.92582E-022  7.59262E-023
  2.74201E-023  9.19184E-024  2.89541E-024  8.64141E-025  2.44733E-025  6.53950E-026
  1.63099E-026  3.74936E-027  7.85278E-028  1.48401E-028  2.51206E-029
  2.55721E-021  3.32281E-020  3.75068E-019  3.67831E-018  3.14149E-017  2.34194E-016
  1.52665E-015  8.71304E-015  4.35734E-014  1.91036E-013  7.34487E-013  2.47679E-012
  7.32574E-012  1.90047E-011  4.32393E-011  8.62676E-011  1.50896E-010  2.31332E-010
  3.10681E-010  3.65232E-010  3.75322E-010  3.36332E-010  2.61667E-010  1.75301E-010
  9.95497E-011  4.64167E-011  1.65530E-011  3.74067E-012  3.25292E-013  5.38679E-013
  1.30356E-012  1.57659E-012  1.35253E-012  9.25285E-013  5.29910E-013  2.59965E-013
  1.10533E-013  4.09838E-014  1.32951E-014  3.77954E-015  9.41961E-016  2.05596E-016
  3.91391E-017  6.42315E-018  8.81549E-019  9.57325E-020  1.08514E-020  5.74573E-021
  4.89755E-021  3.32727E-021  1.88559E-021  9.33048E-022  4.12863E-022  1.65980E-022
  6.14877E-023  2.12725E-023  6.94773E-024  2.15344E-024  6.32055E-025  1.74171E-025
  4.45221E-026  1.04279E-026  2.21404E-027  4.22549E-028  7.20356E-029
  6.81441E-021  8.88775E-020  1.01618E-018  1.00900E-017  8.70234E-017  6.53456E-016
  4.28183E-015  2.45267E-014  1.22963E-013  5.39982E-013  2.07809E-012  7.01050E-012
  2.07340E-011  5.37621E-011  1.22208E-010  2.43500E-010  4.25193E-010  6.50475E-010
  8.71424E-010  1.02153E-009  1.04647E-009  9.34679E-010  7.24841E-010  4.84283E-010
  2.74639E-010  1.28284E-010  4.61855E-011  1.07859E-011  1.02243E-012  1.23056E-012
  3.11209E-012  3.83166E-012  3.31139E-012  2.27314E-012  1.30409E-012  6.40372E-013
  2.72427E-013  1.01044E-013  3.27845E-014  9.32055E-015  2.32291E-015  5.07044E-016
  9.65850E-017  1.58906E-017  2.19759E-018  2.41525E-019  2.44198E-020  1.01066E-020
  8.70845E-021  6.04098E-021  3.47178E-021  1.74145E-021  7.83675E-022  3.22118E-022
  1.22765E-022  4.39440E-023  1.49005E-023  4.79413E-024  1.45542E-024  4.12460E-025
  1.07759E-025  2.56534E-026  5.51156E-027  1.06082E-027  1.81932E-028
  1.65353E-020  2.08304E-019  2.39189E-018  2.40654E-017  2.10197E-016  1.59420E-015
  1.05233E-014  6.05954E-014  3.04902E-013  1.34224E-012  5.17346E-012  1.74666E-011
  5.16676E-011  1.33921E-010  3.04149E-010  6.05187E-010  1.05481E-009  1.60995E-009
  2.15082E-009  2.51320E-009  2.56533E-009  2.28246E-009  1.76315E-009  1.17386E-009
  6.64144E-010  3.10394E-010  1.12619E-010  2.70971E-011  2.85423E-012  2.54846E-012
  6.57499E-012  8.20701E-012  7.13382E-012  4.91009E-012  2.82064E-012  1.38609E-012
  5.89915E-013  2.18847E-013  7.10082E-014  2.01837E-014  5.02808E-015  1.09679E-015
  2.08775E-016  3.43518E-017  4.76608E-018  5.27550E-019  4.93779E-020  1.58098E-020
  1.36566E-020  9.67607E-021  5.64149E-021  2.87151E-021  1.31673E-021  5.54822E-022
  2.18153E-022  8.09681E-023  2.85226E-023  9.51661E-024  2.98165E-024  8.66700E-025
  2.30860E-025  5.57480E-026  1.21014E-026  2.34644E-027  4.04546E-028
  4.04682E-020  4.44249E-019  4.93216E-018  4.98679E-017  4.41517E-016  3.39202E-015
  2.26188E-014  1.31219E-013  6.63758E-013  2.93259E-012  1.13298E-011  3.83036E-011
  1.13367E-010  2.93796E-010  6.66721E-010  1.32480E-009  2.30457E-009  3.50867E-009
  4.67319E-009  5.44112E-009  5.53153E-009  4.89985E-009  3.76776E-009  2.49770E-009
  1.40860E-009  6.58025E-010  2.40344E-010  5.95355E-011  7.10069E-012  4.89930E-012
  1.23512E-011  1.55173E-011  1.35323E-011  9.32796E-012  5.36239E-012  2.63611E-012
  1.12211E-012  4.16263E-013  1.35019E-013  3.83501E-014  9.54070E-015  2.07650E-015
  3.93946E-016  6.45348E-017  8.91280E-018  9.81719E-019  8.63715E-020  2.19784E-020
  1.89567E-020  1.36745E-020  8.07041E-021  4.16709E-021  1.94978E-021  8.44356E-022
  3.43493E-022  1.32469E-022  4.85111E-023  1.67706E-023  5.41317E-024  1.61074E-024
  4.36662E-025  1.06813E-025  2.34031E-026  4.56832E-027  7.91381E-028
  1.15004E-019  9.54218E-019  9.24716E-018  9.05102E-017  8.05841E-016  6.27785E-015
  4.24142E-014  2.48595E-013  1.26696E-012  5.62717E-012  2.18169E-011  7.39190E-011
  2.19018E-010  5.67715E-010  1.28759E-009  2.55517E-009  4.43617E-009  6.73643E-009
  8.94323E-009  1.03727E-008  1.04982E-008  9.25355E-009  7.07872E-009  4.66926E-009
  2.62300E-009  1.22412E-009  4.50100E-010  1.15068E-010  1.58889E-011  8.99931E-012
  2.07765E-011  2.59610E-011  2.26250E-011  1.55914E-011  8.96123E-012  4.40439E-012
  1.87424E-012  6.94882E-013  2.25146E-013  6.38227E-014  1.58239E-014  3.42478E-015
  6.43962E-016  1.04057E-016  1.40833E-017  1.50391E-018  1.22239E-019  2.67561E-020
  2.33211E-020  1.69049E-020  1.00099E-020  5.22447E-021  2.49560E-021  1.11422E-021
  4.71007E-022  1.89500E-022  7.23403E-023  2.59475E-023  8.63219E-024  2.62947E-024
  7.25445E-025  1.79751E-025  3.97534E-026  7.81246E-027  1.35999E-027
  3.84308E-019  2.37703E-018  1.74287E-017  1.49233E-016  1.28812E-015  1.00984E-014
  6.92068E-014  4.11044E-013  2.11663E-012  9.47155E-012  3.69120E-011  1.25484E-010
  3.72521E-010  9.66347E-010  2.19121E-009  4.34368E-009  7.52721E-009  1.14005E-008
  1.50849E-008  1.74255E-008  1.75529E-008  1.53896E-008  1.17063E-008  7.68003E-009
  4.29641E-009  2.00360E-009  7.42938E-010  1.97371E-010  3.23459E-011  1.61588E-011
  3.16116E-011  3.85683E-011  3.33880E-011  2.29411E-011  1.31640E-011  6.46248E-012
  2.74674E-012  1.01662E-012  3.28460E-013  9.26666E-014  2.27928E-014  4.86871E-015
  8.96163E-016  1.39945E-016  1.79346E-017  1.75173E-018  1.23431E-019  2.84672E-020
  2.51153E-020  1.74260E-020  1.00727E-020  5.25844E-021  2.56692E-021  1.19194E-021
  5.30399E-022  2.25732E-022  9.09490E-023  3.41877E-023  1.18132E-023  3.70539E-024
  1.04502E-024  2.63182E-025  5.89034E-026  1.16770E-026  2.04563E-027
  1.31909E-018  6.96694E-018  3.80251E-017  2.46772E-016  1.86875E-015  1.42273E-014
  9.81890E-014  5.91722E-013  3.08793E-012  1.39611E-011  5.48123E-011  1.87271E-010
  5.57676E-010  1.44897E-009  3.28674E-009  6.51081E-009  1.12643E-008  1.70185E-008
  2.24451E-008  2.58224E-008  2.58856E-008  2.25713E-008  1.70705E-008  1.11393E-008
  6.20890E-009  2.89797E-009  1.08837E-009  3.04136E-010  6.04354E-011  2.84292E-011
  4.40624E-011  5.11348E-011  4.35773E-011  2.97350E-011  1.69961E-011  8.31989E-012
  3.52558E-012  1.29940E-012  4.17016E-013  1.16352E-013  2.80966E-014  5.82176E-015
  1.01914E-015  1.46506E-016  1.63846E-017  1.30167E-018  9.66528E-020  3.89203E-020
  2.39562E-020  1.25845E-020  6.35180E-021  3.20730E-021  1.61991E-021  8.14105E-022
  4.02469E-022  1.91597E-022  8.56083E-023  3.51004E-023  1.29916E-023  4.29493E-024
  1.25997E-024  3.26723E-025  7.47165E-026  1.50477E-026  2.66680E-027
  4.15835E-018  2.09984E-017  9.76536E-017  4.71075E-016  2.71118E-015  1.81758E-014
  1.22051E-013  7.41199E-013  3.92530E-012  1.79850E-011  7.13335E-011  2.45480E-010
  7.34501E-010  1.91374E-009  4.34628E-009  8.60899E-009  1.48768E-008  2.24280E-008
  2.94898E-008  3.37957E-008  3.37214E-008  2.92511E-008  2.20056E-008  1.42956E-008
  7.95310E-009  3.72869E-009  1.42939E-009  4.27259E-010  1.03856E-010  4.80236E-011
  5.70246E-011  6.09104E-011  5.04438E-011  3.39758E-011  1.92736E-011  9.37828E-012
  3.94729E-012  1.44075E-012  4.55245E-013  1.23793E-013  2.86349E-014  5.51864E-015
  8.54303E-016  1.00024E-016  8.69592E-018  1.17795E-018  4.71244E-019  1.70529E-019
  4.91237E-020  1.54549E-020  6.63758E-021  3.16329E-021  1.38105E-021  5.49478E-022
  2.19907E-022  9.80257E-023  4.75979E-023  2.25650E-023  9.63523E-024  3.58509E-024
  1.15235E-024  3.20032E-025  7.69996E-026  1.60977E-026  2.93196E-027
  1.15140E-017  5.81594E-017  2.58290E-016  1.05868E-015  4.52343E-015  2.31422E-014
  1.37476E-013  8.14035E-013  4.34684E-012  2.02119E-011  8.12278E-011  2.82328E-010
  8.50637E-010  2.22621E-009  5.06834E-009  1.00477E-008  1.73545E-008  2.61217E-008
  3.42587E-008  3.91285E-008  3.88860E-008  3.35863E-008  2.51679E-008  1.63121E-008
  9.09020E-009  4.30766E-009  1.70472E-009  5.54853E-010  1.63239E-010  7.55730E-011
  6.92074E-011  6.57216E-011  5.19738E-011  3.42406E-011  1.91581E-011  9.21007E-012
  3.81948E-012  1.36348E-012  4.15502E-013  1.06284E-013  2.21249E-014  3.54529E-015
  4.06505E-016  4.65271E-017  1.94649E-017  1.01328E-017  3.79191E-018  1.21668E-018
  4.70846E-019  2.48121E-019  1.38204E-019  6.86955E-020  2.93152E-020  1.07117E-020
  3.35297E-021  8.98656E-022  2.07678E-022  4.31351E-023  9.12725E-024  2.33087E-024
  7.05405E-025  2.12038E-025  5.65491E-026  1.29278E-026  2.52411E-027
  2.76935E-017  1.41497E-016  6.28317E-016  2.45515E-015  8.88184E-015  3.37107E-014
  1.53747E-013  8.09986E-013  4.22676E-012  1.98249E-011  8.08392E-011  2.84606E-010
  8.65789E-010  2.28090E-009  5.21437E-009  1.03595E-008  1.79033E-008  2.69288E-008
  3.52572E-008  4.01719E-008  3.98132E-008  3.43004E-008  2.56680E-008  1.66607E-008
  9.35350E-009  4.52012E-009  1.87121E-009  6.71378E-010  2.32200E-010  1.07868E-010
  7.89300E-011  6.47841E-011  4.78575E-011  3.04196E-011  1.66050E-011  7.78985E-012
  3.12630E-012  1.05977E-012  2.95801E-013  6.47654E-014  1.02041E-014  1.18294E-015
  3.99099E-016  3.09167E-016  1.67493E-016  6.62702E-017  2.27084E-017  8.84269E-018
  4.61250E-018  2.70029E-018  1.47816E-018  7.14762E-019  3.03136E-019  1.12937E-019
  3.69582E-020  1.05901E-020  2.64225E-021  5.69946E-022  1.05524E-022  1.67241E-023
  2.30755E-024  2.99379E-025  4.33252E-026  7.78618E-027  1.52482E-027
  5.78537E-017  2.99013E-016  1.34289E-015  5.24298E-015  1.80385E-014  5.77200E-014
  1.95385E-013  7.97106E-013  3.72654E-012  1.71196E-011  7.04246E-011  2.51455E-010
  7.74419E-010  2.05903E-009  4.73686E-009  9.44787E-009  1.63618E-008  2.46269E-008
  3.22335E-008  3.66975E-008  3.63454E-008  3.13221E-008  2.34994E-008  1.53594E-008
  8.75389E-009  4.35872E-009  1.90910E-009  7.55644E-010  2.95416E-010  1.37106E-010
  8.39867E-011  5.87306E-011  3.95248E-011  2.37431E-011  1.23908E-011  5.52338E-012
  2.05565E-012  6.13281E-013  1.35712E-013  2.00494E-014  4.30661E-015  4.38549E-015
  3.59340E-015  2.00449E-015  8.56935E-016  3.17230E-016  1.24109E-016  6.18455E-017
  3.63800E-017  2.11072E-017  1.11136E-017  5.21233E-018  2.17569E-018  8.08762E-019
  2.67362E-019  7.83441E-020  2.02590E-020  4.59992E-021  9.12167E-022  1.57080E-022
  2.33528E-023  2.98143E-024  3.26430E-025  3.10758E-026  2.72684E-027
  1.05239E-016  5.48775E-016  2.49295E-015  9.84138E-015  3.37939E-014  1.02502E-013
  2.91084E-013  8.83733E-013  3.23818E-012  1.34369E-011  5.42535E-011  1.95362E-010
  6.09698E-010  1.63999E-009  3.80597E-009  7.63774E-009  1.32809E-008  2.00415E-008
  2.62777E-008  2.99644E-008  2.97456E-008  2.57419E-008  1.94618E-008  1.28952E-008
  7.52357E-009  3.89465E-009  1.81403E-009  7.82894E-010  3.32788E-010  1.53483E-010
  8.22549E-011  4.90717E-011  2.93166E-011  1.61206E-011  7.72696E-012  3.07625E-012
  9.49189E-013  2.01236E-013  3.30291E-014  2.83848E-014  3.59168E-014  2.92929E-014
  1.73591E-014  8.18382E-015  3.34819E-015  1.37470E-015  6.72928E-016  3.93377E-016
  2.37072E-016  1.33257E-016  6.76787E-017  3.09015E-017  1.26860E-017  4.67770E-018
  1.54460E-018  4.54846E-019  1.18906E-019  2.74744E-020  5.58844E-021  9.97048E-022
  1.55510E-022  2.11378E-023  2.49662E-024  2.55642E-025  2.26866E-026
  1.67125E-016  8.76920E-016  4.01902E-015  1.60465E-014  5.56885E-014  1.68307E-013
  4.51074E-013  1.14296E-012  3.13677E-012  1.03707E-011  3.81768E-011  1.35156E-010
  4.24982E-010  1.15695E-009  2.71394E-009  5.49216E-009  9.61080E-009  1.45753E-008
  1.91937E-008  2.19882E-008  2.19594E-008  1.91716E-008  1.46894E-008  9.93267E-009
  5.97327E-009  3.22951E-009  1.59439E-009  7.35974E-010  3.29506E-010  1.50390E-010
  7.30225E-011  3.76380E-011  1.94627E-011  9.30725E-012  3.76413E-012  1.14549E-012
  2.29690E-013  9.23320E-014  1.63493E-013  2.01246E-013  1.70020E-013  1.09876E-013
  5.79191E-014  2.65670E-014  1.18379E-014  5.93811E-015  3.50214E-015  2.18442E-015
  1.29947E-015  7.06846E-016  3.48381E-016  1.55572E-016  6.29295E-017  2.30003E-017
  7.56281E-018  2.22579E-018  5.83371E-019  1.35558E-019  2.78234E-020  5.02948E-021
  7.98884E-022  1.11322E-022  1.35942E-023  1.45421E-024  1.36337E-025
  2.32174E-016  1.22327E-015  5.64105E-015  2.27209E-014  7.97328E-014  2.43360E-013
  6.48308E-013  1.54150E-012  3.51498E-012  8.81266E-012  2.64097E-011  8.61113E-011
  2.66450E-010  7.29557E-010  1.72909E-009  3.53349E-009  6.23515E-009  9.52536E-009
  1.26329E-008  1.45868E-008  1.47126E-008  1.30170E-008  1.01588E-008  7.04449E-009
  4.38068E-009  2.47039E-009  1.28007E-009  6.19228E-010  2.85390E-010  1.28554E-010
  5.79720E-011  2.62502E-011  1.14627E-011  4.39831E-012  1.28020E-012  3.04635E-013
  3.42506E-013  6.35673E-013  7.86952E-013  7.14249E-013  5.12752E-013  3.05080E-013
  1.58218E-013  7.80495E-014  4.15168E-014  2.53380E-014  1.65155E-014  1.04170E-014
  6.05287E-015  3.19934E-015  1.53897E-015  6.74886E-016  2.69594E-016  9.77432E-017
  3.19899E-017  9.39534E-018  2.46245E-018  5.73216E-019  1.18070E-019  2.14602E-020
  3.43550E-021  4.83905E-022  5.99593E-023  6.53989E-024  6.29011E-025
  2.82584E-016  1.49274E-015  6.91163E-015  2.80088E-014  9.91419E-014  3.05868E-013
  8.21903E-013  1.93570E-012  4.11243E-012  8.54845E-012  1.98321E-011  5.40492E-011
  1.55625E-010  4.19275E-010  9.96822E-010  2.05370E-009  3.65604E-009  5.63449E-009
  7.54168E-009  8.80021E-009  8.99190E-009  8.08883E-009  6.44900E-009  4.59363E-009
  2.94998E-009  1.72432E-009  9.26093E-010  4.61415E-010  2.15609E-010  9.56976E-011
  4.07323E-011  1.64593E-011  5.97016E-012  1.75888E-012  6.08391E-013  9.24137E-013
  1.67739E-012  2.19240E-012  2.19422E-012  1.77338E-012  1.19943E-012  7.07244E-013
  3.90789E-013  2.25598E-013  1.45931E-013  1.00965E-013  6.81648E-014  4.25274E-014
  2.41229E-014  1.24497E-014  5.87193E-015  2.53705E-015  1.00284E-015  3.61043E-016
  1.17656E-016  3.44775E-017  9.03041E-018  2.10355E-018  4.34104E-019  7.91495E-020
  1.27288E-020  1.80429E-021  2.25491E-022  2.48797E-023  2.42981E-024
  3.01647E-016  1.59591E-015  7.40797E-015  3.01396E-014  1.07326E-013  3.33924E-013
  9.06434E-013  2.14923E-012  4.49994E-012  8.64316E-012  1.66717E-011  3.62460E-011
  8.98495E-011  2.27440E-010  5.31471E-010  1.09472E-009  1.95975E-009  3.04399E-009
  4.11288E-009  4.85421E-009  5.03030E-009  4.60489E-009  3.75025E-009  2.73834E-009
  1.80683E-009  1.08514E-009  5.96875E-010  3.02360E-010  1.41881E-010  6.19917E-011
  2.51579E-011  9.23414E-012  2.94509E-012  1.18545E-012  1.66692E-012  3.07572E-012
  4.40059E-012  4.95203E-012  4.55405E-012  3.52266E-012  2.37245E-012  1.47969E-012
  9.41304E-013  6.57541E-013  4.90511E-013  3.58939E-013  2.42902E-013  1.48899E-013
  8.26635E-014  4.18327E-014  1.94158E-014  8.28606E-015  3.24620E-015  1.16162E-015
  3.77114E-016  1.10287E-016  2.88692E-017  6.72859E-018  1.39082E-018  2.54275E-019
  4.10539E-020  5.85117E-021  7.36687E-022  8.20954E-023  8.12442E-024
  2.82605E-016  1.49643E-015  6.95643E-015  2.83716E-014  1.01424E-013  3.17418E-013
  8.68644E-013  2.07851E-012  4.36836E-012  8.21114E-012  1.45123E-011  2.65093E-011
  5.44277E-011  1.22173E-010  2.70490E-010  5.46616E-010  9.74603E-010  1.51778E-009
  2.06382E-009  2.45867E-009  2.57935E-009  2.39755E-009  1.98794E-009  1.48046E-009
  9.96512E-010  6.09398E-010  3.39916E-010  1.73512E-010  8.12888E-011  3.49501E-011
  1.36358E-011  4.74896E-012  1.86516E-012  2.08519E-012  3.96995E-012  6.38203E-012
  8.20759E-012  8.67239E-012  7.71827E-012  5.96420E-012  4.22460E-012  2.99378E-012
  2.29004E-012  1.86629E-012  1.49831E-012  1.11271E-012  7.44996E-013  4.48507E-013
  2.44471E-013  1.21730E-013  5.57491E-014  2.35453E-014  9.15364E-015  3.25829E-015
  1.05432E-015  3.07828E-016  8.05533E-017  1.87904E-017  3.89153E-018  7.13643E-019
  1.15727E-019  1.65935E-020  2.10627E-021  2.37293E-022  2.38244E-023
  2.32490E-016  1.23154E-015  5.72944E-015  2.33999E-014  8.38485E-014  2.63411E-013
  7.24954E-013  1.74784E-012  3.70084E-012  6.95109E-012  1.19140E-011  1.98164E-011
  3.48495E-011  6.74212E-011  1.35858E-010  2.61870E-010  4.57123E-010  7.06153E-010
  9.59242E-010  1.14690E-009  1.21186E-009  1.13777E-009  9.54796E-010  7.20245E-010
  4.90745E-010  3.03118E-010  1.70173E-010  8.70186E-011  4.05735E-011  1.71828E-011
  6.54615E-012  2.47797E-012  1.94668E-012  3.62865E-012  6.65889E-012  9.93910E-012
  1.21908E-011  1.25688E-011  1.12029E-011  9.06639E-012  7.22143E-012  6.11574E-012
  5.50273E-012  4.89645E-012  4.03360E-012  2.98304E-012  1.96863E-012  1.16589E-012
  6.25776E-013  3.07410E-013  1.39202E-013  5.82640E-014  2.24988E-014  7.97137E-015
  2.57212E-015  7.50031E-016  1.96287E-016  4.58469E-017  9.51878E-018  1.75226E-018
  2.85683E-019  4.12640E-020  5.28963E-021  6.03770E-022  6.16612E-023
  1.68001E-016  8.90017E-016  4.14189E-015  1.69278E-014  6.07374E-014  1.91244E-013
  5.28278E-013  1.28052E-012  2.72928E-012  5.15022E-012  8.76230E-012  1.39888E-011
  2.23744E-011  3.80377E-011  6.84570E-011  1.22557E-010  2.05059E-010  3.09450E-010
  4.15174E-010  4.93627E-010  5.21087E-010  4.90361E-010  4.13293E-010  3.13369E-010
  2.14513E-010  1.32914E-010  7.46887E-011  3.81271E-011  1.76826E-011  7.41752E-012
  2.88779E-012  1.56554E-012  2.38774E-012  4.94941E-012  8.70186E-012  1.25410E-011
  1.51096E-011  1.56414E-011  1.45644E-011  1.31547E-011  1.24575E-011  1.24864E-011
  1.24165E-011  1.14461E-011  9.44338E-012  6.90622E-012  4.49241E-012  2.62292E-012
  1.38959E-012  6.74826E-013  3.02593E-013  1.25646E-013  4.82254E-014  1.70152E-014
  5.47701E-015  1.59574E-015  4.17849E-016  9.77851E-017  2.03696E-017  3.76809E-018
  6.18522E-019  9.01638E-020  1.17003E-020  1.35706E-021  1.41456E-022
  1.06660E-016  5.65007E-016  2.62946E-015  1.07492E-014  3.85928E-014  1.21671E-013
  3.36839E-013  8.19345E-013  1.75476E-012  3.32755E-012  5.66294E-012  8.89625E-012
  1.35327E-011  2.10426E-011  3.41738E-011  5.61620E-011  8.85184E-011  1.28428E-010
  1.67908E-010  1.96256E-010  2.04877E-010  1.91446E-010  1.60658E-010  1.21464E-010
  8.29417E-011  5.12531E-011  2.87156E-011  1.46201E-011  6.77301E-012  2.87130E-012
  1.28188E-012  1.23459E-012  2.60394E-012  5.42108E-012  9.31187E-012  1.32650E-011
  1.61014E-011  1.74097E-011  1.80172E-011  1.92838E-011  2.17191E-011  2.43022E-011
  2.52403E-011  2.34134E-011  1.91517E-011  1.38274E-011  8.87702E-012  5.11961E-012
  2.68214E-012  1.28951E-012  5.73172E-013  2.36274E-013  9.01825E-014  3.16981E-014
  1.01824E-014  2.96544E-015  7.77408E-016  1.82422E-016  3.81668E-017  7.10496E-018
  1.17640E-018  1.73487E-019  2.28585E-020  2.70355E-021  2.88732E-022
  5.95032E-017  3.15147E-016  1.46644E-015  5.99464E-015  2.15266E-014  6.79063E-014
  1.88224E-013  4.58814E-013  9.85742E-013  1.87631E-012  3.19974E-012  4.99654E-012
  7.40789E-012  1.09000E-011  1.63699E-011  2.48303E-011  3.66039E-011  5.04699E-011
  6.35191E-011  7.21368E-011  7.36621E-011  6.76618E-011  5.60135E-011  4.18796E-011
  2.83296E-011  1.73697E-011  9.68282E-012  4.93598E-012  2.32415E-012  1.05661E-012
  6.49761E-013  1.01862E-012  2.37174E-012  4.89699E-012  8.37022E-012  1.20761E-011
  1.53612E-011  1.84666E-011  2.26349E-011  2.89267E-011  3.66497E-011  4.31020E-011
  4.52048E-011  4.16464E-011  3.36630E-011  2.40032E-011  1.52305E-011  8.69005E-012
  4.50790E-012  2.14772E-012  9.46929E-013  3.87682E-013  1.47194E-013  5.15554E-014
  1.65331E-014  4.81548E-015  1.26479E-015  2.97895E-016  6.26862E-017  1.17647E-017
  1.96956E-018  2.94726E-019  3.95700E-020  4.79134E-021  5.26298E-022
  2.91724E-017  1.54469E-016  7.18613E-016  2.93705E-015  1.05461E-014  3.32731E-014
  9.22778E-014  2.25196E-013  4.84746E-013  9.24992E-013  1.58036E-012  2.46201E-012
  3.60031E-012  5.12252E-012  7.28347E-012  1.03460E-011  1.43106E-011  1.86706E-011
  2.24386E-011  2.45230E-011  2.42480E-011  2.16750E-011  1.75332E-011  1.28528E-011
  8.55144E-012  5.17913E-012  2.87751E-012  1.49426E-012  7.55338E-013  4.20023E-013
  3.90564E-013  7.67207E-013  1.80490E-012  3.72585E-012  6.49861E-012  9.90901E-012
  1.41081E-011  2.01542E-011  2.95744E-011  4.26897E-011  5.70473E-011  6.78695E-011
  7.07354E-011  6.44026E-011  5.14128E-011  3.62378E-011  2.27531E-011  1.28571E-011
  6.60911E-012  3.12198E-012  1.36576E-012  5.55427E-013  2.09799E-013  7.32402E-014
  2.34561E-014  6.83689E-015  1.80079E-015  4.26286E-016  9.03839E-017  1.71420E-017
  2.91034E-018  4.43502E-019  6.09215E-020  7.58290E-021  8.59664E-022
  1.25698E-017  6.65412E-017  3.09475E-016  1.26451E-015  4.53949E-015  1.43207E-014
  3.97213E-014  9.69850E-014  2.08974E-013  3.99332E-013  6.83047E-013  1.06273E-012
  1.54133E-012  2.14686E-012  2.93996E-012  3.97207E-012  5.20220E-012  6.43744E-012
  7.36886E-012  7.70526E-012  7.32000E-012  6.31075E-012  4.94139E-012  3.51920E-012
  2.28542E-012  1.36356E-012  7.65083E-013  4.28171E-013  2.65480E-013  2.09390E-013
  2.57453E-013  5.12437E-013  1.17895E-012  2.48827E-012  4.64935E-012  8.04794E-012
  1.37055E-011  2.34151E-011  3.87233E-011  5.88876E-011  7.95330E-011  9.39301E-011
  9.66469E-011  8.68315E-011  6.84805E-011  4.77479E-011  2.96875E-011  1.66221E-011
  8.46928E-012  3.96678E-012  1.72166E-012  6.95399E-013  2.61304E-013  9.09313E-014
  2.90958E-014  8.49358E-015  2.24622E-015  5.35354E-016  1.14638E-016  2.20374E-017
  3.80821E-018  5.93441E-019  8.37596E-020  1.07575E-020  1.26191E-021
  4.76028E-018  2.51936E-017  1.17140E-016  4.78489E-016  1.71722E-015  5.41594E-015
  1.50202E-014  3.66768E-014  7.90564E-014  1.51160E-013  2.58653E-013  4.01929E-013
  5.79569E-013  7.95603E-013  1.06114E-012  1.38105E-012  1.73077E-012  2.04453E-012
  2.23420E-012  2.23222E-012  2.02856E-012  1.67525E-012  1.25873E-012  8.62596E-013
  5.42519E-013  3.20261E-013  1.90595E-013  1.32430E-013  1.19212E-013  1.30986E-013
  1.75918E-013  3.21847E-013  7.21699E-013  1.63278E-012  3.50954E-012  7.27733E-012
  1.46407E-011  2.78115E-011  4.80460E-011  7.34809E-011  9.81898E-011  1.14193E-010
  1.15712E-010  1.02549E-010  7.99171E-011  5.51369E-011  3.39507E-011  1.88332E-011
  9.50850E-012  4.41375E-012  1.89955E-012  7.61671E-013  2.84641E-013  9.87435E-014
  3.15829E-014  9.24304E-015  2.45832E-015  5.91247E-016  1.28249E-016  2.50817E-017
  4.43044E-018  7.09166E-019  1.03265E-019  1.37249E-020  1.66777E-021
  1.58454E-018  8.38431E-018  3.89734E-017  1.59150E-016  5.70982E-016  1.80024E-015
  4.99125E-015  1.21854E-014  2.62634E-014  5.02158E-014  8.58970E-014  1.33264E-013
  1.91231E-013  2.59644E-013  3.39612E-013  4.29734E-013  5.20219E-013  5.91255E-013
  6.20118E-013  5.93486E-013  5.15641E-013  4.06338E-013  2.90862E-013  1.89945E-013
  1.15075E-013  6.92651E-014  5.01158E-014  5.21668E-014  6.78617E-014  9.04242E-014
  1.25733E-013  2.19232E-013  5.01396E-013  1.27192E-012  3.17723E-012  7.49042E-012
  1.62452E-011  3.16560E-011  5.44592E-011  8.19110E-011  1.07322E-010  1.22511E-010
  1.22133E-010  1.06733E-010  8.21728E-011  5.60774E-011  3.41772E-011  1.87690E-011
  9.38097E-012  4.31108E-012  1.83782E-012  7.30900E-013  2.71496E-013  9.38866E-014
  3.00360E-014  8.82456E-015  2.36543E-015  5.75801E-016  1.26996E-016  2.53787E-017
  4.60380E-018  7.60237E-019  1.14582E-019  1.57837E-020  1.98567E-021
  4.63618E-019  2.45270E-018  1.13985E-017  4.65341E-017  1.66899E-016  5.26033E-016
  1.45793E-015  3.55799E-015  7.66560E-015  1.46492E-014  2.50347E-014  3.87576E-014
  5.53546E-014  7.44655E-014  9.59085E-014  1.18734E-013  1.39881E-013  1.54106E-013
  1.56150E-013  1.43869E-013  1.19824E-013  9.00366E-014  6.10784E-014  3.76862E-014
  2.21531E-014  1.51072E-014  1.65086E-014  2.58659E-014  4.16950E-014  6.25561E-014
  9.54847E-014  1.81077E-013  4.49966E-013  1.23792E-012  3.28726E-012  7.97699E-012
  1.72999E-011  3.31258E-011  5.56076E-011  8.15580E-011  1.04430E-010  1.16855E-010
  1.14524E-010  9.86238E-011  7.49488E-011  5.05390E-011  3.04486E-011  1.65295E-011
  8.16502E-012  3.70826E-012  1.56318E-012  6.15695E-013  2.27113E-013  7.82781E-014
  2.50673E-014  7.40674E-015  2.00661E-015  4.96244E-016  1.11792E-016  2.29402E-017
  4.29357E-018  7.34090E-019  1.14732E-019  1.63755E-020  2.12822E-021
  1.19240E-019  6.30730E-019  2.93070E-018  1.19619E-017  4.28908E-017  1.35140E-016
  3.74402E-016  9.13279E-016  1.96644E-015  3.75458E-015  6.40685E-015  9.89187E-015
  1.40572E-014  1.87482E-014  2.38296E-014  2.89786E-014  3.34052E-014  3.58965E-014
  3.53655E-014  3.15558E-014  2.53095E-014  1.81644E-014  1.16399E-014  6.75994E-015
  4.06264E-015  3.93680E-015  6.92639E-015  1.36881E-014  2.47601E-014  4.18183E-014
  7.52884E-014  1.68434E-013  4.55860E-013  1.28081E-012  3.37600E-012  8.01825E-012
  1.68963E-011  3.13638E-011  5.10952E-011  7.29334E-011  9.11940E-011  9.99685E-011
  9.62426E-011  8.15851E-011  6.11166E-011  4.06547E-011  2.41662E-011  1.29400E-011
  6.30179E-012  2.82112E-012  1.17293E-012  4.56533E-013  1.66988E-013  5.73445E-014
  1.83998E-014  5.48054E-015  1.50610E-015  3.80160E-016  8.79261E-017  1.86197E-017
  3.60986E-018  6.40423E-019  1.03793E-019  1.53182E-020  2.04949E-021
  2.69591E-020  1.42591E-019  6.62475E-019  2.70352E-018  9.69178E-018  3.05283E-017
  8.45465E-017  2.06127E-016  4.43487E-016  8.45756E-016  1.44037E-015  2.21643E-015
  3.13226E-015  4.14135E-015  5.19964E-015  6.22565E-015  7.04817E-015  7.42274E-015
  7.14955E-015  6.21354E-015  4.82368E-015  3.31534E-015  2.00377E-015  1.10927E-015
  8.03242E-016  1.33472E-015  3.14661E-015  6.91505E-015  1.37430E-014  2.68472E-014
  5.88196E-014  1.53706E-013  4.40032E-013  1.23198E-012  3.16851E-012  7.29641E-012
  1.48880E-011  2.67880E-011  4.23992E-011  5.89663E-011  7.20427E-011  7.73670E-011
  7.31225E-011  6.09488E-011  4.49367E-011  2.94300E-011  1.72197E-011  9.06957E-012
  4.34093E-012  1.90890E-012  7.80028E-013  2.99082E-013  1.08244E-013  3.70116E-014
  1.19135E-014  3.58807E-015  1.00472E-015  2.60234E-016  6.21262E-017  1.36362E-017
  2.74539E-018  5.05511E-019  8.47929E-020  1.28948E-020  1.76867E-021
  5.35854E-021  2.83416E-020  1.31669E-019  5.37289E-019  1.92586E-018  6.06507E-018
  1.67914E-017  4.09167E-017  8.79582E-017  1.67503E-016  2.84584E-016  4.36182E-016
  6.12546E-016  8.02445E-016  9.95285E-016  1.17456E-015  1.30890E-015  1.35554E-015
  1.28198E-015  1.09040E-015  8.22942E-016  5.42846E-016  3.09893E-016  1.74323E-016
  2.00398E-016  5.14754E-016  1.36713E-015  3.22568E-015  7.15972E-015  1.65998E-014
  4.37340E-014  1.27950E-013  3.78583E-013  1.05206E-012  2.64701E-012  5.93649E-012
  1.17872E-011  2.06527E-011  3.18786E-011  4.33143E-011  5.17964E-011  5.45338E-011
  5.05987E-011  4.14404E-011  3.00332E-011  1.93309E-011  1.11074E-011  5.73784E-012
  2.68949E-012  1.15694E-012  4.62555E-013  1.73972E-013  6.21073E-014  2.11227E-014
  6.83058E-015  2.08796E-015  5.98916E-016  1.60091E-016  3.96399E-017  9.04445E-018
  1.89191E-018  3.60890E-019  6.24315E-020  9.74085E-021  1.36373E-021
  9.36448E-022  4.95320E-021  2.30124E-020  9.39062E-020  3.36589E-019  1.05990E-018
  2.93367E-018  7.14525E-018  1.53465E-017  2.91787E-017  4.94380E-017  7.54293E-017
  1.05179E-016  1.36404E-016  1.67035E-016  1.94312E-016  2.13374E-016  2.17779E-016
  2.02854E-016  1.69465E-016  1.24709E-016  7.90271E-017  4.31470E-017  2.95692E-017
  6.18853E-017  1.93999E-016  5.45570E-016  1.39691E-015  3.56352E-015  9.87592E-015
  3.01511E-014  9.49586E-014  2.86422E-013  7.91081E-013  1.95876E-012  4.30737E-012
  8.37591E-012  1.43716E-011  2.17344E-011  2.89553E-011  3.39785E-011  3.51321E-011
  3.20293E-011  2.57806E-011  1.83582E-011  1.16012E-011  6.53541E-012  3.30322E-012
  1.51128E-012  6.33211E-013  2.46422E-013  9.04303E-014  3.17104E-014  1.07090E-014
  3.48465E-015  1.08587E-015  3.20903E-016  8.89933E-017  2.29328E-017  5.44349E-018
  1.18098E-018  2.32550E-019  4.13052E-020  6.58201E-021  9.36710E-022
  1.43905E-022  7.61278E-022  3.53740E-021  1.44370E-020  5.17518E-020  1.62968E-019
  4.51024E-019  1.09810E-018  2.35649E-018  4.47304E-018  7.55604E-018  1.14702E-017
  1.58683E-017  2.03511E-017  2.45786E-017  2.81657E-017  3.04813E-017  3.06948E-017
  2.82163E-017  2.32046E-017  1.66720E-017  1.01590E-017  5.58331E-018  6.22418E-018
  2.00096E-017  6.72427E-017  2.00532E-016  5.73927E-016  1.72027E-015  5.59560E-015
  1.89609E-014  6.24989E-014  1.90651E-013  5.24297E-013  1.28404E-012  2.78476E-012
  5.33360E-012  9.00883E-012  1.34097E-011  1.75844E-011  2.03135E-011  2.06774E-011
  1.85572E-011  1.46987E-011  1.02922E-011  6.38699E-012  3.52620E-012  1.74179E-012
  7.76115E-013  3.15593E-013  1.18938E-013  4.23303E-014  1.45025E-014  4.85129E-015
  1.59086E-015  5.07734E-016  1.55438E-016  4.48987E-017  1.20552E-017  2.97212E-018
  6.66346E-019  1.34823E-019  2.44710E-020  3.96555E-021  5.71627E-022
  1.94495E-023  1.02918E-022  4.78362E-022  1.95288E-021  7.00234E-021  2.20553E-020
  6.10440E-020  1.48593E-019  3.18649E-019  6.03877E-019  1.01692E-018  1.53535E-018
  2.10581E-018  2.66779E-018  3.17319E-018  3.57729E-018  3.81261E-018  3.78881E-018
  3.44072E-018  2.78848E-018  1.95601E-018  1.15485E-018  7.42399E-019  1.57353E-018
  6.07900E-018  2.13341E-017  6.94010E-017  2.28954E-016  8.06023E-016  2.96743E-015
  1.07566E-014  3.64366E-014  1.11883E-013  3.06781E-013  7.45828E-013  1.60216E-012
  3.03585E-012  5.06954E-012  7.45710E-012  9.66045E-012  1.10218E-011  1.10771E-011
  9.81080E-012  7.66354E-012  5.28621E-012  3.22633E-012  1.74762E-012  8.44116E-013
  3.66183E-013  1.44244E-013  5.24400E-014  1.79954E-014  5.98690E-015  1.97692E-015
  6.54048E-016  2.14712E-016  6.83791E-017  2.06071E-017  5.75704E-018  1.46881E-018
  3.38675E-019  7.00636E-020  1.29370E-020  2.12404E-021  3.09206E-022
  2.31262E-024  1.22426E-023  5.69300E-023  2.32528E-022  8.34189E-022  2.62869E-021
  7.27818E-021  1.77181E-020  3.79787E-020  7.18743E-020  1.20672E-019  1.81183E-019
  2.46248E-019  3.07847E-019  3.60050E-019  3.98575E-019  4.17711E-019  4.09374E-019
  3.67321E-019  2.93424E-019  2.01089E-019  1.19191E-019  1.17643E-019  4.09544E-019
  1.68886E-018  6.32070E-018  2.32409E-017  8.95639E-017  3.60986E-016  1.44613E-015
  5.46181E-015  1.88010E-014  5.79518E-014  1.58584E-013  3.83650E-013  8.18800E-013
  1.53995E-012  2.55074E-012  3.71982E-012  4.77553E-012  5.39722E-012  5.37071E-012
  4.70699E-012  3.63535E-012  2.47648E-012  1.49016E-012  7.93833E-013  3.75754E-013
  1.58969E-013  6.06977E-014  2.12554E-014  7.00288E-015  2.24877E-015  7.29845E-016
  2.43647E-016  8.25166E-017  2.73903E-017  8.60304E-018  2.49165E-018  6.54591E-019
  1.54432E-019  3.25140E-020  6.08391E-021  1.00890E-021  1.47976E-022
  2.42015E-025  1.28201E-024  5.96587E-024  2.43866E-023  8.75597E-023  2.76151E-022
  7.65188E-022  1.86381E-021  3.99533E-021  7.55445E-021  1.26512E-020  1.88960E-020
  2.54481E-020  3.13742E-020  3.60280E-020  3.90772E-020  4.01804E-020  3.87771E-020
  3.43604E-020  2.70617E-020  1.82613E-020  1.21545E-020  2.26490E-020  1.00137E-019
  4.34553E-019  1.80033E-018  7.66124E-018  3.39985E-017  1.51065E-016  6.37953E-016
  2.46851E-015  8.57762E-015  2.64976E-014  7.24089E-014  1.74594E-013  3.70972E-013
  6.94095E-013  1.14312E-012  1.65679E-012  2.11306E-012  2.37152E-012  2.34234E-012
  2.03645E-012  1.55905E-012  1.05163E-012  6.25619E-013  3.28759E-013  1.52999E-013
  6.33386E-014  2.35116E-014  7.94264E-015  2.50868E-015  7.73940E-016  2.45698E-016
  8.26555E-017  2.89010E-017  9.99038E-018  3.25885E-018  9.73504E-019  2.61944E-019
  6.29247E-020  1.34285E-020  2.53821E-021  4.24110E-022  6.25580E-023
  2.23044E-026  1.18266E-025  5.50951E-025  2.25484E-024  8.10673E-024  2.56037E-023
  7.10468E-023  1.73278E-022  3.71787E-022  7.03035E-022  1.17558E-021  1.74851E-021
  2.33535E-021  2.84008E-021  3.19952E-021  3.39317E-021  3.41382E-021  3.23714E-021
  2.83082E-021  2.20487E-021  1.51354E-021  1.41671E-021  4.63847E-021  2.26454E-020
  1.06540E-019  5.04296E-019  2.47490E-018  1.22278E-017  5.78472E-017  2.52064E-016
  9.89223E-016  3.45644E-015  1.06908E-014  2.91850E-014  7.02118E-014  1.48728E-013
  2.77271E-013  4.54808E-013  6.56296E-013  8.33090E-013  9.30252E-013  9.13794E-013
  7.89744E-013  6.00631E-013  4.02133E-013  2.37150E-013  1.23308E-013  5.66224E-014
  2.30325E-014  8.34984E-015  2.73227E-015  8.28864E-016  2.45136E-016  7.57741E-017
  2.56098E-017  9.22718E-018  3.30997E-018  1.11552E-018  3.41789E-019  9.37170E-020
  2.28277E-020  4.92174E-021  9.37403E-022  1.57525E-022  2.33352E-023
  1.81199E-027  9.62154E-027  4.48956E-026  1.84081E-025  6.63188E-025  2.09936E-024
  5.83975E-024  1.42786E-023  3.07083E-023  5.81710E-023  9.73166E-023  1.44462E-022
  1.91799E-022  2.30547E-022  2.55029E-022  2.64217E-022  2.59466E-022  2.41183E-022
  2.08275E-022  1.62501E-022  1.24332E-022  2.01779E-022  9.15461E-022  4.83254E-021
[truncated: 7,202,802 more chars]
