# Supplementary material for: D-O-A based organic phosphors for both aggregation-induced electrophosphorescence and host-free sensitization
Source: Nat Commun. 2023 Mar 25;14:1678. doi: 10.1038/s41467-023-37414-y (PMC10039947; doi:10.1038/s41467-023-37414-y)
Supplement: Supplementary file 3 — Source Data [file 41467_2023_37414_MOESM3_ESM.zip › Source data/Fig4d.Hole and electron distributions of S1 and Tn below S1/RTP-D2 t2electron.cub]

 Generated by Multiwfn
 Totally       536250 grid points
   79  -22.913429  -14.317550  -14.824241
  110    0.447504    0.000000    0.000000
   75    0.000000    0.447504    0.000000
   65    0.000000    0.000000    0.447504
    8    8.000000   -1.929309   -5.863813   -0.452302
    7    7.000000    9.449156   -2.230699   -0.324960
    7    7.000000  -10.863153   -0.251477   -0.304823
    7    7.000000    7.445691    1.759603   -0.919885
    7    7.000000   11.884493    1.548998   -0.231350
    6    6.000000   18.345464   -5.313730    0.847995
    1    1.000000   19.846696   -6.270882    1.064657
    6    6.000000   18.468357   -2.733854    0.679428
    1    1.000000   20.063196   -1.917240    0.782100
    6    6.000000   16.302417   -1.294276    0.363393
    1    1.000000   16.414434    0.494712    0.253280
    6    6.000000   13.967620   -2.488728    0.210215
    6    6.000000   11.643489   -0.979940   -0.138558
    6    6.000000    7.410223   -0.769760   -0.707113
    6    6.000000    4.954350   -2.078035   -0.809303
    6    6.000000    4.789919   -4.666312   -0.307361
    1    1.000000    6.291001   -5.610841   -0.025335
    6    6.000000    2.497129   -5.865274   -0.213062
    1    1.000000    2.411480   -7.627233    0.118896
    6    6.000000    0.295077   -4.486444   -0.609125
    6    6.000000   -4.200690   -4.477306   -0.407469
    6    6.000000   -4.978750   -3.365985    1.797214
    1    1.000000   -3.980010   -3.560833    3.276507
    6    6.000000   -7.209582   -1.950286    1.923589
    6    6.000000   -8.631333   -1.729016   -0.305452
    6    6.000000  -12.130299    0.102380   -2.690618
    6    6.000000  -11.196334    1.790503   -4.443206
    1    1.000000   -9.731317    2.760949   -4.070212
    6    6.000000  -12.407505    2.064372   -6.756772
    1    1.000000  -11.761382    3.205061   -7.983023
    6    6.000000  -14.555288    0.671920   -7.263671
    1    1.000000  -15.411611    0.893529   -8.824241
    6    6.000000  -11.416112    1.385026    1.725639
    6    6.000000  -10.072341    1.212118    4.002420
    6    6.000000  -10.715242    2.884127    5.937368
    1    1.000000   -9.833706    2.780348    7.497696
    6    6.000000  -12.595504    4.693397    5.670518
    1    1.000000  -12.989341    5.808611    7.019262
    6    6.000000  -13.882909    4.842201    3.403110
    1    1.000000  -15.165660    6.080553    3.187388
    6    6.000000  -13.324837    3.206611    1.449790
    1    1.000000  -14.237484    3.313626   -0.093424
    6    6.000000   -8.124248   -0.868013    4.439629
    6    6.000000    2.732181   -0.762041   -1.255506
    1    1.000000    2.814215    0.992994   -1.631537
    6    6.000000    0.402637   -1.937668   -1.168584
    1    1.000000   -1.102326   -1.010142   -1.486999
    6    6.000000    9.722275    2.819206   -0.625850
    6    6.000000   16.028219   -6.527688    0.699116
    1    1.000000   15.934669   -8.317550    0.817088
    6    6.000000   13.844606   -5.106288    0.374422
    1    1.000000   12.253589   -5.930973    0.266870
    6    6.000000    9.894848    5.611166   -0.680371
    6    6.000000   12.267553    6.778043   -0.663394
    1    1.000000   13.756821    5.773725   -0.621057
    6    6.000000   12.460162    9.387838   -0.707550
    1    1.000000   14.072734   10.173482   -0.689058
    6    6.000000   10.297270   10.844814   -0.778462
    1    1.000000   10.434836   12.633208   -0.817815
    6    6.000000    7.941155    9.732635   -0.796075
    1    1.000000    6.465739   10.752909   -0.834194
    6    6.000000    7.727196    7.098853   -0.755311
    1    1.000000    6.107157    6.326922   -0.777452
    6    6.000000   -5.638185   -4.333418   -2.554512
    1    1.000000   -5.116663   -5.161964   -4.060050
    6    6.000000   -7.864666   -2.957094   -2.494989
    1    1.000000   -8.879794   -2.850352   -3.972386
    6    6.000000   -9.420310   -2.981571    5.952897
    1    1.000000   -9.934095   -2.329909    7.607779
    1    1.000000   -8.238143   -4.389091    6.183027
    1    1.000000  -10.914048   -3.574226    5.030584
    6    6.000000   -5.842444    0.107834    5.993813
    1    1.000000   -4.949579    1.410616    5.026441
    1    1.000000   -4.688835   -1.298967    6.343825
    1    1.000000   -6.443171    0.825409    7.590860
    6    6.000000  -14.261765   -1.315332   -3.186865
    1    1.000000  -14.900244   -2.461870   -1.961053
    6    6.000000  -15.466230   -1.038396   -5.522206
    1    1.000000  -16.913429   -2.028561   -5.907906
  0.00000E+000  0.00000E+000  0.00000E+000  2.20505E-040  1.84054E-039  1.35009E-038
  8.70315E-038  4.93041E-037  2.45461E-036  1.07393E-035  4.12917E-035  1.39522E-034
  4.14301E-034  1.08114E-033  2.47938E-033  4.99556E-033  8.83052E-033  1.37380E-032
  1.87772E-032  2.25437E-032  2.37652E-032  2.19839E-032  1.78249E-032  1.26441E-032
  7.82200E-033  4.20002E-033  1.95218E-033  7.81759E-034  2.82650E-034  1.11728E-034
  6.44264E-035  4.88499E-035  3.63956E-035  2.37869E-035  1.33992E-035  6.52941E-036
  2.76778E-036  1.02475E-036  3.34324E-037  9.47997E-038  2.36233E-038  5.17329E-039
  9.95605E-040  1.68384E-040  0.00000E+000  0.00000E+000  0.00000E+000  0.00000E+000
  0.00000E+000  0.00000E+000  0.00000E+000  0.00000E+000  0.00000E+000  0.00000E+000
  0.00000E+000  0.00000E+000  0.00000E+000  0.00000E+000  0.00000E+000  0.00000E+000
  0.00000E+000  0.00000E+000  0.00000E+000  0.00000E+000  0.00000E+000
  0.00000E+000  6.99429E-041  7.55932E-040  7.17985E-039  5.99296E-038  4.39603E-037
  2.83383E-036  1.60539E-035  7.99245E-035  3.49682E-034  1.34450E-033  4.54297E-033
  1.34682E-032  3.51389E-032  8.05684E-032  1.62335E-031  2.87420E-031  4.47146E-031
  6.11172E-031  7.33793E-031  7.73624E-031  7.15764E-031  5.80634E-031  4.12147E-031
  2.55254E-031  1.37302E-031  6.37840E-032  2.55755E-032  9.17169E-033  3.48475E-033
  1.89157E-033  1.39831E-033  1.03794E-033  6.79614E-034  3.83622E-034  1.87207E-034
  7.94267E-035  2.94226E-035  9.54190E-036  2.72381E-036  6.78751E-037  1.48640E-037
  2.86060E-038  4.83806E-039  7.19081E-040  9.39245E-041  0.00000E+000  0.00000E+000
  0.00000E+000  0.00000E+000  0.00000E+000  0.00000E+000  0.00000E+000  0.00000E+000
  0.00000E+000  0.00000E+000  0.00000E+000  0.00000E+000  0.00000E+000  0.00000E+000
  0.00000E+000  0.00000E+000  0.00000E+000  0.00000E+000  0.00000E+000
  1.62738E-040  2.00140E-039  2.16308E-038  2.05450E-037  1.71487E-036  1.25792E-035
  8.10894E-035  4.59378E-034  2.28702E-033  9.99049E-033  3.84073E-032  1.29754E-031
  3.85230E-031  1.00509E-030  2.30446E-030  4.64308E-030  8.22055E-030  1.27888E-029
  1.74806E-029  2.09888E-029  2.21303E-029  2.04793E-029  1.66166E-029  1.18015E-029
  7.31609E-030  3.94152E-030  1.83501E-030  7.36856E-031  2.62532E-031  9.62795E-032
  4.91692E-032  3.51223E-032  2.59391E-032  1.70084E-032  9.62586E-033  4.71637E-033
  2.00291E-033  7.42365E-034  2.40831E-034  6.84685E-035  1.70781E-035  3.74054E-036
  7.15894E-037  1.19528E-037  1.74653E-038  2.49947E-039  6.37086E-040  3.87791E-040
  2.58741E-040  1.51714E-040  7.81775E-041  0.00000E+000  0.00000E+000  0.00000E+000
  0.00000E+000  0.00000E+000  0.00000E+000  0.00000E+000  0.00000E+000  0.00000E+000
  0.00000E+000  0.00000E+000  0.00000E+000  0.00000E+000  0.00000E+000
  4.09235E-039  5.03290E-038  5.43948E-037  5.16642E-036  4.31237E-035  3.16326E-034
  2.03915E-033  1.15334E-032  5.74107E-032  2.51140E-031  9.65435E-031  3.26153E-030
  9.68293E-030  2.52625E-029  5.79197E-029  1.16695E-028  2.06604E-028  3.21411E-028
  4.39317E-028  5.27493E-028  5.56220E-028  5.14800E-028  4.17822E-028  2.96903E-028
  1.84227E-028  9.94002E-029  4.63750E-029  1.86539E-029  6.61391E-030  2.35129E-030
  1.12973E-030  7.78316E-031  5.70901E-031  3.75058E-031  2.12697E-031  1.04134E-031
  4.42859E-032  1.64296E-032  5.34084E-033  1.51902E-033  3.78977E-034  8.29289E-035
  1.59056E-035  2.65949E-036  3.88145E-037  5.33850E-038  1.15041E-038  6.08778E-039
  4.16447E-039  2.44186E-039  1.25827E-039  5.69802E-040  2.26760E-040  7.93050E-041
  0.00000E+000  0.00000E+000  0.00000E+000  0.00000E+000  0.00000E+000  0.00000E+000
  0.00000E+000  0.00000E+000  0.00000E+000  0.00000E+000  0.00000E+000
  9.04379E-038  1.11223E-036  1.20208E-035  1.14174E-034  9.53001E-034  6.99057E-033
  4.49824E-032  2.54786E-031  1.26822E-030  5.54754E-030  2.13253E-029  7.20406E-029
  2.13868E-028  5.57955E-028  1.27918E-027  2.57715E-027  4.56256E-027  7.09770E-027
  9.70127E-027  1.16485E-026  1.22836E-026  1.13703E-026  9.23080E-027  6.56259E-027
  4.07557E-027  2.20210E-027  1.02951E-027  4.14902E-028  1.46598E-028  5.07298E-029
  2.29547E-029  1.51864E-029  1.10418E-029  7.26195E-030  4.12763E-030  2.02481E-030
  8.62011E-031  3.19977E-031  1.03910E-031  2.95708E-032  7.39032E-033  1.61771E-033
  3.10249E-034  5.19890E-035  7.58794E-036  1.01541E-036  1.88283E-037  8.74925E-038
  5.68753E-038  3.39621E-038  1.77977E-038  8.05956E-039  3.20740E-039  1.12173E-039
  3.44760E-040  9.31191E-041  0.00000E+000  0.00000E+000  0.00000E+000  0.00000E+000
  0.00000E+000  0.00000E+000  0.00000E+000  0.00000E+000  0.00000E+000
  1.75639E-036  2.16007E-035  2.33457E-034  2.21715E-033  1.84739E-032  1.35489E-031
  8.73247E-031  4.94600E-030  2.46182E-029  1.07683E-028  4.13924E-028  1.39824E-027
  4.15079E-027  1.08283E-026  2.48241E-026  5.00102E-026  8.85334E-026  1.37721E-025
  1.88234E-025  2.26016E-025  2.38347E-025  2.20651E-025  1.79174E-025  1.27440E-025
  7.92079E-026  4.28550E-026  2.00756E-026  8.10719E-027  2.85798E-027  9.66420E-028
  4.12593E-028  2.61001E-028  1.87683E-028  1.23517E-028  7.03679E-029  3.45823E-029
  1.47404E-029  5.47631E-030  1.77918E-030  5.06454E-031  1.26451E-031  2.76957E-032
  5.32157E-033  8.92457E-034  1.30425E-034  1.71376E-035  2.79575E-036  1.11605E-036
  7.05261E-037  4.21119E-037  2.19520E-037  1.00183E-037  3.98689E-038  1.39434E-038
  4.28546E-039  1.15750E-039  2.74749E-040  0.00000E+000  0.00000E+000  0.00000E+000
  0.00000E+000  0.00000E+000  0.00000E+000  0.00000E+000  0.00000E+000
  2.99768E-035  3.68534E-034  3.98354E-033  3.77644E-032  3.15165E-031  2.31139E-030
  1.48967E-029  8.43700E-029  4.19924E-028  1.83670E-027  7.05979E-027  2.38468E-026
  7.07866E-026  1.84653E-025  4.23292E-025  8.52706E-025  1.50946E-024  2.34797E-024
  3.20902E-024  3.85307E-024  4.06336E-024  3.76201E-024  3.05549E-024  2.17416E-024
  1.35232E-024  7.32599E-025  3.43854E-025  1.39158E-025  4.89925E-026  1.62467E-026
  6.56158E-027  3.95275E-027  2.80385E-027  1.84550E-027  1.05382E-027  5.18897E-028
  2.21462E-028  8.23445E-029  2.67667E-029  7.62227E-030  1.90358E-030  4.17068E-031
  8.01027E-032  1.34665E-032  1.96984E-033  2.55921E-034  3.76195E-035  1.26820E-035
  7.69323E-036  4.58775E-036  2.39496E-036  1.09064E-036  4.35520E-037  1.52315E-037
  4.68136E-038  1.26443E-038  3.00130E-039  6.26064E-040  1.14768E-040  0.00000E+000
  0.00000E+000  0.00000E+000  0.00000E+000  0.00000E+000  0.00000E+000
  4.49249E-034  5.51592E-033  5.96131E-032  5.66139E-031  4.72467E-030  3.46492E-029
  2.23303E-028  1.26465E-027  6.29406E-027  2.75279E-026  1.05803E-025  3.57360E-025
  1.06071E-024  2.76675E-024  6.34195E-024  1.27747E-023  2.26121E-023  3.51708E-023
  4.80661E-023  5.77108E-023  6.08607E-023  5.63510E-023  4.57763E-023  3.25848E-023
  2.02818E-023  1.10006E-023  5.17289E-024  2.09809E-024  7.38299E-025  2.40885E-025
  9.23345E-026  5.27736E-026  3.68193E-026  2.42217E-026  1.38629E-026  6.83988E-027
  2.92326E-027  1.08790E-027  3.53830E-028  1.00798E-028  2.51814E-029  5.51880E-030
  1.06053E-030  1.78299E-031  2.61523E-032  3.37355E-033  4.57335E-034  1.28929E-034
  7.39123E-035  4.39416E-035  2.29794E-035  1.04781E-035  4.18915E-036  1.46222E-036
  4.49407E-037  1.21384E-037  2.88123E-038  6.01017E-039  1.10177E-039  1.77495E-040
  0.00000E+000  0.00000E+000  0.00000E+000  0.00000E+000  0.00000E+000
  5.90672E-033  7.26560E-032  7.85266E-031  7.45768E-030  6.22376E-029  4.56415E-028
  2.94130E-027  1.66569E-026  8.28944E-026  3.62524E-025  1.39325E-024  4.70547E-024
  1.39656E-023  3.64245E-023  8.34848E-023  1.68150E-022  2.97611E-022  4.62864E-022
  6.32527E-022  7.59406E-022  8.00840E-022  7.41532E-022  6.02470E-022  4.28999E-022
  2.67194E-022  1.45086E-022  6.83475E-023  2.77832E-023  9.77843E-024  3.14815E-024
  1.14965E-024  6.21439E-025  4.25052E-025  2.79248E-025  1.60185E-025  7.92023E-026
  3.38998E-026  1.26280E-026  4.10972E-027  1.17125E-027  2.92696E-028  6.41699E-029
  1.23372E-029  2.07624E-030  3.04682E-031  3.91647E-032  5.00174E-033  1.17846E-033
  6.25557E-034  3.69614E-034  1.93579E-034  8.83625E-035  3.52944E-035  1.23785E-035
  3.81065E-036  1.03175E-036  2.45799E-037  5.07047E-038  9.29503E-039  1.49743E-039
  2.12000E-040  0.00000E+000  0.00000E+000  0.00000E+000  0.00000E+000
  6.83475E-032  8.40856E-031  9.08909E-030  8.63220E-029  7.20382E-028  5.28272E-027
  3.40421E-026  1.92772E-025  9.59279E-025  4.19490E-024  1.61204E-023  5.44388E-023
  1.61555E-022  4.21320E-022  9.65561E-022  1.94456E-021  3.44135E-021  5.35166E-021
  7.31262E-021  8.77881E-021  9.25741E-021  8.57198E-021  6.96530E-021  4.96124E-021
  3.09185E-021  1.68065E-021  7.93081E-022  3.23109E-022  1.13802E-022  3.62465E-023
  1.26627E-023  6.45731E-024  4.31442E-024  2.82790E-024  1.62573E-024  8.05615E-025
  3.45361E-025  1.28784E-025  4.19405E-026  1.19583E-026  2.98942E-027  6.55609E-028
  1.26108E-028  2.12416E-029  3.12192E-030  4.00655E-031  4.89265E-032  9.71596E-033
  4.66994E-033  2.73075E-033  1.43281E-033  6.54822E-034  2.61721E-034  9.17706E-035
  2.82819E-035  7.66149E-036  1.82678E-036  3.83735E-037  7.11289E-038  1.16668E-038
  1.57178E-039  1.95557E-040  0.00000E+000  0.00000E+000  0.00000E+000
  6.94723E-031  8.54981E-030  9.24285E-029  8.77888E-028  7.32636E-027  5.37248E-026
  3.46189E-025  1.96025E-024  9.75388E-024  4.26495E-023  1.63879E-022  5.53361E-022
  1.64199E-021  4.28162E-021  9.81119E-021  1.97564E-020  3.49590E-020  5.43581E-020
  7.42675E-020  8.91494E-020  9.40034E-020  8.70425E-020  7.07340E-020  5.03954E-020
  3.14234E-020  1.70979E-020  8.08147E-021  3.29979E-021  1.16356E-021  3.67467E-022
  1.23343E-022  5.92352E-023  3.85118E-023  2.51548E-023  1.44913E-023  7.19770E-024
  3.09081E-024  1.15385E-024  3.76049E-025  1.07276E-025  2.68275E-026  5.88555E-027
  1.13261E-027  1.90935E-028  2.81035E-029  3.60606E-030  4.27105E-031  7.25393E-032
  3.08441E-032  1.77385E-032  9.31249E-033  4.26227E-033  1.70501E-033  5.98364E-034
  1.84447E-034  5.00152E-035  1.19380E-035  2.51201E-036  4.66967E-037  7.69716E-038
  1.13240E-038  1.27415E-039  1.39315E-040  0.00000E+000  0.00000E+000
  6.20277E-030  7.63632E-029  8.25741E-028  7.84396E-027  6.54649E-026  4.80059E-025
  3.09325E-024  1.75139E-023  8.71383E-023  3.80978E-022  1.46372E-021  4.94183E-021
  1.46619E-020  3.82266E-020  8.75819E-020  1.76333E-019  3.11975E-019  4.85020E-019
  6.62570E-019  7.95237E-019  8.38455E-019  7.76336E-019  6.30914E-019  4.49600E-019
  2.80479E-019  1.52752E-019  7.23119E-020  2.95908E-020  1.04499E-020  3.27870E-021
  1.06206E-021  4.79929E-022  3.02376E-022  1.96541E-022  1.13443E-022  5.64819E-023
  2.42981E-023  9.08201E-024  2.96231E-024  8.45531E-025  2.11538E-025  4.64249E-026
  8.93787E-027  1.50788E-027  2.22256E-028  2.85382E-029  3.31141E-030  4.91539E-031
  1.80625E-031  1.01308E-031  5.32032E-032  2.43861E-032  9.76348E-033  3.42771E-033
  1.05750E-033  2.87063E-034  6.86093E-035  1.44686E-035  2.69965E-036  4.47860E-037
  6.66284E-038  9.01883E-039  1.13569E-039  7.66496E-041  0.00000E+000
  4.86252E-029  5.99024E-028  6.48007E-027  6.15704E-026  5.13918E-025  3.76871E-024
  2.42829E-023  1.37480E-022  6.83949E-022  2.98994E-021  1.14858E-020  3.87728E-020
  1.15016E-019  2.99821E-019  6.86808E-019  1.38254E-018  2.44559E-018  3.80142E-018
  5.19210E-018  6.23074E-018  6.56852E-018  6.08142E-018  4.94234E-018  3.52260E-018
  2.19849E-018  1.19834E-018  5.68121E-019  2.32980E-019  8.24220E-020  2.57350E-020
  8.07973E-021  3.43571E-021  2.08875E-021  1.34884E-021  7.79871E-022  3.89265E-022
  1.67783E-022  6.27963E-023  2.05008E-023  5.85519E-024  1.46554E-024  3.21757E-025
  6.19727E-026  1.04625E-026  1.54416E-027  1.98515E-028  2.27320E-029  3.01983E-030
  9.41272E-031  5.08910E-031  2.67060E-031  1.22606E-031  4.91377E-032  1.72634E-032
  5.32984E-033  1.44833E-033  3.46903E-034  7.33499E-035  1.37524E-035  2.30069E-036
  3.47275E-037  4.81602E-038  6.29600E-039  7.98028E-040  0.00000E+000
  3.34595E-028  4.12599E-027  4.46619E-026  4.24516E-025  3.54408E-024  2.59919E-023
  1.67474E-022  9.48114E-022  4.71630E-021  2.06150E-020  7.91801E-020  2.67243E-019
  7.92609E-019  2.06574E-018  4.73109E-018  9.52163E-018  1.68393E-017  2.61694E-017
  3.57356E-017  4.28760E-017  4.51930E-017  4.18370E-017  3.39999E-017  2.42362E-017
  1.51317E-017  8.25441E-018  3.91875E-018  1.61040E-018  5.70838E-019  1.77625E-019
  5.42766E-020  2.17389E-020  1.26978E-020  8.13099E-021  4.70779E-021  2.35597E-021
  1.01759E-021  3.81402E-022  1.24638E-022  3.56220E-023  8.92063E-024  1.95934E-024
  3.77548E-025  6.37815E-026  9.42485E-027  1.21346E-027  1.37842E-028  1.67777E-029
  4.38261E-030  2.24990E-030  1.17785E-030  5.41666E-031  2.17343E-031  7.64245E-032
  2.36174E-032  6.42611E-033  1.54266E-033  3.27564E-034  6.17809E-035  1.04493E-035
  1.60704E-036  2.29720E-037  3.13893E-038  4.20359E-039  5.56085E-040
  2.02003E-027  2.49450E-026  2.70275E-025  2.57053E-024  2.14675E-023  1.57468E-022
  1.01466E-021  5.74405E-021  2.85704E-020  1.24864E-019  4.79509E-019  1.61809E-018
  4.79803E-018  1.25021E-017  2.86261E-017  5.75978E-017  1.01838E-016  1.58223E-016
  2.16009E-016  2.59110E-016  2.73057E-016  2.52742E-016  2.05384E-016  1.46416E-016
  9.14438E-017  4.99186E-017  2.37297E-017  9.77142E-018  3.47102E-018  1.07766E-018
  3.21753E-019  1.21602E-019  6.79524E-020  4.30527E-020  2.49533E-020  1.25212E-020
  5.42012E-021  2.03471E-021  6.65644E-022  1.90390E-022  4.77054E-023  1.04829E-023
  2.02089E-024  3.41616E-025  5.05364E-026  6.51721E-027  7.37032E-028  8.39628E-029
  1.83152E-029  8.76316E-030  4.56462E-030  2.10281E-030  8.44900E-031  2.97402E-031
  9.20139E-032  2.50794E-032  6.03665E-033  1.28810E-033  2.45153E-034  4.20352E-035
  6.62068E-036  9.82041E-037  1.41108E-037  2.00040E-038  2.78853E-039
  1.06939E-026  1.32315E-025  1.43560E-024  1.36662E-023  1.14196E-022  8.37899E-022
  5.39979E-021  3.05687E-020  1.52034E-019  6.64355E-019  2.55081E-018  8.60577E-018
  2.55120E-017  6.64583E-017  1.52128E-016  3.06006E-016  5.40889E-016  8.40119E-016
  1.14661E-015  1.37503E-015  1.44869E-015  1.34065E-015  1.08933E-015  7.76598E-016
  4.85157E-016  2.65018E-016  1.26136E-016  5.20423E-017  1.85277E-017  5.74530E-018
  1.68210E-018  6.01422E-019  3.20224E-019  2.00236E-019  1.16124E-019  5.84305E-020
  2.53531E-020  9.53381E-021  3.12267E-021  8.93919E-022  2.24128E-022  4.92755E-023
  9.50391E-024  1.60755E-024  2.38058E-025  3.07508E-026  3.47060E-027  3.76747E-028
  6.90066E-029  3.01095E-029  1.55456E-029  7.17335E-030  2.88675E-030  1.01741E-030
  3.15238E-031  8.61096E-032  2.08017E-032  4.46590E-033  8.59192E-034  1.50202E-034
  2.43584E-035  3.77466E-036  5.72905E-037  8.59052E-038  1.25492E-038
  4.96183E-026  6.15413E-025  6.68989E-024  6.37698E-023  5.33329E-022  3.91525E-021
  2.52381E-020  1.42886E-019  7.10616E-019  3.10482E-018  1.19187E-017  4.02010E-017
  1.19144E-016  3.10276E-016  7.10022E-016  1.42774E-015  2.52279E-015  3.91712E-015
  5.34440E-015  6.40703E-015  6.74833E-015  6.24359E-015  5.07242E-015  3.61620E-015
  2.25963E-015  1.23507E-015  5.88522E-016  2.43278E-016  8.68091E-017  2.69080E-017
  7.75050E-018  2.62998E-018  1.32931E-018  8.18045E-019  4.74419E-019  2.39392E-019
  1.04136E-019  3.92323E-020  1.28669E-020  3.68689E-021  9.25053E-022  2.03491E-022
  3.92682E-023  6.64611E-024  9.85166E-025  1.27463E-025  1.43797E-026  1.50888E-027
  2.35287E-028  9.14276E-029  4.65320E-029  2.15033E-029  8.66919E-030  3.06004E-030
  9.49869E-031  2.60190E-031  6.31495E-032  1.36670E-032  2.66618E-033  4.77161E-034
  8.03276E-035  1.30801E-035  2.10146E-036  3.32153E-037  5.05141E-038
  2.01807E-025  2.50869E-024  2.73355E-023  2.61053E-022  2.18608E-021  1.60614E-020
  1.03581E-019  5.86542E-019  2.91710E-018  1.27440E-017  4.89119E-017  1.64934E-016
  4.88667E-016  1.27216E-015  2.91012E-015  5.84958E-015  1.03321E-014  1.60365E-014
  2.18715E-014  2.62108E-014  2.75981E-014  2.55271E-014  2.07351E-014  1.47818E-014
  9.23848E-015  5.05242E-015  2.41020E-015  9.98145E-016  3.57002E-016  1.10689E-016
  3.14567E-017  1.01674E-017  4.86270E-018  2.93580E-018  1.70145E-018  8.61037E-019
  3.75568E-019  1.41778E-019  4.65659E-020  1.33570E-020  3.35397E-021  7.38262E-022
  1.42543E-022  2.41402E-023  3.58166E-024  4.64126E-025  5.23915E-026  5.37232E-027
  7.27503E-028  2.45971E-028  1.22459E-028  5.66437E-029  2.28843E-029  8.09271E-030
  2.51787E-030  6.92183E-031  1.69021E-031  3.69672E-032  7.34272E-033  1.35320E-033
  2.37862E-034  4.09329E-035  6.95695E-036  1.15283E-036  1.81284E-037
  7.21131E-025  8.96427E-024  9.78928E-023  9.37021E-022  7.86077E-021  5.78244E-020
  3.73189E-019  2.11406E-018  1.05154E-017  4.59366E-017  1.76275E-016  5.94249E-016
  1.76007E-015  4.58035E-015  1.04735E-014  2.10438E-014  3.71538E-014  5.76416E-014
  7.85821E-014  9.41356E-014  9.90830E-014  9.16209E-014  7.44071E-014  5.30419E-014
  3.31569E-014  1.81431E-014  8.66434E-015  3.59467E-015  1.28874E-015  3.99895E-016
  1.12410E-016  3.47426E-017  1.56805E-017  9.25583E-018  5.35629E-018  2.71858E-018
  1.18923E-018  4.49918E-019  1.48007E-019  4.25036E-020  1.06821E-020  2.35294E-021
  4.54580E-022  7.70335E-023  1.14395E-023  1.48458E-024  1.67787E-025  1.69489E-026
  2.03993E-027  5.88131E-028  2.83439E-028  1.31130E-028  5.31040E-029  1.88226E-029
  5.87331E-030  1.62214E-030  3.99258E-031  8.85268E-032  1.79929E-032  3.43696E-033
  6.34822E-034  1.15590E-034  2.07404E-035  3.57974E-036  5.78349E-037
  2.28332E-024  2.81434E-023  3.07300E-022  2.94768E-021  2.47832E-020  1.82619E-019
  1.17993E-018  6.68857E-018  3.32793E-017  1.45388E-016  5.57830E-016  1.88005E-015
  5.56650E-015  1.44803E-014  3.30963E-014  6.64677E-014  1.17297E-013  1.81894E-013
  2.47862E-013  2.96797E-013  3.12281E-013  2.88679E-013  2.34400E-013  1.67092E-013
  1.04473E-013  5.71996E-014  2.73460E-014  1.13658E-014  4.08455E-015  1.26898E-015
  3.53571E-016  1.04907E-016  4.45895E-017  2.56375E-017  1.48004E-017  7.53436E-018
  3.30605E-018  1.25373E-018  4.13142E-019  1.18794E-019  2.98845E-020  6.58771E-021
  1.27356E-021  2.15962E-022  3.20984E-023  4.17149E-024  4.72205E-025  4.72588E-026
  5.17647E-027  1.25457E-027  5.77310E-028  2.66800E-028  1.08342E-028  3.85106E-029
  1.20620E-029  3.35210E-030  8.33441E-031  1.88095E-031  3.93500E-032  7.84515E-033
  1.52984E-033  2.94749E-034  5.55162E-035  9.91253E-036  1.63615E-036
  6.56039E-024  7.82958E-023  8.47576E-022  8.12830E-021  6.84782E-020  5.05659E-019
  3.27242E-018  1.85694E-017  9.24454E-017  4.03954E-016  1.54984E-015  5.22230E-015
  1.54571E-014  4.01922E-014  9.18213E-014  1.84316E-013  3.25104E-013  5.03899E-013
  6.86337E-013  8.21505E-013  8.64070E-013  7.98570E-013  6.48344E-013  4.62202E-013
  2.89081E-013  1.58380E-013  7.58077E-014  3.15659E-014  1.13716E-014  3.53830E-015
  9.78871E-016  2.79872E-016  1.11853E-016  6.23947E-017  3.58953E-017  1.83285E-017
  8.06898E-018  3.06772E-018  1.01279E-018  2.91616E-019  7.34378E-020  1.62022E-020
  3.13454E-021  5.31908E-022  7.91256E-023  1.02970E-023  1.16765E-024  1.16241E-025
  1.18432E-026  2.39757E-027  1.03563E-027  4.77218E-028  1.94408E-028  6.93503E-029
  2.18265E-029  6.11218E-030  1.54072E-030  3.55695E-031  7.70608E-032  1.61368E-032
  3.33093E-033  6.77014E-034  1.32657E-034  2.44053E-035  4.09616E-036
  1.80425E-023  1.97679E-022  2.07170E-021  1.96942E-020  1.65857E-019  1.22705E-018
  7.95686E-018  4.52190E-017  2.25328E-016  9.85062E-016  3.77982E-015  1.27347E-014
  3.76813E-014  9.79412E-014  2.23648E-013  4.48714E-013  7.91071E-013  1.22555E-012
  1.66857E-012  1.99648E-012  2.09940E-012  1.94002E-012  1.57513E-012  1.12318E-012
  7.02854E-013  3.85414E-013  1.84728E-013  7.70714E-014  2.78349E-014  8.67603E-015
  2.38632E-015  6.59664E-016  2.47609E-016  1.33438E-016  7.64120E-017  3.91382E-017
  1.72909E-017  6.59160E-018  2.18047E-018  6.28756E-019  1.58519E-019  3.50053E-020
  6.77758E-021  1.15097E-021  1.71368E-022  2.23302E-023  2.53682E-024  2.51867E-025
  2.43165E-026  4.12243E-027  1.63875E-027  7.51062E-028  3.07119E-028  1.10046E-028
  3.48485E-029  9.85867E-030  2.52805E-030  6.00428E-031  1.35749E-031  3.00112E-032
  6.54642E-033  1.39647E-033  2.83301E-034  5.32914E-035  9.06048E-036
  5.15944E-023  4.77813E-022  4.59611E-021  4.22903E-020  3.52984E-019  2.61013E-018
  1.69552E-017  9.65366E-017  4.81707E-016  2.10760E-015  8.09011E-015  2.72574E-014
  8.06375E-014  2.09521E-013  4.78238E-013  9.59077E-013  1.69009E-012  2.61732E-012
  3.56232E-012  4.26156E-012  4.48099E-012  4.14131E-012  3.36351E-012  2.39984E-012
  1.50308E-012  8.25256E-013  3.96218E-013  1.65678E-013  5.99952E-014  1.87356E-014
  5.12791E-015  1.37428E-015  4.83948E-016  2.50799E-016  1.42782E-016  7.33719E-017
  3.25370E-017  1.24392E-017  4.12332E-018  1.19081E-018  3.00580E-019  6.64411E-020
  1.28751E-020  2.18826E-021  3.26116E-022  4.25499E-023  4.84265E-024  4.80280E-025
  4.45914E-026  6.40522E-027  2.29666E-027  1.04372E-027  4.28663E-028  1.54424E-028
  4.92762E-029  1.41200E-029  3.70036E-030  9.09589E-031  2.15844E-031  5.04609E-032
  1.16306E-032  2.58486E-033  5.37861E-034  1.02950E-034  1.76849E-035
  1.62197E-022  1.20097E-021  9.76342E-021  8.24377E-020  6.65863E-019  4.87893E-018
  3.16715E-017  1.80615E-016  9.02807E-016  3.95501E-015  1.51924E-014  5.12017E-014
  1.51472E-013  3.93491E-013  8.97882E-013  1.80005E-012  3.17112E-012  4.90986E-012
  6.68209E-012  7.99444E-012  8.40869E-012  7.77562E-012  6.32059E-012  4.51493E-012
  2.83208E-012  1.55785E-012  7.49655E-013  3.14311E-013  1.14150E-013  3.57178E-014
  9.73245E-015  2.53343E-015  8.35710E-016  4.14338E-016  2.34228E-016  1.20791E-016
  5.37817E-017  2.06225E-017  6.85029E-018  1.98141E-018  5.00750E-019  1.10802E-019
  2.14917E-020  3.65618E-021  5.45445E-022  7.12610E-023  8.12408E-024  8.05490E-025
  7.27741E-026  9.07447E-027  2.89768E-027  1.30033E-027  5.35885E-028  1.93987E-028
  6.24021E-029  1.81498E-029  4.88125E-030  1.24835E-030  3.11958E-031  7.70164E-032
  1.85907E-032  4.27662E-033  9.10338E-034  1.75651E-034  3.03942E-035
  5.41336E-022  3.31814E-021  2.15690E-020  1.53901E-019  1.14044E-018  8.08454E-018
  5.19926E-017  2.96246E-016  1.48294E-015  6.50694E-015  2.50246E-014  8.43959E-014
  2.49746E-013  6.48824E-013  1.48042E-012  2.96767E-012  5.22806E-012  8.09573E-012
  1.10217E-011  1.31945E-011  1.38911E-011  1.28619E-011  1.04727E-011  7.49644E-012
  4.71396E-012  2.60044E-012  1.25534E-012  5.28121E-013  1.92439E-013  6.03370E-014
  1.63683E-014  4.14196E-015  1.27664E-015  6.01802E-016  3.37407E-016  1.74714E-016
  7.81335E-017  3.00519E-017  1.00030E-017  2.89762E-018  7.33184E-019  1.62411E-019
  3.15359E-020  5.37093E-021  8.02253E-022  1.04963E-022  1.19867E-023  1.19016E-024
  1.06683E-025  1.24257E-026  3.61406E-027  1.56816E-027  6.36595E-028  2.28672E-028
  7.36149E-029  2.16694E-029  5.98025E-030  1.59130E-030  4.16920E-031  1.07760E-031
  2.69363E-032  6.33522E-033  1.36872E-033  2.66963E-034  4.59545E-035
  1.76423E-021  9.73099E-021  5.23710E-020  2.98820E-019  1.87105E-018  1.21659E-017
  7.56778E-017  4.27105E-016  2.13583E-015  9.38434E-015  3.61472E-014  1.22053E-013
  3.61465E-013  9.39527E-013  2.14449E-012  4.30049E-012  7.57986E-012  1.17462E-011
  1.60087E-011  1.91929E-011  2.02454E-011  1.87913E-011  1.53461E-011  1.10231E-011
  6.95892E-012  3.85531E-012  1.86945E-012  7.89974E-013  2.88988E-013  9.07990E-014
  2.45156E-014  6.02920E-015  1.72902E-015  7.68705E-016  4.26950E-016  2.22207E-016
  9.98612E-017  3.85274E-017  1.28485E-017  3.72693E-018  9.44132E-019  2.09390E-019
  4.07126E-020  6.94452E-021  1.03919E-021  1.36299E-022  1.56543E-023  1.59212E-024
  1.59510E-025  2.41989E-026  7.23469E-027  2.67136E-027  9.43983E-028  3.09322E-028
  9.47811E-029  2.74918E-029  7.65892E-030  2.08129E-030  5.56527E-031  1.45698E-031
  3.66007E-032  8.60205E-033  1.85161E-033  3.59956E-034  6.24035E-035
  5.27352E-021  2.78642E-020  1.34948E-019  6.37598E-019  3.19294E-018  1.75416E-017
  1.00066E-016  5.46145E-016  2.70479E-015  1.18714E-014  4.57899E-014  1.54875E-013
  4.59333E-013  1.19532E-012  2.73126E-012  5.48334E-012  9.67780E-012  1.50233E-011
  2.05206E-011  2.46714E-011  2.61150E-011  2.43404E-011  1.99743E-011  1.44260E-011
  9.16138E-012  5.10710E-012  2.49184E-012  1.05909E-012  3.89284E-013  1.22585E-013
  3.29237E-014  7.86109E-015  2.08413E-015  8.64046E-016  4.74822E-016  2.48810E-016
  1.12453E-016  4.35200E-017  1.45375E-017  4.22174E-018  1.07077E-018  2.37845E-019
  4.63421E-020  7.92812E-021  1.19232E-021  1.58462E-022  1.91872E-023  2.43597E-024
  4.49738E-025  1.28280E-025  4.06323E-026  1.19867E-026  3.23989E-027  8.35147E-028
  2.16131E-028  5.75364E-029  1.54828E-029  4.07523E-030  1.02714E-030  2.46816E-031
  5.64277E-032  1.21840E-032  2.45752E-033  4.60109E-034  7.70985E-035
  1.40297E-020  7.31823E-020  3.39497E-019  1.44346E-018  5.98662E-018  2.63099E-017
  1.26819E-016  6.34701E-016  3.03967E-015  1.32131E-014  5.09178E-014  1.72509E-013
  5.12757E-013  1.33724E-012  3.06211E-012  6.16184E-012  1.09046E-011  1.69829E-011
  2.32894E-011  2.81348E-011  2.99504E-011  2.80989E-011  2.32293E-011  1.69123E-011
  1.08316E-011  6.09010E-012  2.99603E-012  1.28280E-012  4.74221E-013  1.49702E-013
  3.99783E-014  9.25632E-015  2.25024E-015  8.55697E-016  4.64452E-016  2.45740E-016
  1.11845E-016  4.34233E-017  1.45259E-017  4.22308E-018  1.07293E-018  2.39022E-019
  4.68098E-020  8.09168E-021  1.25256E-021  1.84886E-022  3.21037E-023  8.55185E-024
  3.03262E-024  1.07138E-024  3.35868E-025  9.15110E-026  2.20298E-026  4.92831E-027
  1.11489E-027  2.72614E-028  7.04279E-029  1.77658E-029  4.12770E-030  8.65256E-031
  1.64458E-031  2.87745E-032  4.71041E-033  7.30410E-034  1.08231E-034
  3.28462E-020  1.71079E-019  7.83427E-019  3.19034E-018  1.19067E-017  4.33452E-017
  1.67192E-016  7.07268E-016  3.10678E-015  1.30629E-014  4.98760E-014  1.68928E-013
  5.03401E-013  1.31729E-012  3.02764E-012  6.11745E-012  1.08768E-011  1.70326E-011
  2.35086E-011  2.86138E-011  3.07235E-011  2.91028E-011  2.43123E-011  1.78974E-011
  1.15923E-011  6.59007E-012  3.27543E-012  1.41494E-012  5.26576E-013  1.66709E-013
  4.42698E-014  9.93808E-015  2.19752E-015  7.48546E-016  4.00036E-016  2.14708E-016
  9.86311E-017  3.84388E-017  1.28802E-017  3.75240E-018  9.57462E-019  2.15240E-019
  4.30330E-020  7.88078E-021  1.47080E-021  3.60789E-022  1.32993E-022  5.77315E-023
  2.36888E-023  8.52042E-024  2.63787E-024  7.03493E-025  1.64399E-025  3.52886E-026
  7.60237E-027  1.78779E-027  4.52539E-028  1.12572E-028  2.55653E-029  5.13642E-030
  9.09031E-031  1.42828E-031  2.01874E-032  2.61443E-033  3.15258E-034
  6.74444E-020  3.51969E-019  1.60927E-018  6.46834E-018  2.31186E-017  7.57284E-017
  2.42010E-016  8.19745E-016  3.04622E-015  1.17585E-014  4.34685E-014  1.46041E-013
  4.35705E-013  1.14521E-012  2.64725E-012  5.38407E-012  9.64447E-012  1.52320E-011
  2.12285E-011  2.61229E-011  2.83906E-011  2.72467E-011  2.30765E-011  1.72271E-011
  1.13129E-011  6.51570E-012  3.27682E-012  1.42967E-012  5.35985E-013  1.70266E-013
  4.50001E-014  9.81615E-015  1.96604E-015  5.81354E-016  3.03988E-016  1.66729E-016
  7.76313E-017  3.04361E-017  1.02419E-017  3.00586E-018  7.79720E-019  1.82302E-019
  4.04867E-020  9.93195E-021  3.41075E-021  1.62521E-021  8.36466E-022  3.97339E-022
  1.65197E-022  5.91811E-023  1.81977E-023  4.81798E-024  1.11571E-024  2.36083E-025
  4.97580E-026  1.14282E-026  2.84866E-027  7.04078E-028  1.59528E-028  3.20017E-029
  5.64478E-030  8.81366E-031  1.23362E-031  1.57025E-032  1.84347E-033
  1.21400E-019  6.35133E-019  2.90950E-018  1.16753E-017  4.11812E-017  1.29159E-016
  3.71345E-016  1.04237E-015  3.10503E-015  1.01591E-014  3.45540E-014  1.12655E-013
  3.34220E-013  8.82013E-013  2.05484E-012  4.21975E-012  7.64249E-012  1.22196E-011
  1.72632E-011  2.15596E-011  2.38027E-011  2.32198E-011  1.99929E-011  1.51682E-011
  1.01148E-011  5.90795E-012  3.00795E-012  1.32577E-012  5.00795E-013  1.59713E-013
  4.20845E-014  8.96582E-015  1.63335E-015  4.04698E-016  2.04635E-016  1.16045E-016
  5.52226E-017  2.19379E-017  7.49761E-018  2.26904E-018  6.31481E-019  1.75250E-019
  5.76349E-020  2.64397E-020  1.53695E-020  9.17948E-021  5.01803E-021  2.40675E-021
  9.98044E-022  3.55928E-022  1.09013E-022  2.87693E-023  6.63728E-024  1.39424E-024
  2.89671E-025  6.52878E-026  1.60497E-026  3.94781E-027  8.96430E-028  1.81133E-028
  3.23411E-029  5.14033E-030  7.37061E-031  9.66776E-032  1.17289E-032
  1.91633E-019  1.00475E-018  4.61414E-018  1.85501E-017  6.53161E-017  2.02128E-016
  5.56250E-016  1.40419E-015  3.46701E-015  9.11177E-015  2.63740E-014  7.94724E-014
  2.29807E-013  6.05739E-013  1.42356E-012  2.96128E-012  5.44445E-012  8.84977E-012
  1.27243E-011  1.61856E-011  1.82071E-011  1.80947E-011  1.58627E-011  1.22399E-011
  8.28902E-012  4.90811E-012  2.52821E-012  1.12498E-012  4.28018E-013  1.37097E-013
  3.60976E-014  7.56513E-015  1.27195E-015  2.56754E-016  1.23331E-016  7.37414E-017
  3.65137E-017  1.50405E-017  5.44326E-018  1.85021E-018  6.57166E-019  2.85470E-019
  1.64479E-019  1.11954E-019  7.65101E-020  4.78830E-020  2.64080E-020  1.26425E-020
  5.22142E-021  1.85530E-021  5.66791E-022  1.49337E-022  3.43895E-023  7.18964E-024
  1.47705E-024  3.27533E-025  7.95272E-026  1.94983E-026  4.44873E-027  9.09163E-028
  1.65264E-028  2.69345E-029  3.98792E-030  5.43077E-031  6.84671E-032
  2.65423E-019  1.39397E-018  6.41542E-018  2.58553E-017  9.12022E-017  2.81709E-016
  7.64724E-016  1.84673E-015  4.09708E-015  8.92563E-015  2.08299E-014  5.38157E-014
  1.45009E-013  3.75272E-013  8.86661E-013  1.87204E-012  3.50671E-012  5.81685E-012
  8.54021E-012  1.10924E-011  1.27338E-011  1.29011E-011  1.15128E-011  9.02706E-012
  6.20009E-012  3.71593E-012  1.93360E-012  8.67517E-013  3.32196E-013  1.06889E-013
  2.81837E-014  5.85482E-015  9.29066E-016  1.52630E-016  6.88125E-017  4.49327E-017
  2.41198E-017  1.09940E-017  4.72028E-018  2.15782E-018  1.18669E-018  8.12403E-019
  6.29455E-019  4.86985E-019  3.47154E-019  2.19382E-019  1.20862E-019  5.76355E-020
  2.37117E-020  8.40135E-021  2.56242E-021  6.74673E-022  1.55246E-022  3.23505E-023
  6.58557E-024  1.43984E-024  3.45910E-025  8.47048E-026  1.94752E-026  4.04148E-027
  7.51582E-028  1.26242E-028  1.93789E-029  2.74301E-030  3.58686E-031
  3.22719E-019  1.69697E-018  7.82309E-018  3.15971E-017  1.11729E-016  3.45710E-016
  9.36542E-016  2.22993E-015  4.72761E-015  9.23767E-015  1.78655E-014  3.74570E-014
  8.76489E-014  2.14081E-013  5.01549E-013  1.07252E-012  2.05054E-012  3.47945E-012
  5.22585E-012  6.93658E-012  8.12496E-012  8.38301E-012  7.60238E-012  6.04472E-012
  4.20128E-012  2.54308E-012  1.33419E-012  6.02622E-013  2.32038E-013  7.49994E-014
  1.98360E-014  4.11109E-015  6.31519E-016  8.93577E-017  3.96708E-017  2.99042E-017
  1.87426E-017  1.05732E-017  6.14926E-018  4.08294E-018  3.18694E-018  2.75257E-018
  2.38626E-018  1.92611E-018  1.38885E-018  8.77408E-019  4.81493E-019  2.28630E-019
  9.37401E-020  3.31416E-020  1.00992E-020  2.65929E-021  6.12011E-022  1.27286E-022
  2.57253E-023  5.55766E-024  1.32377E-024  3.24561E-025  7.54570E-026  1.59706E-026
  3.05326E-027  5.30770E-028  8.46503E-029  1.24421E-029  1.68140E-030
  3.44577E-019  1.81353E-018  8.37097E-018  3.38678E-017  1.20020E-016  3.72270E-016
  1.01016E-015  2.39964E-015  5.01208E-015  9.33963E-015  1.61421E-014  2.80224E-014
  5.37866E-014  1.16305E-013  2.61439E-013  5.60026E-013  1.09030E-012  1.89241E-012
  2.90711E-012  3.93998E-012  4.70111E-012  4.92870E-012  4.53092E-012  3.64374E-012
  2.55638E-012  1.55935E-012  8.23264E-013  3.73816E-013  1.44600E-013  4.69377E-014
  1.24643E-014  2.59011E-015  3.96418E-016  5.71680E-017  3.03019E-017  2.69584E-017
  2.05895E-017  1.49654E-017  1.15735E-017  1.00206E-017  9.48382E-018  9.10863E-018
  8.26018E-018  6.75838E-018  4.87476E-018  3.06678E-018  1.67468E-018  7.91869E-019
  3.23720E-019  1.14271E-019  3.48132E-020  9.17439E-021  2.11375E-021  4.39396E-022
  8.83528E-023  1.89068E-023  4.47565E-024  1.10192E-024  2.60061E-025  5.63973E-026
  1.11325E-026  2.00838E-027  3.32778E-028  5.06445E-029  7.04010E-030
  3.23170E-019  1.70200E-018  7.86350E-018  3.18559E-017  1.13088E-016  3.51545E-016
  9.56234E-016  2.27501E-015  4.73857E-015  8.68658E-015  1.42622E-014  2.19761E-014
  3.48728E-014  6.28834E-014  1.28284E-013  2.68128E-013  5.26624E-013  9.31776E-013
  1.46100E-012  2.01744E-012  2.44617E-012  2.59923E-012  2.41588E-012  1.96021E-012
  1.38514E-012  8.49813E-013  4.50801E-013  2.05530E-013  7.98043E-014  2.60049E-014
  6.93690E-015  1.45338E-015  2.32923E-016  4.72906E-017  3.54709E-017  3.47186E-017
  3.07695E-017  2.71135E-017  2.56235E-017  2.62057E-017  2.75350E-017  2.77728E-017
  2.55889E-017  2.09506E-017  1.50382E-017  9.40410E-018  5.10789E-018  2.40548E-018
  9.80826E-019  3.45843E-019  1.05395E-019  2.78181E-020  6.42314E-021  1.33671E-021
  2.68047E-022  5.69732E-023  1.34410E-023  3.33391E-024  8.01972E-025  1.78943E-025
  3.65817E-026  6.85323E-027  1.17706E-027  1.84661E-028  2.62697E-029
  2.66277E-019  1.40308E-018  6.48704E-018  2.63056E-017  9.35105E-017  2.91210E-016
  7.93905E-016  1.89336E-015  3.94886E-015  7.21289E-015  1.16191E-014  1.68873E-014
  2.35113E-014  3.50119E-014  6.09612E-014  1.18756E-013  2.30616E-013  4.12692E-013
  6.57958E-013  9.23151E-013  1.13466E-012  1.21910E-012  1.14316E-012  9.34036E-013
  6.63652E-013  4.08952E-013  2.17722E-013  9.95796E-014  3.87840E-014  1.26814E-014
  3.40195E-015  7.29121E-016  1.38267E-016  5.35752E-017  5.18328E-017  5.32957E-017
  5.27523E-017  5.40506E-017  5.92133E-017  6.72759E-017  7.46095E-017  7.66687E-017
  7.07043E-017  5.75430E-017  4.09895E-017  2.54518E-017  1.37457E-017  6.44685E-018
  2.62224E-018  9.23844E-019  2.81759E-019  7.45379E-020  1.72681E-020  3.60418E-021
  7.22625E-022  1.53019E-022  3.60840E-023  9.04670E-024  2.22600E-024  5.12525E-025
  1.08614E-025  2.10919E-026  3.73941E-027  6.01560E-028  8.71358E-029
  1.92772E-019  1.01617E-018  4.70082E-018  1.90769E-017  6.78851E-017  2.11709E-016
  5.78248E-016  1.38223E-015  2.88969E-015  5.28330E-015  8.46759E-015  1.20160E-014
  1.55863E-014  2.00165E-014  2.88597E-014  4.94043E-014  9.15914E-014  1.63411E-013
  2.63367E-013  3.74337E-013  4.65438E-013  5.04785E-013  4.76837E-013  3.91834E-013
  2.79637E-013  1.72917E-013  9.23225E-014  4.23321E-014  1.65287E-014  5.42353E-015
  1.47172E-015  3.39244E-016  9.75598E-017  7.10698E-017  7.77724E-017  8.52547E-017
  9.47347E-017  1.11035E-016  1.35488E-016  1.63583E-016  1.85595E-016  1.91054E-016
  1.74937E-016  1.41000E-016  9.94991E-017  6.12908E-017  3.28956E-017  1.53606E-017
  6.23179E-018  2.19386E-018  6.69835E-019  1.77729E-019  4.13608E-020  8.67437E-021
  1.74350E-021  3.68911E-022  8.71974E-023  2.21557E-023  5.58916E-024  1.32904E-024
  2.91511E-025  5.84479E-026  1.06395E-026  1.74563E-027  2.56283E-028
  1.22629E-019  6.46640E-019  2.99272E-018  1.21525E-017  4.32811E-017  1.35131E-016
  3.69649E-016  8.85349E-016  1.85532E-015  3.39992E-015  5.45065E-015  7.67488E-015
  9.63743E-015  1.13059E-014  1.37712E-014  1.97502E-014  3.32219E-014  5.76589E-014
  9.30797E-014  1.33555E-013  1.67709E-013  1.83414E-013  1.74406E-013  1.44045E-013
  1.03199E-013  6.40070E-014  3.42570E-014  1.57405E-014  6.16062E-015  2.03445E-015
  5.72556E-016  1.64587E-016  9.00533E-017  9.53175E-017  1.13653E-016  1.37462E-016
  1.73377E-016  2.27438E-016  2.97694E-016  3.70265E-016  4.22065E-016  4.31384E-016
  3.90541E-016  3.11085E-016  2.17197E-016  1.32609E-016  7.06805E-017  3.28408E-017
  1.32839E-017  4.67219E-018  1.42831E-018  3.80314E-019  8.90012E-020  1.87872E-020
  3.79424E-021  8.04187E-022  1.90893E-022  4.92202E-023  1.27334E-023  3.12201E-024
  7.06064E-025  1.45388E-025  2.70201E-026  4.49888E-027  6.66896E-028
  6.85492E-020  3.61575E-019  1.67406E-018  6.80138E-018  2.42398E-017  7.57511E-017
  2.07474E-016  4.97740E-016  1.04525E-015  1.92018E-015  3.08488E-015  4.33961E-015
  5.38142E-015  6.02509E-015  6.51907E-015  7.76567E-015  1.12032E-014  1.81826E-014
  2.89371E-014  4.16972E-014  5.27978E-014  5.82013E-014  5.57025E-014  4.62373E-014
  3.32533E-014  2.06848E-014  1.10956E-014  5.10867E-015  2.00762E-015  6.76833E-016
  2.15604E-016  1.00832E-016  9.72723E-017  1.23489E-016  1.63104E-016  2.23395E-016
  3.17402E-016  4.51785E-016  6.15406E-016  7.73887E-016  8.78264E-016  8.87761E-016
  7.93285E-016  6.23889E-016  4.30658E-016  2.60418E-016  1.37741E-016  6.36388E-017
  2.56504E-017  9.01013E-018  2.75765E-018  7.37054E-019  1.73567E-019  3.69170E-020
  7.50232E-021  1.59489E-021  3.80375E-022  9.94595E-023  2.63323E-023  6.63147E-024
  1.53820E-024  3.23408E-025  6.10403E-026  1.02704E-026  1.53251E-027
  3.36731E-020  1.77662E-019  8.22844E-019  3.34457E-018  1.19270E-017  3.73021E-017
  1.02273E-016  2.45697E-016  5.16897E-016  9.51729E-016  1.53290E-015  2.16009E-015
  2.67020E-015  2.92850E-015  2.95815E-015  3.02786E-015  3.61358E-015  5.19345E-015
  7.92255E-015  1.13556E-014  1.44634E-014  1.60667E-014  1.54825E-014  1.29220E-014
  9.33228E-015  5.82319E-015  3.13129E-015  1.44643E-015  5.75911E-016  2.09372E-016
  9.38001E-017  8.16301E-017  1.07975E-016  1.55868E-016  2.33738E-016  3.63108E-016
  5.66444E-016  8.49172E-016  1.18033E-015  1.48664E-015  1.67404E-015  1.67230E-015
  1.47515E-015  1.14569E-015  7.81873E-016  4.68150E-016  2.45613E-016  1.12776E-016
  4.52704E-017  1.58740E-017  4.86243E-018  1.30433E-018  3.09080E-019  6.62499E-020
  1.35492E-020  2.88819E-021  6.91119E-022  1.82763E-022  4.93181E-023  1.26904E-023
  3.00159E-024  6.40861E-025  1.22285E-025  2.07221E-026  3.10532E-027
  1.45360E-020  7.67119E-020  3.55405E-019  1.44519E-018  5.15641E-018  1.61380E-017
  4.42865E-017  1.06518E-016  2.24442E-016  4.14083E-016  6.68599E-016  9.44597E-016
  1.16875E-015  1.27283E-015  1.24300E-015  1.15192E-015  1.14591E-015  1.38101E-015
  1.92864E-015  2.69827E-015  3.43845E-015  3.84634E-015  3.73411E-015  3.13621E-015
  2.27606E-015  1.42550E-015  7.69304E-016  3.58761E-016  1.50100E-016  6.92579E-017
  5.55756E-017  7.51824E-017  1.18377E-016  1.95404E-016  3.34481E-016  5.76563E-016
  9.58283E-016  1.48076E-015  2.07781E-015  2.61175E-015  2.91791E-015  2.88433E-015
  2.51543E-015  1.93175E-015  1.30453E-015  7.73796E-016  4.02745E-016  1.83763E-016
  7.34425E-017  2.56963E-017  7.87361E-018  2.11843E-018  5.04765E-019  1.08925E-019
  2.23897E-020  4.77656E-021  1.14335E-021  3.04478E-022  8.33068E-023  2.17782E-023
  5.22386E-024  1.12732E-024  2.16688E-025  3.68877E-026  5.54215E-027
  5.51428E-021  2.91078E-020  1.34896E-019  5.48741E-019  1.95886E-018  6.13448E-018
  1.68480E-017  4.05655E-017  8.55905E-017  1.58189E-016  2.56000E-016  3.62662E-016
  4.49860E-016  4.89662E-016  4.71779E-016  4.14366E-016  3.59705E-016  3.55098E-016
  4.27305E-016  5.63108E-016  7.09145E-016  7.96640E-016  7.79396E-016  6.59395E-016
  4.81401E-016  3.03047E-016  1.64936E-016  7.96765E-017  3.95354E-017  3.03031E-017
  4.13815E-017  7.07689E-017  1.28908E-016  2.44288E-016  4.68083E-016  8.68177E-016
  1.50082E-015  2.35930E-015  3.32522E-015  4.16869E-015  4.62762E-015  4.53648E-015
  3.92038E-015  2.98306E-015  1.99671E-015  1.17475E-015  6.07080E-016  2.75376E-016
  1.09586E-016  3.82499E-017  1.17173E-017  3.15916E-018  7.55853E-019  1.63902E-019
  3.37805E-020  7.19122E-021  1.71506E-021  4.57649E-022  1.26270E-022  3.33588E-023
  8.07686E-024  1.75521E-024  3.38935E-025  5.78555E-026  8.70460E-027
  1.83831E-021  9.70594E-021  4.49938E-020  1.83096E-019  6.53901E-019  2.04899E-018
  5.63161E-018  1.35722E-017  2.86711E-017  5.30731E-017  8.60630E-017  1.22235E-016
  1.52076E-016  1.65906E-016  1.59353E-016  1.36685E-016  1.09424E-016  9.08982E-017
  8.96816E-017  1.05136E-016  1.27422E-016  1.42611E-016  1.40447E-016  1.19800E-016
  8.81297E-017  5.60001E-017  3.13380E-017  1.71847E-017  1.30717E-017  1.79175E-017
  3.31015E-017  6.65618E-017  1.39948E-016  2.99048E-016  6.21614E-016  1.20803E-015
  2.13806E-015  3.39472E-015  4.79555E-015  5.99962E-015  6.62990E-015  6.46078E-015
  5.54625E-015  4.19106E-015  2.78615E-015  1.62863E-015  8.36720E-016  3.77663E-016
  1.49719E-016  5.21342E-017  1.59594E-017  4.30748E-018  1.03317E-018  2.24619E-019
  4.62904E-020  9.80130E-021  2.31950E-021  6.17180E-022  1.70872E-022  4.54156E-023
  1.10587E-023  2.41329E-024  4.67248E-025  7.98724E-026  1.20242E-026
  5.38563E-022  2.84413E-021  1.31882E-020  5.36859E-020  1.91816E-019  6.01382E-019
  1.65403E-018  3.98967E-018  8.43740E-018  1.56404E-017  2.54080E-017  3.61706E-017
  4.51323E-017  4.93944E-017  4.75198E-017  4.04626E-017  3.11637E-017  2.30938E-017
  1.86535E-017  1.82262E-017  2.02314E-017  2.21197E-017  2.18150E-017  1.87639E-017
  1.39595E-017  9.09396E-018  5.62115E-018  4.40460E-018  6.08000E-018  1.20711E-017
  2.67734E-017  6.24808E-017  1.49063E-016  3.47982E-016  7.62478E-016  1.52453E-015
  2.73674E-015  4.37191E-015  6.18523E-015  7.72870E-015  8.51598E-015  8.26636E-015
  7.06430E-015  5.31253E-015  3.51445E-015  2.04461E-015  1.04581E-015  4.70216E-016
  1.85832E-016  6.45716E-017  1.97475E-017  5.33094E-018  1.27991E-018  2.78401E-019
  5.72244E-020  1.20165E-020  2.81164E-021  7.42862E-022  2.05529E-022  5.47658E-023
  1.33746E-023  2.92512E-024  5.67077E-025  9.69909E-026  1.46021E-026
  1.38656E-022  7.32395E-022  3.39700E-021  1.38330E-020  4.94451E-020  1.55102E-019
  4.26866E-019  1.03047E-018  2.18147E-018  4.04891E-018  6.58811E-018  9.39813E-018
  1.17577E-017  1.29103E-017  1.24618E-017  1.06147E-017  8.06292E-018  5.63375E-018
  3.92067E-018  3.09468E-018  2.93233E-018  3.00420E-018  2.92396E-018  2.53262E-018
  1.92853E-018  1.36573E-018  1.14256E-018  1.61006E-018  3.42474E-018  8.36782E-018
  2.16637E-017  5.76916E-017  1.51334E-016  3.74374E-016  8.47278E-016  1.72356E-015
  3.12133E-015  5.00633E-015  7.09125E-015  8.85607E-015  9.74214E-015  9.43417E-015
  8.03938E-015  6.02690E-015  3.97404E-015  2.30447E-015  1.17507E-015  5.26847E-016
  2.07722E-016  7.20498E-017  2.20108E-017  5.93943E-018  1.42576E-018  3.09774E-019
  6.33853E-020  1.31719E-020  3.03870E-021  7.94511E-022  2.18966E-022  5.83413E-023
  1.42617E-023  3.12170E-024  6.05417E-025  1.03547E-025  1.55848E-026
  3.13710E-023  1.65739E-022  7.68931E-022  3.13220E-021  1.12003E-020  3.51513E-020
  9.68021E-020  2.33864E-019  4.95545E-019  9.20828E-019  1.50048E-018  2.14438E-018
  2.68903E-018  2.96145E-018  2.86895E-018  2.45172E-018  1.85896E-018  1.26934E-018
  8.12989E-019  5.36108E-019  4.10244E-019  3.67477E-019  3.41368E-019  2.97311E-019
  2.42938E-019  2.24225E-019  3.30598E-019  7.54738E-019  2.02961E-018  5.82392E-018
  1.72953E-017  5.09555E-017  1.42356E-016  3.64986E-016  8.42396E-016  1.73198E-015
  3.15443E-015  5.07356E-015  7.19403E-015  8.98387E-015  9.87478E-015  9.55006E-015
  8.12454E-015  6.07913E-015  4.00026E-015  2.31479E-015  1.17789E-015  5.27090E-016
  2.07462E-016  7.18592E-017  2.19297E-017  5.91290E-018  1.41806E-018  3.07420E-019
  6.25421E-020  1.28437E-020  2.91563E-021  7.52485E-022  2.06078E-022  5.47990E-023
  1.33906E-023  2.93074E-024  5.68265E-025  9.71571E-026  1.46162E-026
  6.23738E-024  3.29598E-023  1.52953E-022  6.23240E-022  2.22949E-021  7.00044E-021
  1.92897E-020  4.66357E-020  9.89060E-020  1.83987E-019  3.00198E-019  4.29718E-019
  5.39950E-019  5.96186E-019  5.79470E-019  4.97131E-019  3.78038E-019  2.56842E-019
  1.58891E-019  9.39827E-020  5.87132E-020  4.28465E-020  3.58676E-020  3.18921E-020
  3.28018E-020  5.21642E-020  1.28961E-019  3.81831E-019  1.21323E-018  4.01236E-018
  1.32633E-017  4.18289E-017  1.21513E-016  3.18365E-016  7.43697E-016  1.53945E-015
  2.81445E-015  4.53598E-015  6.43780E-015  8.04122E-015  8.83617E-015  8.54017E-015
  7.25891E-015  5.42554E-015  3.56585E-015  2.06076E-015  1.04725E-015  4.68030E-016
  1.83997E-016  6.36635E-017  1.94102E-017  5.22861E-018  1.25225E-018  2.70709E-019
  5.47211E-020  1.10973E-020  2.47581E-021  6.29534E-022  1.71011E-022  4.53227E-023
  1.10605E-023  2.41909E-024  4.68789E-025  8.01038E-026  1.20438E-026
  1.08983E-024  5.76005E-024  2.67365E-023  1.08977E-022  3.89984E-022  1.22509E-021
  3.37765E-021  8.17158E-021  1.73449E-020  3.22977E-020  5.27615E-020  7.56343E-020
  9.52027E-020  1.05346E-019  1.02675E-019  8.83969E-020  6.74932E-020  4.59567E-020
  2.81709E-020  1.58853E-020  8.69584E-021  5.13430E-021  3.70119E-021  3.71023E-021
  6.30498E-021  1.70563E-020  5.57117E-020  1.95852E-019  7.20213E-019  2.66746E-018
  9.48885E-018  3.12234E-017  9.28711E-017  2.46560E-016  5.80339E-016  1.20665E-015
  2.21183E-015  3.57021E-015  5.07131E-015  6.33664E-015  6.96323E-015  6.72847E-015
  5.71667E-015  4.27045E-015  2.80482E-015  1.61974E-015  8.22476E-016  3.67279E-016
  1.44271E-016  4.98785E-017  1.51948E-017  4.08910E-018  9.77824E-019  2.10735E-019
  4.23159E-020  8.47250E-021  1.85637E-021  4.64425E-022  1.24968E-022  3.29776E-023
  8.03230E-024  1.75490E-024  3.39810E-025  5.80256E-026  8.71900E-027
  1.67340E-025  8.84601E-025  4.10703E-024  1.67449E-023  5.99451E-023  1.88394E-022
  5.19695E-022  1.25813E-021  2.67261E-021  4.98130E-021  8.14648E-021  1.16933E-020
  1.47411E-020  1.63412E-020  1.59621E-020  1.37813E-020  1.05609E-020  7.22042E-021
  4.43181E-021  2.46558E-021  1.27292E-021  6.57770E-022  4.38646E-022  6.18702E-022
  1.75482E-021  6.30986E-021  2.45133E-020  1.00056E-019  4.14535E-019  1.66151E-018
  6.18946E-018  2.08961E-017  6.30508E-017  1.68774E-016  3.99200E-016  8.32516E-016
  1.52889E-015  2.47074E-015  3.51208E-015  4.39015E-015  4.82514E-015  4.66252E-015
  3.96090E-015  2.95818E-015  1.94230E-015  1.12121E-015  5.69072E-016  2.53993E-016
  9.97175E-017  3.44547E-017  1.04889E-017  2.82001E-018  6.73288E-019  1.44652E-019
  2.88558E-020  5.70481E-021  1.22720E-021  3.01780E-022  8.03520E-023  2.10974E-023
  5.12659E-024  1.11861E-024  2.16408E-025  3.69271E-026  5.54533E-027
  2.25798E-026  1.19384E-025  5.54401E-025  2.26101E-024  8.09697E-024  2.54578E-023
  7.02630E-023  1.70206E-022  3.61835E-022  6.74998E-022  1.10504E-021  1.58803E-021
  2.00462E-021  2.22558E-021  2.17774E-021  1.88418E-021  1.44787E-021  9.93584E-022
  6.12428E-022  3.41092E-022  1.73853E-022  8.73933E-023  6.67488E-023  1.47170E-022
  5.57826E-022  2.38208E-021  1.07656E-020  4.97969E-020  2.24603E-019  9.46545E-019
  3.62590E-018  1.24326E-017  3.78470E-017  1.01843E-016  2.41670E-016  5.05037E-016
  9.28745E-016  1.50225E-015  2.13671E-015  2.67201E-015  2.93750E-015  2.83888E-015
  2.41178E-015  1.80115E-015  1.18247E-015  6.82468E-016  3.46306E-016  1.54521E-016
  6.06430E-017  2.09443E-017  6.37229E-018  1.71175E-018  4.08067E-019  8.74062E-020
  1.73260E-020  3.38338E-021  7.14558E-022  1.72596E-022  4.54353E-023  1.18631E-023
  2.87506E-024  6.26430E-025  1.21076E-025  2.06451E-026  3.09846E-027
  2.67745E-027  1.41587E-026  6.57648E-026  2.68280E-025  9.61063E-025  3.02291E-024
  8.34732E-024  2.02327E-023  4.30425E-023  8.03622E-023  1.31687E-022  1.89451E-022
  2.39436E-022  2.66170E-022  2.60805E-022  2.25987E-022  1.73977E-022  1.19703E-022
  7.40798E-023  4.14998E-023  2.13781E-023  1.14693E-023  1.23570E-023  3.95651E-023
  1.80460E-022  8.98218E-022  4.62687E-021  2.34484E-020  1.11698E-019  4.85269E-019
  1.89039E-018  6.54376E-018  2.00322E-017  5.40904E-017  1.28637E-016  2.69218E-016
  4.95579E-016  8.02174E-016  1.14155E-015  1.42807E-015  1.57040E-015  1.51797E-015
  1.28975E-015  9.63254E-016  6.32387E-016  3.64965E-016  1.85175E-016  8.26108E-017
  3.24137E-017  1.11911E-017  3.40322E-018  9.13470E-019  2.17456E-019  4.64455E-020
  9.15135E-021  1.76599E-021  3.66237E-022  8.68463E-023  2.25871E-023  5.86189E-024
  1.41658E-024  3.08184E-025  5.95086E-026  1.01400E-026  1.52099E-027
  2.78997E-028  1.47561E-027  6.85540E-027  2.79729E-026  1.00239E-025  3.15413E-025
  8.71376E-025  2.11329E-024  4.49877E-024  8.40601E-024  1.37871E-023  1.98547E-023
  2.51204E-023  2.79564E-023  2.74228E-023  2.37866E-023  1.83322E-023  1.26325E-023
  7.84056E-024  4.42326E-024  2.33982E-024  1.47256E-024  2.52134E-024  1.08153E-023
  5.82747E-023  3.32834E-022  1.89150E-021  1.01743E-020  5.01044E-020  2.21688E-019
  8.72484E-019  3.03825E-018  9.33467E-018  2.52632E-017  6.01723E-017  1.26063E-016
  2.32233E-016  3.76117E-016  5.35472E-016  6.70097E-016  7.37075E-016  7.12613E-016
  6.05568E-016  4.52321E-016  2.96973E-016  1.71393E-016  8.69579E-017  3.87906E-017
  1.52178E-017  5.25274E-018  1.59671E-018  4.28281E-019  1.01822E-019  2.16901E-020
  4.24960E-021  8.10832E-022  1.65168E-022  3.84370E-023  9.87042E-024  2.54512E-024
  6.13189E-025  1.33193E-025  2.56945E-026  4.37530E-027  6.55958E-028
  2.55480E-029  1.35144E-028  6.27972E-028  2.56301E-027  9.18714E-027  2.89188E-026
  7.99281E-026  1.93948E-025  4.13140E-025  7.72530E-025  1.26814E-024  1.82795E-024
  2.31506E-024  2.57897E-024  2.53204E-024  2.19792E-024  1.69488E-024  1.16872E-024
  7.26818E-025  4.13491E-025  2.29703E-025  1.92386E-025  5.42163E-025  2.96277E-024
  1.85691E-023  1.17975E-022  7.15633E-022  3.99231E-021  2.00561E-020  8.97259E-020
  3.55386E-019  1.24230E-018  3.82599E-018  1.03708E-017  2.47278E-017  5.18452E-017
  9.55636E-017  1.54840E-016  2.20522E-016  2.76045E-016  3.03710E-016  2.93689E-016
  2.49614E-016  1.86469E-016  1.22438E-016  7.06667E-017  3.58539E-017  1.59933E-017
  6.27361E-018  2.16504E-018  6.57899E-019  1.76357E-019  4.18784E-020  8.89915E-021
  1.73438E-021  3.27381E-022  6.55295E-023  1.49616E-023  3.79135E-024  9.70956E-025
  2.33185E-025  5.05702E-026  9.74649E-027  1.65860E-027  2.48547E-028
  2.05583E-030  1.08765E-029  5.05491E-029  2.06358E-028  7.39901E-028  2.32983E-027
  6.44206E-027  1.56398E-026  3.33352E-026  6.23771E-026  1.02477E-025  1.47844E-025
  1.87415E-025  2.08970E-025  2.05330E-025  1.78335E-025  1.37556E-025  9.48746E-026
  5.91080E-026  3.40658E-026  2.08183E-026  2.72728E-026  1.21144E-025  8.06820E-025
  5.69549E-024  3.88871E-023  2.45564E-022  1.40016E-021  7.11894E-021  3.20669E-020
  1.27526E-019  4.46905E-019  1.37858E-018  3.74087E-018  8.92640E-018  1.87260E-017
  3.45316E-017  5.59708E-017  7.97364E-017  9.98373E-017  1.09867E-016  1.06261E-016
  9.03280E-017  6.74865E-017  4.43168E-017  2.55798E-017  1.29787E-017  5.78931E-018
  2.27079E-018  7.83537E-019  2.38026E-019  6.37707E-020  1.51270E-020  3.20726E-021
  6.22009E-022  1.16220E-022  2.28691E-023  5.12189E-024  1.28009E-024  3.25475E-025
  7.79055E-026  1.68678E-026  3.24799E-027  5.52398E-028  8.27433E-029
  1.45369E-031  7.69222E-031  3.57560E-030  1.45999E-029  5.23618E-029  1.64932E-028
  4.56223E-028  1.10812E-027  2.36323E-027  4.42501E-027  7.27513E-027  1.05047E-026
  1.33279E-026  1.48735E-026  1.46252E-026  1.27086E-026  9.80438E-027  6.76370E-027
  4.22645E-027  2.49837E-027  1.85241E-027  4.36931E-027  2.76308E-026  2.13303E-025
  1.63356E-024  1.16639E-023  7.54481E-023  4.35865E-022  2.23251E-021  1.00998E-020
  4.02715E-020  1.41364E-019  4.36549E-019  1.18551E-018  2.83041E-018  5.94017E-018
  1.09577E-017  1.77658E-017  2.53153E-017  3.17038E-017  3.48950E-017  3.37554E-017
  2.86981E-017  2.14437E-017  1.40829E-017  8.12927E-018  4.12481E-018  1.83993E-018
  7.21654E-019  2.48975E-019  7.56158E-020  2.02487E-020  4.79852E-021  1.01530E-021
  1.96008E-022  3.62724E-023  7.02012E-024  1.54209E-024  3.79919E-025  9.58696E-026
  2.28674E-026  4.94294E-027  9.50945E-028  1.61641E-028  2.42026E-029
  9.03317E-033  4.78020E-032  2.22228E-031  9.07669E-031  3.25611E-030  1.02593E-029
  2.83890E-029  6.89847E-029  1.47197E-028  2.75789E-028  4.53744E-028  6.55684E-028
  8.32603E-028  9.29925E-028  9.15059E-028  7.95554E-028  6.13927E-028  4.23853E-028
  2.66616E-028  1.66632E-028  1.79086E-028  7.76971E-028  6.23225E-027  5.31131E-026
  4.27992E-025  3.13884E-024  2.05979E-023  1.19950E-022  6.17237E-022  2.80013E-021
  1.11846E-020  3.93052E-020  1.21472E-019  3.30054E-019  7.88322E-019  1.65498E-018
  3.05369E-018  4.95208E-018  7.05785E-018  8.84047E-018  9.73187E-018  9.41536E-018
  8.00572E-018  5.98265E-018  3.92939E-018  2.26837E-018  1.15102E-018  5.13433E-019
  2.01371E-019  6.94669E-020  2.10930E-020  5.64593E-021  1.33679E-021  2.82310E-022
  5.42712E-023  9.95232E-024  1.89547E-024  4.08360E-025  9.91240E-026  2.48149E-026
  5.89744E-027  1.27261E-027  2.44616E-028  4.15576E-029  6.22024E-030
  4.95447E-034  2.61052E-033  1.21378E-032  4.95772E-032  1.77918E-031  5.60736E-031
  1.55216E-030  3.77326E-030  8.05521E-030  1.51009E-029  2.48615E-029  3.59529E-029
  4.56905E-029  5.10727E-029  5.02942E-029  4.37534E-029  3.37851E-029  2.33754E-029
  1.49313E-029  1.06046E-029  2.06697E-029  1.44548E-028  1.34026E-027  1.21404E-026
  1.00846E-025  7.51471E-025  4.97456E-024  2.91137E-023  1.50258E-022  6.82898E-022
  2.73089E-021  9.60439E-021  2.96981E-020  8.07247E-020  1.92866E-019  4.04995E-019
  7.47430E-019  1.21230E-018  1.72808E-018  2.16486E-018  2.38346E-018  2.30622E-018
  1.96115E-018  1.46570E-018  9.62743E-019  5.55808E-019  2.82041E-019  1.25810E-019
  4.93419E-020  1.70199E-020  5.16696E-021  1.38249E-021  3.27072E-022  6.89526E-023
  1.32034E-023  2.40061E-024  4.50163E-025  9.51160E-026  2.27371E-026  5.64472E-027
  1.33638E-027  2.87878E-028  5.52862E-029  9.38780E-030  1.40468E-030
  2.37632E-035  1.25914E-034  5.82539E-034  2.37976E-033  8.53999E-033  2.69286E-032
  7.45632E-032  1.81330E-031  3.87280E-031  7.26417E-031  1.19670E-030  1.73177E-030
  2.20252E-030  2.46398E-030  2.42838E-030  2.11429E-030  1.63472E-030  1.13690E-030
  7.52866E-031  7.11289E-031  2.83067E-030  2.64460E-029  2.66574E-028  2.50313E-027
  2.11693E-026  1.59268E-025  1.06003E-024  6.22355E-024  3.21821E-023  1.46441E-022
  5.86074E-022  2.06230E-021  6.37935E-021  1.73451E-020  4.14499E-020  8.70558E-020
  1.60690E-019  2.60670E-019  3.71621E-019  4.65606E-019  5.12677E-019  4.96112E-019
  4.21919E-019  3.15353E-019  2.07153E-019  1.19599E-019  6.06919E-020  2.70732E-020
  1.06176E-020  3.66215E-021  1.11157E-021  2.97313E-022  7.02874E-023  1.47942E-023
  2.82254E-024  5.09060E-025  9.40397E-026  1.94882E-026  4.58561E-027  1.12849E-027
  2.66098E-028  5.72187E-029  1.09791E-029  1.86339E-030  2.78731E-031
  1.00245E-036  5.30682E-036  2.47103E-035  1.01114E-034  3.60252E-034  1.13580E-033
  3.14530E-033  7.65585E-033  1.63579E-032  3.06976E-032  5.06007E-032  7.32777E-032
  9.32700E-032  1.04438E-031  1.03007E-031  8.97850E-032  6.95891E-032  4.89487E-032
  3.53476E-032  5.74058E-032  4.18222E-031  4.54630E-030  4.80329E-029  4.60582E-028
  3.93717E-027  2.97967E-026  1.98994E-025  1.17072E-024  6.06155E-024  2.76048E-023
  1.10538E-022  3.89111E-022  1.20397E-021  3.27423E-021  7.82579E-021  1.64386E-020
  3.03466E-020  4.92336E-020  7.01969E-020  8.79585E-020  9.68596E-020  9.37377E-020
  7.97253E-020  5.95927E-020  3.91483E-020  2.26031E-020  1.14705E-020  5.11676E-021
  2.00666E-021  6.92072E-022  2.10032E-022  5.61595E-023  1.32678E-023  2.78849E-024
  5.30206E-025  9.49013E-026  1.72802E-026  3.51258E-027  8.13203E-028  1.98291E-028
  4.65601E-029  9.99312E-030  1.91578E-030  3.24997E-031  4.85963E-032
  3.71395E-038  1.96807E-037  9.15096E-037  3.74435E-036  1.34639E-035  4.25449E-035
  1.16623E-034  2.83723E-034  6.06219E-034  1.13958E-033  1.87946E-033  2.72349E-033
  3.46915E-033  3.88772E-033  3.83981E-033  3.35346E-033  2.61285E-033  1.88740E-033
  1.68208E-033  5.81155E-033  6.08313E-032  7.13695E-031  7.74232E-030  7.51605E-029
  6.46696E-028  4.91238E-027  3.28791E-026  1.93695E-025  1.00373E-024  4.57363E-024
  1.83211E-023  6.45101E-023  1.99644E-022  5.43020E-022  1.29805E-021  2.72694E-021
  5.03460E-021  8.16876E-021  1.16479E-020  1.45963E-020  1.60746E-020  1.55576E-020
  1.32328E-020  9.89171E-021  6.49848E-021  3.75218E-021  1.90418E-021  8.49420E-022
  3.33113E-022  1.14879E-022  3.48590E-023  9.31808E-024  2.20006E-024  4.61758E-025
  8.75219E-026  1.55538E-026  2.79312E-027  5.56984E-028  1.26817E-028  3.06261E-029
  7.15927E-030  1.53360E-030  2.93744E-031  4.98028E-032  7.44582E-033
  1.20921E-039  6.40778E-039  2.98405E-038  1.22124E-037  4.38053E-037  1.38411E-036
  3.84321E-036  9.37770E-036  2.01084E-035  3.70870E-035  6.11401E-035  8.85238E-035
  1.13345E-034  1.27137E-034  1.25737E-034  1.10084E-034  8.65399E-035  6.63510E-035
  9.29857E-035  6.61868E-034  8.24523E-033  1.00629E-031  1.10824E-030  1.08383E-029
  9.36337E-029  7.12941E-028  4.77864E-027  2.81768E-026  1.46097E-025  6.65963E-025
  2.66841E-024  9.39751E-024  2.90874E-023  7.91250E-023  1.89161E-022  3.97424E-022
  7.33799E-022  1.19070E-021  1.69794E-021  2.12787E-021  2.34352E-021  2.26827E-021
  1.92941E-021  1.44234E-021  9.47596E-022  5.47152E-022  2.77678E-022  1.23867E-022
  4.85754E-023  1.67510E-023  5.08227E-024  1.35817E-024  3.20492E-025  6.71813E-026
  1.26962E-026  2.24114E-027  3.97134E-028  7.77044E-029  1.73925E-029  4.15802E-030
  9.67443E-031  2.06817E-031  3.95713E-032  6.70713E-033  1.00442E-033
  0.00000E+000  1.83344E-040  8.53820E-040  3.49429E-039  1.25674E-038  3.97214E-038
  1.09841E-037  2.67995E-037  5.74600E-037  1.08264E-036  1.79262E-036  2.60841E-036
  3.33548E-036  3.61037E-036  3.54866E-036  3.08621E-036  2.42604E-036  2.12652E-036
  6.50245E-036  7.50278E-035  1.01454E-033  1.26261E-032  1.40271E-031  1.37814E-030
  1.19367E-029  9.10282E-029  6.10716E-028  3.60319E-027  1.86899E-026  8.52177E-026
  3.41518E-025  1.20291E-024  3.72366E-024  1.01302E-023  2.42197E-023  5.08885E-023
  9.39659E-023  1.52482E-022  2.17453E-022  2.72528E-022  3.00162E-022  2.90537E-022
  2.47144E-022  1.84759E-022  1.21388E-022  7.00926E-023  3.55723E-023  1.58682E-023
  6.22270E-024  2.14575E-024  6.50944E-025  1.73914E-025  4.10176E-026  8.58803E-027
  1.61855E-027  2.83903E-028  4.96700E-029  9.53794E-030  2.09791E-030  4.96267E-031
  1.14895E-031  2.45051E-032  4.68521E-033  7.95287E-034  1.18793E-034
  0.00000E+000  0.00000E+000  0.00000E+000  8.78643E-041  3.16008E-040  9.98799E-040
  2.77428E-039  6.77201E-039  1.45270E-038  2.71803E-038  4.50043E-038  6.54885E-038
  8.37532E-038  9.41425E-038  9.30137E-038  8.07836E-038  6.67802E-038  8.29771E-038
  5.59135E-037  7.93604E-036  1.11333E-034  1.40421E-033  1.56639E-032  1.54325E-031
  1.33894E-030  1.02209E-029  6.86162E-029  4.04996E-028  2.10129E-027  9.58273E-027
  3.84087E-026  1.35298E-025  4.18854E-025  1.13957E-024  2.72468E-024  5.72520E-024
  1.05721E-023  1.71566E-023  2.44680E-023  3.06663E-023  3.37771E-023  3.26952E-023
  2.78130E-023  2.07930E-023  1.36615E-023  7.88866E-024  4.00356E-024  1.78592E-024
  7.00333E-025  2.41480E-025  7.32486E-026  1.95655E-026  4.61230E-027  9.64645E-028
  1.81337E-028  3.16187E-029  5.46463E-030  1.03012E-030  2.22578E-031  5.20716E-032
  1.19904E-032  2.55215E-033  4.88410E-034  8.26752E-035  1.23471E-035
  0.00000E+000  0.00000E+000  0.00000E+000  0.00000E+000  0.00000E+000  0.00000E+000
  6.13053E-041  1.49646E-040  3.21014E-040  6.05170E-040  1.00259E-039  1.45970E-039
  1.86766E-039  2.10003E-039  2.07514E-039  1.79038E-039  1.66491E-039  4.19852E-039
  4.94544E-038  7.60635E-037  1.08467E-035  1.37619E-034  1.54254E-033  1.52078E-032
  1.32086E-031  1.00897E-030  6.77649E-030  4.00082E-029  2.07618E-028  9.46940E-028
  3.79580E-027  1.33720E-026  4.13994E-026  1.12640E-025  2.69333E-025  5.65955E-025
  1.04513E-024  1.69612E-024  2.41901E-024  3.03191E-024  3.33958E-024  3.23270E-024
  2.75006E-024  2.05599E-024  1.35086E-024  7.80049E-025  3.95885E-025  1.76597E-025
  6.92495E-026  2.38766E-026  7.24178E-027  1.93395E-027  4.55697E-028  9.52108E-029
  1.78553E-029  3.09592E-030  5.28851E-031  9.78943E-032  2.07719E-032  4.80335E-033
  1.10244E-033  2.34025E-034  4.46393E-035  7.55315E-036  1.12781E-036
  0.00000E+000  0.00000E+000  0.00000E+000  0.00000E+000  0.00000E+000  0.00000E+000
  0.00000E+000  0.00000E+000  0.00000E+000  0.00000E+000  0.00000E+000  0.00000E+000
  0.00000E+000  0.00000E+000  0.00000E+000  0.00000E+000  0.00000E+000  2.00546E-040
  3.78953E-039  6.45412E-038  9.32599E-037  1.18895E-035  1.33516E-034  1.31950E-033
  1.14569E-032  8.75556E-032  5.88209E-031  3.47342E-030  1.80273E-029  8.22297E-029
  3.29639E-028  1.16133E-027  3.59560E-027  9.78334E-027  2.33937E-026  4.91594E-026
  9.07840E-026  1.47335E-025  2.10136E-025  2.63385E-025  2.90120E-025  2.80842E-025
  2.38917E-025  1.78622E-025  1.17363E-025  6.77716E-026  3.43952E-026  1.53430E-026
  6.01637E-027  2.07429E-027  6.29073E-028  1.67963E-028  3.95607E-029  8.25779E-030
  1.54516E-030  2.66506E-031  4.50203E-032  8.18606E-033  1.70866E-033  3.90330E-034
  8.88604E-035  1.88170E-035  3.58561E-036  6.06434E-037  9.00772E-038
  0.00000E+000  0.00000E+000  0.00000E+000  0.00000E+000  0.00000E+000  0.00000E+000
  0.00000E+000  0.00000E+000  0.00000E+000  0.00000E+000  0.00000E+000  0.00000E+000
  0.00000E+000  0.00000E+000  0.00000E+000  0.00000E+000  0.00000E+000  0.00000E+000
  2.89101E-040  4.80081E-039  7.00602E-038  9.04176E-037  1.01661E-035  1.00543E-034
  8.74354E-034  6.68445E-033  4.48734E-032  2.65015E-031  1.37557E-030  6.27490E-030
  2.51558E-029  8.86282E-029  2.74412E-028  7.46675E-028  1.78548E-027  3.75210E-027
  6.92928E-027  1.12460E-026  1.60399E-026  2.01048E-026  2.21460E-026  2.14382E-026
  1.82382E-026  1.36357E-026  8.95939E-027  5.17365E-027  2.62571E-027  1.17127E-027
  4.59276E-028  1.58340E-028  4.80155E-029  1.28179E-029  3.01783E-030  6.29377E-031
  1.17520E-031  2.01695E-032  3.37226E-033  6.03375E-034  1.23352E-034  2.78270E-035
  6.29609E-036  1.32978E-036  2.53117E-037  4.27898E-038  6.35308E-039
  0.00000E+000  0.00000E+000  0.00000E+000  0.00000E+000  0.00000E+000  0.00000E+000
  0.00000E+000  0.00000E+000  0.00000E+000  0.00000E+000  0.00000E+000  0.00000E+000
  0.00000E+000  0.00000E+000  0.00000E+000  0.00000E+000  0.00000E+000  0.00000E+000
  0.00000E+000  3.21864E-040  4.69710E-039  6.02394E-038  6.78930E-037  6.73541E-036
  5.85909E-035  4.48013E-034  3.01097E-033  1.77696E-032  9.22392E-032  4.20785E-031
  1.68697E-030  5.94366E-030  1.84033E-029  5.00766E-029  1.19748E-028  2.51649E-028
  4.64748E-028  7.54283E-028  1.07584E-027  1.34851E-027  1.48544E-027  1.43799E-027
  1.22336E-027  9.14648E-028  6.00981E-028  3.47042E-028  1.76130E-028  7.85669E-029
  3.08069E-029  1.06205E-029  3.22033E-030  8.59526E-031  2.02292E-031  4.21497E-032
  7.85513E-033  1.34420E-033  2.22372E-034  3.90543E-035  7.83500E-036  1.74452E-036
  3.92150E-037  8.25948E-038  1.57035E-038  2.62633E-039  3.93774E-040
  0.00000E+000  0.00000E+000  0.00000E+000  0.00000E+000  0.00000E+000  0.00000E+000
  0.00000E+000  0.00000E+000  0.00000E+000  0.00000E+000  0.00000E+000  0.00000E+000
  0.00000E+000  0.00000E+000  0.00000E+000  0.00000E+000  0.00000E+000  0.00000E+000
  0.00000E+000  0.00000E+000  2.76746E-040  3.54921E-039  4.00015E-038  3.96200E-037
  3.44862E-036  2.63797E-035  1.77333E-034  1.04778E-033  5.43938E-033  2.47965E-032
  9.94145E-032  3.50272E-031  1.08457E-030  2.95123E-030  7.05737E-030  1.48312E-029
  2.73909E-029  4.44559E-029  6.34085E-029  7.94804E-029  8.75525E-029  8.47565E-029
  7.21068E-029  5.39113E-029  3.54233E-029  2.04557E-029  1.03816E-029  4.63087E-030
  1.81577E-030  6.25946E-031  1.89781E-031  5.06448E-032  1.19152E-032  2.48485E-033
  4.62190E-034  7.86014E-035  1.28789E-035  2.22454E-036  4.37875E-037  9.61783E-038
  2.14714E-038  4.50894E-039  8.38500E-040  1.43056E-040  0.00000E+000
  0.00000E+000  0.00000E+000  0.00000E+000  0.00000E+000  0.00000E+000  0.00000E+000
  0.00000E+000  0.00000E+000  0.00000E+000  0.00000E+000  0.00000E+000  0.00000E+000
  0.00000E+000  0.00000E+000  0.00000E+000  0.00000E+000  0.00000E+000  0.00000E+000
  0.00000E+000  0.00000E+000  0.00000E+000  1.83771E-040  2.07120E-039  2.05144E-038
  1.78563E-037  1.36589E-036  9.18192E-036  5.42432E-035  2.81612E-034  1.28484E-033
  5.15159E-033  1.81521E-032  5.61673E-032  1.52840E-031  3.65497E-031  7.68113E-031
  1.41860E-030  2.30244E-030  3.28406E-030  4.11651E-030  4.53463E-030  4.38986E-030
  3.73472E-030  2.79232E-030  1.83475E-030  1.05950E-030  5.37712E-031  2.39854E-031
  9.40455E-032  3.24189E-032  9.82839E-033  2.62579E-033  6.17558E-034  1.28489E-034
  2.38588E-035  4.04094E-036  6.56097E-037  1.11506E-037  2.15323E-038  4.66320E-039
  1.03348E-039  2.06749E-040  0.00000E+000  0.00000E+000  0.00000E+000
  0.00000E+000  0.00000E+000  0.00000E+000  0.00000E+000  0.00000E+000  0.00000E+000
  0.00000E+000  0.00000E+000  0.00000E+000  0.00000E+000  0.00000E+000  0.00000E+000
  0.00000E+000  0.00000E+000  0.00000E+000  0.00000E+000  0.00000E+000  0.00000E+000
  0.00000E+000  0.00000E+000  0.00000E+000  0.00000E+000  9.42453E-041  9.33464E-040
  8.12511E-039  6.21518E-038  4.17803E-037  2.46822E-036  1.28141E-035  5.84639E-035
  2.34412E-034  8.25972E-034  2.55767E-033  6.96012E-033  1.66450E-032  3.49580E-032
  6.45631E-032  1.04789E-031  1.49467E-031  1.87355E-031  2.06387E-031  1.99799E-031
  1.69982E-031  1.27091E-031  8.35078E-032  4.82227E-032  2.44737E-032  1.09276E-032
  4.28463E-033  1.47694E-033  4.47730E-034  1.19445E-034  2.80840E-035  5.83921E-036
  1.08255E-036  1.82646E-037  2.93990E-038  4.91846E-039  9.31700E-040  1.56620E-040
  0.00000E+000  0.00000E+000  0.00000E+000  0.00000E+000  0.00000E+000
  0.00000E+000  0.00000E+000  0.00000E+000  0.00000E+000  0.00000E+000  0.00000E+000
  0.00000E+000  0.00000E+000  0.00000E+000  0.00000E+000  0.00000E+000  0.00000E+000
  0.00000E+000  0.00000E+000  0.00000E+000  0.00000E+000  0.00000E+000  0.00000E+000
  0.00000E+000  0.00000E+000  0.00000E+000  0.00000E+000  0.00000E+000  0.00000E+000
  3.24908E-040  2.48534E-039  1.67072E-038  9.86997E-038  5.12414E-037  2.33787E-036
  9.37371E-036  3.30291E-035  1.02277E-034  2.78323E-034  6.65602E-034  1.39886E-033
  2.58361E-033  4.19347E-033  5.98154E-033  7.49802E-033  8.25987E-033  7.99656E-033
  6.80337E-033  5.08678E-033  3.34245E-033  1.93018E-033  9.79604E-034  4.36966E-034
  1.71327E-034  5.90553E-035  1.79013E-035  4.77506E-036  1.12239E-036  2.33221E-037
  4.31727E-038  7.25777E-039  1.15865E-039  1.90910E-040  0.00000E+000  0.00000E+000
  0.00000E+000  0.00000E+000  0.00000E+000  0.00000E+000  0.00000E+000
  0.00000E+000  0.00000E+000  0.00000E+000  0.00000E+000  0.00000E+000  0.00000E+000
  0.00000E+000  0.00000E+000  0.00000E+000  0.00000E+000  0.00000E+000  0.00000E+000
  0.00000E+000  0.00000E+000  0.00000E+000  0.00000E+000  0.00000E+000  0.00000E+000
  0.00000E+000  0.00000E+000  0.00000E+000  0.00000E+000  0.00000E+000  0.00000E+000
  0.00000E+000  8.73395E-041  5.87123E-040  3.46849E-039  1.80072E-038  8.21570E-038
  3.29410E-037  1.16071E-036  3.59419E-036  9.78079E-036  2.33905E-035  4.91586E-035
  9.07930E-035  1.47366E-034  2.10203E-034  2.63495E-034  2.90268E-034  2.81008E-034
  2.39074E-034  1.78747E-034  1.17446E-034  6.78296E-035  3.44247E-035  1.53554E-035
  6.02050E-036  2.07516E-036  6.28995E-037  1.67760E-037  3.94220E-038  8.00666E-039
  1.44539E-039  2.29306E-040  0.00000E+000  0.00000E+000  0.00000E+000  0.00000E+000
  0.00000E+000  0.00000E+000  0.00000E+000  0.00000E+000  0.00000E+000
  0.00000E+000  0.00000E+000  0.00000E+000  0.00000E+000  0.00000E+000  0.00000E+000
  0.00000E+000  0.00000E+000  0.00000E+000  0.00000E+000  0.00000E+000  0.00000E+000
  0.00000E+000  0.00000E+000  0.00000E+000  0.00000E+000  0.00000E+000  0.00000E+000
  0.00000E+000  0.00000E+000  0.00000E+000  0.00000E+000  0.00000E+000  0.00000E+000
  0.00000E+000  0.00000E+000  0.00000E+000  1.07117E-040  5.56115E-040  2.53725E-039
  1.01732E-038  3.58460E-038  1.10999E-037  3.02060E-037  7.22368E-037  1.51816E-036
  2.80395E-036  4.55111E-036  6.49168E-036  8.13749E-036  8.96432E-036  8.67835E-036
  7.38331E-036  5.52024E-036  3.62709E-036  2.09437E-036  1.06277E-036  4.73938E-037
  1.85736E-037  6.39681E-038  1.93609E-038  5.14968E-039  1.20373E-039  2.47269E-040
  0.00000E+000  0.00000E+000  0.00000E+000  0.00000E+000  0.00000E+000  0.00000E+000
  0.00000E+000  0.00000E+000  0.00000E+000  0.00000E+000  0.00000E+000
  0.00000E+000  0.00000E+000  0.00000E+000  0.00000E+000  0.00000E+000  0.00000E+000
  0.00000E+000  0.00000E+000  0.00000E+000  0.00000E+000  0.00000E+000  0.00000E+000
  0.00000E+000  0.00000E+000  0.00000E+000  0.00000E+000  0.00000E+000  0.00000E+000
  0.00000E+000  0.00000E+000  0.00000E+000  0.00000E+000  0.00000E+000  0.00000E+000
  0.00000E+000  0.00000E+000  0.00000E+000  0.00000E+000  0.00000E+000  6.88614E-041
  2.76101E-040  9.72867E-040  3.01254E-039  8.19794E-039  1.96052E-038  4.12031E-038
  7.60998E-038  1.23518E-037  1.76185E-037  2.20853E-037  2.43293E-037  2.35532E-037
  2.00384E-037  1.49820E-037  9.84399E-038  5.68414E-038  2.88438E-038  1.28627E-038
  5.04090E-039  1.73610E-039  5.25457E-040  1.39763E-040  0.00000E+000  0.00000E+000
  0.00000E+000  0.00000E+000  0.00000E+000  0.00000E+000  0.00000E+000  0.00000E+000
  0.00000E+000  0.00000E+000  0.00000E+000  0.00000E+000  0.00000E+000
  0.00000E+000  0.00000E+000  1.23024E-040  1.16849E-039  9.75326E-039  7.15434E-038
  4.61192E-037  2.61269E-036  1.30073E-035  5.69091E-035  2.18811E-034  7.39347E-034
  2.19544E-033  5.72849E-033  1.31109E-032  2.64156E-032  4.67658E-032  7.27442E-032
  9.94038E-032  1.19294E-031  1.25672E-031  1.16115E-031  9.39574E-032  6.64194E-032
  4.08569E-032  2.17637E-032  9.98835E-033  4.01011E-033  1.56074E-033  7.83847E-034
  5.78427E-034  4.76224E-034  3.56389E-034  2.30635E-034  1.28782E-034  6.23913E-035
  2.63540E-035  9.73717E-036  3.15310E-036  8.98294E-037  2.23847E-037  4.90206E-038
  9.43407E-039  1.59556E-039  2.37148E-040  0.00000E+000  0.00000E+000  0.00000E+000
  0.00000E+000  0.00000E+000  0.00000E+000  0.00000E+000  0.00000E+000  0.00000E+000
  0.00000E+000  0.00000E+000  0.00000E+000  0.00000E+000  0.00000E+000  0.00000E+000
  0.00000E+000  0.00000E+000  0.00000E+000  0.00000E+000  0.00000E+000
  0.00000E+000  3.70638E-040  4.00579E-039  3.80471E-038  3.17576E-037  2.32952E-036
  1.50169E-035  8.50718E-035  4.23531E-034  1.85301E-033  7.11235E-033  2.40286E-032
  7.13360E-032  1.86117E-031  4.26716E-031  8.59718E-031  1.52201E-030  2.36747E-030
  3.23516E-030  3.88297E-030  4.09119E-030  3.78117E-030  3.06122E-030  2.16593E-030
  1.33429E-030  7.11850E-031  3.27382E-031  1.31195E-031  4.99887E-032  2.36566E-032
  1.66571E-032  1.35475E-032  1.01382E-032  6.57873E-033  3.69005E-033  1.78976E-033
  7.56508E-034  2.79623E-034  9.05366E-035  2.57125E-035  6.41506E-036  1.39881E-036
  2.66399E-037  4.42390E-038  6.78431E-039  1.49381E-039  8.23094E-040  6.34138E-040
  4.23109E-040  2.48092E-040  1.27840E-040  0.00000E+000  0.00000E+000  0.00000E+000
  0.00000E+000  0.00000E+000  0.00000E+000  0.00000E+000  0.00000E+000  0.00000E+000
  0.00000E+000  0.00000E+000  0.00000E+000  0.00000E+000  0.00000E+000
  8.62372E-040  1.06057E-038  1.14625E-037  1.08871E-036  9.08736E-036  6.66587E-035
  4.29704E-034  2.43431E-033  1.20975E-032  5.29197E-032  2.03433E-031  6.87251E-031
  2.04031E-030  5.32302E-030  1.22038E-029  2.45867E-029  4.35269E-029  6.77056E-029
  9.25221E-029  1.11049E-028  1.17017E-028  1.08174E-028  8.76141E-029  6.20366E-029
  3.82645E-029  2.04533E-029  9.42686E-030  3.77415E-030  1.41237E-030  6.33153E-031
  4.23793E-031  3.39558E-031  2.54206E-031  1.65290E-031  9.26368E-032  4.50060E-032
  1.90446E-032  7.05575E-033  2.28545E-033  6.49216E-034  1.61765E-034  3.53548E-035
  6.74188E-036  1.12025E-036  1.68278E-037  3.23735E-038  1.54187E-038  1.11940E-038
  7.74912E-039  4.54374E-039  2.34136E-039  1.06027E-039  4.21948E-040  1.47569E-040
  0.00000E+000  0.00000E+000  0.00000E+000  0.00000E+000  0.00000E+000  0.00000E+000
  0.00000E+000  0.00000E+000  0.00000E+000  0.00000E+000  0.00000E+000
  2.16860E-038  2.66701E-037  2.88246E-036  2.73776E-035  2.28519E-034  1.67626E-033
  1.07859E-032  6.10922E-032  3.04088E-031  1.33015E-030  5.11320E-030  1.72731E-029
  5.12782E-029  1.33775E-028  3.06691E-028  6.17859E-028  1.09377E-027  1.70131E-027
  2.32490E-027  2.79054E-027  2.94078E-027  2.71909E-027  2.20314E-027  1.56106E-027
  9.64005E-028  5.16229E-028  2.38454E-028  9.54490E-029  3.51897E-029  1.49963E-029
  9.50847E-030  7.48227E-030  5.59630E-030  3.64689E-030  2.04854E-030  9.96481E-031
  4.21947E-031  1.56155E-031  5.06134E-032  1.43851E-032  3.59033E-033  7.84377E-034
  1.49904E-034  2.49360E-035  3.69602E-036  6.36141E-037  2.56997E-037  1.79848E-037
  1.22108E-037  7.31321E-038  3.76845E-038  1.70652E-038  6.79129E-039  2.37513E-039
  7.29989E-040  1.97169E-040  0.00000E+000  0.00000E+000  0.00000E+000  0.00000E+000
  0.00000E+000  0.00000E+000  0.00000E+000  0.00000E+000  0.00000E+000
  4.79244E-037  5.89389E-036  6.37002E-035  6.05025E-034  5.04982E-033  3.69673E-032
  2.38257E-031  1.34946E-030  6.71673E-030  2.93794E-029  1.12931E-028  3.81479E-028
  1.13243E-027  2.95417E-027  6.77229E-027  1.36428E-026  2.41502E-026  3.75632E-026
  5.13305E-026  6.16122E-026  6.49344E-026  6.00500E-026  4.86727E-026  3.45098E-026
  2.13348E-026  1.14450E-026  5.29838E-027  2.12171E-027  7.72759E-028  3.14295E-028
  1.88228E-028  1.44972E-028  1.08233E-028  7.06832E-029  3.97868E-029  1.93815E-029
  8.21537E-030  3.04196E-030  9.86261E-031  2.80393E-031  6.99258E-032  1.53061E-032
  2.92661E-033  4.87627E-034  7.17130E-035  1.13055E-035  3.82724E-036  2.54312E-036
  1.72220E-036  1.02410E-036  5.33028E-037  2.41378E-037  9.60594E-038  3.35950E-038
  1.03253E-038  2.78886E-039  6.61975E-040  1.38086E-040  0.00000E+000  0.00000E+000
  0.00000E+000  0.00000E+000  0.00000E+000  0.00000E+000  0.00000E+000
  9.30738E-036  1.14465E-034  1.23689E-033  1.17249E-032  9.78491E-032  7.17606E-031
  4.62484E-030  2.61933E-029  1.30367E-028  5.70205E-028  2.19169E-027  7.40306E-027
  2.19748E-026  5.73220E-026  1.31399E-025  2.64688E-025  4.68520E-025  7.28700E-025
  9.95744E-025  1.19520E-024  1.25971E-024  1.16514E-024  9.44687E-025  6.70202E-025
  4.14769E-025  2.22876E-025  1.03408E-025  4.14465E-026  1.49491E-026  5.82737E-027
  3.28919E-027  2.47028E-027  1.83893E-027  1.20340E-027  6.78847E-028  3.31194E-028
  1.40524E-028  5.20652E-029  1.68883E-029  4.80251E-030  1.19806E-030  2.62071E-031
  5.01709E-032  8.38183E-033  1.22678E-033  1.81000E-034  5.11576E-035  3.16795E-035
  2.13420E-035  1.27094E-035  6.59618E-036  3.00040E-036  1.19405E-036  4.17596E-037
  1.28347E-037  3.46663E-038  8.22853E-039  1.71645E-039  3.14655E-040  0.00000E+000
  0.00000E+000  0.00000E+000  0.00000E+000  0.00000E+000  0.00000E+000
  1.58745E-034  1.95275E-033  2.10613E-032  2.00010E-031  1.66913E-030  1.22406E-029
  7.88851E-029  4.46754E-028  2.22342E-027  9.72429E-027  3.73746E-026  1.26234E-025
  3.74680E-025  9.77289E-025  2.24007E-024  4.51201E-024  7.98606E-024  1.24201E-023
  1.69709E-023  2.03699E-023  2.14702E-023  1.98608E-023  1.61076E-023  1.14338E-023
  7.08297E-024  3.81214E-024  1.77262E-024  7.11389E-025  2.54637E-025  9.55527E-026
  5.07621E-026  3.70266E-026  2.74485E-026  1.79966E-026  1.01747E-026  4.97208E-027
  2.11186E-027  7.82992E-028  2.54091E-028  7.22822E-029  1.80373E-029  3.94735E-030
  7.56376E-031  1.26435E-031  1.84877E-032  2.59855E-033  6.16646E-034  3.48221E-034
  2.32503E-034  1.38668E-034  7.20656E-035  3.27546E-035  1.30681E-035  4.57431E-036
  1.40771E-036  3.78688E-037  8.98870E-038  1.87502E-038  3.43723E-039  5.53738E-040
  7.83960E-041  0.00000E+000  0.00000E+000  0.00000E+000  0.00000E+000
  2.38016E-033  2.92114E-032  3.15698E-031  2.99805E-030  2.50192E-029  1.83471E-028
  1.18233E-027  6.69550E-027  3.33201E-026  1.45717E-025  5.60008E-025  1.89129E-024
  5.61312E-024  1.46396E-023  3.35527E-023  6.75764E-023  1.19597E-022  1.85985E-022
  2.54113E-022  3.04996E-022  3.21475E-022  2.97406E-022  2.41265E-022  1.71345E-022
  1.06242E-022  5.72678E-023  2.66866E-023  1.07270E-023  3.81742E-024  1.38503E-024
  6.92202E-025  4.88309E-025  3.59937E-025  2.36393E-025  1.33959E-025  6.55747E-026
  2.78842E-026  1.03460E-026  3.35905E-027  9.55899E-028  2.38613E-028  5.22427E-029
  1.00187E-029  1.67722E-030  2.44870E-031  3.32670E-032  6.72579E-033  3.38193E-033
  2.22532E-033  1.32863E-033  6.91345E-034  3.14418E-034  1.25396E-034  4.39375E-035
  1.35250E-035  3.66159E-036  8.72189E-037  1.82920E-037  3.38166E-038  5.31584E-039
  7.52596E-040  9.36364E-041  0.00000E+000  0.00000E+000  0.00000E+000
  3.12745E-032  3.84709E-031  4.15794E-030  3.94879E-029  3.29521E-028  2.41636E-027
  1.55707E-026  8.81704E-026  4.38745E-025  1.91857E-024  7.37263E-024  2.48968E-023
  7.38830E-023  1.92673E-022  4.41543E-022  8.89186E-022  1.57351E-021  2.44671E-021
  3.34267E-021  4.01175E-021  4.22844E-021  3.91213E-021  3.17432E-021  2.25541E-021
  1.39965E-021  7.55546E-022  3.52824E-022  1.42081E-022  5.03485E-023  1.77375E-023
  8.34338E-024  5.66775E-024  4.14663E-024  2.72723E-024  1.54916E-024  7.59723E-025
  3.23453E-025  1.20109E-025  3.90169E-026  1.11075E-026  2.77361E-027  6.07521E-028
  1.16595E-028  1.95463E-029  2.85498E-030  3.78919E-031  6.64521E-032  2.90806E-032
  1.87126E-032  1.11791E-032  5.82546E-033  2.65154E-033  1.05803E-033  3.70795E-034
  1.14218E-034  3.09377E-035  7.37523E-036  1.54876E-036  2.86928E-037  4.70210E-038
  6.84825E-039  7.89962E-040  8.63738E-041  0.00000E+000  0.00000E+000
  3.61786E-031  4.45154E-030  4.81172E-029  4.56975E-028  3.81339E-027  2.79624E-026
  1.80175E-025  1.02018E-024  5.07607E-024  2.21947E-023  8.52798E-023  2.87950E-022
  8.54406E-022  2.22785E-021  5.10481E-021  1.02788E-020  1.81870E-020  2.82761E-020
  3.86262E-020  4.63536E-020  4.88552E-020  4.52022E-020  3.66836E-020  2.60749E-020
  1.61942E-020  8.75370E-021  4.09617E-021  1.65282E-021  5.83991E-022  2.00582E-022
  8.89215E-023  5.79160E-023  4.19700E-023  2.76332E-023  1.57350E-023  7.73165E-024
  3.29614E-024  1.22504E-024  3.98187E-025  1.13406E-025  2.83283E-026  6.20750E-027
  1.19217E-027  2.00124E-028  2.92619E-029  3.82527E-030  5.96091E-031  2.22335E-031
  1.38444E-031  8.26719E-032  4.31450E-032  1.96545E-032  7.84631E-033  2.75079E-033
  8.47797E-034  2.29799E-034  5.48365E-035  1.15342E-035  2.14269E-036  3.52777E-037
  5.17961E-038  6.85511E-039  6.40379E-040  0.00000E+000  0.00000E+000
  3.67646E-030  4.52485E-029  4.89189E-028  4.64631E-027  3.87736E-026  2.84308E-025
  1.83182E-024  1.03712E-023  5.15984E-023  2.25584E-022  8.66662E-022  2.92591E-021
  8.68051E-021  2.26309E-020  5.18474E-020  1.04381E-019  1.84659E-019  2.87053E-019
  3.92068E-019  4.70448E-019  4.95800E-019  4.58728E-019  3.72327E-019  2.64746E-019
  1.64543E-019  8.90569E-020  4.17554E-020  1.68843E-020  5.95493E-021  2.00167E-021
  8.38149E-022  5.21207E-022  3.73227E-022  2.45887E-022  1.40364E-022  6.91129E-023
  2.95064E-023  1.09769E-023  3.57028E-024  1.01732E-024  2.54219E-025  5.57296E-026
  1.07100E-026  1.80003E-027  2.63573E-028  3.41331E-029  4.84013E-030  1.51702E-030
  9.01237E-031  5.37157E-031  2.80774E-031  1.28028E-031  5.11386E-032  1.79367E-032
  5.53123E-033  1.50105E-033  3.58828E-034  7.55749E-035  1.40889E-035  2.33376E-036
  3.46285E-037  4.66652E-038  5.83482E-039  6.96015E-040  0.00000E+000
  3.28069E-029  4.03985E-028  4.36891E-027  4.15027E-026  3.46364E-025  2.53971E-024
  1.63627E-023  9.26327E-023  4.60811E-022  2.01436E-021  7.73775E-021  2.61190E-020
  7.74759E-020  2.01951E-019  4.62585E-019  9.31112E-019  1.64691E-018  2.55965E-018
  3.49545E-018  4.19360E-018  4.41908E-018  4.08850E-018  3.31873E-018  2.36052E-018
  1.46805E-018  7.95518E-019  3.73698E-019  1.51444E-019  5.33652E-020  1.76163E-020
  6.98758E-021  4.13246E-021  2.91621E-021  1.92136E-021  1.09958E-021  5.42609E-022
  2.32017E-022  8.64059E-023  2.81243E-023  8.01796E-024  2.00447E-024  4.39604E-025
  8.45339E-026  1.42237E-026  2.08602E-027  2.68692E-028  3.54458E-029  9.27755E-030
  5.16684E-030  3.06656E-030  1.60546E-030  7.32869E-031  2.92923E-031  1.02799E-031
  3.17227E-032  8.61711E-033  2.06316E-033  4.36235E-034  8.16177E-035  1.36272E-035
  2.04995E-036  2.82692E-037  3.66425E-038  4.59278E-039  5.67593E-040
  2.57014E-028  3.16739E-027  3.42707E-026  3.25649E-025  2.71810E-024  1.99311E-023
  1.28407E-022  7.26876E-022  3.61548E-021  1.58022E-020  6.06904E-020  2.04824E-019
  6.07443E-019  1.58304E-018  3.62530E-018  7.29554E-018  1.29011E-017  2.00466E-017
  2.73697E-017  3.28299E-017  3.45899E-017  3.19997E-017  2.59759E-017  1.84805E-017
  1.15001E-017  6.23871E-018  2.93601E-018  1.19252E-018  4.20166E-019  1.36642E-019
  5.15237E-020  2.88780E-020  2.00218E-020  1.31832E-020  7.56392E-021  3.74128E-021
  1.60246E-021  5.97468E-022  1.94628E-022  5.55191E-023  1.38861E-023  3.04674E-024
  5.86221E-025  9.87403E-026  1.45047E-026  1.86334E-027  2.33070E-028  5.10895E-029
  2.61184E-029  1.53830E-029  8.06599E-030  3.68661E-030  1.47465E-030  5.17866E-031
  1.59944E-031  4.35029E-032  1.04375E-032  2.21461E-033  4.17465E-034  7.03278E-035
  1.07688E-035  1.52865E-036  2.06811E-037  2.73671E-038  3.57834E-039
  1.76696E-027  2.18013E-026  2.36067E-025  2.24419E-024  1.87363E-023  1.37403E-022
  8.85218E-022  5.01061E-021  2.49196E-020  1.08898E-019  4.18159E-019  1.41095E-018
  4.18344E-018  1.08997E-017  2.49549E-017  5.02058E-017  8.87581E-017  1.37881E-016
  1.88202E-016  2.25694E-016  2.37746E-016  2.19914E-016  1.78514E-016  1.27028E-016
  7.90883E-017  4.29491E-017  2.02476E-017  8.24272E-018  2.90565E-018  9.33537E-019
  3.35958E-019  1.77935E-019  1.20799E-019  7.94228E-020  4.56850E-020  2.26529E-020
  9.72040E-021  3.62884E-021  1.18317E-021  3.37732E-022  8.45150E-023  1.85522E-023
  3.57170E-024  6.02184E-025  8.86017E-026  1.13726E-026  1.36970E-027  2.54351E-028
  1.16611E-028  6.78164E-029  3.56060E-029  1.62970E-029  6.52479E-030  2.29324E-030
  7.09018E-031  1.93157E-031  4.64654E-032  9.90392E-033  1.88155E-033  3.21983E-034
  5.03321E-035  7.40307E-036  1.05196E-036  1.47334E-037  2.03193E-038
  1.06549E-026  1.31683E-025  1.42750E-024  1.35805E-023  1.13429E-022  8.31998E-022
  5.36046E-021  3.03404E-020  1.50876E-019  6.59209E-019  2.53076E-018  8.53718E-018
  2.53059E-017  6.59142E-017  1.50865E-016  3.03428E-016  5.36256E-016  8.32785E-016
  1.13637E-015  1.36235E-015  1.43474E-015  1.32689E-015  1.07703E-015  7.66501E-016
  4.77445E-016  2.59526E-016  1.22552E-016  5.00040E-017  1.76448E-017  5.61434E-018
  1.93653E-018  9.67092E-019  6.40527E-019  4.20095E-019  2.42251E-019  1.20436E-019
  5.17820E-020  1.93586E-020  6.31816E-021  1.80482E-021  4.51904E-022  9.92502E-023
  1.91190E-023  3.22637E-024  4.75447E-025  6.10462E-026  7.16395E-027  1.14789E-027
  4.60890E-028  2.62803E-028  1.38102E-028  6.33104E-029  2.53747E-029  8.92721E-030
  2.76372E-030  7.54468E-031  1.82114E-031  3.90453E-032  7.49355E-033  1.30458E-033
  2.10388E-034  3.22144E-035  4.83154E-036  7.16035E-037  1.03619E-037
  5.63235E-026  6.97622E-025  7.57479E-024  7.21412E-023  6.02952E-022  4.42428E-021
  2.85095E-020  1.61365E-019  8.02349E-019  3.50501E-018  1.34529E-017  4.53691E-017
  1.34442E-016  3.50066E-016  8.00959E-016  1.61035E-015  2.84496E-015  4.41649E-015
  6.02430E-015  7.21988E-015  7.60123E-015  7.02822E-015  5.70410E-015  4.05980E-015
  2.52980E-015  1.37634E-015  6.50956E-016  2.66206E-016  9.40681E-017  2.97063E-017
  9.86378E-018  4.63820E-018  2.98525E-018  1.95073E-018  1.12765E-018  5.62185E-019
  2.42234E-019  9.06989E-020  2.96349E-020  8.47240E-021  2.12275E-021  4.66474E-022
  8.99125E-023  1.51861E-023  2.24118E-024  2.88064E-025  3.32313E-026  4.69938E-027
  1.61737E-027  8.95517E-028  4.70648E-028  2.16138E-028  8.67385E-029  3.05532E-029
  9.47442E-030  2.59321E-030  6.28726E-031  1.35830E-031  2.64153E-032  4.70210E-033
  7.85081E-034  1.26508E-034  2.00492E-035  3.13492E-036  4.72972E-037
  2.60930E-025  3.23979E-024  3.52529E-023  3.36269E-022  2.81342E-021  2.06567E-020
  1.33150E-019  7.53704E-019  3.74737E-018  1.63674E-017  6.28055E-017  2.11744E-016
  6.27243E-016  1.63263E-015  3.73399E-015  7.50416E-015  1.32518E-014  2.05632E-014
  2.80374E-014  3.35885E-014  3.53500E-014  3.26759E-014  2.65155E-014  1.88725E-014
  1.17641E-014  6.40553E-015  3.03414E-015  1.24358E-015  4.40201E-016  1.38222E-016
  4.43730E-017  1.96360E-017  1.22307E-017  7.95181E-018  4.60742E-018  2.30381E-018
  9.94982E-019  3.73182E-019  1.22084E-019  3.49354E-020  8.75940E-021  1.92606E-021
  3.71478E-022  6.27949E-023  9.28031E-024  1.19457E-024  1.36333E-025  1.74271E-026
  5.05835E-027  2.68471E-027  1.40933E-027  6.48461E-028  2.60631E-028  9.19444E-029
  2.85711E-029  7.84648E-030  1.91334E-030  4.17492E-031  8.25889E-032  1.51184E-032
  2.63183E-033  4.47439E-034  7.51355E-035  1.23288E-035  1.92607E-036
  1.06040E-024  1.31858E-023  1.43819E-022  1.37469E-021  1.15186E-020  8.46531E-020
  5.45957E-019  3.09114E-018  1.53692E-017  6.71185E-017  2.57485E-016  8.67804E-016
  2.56969E-015  6.68569E-015  1.52839E-014  3.07013E-014  5.41901E-014  8.40474E-014
  1.14542E-013  1.37158E-013  1.44293E-013  1.33334E-013  1.08175E-013  7.69934E-014
  4.80080E-014  2.61608E-014  1.24099E-014  5.09761E-015  1.80803E-015  5.65355E-016
  1.76204E-016  7.34009E-017  4.40570E-017  2.84528E-017  1.65223E-017  8.28740E-018
  3.58827E-018  1.34834E-018  4.41708E-019  1.26529E-019  3.17505E-020  6.98621E-021
  1.34831E-021  2.28109E-022  3.37564E-023  4.35253E-024  4.93633E-025  5.83505E-026
  1.41598E-026  7.08631E-027  3.70833E-027  1.70983E-027  6.88460E-028  2.43327E-028
  7.58133E-029  2.09114E-029  5.13748E-030  1.13561E-030  2.29607E-031  4.35052E-032
  7.94728E-033  1.42945E-033  2.53391E-034  4.34094E-035  6.97663E-036
  3.79823E-024  4.70772E-023  5.14193E-022  4.92615E-021  4.13582E-020  3.04379E-019
  1.96475E-018  1.11292E-017  5.53424E-017  2.41666E-016  9.26882E-016  3.12281E-015
  9.24317E-015  2.40371E-014  5.49223E-014  1.10265E-013  1.94520E-013  3.01531E-013
  4.10717E-013  4.91568E-013  5.16912E-013  4.77487E-013  3.87303E-013  2.75661E-013
  1.71937E-013  9.37656E-014  4.45439E-014  1.83378E-014  6.51832E-015  2.03233E-015
  6.17320E-016  2.42321E-016  1.39557E-016  8.93618E-017  5.19969E-017  2.61676E-017
  1.13611E-017  4.27777E-018  1.40348E-018  4.02494E-019  1.01091E-019  2.22602E-020
  4.29915E-021  7.27937E-022  1.07859E-022  1.39323E-023  1.57504E-024  1.75637E-025
  3.56387E-026  1.64855E-026  8.57494E-027  3.96233E-027  1.59889E-027  5.66430E-028
  1.77081E-028  4.91207E-029  1.21863E-029  2.73921E-030  5.69304E-031  1.12418E-031
  2.16620E-032  4.12398E-033  7.67829E-034  1.36194E-034  2.24200E-035
  1.21700E-023  1.48150E-022  1.61270E-021  1.54701E-020  1.30165E-019  9.59750E-019
  6.20319E-018  3.51644E-017  1.74923E-016  7.63872E-016  2.92921E-015  9.86564E-015
  2.91883E-014  7.58657E-014  1.73248E-013  3.47618E-013  6.12869E-013  9.49464E-013
  1.29254E-012  1.54618E-012  1.62517E-012  1.50071E-012  1.21705E-012  8.66265E-013
  5.40509E-013  2.95012E-013  1.40356E-013  5.79112E-014  2.06334E-014  6.42116E-015
  1.90741E-015  7.06642E-016  3.88815E-016  2.46339E-016  1.43600E-016  7.25216E-017
  3.15792E-017  1.19168E-017  3.91618E-018  1.12450E-018  2.82711E-019  6.23043E-020
  1.20421E-020  2.04069E-021  3.02740E-022  3.91763E-023  4.42381E-024  4.73060E-025
  8.09825E-026  3.38501E-026  1.74269E-026  8.07071E-027  3.26526E-027  1.16019E-027
  3.64306E-028  1.01801E-028  2.55784E-029  5.87401E-030  1.26305E-030  2.61625E-031
  5.33439E-032  1.07226E-032  2.08380E-033  3.80492E-034  6.37846E-035
  3.62055E-023  4.17090E-022  4.45852E-021  4.26190E-020  3.59005E-019  2.65250E-018
  1.71739E-017  9.74689E-017  4.85163E-016  2.11913E-015  8.12554E-015  2.73589E-014
  8.09079E-014  2.10181E-013  4.79686E-013  9.61874E-013  1.69476E-012  2.62395E-012
  3.57005E-012  4.26848E-012  4.48479E-012  4.14026E-012  3.35744E-012  2.39018E-012
  1.49214E-012  8.15229E-013  3.88486E-013  1.60666E-013  5.73871E-014  1.78392E-014
  5.19731E-015  1.82058E-015  9.52963E-016  5.96030E-016  3.48015E-016  1.76415E-016
  7.70627E-017  2.91495E-017  9.59625E-018  2.75923E-018  6.94446E-019  1.53181E-019
  2.96308E-020  5.02571E-021  7.46458E-022  9.67703E-023  1.09295E-023  1.13513E-024
  1.66612E-025  6.14604E-026  3.11337E-026  1.44513E-026  5.86562E-027  2.09198E-027
  6.60635E-028  1.86386E-028  4.76061E-029  1.12336E-029  2.51611E-030  5.49747E-031
  1.18619E-031  2.50560E-032  5.04823E-033  9.43339E-034  1.60381E-034
  1.07388E-022  1.09042E-021  1.10284E-020  1.03502E-019  8.68643E-019  6.42424E-018
  4.16731E-017  2.36889E-016  1.18036E-015  5.15826E-015  1.97805E-014  6.65884E-014
  1.96841E-013  5.11081E-013  1.16572E-012  2.33604E-012  4.11341E-012  6.36496E-012
  8.65556E-012  1.03448E-011  1.08664E-011  1.00310E-011  8.13584E-012  5.79469E-012
  3.62058E-012  1.98071E-012  9.45683E-013  3.92100E-013  1.40423E-013  4.36263E-014
  1.24940E-014  4.14538E-015  2.05519E-015  1.26580E-015  7.40195E-016  3.76726E-016
  1.65121E-016  6.26147E-017  2.06517E-017  5.94650E-018  1.49835E-018  3.30826E-019
  6.40499E-020  1.08735E-020  1.61695E-021  2.09993E-022  2.37415E-023  2.41754E-024
  3.10642E-025  9.89110E-026  4.89209E-026  2.27611E-026  9.27575E-027  3.32417E-027
  1.05750E-027  3.02088E-028  7.87997E-029  1.92270E-029  4.51583E-030  1.04368E-030
  2.37917E-031  5.24840E-032  1.08831E-032  2.07086E-033  3.55139E-034
  3.43852E-022  2.84260E-021  2.53358E-020  2.24919E-019  1.85288E-018  1.36501E-017
  8.86160E-017  5.04598E-016  2.51787E-015  1.10129E-014  4.22473E-014  1.42217E-013
  4.20285E-013  1.09074E-012  2.48648E-012  4.97998E-012  8.76427E-012  1.35554E-011
  1.84276E-011  2.20207E-011  2.31323E-011  2.13611E-011  1.73365E-011  1.23602E-011
  7.73379E-012  4.23894E-012  2.02877E-012  8.43626E-013  3.02987E-013  9.41048E-014
  2.65314E-014  8.34765E-015  3.90112E-015  2.35969E-015  1.38194E-015  7.06419E-016
  3.10738E-016  1.18139E-016  3.90387E-017  1.12574E-017  2.83990E-018  6.27677E-019
  1.21638E-019  2.06705E-020  3.07759E-021  4.00397E-022  4.53358E-023  4.55609E-024
  5.24210E-025  1.41604E-025  6.77499E-026  3.16058E-026  1.29458E-026  4.66764E-027
  1.49885E-027  4.35023E-028  1.16509E-028  2.95912E-029  7.32488E-030  1.79185E-030
  4.29270E-031  9.81898E-032  2.08495E-032  4.01829E-033  6.94671E-034
  1.20222E-021  7.99933E-021  5.80467E-020  4.54034E-019  3.53712E-018  2.55713E-017
  1.65325E-016  9.41940E-016  4.70734E-015  2.06156E-014  7.91436E-014  2.66494E-013
  7.87499E-013  2.04316E-012  4.65588E-012  9.32125E-012  1.63993E-011  2.53598E-011
  3.44763E-011  4.12114E-011  4.33197E-011  4.00438E-011  3.25464E-011  2.32485E-011
  1.45812E-011  8.01473E-012  3.84840E-012  1.60593E-012  5.78571E-013  1.79658E-013
  4.98966E-014  1.48880E-014  6.52035E-015  3.86180E-015  2.26567E-015  1.16380E-015
  5.13866E-016  1.95873E-016  6.48447E-017  1.87253E-017  4.72944E-018  1.04642E-018
  2.02999E-019  3.45350E-020  5.14883E-021  6.71088E-022  7.61146E-023  7.58272E-024
  7.99384E-025  1.82090E-025  8.35064E-026  3.90690E-026  1.60937E-026  5.84231E-027
  1.89702E-027  5.61354E-028  1.55179E-028  4.12495E-029  1.07858E-029  2.78349E-030
  6.95793E-031  1.63796E-031  3.54041E-032  6.89862E-033  1.19697E-033
  4.27688E-021  2.45753E-020  1.43553E-019  9.14184E-019  6.27381E-018  4.28798E-017
  2.71977E-016  1.54284E-015  7.71326E-015  3.38263E-014  1.30011E-013  4.38081E-013
  1.29494E-012  3.35988E-012  7.65596E-012  1.53271E-011  2.69689E-011  4.17200E-011
  5.67579E-011  6.79227E-011  7.15138E-011  6.62498E-011  5.39943E-011  3.86977E-011
  2.43643E-011  1.34495E-011  6.48727E-012  2.71920E-012  9.83120E-013  3.05167E-013
  8.34718E-014  2.35826E-014  9.60322E-015  5.54932E-015  3.26404E-015  1.68606E-015
  7.47410E-016  2.85598E-016  9.47032E-017  2.73819E-017  6.92359E-018  1.53361E-018
  2.97867E-019  5.07441E-020  7.57804E-021  9.89777E-022  1.12507E-022  1.11697E-023
  1.11753E-024  2.22015E-025  9.67432E-026  4.49620E-026  1.84903E-026  6.72600E-027
  2.20419E-027  6.65588E-028  1.90361E-028  5.30009E-029  1.45792E-029  3.93278E-030
  1.01530E-030  2.43869E-031  5.33186E-032  1.04612E-032  1.82396E-033
  1.43223E-020  7.68097E-020  3.87489E-019  1.98675E-018  1.11012E-017  6.68270E-017
  4.00618E-016  2.22895E-015  1.10925E-014  4.86581E-014  1.87264E-013  6.31766E-013
  1.86909E-012  4.85261E-012  1.10633E-011  2.21627E-011  3.90314E-011  6.04591E-011
  8.24030E-011  9.88573E-011  1.04418E-010  9.71162E-011  7.95260E-011  5.73063E-011
  3.62966E-011  2.01629E-011  9.78659E-012  4.12568E-012  1.49777E-012  4.64633E-013
  1.25052E-013  3.33396E-014  1.24812E-014  7.00343E-015  4.13627E-015  2.15119E-015
  9.57548E-016  3.66689E-016  1.21744E-016  3.52343E-017  8.91820E-018  1.97789E-018
  3.84767E-019  6.56818E-020  9.83534E-021  1.28986E-021  1.47931E-022  1.51495E-023
  1.68623E-024  3.65286E-025  1.44533E-025  6.04904E-026  2.31704E-026  8.09499E-027
  2.61680E-027  7.97021E-028  2.33609E-028  6.71019E-029  1.89813E-029  5.21794E-030
  1.36041E-030  3.28094E-031  7.17873E-032  1.40734E-032  2.45441E-033
  4.31782E-020  2.25983E-019  1.06395E-018  4.71152E-018  2.12003E-017  1.03920E-016
  5.48644E-016  2.88450E-015  1.40771E-014  6.14644E-014  2.36624E-013  7.99525E-013
  2.36926E-012  6.16047E-012  1.40665E-011  2.82281E-011  4.98226E-011  7.73931E-011
  1.05867E-010  1.27586E-010  1.35514E-010  1.26868E-010  1.04671E-010  7.60520E-011
  4.85934E-011  2.72336E-011  1.33302E-011  5.66043E-012  2.06492E-012  6.40048E-013
  1.69311E-013  4.23999E-014  1.43561E-014  7.76519E-015  4.61748E-015  2.42252E-015
  1.08309E-015  4.15466E-016  1.38028E-016  3.99706E-017  1.01274E-017  2.25006E-018
  4.38941E-019  7.52638E-020  1.13623E-020  1.52142E-021  1.88081E-022  2.55329E-023
  5.34912E-024  1.68451E-024  5.70543E-025  1.81435E-025  5.42780E-026  1.58606E-026
  4.65450E-027  1.37017E-027  3.96823E-028  1.11182E-028  2.99181E-029  7.70188E-030
  1.88142E-030  4.30277E-031  9.05609E-032  1.72950E-032  2.96946E-033
  1.15019E-019  5.98598E-019  2.75003E-018  1.13642E-017  4.41670E-017  1.74392E-016
  7.49914E-016  3.47251E-015  1.60144E-014  6.85774E-014  2.62861E-013  8.88916E-013
  2.64034E-012  6.88435E-012  1.57673E-011  3.17523E-011  5.62790E-011  8.78739E-011
  1.20961E-010  1.46879E-010  1.57385E-010  1.48825E-010  1.24145E-010  9.12613E-011
  5.90103E-011  3.34572E-011  1.65509E-011  7.08996E-012  2.60098E-012  8.05616E-013
  2.09366E-013  4.90512E-014  1.46946E-014  7.56854E-015  4.55066E-015  2.41592E-015
  1.08553E-015  4.16879E-016  1.38497E-016  4.01234E-017  1.01842E-017  2.27172E-018
  4.46648E-019  7.78640E-020  1.22827E-020  1.89862E-021  3.61563E-022  1.04901E-022
  3.83344E-023  1.36385E-023  4.30358E-024  1.19352E-024  3.00635E-025  7.38450E-026
  1.91649E-026  5.33320E-027  1.49379E-027  3.93521E-028  9.44427E-029  2.06004E-029
  4.13588E-030  7.77126E-031  1.37938E-031  2.30984E-032  3.60904E-033
  2.69020E-019  1.40116E-018  6.40026E-018  2.58043E-017  9.35745E-017  3.19145E-016
  1.10588E-015  4.17344E-015  1.69615E-014  6.86777E-014  2.58372E-013  8.70835E-013
  2.59245E-012  6.78817E-012  1.56281E-011  3.16639E-011  5.65250E-011  8.90069E-011
  1.23741E-010  1.51978E-010  1.64949E-010  1.58176E-010  1.33912E-010  9.99385E-011
  6.55853E-011  3.77045E-011  1.88818E-011  8.16841E-012  3.01540E-012  9.33799E-013
  2.38709E-013  5.23070E-014  1.35178E-014  6.49187E-015  3.97121E-015  2.14411E-015
  9.69484E-016  3.72684E-016  1.23815E-016  3.59336E-017  9.17489E-018  2.07524E-018
  4.21359E-019  7.99215E-020  1.60538E-020  4.34786E-021  1.68974E-021  7.39552E-022
  3.02505E-022  1.08345E-022  3.34543E-023  8.96167E-024  2.14952E-024  4.96319E-025
  1.21693E-025  3.27773E-026  9.02363E-027  2.32217E-027  5.32507E-028  1.07318E-028
  1.90735E-029  3.02767E-030  4.36941E-031  5.83898E-032  7.34352E-033
  5.51635E-019  2.87994E-018  1.31643E-017  5.27652E-017  1.86651E-016  5.93860E-016
  1.77751E-015  5.40873E-015  1.79383E-014  6.41138E-014  2.28470E-013  7.57300E-013
  2.25237E-012  5.92853E-012  1.37570E-011  2.81402E-011  5.07949E-011  8.10066E-011
  1.14244E-010  1.42555E-010  1.57382E-010  1.53631E-010  1.32429E-010  1.00586E-010
  6.71127E-011  3.91633E-011  1.98646E-011  8.68048E-012  3.22545E-012  9.99670E-013
  2.52209E-013  5.20201E-014  1.13530E-014  4.91187E-015  3.08212E-015  1.70574E-015
  7.78592E-016  3.00138E-016  1.00042E-016  2.93203E-017  7.67382E-018  1.84073E-018
  4.32090E-019  1.16198E-019  4.32416E-020  2.10963E-020  1.08332E-020  5.11998E-021
  2.11906E-021  7.55652E-022  2.31435E-022  6.13636E-023  1.45020E-023  3.27255E-024
  7.79863E-025  2.05342E-025  5.58557E-026  1.42800E-026  3.25221E-027  6.48270E-028
  1.13128E-028  1.74304E-029  2.40266E-030  3.00832E-031  3.47210E-032
  9.91771E-019  5.18993E-018  2.37787E-017  9.53687E-017  3.35334E-016  1.04051E-015
  2.90444E-015  7.63325E-015  2.04321E-014  5.97544E-014  1.88669E-013  5.94727E-013
  1.74676E-012  4.61435E-012  1.08188E-011  2.24337E-011  4.11381E-011  6.67659E-011
  9.59634E-011  1.22164E-010  1.37665E-010  1.37154E-010  1.20572E-010  9.32760E-011
  6.32733E-011  3.74579E-011  1.92285E-011  8.48169E-012  3.17182E-012  9.85101E-013
  2.46493E-013  4.84954E-014  8.88829E-015  3.29556E-015  2.14254E-015  1.23062E-015
  5.71382E-016  2.22763E-016  7.56818E-017  2.31675E-017  6.69284E-018  1.99697E-018
  7.18309E-019  3.46052E-019  2.01730E-019  1.19564E-019  6.50204E-020  3.10833E-020
  1.28474E-020  4.56252E-021  1.39161E-021  3.67428E-022  8.62751E-023  1.92224E-023
  4.48914E-024  1.15913E-024  3.11849E-025  7.94706E-026  1.81249E-026  3.62947E-027
  6.38280E-028  9.94910E-029  1.39359E-029  1.78060E-030  2.10153E-031
  1.56417E-018  8.20081E-018  3.76612E-017  1.51393E-016  5.32604E-016  1.64240E-015
  4.46945E-015  1.09480E-014  2.53005E-014  5.98130E-014  1.55353E-013  4.37177E-013
  1.23033E-012  3.23239E-012  7.65911E-012  1.61587E-011  3.02416E-011  5.01733E-011
  7.37755E-011  9.60855E-011  1.10707E-010  1.12629E-010  1.00932E-010  7.94281E-011
  5.46835E-011  3.27790E-011  1.69991E-011  7.55876E-012  2.84347E-012  8.86019E-013
  2.21031E-013  4.21851E-014  6.61799E-015  1.98490E-015  1.35312E-015  8.22983E-016
  3.96076E-016  1.60772E-016  5.88138E-017  2.08958E-017  7.99867E-018  3.71877E-018
  2.18633E-018  1.47420E-018  9.97304E-019  6.21203E-019  3.41979E-019  1.63475E-019
  6.73445E-020  2.38354E-020  7.25120E-021  1.91029E-021  4.46836E-022  9.86374E-023
  2.26533E-023  5.74767E-024  1.53122E-024  3.89634E-025  8.92676E-026  1.80471E-026
  3.22207E-027  5.13313E-028  7.40290E-029  9.80205E-030  1.20258E-030
  2.16518E-018  1.13680E-017  5.23054E-017  2.10748E-016  7.43082E-016  2.29240E-015
  6.19808E-015  1.47922E-014  3.18232E-014  6.48808E-014  1.36583E-013  3.19272E-013
  8.12788E-013  2.07055E-012  4.92636E-012  1.05856E-011  2.02826E-011  3.45007E-011
  5.19986E-011  6.93316E-011  8.16275E-011  8.46692E-011  7.71694E-011  6.16111E-011
  4.29315E-011  2.59904E-011  1.35871E-011  6.08088E-012  2.29962E-012  7.19532E-013
  1.79738E-013  3.38101E-014  4.73095E-015  1.10681E-015  8.05400E-016  5.36445E-016
  2.79916E-016  1.27643E-016  5.68777E-017  2.75647E-017  1.57796E-017  1.08168E-017
  8.25555E-018  6.31923E-018  4.48799E-018  2.83550E-018  1.56276E-018  7.44839E-019
  3.05776E-019  1.07932E-019  3.27799E-020  8.62524E-021  2.01236E-021  4.40937E-022
  9.98105E-023  2.49296E-023  6.58620E-024  1.67667E-024  3.86968E-025  7.92963E-026
  1.44463E-026  2.36601E-027  3.53257E-028  4.86360E-029  6.20466E-030
  2.63159E-018  1.38313E-017  6.37313E-017  2.57278E-016  9.09244E-016  2.81117E-015
  7.60267E-015  1.80199E-014  3.77292E-014  7.14350E-014  1.29350E-013  2.46128E-013
  5.29022E-013  1.24324E-012  2.91063E-012  6.33725E-012  1.24282E-011  2.16825E-011
  3.34823E-011  4.56359E-011  5.47740E-011  5.77563E-011  5.33680E-011  4.30913E-011
  3.03022E-011  1.84803E-011  9.71912E-012  4.37186E-012  1.66096E-012  5.22097E-013
  1.30975E-013  2.45772E-014  3.23246E-015  6.21637E-016  5.00572E-016  3.82774E-016
  2.34193E-016  1.33714E-016  8.02054E-017  5.41846E-017  4.19609E-017  3.56622E-017
  3.06230E-017  2.46687E-017  1.78188E-017  1.12850E-017  6.20299E-018  2.94550E-018
  1.20542E-018  4.24625E-019  1.28842E-019  3.38870E-020  7.89378E-021  1.71943E-021
  3.84374E-022  9.46805E-023  2.48492E-023  6.34360E-024  1.47978E-024  3.08707E-025
  5.76874E-026  9.76256E-027  1.51435E-027  2.16930E-028  2.86994E-029
  2.80922E-018  1.47763E-017  6.81596E-017  2.75562E-016  9.75760E-016  3.02383E-015
  8.19535E-015  1.94253E-014  4.03629E-014  7.42180E-014  1.24201E-013  2.02226E-013
  3.56327E-013  7.24101E-013  1.60117E-012  3.47576E-012  6.93828E-012  1.23824E-011
  1.95431E-011  2.71522E-011  3.31178E-011  3.53839E-011  3.30433E-011  2.69056E-011
  1.90464E-011  1.16776E-011  6.16847E-012  2.78565E-012  1.06257E-012  3.35565E-013
  8.46719E-014  1.59856E-014  2.10339E-015  4.27141E-016  3.98095E-016  3.54670E-016
  2.65938E-016  1.94050E-016  1.50395E-016  1.28787E-016  1.20146E-016  1.14586E-016
  1.03984E-016  8.54561E-017  6.19524E-017  3.91366E-017  2.14246E-017  1.01359E-017
  4.13717E-018  1.45537E-018  4.41481E-019  1.16151E-019  2.70414E-020  5.86446E-021
  1.29735E-021  3.15795E-022  8.25086E-023  2.11826E-023  5.01411E-024  1.07016E-024
  2.06184E-025  3.62036E-026  5.84381E-027  8.69587E-028  1.18811E-028
  2.63442E-018  1.38651E-017  6.40088E-017  2.59075E-016  9.18786E-016  2.85295E-015
  7.75035E-015  1.84085E-014  3.82366E-014  6.96801E-014  1.12785E-013  1.68177E-013
  2.51370E-013  4.23694E-013  8.34744E-013  1.74975E-012  3.50956E-012  6.37025E-012
  1.02381E-011  1.44530E-011  1.78605E-011  1.92815E-011  1.81520E-011  1.48728E-011
  1.05794E-011  6.51135E-012  3.45076E-012  1.56322E-012  5.98347E-013  1.89799E-013
  4.82101E-014  9.24703E-015  1.34982E-015  4.32254E-016  4.53624E-016  4.43595E-016
  3.88747E-016  3.40134E-016  3.17533E-016  3.20799E-016  3.35717E-016  3.40008E-016
  3.15779E-016  2.60738E-016  1.88521E-016  1.18532E-016  6.45953E-017  3.04543E-017
  1.24039E-017  4.35990E-018  1.32306E-018  3.48474E-019  8.11736E-020  1.75575E-020
  3.85257E-021  9.28886E-022  2.42215E-022  6.27515E-023  1.51404E-023  3.32257E-024
  6.62941E-025  1.21058E-025  2.03179E-026  3.12929E-027  4.39299E-028
  2.17058E-018  1.14292E-017  5.27975E-017  2.13886E-016  7.59442E-016  2.36197E-015
  6.42977E-015  1.53081E-014  3.18585E-014  5.79959E-014  9.27989E-014  1.32832E-013
  1.78990E-013  2.53075E-013  4.21515E-013  8.12508E-013  1.59993E-012  2.92589E-012
  4.76676E-012  6.81730E-012  8.51565E-012  9.27078E-012  8.78389E-012  7.23203E-012
  5.16344E-012  3.18734E-012  1.69350E-012  7.69128E-013  2.95272E-013  9.40499E-014
  2.40973E-014  4.81793E-015  9.59384E-016  5.73728E-016  6.32145E-016  6.48381E-016
  6.34269E-016  6.40423E-016  6.92896E-016  7.85120E-016  8.76856E-016  9.11805E-016
  8.51492E-016  7.00775E-016  5.03709E-016  3.14868E-016  1.70785E-016  8.02552E-017
  3.26288E-017  1.14648E-017  3.48250E-018  9.19017E-019  2.14470E-019  4.63579E-020
  1.01162E-020  2.42262E-021  6.32349E-022  1.65952E-022  4.09995E-023  9.29159E-024
  1.92514E-024  3.65543E-025  6.35921E-026  1.00860E-026  1.44695E-027
  1.57144E-018  8.27763E-018  3.82588E-017  1.55099E-016  5.51240E-016  1.71666E-015
  4.68113E-015  1.11690E-014  2.33004E-014  4.24880E-014  6.78253E-014  9.55253E-014
  1.21925E-013  1.51775E-013  2.10314E-013  3.52394E-013  6.56544E-013  1.19141E-012
  1.95614E-012  2.82690E-012  3.56395E-012  3.90858E-012  3.72404E-012  3.07897E-012
  2.20528E-012  1.36473E-012  7.26693E-013  3.30756E-013  1.27309E-013  4.07406E-014
  1.06326E-014  2.40601E-015  8.59650E-016  8.01612E-016  9.07714E-016  9.83618E-016
  1.07229E-015  1.23563E-015  1.49931E-015  1.82300E-015  2.09819E-015  2.19546E-015
  2.04135E-015  1.66713E-015  1.18900E-015  7.38343E-016  3.98477E-016  1.86628E-016
  7.57483E-017  2.66138E-017  8.09625E-018  2.14262E-018  5.01661E-019  1.08603E-019
  2.36381E-020  5.63992E-021  1.47830E-021  3.94482E-022  1.00181E-022  2.35100E-023
  5.05937E-024  9.96193E-025  1.78745E-025  2.90290E-026  4.23401E-027
  9.99710E-019  5.26780E-018  2.43584E-017  9.88070E-017  3.51453E-016  1.09566E-015
  2.99198E-015  7.15204E-015  1.49546E-014  2.73358E-014  4.36890E-014  6.12398E-014
  7.62659E-014  8.79949E-014  1.04271E-013  1.45837E-013  2.44275E-013  4.28909E-013
  7.03389E-013  1.02419E-012  1.30203E-012  1.43802E-012  1.37765E-012  1.14373E-012
  8.21755E-013  5.09786E-013  2.72010E-013  1.24051E-013  4.78828E-014  1.54694E-014
  4.27579E-015  1.34148E-015  9.30939E-016  1.06994E-015  1.26821E-015  1.49731E-015
  1.84216E-015  2.38412E-015  3.12665E-015  3.93942E-015  4.57056E-015  4.75747E-015
  4.37990E-015  3.53976E-015  2.50123E-015  1.54159E-015  8.27326E-016  3.86042E-016
  1.56395E-016  5.49494E-017  1.67483E-017  4.44877E-018  1.04661E-018  2.27458E-019
  4.95281E-020  1.18094E-020  3.11748E-021  8.48360E-022  2.21958E-022  5.39504E-023
  1.20290E-023  2.44430E-024  4.49701E-025  7.43680E-026  1.09785E-026
  5.58882E-019  2.94584E-018  1.36271E-017  5.53056E-017  1.96856E-016  6.14261E-016
  1.67943E-015  4.02088E-015  8.42468E-015  1.54377E-014  2.47321E-014  3.46750E-014
  4.27915E-014  4.74929E-014  5.05554E-014  5.89288E-014  8.40355E-014  1.37116E-013
  2.21052E-013  3.22801E-013  4.13444E-013  4.59954E-013  4.43269E-013  3.69701E-013
  2.66554E-013  1.65804E-013  8.86595E-014  4.05239E-014  1.57313E-014  5.24287E-015
  1.73648E-015  9.71351E-016  1.05563E-015  1.34669E-015  1.73040E-015  2.29274E-015
  3.18017E-015  4.49223E-015  6.15900E-015  7.85896E-015  9.07889E-015  9.34411E-015
  8.49145E-015  6.77886E-015  4.73954E-015  2.89618E-015  1.54423E-015  7.17378E-016
  2.89951E-016  1.01859E-016  3.11128E-017  8.30107E-018  1.96494E-018  4.29587E-019
  9.38254E-020  2.24116E-020  5.96964E-021  1.65872E-021  4.46995E-022  1.12254E-022
  2.58090E-023  5.38006E-024  1.00897E-024  1.69069E-025  2.51690E-026
  2.74566E-019  1.44763E-018  6.69905E-018  2.72012E-017  9.68804E-017  3.02545E-016
  8.28049E-016  1.98525E-015  4.16704E-015  7.65334E-015  1.22939E-014  1.72746E-014
  2.12838E-014  2.32315E-014  2.32626E-014  2.34560E-014  2.75783E-014  3.95497E-014
  6.08794E-014  8.83159E-014  1.13738E-013  1.27497E-013  1.23714E-013  1.03748E-013
  7.51179E-014  4.68745E-014  2.51315E-014  1.15364E-014  4.56497E-015  1.69548E-015
  8.62388E-016  8.60608E-016  1.16124E-015  1.62993E-015  2.34971E-015  3.52907E-015
  5.40500E-015  8.07894E-015  1.13150E-014  1.44416E-014  1.65185E-014  1.67690E-014
  1.50228E-014  1.18350E-014  8.17960E-015  4.95070E-015  2.62006E-015  1.21073E-015
  4.87885E-016  1.71297E-016  5.24321E-017  1.40567E-017  3.35079E-018  7.37943E-019
  1.61919E-019  3.87892E-020  1.04263E-020  2.95477E-021  8.17835E-022  2.11194E-022
  4.97732E-023  1.05793E-023  2.01176E-024  3.40194E-025  5.09267E-026
  1.18538E-019  6.25154E-019  2.89397E-018  1.17560E-017  4.18946E-017  1.30928E-016
  3.58681E-016  8.60995E-016  1.81012E-015  3.33140E-015  5.36531E-015  7.56082E-015
  9.33197E-015  1.01360E-014  9.85831E-015  9.06152E-015  8.89596E-015  1.06210E-014
  1.48704E-014  2.10050E-014  2.70536E-014  3.05460E-014  2.98729E-014  2.52199E-014
  1.83564E-014  1.15017E-014  6.19430E-015  2.88221E-015  1.22367E-015  6.18543E-016
  5.70992E-016  8.02099E-016  1.23123E-015  1.94692E-015  3.19928E-015  5.36578E-015
  8.81086E-015  1.36061E-014  1.92160E-014  2.44060E-014  2.76046E-014  2.76442E-014
  2.44229E-014  1.89894E-014  1.29709E-014  7.77214E-015  4.07994E-015  1.87402E-015
  7.52372E-016  2.63859E-016  8.09025E-017  2.17904E-017  5.23104E-018  1.16064E-018
  2.55854E-019  6.14261E-020  1.66283E-020  4.78992E-021  1.35511E-021  3.57710E-022
  8.58839E-023  1.85110E-023  3.55379E-024  6.04573E-025  9.08182E-026
  4.49731E-020  2.37246E-019  1.09863E-018  4.46481E-018  1.59197E-017  4.97856E-017
  1.36508E-016  3.28047E-016  6.90664E-016  1.27349E-015  2.05592E-015  2.90584E-015
  3.59760E-015  3.91058E-015  3.76355E-015  3.29702E-015  2.84063E-015  2.77003E-015
  3.31119E-015  4.38056E-015  5.56633E-015  6.31217E-015  6.22497E-015  5.29783E-015
  3.88190E-015  2.44723E-015  1.33329E-015  6.51987E-016  3.46423E-016  3.03907E-016
  4.39145E-016  7.36250E-016  1.28332E-015  2.32442E-015  4.30610E-015  7.83550E-015
  1.34432E-014  2.11322E-014  2.99189E-014  3.77795E-014  4.23073E-014  4.18725E-014
  3.65444E-014  2.80799E-014  1.89717E-014  1.12583E-014  5.86219E-015  2.67578E-015
  1.06980E-015  3.74544E-016  1.14960E-016  3.10832E-017  7.50738E-018  1.67610E-018
  3.70596E-019  8.89479E-020  2.41579E-020  7.03823E-021  2.02342E-021  5.42689E-022
  1.32006E-022  2.87213E-023  5.54819E-024  9.47356E-025  1.42591E-025
  1.49947E-020  7.91215E-020  3.66511E-019  1.49011E-018  5.31584E-018  1.66350E-017
  4.56493E-017  1.09814E-016  2.31505E-016  4.27585E-016  6.91798E-016  9.80532E-016
  1.21809E-015  1.32824E-015  1.27685E-015  1.09695E-015  8.77634E-016  7.23180E-016
  7.03692E-016  8.19384E-016  9.96619E-016  1.12450E-015  1.11676E-015  9.59171E-016
  7.09102E-016  4.52505E-016  2.56285E-016  1.48393E-016  1.28078E-016  1.89195E-016
  3.45472E-016  6.65285E-016  1.33366E-015  2.74383E-015  5.56890E-015  1.06892E-014
  1.88270E-014  2.98867E-014  4.23320E-014  5.31990E-014  5.91220E-014  5.79854E-014
  5.01204E-014  3.81414E-014  2.55330E-014  1.50248E-014  7.76622E-015  3.52396E-015
  1.40305E-015  4.90191E-016  1.50495E-016  4.07990E-017  9.89686E-018  2.21831E-018
  4.90589E-019  1.17294E-019  3.18111E-020  9.32177E-021  2.70765E-021  7.33890E-022
  1.80038E-022  3.94062E-023  7.64065E-024  1.30734E-024  1.96960E-025
  4.39348E-021  2.31886E-020  1.07450E-019  4.37026E-019  1.55983E-018  4.88426E-018
  1.34136E-017  3.22991E-017  6.81741E-017  1.26110E-016  2.04438E-016  2.90503E-016
  3.62065E-016  3.96327E-016  3.82121E-016  3.26839E-016  2.53090E-016  1.87692E-016
  1.49826E-016  1.43703E-016  1.58135E-016  1.73360E-016  1.72236E-016  1.49309E-016
  1.11934E-016  7.39087E-017  4.78653E-017  4.21861E-017  6.38061E-017  1.26520E-016
  2.69346E-016  5.98611E-016  1.37117E-015  3.11543E-015  6.72117E-015  1.33324E-014
  2.38536E-014  3.80856E-014  5.39503E-014  6.75808E-014  7.47146E-014  7.28131E-014
  6.24996E-014  4.72215E-014  3.13888E-014  1.83478E-014  9.42717E-015  4.25617E-015
  1.68822E-015  5.88528E-016  1.80610E-016  4.90274E-017  1.19205E-017  2.67537E-018
  5.89948E-019  1.39974E-019  3.77295E-020  1.10624E-020  3.23026E-021  8.80969E-022
  2.17216E-022  4.77071E-023  9.26871E-024  1.58741E-024  2.39218E-025
  1.13127E-021  5.97227E-021  2.76824E-020  1.12635E-019  4.02209E-019  1.26018E-018
  3.46338E-018  8.34724E-018  1.76386E-017  3.26744E-017  5.30632E-017  7.55733E-017
  9.44676E-017  1.03796E-016  1.00502E-016  8.61607E-017  6.60894E-017  4.66249E-017
  3.24295E-017  2.50858E-017  2.31655E-017  2.34688E-017  2.28893E-017  1.99922E-017
  1.54611E-017  1.14377E-017  1.06971E-017  1.67612E-017  3.60454E-017  8.48256E-017
  2.09078E-016  5.33486E-016  1.35884E-015  3.30280E-015  7.40173E-015  1.49786E-014
  2.70590E-014  4.33665E-014  6.14485E-014  7.68306E-014  8.46673E-014  8.21749E-014
  7.02087E-014  5.27854E-014  3.49125E-014  2.03088E-014  1.03880E-014  4.67170E-015
  1.84732E-015  6.42669E-016  1.97051E-016  5.34998E-017  1.30144E-017  2.91771E-018
  6.39747E-019  1.50139E-019  4.00570E-020  1.17000E-020  3.42081E-021  9.35648E-022
  2.31293E-022  5.08845E-023  9.89432E-024  1.69493E-024  2.55378E-025
  2.55981E-022  1.35172E-021  6.26730E-021  2.55102E-020  9.11368E-020  2.85709E-019
  7.85778E-019  1.89549E-018  4.00964E-018  7.43734E-018  1.20977E-017  1.72645E-017
  2.16364E-017  2.38524E-017  2.31934E-017  1.99739E-017  1.53365E-017  1.06429E-017
  6.90296E-018  4.52126E-018  3.34634E-018  2.89733E-018  2.65854E-018  2.33687E-018
  1.99087E-018  2.05020E-018  3.40721E-018  7.97060E-018  2.07377E-017  5.66728E-017
  1.60997E-016  4.59667E-016  1.25975E-015  3.19434E-015  7.32641E-015  1.50099E-014
  2.72847E-014  4.38458E-014  6.21603E-014  7.76535E-014  8.54208E-014  8.27047E-014
  7.04588E-014  5.28070E-014  3.48124E-014  2.01843E-014  1.02921E-014  4.61549E-015
  1.82078E-015  6.32316E-016  1.93662E-016  5.25470E-017  1.27717E-017  2.85513E-018
  6.21224E-019  1.43854E-019  3.78676E-020  1.09804E-020  3.20484E-021  8.77052E-022
  2.16995E-022  4.77633E-023  9.28821E-024  1.59073E-024  2.39575E-025
  5.09020E-023  2.68852E-022  1.24691E-021  5.07721E-021  1.81469E-020  5.69210E-020
  1.56655E-019  3.78204E-019  8.00845E-019  1.48727E-018  2.42278E-018  3.46373E-018
  4.35048E-018  4.80960E-018  4.69392E-018  4.06112E-018  3.13258E-018  2.17188E-018
  1.37417E-018  8.22707E-019  5.04269E-019  3.50353E-019  2.82947E-019  2.56287E-019
  2.92794E-019  5.31496E-019  1.36507E-018  3.93158E-018  1.19083E-017  3.76232E-017
  1.20298E-016  3.71638E-016  1.06673E-015  2.77551E-015  6.45684E-015  1.33321E-014
  2.43367E-014  3.91881E-014  5.55946E-014  6.94355E-014  7.63154E-014  7.37919E-014
  6.27625E-014  4.69506E-014  3.08891E-014  1.78722E-014  9.09440E-015  4.07048E-015
  1.60301E-015  5.55894E-016  1.70060E-016  4.60930E-017  1.11840E-017  2.49027E-018
  5.37017E-019  1.22506E-019  3.17438E-020  9.11442E-021  2.64976E-021  7.24350E-022
  1.79163E-022  3.94265E-023  7.66407E-024  1.31191E-024  1.97472E-025
  8.89493E-024  4.69915E-023  2.18004E-022  8.87988E-022  3.17521E-021  9.96497E-021
  2.74430E-020  6.63067E-020  1.40538E-019  2.61294E-019  4.26228E-019  6.10333E-019
  7.68049E-019  8.51084E-019  8.33078E-019  7.23584E-019  5.60904E-019  3.90641E-019
  2.46388E-019  1.42722E-019  7.86613E-020  4.48925E-020  3.09813E-020  3.28031E-020
  6.35838E-020  1.80790E-019  5.77800E-019  1.93916E-018  6.80487E-018  2.43333E-017
  8.46691E-017  2.75049E-016  8.12041E-016  2.14626E-015  5.03763E-015  1.04552E-014
  1.91411E-014  3.08709E-014  4.38272E-014  5.47459E-014  6.01529E-014  5.81286E-014
  4.93983E-014  3.69151E-014  2.42583E-014  1.40181E-014  7.12400E-015  3.18451E-015
  1.25259E-015  4.33886E-016  1.32590E-016  3.58912E-017  8.68999E-018  1.92618E-018
  4.11434E-019  9.23826E-020  2.35264E-020  6.67600E-021  1.93017E-021  5.26468E-022
  1.30084E-022  2.86059E-023  5.55703E-024  9.50618E-025  1.43000E-025
  1.36594E-024  7.21777E-024  3.34939E-023  1.36476E-022  4.88206E-022  1.53296E-021
  4.22433E-021  1.02144E-020  2.16692E-020  4.03314E-020  6.58716E-020  9.44601E-020
  1.19066E-019  1.32191E-019  1.29692E-019  1.12979E-019  8.79314E-020  6.15609E-020
  3.90072E-020  2.24926E-020  1.19461E-020  6.18642E-021  4.10273E-021  6.24196E-021
  1.86275E-020  6.58744E-020  2.44798E-019  9.52742E-019  3.80383E-018  1.48901E-017
  5.47109E-017  1.83255E-016  5.50352E-016  1.46885E-015  3.46746E-015  7.22139E-015
  1.32487E-014  2.13947E-014  3.03953E-014  3.79798E-014  4.17322E-014  4.03202E-014
  3.42522E-014  2.55835E-014  1.68014E-014  9.70214E-015  4.92684E-015  2.20058E-015
  8.64853E-016  2.99318E-016  9.13791E-017  2.47029E-017  5.96731E-018  1.31645E-018
  2.78496E-019  6.15300E-020  1.53841E-020  4.30831E-021  1.23733E-021  3.36483E-022
  8.30162E-023  1.82376E-023  3.54002E-024  6.05151E-025  9.09745E-026
  1.84331E-025  9.74229E-025  4.52207E-024  1.84319E-023  6.59616E-023  2.07220E-022
  5.71374E-022  1.38258E-021  2.93557E-021  5.46929E-021  8.94314E-021  1.28413E-020
  1.62098E-020  1.80251E-020  1.77152E-020  1.54644E-020  1.20698E-020  8.48552E-021
  5.40869E-021  3.13770E-021  1.66725E-021  8.67065E-022  6.87502E-022  1.56840E-021
  5.85944E-021  2.39865E-020  1.03319E-019  4.59689E-019  2.02153E-018  8.39445E-018
  3.18872E-017  1.08799E-016  3.30199E-016  8.86758E-016  2.10130E-015  4.38672E-015
  8.06058E-015  1.30298E-014  1.85234E-014  2.31546E-014  2.54473E-014  2.45874E-014
  2.08854E-014  1.55967E-014  1.02399E-014  5.91097E-015  3.00034E-015  1.33944E-015
  5.26118E-016  1.81965E-016  5.55053E-017  1.49859E-017  3.61178E-018  7.93094E-019
  1.66198E-019  3.61318E-020  8.86380E-021  2.44721E-021  6.97539E-022  1.89023E-022
  4.65514E-023  1.02151E-023  1.98112E-024  3.38421E-025  5.08450E-026
  2.18595E-026  1.15556E-025  5.36509E-025  2.18748E-024  7.83128E-024  2.46138E-023
  6.79071E-023  1.64430E-022  3.49414E-022  6.51616E-022  1.06665E-021  1.53343E-021
  1.93818E-021  2.15809E-021  2.12382E-021  1.85655E-021  1.45151E-021  1.02326E-021
  6.55438E-022  3.83550E-022  2.07606E-022  1.17465E-022  1.32048E-022  4.18183E-022
  1.83167E-021  8.68863E-021  4.29733E-020  2.11952E-019  9.93697E-019  4.27848E-018
  1.65811E-017  5.72174E-017  1.74804E-016  4.71342E-016  1.11979E-015  2.34169E-015
  4.30784E-015  6.96921E-015  9.91322E-015  1.23966E-014  1.36278E-014  1.31694E-014
  1.11874E-014  8.35435E-015  5.48452E-015  3.16544E-015  1.60638E-015  7.16923E-016
  2.81493E-016  9.73087E-017  2.96609E-017  7.99878E-018  1.92360E-018  4.20516E-019
  8.73229E-020  1.86858E-020  4.49613E-021  1.22277E-021  3.45669E-022  9.33050E-023
  2.29330E-023  5.02630E-024  9.73951E-025  1.66258E-025  2.49647E-026
  2.27803E-027  1.20446E-026  5.59346E-026  2.28127E-025  8.17004E-025  2.56900E-024
  7.09149E-024  1.71826E-023  3.65411E-023  6.82063E-023  1.11763E-022  1.60852E-022
  2.03547E-022  2.26904E-022  2.23534E-022  1.95580E-022  1.53049E-022  1.08055E-022
  6.94540E-023  4.10119E-023  2.29195E-023  1.53377E-023  2.67643E-023  1.10633E-022
  5.68156E-022  3.11061E-021  1.71713E-020  9.07862E-020  4.42785E-019  1.94840E-018
  7.64332E-018  2.65619E-017  8.14955E-017  2.20339E-016  5.24407E-016  1.09798E-015
  2.02165E-015  3.27274E-015  4.65754E-015  5.82653E-015  6.40702E-015  6.19284E-015
  5.26154E-015  3.92947E-015  2.57971E-015  1.48885E-015  7.55479E-016  3.37110E-016
  1.32329E-016  4.57265E-017  1.39294E-017  3.75242E-018  9.00580E-019  1.96052E-019
  4.03606E-020  8.50453E-021  2.00684E-021  5.37252E-022  1.50544E-022  4.04644E-023
  9.92463E-024  2.17253E-024  4.20615E-025  7.17541E-026  1.07686E-026
  2.08617E-028  1.10321E-027  5.12444E-027  2.09056E-026  7.48964E-026  2.35606E-025
  6.50702E-025  1.57762E-024  3.35748E-024  6.27228E-024  1.02877E-023  1.48218E-023
  1.87764E-023  2.09527E-023  2.06596E-023  1.80872E-023  1.41597E-023  1.00036E-023
  6.44619E-024  3.84585E-024  2.26768E-024  2.01075E-024  5.58789E-024  2.91150E-023
  1.74655E-022  1.07569E-021  6.40447E-021  3.53569E-020  1.76584E-019  7.87310E-019
  3.11185E-018  1.08630E-017  3.34230E-017  9.05320E-017  2.15737E-016  4.52106E-016
  8.33000E-016  1.34920E-015  1.92089E-015  2.40383E-015  2.64405E-015  2.55623E-015
  2.17219E-015  1.62246E-015  1.06523E-015  6.14805E-016  3.11959E-016  1.39190E-016
  5.46275E-017  1.88709E-017  5.74549E-018  1.54630E-018  3.70422E-019  8.03259E-020
  1.64020E-020  3.40507E-021  7.87990E-022  2.07541E-022  5.76143E-023  1.54168E-023
  3.77296E-024  8.24891E-025  1.59573E-025  2.72055E-026  4.08097E-027
  1.67883E-029  8.87955E-029  4.12542E-028  1.68345E-027  6.03307E-027  1.89861E-026
  5.24619E-026  1.27267E-025  2.71037E-025  5.06745E-025  8.31911E-025  1.19976E-024
  1.52142E-024  1.69941E-024  1.67699E-024  1.46893E-024  1.15020E-024  8.12885E-025
  5.25153E-025  3.18130E-025  2.07118E-025  2.81050E-025  1.20037E-024  7.63866E-024
  5.21663E-023  3.49037E-022  2.17919E-021  1.23472E-020  6.25523E-020  2.81154E-019
  1.11657E-018  3.90924E-018  1.20506E-017  3.26829E-017  7.79534E-017  1.63471E-016
  3.01349E-016  4.88297E-016  6.95442E-016  8.70541E-016  9.57776E-016  9.26161E-016
  7.87157E-016  5.88028E-016  3.86112E-016  2.22860E-016  1.13083E-016  5.04529E-017
  1.97986E-017  6.83768E-018  2.08088E-018  5.59559E-019  1.33818E-019  2.89141E-020
  5.85897E-021  1.19905E-021  2.72150E-022  7.04847E-023  1.93754E-023  5.16019E-024
  1.26000E-024  2.75138E-025  5.31831E-026  9.06208E-027  1.35877E-027
  1.18722E-030  6.28032E-030  2.91839E-029  1.19119E-028  4.27022E-028  1.34434E-027
  3.71633E-027  9.02038E-027  1.92229E-026  3.59674E-026  5.90978E-026  8.53098E-026
  1.08289E-025  1.21073E-025  1.19572E-025  1.04794E-025  8.20791E-026  5.80432E-026
  3.76539E-026  2.34644E-026  1.85105E-026  4.36260E-026  2.63427E-025  1.96286E-024
  1.47061E-023  1.03711E-022  6.66293E-022  3.83442E-021  1.95955E-020  8.85242E-020
  3.52649E-019  1.23707E-018  3.81835E-018  1.03651E-017  2.47385E-017  5.19035E-017
  9.57197E-017  1.55153E-016  2.21036E-016  2.76758E-016  3.04559E-016  2.94562E-016
  2.50394E-016  1.87077E-016  1.22851E-016  7.09137E-017  3.59840E-017  1.60542E-017
  6.29938E-018  2.17512E-018  6.61689E-019  1.77797E-019  4.24545E-020  9.14276E-021
  1.83938E-021  3.71307E-022  8.26718E-023  2.10455E-023  5.72585E-024  1.51740E-024
  3.69652E-025  8.06201E-026  1.55719E-026  2.65199E-027  3.97487E-028
  7.37696E-032  3.90324E-031  1.81411E-030  7.40624E-030  2.65576E-029  8.36368E-029
  2.31305E-028  5.61715E-028  1.19777E-027  2.24272E-027  3.68801E-027  5.32862E-027
  6.77048E-027  7.57708E-027  7.48966E-027  6.56867E-027  5.14814E-027  3.64611E-027
  2.38524E-027  1.57659E-027  1.77580E-027  7.46639E-027  5.76347E-026  4.79617E-025
  3.81293E-024  2.77568E-023  1.81396E-022  1.05381E-021  5.41480E-021  2.45415E-020
  9.79632E-020  3.44104E-019  1.06306E-018  2.88760E-018  6.89516E-018  1.44721E-017
  2.66977E-017  4.32863E-017  6.16815E-017  7.72474E-017  8.50230E-017  8.22461E-017
  6.99240E-017  5.22489E-017  3.43148E-017  1.98090E-017  1.00521E-017  4.48472E-018
  1.75960E-018  6.07472E-019  1.84734E-019  4.96049E-020  1.18281E-020  2.53946E-021
  5.07485E-022  1.01109E-022  2.20887E-023  5.52485E-024  1.48703E-024  3.92031E-025
  9.52729E-026  2.07535E-026  4.00573E-027  6.81876E-028  1.02166E-028
  4.02817E-033  2.13136E-032  9.90883E-032  4.04616E-031  1.45125E-030  4.57181E-030
  1.26486E-029  3.07312E-029  6.55667E-029  1.22850E-028  2.02176E-028  2.92371E-028
  3.71840E-028  4.16556E-028  4.12164E-028  3.61840E-028  2.83949E-028  2.01786E-028
  1.34381E-028  1.01050E-028  1.99845E-028  1.34420E-027  1.21413E-026  1.08369E-025
  8.92931E-025  6.62413E-024  4.37384E-023  2.55590E-022  1.31785E-021  5.98560E-021
  2.39254E-020  8.41161E-020  2.60029E-019  7.06644E-019  1.68796E-018  3.54387E-018
  6.53921E-018  1.06047E-017  1.51142E-017  1.89317E-017  2.08407E-017  2.01630E-017
  1.71443E-017  1.28121E-017  8.41518E-018  4.85819E-018  2.46539E-018  1.09992E-018
  4.31536E-019  1.48959E-019  4.52854E-020  1.21527E-020  2.89408E-021  6.19601E-022
  1.23047E-022  2.42106E-023  5.19117E-024  1.27530E-024  3.39408E-025  8.89922E-026
  2.15735E-026  4.69369E-027  9.05331E-028  1.54042E-028  2.30730E-029
  1.94185E-034  1.02276E-033  4.75460E-033  1.94166E-032  6.96788E-032  2.19567E-031
  6.07680E-031  1.47707E-030  3.15306E-030  5.91151E-030  9.73578E-030  1.40912E-029
  1.79387E-029  2.01177E-029  1.99295E-029  1.75214E-029  1.37806E-029  9.86105E-030
  6.82764E-030  6.77520E-030  2.65007E-029  2.40385E-028  2.38424E-027  2.21916E-026
  1.86770E-025  1.40132E-024  9.31165E-024  5.46155E-023  2.82236E-022  1.28372E-021
  5.13596E-021  1.80681E-020  5.58793E-020  1.51907E-019  3.62957E-019  7.62196E-019
  1.40669E-018  2.28163E-018  3.25240E-018  4.07447E-018  4.48592E-018  4.34056E-018
  3.69113E-018  2.75867E-018  1.81208E-018  1.04620E-018  5.30936E-019  2.36875E-019
  9.29294E-020  3.20736E-020  9.74819E-021  2.61457E-021  6.21918E-022  1.32802E-022
  2.62193E-023  5.09776E-024  1.07315E-024  2.58864E-025  6.80896E-026  1.77509E-026
  4.29209E-027  9.32673E-028  1.79777E-028  3.05766E-029  4.57857E-030
  8.18311E-036  4.33556E-035  2.01863E-034  8.18876E-034  2.93793E-033  9.26446E-033
  2.56486E-032  6.23675E-032  1.33199E-031  2.49876E-031  4.11829E-031  5.96584E-031
  7.60210E-031  8.53575E-031  8.46824E-031  7.46002E-031  5.89087E-031  4.27459E-031
  3.23481E-031  5.38747E-031  3.81646E-030  4.07430E-029  4.26365E-028  4.06695E-027
  3.46628E-026  2.61880E-025  1.74712E-024  1.02719E-023  5.31606E-023  2.42024E-022
  9.68915E-022  3.41012E-021  1.05499E-020  2.86867E-020  6.85562E-020  1.43990E-019
  2.65786E-019  4.31161E-019  6.14686E-019  7.70147E-019  8.48011E-019  8.20616E-019
  6.97900E-019  5.21637E-019  3.42670E-019  1.97849E-019  1.00410E-019  4.47974E-020
  1.75739E-020  6.06478E-021  1.84284E-021  4.94024E-022  1.17387E-022  2.50062E-023
  4.91005E-024  9.43882E-025  1.95156E-025  4.62100E-026  1.20069E-026  3.11138E-027
  7.50299E-028  1.62837E-028  3.13673E-029  5.33291E-030  7.98351E-031
  3.03622E-037  1.60528E-036  7.47364E-036  3.05770E-035  1.08876E-034  3.43168E-034
  9.50035E-034  2.31336E-033  4.94291E-033  9.27795E-033  1.53021E-032  2.21863E-032
  2.83046E-032  3.18277E-032  3.16405E-032  2.79650E-032  2.22485E-032  1.65830E-032
  1.54265E-032  5.32161E-032  5.46173E-031  6.34253E-030  6.84191E-029  6.62091E-028
  5.68631E-027  4.31466E-026  2.88587E-025  1.69935E-024  8.80343E-024  4.01052E-023
  1.60627E-022  5.65506E-022  1.74991E-021  4.75916E-021  1.13753E-020  2.38952E-020
  4.41125E-020  7.15678E-020  1.02041E-019  1.27861E-019  1.40801E-019  1.36264E-019
  1.15896E-019  8.66306E-020  5.69120E-020  3.28610E-020  1.66776E-020  7.44063E-021
  2.91883E-021  1.00719E-021  3.05978E-022  8.19888E-023  1.94626E-023  4.13680E-024
  8.08130E-025  1.53684E-025  3.12209E-026  7.25512E-027  1.86128E-027  4.79266E-028
  1.15249E-028  2.49806E-029  4.80894E-030  8.17289E-031  1.22315E-031
  9.88553E-039  5.23849E-038  2.43112E-037  9.94558E-037  3.57546E-036  1.12957E-035
  3.13595E-035  7.52540E-035  1.60748E-034  3.02626E-034  4.99491E-034  7.24903E-034
  9.25960E-034  1.04289E-033  1.03933E-033  9.22491E-034  7.42413E-034  5.90599E-034
  8.51814E-034  5.94972E-033  7.33526E-032  8.89915E-031  9.76768E-030  9.53381E-029
  8.22683E-028  6.25955E-027  4.19369E-026  2.47202E-025  1.28148E-024  5.84053E-024
  2.33993E-023  8.23984E-023  2.55019E-022  6.93660E-022  1.65818E-021  3.48357E-021
  6.43158E-021  1.04355E-020  1.48802E-020  1.86468E-020  2.05355E-020  1.98751E-020
  1.69053E-020  1.26372E-020  8.30238E-021  4.79397E-021  2.43307E-021  1.08550E-021
  4.25809E-022  1.46919E-022  4.46242E-023  1.19524E-023  2.83472E-024  6.01285E-025
  1.16901E-025  2.20048E-026  4.39413E-027  1.00192E-027  2.53660E-028  6.48807E-029
  1.55559E-029  3.36738E-030  6.47829E-031  1.10052E-031  1.64682E-032
  2.82852E-040  1.49888E-039  6.98015E-039  2.85665E-038  1.02166E-037  3.22737E-037
  8.95931E-037  2.18569E-036  4.68596E-036  8.82904E-036  1.42441E-035  2.06321E-035
  2.62612E-035  3.00636E-035  3.00668E-035  2.68645E-035  2.20984E-035  2.03789E-035
  5.99707E-035  6.69034E-034  8.96416E-033  1.11336E-031  1.23443E-030  1.21122E-029
  1.04831E-028  7.99044E-028  5.35921E-027  3.16125E-026  1.63951E-025  7.47461E-025
  2.99525E-024  1.05492E-023  3.26533E-023  8.88276E-023  2.12360E-022  4.46170E-022
  8.23811E-022  1.33676E-021  1.90625E-021  2.38893E-021  2.63105E-021  2.54658E-021
  2.16618E-021  1.61935E-021  1.06392E-021  6.14348E-022  3.11803E-022  1.39109E-022
  5.45663E-023  1.88257E-023  5.71695E-024  1.53068E-024  3.62726E-025  7.67922E-026
  1.48632E-026  2.77069E-027  5.44097E-028  1.21712E-028  3.03938E-029  7.71958E-030
  1.84513E-030  3.98872E-031  7.66783E-032  1.30232E-032  1.95180E-033
  0.00000E+000  0.00000E+000  1.75517E-040  7.18308E-040  2.58343E-039  8.16538E-039
  2.24929E-038  5.48771E-038  1.17671E-037  2.21771E-037  3.67391E-037  5.35036E-037
  6.85054E-037  7.71308E-037  7.63815E-037  6.72954E-037  5.35451E-037  7.02675E-037
  4.93230E-036  7.01899E-035  9.82245E-034  1.23442E-032  1.37701E-031  1.35563E-030
  1.17554E-029  8.97079E-029  6.02113E-028  3.55336E-027  1.84344E-026  8.40615E-026
  3.36906E-025  1.18671E-024  3.67362E-024  9.99424E-024  2.38950E-023  5.02067E-023
  9.27076E-023  1.50441E-022  2.14543E-022  2.68882E-022  2.96148E-022  2.86654E-022
  2.43844E-022  1.82295E-022  1.19772E-022  6.91625E-023  3.51028E-023  1.56608E-023
  6.14284E-024  2.11914E-024  6.43431E-025  1.72215E-025  4.07783E-026  8.61777E-027
  1.66101E-027  3.06792E-028  5.92745E-029  1.30069E-029  3.20216E-030  8.07297E-031
  1.92330E-031  4.15121E-032  7.97631E-033  1.35664E-033  2.02854E-034
  0.00000E+000  0.00000E+000  0.00000E+000  0.00000E+000  5.70878E-041  1.80436E-040
  5.01183E-040  1.22338E-039  2.62435E-039  4.90401E-039  8.13389E-039  1.18652E-038
  1.52265E-038  1.71958E-038  1.70974E-038  1.49749E-038  1.40212E-038  3.57094E-038
  4.33405E-037  6.70018E-036  9.54926E-035  1.21066E-033  1.35371E-032  1.33542E-031
  1.15947E-030  8.85516E-030  5.94643E-029  3.51040E-028  1.82155E-027  8.30754E-027
  3.32991E-026  1.17302E-025  3.63150E-025  9.88025E-025  2.36237E-024  4.96394E-024
  9.16645E-024  1.48755E-023  2.12148E-023  2.65892E-023  2.92866E-023  2.83487E-023
  2.41158E-023  1.80293E-023  1.18459E-023  6.84056E-024  3.47189E-024  1.54894E-024
  6.07542E-025  2.09573E-025  6.36223E-026  1.70230E-026  4.02795E-027  8.49828E-028
  1.63157E-028  2.98733E-029  5.68140E-030  1.22289E-030  2.96658E-031  7.42088E-032
  1.76156E-032  3.79722E-033  7.30401E-034  1.23926E-034  1.85279E-035
  0.00000E+000  0.00000E+000  0.00000E+000  0.00000E+000  0.00000E+000  0.00000E+000
  0.00000E+000  0.00000E+000  0.00000E+000  9.60763E-041  1.59171E-040  2.31741E-040
  2.96508E-040  3.33399E-040  3.29447E-040  2.86088E-040  3.63576E-040  2.14729E-039
  3.58089E-038  5.68661E-037  8.20410E-036  1.04497E-034  1.17284E-033  1.15726E-032
  1.00561E-031  7.68395E-031  5.16166E-030  3.04781E-029  1.58174E-028  7.21462E-028
  2.89206E-027  1.01885E-026  3.15437E-026  8.58253E-026  2.05218E-025  4.31231E-025
  7.96345E-025  1.29237E-024  1.84320E-024  2.31021E-024  2.54466E-024  2.46324E-024
  2.09549E-024  1.56665E-024  1.02937E-024  5.94428E-025  3.01700E-025  1.34599E-025
  5.27921E-026  1.82095E-026  5.52725E-027  1.47844E-027  3.49594E-028  7.36443E-029
  1.40870E-029  2.55803E-030  4.79118E-031  1.01156E-031  2.41685E-032  5.99556E-033
  1.42113E-033  3.05764E-034  5.86517E-035  9.94857E-036  1.48719E-036
  0.00000E+000  0.00000E+000  0.00000E+000  0.00000E+000  0.00000E+000  0.00000E+000
  0.00000E+000  0.00000E+000  0.00000E+000  0.00000E+000  0.00000E+000  0.00000E+000
  0.00000E+000  0.00000E+000  0.00000E+000  0.00000E+000  0.00000E+000  1.34281E-040
  2.53738E-039  4.21356E-038  6.22141E-037  7.94304E-036  8.92764E-035  8.82753E-034
  7.67566E-033  5.86075E-032  3.93782E-031  2.32550E-030  1.20701E-029  5.50581E-029
  2.20720E-028  7.77613E-028  2.40760E-027  6.55093E-027  1.56645E-026  3.29175E-026
  6.07898E-026  9.86576E-026  1.40710E-025  1.76367E-025  1.94270E-025  1.88059E-025
  1.59986E-025  1.19612E-025  7.85928E-026  4.53852E-026  2.30352E-026  1.02767E-026
  4.03058E-027  1.39017E-027  4.21911E-028  1.12822E-028  2.66613E-029  5.60830E-030
  1.06910E-030  1.92623E-031  3.55493E-032  7.36227E-033  1.73493E-033  4.26658E-034
  1.00516E-034  2.15923E-035  4.13910E-036  7.01871E-037  1.04515E-037
  0.00000E+000  0.00000E+000  0.00000E+000  0.00000E+000  0.00000E+000  0.00000E+000
  0.00000E+000  0.00000E+000  0.00000E+000  0.00000E+000  0.00000E+000  0.00000E+000
  0.00000E+000  0.00000E+000  0.00000E+000  0.00000E+000  0.00000E+000  0.00000E+000
  1.70115E-040  2.82493E-039  4.12254E-038  5.28708E-037  5.97657E-036  5.91290E-035
  5.14313E-034  3.93246E-033  2.64018E-032  1.55933E-031  8.09402E-031  3.69232E-030
  1.48026E-029  5.21524E-029  1.61477E-028  4.39380E-028  1.05067E-027  2.20793E-027
  4.07756E-027  6.61775E-027  9.43878E-027  1.18309E-026  1.30321E-026  1.26156E-026
  1.07326E-026  8.02428E-027  5.27251E-027  3.04475E-027  1.54536E-027  6.89423E-028
  2.70388E-028  9.32527E-029  2.82982E-029  7.56512E-030  1.78671E-030  3.75333E-031
  7.13188E-032  1.27550E-032  2.32481E-033  4.72253E-034  1.09282E-034  2.66323E-035
  6.24888E-036  1.34010E-036  2.56707E-037  4.32060E-038  6.47800E-039
  0.00000E+000  0.00000E+000  0.00000E+000  0.00000E+000  0.00000E+000  0.00000E+000
  0.00000E+000  0.00000E+000  0.00000E+000  0.00000E+000  0.00000E+000  0.00000E+000
  0.00000E+000  0.00000E+000  0.00000E+000  0.00000E+000  0.00000E+000  0.00000E+000
  0.00000E+000  1.66440E-040  2.42894E-039  3.11506E-038  3.51084E-037  3.47736E-036
  3.02911E-035  2.31640E-034  1.55687E-033  9.19636E-033  4.76977E-032  2.17595E-031
  8.72371E-031  3.07362E-030  9.51689E-030  2.58961E-029  6.19255E-029  1.30136E-028
  2.40338E-028  3.90067E-028  5.56355E-028  6.97366E-028  7.68183E-028  7.43647E-028
  6.32657E-028  4.73014E-028  3.10806E-028  1.79484E-028  9.10966E-029  4.06400E-029
  1.59384E-029  5.49657E-030  1.66777E-030  4.45745E-031  1.05217E-031  2.20732E-032
  4.18176E-033  7.43865E-034  1.33478E-034  2.66029E-035  6.05481E-036  1.46158E-036
  3.41465E-037  7.30977E-038  1.37942E-038  2.35342E-039  3.52856E-040
  0.00000E+000  0.00000E+000  0.00000E+000  0.00000E+000  0.00000E+000  0.00000E+000
  0.00000E+000  0.00000E+000  0.00000E+000  0.00000E+000  0.00000E+000  0.00000E+000
  0.00000E+000  0.00000E+000  0.00000E+000  0.00000E+000  0.00000E+000  0.00000E+000
  0.00000E+000  0.00000E+000  1.25765E-040  1.61292E-039  1.81784E-038  1.80050E-037
  1.56720E-036  1.19881E-035  8.05877E-035  4.76080E-034  2.47164E-033  1.12773E-032
  4.51790E-032  1.59182E-031  4.92887E-031  1.34120E-030  3.20727E-030  6.74018E-030
  1.24481E-029  2.02035E-029  2.88167E-029  3.61209E-029  3.97894E-029  3.85190E-029
  3.27703E-029  2.45013E-029  1.60993E-029  9.29701E-030  4.71865E-030  2.10505E-030
  8.25538E-031  2.84680E-031  8.63672E-032  2.30776E-032  5.44459E-033  1.14266E-033
  2.15836E-034  3.80760E-035  6.74301E-036  1.31878E-036  2.95094E-037  7.05235E-038
  1.64009E-038  3.40124E-039  6.60308E-040  1.12655E-040  0.00000E+000
  0.00000E+000  0.00000E+000  0.00000E+000  0.00000E+000  0.00000E+000  0.00000E+000
  0.00000E+000  0.00000E+000  0.00000E+000  0.00000E+000  0.00000E+000  0.00000E+000
  0.00000E+000  0.00000E+000  0.00000E+000  0.00000E+000  0.00000E+000  0.00000E+000
  0.00000E+000  0.00000E+000  0.00000E+000  7.33923E-041  8.27170E-040  8.19280E-039
  7.13122E-038  5.45492E-037  3.66697E-036  2.16630E-035  1.12467E-034  5.13124E-034
  2.05738E-033  7.24937E-033  2.24320E-032  6.10410E-032  1.45972E-031  3.06768E-031
  5.66560E-031  9.19551E-031  1.31159E-030  1.64406E-030  1.81106E-030  1.75325E-030
  1.49160E-030  1.11523E-030  7.32797E-031  4.23176E-031  2.14780E-031  9.58150E-032
  3.75749E-032  1.29567E-032  3.93537E-033  1.05131E-033  2.47906E-034  5.18907E-035
  9.77580E-036  1.71391E-036  2.99710E-037  5.75320E-038  1.26515E-038  2.99194E-039
  6.47685E-040  1.43080E-040  0.00000E+000  0.00000E+000  0.00000E+000
  0.00000E+000  0.00000E+000  0.00000E+000  0.00000E+000  0.00000E+000  0.00000E+000
  0.00000E+000  0.00000E+000  0.00000E+000  0.00000E+000  0.00000E+000  0.00000E+000
  0.00000E+000  0.00000E+000  0.00000E+000  0.00000E+000  0.00000E+000  0.00000E+000
  0.00000E+000  0.00000E+000  0.00000E+000  0.00000E+000  0.00000E+000  3.27615E-040
  2.85165E-039  2.18133E-038  1.46635E-037  8.66265E-037  4.49734E-036  2.05189E-035
  8.22709E-035  2.89889E-034  8.97658E-034  2.44278E-033  5.84184E-033  1.22775E-032
  2.26758E-032  3.67786E-032  5.24592E-032  6.57576E-032  7.24375E-032  7.01258E-032
  5.96609E-032  4.46071E-032  2.93106E-032  1.69263E-032  8.59891E-033  3.83605E-033
  1.50433E-033  5.18705E-034  1.57335E-034  4.20224E-035  9.90483E-036  2.07111E-036
  3.89217E-037  6.78400E-038  1.17203E-038  2.20874E-039  4.77161E-040  9.52527E-041
  0.00000E+000  0.00000E+000  0.00000E+000  0.00000E+000  0.00000E+000
  0.00000E+000  0.00000E+000  0.00000E+000  0.00000E+000  0.00000E+000  0.00000E+000
  0.00000E+000  0.00000E+000  0.00000E+000  0.00000E+000  0.00000E+000  0.00000E+000
  0.00000E+000  0.00000E+000  0.00000E+000  0.00000E+000  0.00000E+000  0.00000E+000
  0.00000E+000  0.00000E+000  0.00000E+000  0.00000E+000  0.00000E+000  0.00000E+000
  1.00212E-040  7.66559E-040  5.15305E-039  3.04422E-038  1.58045E-037  7.21074E-037
  2.89116E-036  1.01873E-035  3.15454E-035  8.58438E-035  2.05293E-034  4.31454E-034
  7.96869E-034  1.29340E-033  1.84490E-033  2.31263E-033  2.54761E-033  2.46634E-033
  2.09840E-033  1.56896E-033  1.03096E-033  5.95368E-034  3.02176E-034  1.34801E-034
  5.28617E-035  1.82263E-035  5.52792E-036  1.47616E-036  3.47792E-037  7.26537E-038
  1.36219E-038  2.36120E-039  4.03227E-040  0.00000E+000  0.00000E+000  0.00000E+000
  0.00000E+000  0.00000E+000  0.00000E+000  0.00000E+000  0.00000E+000
  0.00000E+000  0.00000E+000  0.00000E+000  0.00000E+000  0.00000E+000  0.00000E+000
  0.00000E+000  0.00000E+000  0.00000E+000  0.00000E+000  0.00000E+000  0.00000E+000
  0.00000E+000  0.00000E+000  0.00000E+000  0.00000E+000  0.00000E+000  0.00000E+000
  0.00000E+000  0.00000E+000  0.00000E+000  0.00000E+000  0.00000E+000  0.00000E+000
  0.00000E+000  0.00000E+000  1.59141E-040  9.40144E-040  4.88090E-039  2.22689E-038
  8.92875E-038  3.14613E-037  9.74216E-037  2.65111E-036  6.34006E-036  1.33246E-035
  2.46097E-035  3.99441E-035  5.69760E-035  7.14209E-035  7.86778E-035  7.61680E-035
  6.48016E-035  4.84499E-035  3.18342E-035  1.83818E-035  9.32771E-036  4.16293E-036
  1.63243E-036  5.62823E-037  1.70685E-037  4.51975E-038  1.05648E-038  2.17023E-039
  3.91778E-040  6.21539E-041  0.00000E+000  0.00000E+000  0.00000E+000  0.00000E+000
  0.00000E+000  0.00000E+000  0.00000E+000  0.00000E+000  0.00000E+000
  0.00000E+000  0.00000E+000  0.00000E+000  0.00000E+000  0.00000E+000  0.00000E+000
  0.00000E+000  0.00000E+000  0.00000E+000  0.00000E+000  0.00000E+000  0.00000E+000
  0.00000E+000  0.00000E+000  0.00000E+000  0.00000E+000  0.00000E+000  0.00000E+000
  0.00000E+000  0.00000E+000  0.00000E+000  0.00000E+000  0.00000E+000  0.00000E+000
  0.00000E+000  0.00000E+000  0.00000E+000  0.00000E+000  1.32468E-040  6.04381E-040
  2.42328E-039  8.53863E-039  2.64404E-038  7.19515E-038  1.72070E-037  3.61631E-037
  6.67910E-037  1.08409E-036  1.54634E-036  1.93837E-036  2.13533E-036  2.06721E-036
  1.75873E-036  1.31494E-036  8.63984E-037  4.98884E-037  2.53156E-037  1.12893E-037
  4.42428E-038  1.52374E-038  4.61182E-039  1.22667E-039  2.86731E-040  5.89002E-041
  0.00000E+000  0.00000E+000  0.00000E+000  0.00000E+000  0.00000E+000  0.00000E+000
  0.00000E+000  0.00000E+000  0.00000E+000  0.00000E+000  0.00000E+000
  0.00000E+000  0.00000E+000  5.72916E-040  5.44156E-039  4.54202E-038  3.33172E-037
  2.14774E-036  1.21671E-035  6.05742E-035  2.65021E-034  1.01898E-033  3.44308E-033
  1.02020E-032  2.66167E-032  6.10227E-032  1.22937E-031  2.17618E-031  3.38438E-031
  4.62322E-031  5.54535E-031  5.83719E-031  5.38520E-031  4.34638E-031  3.05922E-031
  1.86885E-031  9.85382E-032  4.49061E-032  1.85154E-032  8.39553E-033  5.56828E-033
  4.82597E-033  4.09126E-033  3.04315E-033  1.95569E-033  1.08415E-033  5.22859E-034
  2.20260E-034  8.12534E-035  2.62688E-035  7.46564E-036  1.85420E-036  4.02678E-037
  7.61936E-038  1.28941E-038  2.60397E-039  1.25931E-039  1.05483E-039  8.00862E-040
  5.34349E-040  3.13319E-040  1.61451E-040  7.31122E-041  0.00000E+000  0.00000E+000
  0.00000E+000  0.00000E+000  0.00000E+000  0.00000E+000  0.00000E+000  0.00000E+000
  0.00000E+000  0.00000E+000  0.00000E+000  0.00000E+000  0.00000E+000
  1.40347E-040  1.72603E-039  1.86547E-038  1.77182E-037  1.47893E-036  1.08484E-035
  6.99324E-035  3.96173E-034  1.97235E-033  8.61214E-033  3.31071E-032  1.11841E-031
  3.32028E-031  8.66220E-031  1.98587E-030  4.00063E-030  7.08162E-030  1.10137E-029
  1.50459E-029  1.80489E-029  1.90005E-029  1.75351E-029  1.41610E-029  9.97762E-030
  6.10531E-030  3.22622E-030  1.47183E-030  6.01546E-031  2.61931E-031  1.63604E-031
  1.38016E-031  1.16680E-031  8.69337E-032  5.58184E-032  3.10037E-032  1.49717E-032
  6.32363E-033  2.33314E-033  7.54673E-034  2.14112E-034  5.32519E-035  1.15912E-035
  2.19614E-036  3.68120E-037  6.76284E-038  2.74831E-038  2.11417E-038  1.63078E-038
  1.11361E-038  6.52971E-039  3.36472E-039  1.52369E-039  6.06371E-040  2.12067E-040
  6.51782E-041  0.00000E+000  0.00000E+000  0.00000E+000  0.00000E+000  0.00000E+000
  0.00000E+000  0.00000E+000  0.00000E+000  0.00000E+000  0.00000E+000
  4.01600E-039  4.93900E-038  5.33800E-037  5.07003E-036  4.23191E-035  3.10425E-034
  2.00110E-033  1.13131E-032  5.63116E-032  2.46321E-031  9.46853E-031  3.19857E-030
  9.49536E-030  2.47711E-029  5.67879E-029  1.14398E-028  2.02496E-028  3.14919E-028
  4.30220E-028  5.16120E-028  5.43416E-028  5.01657E-028  4.05355E-028  2.85884E-028
  1.75209E-028  9.27867E-029  4.23897E-029  1.72074E-029  7.22665E-030  4.24674E-030
  3.47278E-030  2.92165E-030  2.18061E-030  1.40369E-030  7.80786E-031  3.77398E-031
  1.59196E-031  5.87793E-032  1.90235E-032  5.40695E-033  1.34540E-033  2.92942E-034
  5.56236E-035  9.27235E-036  1.58428E-036  5.37606E-037  3.87707E-037  2.97775E-037
  2.01697E-037  1.19590E-037  6.16239E-038  2.79060E-038  1.11055E-038  3.88396E-039
  1.19372E-039  3.22422E-040  7.65316E-041  0.00000E+000  0.00000E+000  0.00000E+000
  0.00000E+000  0.00000E+000  0.00000E+000  0.00000E+000  0.00000E+000
  1.00990E-037  1.24201E-036  1.34234E-035  1.27496E-034  1.06419E-033  7.78994E-033
  5.02050E-032  2.84353E-031  1.41531E-030  6.19063E-030  2.37959E-029  8.03810E-029
  2.38611E-028  6.22448E-028  1.42688E-027  2.87429E-027  5.08756E-027  7.91192E-027
  1.08087E-026  1.29674E-026  1.36550E-026  1.26092E-026  1.01939E-026  7.19597E-027
  4.41678E-027  2.34401E-027  1.07267E-027  4.33212E-028  1.76240E-028  9.74332E-029
  7.69045E-029  6.42797E-029  4.80482E-029  3.09993E-029  1.72719E-029  8.35763E-030
  3.52820E-030  1.30315E-030  4.21891E-031  1.19798E-031  2.98298E-032  6.50930E-033
  1.23732E-033  2.05774E-034  3.33274E-035  9.46946E-036  6.26909E-036  4.77769E-036
  3.24064E-036  1.91525E-036  9.91844E-037  4.49150E-037  1.78745E-037  6.25127E-038
  1.92131E-038  5.18942E-039  1.23178E-039  2.56947E-040  0.00000E+000  0.00000E+000
  0.00000E+000  0.00000E+000  0.00000E+000  0.00000E+000  0.00000E+000
  2.23180E-036  2.74474E-035  2.96647E-034  2.81727E-033  2.34620E-032  1.72064E-031
  1.10891E-030  6.28038E-030  3.12579E-029  1.36716E-028  5.25486E-028  1.77496E-027
  5.26861E-027  1.37430E-026  3.15021E-026  6.34536E-026  1.12308E-025  1.74649E-025
  2.38590E-025  2.86249E-025  3.01460E-025  2.78438E-025  2.25210E-025  1.59114E-025
  9.78005E-026  5.20113E-026  2.38464E-026  9.59541E-027  3.79718E-027  1.97659E-027
  1.49931E-027  1.24267E-027  9.29979E-028  6.01381E-028  3.35667E-028  1.62614E-028
  6.86994E-029  2.53881E-029  8.22194E-030  2.33529E-030  5.81745E-031  1.26917E-031
  2.41924E-032  4.01835E-033  6.26670E-034  1.50803E-034  8.95320E-035  6.73668E-035
  4.57461E-035  2.70677E-035  1.39987E-035  6.35300E-036  2.52825E-036  8.84211E-037
  2.71759E-037  7.34018E-038  1.74230E-038  3.63439E-039  6.66244E-040  1.07332E-040
  0.00000E+000  0.00000E+000  0.00000E+000  0.00000E+000  0.00000E+000
  4.33201E-035  5.32864E-034  5.74665E-033  5.45722E-032  4.55409E-031  3.33970E-030
  2.15225E-029  1.21887E-028  6.06608E-028  2.65301E-027  1.01965E-026  3.44387E-026
  1.02217E-025  2.66608E-025  6.11079E-025  1.23078E-024  2.17824E-024  3.38717E-024
  4.62708E-024  5.55142E-024  5.84689E-024  5.40152E-024  4.37081E-024  3.09049E-024
  1.90215E-024  1.01362E-024  4.65677E-025  1.86922E-025  7.22374E-026  3.54665E-026
  2.57427E-026  2.11103E-026  1.58107E-026  1.02481E-026  5.73083E-027  2.77980E-027
  1.17532E-027  4.34574E-028  1.40789E-028  4.00023E-029  9.96880E-030  2.17652E-030
  4.15016E-031  6.89610E-032  1.04871E-032  2.17736E-033  1.13216E-033  8.35202E-034
  5.67598E-034  3.36333E-034  1.74092E-034  7.89939E-035  3.14839E-035  1.10201E-035
  3.39117E-036  9.17631E-037  2.18413E-037  4.51764E-038  8.28161E-039  1.33417E-039
  1.88886E-040  0.00000E+000  0.00000E+000  0.00000E+000  0.00000E+000
  7.39145E-034  9.07015E-033  9.80191E-032  9.30813E-031  7.76745E-030  5.69599E-029
  3.67054E-028  2.07859E-027  1.03439E-026  4.52358E-026  1.73844E-025  5.87105E-025
  1.74241E-024  4.54426E-024  1.04147E-023  2.09745E-023  3.71174E-023  5.77131E-023
  7.88355E-023  9.45828E-023  9.96225E-023  9.20504E-023  7.45145E-023  5.27258E-023
  3.24931E-023  1.73487E-023  7.98740E-024  3.20154E-024  1.21269E-024  5.62987E-025
  3.89409E-025  3.15154E-025  2.36098E-025  1.53396E-025  8.59501E-026  4.17472E-026
  1.76666E-026  6.53594E-027  2.11830E-027  6.02075E-028  1.50103E-028  3.27951E-029
  6.26158E-030  1.04139E-030  1.55495E-031  2.85053E-032  1.27022E-032  9.09813E-033
  6.18276E-033  3.66911E-033  1.90078E-033  8.62870E-034  3.43855E-034  1.20446E-034
  3.70740E-035  1.00360E-035  2.39021E-036  5.01169E-037  9.26156E-038  1.45742E-038
  2.06336E-039  2.56719E-040  0.00000E+000  0.00000E+000  0.00000E+000
  1.10515E-032  1.35931E-031  1.46903E-030  1.39506E-029  1.16411E-028  8.53610E-028
  5.50038E-027  3.11458E-026  1.54981E-025  6.77699E-025  2.60418E-024  8.79393E-024
  2.60959E-023  6.80512E-023  1.55944E-022  3.14026E-022  5.55655E-022  8.63891E-022
  1.17997E-021  1.41561E-021  1.49108E-021  1.37795E-021  1.11582E-021  7.90080E-022
  4.87478E-022  2.60761E-022  1.20320E-022  4.81989E-023  1.79539E-023  7.90658E-024
  5.19194E-024  4.13500E-024  3.09659E-024  2.01667E-024  1.13233E-024  5.50784E-025
  2.33303E-025  8.63676E-026  2.80041E-026  7.96233E-027  1.98588E-027  4.34159E-028
  8.29969E-029  1.38217E-029  2.04139E-030  3.37929E-031  1.27073E-031  8.72262E-032
  5.91901E-032  3.51789E-032  1.82399E-032  8.28369E-033  3.30254E-033  1.15699E-033
  3.56178E-034  9.64842E-035  2.29966E-035  4.82773E-036  8.93957E-037  1.46376E-037
  2.12875E-038  2.46448E-039  2.69464E-040  0.00000E+000  0.00000E+000
  1.45494E-031  1.78990E-030  1.93452E-029  1.83709E-028  1.53293E-027  1.12400E-026
  7.24220E-026  4.10053E-025  2.04023E-024  8.92050E-024  3.42747E-023  1.15727E-022
  3.43373E-022  8.95308E-022  2.05138E-021  4.13031E-021  7.30744E-021  1.13597E-020
  1.55143E-020  1.86112E-020  1.96033E-020  1.81178E-020  1.46756E-020  1.03977E-020
  6.42251E-021  3.44167E-021  1.59161E-021  6.37650E-022  2.34279E-022  9.82341E-023
  6.10407E-023  4.76868E-023  3.56702E-023  2.32850E-023  1.31029E-023  6.38340E-024
  2.70671E-024  1.00271E-024  3.25281E-025  9.25221E-026  2.30850E-026  5.04997E-027
  9.66482E-028  1.61199E-028  2.36550E-029  3.62003E-030  1.13751E-030  7.36254E-031
  4.97863E-031  2.96355E-031  1.53807E-031  6.98862E-032  2.78713E-032  9.76745E-033
  3.00983E-033  8.15993E-034  1.94489E-034  4.09036E-035  7.59375E-036  1.24889E-036
  1.83018E-037  2.41427E-038  2.91534E-039  2.18440E-040  0.00000E+000
  1.68270E-030  2.07051E-029  2.23810E-028  2.12549E-027  1.77358E-026  1.30040E-025
  8.37816E-025  4.74326E-024  2.35976E-023  1.03163E-022  3.96324E-022  1.33797E-021
  3.96930E-021  1.03479E-020  2.37059E-020  4.77222E-020  8.44174E-020  1.31209E-019
  1.79173E-019  2.14917E-019  2.26363E-019  2.09223E-019  1.69515E-019  1.20168E-019
  7.43025E-020  3.98849E-020  1.84863E-020  7.41118E-021  2.69290E-021  1.07953E-021
  6.33095E-022  4.83442E-022  3.60861E-022  2.36106E-022  1.33168E-022  6.49851E-023
  2.75865E-023  1.02274E-023  3.31958E-024  9.44613E-025  2.35786E-025  5.16088E-026
  9.88740E-027  1.65176E-027  2.41570E-028  3.48670E-029  9.15870E-030  5.47684E-030
  3.67953E-030  2.19353E-030  1.13969E-030  5.18145E-031  2.06720E-031  7.24734E-032
  2.23444E-032  6.06263E-033  1.44880E-033  3.05392E-034  5.67917E-035  9.39384E-036
  1.39041E-036  1.86581E-037  2.31717E-038  2.73725E-039  3.15823E-040
  1.70912E-029  2.10388E-028  2.27469E-027  2.16049E-026  1.80283E-025  1.32180E-024
  8.51545E-024  4.82049E-023  2.39788E-022  1.04815E-021  4.02606E-021  1.35895E-020
  4.03082E-020  1.05063E-019  2.40641E-019  4.84339E-019  8.56596E-019  1.33115E-018
  1.81743E-018  2.17969E-018  2.29559E-018  2.12180E-018  1.71944E-018  1.21949E-018
  7.54758E-019  4.05803E-019  1.88505E-019  7.56573E-020  2.72504E-020  1.04896E-020
  5.79524E-021  4.30901E-021  3.20602E-021  2.10228E-021  1.18861E-021  5.81079E-022
  2.46978E-022  9.16422E-023  2.97631E-023  8.47329E-024  2.11594E-024  4.63395E-025
  8.88644E-026  1.48692E-026  2.17175E-027  3.00551E-028  6.65957E-029  3.59647E-029
  2.38967E-029  1.42649E-029  7.42079E-030  3.37602E-030  1.34752E-030  4.72645E-031
  1.45817E-031  3.96016E-032  9.47886E-033  2.00323E-033  3.75020E-034  6.23522E-035
  9.34954E-036  1.28243E-036  1.64867E-037  2.04388E-038  2.49544E-039
  1.52425E-028  1.87750E-027  2.03071E-026  1.92914E-025  1.60992E-024  1.18036E-023
  7.60372E-023  4.30391E-022  2.14062E-021  9.35543E-021  3.59288E-020  1.21249E-019
  3.59565E-019  9.36997E-019  2.14565E-018  4.31755E-018  7.63417E-018  1.18608E-017
  1.61902E-017  1.94136E-017  2.04432E-017  1.88950E-017  1.53140E-017  1.08658E-017
  6.73083E-018  3.62443E-018  1.68732E-018  6.78223E-019  2.42640E-019  9.00822E-020
  4.68389E-020  3.37731E-020  2.50130E-020  1.64356E-020  9.31627E-021  4.56335E-021
  1.94221E-021  7.21349E-022  2.34435E-022  6.67765E-023  1.66831E-023  3.65564E-024
  7.01666E-025  1.17588E-025  1.71747E-026  2.30852E-027  4.38696E-028  2.08908E-028
  1.36408E-028  8.15036E-029  4.24581E-029  1.93310E-029  7.72003E-030  2.70937E-030
  8.36536E-031  2.27470E-031  5.45539E-032  1.15678E-032  2.17792E-033  3.66817E-034
  5.60034E-035  7.86274E-036  1.05353E-036  1.37774E-037  1.78030E-038
  1.19318E-027  1.47111E-026  1.59211E-025  1.51301E-024  1.26285E-023  9.25936E-023
  5.96451E-022  3.37572E-021  1.67872E-020  7.33537E-020  2.81650E-019  9.50272E-019
  2.81734E-018  7.33986E-018  1.68032E-017  3.38025E-017  5.97519E-017  9.28073E-017
  1.26650E-016  1.51830E-016  1.59853E-016  1.47734E-016  1.19745E-016  8.49926E-017
  5.26902E-017  2.84135E-017  1.32561E-017  5.33773E-018  1.90006E-018  6.83340E-019
  3.34374E-019  2.32814E-019  1.71363E-019  1.12811E-019  6.41160E-020  3.14717E-020
  1.34147E-020  4.98754E-021  1.62217E-021  4.62328E-022  1.15564E-022  2.53368E-023
  4.86729E-024  8.16882E-025  1.19414E-025  1.57412E-026  2.62160E-027  1.07640E-027
  6.84581E-028  4.09140E-028  2.13459E-028  9.72755E-029  3.88730E-029  1.36521E-029
  4.21932E-030  1.14908E-030  2.76282E-031  5.88357E-032  1.11594E-032  1.90365E-033
  2.96819E-034  4.33434E-035  6.06417E-036  8.39084E-037  1.14460E-037
  8.19443E-027  1.01173E-025  1.09595E-024  1.04208E-023  8.70048E-023  6.38006E-022
  4.10977E-021  2.32578E-020  1.15641E-019  5.05207E-019  1.93934E-018  6.54151E-018
  1.93885E-017  5.04965E-017  1.15565E-016  2.32403E-016  4.10677E-016  6.37657E-016
  8.69905E-016  1.04255E-015  1.09738E-015  1.01403E-015  8.21924E-016  5.83548E-016
  3.62019E-016  1.95483E-016  9.13912E-017  3.68729E-017  1.30792E-017  4.57591E-018
  2.10899E-018  1.41186E-018  1.03086E-018  6.79732E-019  3.87405E-019  1.90591E-019
  8.13722E-020  3.02894E-020  9.85987E-021  2.81198E-021  7.03279E-022  1.54279E-022
  2.96616E-023  4.98508E-024  7.29710E-025  9.50014E-026  1.42004E-026  4.93693E-027
  3.02198E-027  1.80449E-027  9.42998E-028  4.30186E-028  1.72043E-028  6.04724E-029
  1.87125E-029  5.10607E-030  1.23169E-030  2.63754E-031  5.05100E-032  8.75960E-033
  1.40331E-033  2.13333E-034  3.15080E-035  4.61449E-036  6.61315E-037
  4.93462E-026  6.10422E-025  6.62127E-024  6.30127E-023  5.26372E-022  3.86085E-021
  2.48717E-020  1.40744E-019  6.99694E-019  3.05613E-018  1.17285E-017  3.95488E-017
  1.17181E-016  3.05084E-016  6.97948E-016  1.40304E-015  2.47832E-015  3.84657E-015
  5.24557E-015  6.28440E-015  6.61287E-015  6.10932E-015  4.95163E-015  3.51627E-015
  2.18277E-015  1.18013E-015  5.52843E-016  2.23530E-016  7.91068E-017  2.70313E-017
  1.17547E-017  7.53391E-018  5.44503E-018  3.59496E-018  2.05488E-018  1.01342E-018
  4.33454E-019  1.61556E-019  5.26408E-020  1.50240E-020  3.75985E-021  8.25303E-022
  1.58799E-022  2.67237E-023  3.91810E-024  5.06309E-025  6.95289E-026  2.02407E-026
  1.17417E-026  6.99262E-027  3.66054E-027  1.67194E-027  6.69272E-028  2.35493E-028
  7.29824E-029  1.99642E-029  4.83601E-030  1.04310E-030  2.02271E-031  3.58268E-032
  5.93491E-033  9.45862E-034  1.48311E-034  2.28734E-035  3.42247E-036
  2.60440E-025  3.22931E-024  3.50935E-023  3.34405E-022  2.79568E-021  2.05150E-020
  1.32182E-019  7.47995E-019  3.71809E-018  1.62363E-017  6.22917E-017  2.09978E-016
  6.21916E-016  1.61851E-015  3.70110E-015  7.43674E-015  1.31301E-014  2.03697E-014
  2.77655E-014  3.32500E-014  3.49749E-014  3.23026E-014  2.61781E-014  1.85922E-014
  1.15477E-014  6.25066E-015  2.93391E-015  1.18895E-015  4.20243E-016  1.40767E-016
  5.79002E-017  3.53843E-017  2.52521E-017  1.66867E-017  9.56708E-018  4.73073E-018
  2.02741E-018  7.56748E-019  2.46843E-019  7.05095E-020  1.76576E-020  3.87845E-021
  7.46853E-022  1.25842E-022  1.84826E-023  2.37881E-024  3.06467E-025  7.45190E-026
  4.01950E-026  2.38096E-026  1.24858E-026  5.71095E-027  2.28862E-027  8.06331E-028
  2.50377E-028  6.87085E-029  1.67342E-029  3.64362E-030  7.18065E-031  1.30622E-031
  2.25271E-032  3.78422E-033  6.27810E-034  1.02006E-034  1.58127E-035
  1.20492E-024  1.49727E-023  1.63084E-022  1.55680E-021  1.30309E-020  9.56916E-020
  6.16787E-019  3.49065E-018  1.73497E-017  7.57469E-017  2.90518E-016  9.78929E-016
  2.89815E-015  7.53874E-015  1.72304E-014  3.46035E-014  6.10624E-014  9.46792E-014
  1.28987E-013  1.54389E-013  1.62326E-013  1.49871E-013  1.21434E-013  8.62510E-014
  5.35969E-014  2.90435E-014  1.36583E-014  5.54797E-015  1.96022E-015  6.45796E-016
  2.52031E-016  1.46313E-016  1.02821E-016  6.79687E-017  3.90920E-017  1.93855E-017
  8.32593E-018  3.11272E-018  1.01657E-018  2.90652E-019  7.28439E-020  1.60113E-020
  3.08567E-021  5.20544E-022  7.65892E-023  9.84087E-024  1.21045E-024  2.47460E-025
  1.21399E-025  7.12422E-026  3.74221E-026  1.71448E-026  6.87995E-027  2.42789E-027
  7.55748E-028  2.08246E-028  5.10791E-029  1.12587E-029  2.26530E-030  4.25907E-031
  7.69734E-032  1.36762E-032  2.39657E-033  4.06794E-034  6.50240E-035
  4.89843E-024  6.08541E-023  6.64204E-022  6.35440E-021  5.32783E-020  3.91685E-019
  2.52624E-018  1.43009E-017  7.10807E-017  3.10274E-016  1.18964E-015  4.00693E-015
  1.18569E-014  3.08258E-014  7.04142E-014  1.41326E-013  2.49234E-013  3.86206E-013
  5.25834E-013  6.29027E-013  6.61029E-013  6.10066E-013  4.94195E-013  3.51026E-013
  2.18228E-013  1.18381E-013  5.57751E-014  2.27108E-014  8.02689E-015  2.60853E-015
  9.69322E-016  5.32789E-016  3.67571E-016  2.42921E-016  1.40174E-016  6.97259E-017
  3.00179E-017  1.12424E-017  3.67656E-018  1.05229E-018  2.63956E-019  5.80628E-020
  1.11990E-020  1.89142E-021  2.78782E-022  3.58151E-023  4.26488E-024  7.43828E-025
  3.24104E-025  1.87357E-025  9.85565E-026  4.52388E-026  1.81836E-026  6.42989E-027
  2.00781E-027  5.56201E-028  1.37691E-028  3.08347E-029  6.36896E-030  1.24608E-030
  2.37310E-031  4.46347E-032  8.22531E-033  1.44853E-033  2.37096E-034
  1.76531E-023  2.17339E-022  2.37130E-021  2.27306E-020  1.90981E-019  1.40625E-018
  9.07896E-018  5.14222E-017  2.55627E-016  1.11571E-015  4.27650E-015  1.43977E-014
  4.25814E-014  1.10637E-013  2.52559E-013  5.06556E-013  8.92707E-013  1.38235E-012
  1.88085E-012  2.24854E-012  2.36163E-012  2.17863E-012  1.76441E-012  1.25331E-012
  7.79530E-013  4.23323E-013  1.99823E-013  8.15694E-014  2.88559E-014  9.27321E-015
  3.29330E-015  1.70902E-015  1.15366E-015  7.61723E-016  4.41039E-016  2.20115E-016
  9.50080E-017  3.56522E-017  1.16766E-017  3.34594E-018  8.40096E-019  1.84953E-019
  3.57039E-020  6.03687E-021  8.91330E-022  1.14605E-022  1.33522E-023  2.02758E-024
  7.66768E-025  4.33168E-025  2.28085E-025  1.04924E-025  4.22591E-026  1.49817E-026
  4.69727E-027  1.31028E-027  3.28278E-028  7.50274E-029  1.60101E-029  3.28130E-030
  6.60909E-031  1.31345E-031  2.53009E-032  4.59320E-033  7.66067E-034
  5.77902E-023  6.88146E-022  7.43951E-021  7.12756E-020  5.99941E-019  4.42613E-018
  2.86169E-017  1.62223E-016  8.06741E-016  3.52115E-015  1.34931E-014  4.54075E-014
  1.34216E-013  3.48494E-013  7.94955E-013  1.59322E-012  2.80559E-012  4.34113E-012
  5.90234E-012  7.05158E-012  7.40215E-012  6.82581E-012  5.52702E-012  3.92651E-012
  2.44358E-012  1.32855E-012  6.28357E-013  2.57173E-013  9.11012E-014  2.90109E-014
  9.88255E-015  4.83033E-015  3.17901E-015  2.09547E-015  1.21761E-015  6.09870E-016
  2.63977E-016  9.92683E-017  3.25645E-017  9.34340E-018  2.34840E-018  5.17491E-019
  9.99883E-020  1.69251E-020  2.50315E-021  3.22314E-022  3.70250E-023  5.01072E-024
  1.61254E-024  8.80727E-025  4.63843E-025  2.13922E-025  8.63759E-026  3.07226E-026
  9.68344E-027  2.72566E-027  6.93594E-028  1.62667E-028  3.61043E-029  7.79567E-030
  1.66242E-030  3.47590E-031  6.95205E-032  1.29321E-032  2.18853E-033
  1.81446E-022  1.97947E-021  2.06934E-020  1.96408E-019  1.65204E-018  1.22081E-017
  7.90707E-017  4.48806E-016  2.23349E-015  9.75053E-015  3.73589E-014  1.25670E-013
  3.71240E-013  9.63252E-013  2.19558E-012  4.39674E-012  7.73612E-012  1.19608E-011
  1.62506E-011  1.94027E-011  2.03577E-011  1.87676E-011  1.51965E-011  1.07997E-011
  6.72648E-012  3.66238E-012  1.73596E-012  7.12478E-013  2.52824E-013  7.99069E-014
  2.61939E-014  1.20329E-014  7.69127E-015  5.05734E-015  2.94978E-015  1.48318E-015
  6.43913E-016  2.42691E-016  7.97519E-017  2.29139E-017  5.76582E-018  1.27181E-018
  2.45971E-019  4.16826E-020  6.17477E-021  7.96520E-022  9.07113E-023  1.11996E-023
  3.02540E-024  1.57546E-024  8.28951E-025  3.83465E-025  1.55323E-025  5.54798E-026
  1.76068E-026  5.01454E-027  1.30183E-027  3.15274E-028  7.32778E-029  1.67326E-029
  3.77153E-030  8.24779E-031  1.70109E-031  3.22552E-032  5.52036E-033
  5.93593E-022  5.46188E-021  5.23005E-020  4.79896E-019  3.99795E-018  2.95164E-017
  1.91448E-016  1.08837E-015  5.42210E-015  2.36830E-014  9.07446E-014  3.05159E-013
  9.00969E-013  2.33609E-012  5.32055E-012  1.06459E-011  1.87165E-011  2.89163E-011
  3.92628E-011  4.68572E-011  4.91518E-011  4.53142E-011  3.67060E-011  2.61068E-011
  1.62817E-011  8.88203E-012  4.22106E-012  1.73779E-012  6.17891E-013  1.94028E-013
  6.13570E-014  2.64297E-014  1.63385E-014  1.07094E-014  6.27212E-015  3.16684E-015
  1.37923E-015  5.21056E-016  1.71534E-016  4.93552E-017  1.24341E-017  2.74557E-018
  5.31540E-019  9.01802E-020  1.33808E-020  1.72954E-021  1.96011E-022  2.25502E-023
  5.08273E-024  2.48077E-024  1.30214E-024  6.04611E-025  2.45891E-025  8.83112E-026
  2.82770E-026  8.17717E-027  2.17743E-027  5.48250E-028  1.34208E-028  3.24506E-029
  7.69860E-030  1.74880E-030  3.69768E-031  7.11415E-032  1.22808E-032
  2.13487E-021  1.57034E-020  1.26815E-019  1.06559E-018  8.57968E-018  6.27200E-017
  4.06332E-016  2.31271E-015  1.15371E-014  5.04361E-014  1.93316E-013  6.50016E-013
  1.91832E-012  4.97084E-012  1.13131E-011  2.26197E-011  3.97409E-011  6.13646E-011
  8.32922E-011  9.93943E-011  1.04287E-010  9.62069E-011  7.80171E-011  5.55793E-011
  3.47386E-011  1.90035E-011  9.06135E-012  3.74391E-012  1.33416E-012  4.16442E-013
  1.27208E-013  5.12188E-014  3.04761E-014  1.99030E-014  1.17107E-014  5.93948E-015
  2.59527E-015  9.82763E-016  3.24103E-016  9.33863E-017  2.35555E-017  5.20702E-018
  1.00917E-018  1.71424E-019  2.54778E-020  3.30021E-021  3.73121E-022  4.07075E-023
  7.67232E-024  3.44254E-024  1.79991E-024  8.39830E-025  3.43352E-025  1.24186E-025
  4.02237E-026  1.18609E-026  3.25934E-027  8.58879E-028  2.22289E-028  5.68143E-029
  1.41009E-029  3.30445E-030  7.12331E-031  1.38634E-031  2.40745E-032
  8.13364E-021  4.96256E-020  3.20408E-019  2.27038E-018  1.67356E-017  1.18203E-016
  7.58011E-016  4.30801E-015  2.15108E-014  9.41432E-014  3.61090E-013  1.21439E-012
  3.58323E-012  9.28116E-012  2.11121E-011  4.21914E-011  7.41004E-011  1.14406E-010
  1.55320E-010  1.85465E-010  1.94817E-010  1.80033E-010  1.46338E-010  1.04565E-010
  6.55933E-011  3.60321E-011  1.72587E-011  7.16186E-012  2.55839E-012  7.93697E-013
  2.34158E-013  8.76872E-014  4.99208E-014  3.24770E-014  1.92158E-014  9.79379E-015
  4.29344E-015  1.62937E-015  5.38204E-016  1.55279E-016  3.92129E-017  8.67796E-018
  1.68387E-018  2.86427E-019  4.26467E-020  5.53690E-021  6.25474E-022  6.56046E-023
  1.04504E-023  4.23160E-024  2.20207E-024  1.03425E-024  4.25611E-025  1.55274E-025
  5.10178E-026  1.54112E-026  4.39702E-027  1.21884E-027  3.33720E-028  8.97245E-029
  2.31249E-029  5.55328E-030  1.21463E-030  2.38404E-031  4.16085E-032
  3.01964E-020  1.66097E-019  8.89627E-019  5.04063E-018  3.13308E-017  2.02531E-016
  1.25441E-015  7.05459E-015  3.51635E-014  1.54005E-013  5.91266E-013  1.98975E-012
  5.87251E-012  1.52108E-011  3.45981E-011  6.91448E-011  1.21474E-010  1.87680E-010
  2.55116E-010  3.05212E-010  3.21462E-010  2.98109E-010  2.43372E-010  1.74797E-010
  1.10288E-010  6.09612E-011  2.93809E-011  1.22586E-011  4.39077E-012  1.35298E-012
  3.84839E-013  1.32959E-013  7.18218E-014  4.65637E-014  2.77477E-014  1.42193E-014
  6.25294E-015  2.37724E-015  7.86172E-016  2.27052E-016  5.73980E-017  1.27173E-017
  2.47108E-018  4.21061E-019  6.28351E-020  8.18141E-021  9.25086E-022  9.45870E-023
  1.31323E-023  4.76376E-024  2.45908E-024  1.16028E-024  4.79706E-025  1.76399E-025
  5.88670E-026  1.82759E-026  5.43375E-027  1.58551E-027  4.57028E-028  1.28116E-028
  3.39734E-029  8.30125E-030  1.83360E-030  3.61831E-031  6.33572E-032
  1.02715E-019  5.41698E-019  2.61557E-018  1.22955E-017  6.11216E-017  3.33150E-016
  1.88800E-015  1.02516E-014  5.05501E-014  2.20966E-013  8.48904E-013  2.85979E-012
  8.44790E-012  2.18976E-011  4.98452E-011  9.97162E-011  1.75440E-010  2.71639E-010
  3.70349E-010  4.44846E-010  4.70924E-010  4.39444E-010  3.61386E-010  2.61696E-010
  1.66575E-010  9.28979E-011  4.51497E-011  1.89664E-011  6.81364E-012  2.08354E-012
  5.69729E-013  1.79435E-013  9.07952E-014  5.87196E-014  3.53346E-014  1.82199E-014
  8.03435E-015  3.05768E-015  1.01170E-015  2.92346E-016  7.39688E-017  1.64109E-017
  3.19502E-018  5.45932E-019  8.17993E-020  1.07185E-020  1.22661E-021  1.28856E-022
  1.83186E-023  6.23006E-024  2.99856E-024  1.35163E-024  5.43801E-025  1.97959E-025
  6.65300E-026  2.11397E-026  6.50967E-027  1.97399E-027  5.87864E-028  1.68464E-028
  4.52286E-029  1.11171E-029  2.46171E-030  4.86133E-031  8.51420E-032
  3.10859E-019  1.61881E-018  7.49305E-018  3.17519E-017  1.30974E-016  5.71095E-016
  2.72910E-015  1.35567E-014  6.45304E-014  2.79031E-013  1.07004E-012  3.60838E-012
  1.06774E-011  2.77288E-011  6.32538E-011  1.26874E-010  2.23986E-010  3.48358E-010
  4.77680E-010  5.77883E-010  6.17057E-010  5.81611E-010  4.83701E-010  3.54520E-010
  2.28465E-010  1.28948E-010  6.33456E-011  2.68302E-011  9.67152E-012  2.93312E-012
  7.69036E-013  2.17421E-013  1.00959E-013  6.52245E-014  3.98026E-014  2.06774E-014
  9.13820E-015  3.47752E-015  1.15000E-015  3.32293E-016  8.41513E-017  1.87105E-017
  3.65710E-018  6.29160E-019  9.55032E-020  1.29165E-020  1.63749E-021  2.40193E-022
  5.78750E-023  2.05162E-023  7.66816E-024  2.71820E-024  9.19130E-025  3.02988E-025
  9.82115E-026  3.11565E-026  9.60471E-027  2.86593E-027  8.24366E-028  2.26403E-028
  5.84440E-029  1.39300E-029  3.01822E-030  5.87323E-031  1.01846E-031
  8.27876E-019  4.30462E-018  1.96717E-017  7.98971E-017  2.97057E-016  1.07501E-015
  4.11140E-015  1.72275E-014  7.50359E-014  3.13293E-013  1.18903E-012  4.00569E-012
  1.18799E-011  3.09592E-011  7.09252E-011  1.43004E-010  2.54094E-010  3.98342E-010
  5.51532E-010  6.74933E-010  7.30262E-010  6.98479E-010  5.90076E-010  4.39503E-010
  2.87736E-010  1.64793E-010  8.19772E-011  3.50466E-011  1.26827E-011  3.81620E-012
  9.59450E-013  2.39886E-013  9.89810E-014  6.39392E-014  3.98317E-014  2.08907E-014
  9.24763E-015  3.51402E-015  1.16014E-015  3.35126E-016  8.50489E-017  1.90200E-017
  3.76308E-018  6.64500E-019  1.07661E-019  1.75970E-020  3.65629E-021  1.12808E-021
  4.20048E-022  1.50787E-022  4.83967E-023  1.39592E-023  3.81184E-024  1.06564E-024
  3.18492E-025  9.81326E-026  2.91332E-026  7.99005E-027  2.00424E-027  4.63739E-028
  1.00333E-028  2.04711E-029  3.93139E-030  7.02845E-031  1.15224E-031
  1.93383E-018  1.00737E-017  4.59607E-017  1.84266E-016  6.56507E-016  2.14119E-015
  6.79828E-015  2.28160E-014  8.39147E-014  3.20951E-013  1.17770E-012  3.93316E-012
  1.16795E-011  3.05960E-011  7.06034E-011  1.43632E-010  2.57959E-010  4.09569E-010
  5.75501E-010  7.16099E-010  7.89065E-010  7.69411E-010  6.62873E-010  5.03279E-010
  3.35448E-010  1.95202E-010  9.83927E-011  4.24705E-011  1.54368E-011  4.61679E-012
  1.11838E-012  2.45619E-013  8.60259E-014  5.54564E-014  3.56158E-014  1.89248E-014
  8.39068E-015  3.18064E-015  1.04816E-015  3.03348E-016  7.76645E-017  1.77485E-017
  3.68927E-018  7.34247E-019  1.60169E-019  4.70628E-020  1.87976E-020  8.20099E-021
  3.33199E-021  1.18797E-021  3.67031E-022  9.98487E-023  2.52316E-023  6.51262E-024
  1.84763E-024  5.56252E-025  1.61612E-025  4.24220E-026  9.81421E-027  1.99848E-027
  3.61948E-028  5.93040E-029  8.97213E-030  1.27666E-030  1.72398E-031
  3.96022E-018  2.06793E-017  9.45157E-017  3.78266E-016  1.33006E-015  4.15581E-015
  1.18894E-014  3.31380E-014  9.77675E-014  3.16570E-013  1.06736E-012  3.45806E-012
  1.02193E-011  2.69291E-011  6.28139E-011  1.29548E-010  2.36442E-010  3.82345E-010
  5.48238E-010  6.97146E-010  7.85657E-010  7.83511E-010  6.89808E-010  5.34362E-010
  3.62605E-010  2.14254E-010  1.09334E-010  4.76185E-011  1.73900E-011  5.18461E-012
  1.22165E-012  2.37927E-013  6.70152E-014  4.27045E-014  2.86668E-014  1.55236E-014
  6.90667E-015  2.61618E-015  8.64716E-016  2.53860E-016  6.74811E-017  1.68087E-017
  4.23349E-018  1.24770E-018  4.90689E-019  2.40061E-019  1.21878E-019  5.70906E-020
  2.34783E-020  8.32877E-021  2.54543E-021  6.81549E-022  1.68103E-022  4.19833E-023
  1.15483E-023  3.41230E-024  9.81133E-025  2.54915E-025  5.80346E-026  1.15034E-026
  1.99407E-027  3.05279E-028  4.18374E-029  5.21668E-030  6.01371E-031
  7.11273E-018  3.72187E-017  1.70513E-016  6.83581E-016  2.39903E-015  7.39587E-015
  2.02623E-014  5.08676E-014  1.24692E-013  3.24842E-013  9.32507E-013  2.79473E-012
  8.06714E-012  2.13066E-011  5.03730E-011  1.05857E-010  1.97460E-010  3.26981E-010
  4.80659E-010  6.26770E-010  7.23885E-010  7.38786E-010  6.64263E-010  5.24200E-010
  3.61372E-010  2.16321E-010  1.11531E-010  4.89508E-011  1.79639E-011  5.35617E-012
  1.24207E-012  2.20343E-013  4.77380E-014  2.93558E-014  2.09773E-014  1.16922E-014
  5.25892E-015  2.01279E-015  6.82571E-016  2.13266E-016  6.48742E-017  2.10335E-017
  8.18363E-018  4.04232E-018  2.32630E-018  1.35779E-018  7.31768E-019  3.47951E-019
  1.43150E-019  5.05970E-020  1.53923E-020  4.09620E-021  9.99182E-022  2.44660E-022
  6.57058E-023  1.90798E-023  5.44053E-024  1.40945E-024  3.20727E-025  6.36156E-026
  1.10433E-026  1.69427E-027  2.32785E-028  2.90782E-029  3.34902E-030
  1.12098E-017  5.87528E-017  2.69731E-016  1.08387E-015  3.81001E-015  1.17213E-014
  3.16728E-014  7.60919E-014  1.67848E-013  3.63484E-013  8.44236E-013  2.17830E-012
  5.88916E-012  1.53643E-011  3.67699E-011  7.90091E-011  1.51292E-010  2.57501E-010
  3.88942E-010  5.20424E-010  6.15451E-010  6.41458E-010  5.87299E-010  4.70567E-010
  3.28465E-010  1.98598E-010  1.03206E-010  4.55795E-011  1.68075E-011  5.02568E-012
  1.15926E-012  1.94037E-013  3.20393E-014  1.82105E-014  1.41772E-014  8.27576E-015
  3.84456E-015  1.54388E-015  5.76578E-016  2.16824E-016  8.97179E-017  4.40001E-017
  2.59277E-017  1.71116E-017  1.13778E-017  7.02573E-018  3.85200E-018  1.83587E-018
  7.53544E-019  2.65530E-019  8.05565E-020  2.13656E-020  5.17422E-021  1.24787E-021
  3.28286E-022  9.38193E-023  2.65636E-023  6.87802E-024  1.57100E-024  3.13958E-025
  5.51625E-026  8.61628E-027  1.21383E-027  1.56550E-028  1.87008E-029
  1.55098E-017  8.13881E-017  3.74261E-016  1.50705E-015  5.30980E-015  1.63602E-014
  4.41055E-014  1.04450E-013  2.20194E-013  4.28167E-013  8.26882E-013  1.74365E-012
  4.13633E-012  1.02961E-011  2.46726E-011  5.41477E-011  1.06572E-010  1.86562E-010
  2.89344E-010  3.96436E-010  4.78528E-010  5.07415E-010  4.71189E-010  3.81853E-010
  2.68956E-010  1.63781E-010  8.56028E-011  3.79908E-011  1.40745E-011  4.22843E-012
  9.77752E-013  1.59433E-013  2.09451E-014  1.04886E-014  9.14987E-015  5.77364E-015
  2.91769E-015  1.34219E-015  6.26418E-016  3.21804E-016  1.89826E-016  1.28798E-016
  9.58800E-017  7.20935E-017  5.07875E-017  3.19976E-017  1.76128E-017  8.37950E-018
  3.42911E-018  1.20527E-018  3.64986E-019  9.65904E-020  2.32625E-020  5.53880E-021
  1.43065E-021  4.03001E-022  1.13458E-022  2.94184E-023  6.76367E-024  1.36739E-024
  2.44490E-025  3.91444E-026  5.69581E-027  7.63337E-028  9.49448E-029
  1.88456E-017  9.89815E-017  4.55730E-016  1.83816E-015  6.49005E-015  2.00424E-014
  5.41087E-014  1.27795E-013  2.65289E-013  4.91669E-013  8.48582E-013  1.48748E-012
  2.93177E-012  6.57884E-012  1.53577E-011  3.41019E-011  6.87509E-011  1.23476E-010
  1.96027E-010  2.73991E-010  3.36198E-010  3.61211E-010  3.38905E-010  2.76859E-010
  1.96215E-010  1.20070E-010  6.30139E-011  2.80748E-011  1.04468E-011  3.15662E-012
  7.35075E-013  1.19471E-013  1.36950E-014  6.10484E-015  6.12049E-015  4.38969E-015
  2.62590E-015  1.53008E-015  9.49455E-016  6.50562E-016  4.96502E-016  4.11688E-016
  3.47523E-016  2.77975E-016  2.00512E-016  1.27051E-016  6.98473E-017  3.31275E-017
  1.35178E-017  4.74210E-018  1.43442E-018  3.79076E-019  9.08962E-020  2.14048E-020
  5.43868E-021  1.51240E-021  4.24066E-022  1.10352E-022  2.56183E-023  5.26143E-024
  9.62404E-025  1.58843E-025  2.39871E-026  3.34781E-027  4.33016E-028
  2.01148E-017  1.05720E-016  4.87213E-016  1.96769E-015  6.95930E-015  2.15375E-014
  5.82768E-014  1.37811E-013  2.85132E-013  5.19308E-013  8.49621E-013  1.31869E-012
  2.15958E-012  4.12488E-012  8.95010E-012  1.96819E-011  4.02826E-011  7.38464E-011
  1.19502E-010  1.69719E-010  2.10907E-010  2.28821E-010  2.16283E-010  1.77670E-010
  1.26450E-010  7.76385E-011  4.08674E-011  1.82660E-011  6.82486E-012  2.07468E-012
  4.87593E-013  8.02370E-014  9.23816E-015  4.37417E-015  4.94538E-015  4.16896E-015
  3.08555E-015  2.27683E-015  1.77311E-015  1.49743E-015  1.36702E-015  1.28447E-015
  1.15955E-015  9.53488E-016  6.93000E-016  4.38792E-016  2.40449E-016  1.13666E-016
  4.62707E-017  1.62111E-017  4.90146E-018  1.29449E-018  3.09382E-019  7.21764E-020
  1.80740E-020  4.96984E-021  1.39051E-021  3.64146E-022  8.56845E-023  1.79650E-023
  3.38051E-024  5.78138E-025  9.08899E-026  1.32084E-026  1.77070E-027
  1.88622E-017  9.91898E-017  4.57459E-016  1.84939E-015  6.54982E-015  2.03065E-014
  5.50666E-014  1.30512E-013  2.70290E-013  4.90064E-013  7.84806E-013  1.14267E-012
  1.63099E-012  2.59375E-012  4.94163E-012  1.03806E-011  2.12340E-011  3.94497E-011
  6.47926E-011  9.31927E-011  1.16964E-010  1.27850E-010  1.21511E-010  1.00221E-010
  7.15451E-011  4.40359E-011  2.32339E-011  1.04129E-011  3.90537E-012  1.19413E-012
  2.83577E-013  4.81393E-014  6.95554E-015  4.56225E-015  5.34573E-015  5.09457E-015
  4.44206E-015  3.88273E-015  3.58374E-015  3.55862E-015  3.68160E-015  3.72007E-015
  3.46672E-015  2.87753E-015  2.09075E-015  1.31917E-015  7.20107E-016  3.39383E-016
  1.37900E-016  4.82825E-017  1.46015E-017  3.85699E-018  9.19900E-019  2.12988E-019
  5.26715E-020  1.43485E-020  4.01544E-021  1.06183E-021  2.54400E-022  5.47477E-023
  1.06552E-023  1.89546E-024  3.10483E-025  4.68638E-026  6.48057E-027
  1.55414E-017  8.17633E-017  3.77316E-016  1.52664E-015  5.41271E-015  1.68057E-014
  4.56596E-014  1.08464E-013  2.25123E-013  4.08344E-013  6.49522E-013  9.18746E-013
  1.20773E-012  1.63858E-012  2.62660E-012  5.01445E-012  9.99956E-012  1.86419E-011
  3.09409E-011  4.49631E-011  5.69030E-011  6.25898E-011  5.97596E-011  4.94532E-011
  3.53913E-011  2.18282E-011  1.15401E-011  5.18458E-012  1.95111E-012  5.99933E-013
  1.44485E-013  2.65642E-014  6.49850E-015  6.05843E-015  6.99780E-015  7.13023E-015
  6.94109E-015  6.93766E-015  7.40295E-015  8.32092E-015  9.30459E-015  9.74461E-015
  9.18139E-015  7.61909E-015  5.51297E-015  3.46211E-015  1.88248E-015  8.84828E-016
  3.59045E-016  1.25700E-016  3.80479E-017  1.00611E-017  2.39792E-018  5.52146E-019
  1.35163E-019  3.65631E-020  1.02642E-020  2.75189E-021  6.74733E-022  1.49841E-022
  3.02909E-023  5.61390E-024  9.56430E-025  1.49270E-025  2.11750E-026
  1.12522E-017  5.92208E-017  2.73429E-016  1.10707E-015  3.92871E-015  1.22130E-014
  3.32349E-014  7.91106E-014  1.64593E-013  2.99176E-013  4.75580E-013  6.65295E-013
  8.38181E-013  1.01796E-012  1.36515E-012  2.24553E-012  4.20309E-012  7.74324E-012
  1.29196E-011  1.89346E-011  2.41462E-011  2.67184E-011  2.56238E-011  2.12738E-011
  1.52622E-011  9.43227E-012  4.99635E-012  2.24971E-012  8.49308E-013  2.62927E-013
  6.53023E-014  1.49032E-014  7.38510E-015  8.31374E-015  9.55793E-015  1.02901E-014
  1.10832E-014  1.25917E-014  1.51676E-014  1.85082E-014  2.15344E-014  2.28316E-014
  2.14962E-014  1.77422E-014  1.27587E-014  7.96958E-015  4.31614E-015  2.02368E-015
  8.20336E-016  2.87304E-016  8.70992E-017  2.30801E-017  5.50578E-018  1.26377E-018
  3.07086E-019  8.27208E-020  2.33744E-020  6.38215E-021  1.60947E-021  3.70432E-022
  7.79426E-023  1.50318E-023  2.65252E-024  4.25632E-025  6.15918E-026
  7.15904E-018  3.76914E-017  1.74105E-016  7.05348E-016  2.50510E-015  7.79563E-015
  2.12433E-014  5.06573E-014  1.05632E-013  1.92493E-013  3.06551E-013  4.27710E-013
  5.28733E-013  6.01703E-013  6.96860E-013  9.53693E-013  1.59136E-012  2.82346E-012
  4.69558E-012  6.92559E-012  8.89820E-012  9.90903E-012  9.55009E-012  7.95838E-012
  5.72565E-012  3.54662E-012  1.88252E-012  8.49519E-013  3.21929E-013  1.01141E-013
  2.75623E-014  1.00529E-014  8.89122E-015  1.08051E-014  1.27502E-014  1.48063E-014
  1.78680E-014  2.28556E-014  3.00271E-014  3.82949E-014  4.51708E-014  4.78118E-014
  4.46816E-014  3.65661E-014  2.60957E-014  1.62023E-014  8.73710E-015  4.08594E-015
  1.65479E-015  5.79958E-016  1.76207E-016  4.68421E-017  1.12048E-017  2.57065E-018
  6.21991E-019  1.67370E-019  4.77777E-020  1.33421E-020  3.47437E-021  8.30561E-022
  1.81749E-022  3.63341E-023  6.60293E-024  1.08285E-024  1.59028E-025
  4.00267E-018  2.10805E-017  9.74170E-017  3.94880E-016  1.40345E-015  4.37146E-015
  1.19268E-014  2.84862E-014  5.95224E-014  1.08743E-013  1.73642E-013  2.42559E-013
  2.97937E-013  3.28174E-013  3.44532E-013  3.93897E-013  5.55334E-013  9.09811E-013
  1.48372E-012  2.19295E-012  2.83795E-012  3.18314E-012  3.08609E-012  2.58363E-012
  1.86540E-012  1.15870E-012  6.16472E-013  2.78978E-013  1.06615E-013  3.51350E-014
  1.24621E-014  8.59196E-015  1.02842E-014  1.31482E-014  1.65404E-014  2.13282E-014
  2.89737E-014  4.06935E-014  5.62595E-014  7.29653E-014  8.58937E-014  9.00380E-014
  8.31778E-014  6.73402E-014  4.76254E-014  2.93624E-014  1.57545E-014  7.34517E-015
  2.97142E-015  1.04226E-015  3.17537E-016  8.47800E-017  2.03741E-017  4.68511E-018
  1.13243E-018  3.05344E-019  8.83369E-020  2.53078E-020  6.81759E-021  1.69151E-021
  3.83549E-022  7.90288E-023  1.46978E-023  2.44968E-024  3.63549E-025
  1.96667E-018  1.03609E-017  4.78991E-017  1.94259E-016  6.90878E-016  2.15378E-015
  5.88273E-015  1.40705E-014  2.94552E-014  5.39408E-014  8.63831E-014  1.21005E-013
  1.48612E-013  1.61561E-013  1.60634E-013  1.59836E-013  1.85061E-013  2.64166E-013
  4.09455E-013  6.00422E-013  7.81282E-013  8.83307E-013  8.62616E-013  7.26439E-013
  5.26903E-013  3.28451E-013  1.75305E-013  7.98135E-014  3.13849E-014  1.20919E-014
  7.20606E-015  8.13940E-015  1.11305E-014  1.52579E-014  2.12512E-014  3.09369E-014
  4.65915E-014  6.96022E-014  9.85411E-014  1.27866E-013  1.48966E-013  1.53978E-013
  1.40257E-013  1.12130E-013  7.84716E-014  4.79793E-014  2.55869E-014  1.18828E-014
  4.79910E-015  1.68448E-015  5.14792E-016  1.38178E-016  3.34188E-017  7.72171E-018
  1.86960E-018  5.06313E-019  1.48719E-019  4.37508E-020  1.21792E-020  3.12481E-021
  7.30015E-022  1.54030E-022  2.91424E-023  4.91298E-024  7.34291E-025
  8.49179E-019  4.47507E-018  2.06966E-017  8.39784E-017  2.98854E-016  9.32411E-016
  2.54934E-015  6.10560E-015  1.28032E-014  2.34981E-014  3.77370E-014  5.30380E-014
  6.53170E-014  7.08188E-014  6.87184E-014  6.27866E-014  6.08457E-014  7.16979E-014
  1.00198E-013  1.42550E-013  1.85388E-013  2.11213E-013  2.08047E-013  1.76514E-013
  1.28794E-013  8.06737E-014  4.33142E-014  2.01123E-014  8.74572E-015  4.97504E-015
  5.26537E-015  7.60866E-015  1.14142E-014  1.73561E-014  2.74131E-014  4.47288E-014
  7.26280E-014  1.12370E-013  1.60300E-013  2.06504E-013  2.37301E-013  2.41483E-013
  2.16640E-013  1.70835E-013  1.18159E-013  7.15569E-014  3.78827E-014  1.75062E-014
  7.05289E-015  2.47614E-015  7.59085E-016  2.04943E-016  4.99370E-017  1.16117E-017
  2.82052E-018  7.67718E-019  2.28868E-019  6.90090E-020  1.97745E-020  5.21659E-021
  1.24739E-021  2.67841E-022  5.12895E-023  8.71317E-024  1.30814E-024
  3.22224E-019  1.69859E-018  7.85873E-018  3.19028E-017  1.13601E-016  3.54700E-016
  9.70732E-016  2.32772E-015  4.88880E-015  8.99077E-015  1.44769E-014  2.04152E-014
  2.52377E-014  2.74270E-014  2.64231E-014  2.31599E-014  1.98501E-014  1.90703E-014
  2.24810E-014  2.96876E-014  3.79707E-014  4.34373E-014  4.31802E-014  3.69704E-014
  2.71861E-014  1.71595E-014  9.36372E-015  4.66602E-015  2.71460E-015  2.73825E-015
  4.14107E-015  6.81057E-015  1.13934E-014  1.97286E-014  3.52741E-014  6.28997E-014
  1.07175E-013  1.68838E-013  2.40866E-013  3.07412E-013  3.48493E-013  3.49365E-013
  3.08830E-013  2.40220E-013  1.64146E-013  9.83900E-014  5.16640E-014  2.37352E-014
  9.53093E-015  3.34467E-015  1.02807E-015  2.79128E-016  6.85205E-017  1.60347E-017
  3.90621E-018  1.06714E-018  3.21980E-019  9.90782E-020  2.90564E-020  7.82975E-021
  1.90421E-021  4.13873E-022  7.98892E-023  1.36375E-023  2.05289E-024
  1.07449E-019  5.66583E-019  2.62234E-018  1.06504E-017  3.79468E-017  1.18569E-016
  3.24794E-016  7.79724E-016  1.64001E-015  3.02170E-015  4.87733E-015  6.89968E-015
  8.56363E-015  9.34642E-015  9.01543E-015  7.78829E-015  6.25560E-015  5.11931E-015
  4.87856E-015  5.58296E-015  6.77080E-015  7.68407E-015  7.69276E-015  6.65468E-015
  4.94612E-015  3.17326E-015  1.82910E-015  1.13974E-015  1.12835E-015  1.77624E-015
  3.20214E-015  5.92003E-015  1.13132E-014  2.23487E-014  4.41714E-014  8.36469E-014
  1.46683E-013  2.33170E-013  3.31899E-013  4.20090E-013  4.70846E-013  4.66095E-013
  4.06762E-013  3.12518E-013  2.11140E-013  1.25303E-013  6.52536E-014  2.97915E-014
  1.19164E-014  4.17691E-015  1.28617E-015  3.50813E-016  8.66492E-017  2.03741E-017
  4.96701E-018  1.35746E-018  4.12604E-019  1.28828E-019  3.84202E-020  1.05093E-020
  2.58544E-021  5.66404E-022  1.09876E-022  1.88092E-023  2.83528E-024
  3.14875E-020  1.66082E-019  7.68965E-019  3.12452E-018  1.11388E-017  3.48290E-017
  9.54906E-017  2.29493E-016  4.83358E-016  8.92118E-016  1.44314E-015  2.04739E-015
  2.55067E-015  2.79690E-015  2.71029E-015  2.33930E-015  1.83235E-015  1.36705E-015
  1.07657E-015  1.00111E-015  1.07764E-015  1.17642E-015  1.17504E-015  1.02677E-015
  7.76826E-016  5.22687E-016  3.60843E-016  3.63386E-016  5.96178E-016  1.17719E-015
  2.41056E-015  5.10135E-015  1.11841E-014  2.46451E-014  5.22302E-014  1.02700E-013
  1.83176E-013  2.92593E-013  4.15604E-013  5.22833E-013  5.81119E-013  5.69786E-013
  4.92295E-013  3.74481E-013  2.50611E-013  1.47444E-013  7.62117E-014  3.45886E-014
  1.37798E-014  4.82161E-015  1.48578E-015  4.06473E-016  1.00796E-016  2.37489E-017
  5.77472E-018  1.57195E-018  4.78716E-019  1.50753E-019  4.54487E-020  1.25529E-020
  3.11068E-021  6.84744E-022  1.33207E-022  2.28353E-023  3.44393E-024
  8.10883E-021  4.27826E-020  1.98155E-019  8.05518E-019  2.87323E-018  8.99023E-018
  2.46694E-017  5.93499E-017  1.25164E-016  2.31381E-016  3.75045E-016  5.33436E-016
  6.66778E-016  7.34343E-016  7.15436E-016  6.20362E-016  4.83841E-016  3.47339E-016
  2.42567E-016  1.82711E-016  1.61501E-016  1.59270E-016  1.54583E-016  1.36054E-016
  1.07396E-016  8.44106E-017  9.00461E-017  1.55649E-016  3.36780E-016  7.64724E-016
  1.79476E-015  4.37429E-015  1.07758E-014  2.56587E-014  5.68475E-014  1.14372E-013
  2.06114E-013  3.30241E-013  4.68494E-013  5.87081E-013  6.48928E-013  6.32121E-013
  5.42287E-013  4.09509E-013  2.72088E-013  1.58998E-013  8.16867E-014  3.68872E-014
  1.46416E-014  5.11283E-015  1.57518E-015  4.31485E-016  1.07162E-016  2.52235E-017
  6.09568E-018  1.64546E-018  4.99446E-019  1.57779E-019  4.78489E-020  1.32902E-020
  3.30706E-021  7.29855E-022  1.42174E-022  2.43845E-023  3.67742E-024
  1.83511E-021  9.68483E-021  4.48726E-020  1.82490E-019  6.51280E-019  2.03919E-018
  5.60013E-018  1.34863E-017  2.84762E-017  5.27201E-017  8.56099E-017  1.22041E-016
  1.52987E-016  1.69124E-016  1.65588E-016  1.44441E-016  1.13131E-016  8.05040E-017
  5.33229E-017  3.47787E-017  2.46021E-017  2.01100E-017  1.79193E-017  1.58588E-017
  1.43085E-017  1.68471E-017  3.13964E-017  7.47471E-017  1.88414E-016  4.90639E-016
  1.32952E-015  3.66344E-015  9.81639E-015  2.45675E-014  5.59332E-014  1.14133E-013
  2.07055E-013  3.32507E-013  4.71512E-013  5.89593E-013  6.49545E-013  6.30128E-013
  5.38085E-013  4.04345E-013  2.67321E-013  1.55457E-013  7.95093E-014  3.57644E-014
  1.41527E-014  4.93223E-015  1.51818E-015  4.15821E-016  1.03212E-016  2.42062E-017
  5.79646E-018  1.54583E-018  4.65590E-019  1.46909E-019  4.46486E-020  1.24342E-020
  3.10017E-021  6.84950E-022  1.33478E-022  2.28909E-023  3.45090E-024
  3.64963E-022  1.92662E-021  8.92959E-021  3.63307E-020  1.29726E-019  4.06440E-019
  1.11707E-018  2.69271E-018  5.69219E-018  1.05530E-017  1.71651E-017  2.45187E-017
  3.08116E-017  3.41679E-017  3.35910E-017  2.94614E-017  2.32241E-017  1.65857E-017
  1.08390E-017  6.61991E-018  3.98227E-018  2.58932E-018  1.96566E-018  1.80983E-018
  2.35109E-018  4.85567E-018  1.28387E-017  3.59942E-017  1.04021E-016  3.13182E-016
  9.64613E-016  2.90890E-015  8.23131E-015  2.12404E-014  4.91735E-014  1.01242E-013
  1.84501E-013  2.96838E-013  4.21002E-013  5.25919E-013  5.78364E-013  5.59750E-013
  4.76658E-013  3.57091E-013  2.35324E-013  1.36409E-013  6.95517E-014  3.11979E-014
  1.23167E-014  4.28468E-015  1.31722E-015  3.60386E-016  8.92668E-017  2.08219E-017
  4.93003E-018  1.29530E-018  3.85804E-019  1.21189E-019  3.68114E-020  1.02578E-020
  2.55889E-021  5.65442E-022  1.10166E-022  1.88847E-023  2.84536E-024
  6.37843E-023  3.36803E-022  1.56154E-021  6.35584E-021  2.27063E-020  7.11843E-020
  1.95792E-019  4.72392E-019  9.99697E-019  1.85579E-018  3.02318E-018  4.32606E-018
  5.44777E-018  6.05645E-018  5.97327E-018  5.26160E-018  4.17221E-018  3.00049E-018
  1.96740E-018  1.18178E-018  6.60544E-019  3.64235E-019  2.36776E-019  2.63643E-019
  5.77459E-019  1.70441E-018  5.32801E-018  1.70917E-017  5.71193E-017  1.96401E-016
  6.66025E-016  2.13078E-015  6.23511E-015  1.63924E-014  3.83488E-014  7.94205E-014
  1.45200E-013  2.33974E-013  3.32004E-013  4.14634E-013  4.55614E-013  4.40411E-013
  3.74457E-013  2.80029E-013  1.84183E-013  1.06549E-013  5.42183E-014  2.42737E-014
  9.56650E-015  3.32297E-015  1.02017E-015  2.78666E-016  6.88210E-017  1.59484E-017
  3.72902E-018  9.63432E-019  2.83067E-019  8.83066E-020  2.67576E-020  7.45057E-021
  1.85787E-021  4.10352E-022  7.99051E-023  1.36887E-023  2.06116E-024
  9.79618E-024  5.17403E-023  2.39963E-022  9.77090E-022  3.49236E-021  1.09551E-020
  3.01538E-020  7.28164E-020  1.54258E-019  2.86708E-019  4.67722E-019  6.70369E-019
  8.45715E-019  9.42124E-019  9.31420E-019  8.23010E-019  6.55544E-019  4.74546E-019
  3.13702E-019  1.89323E-019  1.04326E-019  5.45488E-020  3.58164E-020  5.72270E-020
  1.76211E-019  6.11523E-019  2.17669E-018  8.06531E-018  3.09093E-017  1.17724E-016
  4.25551E-016  1.41199E-015  4.21678E-015  1.12149E-014  2.64135E-014  5.49210E-014
  1.00645E-013  1.62393E-013  2.30578E-013  2.88004E-013  3.16394E-013  3.05677E-013
  2.59704E-013  1.94031E-013  1.27481E-013  7.36602E-014  3.74360E-014  1.67392E-014
  6.58901E-015  2.28595E-015  7.00874E-016  1.91098E-016  4.70363E-017  1.08242E-017
  2.49790E-018  6.33904E-019  1.83396E-019  5.67213E-020  1.71225E-020  4.75984E-021
  1.18577E-021  2.61696E-022  5.09202E-023  8.71704E-024  1.31168E-024
  1.32213E-024  6.98477E-024  3.24042E-023  1.31994E-022  4.72000E-022  1.48145E-021
  4.08051E-021  9.86197E-021  2.09128E-020  3.89139E-020  6.35660E-020  9.12401E-020
  1.15287E-019  1.28644E-019  1.27409E-019  1.12817E-019  9.01322E-020  6.55703E-020
  4.36961E-020  2.66703E-020  1.48947E-020  8.05583E-021  6.53353E-021  1.49708E-020
  5.47612E-020  2.15101E-019  8.82105E-019  3.76098E-018  1.60634E-017  6.55476E-017
  2.46504E-016  8.36151E-016  2.52849E-015  6.77419E-015  1.60257E-014  3.34147E-014
  6.13420E-014  9.90860E-014  1.40782E-013  1.75902E-013  1.93257E-013  1.86689E-013
  1.58566E-013  1.18417E-013  7.77592E-014  4.49010E-014  2.28031E-014  1.01882E-014
  4.00689E-015  1.38879E-015  4.25290E-016  1.15744E-016  2.83907E-017  6.48758E-018
  1.47754E-018  3.68096E-019  1.04734E-019  3.20730E-020  9.63680E-021  2.67296E-021
  6.65016E-022  1.46625E-022  2.85063E-023  4.87643E-024  7.33297E-025
  1.56807E-025  8.28597E-025  3.84519E-024  1.56685E-023  5.60544E-023  1.76032E-022
  4.85184E-022  1.17355E-021  2.49090E-021  4.64005E-021  7.58891E-021  1.09075E-020
  1.38018E-020  1.54224E-020  1.52950E-020  1.35620E-020  1.08548E-020  7.92298E-021
  5.31427E-021  3.28343E-021  1.88199E-021  1.12222E-021  1.28171E-021  3.94289E-021
  1.65632E-020  7.48127E-020  3.54031E-019  1.69267E-018  7.78804E-018  3.31750E-017
  1.27778E-016  4.39290E-016  1.33884E-015  3.60408E-015  8.55199E-015  1.78669E-014
  3.28434E-014  5.31006E-014  7.54923E-014  9.43633E-014  1.03698E-013  1.00184E-013
  8.50900E-014  6.35369E-014  4.17121E-014  2.40784E-014  1.22233E-014  5.45854E-015
  2.14550E-015  7.43067E-016  2.27307E-016  6.17535E-017  1.50968E-017  3.42625E-018
  7.70300E-019  1.88356E-019  5.26602E-020  1.59519E-020  4.76753E-021  1.31894E-021
  3.27655E-022  7.21665E-023  1.40185E-023  2.39637E-024  3.60136E-025
  1.63427E-026  8.63769E-026  4.00952E-025  1.63437E-024  5.84947E-024  1.83791E-023
  5.06888E-023  1.22697E-022  2.60662E-022  4.86063E-022  7.95892E-022  1.14538E-021
  1.45118E-021  1.62360E-021  1.61194E-021  1.43063E-021  1.14628E-021  8.38445E-022
  5.65222E-022  3.53479E-022  2.10257E-022  1.48297E-022  2.55938E-022  1.00969E-021
  4.93385E-021  2.58074E-020  1.37823E-019  7.14069E-019  3.44282E-018  1.50509E-017
  5.88151E-017  2.03897E-016  6.24559E-016  1.68662E-015  4.01052E-015  8.39086E-015
  1.54402E-014  2.49821E-014  3.55364E-014  4.44380E-014  4.88487E-014  4.72025E-014
  4.00955E-014  2.99403E-014  1.96550E-014  1.13444E-014  5.75777E-015  2.57046E-015
  1.00991E-015  3.49560E-016  1.06832E-016  2.89765E-017  7.06149E-018  1.59223E-018
  3.53527E-019  8.48539E-020  2.32962E-020  6.97518E-021  2.07255E-021  5.71748E-022
  1.41809E-022  3.12002E-023  6.05574E-024  1.03449E-024  1.55381E-025
  1.49674E-027  7.91245E-027  3.67382E-026  1.49802E-025  5.36360E-025  1.68607E-024
  4.65290E-024  1.12709E-023  2.39644E-023  4.47309E-023  7.33244E-023  1.05649E-022
  1.34020E-022  1.50118E-022  1.49186E-022  1.32506E-022  1.06248E-022  7.78341E-023
  5.27012E-023  3.34098E-023  2.10416E-023  1.93739E-023  5.16834E-023  2.55124E-022
  1.45951E-021  8.67815E-021  5.05493E-020  2.75616E-019  1.36695E-018  6.07003E-018
  2.39324E-017  8.34087E-017  2.56337E-016  6.93738E-016  1.65204E-015  3.46010E-015
  6.37202E-015  1.03162E-014  1.46817E-014  1.83664E-014  2.01956E-014  1.95197E-014
  1.65836E-014  1.23848E-014  8.13067E-015  4.69276E-015  2.38156E-015  1.06302E-015
  4.17527E-016  1.44449E-016  4.41109E-017  1.19468E-017  2.90289E-018  6.50563E-019
  1.42730E-019  3.36357E-020  9.06422E-021  2.68076E-021  7.91590E-022  2.17715E-022
  5.39110E-023  1.18487E-023  2.29795E-024  3.92311E-025  5.88955E-026
  1.20457E-028  6.36910E-028  2.95794E-027  1.20648E-026  4.32137E-026  1.35907E-025
  3.75260E-025  9.09616E-025  1.93560E-024  3.61627E-024  5.93416E-024  8.56002E-024
  1.08718E-023  1.21917E-023  1.21283E-023  1.07811E-023  8.65178E-024  6.34830E-024
  4.31980E-024  2.79102E-024  1.94058E-024  2.64627E-024  1.06416E-023  6.43191E-023
  4.23071E-022  2.76447E-021  1.70283E-020  9.57604E-020  4.83063E-019  2.16568E-018
  8.58672E-018  3.00296E-017  9.24941E-017  2.50697E-016  5.97637E-016  1.25270E-015
  2.30837E-015  3.73907E-015  5.32351E-015  6.66187E-015  7.32749E-015  7.08396E-015
  6.01959E-015  4.49615E-015  2.95202E-015  1.70388E-015  8.64694E-016  3.85920E-016
  1.51547E-016  5.24095E-017  1.59933E-017  4.32584E-018  1.04829E-018  2.33597E-019
  5.06708E-020  1.17283E-020  3.10129E-021  9.05475E-022  2.65614E-022  7.28231E-023
  1.80026E-023  3.95259E-024  7.66008E-025  1.30701E-025  1.96126E-026
  8.51861E-030  4.50497E-029  2.09266E-028  8.53789E-028  3.05916E-027  9.62516E-027
  2.65905E-026  6.44952E-026  1.37345E-025  2.56827E-025  4.21871E-025  6.09232E-025
  7.74691E-025  8.69794E-025  8.66275E-025  7.70899E-025  6.19433E-025  4.55614E-025
  3.12286E-025  2.08338E-025  1.73701E-025  3.94206E-025  2.23820E-024  1.60071E-023
  1.16888E-022  8.12289E-022  5.17635E-021  2.96535E-020  1.51138E-019  6.81643E-019
  2.71244E-018  9.50770E-018  2.93292E-017  7.95783E-017  1.89854E-016  3.98189E-016
  7.34100E-016  1.18956E-015  1.69423E-015  2.12081E-015  2.33331E-015  2.25627E-015
  1.91763E-015  1.43253E-015  9.40659E-016  5.42977E-016  2.75556E-016  1.22976E-016
  4.82835E-017  1.66926E-017  5.09082E-018  1.37533E-018  3.32469E-019  7.36954E-020
  1.58145E-020  3.59678E-021  9.33038E-022  2.68784E-022  7.82998E-023  2.13970E-023
  5.28071E-024  1.15826E-024  2.24317E-025  3.82549E-026  5.73811E-027
  5.29360E-031  2.79990E-030  1.30088E-029  5.30881E-029  1.90277E-028  5.98912E-028
  1.65536E-027  4.01745E-027  8.56139E-027  1.60228E-026  2.63452E-026  3.80878E-026
  4.84915E-026  5.45166E-026  5.43727E-026  4.84626E-026  3.90230E-026  2.88185E-026
  1.99954E-026  1.41769E-026  1.63626E-026  6.43450E-026  4.72935E-025  3.82611E-024
  2.99330E-023  2.15983E-022  1.40458E-021  8.13687E-021  4.17379E-020  1.88960E-019
  7.53710E-019  2.64601E-018  8.17096E-018  2.21869E-017  5.29626E-017  1.11132E-016
  2.04959E-016  3.32232E-016  4.73314E-016  5.92637E-016  6.52168E-016  6.30762E-016
  5.36184E-016  4.00605E-016  2.63083E-016  1.51871E-016  7.70753E-017  3.43962E-017
  1.35032E-017  4.66707E-018  1.42258E-018  3.83915E-019  9.25989E-020  2.04253E-020
  4.33877E-021  9.70086E-022  2.46835E-022  7.01230E-023  2.02791E-023  5.52278E-024
  1.36071E-024  2.98170E-025  5.77092E-026  9.83715E-027  1.47502E-027
  2.89001E-032  1.52904E-031  7.10539E-031  2.90032E-030  1.03982E-029  3.27410E-029
  9.05346E-029  2.19842E-028  4.68809E-028  8.78090E-028  1.44516E-027  2.09164E-027
  2.66643E-027  3.00223E-027  2.99963E-027  2.67960E-027  2.16489E-027  1.60951E-027
  1.14165E-027  9.15856E-028  1.76570E-027  1.11258E-026  9.72381E-026  8.52727E-025
  6.95877E-024  5.13498E-023  3.38037E-022  1.97182E-021  1.01555E-020  4.60912E-020
  1.84137E-019  6.47124E-019  1.99982E-018  5.43316E-018  1.29751E-017  2.72352E-017
  5.02446E-017  8.14662E-017  1.16088E-016  1.45385E-016  1.60020E-016  1.54795E-016
  1.31604E-016  9.83399E-017  6.45880E-017  3.72876E-017  1.89243E-017  8.44512E-018
  3.31504E-018  1.14551E-018  3.49003E-019  9.40959E-020  2.26491E-020  4.97327E-021
  1.04634E-021  2.30105E-022  5.74235E-023  1.60797E-023  4.61469E-024  1.25231E-024
  3.08020E-025  6.74329E-026  1.30436E-026  2.22250E-027  3.33146E-028
  1.38653E-033  7.33490E-033  3.40987E-032  1.39214E-031  4.99234E-031  1.57245E-030
  4.34988E-030  1.05681E-029  2.25504E-029  4.22704E-029  6.96348E-029  1.00902E-028
  1.28813E-028  1.45289E-028  1.45493E-028  1.30381E-028  1.05871E-028  7.95834E-029
  5.88871E-029  6.08433E-029  2.23035E-028  1.93444E-027  1.88062E-026  1.73202E-025
  1.44934E-024  1.08392E-023  7.18891E-023  4.21161E-022  2.17480E-021  9.88670E-021
  3.95404E-020  1.39062E-019  4.29972E-019  1.16863E-018  2.79173E-018  5.86151E-018
  1.08161E-017  1.75409E-017  2.50003E-017  3.13151E-017  3.44730E-017  3.33522E-017
  2.83593E-017  2.11936E-017  1.39209E-017  8.03727E-018  4.07923E-018  1.82036E-018
  7.14505E-019  2.46847E-019  7.51758E-020  2.02509E-020  4.86533E-021  1.06384E-021
  2.21809E-022  4.80031E-023  1.17485E-023  3.24112E-024  9.22731E-025  2.49480E-025
  6.12565E-026  1.33983E-026  2.59022E-027  4.41181E-028  6.61134E-029
  5.87348E-035  3.09214E-034  1.43714E-033  5.86738E-033  2.10573E-032  6.63441E-032
  1.83597E-031  4.46267E-031  9.52848E-031  1.78750E-030  2.94761E-030  4.27638E-030
  5.46806E-030  6.18074E-030  6.20779E-030  5.58711E-030  4.57107E-030  3.50012E-030
  2.82543E-030  4.66722E-030  3.09625E-029  3.22208E-028  3.33267E-027  3.15908E-026
  2.68313E-025  2.02305E-024  1.34803E-023  7.91940E-023  4.09648E-022  1.86433E-021
  7.46163E-021  2.62557E-020  8.12125E-020  2.20794E-019  5.27583E-019  1.10794E-018
  2.04485E-018  3.31676E-018  4.72799E-018  5.92309E-018  6.52127E-018  6.31002E-018
  5.36600E-018  4.01052E-018  2.63449E-018  1.52112E-018  7.72052E-019  3.44526E-019
  1.35219E-019  4.67072E-020  1.42191E-020  3.82737E-021  9.17954E-022  1.99936E-022
  4.13325E-023  8.80761E-024  2.11410E-024  5.74322E-025  1.62136E-025  4.36679E-026
  1.07031E-026  2.33894E-027  4.51938E-028  7.69501E-029  1.15286E-029
  2.17416E-036  1.15169E-035  5.36112E-035  2.17356E-034  7.79592E-034  2.45902E-033
  6.80745E-033  1.65548E-032  3.53695E-032  6.64069E-032  1.09626E-031  1.59283E-031
  2.04079E-031  2.31330E-031  2.33200E-031  2.11180E-031  1.74745E-031  1.38307E-031
  1.34984E-031  4.39946E-031  4.33427E-030  4.96489E-029  5.31961E-028  5.12849E-027
  4.39508E-026  3.33062E-025  2.22593E-024  1.31007E-023  6.78437E-023  3.08993E-022
  1.23732E-021  4.35543E-021  1.34757E-020  3.66446E-020  8.75779E-020  1.83947E-019
  3.39547E-019  5.50824E-019  7.85291E-019  9.83908E-019  1.08339E-018  1.04841E-018
  8.91640E-019  6.66461E-019  4.37824E-019  2.52806E-019  1.28316E-019  5.72601E-020
  2.24719E-020  7.76099E-021  2.36190E-021  6.35300E-022  1.52129E-022  3.30149E-023
  6.77058E-024  1.42137E-024  3.34618E-025  8.94745E-026  2.50376E-026  6.71606E-027
  1.64313E-027  3.58751E-028  6.92846E-029  1.17931E-029  1.76644E-030
  7.07089E-038  3.74520E-037  1.74323E-036  7.13040E-036  2.56304E-035  7.99626E-035
  2.21326E-034  5.39580E-034  1.15368E-033  2.16824E-033  3.58424E-033  5.21746E-033
  6.70184E-033  7.62431E-033  7.73020E-033  7.06267E-033  5.94883E-033  5.02204E-033
  7.27292E-033  4.75835E-032  5.75066E-031  6.92516E-030  7.57066E-029  7.37241E-028
  6.35309E-027  4.82986E-026  3.23414E-025  1.90573E-024  9.87675E-024  4.50066E-023
  1.80287E-022  6.34789E-022  1.96443E-021  5.34281E-021  1.27707E-020  2.68269E-020
  4.95254E-020  8.03505E-020  1.14565E-019  1.43555E-019  1.58084E-019  1.52992E-019
  1.30125E-019  9.72693E-020  6.39035E-020  3.69003E-020  1.87297E-020  8.35791E-021
  3.27989E-021  1.13260E-021  3.44577E-022  9.26235E-023  2.21474E-023  4.79024E-024
  9.74974E-025  2.01758E-025  4.65899E-026  1.22566E-026  3.39817E-027  9.07648E-028
  2.21644E-028  4.83492E-029  9.33303E-030  1.58814E-030  2.37822E-031
  2.03213E-039  1.07686E-038  4.98023E-038  2.03699E-037  7.32198E-037  2.31301E-036
  6.42170E-036  1.56700E-035  3.29384E-035  6.18519E-035  1.03147E-034  1.50549E-034
  1.94095E-034  2.21930E-034  2.26753E-034  2.09689E-034  1.81464E-034  1.75480E-034
  4.90774E-034  5.24972E-033  6.98082E-032  8.63410E-031  9.54983E-030  9.35679E-029
  8.09114E-028  6.16390E-027  4.13267E-026  2.43716E-025  1.26376E-024  5.76078E-024
  2.30824E-023  8.12881E-023  2.51594E-022  6.84366E-022  1.63600E-021  3.43701E-021
  6.34570E-021  1.02962E-020  1.46817E-020  1.83983E-020  2.02619E-020  1.96106E-020
  1.66805E-020  1.24695E-020  8.19249E-021  4.73081E-021  2.40128E-021  1.07153E-021
  4.20477E-022  1.45178E-022  4.41562E-023  1.18622E-023  2.83259E-024  6.10741E-025
  1.23425E-025  2.51907E-026  5.70668E-027  1.47639E-027  4.05385E-028  1.07794E-028
  2.62713E-029  5.72558E-030  1.10471E-030  1.87917E-031  2.81373E-032
  0.00000E+000  2.70776E-040  1.26098E-039  5.16063E-039  1.83880E-038  5.81063E-038
  1.61404E-037  3.94143E-037  8.46259E-037  1.59788E-036  2.65387E-036  3.77019E-036
  4.83308E-036  5.73785E-036  5.92959E-036  5.58204E-036  5.06527E-036  6.61715E-036
  3.98992E-035  5.48289E-034  7.61196E-033  9.55424E-032  1.06413E-030  1.04658E-029
  9.07034E-029  6.91921E-028  4.64299E-027  2.73960E-026  1.42110E-025  6.47962E-025
  2.59673E-024  9.14606E-024  2.83111E-023  7.70170E-023  1.84128E-022  3.86858E-022
  7.14302E-022  1.15907E-021  1.65287E-021  2.07142E-021  2.28137E-021  2.20816E-021
  1.87833E-021  1.40420E-021  9.22598E-022  5.32774E-022  2.70430E-022  1.20673E-022
  4.73506E-023  1.63468E-023  4.97063E-024  1.33458E-024  3.18289E-025  6.84271E-026
  1.37363E-026  2.76659E-027  6.14965E-028  1.56399E-028  4.25100E-029  1.12503E-029
  2.73629E-030  5.95797E-031  1.14891E-031  1.95404E-032  2.92999E-033
  0.00000E+000  0.00000E+000  0.00000E+000  1.14038E-040  4.10143E-040  1.29633E-039
  3.57523E-039  8.74676E-039  1.88271E-038  3.56678E-038  5.95020E-038  8.74596E-038
  1.13351E-037  1.29652E-037  1.31021E-037  1.19544E-037  1.10358E-037  2.76714E-037
  3.36096E-036  5.19642E-035  7.39356E-034  9.34544E-033  1.04532E-031  1.03061E-030
  8.94482E-030  6.82955E-029  4.58543E-028  2.70663E-027  1.40435E-026  6.40437E-026
  2.56691E-025  9.04194E-025  2.79912E-024  7.61523E-024  1.82073E-023  3.82564E-023
  7.06416E-023  1.14634E-022  1.63481E-022  2.04888E-022  2.25666E-022  2.18433E-022
  1.85814E-022  1.38916E-022  9.12740E-023  5.27092E-023  2.67547E-023  1.19385E-023
  4.68429E-024  1.61697E-024  4.91561E-025  1.31914E-025  3.14241E-026  6.73733E-027
  1.34399E-027  2.67269E-028  5.83065E-029  1.45714E-029  3.91869E-030  1.03193E-030
  2.50445E-031  5.44734E-032  1.05009E-032  1.78836E-033  2.67603E-034
  0.00000E+000  0.00000E+000  0.00000E+000  0.00000E+000  0.00000E+000  0.00000E+000
  6.99243E-041  1.70685E-040  3.66146E-040  7.10689E-040  1.19632E-039  1.77867E-039
  2.33859E-039  2.72291E-039  2.81194E-039  2.57978E-039  3.01979E-039  1.74493E-038
  2.75320E-037  4.41383E-036  6.34637E-035  8.07312E-034  9.04226E-033  8.92885E-032
  7.75686E-031  5.92613E-030  3.98038E-029  2.35009E-028  1.21956E-027  5.56238E-027
  2.22964E-026  7.85452E-026  2.43168E-025  6.61597E-025  1.58190E-024  3.32399E-024
  6.13813E-024  9.96116E-024  1.42063E-023  1.78052E-023  1.96117E-023  1.89838E-023
  1.61494E-023  1.20737E-023  7.93318E-024  4.58134E-024  2.32546E-024  1.03765E-024
  4.07121E-025  1.40519E-025  4.27087E-026  1.14557E-026  2.72602E-027  5.82976E-028
  1.15608E-028  2.27120E-029  4.86408E-030  1.19409E-030  3.17574E-031  8.31888E-032
  2.01413E-032  4.37721E-033  8.44746E-034  1.43554E-034  2.14789E-035
  0.00000E+000  0.00000E+000  0.00000E+000  0.00000E+000  0.00000E+000  0.00000E+000
  0.00000E+000  0.00000E+000  0.00000E+000  0.00000E+000  0.00000E+000  0.00000E+000
  0.00000E+000  0.00000E+000  0.00000E+000  0.00000E+000  0.00000E+000  1.03572E-039
  2.02980E-038  3.32232E-037  4.80697E-036  6.13301E-035  6.89043E-034  6.80322E-033
  5.91396E-032  4.51993E-031  3.03668E-030  1.79322E-029  9.30700E-029  4.24526E-028
  1.70180E-027  5.99540E-027  1.85621E-026  5.05048E-026  1.20763E-025  2.53766E-025
  4.68626E-025  7.60528E-025  1.08468E-024  1.35951E-024  1.49749E-024  1.44959E-024
  1.23319E-024  9.21984E-025  6.05810E-025  3.49854E-025  1.77583E-025  7.92385E-026
  3.10879E-026  1.07290E-026  3.26025E-027  8.74109E-028  2.07796E-028  4.43331E-029
  8.74267E-030  1.69770E-030  3.57040E-031  8.60726E-032  2.26270E-032  5.89350E-033
  1.42640E-033  3.09574E-034  5.96028E-035  1.01268E-035  1.51506E-036
  0.00000E+000  0.00000E+000  0.00000E+000  0.00000E+000  0.00000E+000  0.00000E+000
  0.00000E+000  0.00000E+000  0.00000E+000  0.00000E+000  0.00000E+000  0.00000E+000
  0.00000E+000  0.00000E+000  0.00000E+000  0.00000E+000  0.00000E+000  6.94386E-041
  1.31211E-039  2.17889E-038  3.20821E-037  4.10046E-036  4.61177E-035  4.56188E-034
  3.96760E-033  3.03002E-032  2.03606E-031  1.20248E-030  6.24148E-030  2.84715E-029
  1.14140E-028  4.02129E-028  1.24506E-027  3.38775E-027  8.10080E-027  1.70231E-026
  3.14373E-026  5.10207E-026  7.27686E-026  9.12089E-026  1.00468E-025  9.72567E-026
  8.27395E-026  6.18607E-026  4.06475E-026  2.34740E-026  1.19152E-026  5.31654E-027
  2.08576E-027  7.19770E-028  2.18676E-028  5.86051E-029  1.39188E-029  2.96298E-030
  5.81259E-031  1.11626E-031  2.30610E-032  5.45777E-033  1.42005E-033  3.67675E-034
  8.85765E-035  1.92043E-035  3.69581E-036  6.27809E-037  9.36545E-038
  0.00000E+000  0.00000E+000  0.00000E+000  0.00000E+000  0.00000E+000  0.00000E+000
  0.00000E+000  0.00000E+000  0.00000E+000  0.00000E+000  0.00000E+000  0.00000E+000
  0.00000E+000  0.00000E+000  0.00000E+000  0.00000E+000  0.00000E+000  0.00000E+000
  7.73077E-041  1.28377E-039  1.87346E-038  2.40268E-037  2.70794E-036  2.68591E-035
  2.33664E-034  1.78678E-033  1.19973E-032  7.08607E-032  3.67826E-031  1.67797E-030
  6.72710E-030  2.37011E-029  7.33849E-029  1.99682E-028  4.77493E-028  1.00343E-027
  1.85313E-027  3.00758E-027  4.28966E-027  5.37682E-027  5.92278E-027  5.73356E-027
  4.87781E-027  3.64697E-027  2.39638E-027  1.38392E-027  7.02463E-028  3.13432E-028
  1.22959E-028  4.24279E-029  1.28879E-029  3.45261E-030  8.19280E-031  1.74044E-031
  3.39752E-032  6.45596E-033  1.31287E-033  3.04926E-034  7.81892E-035  2.01198E-035
  4.83435E-036  1.04700E-036  2.01398E-037  3.40242E-038  5.10134E-039
  0.00000E+000  0.00000E+000  0.00000E+000  0.00000E+000  0.00000E+000  0.00000E+000
  0.00000E+000  0.00000E+000  0.00000E+000  0.00000E+000  0.00000E+000  0.00000E+000
  0.00000E+000  0.00000E+000  0.00000E+000  0.00000E+000  0.00000E+000  0.00000E+000
  0.00000E+000  6.64709E-041  9.70039E-040  1.24406E-038  1.40212E-037  1.38875E-036
  1.20880E-035  9.24653E-035  6.21722E-034  3.67257E-033  1.90490E-032  8.69019E-032
  3.48405E-031  1.22754E-030  3.80087E-030  1.03425E-029  2.47321E-029  5.19746E-029
  9.59878E-029  1.55788E-028  2.22203E-028  2.78521E-028  3.06807E-028  2.97009E-028
  2.52683E-028  1.88925E-028  1.24141E-028  7.16921E-029  3.63900E-029  1.62365E-029
  6.36932E-030  2.19760E-030  6.67428E-031  1.78737E-031  4.23747E-032  8.98456E-033
  1.74867E-033  3.28904E-034  6.56359E-035  1.49595E-035  3.78590E-036  9.67838E-037
  2.31902E-037  5.01660E-038  9.54628E-039  1.62869E-039  2.44194E-040
  0.00000E+000  0.00000E+000  0.00000E+000  0.00000E+000  0.00000E+000  0.00000E+000
  0.00000E+000  0.00000E+000  0.00000E+000  0.00000E+000  0.00000E+000  0.00000E+000
  0.00000E+000  0.00000E+000  0.00000E+000  0.00000E+000  0.00000E+000  0.00000E+000
  0.00000E+000  0.00000E+000  0.00000E+000  5.66081E-040  6.38003E-039  6.31918E-038
  5.50037E-037  4.20743E-036  2.82836E-035  1.67089E-034  8.67466E-034  3.95777E-033
  1.58688E-032  5.58684E-032  1.72991E-031  4.70732E-031  1.12568E-030  2.36567E-030
  4.36904E-030  7.09106E-030  1.01142E-029  1.26779E-029  1.39656E-029  1.35197E-029
  1.15021E-029  8.59989E-030  5.65094E-030  3.26344E-030  1.65647E-030  7.39068E-031
  2.89911E-031  1.00019E-031  3.03713E-032  8.13053E-033  1.92910E-033  4.08241E-034
  7.89728E-035  1.47125E-035  2.88769E-036  6.45745E-037  1.61206E-037  4.09269E-038
  9.77727E-039  2.06856E-039  4.01585E-040  6.85142E-041  0.00000E+000
  0.00000E+000  0.00000E+000  0.00000E+000  0.00000E+000  0.00000E+000  0.00000E+000
  0.00000E+000  0.00000E+000  0.00000E+000  0.00000E+000  0.00000E+000  0.00000E+000
  0.00000E+000  0.00000E+000  0.00000E+000  0.00000E+000  0.00000E+000  0.00000E+000
  0.00000E+000  0.00000E+000  0.00000E+000  0.00000E+000  2.55126E-040  2.52693E-039
  2.19950E-038  1.68248E-037  1.13101E-036  6.68158E-036  3.46884E-035  1.58264E-034
  6.34563E-034  2.23594E-033  6.92372E-033  1.88413E-032  4.50239E-032  9.46205E-032
  1.74751E-031  2.83630E-031  4.04554E-031  5.07104E-031  5.58615E-031  5.40786E-031
  4.60086E-031  3.43999E-031  2.26041E-031  1.30539E-031  6.62591E-032  2.95624E-032
  1.15959E-032  4.00508E-033  1.21598E-033  3.25417E-034  7.70386E-035  1.62756E-035
  3.13569E-036  5.78892E-037  1.11800E-037  2.45265E-038  6.03675E-039  1.52142E-039
  3.46169E-040  7.64723E-041  0.00000E+000  0.00000E+000  0.00000E+000
  0.00000E+000  0.00000E+000  0.00000E+000  0.00000E+000  0.00000E+000  0.00000E+000
  0.00000E+000  0.00000E+000  0.00000E+000  0.00000E+000  0.00000E+000  0.00000E+000
  0.00000E+000  0.00000E+000  0.00000E+000  0.00000E+000  0.00000E+000  0.00000E+000
  0.00000E+000  0.00000E+000  0.00000E+000  0.00000E+000  0.00000E+000  8.88010E-041
  7.72946E-040  5.91254E-039  3.97459E-038  2.34803E-037  1.21902E-036  5.56171E-036
  2.22998E-035  7.85752E-035  2.43313E-034  6.62121E-034  1.58345E-033  3.32784E-033
  6.14633E-033  9.97612E-033  1.42299E-032  1.78378E-032  1.96351E-032  1.90086E-032
  1.61855E-032  1.21020E-032  7.95234E-033  4.59259E-033  2.33112E-033  1.04006E-033
  4.07954E-034  1.40724E-034  4.27194E-035  1.14290E-035  2.70388E-036  5.70334E-037
  1.09462E-037  2.00346E-038  3.80901E-039  8.19700E-040  1.56410E-040  0.00000E+000
  0.00000E+000  0.00000E+000  0.00000E+000  0.00000E+000  0.00000E+000
  0.00000E+000  0.00000E+000  0.00000E+000  0.00000E+000  0.00000E+000  0.00000E+000
  0.00000E+000  0.00000E+000  0.00000E+000  0.00000E+000  0.00000E+000  0.00000E+000
  0.00000E+000  0.00000E+000  0.00000E+000  0.00000E+000  0.00000E+000  0.00000E+000
  0.00000E+000  0.00000E+000  0.00000E+000  0.00000E+000  0.00000E+000  0.00000E+000
  0.00000E+000  1.82597E-040  1.22747E-039  7.25142E-039  3.76468E-038  1.71762E-037
  6.88682E-037  2.42664E-036  7.51421E-036  2.04482E-035  4.89015E-035  1.02774E-034
  1.89817E-034  3.08092E-034  4.39461E-034  5.50876E-034  6.06849E-034  5.87490E-034
  4.99821E-034  3.73742E-034  2.45590E-034  1.41831E-034  7.19901E-035  3.21187E-035
  1.25978E-035  4.34534E-036  1.31893E-036  3.52764E-037  8.34046E-038  1.75665E-038
  3.35936E-039  6.09844E-040  6.68373E-041  0.00000E+000  0.00000E+000  0.00000E+000
  0.00000E+000  0.00000E+000  0.00000E+000  0.00000E+000  0.00000E+000
  0.00000E+000  0.00000E+000  0.00000E+000  0.00000E+000  0.00000E+000  0.00000E+000
  0.00000E+000  0.00000E+000  0.00000E+000  0.00000E+000  0.00000E+000  0.00000E+000
  0.00000E+000  0.00000E+000  0.00000E+000  0.00000E+000  0.00000E+000  0.00000E+000
  0.00000E+000  0.00000E+000  0.00000E+000  0.00000E+000  0.00000E+000  0.00000E+000
  0.00000E+000  0.00000E+000  0.00000E+000  1.96805E-040  1.02174E-039  4.66164E-039
  1.86909E-038  6.58592E-038  2.03937E-037  5.54968E-037  1.32719E-036  2.78929E-036
  5.15165E-036  8.36167E-036  1.19270E-035  1.49509E-035  1.64700E-035  1.59446E-035
  1.35652E-035  1.01422E-035  6.66399E-036  3.84794E-036  1.95261E-036  8.70757E-037
  3.41249E-037  1.17527E-037  3.55714E-038  9.46140E-039  2.21159E-039  4.54303E-040
  8.20126E-041  0.00000E+000  0.00000E+000  0.00000E+000  0.00000E+000  0.00000E+000
  0.00000E+000  0.00000E+000  0.00000E+000  0.00000E+000  0.00000E+000
  0.00000E+000  2.16942E-040  2.34468E-039  2.22698E-038  1.85884E-037  1.36352E-036
  8.78970E-036  4.97944E-035  2.47902E-034  1.08461E-033  4.16108E-033  1.40574E-032
  4.17296E-032  1.08864E-031  2.49567E-031  5.02722E-031  8.89752E-031  1.38338E-030
  1.88911E-030  2.26438E-030  2.38053E-030  2.19174E-030  1.76286E-030  1.23379E-030
  7.47269E-031  3.90137E-031  1.78339E-031  7.93567E-032  4.57330E-032  3.87034E-032
  3.63300E-032  3.09412E-032  2.27736E-032  1.44735E-032  7.98112E-033  3.84446E-033
  1.61603E-033  5.95269E-034  1.92301E-034  5.44709E-035  1.35169E-035  2.92144E-036
  5.52947E-037  1.03360E-037  3.52058E-038  2.72714E-038  2.37151E-038  1.85239E-038
  1.23595E-038  7.24704E-039  3.73435E-039  1.69108E-039  6.72985E-040  2.35364E-040
  7.23385E-041  0.00000E+000  0.00000E+000  0.00000E+000  0.00000E+000  0.00000E+000
  0.00000E+000  0.00000E+000  0.00000E+000  0.00000E+000  0.00000E+000
  5.74375E-040  7.06385E-039  7.63450E-038  7.25125E-037  6.05256E-036  4.43975E-035
  2.86201E-034  1.62135E-033  8.05352E-033  3.52280E-032  1.35414E-031  4.57438E-031
  1.35794E-030  3.54245E-030  8.12061E-030  1.63578E-029  2.89510E-029  4.50136E-029
  6.14688E-029  7.36882E-029  7.74861E-029  7.13727E-029  5.74518E-029  4.02625E-029
  2.44343E-029  1.27832E-029  5.83173E-030  2.53833E-030  1.38108E-030  1.11625E-030
  1.03553E-030  8.82376E-031  6.51220E-031  4.14559E-031  2.28851E-031  1.10088E-031
  4.63144E-032  1.70706E-032  5.52535E-033  1.56572E-033  3.88520E-034  8.41699E-035
  1.59078E-035  2.85046E-036  8.18817E-037  5.72875E-037  4.92678E-037  3.80581E-037
  2.57577E-037  1.51032E-037  7.78256E-038  3.52428E-038  1.40253E-038  4.90510E-039
  1.50757E-039  4.07191E-040  9.66527E-041  0.00000E+000  0.00000E+000  0.00000E+000
  0.00000E+000  0.00000E+000  0.00000E+000  0.00000E+000  0.00000E+000
  1.64356E-038  2.02131E-037  2.18460E-036  2.07493E-035  1.73193E-034  1.27042E-033
  8.17047E-033  4.62758E-032  2.30329E-031  1.00744E-030  3.87243E-030  1.30807E-029
  3.88290E-029  1.01289E-028  2.32181E-028  4.67668E-028  8.27677E-028  1.28688E-027
  1.75735E-027  2.10689E-027  2.21594E-027  2.04194E-027  1.64489E-027  1.15419E-027
  7.01790E-028  3.67945E-028  1.67678E-028  7.16404E-029  3.69043E-029  2.83731E-029
  2.59436E-029  2.21049E-029  1.63513E-029  1.04292E-029  5.76473E-030  2.77571E-030
  1.16830E-030  4.30738E-031  1.39269E-031  3.94906E-032  9.82056E-033  2.12943E-033
  4.02621E-034  7.00549E-035  1.72539E-035  1.06452E-035  8.99622E-036  6.95515E-036
  4.68699E-036  2.75940E-036  1.42536E-036  6.45463E-037  2.56870E-037  8.98356E-038
  2.76107E-038  7.45760E-039  1.77017E-039  3.69253E-040  6.76902E-041  0.00000E+000
  0.00000E+000  0.00000E+000  0.00000E+000  0.00000E+000  0.00000E+000
  4.13305E-037  5.08295E-036  5.49358E-035  5.21780E-034  4.34477E-033  3.18630E-032
  2.05348E-031  1.16300E-030  5.78825E-030  2.53164E-029  9.73060E-029  3.28671E-028
  9.75578E-028  2.54470E-027  5.83277E-027  1.17479E-026  2.07904E-026  3.23242E-026
  4.41421E-026  5.29257E-026  5.56752E-026  5.13224E-026  4.13711E-026  2.90637E-026
  1.77044E-026  9.30281E-027  4.23815E-027  1.78305E-027  8.72614E-028  6.35899E-028
  5.71366E-028  4.86445E-028  3.60644E-028  2.30491E-028  1.27580E-028  6.14842E-029
  2.58936E-029  9.55081E-030  3.08884E-030  8.76208E-031  2.17791E-031  4.72981E-032
  8.95723E-033  1.52864E-033  3.29845E-034  1.75468E-034  1.44426E-034  1.11673E-034
  7.53568E-035  4.43945E-035  2.29172E-035  1.03888E-035  4.13435E-036  1.44591E-036
  4.44397E-037  1.20031E-037  2.84911E-038  5.94316E-039  1.08948E-039  1.75516E-040
  0.00000E+000  0.00000E+000  0.00000E+000  0.00000E+000  0.00000E+000
  9.13373E-036  1.12329E-034  1.21381E-033  1.14995E-032  9.59630E-032  7.03728E-031
  4.53509E-030  2.56830E-029  1.27817E-028  5.59008E-028  2.14845E-027  7.25628E-027
  2.15368E-026  5.61721E-026  1.28744E-025  2.59287E-025  4.58834E-025  7.13344E-025
  9.74135E-025  1.16803E-024  1.22890E-024  1.13319E-024  9.14046E-025  6.42840E-025
  3.92282E-025  2.06585E-025  9.41467E-026  3.91132E-026  1.82564E-026  1.25721E-026
  1.10631E-026  9.40335E-027  6.98692E-027  4.47485E-027  2.48056E-027  1.19659E-027
  5.04248E-028  1.86069E-028  6.01994E-029  1.70829E-029  4.24877E-030  9.23869E-031
  1.74994E-031  2.94894E-032  5.71553E-033  2.57463E-033  2.03958E-033  1.57555E-033
  1.06482E-033  6.27873E-034  3.24291E-034  1.47017E-034  5.85802E-035  2.05038E-035
  6.30925E-036  1.70712E-036  4.06280E-037  8.40630E-038  1.54102E-038  2.48258E-039
  3.51474E-040  0.00000E+000  0.00000E+000  0.00000E+000  0.00000E+000
  1.77266E-034  2.18058E-033  2.35037E-032  2.23191E-031  1.86244E-030  1.36572E-029
  8.80073E-029  4.98369E-028  2.48006E-027  1.08456E-026  4.16796E-026  1.40758E-025
  4.17734E-025  1.08943E-024  2.49669E-024  5.02781E-024  8.89647E-024  1.38303E-023
  1.88859E-023  2.26455E-023  2.38284E-023  2.19791E-023  1.77389E-023  1.24885E-023
  7.63373E-024  4.02906E-024  1.83770E-024  7.55798E-025  3.37881E-025  2.19371E-025
  1.88359E-025  1.59671E-025  1.18891E-025  7.63133E-026  4.23698E-026  2.04599E-026
  8.62772E-027  3.18513E-027  1.03086E-027  2.92640E-028  7.28281E-029  1.58538E-029
  3.00732E-030  5.02916E-031  8.94439E-032  3.37555E-032  2.53411E-032  1.95225E-032
  1.32152E-032  7.80025E-033  4.03097E-033  1.82814E-033  7.28386E-034  2.54919E-034
  7.84560E-035  2.12442E-035  5.05889E-036  1.06049E-036  1.95906E-037  3.19491E-038
  4.36892E-039  5.43572E-040  0.00000E+000  0.00000E+000  0.00000E+000
  3.01596E-033  3.70922E-032  4.00838E-031  3.80628E-030  3.17613E-029  2.32891E-028
  1.50064E-027  8.49717E-027  4.22812E-026  1.84883E-025  7.10434E-025  2.39898E-024
  7.11878E-024  1.85633E-023  4.25374E-023  8.56518E-023  1.51541E-022  2.35562E-022
  3.21650E-022  3.85678E-022  4.05860E-022  3.74455E-022  3.02372E-022  2.13082E-022
  1.30457E-022  6.90062E-023  3.15138E-023  1.28585E-023  5.52986E-024  3.37992E-024
  2.82051E-024  2.38156E-024  1.77683E-024  1.14313E-024  6.35743E-025  3.07338E-025
  1.29698E-025  4.79054E-026  1.55105E-026  4.40480E-027  1.09682E-027  2.39017E-028
  4.54101E-029  7.56230E-030  1.26140E-030  3.97426E-031  2.77491E-031  2.12592E-031
  1.44123E-031  8.51554E-032  4.40274E-032  1.99728E-032  7.95948E-033  2.78805E-033
  8.58726E-034  2.32297E-034  5.53528E-035  1.16226E-035  2.15117E-036  3.51950E-037
  5.11139E-038  6.63818E-039  6.49243E-040  0.00000E+000  0.00000E+000
  4.51851E-032  5.55780E-031  6.00655E-030  5.70367E-029  4.75913E-028  3.48944E-027
  2.24826E-026  1.27293E-025  6.33335E-025  2.76907E-024  1.06392E-023  3.59218E-023
  1.06581E-022  2.77888E-022  6.36685E-022  1.28183E-021  2.26760E-021  3.52445E-021
  4.81206E-021  5.76971E-021  6.07194E-021  5.60326E-021  4.52674E-021  3.19283E-021
  1.95773E-021  1.03780E-021  4.74687E-022  1.92518E-022  7.99968E-023  4.60021E-023
  3.71532E-023  3.12019E-023  2.33208E-023  1.50393E-023  8.37913E-024  4.05569E-024
  1.71291E-024  6.33041E-025  2.05050E-025  5.82548E-026  1.45134E-026  3.16580E-027
  6.02419E-028  1.00135E-028  1.59425E-029  4.22193E-030  2.68061E-030  2.03427E-030
  1.38096E-030  8.16883E-031  4.22585E-031  1.91763E-031  7.64400E-032  2.67835E-032
  8.25291E-033  2.23716E-033  5.33884E-034  1.11974E-034  2.07863E-035  3.41502E-036
  4.99556E-037  6.56942E-038  7.89181E-039  8.86892E-040  0.00000E+000
  5.94740E-031  7.31667E-030  7.90782E-029  7.50924E-028  6.26553E-027  4.59368E-026
  2.95947E-025  1.67543E-024  8.33498E-024  3.64376E-023  1.39979E-022  4.72549E-022
  1.40184E-021  3.65443E-021  8.37149E-021  1.68514E-020  2.98059E-020  4.63193E-020
  6.32335E-020  7.58119E-020  7.97838E-020  7.36369E-020  5.95138E-020  4.20109E-020
  2.57963E-020  1.37035E-020  6.27933E-021  2.53542E-021  1.02236E-021  5.53302E-022
  4.30627E-022  3.59070E-022  2.68788E-022  1.73769E-022  9.70014E-023  4.70132E-023
  1.98738E-023  7.34939E-024  2.38168E-024  6.76921E-025  1.68733E-025  3.68384E-026
  7.02081E-027  1.16662E-027  1.79768E-028  4.06009E-029  2.28916E-029  1.71073E-029
  1.16255E-029  6.88564E-030  3.56435E-030  1.61804E-030  6.45170E-031  2.26140E-031
  6.97145E-032  1.89132E-032  4.51899E-033  9.52249E-034  1.77377E-034  2.91868E-035
  4.31299E-036  5.76453E-037  7.11274E-038  8.32313E-039  9.49116E-040
  6.87543E-030  8.46102E-029  9.14615E-028  8.68573E-027  7.24715E-026  5.31308E-025
  3.42264E-024  1.93743E-023  9.63703E-023  4.21233E-022  1.61795E-021  5.46099E-021
  1.61973E-020  4.22163E-020  9.66889E-020  1.94592E-019  3.44115E-019  5.34665E-019
  7.29788E-019  8.74854E-019  9.20654E-019  8.49812E-019  6.87060E-019  4.85355E-019
  2.98424E-019  1.58853E-019  7.29358E-020  2.93592E-020  1.15355E-020  5.88287E-021
  4.39303E-021  3.62958E-021  2.72027E-021  1.76312E-021  9.86244E-022  4.78690E-022
  2.02557E-022  7.49587E-023  2.43042E-023  6.91088E-024  1.72354E-024  3.76602E-025
  7.18799E-026  1.19513E-026  1.80141E-027  3.54137E-028  1.73247E-028  1.26472E-028
  8.59836E-029  5.09986E-029  2.64191E-029  1.19981E-029  4.78577E-030  1.67819E-030
  5.17675E-031  1.40574E-031  3.36394E-032  7.10618E-033  1.32922E-033  2.21341E-034
  3.29194E-035  4.49603E-036  5.73448E-037  7.03317E-038  8.48355E-039
  6.97981E-029  8.59376E-028  9.29229E-027  8.82573E-026  7.36421E-025  5.39871E-024
  3.47750E-023  1.96823E-022  9.78877E-022  4.27790E-021  1.64282E-020  5.54379E-020
  1.64393E-019  4.28373E-019  9.80880E-019  1.97360E-018  3.48927E-018  5.42017E-018
  7.39668E-018  8.86550E-018  9.32879E-018  8.61137E-018  6.96409E-018  4.92283E-018
  3.03059E-018  1.61637E-018  7.43718E-019  2.98798E-019  1.14839E-019  5.53025E-020
  3.94566E-020  3.22263E-020  2.41716E-020  1.57078E-020  8.80598E-021  4.28089E-021
  1.81345E-021  6.71615E-022  2.17889E-022  6.19874E-023  1.54676E-023  3.38239E-024
  6.46475E-025  1.07617E-025  1.59904E-026  2.80122E-027  1.16582E-027  8.22261E-028
  5.58719E-028  3.31889E-028  1.72079E-028  7.81872E-029  3.12004E-029  1.09465E-029
  3.37927E-030  9.18725E-031  2.20270E-031  4.66793E-032  8.77873E-033  1.47550E-033
  2.24335E-034  3.12313E-035  4.14948E-036  5.36339E-037  6.84837E-038
  6.22052E-028  7.66479E-027  8.29167E-026  7.87732E-025  6.57351E-024  4.81902E-023
  3.10387E-022  1.75653E-021  8.73442E-021  3.81637E-020  1.46525E-019  4.94340E-019
  1.46552E-018  3.81778E-018  8.73944E-018  1.75793E-017  3.10708E-017  4.82513E-017
  6.58293E-017  7.88840E-017  8.29941E-017  7.66102E-017  6.19681E-017  4.38296E-017
  2.70132E-017  1.44346E-017  6.65628E-018  2.67168E-018  1.00800E-018  4.59682E-019
  3.12113E-019  2.51330E-019  1.88560E-019  1.22865E-019  6.90422E-020  3.36218E-020
  1.42601E-020  5.28591E-021  1.71603E-021  4.88461E-022  1.21952E-022  2.66883E-023
  5.10757E-024  8.51539E-025  1.25420E-025  2.00488E-026  7.00356E-027  4.70427E-027
  3.18971E-027  1.89776E-027  9.84930E-028  4.47783E-028  1.78777E-028  6.27628E-029
  1.93934E-029  5.28032E-030  1.26906E-030  2.70040E-031  5.11422E-032  8.70034E-033
  1.35008E-033  1.95549E-034  2.70306E-035  3.69511E-036  4.98454E-037
  4.86487E-027  6.00126E-026  6.49681E-025  6.17476E-024  5.15381E-023  3.77845E-022
  2.43352E-021  1.37699E-020  6.84592E-020  2.99055E-019  1.14790E-018  3.87163E-018
  1.14744E-017  2.98821E-017  6.83816E-017  1.37502E-016  2.42946E-016  3.77154E-016
  5.14385E-016  6.16217E-016  6.48184E-016  5.98273E-016  4.83991E-016  3.42490E-016
  2.11305E-016  1.13114E-016  5.22782E-017  2.09799E-017  7.79549E-018  3.37827E-018
  2.17516E-018  1.72174E-018  1.29120E-018  8.43640E-019  4.75275E-019  2.31884E-019
  9.84833E-020  3.65418E-020  1.18719E-020  3.38138E-021  8.44709E-022  1.84996E-022
  3.54479E-023  5.91988E-024  8.67630E-025  1.29347E-025  3.77296E-026  2.37041E-026
  1.59996E-026  9.53443E-027  4.95393E-027  2.25378E-027  9.00365E-028  3.16333E-028
  9.78592E-029  2.66943E-029  6.43558E-030  1.37665E-030  2.63109E-031  4.54653E-032
  7.23962E-033  1.09055E-033  1.59713E-034  2.29931E-035  3.26242E-036
  3.33696E-026  4.12316E-025  4.46853E-024  4.24990E-023  3.54853E-022  2.60195E-021
  1.67579E-020  9.48131E-020  4.71288E-019  2.05825E-018  7.89813E-018  2.66302E-017
  7.88964E-017  2.05389E-016  4.69824E-016  9.44342E-016  1.66783E-015  2.58811E-015
  3.52842E-015  4.22542E-015  4.44333E-015  4.10050E-015  3.31737E-015  2.34842E-015
  1.45026E-015  7.77657E-016  3.60232E-016  1.44636E-016  5.30806E-017  2.19461E-017
  1.33602E-017  1.03607E-017  7.76047E-018  5.08450E-018  2.87220E-018  1.40423E-018
  5.97291E-019  2.21869E-019  7.21436E-020  2.05623E-020  5.13997E-021  1.12653E-021
  2.16111E-022  3.61538E-023  5.28656E-024  7.48820E-025  1.83106E-025  1.05328E-025
  7.05175E-026  4.20870E-026  2.18959E-026  9.96952E-027  3.98566E-027  1.40165E-027
  4.34236E-028  1.18733E-028  2.87391E-029  6.18995E-030  1.19713E-030  2.11053E-031
  3.47006E-032  5.47230E-033  8.47241E-034  1.29414E-034  1.91399E-035
  2.00647E-025  2.48452E-024  2.69686E-023  2.56757E-022  2.14515E-021  1.57341E-020
  1.01344E-019  5.73345E-019  2.84940E-018  1.24409E-017  4.77239E-017  1.60851E-016
  4.76354E-016  1.23954E-015  2.83411E-015  5.69382E-015  1.00511E-014  1.55895E-014
  2.12433E-014  2.54284E-014  2.67298E-014  2.46612E-014  1.99505E-014  1.41276E-014
  8.73181E-015  4.68964E-015  2.17732E-015  8.75113E-016  3.18012E-016  1.25975E-016
  7.23473E-017  5.47673E-017  4.09332E-017  2.68927E-017  1.52358E-017  7.46574E-018
  3.18090E-018  1.18306E-018  3.85057E-019  1.09834E-019  2.74745E-020  6.02620E-021
  1.15735E-021  1.93953E-022  2.83445E-023  3.87221E-024  8.03661E-025  4.13444E-025
  2.73138E-025  1.63229E-025  8.50434E-026  3.87588E-026  1.55089E-026  5.46045E-027
  1.69477E-027  4.64804E-028  1.13087E-028  2.45753E-029  4.82623E-030  8.72741E-031
  1.49162E-031  2.47669E-032  4.05877E-033  6.52388E-034  1.00454E-034
  1.05733E-024  1.31234E-023  1.42745E-022  1.36105E-021  1.13822E-020  8.35297E-020
  5.38139E-019  3.04447E-018  1.51280E-017  6.60326E-017  2.53214E-016  8.53086E-016
  2.52518E-015  6.56751E-015  1.50080E-014  3.01346E-014  5.31648E-014  8.24117E-014
  1.12236E-013  1.34276E-013  1.41082E-013  1.30119E-013  1.05251E-013  7.45472E-014
  4.61100E-014  2.48021E-014  1.15413E-014  4.64549E-015  1.67532E-015  6.38658E-016
  3.45505E-016  2.54326E-016  1.89453E-016  1.24811E-016  7.09307E-017  3.48435E-017
  1.48734E-017  5.53958E-018  1.80497E-018  5.15305E-019  1.29001E-019  2.83175E-020
  5.44436E-021  9.13940E-022  1.33638E-022  1.78117E-023  3.19790E-024  1.43703E-024
  9.29955E-025  5.56208E-025  2.90261E-025  1.32437E-025  5.30507E-026  1.87058E-026
  5.81924E-027  1.60220E-027  3.92435E-028  8.62759E-029  1.72801E-029  3.22501E-030
  5.76803E-031  1.01235E-031  1.75345E-032  2.94866E-033  4.68276E-034
  4.88796E-024  6.07491E-023  6.62277E-022  6.32718E-021  5.29872E-020  3.89190E-019
  2.50845E-018  1.41930E-017  7.05177E-017  3.07723E-016  1.17956E-015  3.97210E-015
  1.17513E-014  3.05448E-014  6.97566E-014  1.39972E-013  2.46776E-013  3.82271E-013
  5.20263E-013  6.22031E-013  6.53195E-013  6.02183E-013  4.86989E-013  3.44974E-013
  2.13523E-013  1.15018E-013  5.36431E-014  2.16313E-014  7.75636E-015  2.85795E-015
  1.45552E-015  1.03758E-015  7.69320E-016  5.08197E-016  2.89778E-016  1.42737E-016
  6.10551E-017  2.27758E-017  7.43021E-018  2.12338E-018  5.32018E-019  1.16884E-019
  2.24966E-020  3.78270E-021  5.53812E-022  7.26320E-023  1.15417E-023  4.43631E-024
  2.78415E-024  1.66523E-024  8.70586E-025  3.97756E-025  1.59542E-025  5.63587E-026
  1.75848E-026  4.86602E-027  1.20230E-027  2.68323E-028  5.51009E-029  1.06850E-029
  2.01153E-030  3.73726E-031  6.81472E-032  1.19101E-032  1.93970E-033
  1.99220E-023  2.46708E-022  2.69281E-021  2.57817E-020  2.16311E-019  1.59084E-018
  1.02611E-017  5.80764E-017  2.88550E-016  1.25887E-015  4.82356E-015  1.62345E-014
  4.79997E-014  1.24679E-013  2.84527E-013  5.70485E-013  1.00500E-012  1.55556E-012
  2.11545E-012  2.52740E-012  2.65231E-012  2.44395E-012  1.97590E-012  1.39982E-012
  8.66983E-013  4.67678E-013  2.18617E-013  8.83434E-014  3.15472E-014  1.12821E-014
  5.41010E-015  3.71917E-015  2.74059E-015  1.81517E-015  1.03875E-015  5.13182E-016
  2.20014E-016  8.22174E-017  2.68589E-017  7.68418E-018  1.92712E-018  4.23774E-019
  8.16511E-020  1.37512E-020  2.01665E-021  2.61849E-022  3.77187E-023  1.22103E-023
  7.33334E-024  4.38045E-024  2.29465E-024  1.05007E-024  4.21882E-025  1.49379E-025
  4.67866E-026  1.30317E-026  3.25659E-027  7.40965E-028  1.56967E-028  3.18408E-029
  6.33549E-030  1.24446E-030  2.37533E-031  4.28567E-032  7.11993E-033
  7.26857E-023  8.83359E-022  9.60570E-021  9.20644E-020  7.73980E-019  5.70191E-018
  3.68196E-017  2.08518E-016  1.03618E-015  4.51988E-015  1.73118E-014  5.82332E-014
  1.72057E-013  4.46570E-013  1.01825E-012  2.03983E-012  3.59024E-012  5.55206E-012
  7.54377E-012  9.00547E-012  9.44386E-012  8.69728E-012  7.02970E-012  4.98072E-012
  3.08691E-012  1.66761E-012  7.81355E-013  3.16504E-013  1.12707E-013  3.92706E-014
  1.77450E-014  1.17138E-014  8.56384E-015  5.68679E-015  3.26688E-015  1.61921E-015
  6.95938E-016  2.60569E-016  8.52529E-017  2.44205E-017  6.13087E-018  1.34949E-018
  2.60301E-019  4.39064E-020  6.45128E-021  8.32903E-022  1.11233E-022  3.00918E-023
  1.70064E-023  1.01247E-023  5.31509E-024  2.43695E-024  9.81095E-025  3.48418E-025
  1.09667E-025  3.08075E-026  7.81289E-027  1.82185E-027  4.00832E-028  8.55606E-029
  1.80240E-029  3.72889E-030  7.40112E-031  1.37002E-031  2.31159E-032
  2.46601E-022  2.83169E-021  3.02125E-020  2.88426E-019  2.42688E-018  1.79114E-017
  1.15838E-016  6.56646E-016  3.26438E-015  1.42390E-014  5.45188E-014  1.83283E-013
  5.41128E-013  1.40327E-012  3.19668E-012  6.39746E-012  1.12486E-011  1.73780E-011
  2.35897E-011  2.81366E-011  2.94854E-011  2.71410E-011  2.19330E-011  1.55438E-011
  9.64172E-012  5.21715E-012  2.45063E-012  9.95328E-013  3.53819E-013  1.20503E-013
  5.13679E-014  3.24200E-014  2.34723E-014  1.56268E-014  9.01457E-015  4.48378E-015
  1.93236E-015  7.25022E-016  2.37605E-016  6.81536E-017  1.71299E-017  3.77449E-018
  7.28873E-019  1.23130E-019  1.81285E-020  2.33411E-021  2.94699E-022  6.66980E-023
  3.47584E-023  2.05629E-023  1.08195E-023  4.97229E-024  2.00697E-024  7.15471E-025
  2.26649E-025  6.43806E-026  1.66397E-026  4.00101E-027  9.20478E-028  2.07652E-028
  4.62620E-029  1.00236E-029  2.05493E-030  3.88173E-031  6.62827E-032
  8.35987E-022  8.44202E-021  8.50844E-020  7.96784E-019  6.67629E-018  4.93050E-017
  3.19379E-016  1.81280E-015  9.01855E-015  3.93459E-014  1.50612E-013  5.06052E-013
  1.49291E-012  3.86786E-012  8.80199E-012  1.75964E-011  3.09063E-011  4.76976E-011
  6.46861E-011  7.70925E-011  8.07408E-011  7.42989E-011  6.00468E-011  4.25797E-011
  2.64441E-011  1.43378E-011  6.75401E-012  2.75135E-012  9.77094E-013  3.26105E-013
  1.31272E-013  7.88548E-014  5.64293E-014  3.76684E-014  2.18282E-014  1.08983E-014
  4.71041E-015  1.77127E-015  5.81502E-016  1.67035E-016  4.20346E-017  9.27252E-018
  1.79266E-018  3.03294E-019  4.47469E-020  5.75695E-021  6.98177E-022  1.33466E-022
  6.26866E-023  3.66961E-023  1.93562E-023  8.92114E-024  3.61273E-024  1.29430E-024
  4.13455E-025  1.19149E-025  3.15481E-026  7.87500E-027  1.90604E-027  4.55298E-028
  1.06885E-028  2.40959E-029  5.07030E-030  9.72923E-031  1.67664E-031
  3.06303E-021  2.51500E-020  2.22880E-019  1.97109E-018  1.61963E-017  1.19076E-016
  7.71598E-016  4.38539E-015  2.18396E-014  9.53265E-014  3.64880E-013  1.22541E-012
  3.61232E-012  9.34995E-012  2.12549E-011  4.24447E-011  7.44704E-011  1.14819E-010
  1.55588E-010  1.85325E-010  1.94048E-010  1.78595E-010  1.44433E-010  1.02549E-010
  6.38131E-011  3.46939E-011  1.63995E-011  6.70329E-012  2.37939E-012  7.79425E-013
  2.96355E-013  1.68575E-013  1.19002E-013  7.96758E-014  4.64015E-014  2.32608E-014
  1.00837E-014  3.80033E-015  1.24986E-015  3.59551E-016  9.05970E-017  2.00085E-017
  3.87297E-018  6.56247E-019  9.70246E-020  1.24895E-020  1.47274E-021  2.41663E-022
  9.98949E-023  5.75399E-023  3.04368E-023  1.40799E-023  5.72621E-024  2.06473E-024
  6.66789E-025  1.95763E-025  5.34247E-026  1.39397E-026  3.56549E-027  9.01009E-028
  2.21645E-028  5.16346E-029  1.10909E-029  2.15432E-030  3.73808E-031
  1.22374E-020  8.09678E-020  5.83460E-019  4.53630E-018  3.51898E-017  2.53622E-016
  1.63552E-015  9.29565E-015  4.63396E-014  2.02416E-013  7.74946E-013  2.60182E-012
  7.66479E-012  1.98216E-011  4.50147E-011  8.98020E-011  1.57418E-010  2.42538E-010
  3.28524E-010  3.91308E-010  4.09926E-010  3.77692E-010  3.05987E-010  2.17800E-010
  1.35975E-010  7.42223E-011  3.52409E-011  1.44622E-011  5.13186E-012  1.65063E-012
  5.91959E-013  3.16811E-013  2.20184E-013  1.47978E-013  8.66651E-014  4.36284E-014
  1.89688E-014  7.16424E-015  2.36015E-015  6.79911E-016  1.71537E-016  3.79302E-017
  7.35139E-018  1.24760E-018  1.84856E-019  2.38284E-020  2.75626E-021  3.95979E-022
  1.40843E-022  7.92833E-023  4.20957E-023  1.95701E-023  8.00370E-024  2.91022E-024
  9.53185E-025  2.86547E-025  8.11400E-026  2.22658E-026  6.03048E-027  1.60634E-027
  4.11292E-028  9.83738E-029  2.14697E-029  4.20906E-030  7.34329E-031
  4.96280E-020  2.84157E-019  1.65030E-018  1.04340E-017  7.11440E-017  4.83896E-016
  3.05774E-015  1.72884E-014  8.61546E-014  3.76590E-013  1.44246E-012  4.84301E-012
  1.42615E-011  3.68571E-011  8.36407E-011  1.66748E-010  2.92170E-010  4.50118E-010
  6.09962E-010  7.27319E-010  7.63343E-010  7.05247E-010  5.73454E-010  4.10057E-010
  2.57388E-010  1.41334E-010  6.75098E-011  2.78379E-011  9.87404E-012  3.11566E-012
  1.04968E-012  5.23670E-013  3.57562E-013  2.41591E-013  1.42421E-013  7.20083E-014
  3.13912E-014  1.18770E-014  3.91801E-015  1.13006E-015  2.85442E-016  6.31945E-017
  1.22649E-017  2.08512E-018  3.09682E-019  3.99997E-020  4.56651E-021  5.86238E-022
  1.76103E-022  9.62114E-023  5.13907E-023  2.40575E-023  9.91079E-024  3.64231E-024
  1.21447E-024  3.75945E-025  1.11171E-025  3.22162E-026  9.22757E-027  2.57530E-027
  6.81327E-028  1.66329E-028  3.67384E-029  7.25184E-030  1.27017E-030
  1.89171E-019  1.01219E-018  5.08704E-018  2.59261E-017  1.43769E-016  8.59319E-016
  5.12233E-015  2.83667E-014  1.40570E-013  6.14036E-013  2.35305E-012  7.90330E-012
  2.32749E-011  6.01427E-011  1.36463E-010  2.72073E-010  4.76958E-010  7.35651E-010
  9.98893E-010  1.19470E-009  1.25916E-009  1.16969E-009  9.57478E-010  6.89985E-010
  4.36793E-010  2.41949E-010  1.16510E-010  4.83255E-011  1.71285E-011  5.29171E-012
  1.66295E-012  7.62223E-013  5.09889E-013  3.47346E-013  2.06412E-013  1.04817E-013
  4.57867E-014  1.73411E-014  5.72464E-015  1.65242E-015  4.17791E-016  9.26128E-017
  1.80043E-017  3.06772E-018  4.57019E-019  5.92184E-020  6.70892E-021  7.87729E-022
  1.98506E-022  1.04639E-022  5.63745E-023  2.66084E-023  1.10496E-023  4.11074E-024
  1.39995E-024  4.48387E-025  1.39037E-025  4.25429E-026  1.28124E-026  3.71416E-027
  1.00722E-027  2.49511E-028  5.55674E-029  1.10190E-029  1.93497E-030
  6.48773E-019  3.38909E-018  1.59143E-017  7.01857E-017  3.13798E-016  1.52562E-015
  7.99005E-015  4.17241E-014  2.02438E-013  8.79102E-013  3.36625E-012  1.13129E-011
  3.33415E-011  8.62219E-011  1.95827E-010  3.91001E-010  6.86989E-010  1.06313E-009
  1.45033E-009  1.74545E-009  1.85418E-009  1.73890E-009  1.43912E-009  1.04962E-009
  6.72802E-010  3.77209E-010  1.83565E-010  7.66764E-011  2.71497E-011  8.19418E-012
  2.37949E-012  9.79683E-013  6.38971E-013  4.40972E-013  2.64772E-013  1.35027E-013
  5.90383E-014  2.23537E-014  7.37675E-015  2.12947E-015  5.38806E-016  1.19621E-016
  2.33132E-017  3.98772E-018  5.97622E-019  7.81369E-020  8.94645E-021  1.03214E-021
  2.34163E-022  1.15979E-022  6.12200E-023  2.85734E-023  1.18200E-023  4.42631E-024
  1.53755E-024  5.09269E-025  1.64858E-025  5.26720E-026  1.64200E-026  4.86916E-027
  1.33753E-027  3.33512E-028  7.45020E-029  1.47929E-029  2.59871E-030
  1.96577E-018  1.02112E-017  4.68035E-017  1.92819E-016  7.45991E-016  2.92504E-015
  1.24641E-014  5.71838E-014  2.61576E-013  1.11209E-012  4.23416E-012  1.42262E-011
  4.19919E-011  1.08836E-010  2.47908E-010  4.96900E-010  8.77587E-010  1.36744E-009
  1.88197E-009  2.28982E-009  2.46430E-009  2.34567E-009  1.97301E-009  1.46347E-009
  9.53769E-010  5.42942E-010  2.67564E-010  1.12664E-010  3.98540E-011  1.17418E-011
  3.12514E-012  1.11871E-012  7.04404E-013  4.96217E-013  3.02142E-013  1.54734E-013
  6.76076E-014  2.55421E-014  8.41293E-015  2.42676E-015  6.14540E-016  1.36823E-016
  2.68178E-017  4.63524E-018  7.08825E-019  9.70572E-020  1.26712E-020  2.04863E-021
  5.91279E-022  2.45190E-022  1.04245E-022  4.17404E-023  1.57829E-023  5.70367E-024
  1.98467E-024  6.68286E-025  2.18676E-025  6.95252E-026  2.12875E-026  6.17068E-027
  1.66003E-027  4.07218E-028  8.99018E-029  1.77061E-029  3.09362E-030
  5.22998E-018  2.71851E-017  1.23884E-016  4.98062E-016  1.79961E-015  6.10608E-015
  2.09938E-014  7.84156E-014  3.15294E-013  1.26442E-012  4.71685E-012  1.57778E-011
  4.66495E-011  1.21423E-010  2.78217E-010  5.61916E-010  1.00204E-009  1.58023E-009
  2.20667E-009  2.73086E-009  2.99559E-009  2.91064E-009  2.50070E-009  1.89396E-009
  1.25854E-009  7.28694E-010  3.63960E-010  1.54545E-010  5.46530E-011  1.57543E-011
  3.84013E-012  1.14883E-012  6.84187E-013  4.97386E-013  3.08850E-013  1.58876E-013
  6.92315E-014  2.60369E-014  8.54555E-015  2.46268E-015  6.25450E-016  1.40471E-016
  2.80574E-017  5.04819E-018  8.47649E-019  1.47402E-019  3.29410E-020  1.05628E-020
  3.98934E-021  1.45948E-021  4.86989E-022  1.51339E-022  4.66545E-023  1.50862E-023
  5.07980E-024  1.68489E-024  5.25177E-025  1.51151E-025  4.02964E-026  1.00520E-026
  2.36058E-027  5.20224E-028  1.06399E-028  1.99147E-029  3.36785E-030
  1.22000E-017  6.35571E-017  2.89791E-016  1.15813E-015  4.08257E-015  1.29335E-014
  3.84812E-014  1.16063E-013  3.80501E-013  1.34376E-012  4.73859E-012  1.55717E-011
  4.59970E-011  1.20473E-010  2.78819E-010  5.70454E-010  1.03341E-009  1.66025E-009
  2.36808E-009  2.99972E-009  3.37249E-009  3.35947E-009  2.95677E-009  2.28992E-009
  1.55191E-009  9.13422E-010  4.62004E-010  1.97746E-010  6.99959E-011  1.98544E-011
  4.48314E-012  1.08370E-012  5.87031E-013  4.46758E-013  2.85218E-013  1.47555E-013
  6.40284E-014  2.39293E-014  7.82558E-015  2.26128E-015  5.82160E-016  1.35194E-016
  2.90696E-017  6.15236E-018  1.45962E-018  4.54091E-019  1.82041E-019  7.83729E-020
  3.15383E-020  1.12092E-020  3.49164E-021  9.84509E-022  2.72159E-022  8.11224E-023
  2.63662E-023  8.58435E-024  2.57781E-024  6.87125E-025  1.61382E-025  3.36726E-026
  6.34522E-027  1.10206E-027  1.79760E-028  2.78211E-029  4.07606E-030
  2.49549E-017  1.30296E-016  5.95383E-016  2.38041E-015  8.33951E-015  2.57671E-014
  7.15561E-014  1.86773E-013  4.95119E-013  1.43055E-012  4.46408E-012  1.39442E-011
  4.07172E-011  1.07310E-010  2.51985E-010  5.25584E-010  9.73998E-010  1.60500E-009
  2.35234E-009  3.06414E-009  3.54100E-009  3.62025E-009  3.26235E-009  2.57910E-009
  1.77826E-009  1.06119E-009  5.42361E-010  2.33760E-010  8.29396E-011  2.33237E-011
  4.98774E-012  9.67454E-013  4.47038E-013  3.62007E-013  2.40251E-013  1.25425E-013
  5.42555E-014  2.01960E-014  6.63035E-015  1.95815E-015  5.33306E-016  1.39877E-016
  3.82344E-017  1.22301E-017  4.95206E-018  2.38577E-018  1.18710E-018  5.48863E-019
  2.23860E-019  7.90135E-020  2.42093E-020  6.64929E-021  1.77008E-021  5.06677E-022
  1.60173E-022  5.13750E-023  1.52322E-023  3.98256E-024  9.05238E-025  1.79005E-025
  3.10218E-026  4.76606E-027  6.59033E-028  8.34932E-029  9.86317E-030
  4.47817E-017  2.34242E-016  1.07273E-015  4.29795E-015  1.50617E-014  4.62384E-014
  1.25182E-013  3.04792E-013  6.99125E-013  1.63741E-012  4.21089E-012  1.17632E-011
  3.30173E-011  8.69702E-011  2.07739E-010  4.44264E-010  8.47323E-010  1.43927E-009
  2.17437E-009  2.91560E-009  3.46009E-009  3.62150E-009  3.32938E-009  2.67584E-009
  1.86947E-009  1.12714E-009  5.80583E-010  2.51677E-010  8.96197E-011  2.51620E-011
  5.22550E-012  8.40798E-013  3.04958E-013  2.66585E-013  1.86516E-013  9.90331E-014
  4.30717E-014  1.62190E-014  5.52197E-015  1.78033E-015  5.78061E-016  2.04311E-016
  8.45339E-017  4.19250E-017  2.35036E-017  1.34071E-017  7.13107E-018  3.36470E-018
  1.37605E-018  4.84123E-019  1.47479E-019  4.01114E-020  1.04843E-020  2.92194E-021
  9.01622E-022  2.85119E-022  8.39506E-023  2.18589E-023  4.94865E-024  9.73187E-025
  1.67234E-025  2.53547E-026  3.43447E-027  4.21828E-028  4.76805E-029
  7.05365E-017  3.69469E-016  1.69510E-015  6.80636E-015  2.39009E-014  7.33837E-014
  1.97333E-013  4.68081E-013  1.00029E-012  2.02548E-012  4.24061E-012  9.90067E-012
  2.53313E-011  6.52597E-011  1.57937E-010  3.47052E-010  6.83122E-010  1.19761E-009
  1.86349E-009  2.56527E-009  3.11360E-009  3.32015E-009  3.09845E-009  2.51974E-009
  1.77647E-009  1.07857E-009  5.58635E-010  2.43302E-010  8.70255E-011  2.45219E-011
  5.04896E-012  7.17356E-013  1.89740E-013  1.80204E-013  1.35242E-013  7.42589E-014
  3.33439E-014  1.33384E-014  5.14203E-015  2.06623E-015  9.20648E-016  4.68847E-016
  2.73035E-016  1.74602E-016  1.13304E-016  6.90641E-017  3.76184E-017  1.78471E-017
  7.29144E-018  2.55849E-018  7.76929E-019  2.10134E-019  5.42387E-020  1.47962E-020
  4.46829E-021  1.39473E-021  4.08590E-022  1.06346E-022  2.41365E-023  4.77134E-024
  8.26974E-025  1.27044E-025  1.75400E-026  2.20942E-027  2.57310E-028
  9.75593E-017  5.11540E-016  2.35021E-015  9.45420E-015  3.32714E-014  1.02356E-013
  2.75223E-013  6.48102E-013  1.34755E-012  2.53508E-012  4.57699E-012  8.76282E-012
  1.91827E-011  4.62783E-011  1.11591E-010  2.50751E-010  5.08310E-010  9.17251E-010
  1.46416E-009  2.05908E-009  2.54262E-009  2.74808E-009  2.59114E-009  2.12356E-009
  1.50587E-009  9.18395E-010  4.77497E-010  2.08780E-010  7.50466E-011  2.12899E-011
  4.40497E-012  5.89385E-013  1.11443E-013  1.14223E-013  9.40087E-014  5.52276E-014
  2.72090E-014  1.27576E-014  6.27737E-015  3.40465E-015  2.04945E-015  1.36457E-015
  9.82733E-016  7.20801E-016  5.01364E-016  3.14140E-016  1.72405E-016  8.17741E-017
  3.33299E-017  1.16679E-017  3.53534E-018  9.52324E-019  2.43324E-019  6.51640E-020
  1.93008E-020  5.95509E-021  1.73835E-021  4.53216E-022  1.03436E-022  2.06444E-023
  3.63145E-024  5.70032E-025  8.10439E-026  1.05885E-026  1.28417E-027
  1.18519E-016  6.21925E-016  2.86044E-015  1.15234E-014  4.06293E-014  1.25265E-013
  3.37466E-013  7.94390E-013  1.63822E-012  2.99056E-012  4.98597E-012  8.18384E-012
  1.48630E-011  3.16864E-011  7.35560E-011  1.66603E-010  3.45364E-010  6.38001E-010
  1.03929E-009  1.48554E-009  1.85744E-009  2.02630E-009  1.92358E-009  1.58421E-009
  1.12746E-009  6.89595E-010  3.59530E-010  1.57735E-010  5.69871E-011  1.63006E-011
  3.41333E-012  4.51263E-013  6.60860E-014  7.20380E-014  6.67225E-014  4.44606E-014
  2.62886E-014  1.57606E-014  1.01255E-014  7.01209E-015  5.24766E-015  4.21498E-015
  3.47243E-015  2.74370E-015  1.97028E-015  1.24665E-015  6.84542E-016  3.23917E-016
  1.31687E-016  4.60141E-017  1.39208E-017  3.73812E-018  9.46901E-019  2.49473E-019
  7.26040E-020  2.21745E-020  6.46002E-021  1.69063E-021  3.89129E-022  7.87290E-023
  1.41289E-023  2.28000E-024  3.35785E-025  4.56825E-026  5.77261E-027
  1.26491E-016  6.64164E-016  3.05728E-015  1.23305E-014  4.35411E-014  1.34503E-013
  3.63153E-013  8.56404E-013  1.76460E-012  3.18919E-012  5.13119E-012  7.68302E-012
  1.18442E-011  2.13369E-011  4.53536E-011  1.00911E-010  2.11440E-010  3.97236E-010
  6.57143E-010  9.50872E-010  1.19982E-009  1.31751E-009  1.25648E-009  1.03813E-009
  7.40562E-010  4.53852E-010  2.37139E-010  1.04359E-010  3.78920E-011  1.09321E-011
  2.32367E-012  3.14075E-013  4.49407E-014  5.19146E-014  5.44835E-014  4.33388E-014
  3.20026E-014  2.40256E-014  1.88246E-014  1.56401E-014  1.38830E-014  1.27537E-014
  1.13857E-014  9.33265E-015  6.78443E-015  4.29875E-015  2.35496E-015  1.11112E-015
  4.50726E-016  1.57294E-016  4.75445E-017  1.27373E-017  3.20296E-018  8.31683E-019
  2.38222E-019  7.21256E-020  2.10082E-020  5.53288E-021  1.28887E-021  2.65579E-022
  4.89015E-023  8.15988E-024  1.25034E-024  1.77370E-025  2.33011E-026
  1.18614E-016  6.23123E-016  2.87032E-015  1.15871E-014  4.09668E-014  1.26756E-013
  3.42935E-013  8.10557E-013  1.67288E-012  3.01795E-012  4.78999E-012  6.84652E-012
  9.42481E-012  1.42627E-011  2.63303E-011  5.53789E-011  1.15307E-010  2.18685E-010
  3.65939E-010  5.34636E-010  6.79504E-010  7.49998E-010  7.17800E-010  5.94512E-010
  4.24866E-010  2.60800E-010  1.36532E-010  6.02574E-011  2.19828E-011  6.39477E-012
  1.38232E-012  1.99263E-013  4.06641E-014  4.97448E-014  5.63292E-014  5.22576E-014
  4.56829E-014  4.00763E-014  3.65743E-014  3.55138E-014  3.60426E-014  3.60926E-014
  3.35946E-014  2.79486E-014  2.03646E-014  1.28739E-014  7.02982E-015  3.30792E-015
  1.33965E-015  4.67217E-016  1.41192E-016  3.77698E-017  9.44116E-018  2.42050E-018
  6.83521E-019  2.05489E-019  5.99759E-020  1.59470E-020  3.77616E-021  7.96811E-022
  1.51433E-022  2.62604E-023  4.19680E-024  6.20070E-025  8.43381E-026
  9.77371E-017  5.13673E-016  2.36754E-015  9.56491E-015  3.38522E-014  1.04886E-013
  2.84270E-013  6.73367E-013  1.39298E-012  2.51629E-012  3.97896E-012  5.57083E-012
  7.17760E-012  9.41137E-012  1.45847E-011  2.75891E-011  5.56391E-011  1.05509E-010
  1.77967E-010  2.62150E-010  3.35375E-010  3.71943E-010  3.57175E-010  2.96529E-010
  2.12293E-010  1.30527E-010  6.84630E-011  3.02984E-011  1.11017E-011  3.25559E-012
  7.20747E-013  1.22351E-013  4.80906E-014  6.04583E-014  6.96269E-014  7.06278E-014
  6.88530E-014  6.83386E-014  7.17400E-014  7.94593E-014  8.83500E-014  9.26997E-014
  8.77968E-014  7.32669E-014  5.32564E-014  3.35411E-014  1.82543E-014  8.57023E-015
  3.46714E-015  1.20919E-015  3.65592E-016  9.77473E-017  2.43240E-017  6.16948E-018
  1.72088E-018  5.14739E-019  1.50969E-019  4.06891E-020  9.84517E-021  2.14000E-021
  4.22053E-022  7.63090E-023  1.27166E-023  1.94993E-024  2.73113E-025
  7.07698E-017  3.72090E-016  1.71587E-015  6.93692E-015  2.45733E-014  7.62272E-014
  2.06917E-013  4.91112E-013  1.01840E-012  1.84405E-012  2.91769E-012  4.05466E-012
  5.05038E-012  6.00673E-012  7.82745E-012  1.26551E-011  2.37778E-011  4.44022E-011
  7.51555E-011  1.11516E-010  1.43627E-010  1.60125E-010  1.54362E-010  1.28515E-010
  9.22078E-011  5.68018E-011  2.98544E-011  1.32473E-011  4.87439E-012  1.44434E-012
  3.37498E-013  8.36166E-014  6.23654E-014  7.84117E-014  9.05732E-014  9.74484E-014
  1.04342E-013  1.17050E-013  1.39455E-013  1.69820E-013  1.98727E-013  2.12637E-013
  2.02079E-013  1.68126E-013  1.21636E-013  7.62766E-014  4.13799E-014  1.93912E-014
  7.84041E-015  2.73599E-015  8.28230E-016  2.21570E-016  5.49842E-017  1.38286E-017
  3.81892E-018  1.13939E-018  3.36985E-019  9.25031E-020  2.30005E-020  5.17857E-021
  1.06386E-021  2.00655E-022  3.47631E-023  5.50269E-024  7.88993E-025
  4.50315E-017  2.36853E-016  1.09277E-015  4.42059E-015  1.56723E-014  4.86675E-014
  1.32290E-013  3.14552E-013  6.53768E-013  1.18700E-012  1.88259E-012  2.61383E-012
  3.20884E-012  3.60784E-012  4.09410E-012  5.48739E-012  9.11115E-012  1.63107E-011
  2.74726E-011  4.10003E-011  5.31906E-011  5.96731E-011  5.78077E-011  4.83076E-011
  3.47606E-011  2.14652E-011  1.13081E-011  5.03165E-012  1.86155E-012  5.64796E-013
  1.53968E-013  7.11075E-014  7.79495E-014  9.79617E-014  1.15451E-013  1.32888E-013
  1.58129E-013  2.00008E-013  2.62569E-013  3.37872E-013  4.03936E-013  4.33539E-013
  4.10189E-013  3.39087E-013  2.43851E-013  1.52193E-013  8.22994E-014  3.85016E-014
  1.55638E-014  5.43705E-015  1.64922E-015  4.42024E-016  1.09609E-016  2.74080E-017
  7.51484E-018  2.24327E-018  6.71790E-019  1.88783E-019  4.84927E-020  1.13539E-020
  2.43214E-021  4.77330E-022  8.55257E-023  1.38889E-023  2.02713E-024
  2.51810E-017  1.32493E-016  6.11561E-016  2.47543E-015  8.78278E-015  2.73001E-014
  7.43026E-014  1.76965E-013  3.68591E-013  6.71034E-013  1.06755E-012  1.48545E-012
  1.81653E-012  1.98792E-012  2.06208E-012  2.31393E-012  3.21816E-012  5.27965E-012
  8.69548E-012  1.29969E-011  1.69861E-011  1.92012E-011  1.87194E-011  1.57216E-011
  1.13572E-011  7.03547E-012  3.71684E-012  1.66017E-012  6.22177E-013  2.03467E-013
  8.09167E-014  6.97927E-014  8.97316E-014  1.14882E-013  1.42510E-013  1.80080E-013
  2.40430E-013  3.36025E-013  4.68397E-013  6.17124E-013  7.39552E-013  7.88447E-013
  7.39144E-013  6.05678E-013  4.32417E-013  2.68420E-013  1.44629E-013  6.75368E-014
  2.72971E-014  9.55009E-015  2.90507E-015  7.81187E-016  1.94009E-016  4.83815E-017
  1.32131E-017  3.95994E-018  1.20584E-018  3.48509E-019  9.28261E-020  2.26285E-020
  5.04335E-021  1.02473E-021  1.88675E-022  3.12416E-023  4.61859E-024
  1.23742E-017  6.51316E-017  3.00770E-016  1.21813E-015  4.32503E-015  1.34562E-014
  3.66673E-014  8.74636E-014  1.82537E-013  3.33176E-013  5.31772E-013  7.42551E-013
  9.09430E-013  9.85906E-013  9.75389E-013  9.59330E-013  1.09143E-012  1.54292E-012
  2.39944E-012  3.55128E-012  4.66690E-012  5.32112E-012  5.22957E-012  4.42141E-012
  3.21086E-012  1.99739E-012  1.05951E-012  4.77444E-013  1.86840E-013  7.65172E-014
  5.49583E-014  6.88776E-014  9.49864E-014  1.27844E-013  1.73149E-013  2.45310E-013
  3.64032E-013  5.44566E-013  7.81031E-013  1.03221E-012  1.22616E-012  1.29086E-012
  1.19505E-012  9.68620E-013  6.85483E-013  4.22714E-013  2.26750E-013  1.05630E-013
  4.26782E-014  1.49563E-014  4.56598E-015  1.23371E-015  3.07605E-016  7.67473E-017
  2.09461E-017  6.32304E-018  1.96464E-018  5.85700E-019  1.61912E-019  4.10076E-020
  9.46202E-021  1.97739E-021  3.71695E-022  6.24147E-023  9.30847E-024
  5.34388E-018  2.81372E-017  1.29991E-016  5.26761E-016  1.87161E-015  5.82821E-015
  1.58994E-014  3.79801E-014  7.94128E-014  1.45301E-013  2.32647E-013  3.26145E-013
  4.01026E-013  4.34723E-013  4.22032E-013  3.84568E-013  3.67989E-013  4.25338E-013
  5.88839E-013  8.40346E-013  1.10211E-012  1.26685E-012  1.25707E-012  1.07193E-012
  7.83896E-013  4.90532E-013  2.62330E-013  1.21702E-013  5.50135E-014  3.62466E-014
  4.34743E-014  6.40738E-014  9.42352E-014  1.38502E-013  2.10894E-013  3.35130E-013
  5.38884E-013  8.37649E-013  1.21111E-012  1.58775E-012  1.85875E-012  1.92579E-012
  1.75641E-012  1.40536E-012  9.84114E-013  6.01941E-013  3.21031E-013  1.49043E-013
  6.01605E-014  2.11163E-014  6.47310E-015  1.75964E-015  4.41414E-016  1.10492E-016
  3.02165E-017  9.20760E-018  2.92385E-018  8.99236E-019  2.57391E-019  6.73912E-020
  1.59916E-020  3.41397E-021  6.51325E-022  1.10420E-022  1.65621E-023
  2.02809E-018  1.06822E-017  4.93720E-017  2.00178E-016  7.11729E-016  2.21824E-015
  6.05792E-015  1.44909E-014  3.03522E-014  5.56617E-014  8.93878E-014  1.25801E-013
  1.55426E-013  1.69200E-013  1.63740E-013  1.44294E-013  1.23511E-013  1.16551E-013
  1.34025E-013  1.75007E-013  2.24358E-013  2.58653E-013  2.59224E-013  2.23363E-013
  1.64865E-013  1.04192E-013  5.70322E-014  2.92680E-014  1.91395E-014  2.21284E-014
  3.46342E-014  5.59414E-014  9.01770E-014  1.49555E-013  2.57929E-013  4.50502E-013
  7.63259E-013  1.20833E-012  1.74322E-012  2.25715E-012  2.59933E-012  2.64740E-012
  2.37601E-012  1.87420E-012  1.29668E-012  7.85468E-013  4.15891E-013  1.92190E-013
  7.74318E-014  2.72088E-014  8.37565E-015  2.29219E-015  5.79236E-016  1.45692E-016
  3.99687E-017  1.22959E-017  3.98597E-018  1.26090E-018  3.71764E-019  9.99517E-020
  2.42224E-020  5.25006E-021  1.01173E-021  1.72577E-022  2.59748E-023
  6.76403E-019  3.56390E-018  1.64791E-017  6.68498E-017  2.37842E-016  7.41899E-016
  2.02821E-015  4.85796E-015  1.01922E-014  1.87306E-014  3.01625E-014  4.26042E-014
  5.28886E-014  5.79048E-014  5.62652E-014  4.91658E-014  3.99144E-014  3.25352E-014
  3.01141E-014  3.33436E-014  3.98857E-014  4.53412E-014  4.57272E-014  3.98600E-014
  2.98104E-014  1.92681E-014  1.14037E-014  7.83210E-015  8.93282E-015  1.47971E-014
  2.63182E-014  4.68622E-014  8.54730E-014  1.61840E-013  3.10785E-013  5.80148E-013
  1.01382E-012  1.61735E-012  2.32039E-012  2.96776E-012  3.36592E-012  3.37368E-012
  2.98117E-012  2.31816E-012  1.58376E-012  9.49267E-013  4.98469E-013  2.29034E-013
  9.20126E-014  3.23425E-014  9.99198E-015  2.75206E-015  7.00425E-016  1.76978E-016
  4.86570E-017  1.50772E-017  4.97052E-018  1.60846E-018  4.85241E-019  1.33032E-019
  3.27175E-020  7.16343E-021  1.38928E-021  2.37852E-022  3.58665E-023
  1.98249E-019  1.04491E-018  4.83356E-018  1.96183E-017  6.98449E-017  2.18044E-016
  5.96693E-016  1.43099E-015  3.00696E-015  5.53689E-015  8.93868E-015  1.26673E-014
  1.57939E-014  1.73911E-014  1.70099E-014  1.49115E-014  1.19132E-014  9.00953E-015
  6.99937E-015  6.21850E-015  6.41809E-015  6.89464E-015  6.89644E-015  6.07463E-015
  4.64982E-015  3.21569E-015  2.42159E-015  2.81747E-015  4.94944E-015  9.70745E-015
  1.91723E-014  3.86750E-014  8.09727E-014  1.72465E-013  3.58207E-013  6.97655E-013
  1.24117E-012  1.98631E-012  2.83488E-012  3.59023E-012  4.02236E-012  3.97860E-012
  3.46916E-012  2.66339E-012  1.79839E-012  1.06689E-012  5.55523E-013  2.53666E-013
  1.01542E-013  3.56695E-014  1.10470E-014  3.05785E-015  7.82478E-016  1.98188E-016
  5.44455E-017  1.69202E-017  5.64101E-018  1.85519E-018  5.68780E-019  1.58017E-019
  3.92379E-020  8.64534E-021  1.68297E-021  2.88696E-022  4.35685E-023
  5.10626E-020  2.69223E-019  1.24589E-018  5.05940E-018  1.80239E-017  5.63121E-017
  1.54252E-016  3.70372E-016  7.79425E-016  1.43783E-015  2.32652E-015  3.30660E-015
  4.13853E-015  4.58043E-015  4.51006E-015  3.98233E-015  3.18652E-015  2.35040E-015
  1.65934E-015  1.21213E-015  1.00384E-015  9.40581E-016  8.97164E-016  7.94233E-016
  6.45040E-016  5.51686E-016  6.83132E-016  1.28676E-015  2.78881E-015  6.12417E-015
  1.37023E-014  3.18277E-014  7.55364E-014  1.75638E-013  3.84005E-013  7.67623E-013
  1.38033E-012  2.21281E-012  3.14680E-012  3.95829E-012  4.39634E-012  4.30632E-012
  3.71683E-012  2.82470E-012  1.88892E-012  1.11074E-012  5.73985E-013  2.60550E-013
  1.03897E-013  3.64445E-014  1.12990E-014  3.13673E-015  8.04831E-016  2.03674E-016
  5.56822E-017  1.72650E-017  5.78556E-018  1.92153E-018  5.95164E-019  1.66722E-019
  4.16393E-020  9.20730E-021  1.79581E-021  3.08301E-022  4.65326E-023
  1.15579E-020  6.09573E-020  2.82208E-019  1.14658E-018  4.08720E-018  1.27794E-017
  3.50390E-017  8.42284E-017  1.77502E-016  3.28002E-016  5.31840E-016  7.57832E-016
  9.51600E-016  1.05774E-015  1.04755E-015  9.31986E-016  7.51485E-016  5.54043E-016
  3.78337E-016  2.47075E-016  1.65741E-016  1.24334E-016  1.04664E-016  9.27395E-017
  9.06265E-017  1.24930E-016  2.58179E-016  6.21461E-016  1.52036E-015  3.77822E-015
  9.74658E-015  2.58149E-014  6.73876E-014  1.66064E-013  3.74833E-013  7.61403E-013
  1.37857E-012  2.21314E-012  3.14117E-012  3.93500E-012  4.34628E-012  4.22977E-012
  3.62515E-012  2.73508E-012  1.81589E-012  1.06056E-012  5.44743E-013  2.46043E-013
  9.77615E-014  3.42274E-014  1.06094E-014  2.94765E-015  7.56193E-016  1.90550E-016
  5.16331E-017  1.58932E-017  5.32366E-018  1.77607E-018  5.53182E-019  1.55674E-019
  3.90001E-020  8.63857E-021  1.68610E-021  2.89488E-022  4.36797E-023
  2.29896E-021  1.21287E-020  5.61733E-020  2.28338E-019  8.14444E-019  2.54841E-018
  6.99367E-018  1.68303E-017  3.55152E-017  6.57324E-017  1.06785E-016  1.52507E-016
  1.92030E-016  2.14194E-016  2.13116E-016  1.90823E-016  1.55165E-016  1.15347E-016
  7.86357E-017  4.94110E-017  2.93329E-017  1.76703E-017  1.22179E-017  1.13497E-017
  1.71006E-017  3.97103E-017  1.07118E-016  2.92642E-016  8.08389E-016  2.31578E-015
  6.84369E-015  2.00684E-014  5.58354E-014  1.42668E-013  3.28406E-013  6.73919E-013
  1.22595E-012  1.97093E-012  2.79540E-012  3.49427E-012  3.84716E-012  3.72932E-012
  3.18205E-012  2.38938E-012  1.57868E-012  9.17645E-013  4.69256E-013  2.11138E-013
  8.36407E-014  2.92247E-014  9.04877E-015  2.51186E-015  6.42793E-016  1.60840E-016
  4.30541E-017  1.31018E-017  4.36721E-018  1.45754E-018  4.54965E-019  1.28295E-019
  3.21816E-020  7.13195E-021  1.39199E-021  2.38903E-022  3.60276E-023
  4.01847E-022  2.12070E-021  9.82556E-021  3.99588E-020  1.42609E-019  4.46549E-019
  1.22655E-018  2.95481E-018  6.24312E-018  1.15722E-017  1.88324E-017  2.69502E-017
  3.40142E-017  3.80459E-017  3.79883E-017  3.41807E-017  2.79910E-017  2.10097E-017
  1.44640E-017  9.08483E-018  5.19432E-018  2.79113E-018  1.69489E-018  1.95065E-018
  4.71777E-018  1.42684E-017  4.36284E-017  1.34048E-016  4.26194E-016  1.40380E-015
  4.62126E-015  1.45194E-014  4.20377E-014  1.09821E-013  2.55917E-013  5.28697E-013
  9.65087E-013  1.55372E-012  2.20376E-012  2.75218E-012  3.02519E-012  2.92616E-012
  2.49031E-012  1.86458E-012  1.22818E-012  7.11708E-013  3.62860E-013  1.62819E-013
  6.43490E-014  2.24418E-014  6.93767E-015  1.92209E-015  4.89888E-016  1.21499E-016
  3.20549E-017  9.61404E-018  3.17825E-018  1.05798E-018  3.30199E-019  9.31428E-020
  2.33665E-020  5.17723E-021  1.00999E-021  1.73235E-022  2.61072E-023
  6.17254E-023  3.25844E-022  1.51025E-021  6.14470E-021  2.19423E-020  6.87547E-020
  1.89009E-019  4.55792E-019  9.64187E-019  1.78973E-018  2.91728E-018  4.18240E-018
  5.28932E-018  5.92953E-018  5.93613E-018  5.35980E-018  4.41242E-018  3.33957E-018
  2.32683E-018  1.48138E-018  8.52972E-019  4.54728E-019  2.95053E-019  4.76946E-019
  1.48327E-018  5.04170E-018  1.72242E-017  6.07305E-017  2.22622E-016  8.21671E-016
  2.91347E-015  9.55857E-015  2.83551E-014  7.50985E-014  1.76387E-013  3.66069E-013
  6.69954E-013  1.07999E-012  1.53252E-012  1.91354E-012  2.10195E-012  2.03099E-012
  1.72612E-012  1.29033E-012  8.48415E-013  4.90712E-013  2.49708E-013  1.11839E-013
  4.41238E-014  1.53631E-014  4.74116E-015  1.31026E-015  3.32332E-016  8.16159E-017
  2.11940E-017  6.25165E-018  2.04469E-018  6.77469E-019  2.11081E-019  5.94971E-020
  1.49169E-020  3.30290E-021  6.43879E-022  1.10358E-022  1.66197E-023
  8.33178E-024  4.39952E-023  2.03984E-022  8.30309E-022  2.96658E-021  9.30174E-021
  2.55913E-020  6.17727E-020  1.30824E-019  2.43160E-019  3.96952E-019  5.70045E-019
  7.22196E-019  8.11110E-019  8.13623E-019  7.36419E-019  6.08507E-019  4.63528E-019
  3.26498E-019  2.11362E-019  1.24737E-019  7.03847E-020  5.73868E-020  1.27925E-019
  4.54884E-019  1.71682E-018  6.70265E-018  2.72979E-017  1.12778E-016  4.50824E-016
  1.67525E-015  5.64279E-015  1.69900E-014  4.53898E-014  1.07167E-013  2.23126E-013
  4.09158E-013  6.60356E-013  9.37630E-013  1.17098E-012  1.28612E-012  1.24222E-012
  1.05509E-012  7.88081E-013  5.17678E-013  2.99094E-013  1.52022E-013  6.80045E-014
  2.67960E-014  9.31720E-015  2.87048E-015  7.91164E-016  1.99637E-016  4.85318E-017
  1.23966E-017  3.59135E-018  1.16008E-018  3.82023E-019  1.18706E-019  3.34119E-020
  8.36844E-021  1.85129E-021  3.60599E-022  6.17576E-023  9.29415E-024
  9.88273E-025  5.21988E-024  2.42102E-023  9.85876E-023  3.52421E-022  1.10572E-021
  3.04444E-021  7.35549E-021  1.55946E-020  2.90219E-020  4.74451E-020  6.82397E-020
  8.65938E-020  9.74120E-020  9.78697E-020  8.87405E-020  7.35216E-020  5.62813E-020
  4.00119E-020  2.63324E-020  1.60528E-020  1.00421E-020  1.13223E-020  3.31582E-020
  1.33365E-019  5.73597E-019  2.58965E-018  1.19534E-017  5.37995E-017  2.26269E-016
  8.65111E-016  2.96101E-015  8.99859E-015  2.41759E-014  5.72827E-014  1.19541E-013
  2.19545E-013  3.54692E-013  5.03952E-013  6.29614E-013  6.91634E-013  6.68008E-013
  5.67277E-013  4.23575E-013  2.78112E-013  1.60589E-013  8.15680E-014  3.64597E-014
  1.43533E-014  4.98523E-015  1.53347E-015  4.21544E-016  1.05826E-016  2.54684E-017
  6.39831E-018  1.81896E-018  5.79566E-019  1.89496E-019  5.86831E-020  1.64875E-020
  4.12444E-021  9.11519E-022  1.77395E-022  3.03587E-023  4.56581E-024
  1.03009E-025  5.44215E-025  2.52491E-024  1.02859E-023  3.67870E-023  1.15488E-022
  3.18213E-022  7.69488E-022  1.63311E-021  3.04290E-021  4.98130E-021  7.17513E-021
  9.11898E-021  1.02738E-020  1.03370E-020  9.38705E-021  7.79415E-021  5.99111E-021
  4.29438E-021  2.87284E-021  1.82484E-021  1.33828E-021  2.21052E-021  8.22214E-021
  3.81752E-020  1.90260E-019  9.78977E-019  4.95355E-018  2.35587E-017  1.02193E-016
  3.97512E-016  1.37410E-015  4.20084E-015  1.13284E-014  2.69080E-014  5.62478E-014
  1.03426E-013  1.67238E-013  2.37762E-013  2.97180E-013  3.26550E-013  3.15447E-013
  2.67893E-013  2.00018E-013  1.31306E-013  7.57994E-014  3.84863E-014  1.71943E-014
  6.76461E-015  2.34738E-015  7.21053E-016  1.97723E-016  4.93944E-017  1.17723E-017
  2.90935E-018  8.11241E-019  2.54726E-019  8.26292E-020  2.54908E-020  7.14724E-021
  1.78555E-021  3.94215E-022  7.66562E-023  1.31093E-023  1.97040E-024
  9.43478E-027  4.98572E-026  2.31383E-025  9.42952E-025  3.37398E-024  1.05982E-023
  2.92221E-023  7.07223E-023  1.50245E-022  2.80266E-022  4.59401E-022  6.62678E-022
  8.43487E-022  9.51760E-022  9.59076E-022  8.72373E-022  7.26001E-022  5.60369E-022
  4.04997E-022  2.75914E-022  1.85788E-022  1.73310E-022  4.30057E-022  1.99473E-021
  1.08469E-020  6.20075E-020  3.52107E-019  1.89171E-018  9.30458E-018  4.11196E-017
  1.61648E-016  5.62288E-016  1.72572E-015  4.66563E-015  1.11015E-014  2.32354E-014
  4.27642E-014  6.91981E-014  9.84343E-014  1.23088E-013  1.35298E-013  1.30730E-013
  1.11040E-013  8.29130E-014  5.44298E-014  3.14178E-014  1.59490E-014  7.12326E-015
  2.80112E-015  9.71303E-016  2.97991E-016  8.15271E-017  2.02735E-017  4.78731E-018
  1.16433E-018  3.18364E-019  9.84408E-020  3.16617E-020  9.72708E-021  2.72141E-021
  6.78951E-022  1.49751E-022  2.90966E-023  4.97271E-024  7.47020E-025
  7.59335E-028  4.01351E-027  1.86315E-026  7.59547E-026  2.71890E-025  8.54505E-025
  2.35763E-024  5.71036E-024  1.21427E-023  2.26759E-023  3.72167E-023  5.37612E-023
  6.85364E-023  7.74631E-023  7.81991E-023  7.12799E-023  5.94961E-023  4.61529E-023
  3.36795E-023  2.34952E-023  1.73689E-023  2.29523E-023  8.46033E-023  4.82241E-022
  3.04140E-021  1.93352E-020  1.17209E-019  6.53277E-019  3.27877E-018  1.46550E-017
  5.79941E-017  2.02551E-016  6.23278E-016  1.68807E-015  4.02168E-015  8.42528E-015
  1.55179E-014  2.51248E-014  3.57574E-014  4.47312E-014  4.91848E-014  4.75372E-014
  4.03857E-014  3.01601E-014  1.98007E-014  1.14294E-014  5.80154E-015  2.59063E-015
  1.01837E-015  3.52913E-016  1.08155E-016  2.95290E-017  7.31188E-018  1.71159E-018
  4.09879E-019  1.09894E-019  3.34422E-020  1.06593E-020  3.26037E-021  9.10126E-022
  2.26757E-022  4.99669E-023  9.70148E-024  1.65704E-024  2.48808E-025
  5.36997E-029  2.83888E-028  1.31819E-027  5.37557E-027  1.92502E-026  6.05301E-026
  1.67108E-025  4.05049E-025  8.62078E-025  1.61162E-024  2.64837E-024  3.83125E-024
  4.89233E-024  5.54012E-024  5.60544E-024  5.12430E-024  4.29499E-024  3.35420E-024
  2.47901E-024  1.79198E-024  1.55533E-024  3.24890E-024  1.69844E-023  1.15826E-022
  8.20949E-022  5.60664E-021  3.53846E-020  2.01612E-019  1.02433E-018  4.61078E-018
  1.83238E-017  6.41701E-017  1.97813E-016  5.36420E-016  1.27915E-015  2.68169E-015
  4.94205E-015  8.00546E-015  1.13980E-014  1.42635E-014  1.56885E-014  1.51669E-014
  1.28880E-014  9.62639E-015  6.32062E-015  3.64857E-015  1.85197E-015  8.26881E-016
  3.24961E-016  1.12558E-016  3.44624E-017  9.39146E-018  2.31640E-018  5.37814E-019
  1.26885E-019  3.33598E-020  9.98600E-021  3.15281E-021  9.59910E-022  2.67341E-022
  6.65196E-023  1.46449E-023  2.84152E-024  4.85086E-025  7.28055E-026
  3.33684E-030  1.76435E-029  8.19434E-029  3.34258E-028  1.19743E-027  3.76691E-027
  1.04054E-026  2.52390E-026  5.37633E-026  1.00613E-025  1.65546E-025  2.39849E-025
  3.06839E-025  3.48258E-025  3.53397E-025  3.24362E-025  2.73467E-025  2.15562E-025
  1.62228E-025  1.24473E-025  1.42559E-025  5.00305E-025  3.44952E-024  2.69899E-023
  2.07173E-022  1.47922E-021  9.56375E-021  5.52191E-020  2.82675E-019  1.27810E-018
  5.09347E-018  1.78697E-017  5.51541E-017  1.49698E-016  3.57215E-016  7.49293E-016
  1.38149E-015  2.23871E-015  3.18853E-015  3.99137E-015  4.39131E-015  4.24633E-015
  3.60902E-015  2.69612E-015  1.77047E-015  1.02207E-015  5.18797E-016  2.31618E-016
  9.10058E-017  3.15086E-017  9.63919E-018  2.62239E-018  6.44491E-019  1.48495E-019
  3.45367E-020  8.90528E-021  2.62101E-021  8.19312E-022  2.48248E-022  6.89767E-023
  1.71405E-023  3.77048E-024  7.31138E-025  1.24757E-025  1.87175E-026
  1.82183E-031  9.63431E-031  4.47541E-030  1.82605E-029  6.54369E-029  2.05939E-028
  5.69171E-028  1.38149E-027  2.94527E-027  5.51756E-027  9.09027E-027  1.31919E-026
  1.69119E-026  1.92480E-026  1.96066E-026  1.80942E-026  1.53791E-026  1.22800E-026
  9.49768E-027  8.12627E-027  1.44908E-026  8.22746E-026  6.89322E-025  5.91844E-024
  4.77457E-023  3.50106E-022  2.29656E-021  1.33680E-020  6.87589E-020  3.11794E-019
  1.24486E-018  4.37284E-018  1.35084E-017  3.66880E-017  8.75905E-017  1.83807E-016
  3.39012E-016  5.49543E-016  7.82921E-016  9.80307E-016  1.07879E-015  1.04339E-015
  8.86952E-016  6.62697E-016  4.35227E-016  2.51271E-016  1.27546E-016  5.69402E-017
  2.23688E-017  7.74189E-018  2.36668E-018  6.42889E-019  1.57479E-019  3.60259E-020
  8.26501E-021  2.09052E-021  6.04717E-022  1.87074E-022  5.63976E-023  1.56328E-023
  3.87978E-024  8.52782E-025  1.65273E-025  2.81894E-026  4.22794E-027
  8.73659E-033  4.62205E-032  2.14743E-031  8.76385E-031  3.14149E-030  9.89058E-030
  2.73494E-029  6.64260E-029  1.41737E-028  2.65813E-028  4.38550E-028  6.37610E-028
  8.19455E-028  9.35894E-028  9.58085E-028  8.90640E-028  7.65285E-028  6.22067E-028
  5.02818E-028  5.30640E-028  1.70654E-027  1.38106E-026  1.30913E-025  1.19050E-024
  9.89387E-024  7.37109E-023  4.87791E-022  2.85383E-021  1.47238E-020  6.68945E-020
  2.67417E-019  9.40169E-019  2.90614E-018  7.89667E-018  1.88601E-017  3.95904E-017
  7.30410E-017  1.18431E-016  1.68765E-016  2.11359E-016  2.32637E-016  2.25043E-016
  1.91333E-016  1.42976E-016  9.39095E-017  5.42210E-017  2.75235E-017  1.22868E-017
  4.82616E-018  1.66982E-018  5.10127E-019  1.38381E-019  3.37948E-020  7.67971E-021
  1.73900E-021  4.31586E-022  1.22654E-022  3.75340E-023  1.12560E-023  3.11240E-024
  7.71474E-025  1.69446E-025  3.28229E-026  5.59630E-027  8.39113E-028
  3.68181E-034  1.94720E-033  9.05229E-033  3.69507E-032  1.32491E-031  4.17294E-031
  1.15450E-030  2.80600E-030  5.99285E-030  1.12529E-029  1.85957E-029  2.70972E-029
  3.49348E-029  4.00771E-029  4.12959E-029  3.87592E-029  3.37862E-029  2.81579E-029
  2.46132E-029  3.83557E-029  2.24605E-028  2.25094E-027  2.29481E-026  2.15907E-025
  1.82623E-024  1.37370E-023  9.14048E-023  5.36505E-022  2.77353E-021  1.26172E-020
  5.04820E-020  1.77589E-019  5.49190E-019  1.49281E-018  3.56641E-018  7.48837E-018
  1.38185E-017  2.24104E-017  3.19412E-017  4.00097E-017  4.40450E-017  4.26136E-017
  3.62351E-017  2.70802E-017  1.77885E-017  1.02713E-017  5.21400E-018  2.32751E-018
  9.14120E-019  3.16191E-019  9.65399E-020  2.61555E-020  6.36978E-021  1.43852E-021
  3.21708E-022  7.83640E-023  2.18729E-023  6.61801E-024  1.97375E-024  5.44386E-025
  1.34770E-025  2.95797E-026  5.72718E-027  9.76163E-028  1.46330E-028
  1.37012E-035  7.25667E-035  3.34997E-034  1.36733E-033  4.90924E-033  1.54689E-032
  4.28230E-032  1.04168E-031  2.22726E-031  4.18862E-031  6.93674E-031  1.01383E-030
  1.31244E-030  1.51474E-030  1.57449E-030  1.49624E-030  1.32900E-030  1.14870E-030
  1.17180E-030  3.34104E-030  3.04718E-029  3.42508E-028  3.63975E-027  3.49341E-026
  2.98626E-025  2.25962E-024  1.50876E-023  8.87444E-023  4.59388E-022  2.09165E-021
  8.37379E-021  2.94707E-020  9.11671E-020  2.47876E-019  5.92323E-019  1.24394E-018
  2.29590E-018  3.72404E-018  5.30864E-018  6.65059E-018  7.32234E-018  7.08525E-018
  6.02538E-018  4.50350E-018  2.95849E-018  1.70836E-018  8.67231E-019  3.87118E-019
  1.52023E-019  5.25713E-020  1.60427E-020  4.34148E-021  1.05459E-021  2.36784E-022
  5.23293E-023  1.25151E-023  3.42981E-024  1.02556E-024  3.04100E-025  8.36560E-026
  2.06842E-026  4.53676E-027  8.78029E-028  1.49611E-028  2.24223E-029
  4.45423E-037  2.35899E-036  1.09793E-035  4.49085E-035  1.59608E-034  5.02899E-034
  1.39652E-033  3.40110E-033  7.28394E-033  1.37290E-032  2.28064E-032  3.34741E-032
  4.35966E-032  5.07444E-032  5.33791E-032  5.16015E-032  4.70222E-032  4.30444E-032
  6.01532E-032  3.40785E-031  3.97635E-030  4.74318E-029  5.16072E-028  5.01203E-027
  4.31220E-026  3.27513E-025  2.19172E-024  1.29096E-023  6.68868E-023  3.04727E-022
  1.22047E-021  4.29663E-021  1.32948E-020  3.61547E-020  8.64101E-020  1.81499E-019
  3.35034E-019  5.43510E-019  7.74874E-019  9.70868E-019  1.06905E-018  1.03454E-018
  8.79867E-019  6.57683E-019  4.32081E-019  2.49513E-019  1.26665E-019  5.65396E-020
  2.22012E-020  7.67574E-021  2.34122E-021  6.32920E-022  1.53379E-022  3.42512E-023
  7.48456E-024  1.75814E-024  4.72955E-025  1.39693E-025  4.11708E-026  1.12951E-026
  2.78924E-027  6.11371E-028  1.18276E-028  2.01481E-029  3.01904E-030
  1.27248E-038  6.73957E-038  3.13723E-037  1.28356E-036  4.61605E-036  1.45933E-035
  3.99536E-035  9.73388E-035  2.10109E-034  3.97469E-034  6.63534E-034  9.80401E-034
  1.28836E-033  1.51773E-033  1.62207E-033  1.60112E-033  1.50591E-033  1.53811E-033
  3.74683E-033  3.65184E-032  4.78578E-031  5.88935E-030  6.49554E-029  6.35356E-028
  5.48856E-027  4.17857E-026  2.80042E-025  1.65103E-024  8.55949E-024  3.90120E-023
  1.56294E-022  5.50356E-022  1.70324E-021  4.63259E-021  1.10734E-020  2.32619E-020
  4.29446E-020  6.96746E-020  9.93441E-020  1.24484E-019  1.37085E-019  1.32671E-019
  1.12844E-019  8.43541E-020  5.54214E-020  3.20052E-020  1.62476E-020  7.25227E-021
  2.84748E-021  9.84273E-022  3.00087E-022  8.10473E-023  1.95975E-023  4.35420E-024
  9.41325E-025  2.17268E-025  5.73585E-026  1.67263E-026  4.89826E-027  1.34002E-027
  3.30482E-028  7.23910E-029  1.39995E-029  2.38422E-030  3.57184E-031
  3.22619E-040  1.70961E-039  7.88691E-039  3.22952E-038  1.16280E-037  3.68209E-037
  1.02571E-036  2.51441E-036  5.42651E-036  1.00982E-035  1.72177E-035  2.57195E-035
  3.42752E-035  4.10864E-035  4.48786E-035  4.54730E-035  4.46448E-035  5.68184E-035
  2.85104E-034  3.75813E-033  5.19438E-032  6.50119E-031  7.22830E-030  7.10158E-029
  6.15056E-028  4.68990E-027  3.14618E-026  1.85604E-025  9.62636E-025  4.38873E-024
  1.75864E-023  6.19367E-023  1.91707E-022  5.21480E-022  1.24664E-021  2.61906E-021
  4.83559E-021  7.84607E-021  1.11881E-020  1.40204E-020  1.54407E-020  1.49446E-020
  1.27120E-020  9.50306E-021  6.24386E-021  3.60586E-021  1.83054E-021  8.17060E-022
  3.20778E-022  1.10861E-022  3.37860E-023  9.11685E-024  2.20000E-024  4.86485E-025
  1.04106E-025  2.36205E-026  6.11849E-027  1.76066E-027  5.12154E-028  1.39696E-028
  3.44067E-029  7.53180E-030  1.45603E-030  2.47906E-031  3.71356E-032
  0.00000E+000  0.00000E+000  1.75931E-040  7.20003E-040  2.58960E-039  8.23039E-039
  2.30384E-038  5.68337E-038  1.23660E-037  2.37539E-037  4.03299E-037  6.06014E-037
  8.07140E-037  9.54393E-037  1.00575E-036  1.20780E-036  1.26446E-036  2.46753E-036
  2.35422E-035  3.55079E-034  5.02420E-033  6.34957E-032  7.09502E-031  6.99013E-030
  6.06416E-029  4.62878E-028  3.10721E-027  1.83383E-026  9.51395E-026  4.33838E-025
  1.73873E-024  6.12428E-024  1.89579E-023  5.15737E-023  1.23301E-022  2.59062E-022
  4.78343E-022  7.76198E-022  1.10689E-021  1.38719E-021  1.52781E-021  1.47880E-021
  1.25794E-021  9.40435E-022  6.17921E-022  3.56860E-022  1.81163E-022  8.08598E-023
  3.17431E-023  1.09686E-023  3.34155E-024  9.00950E-025  2.16999E-025  4.77723E-026
  1.01247E-026  2.25917E-027  5.74111E-028  1.62945E-028  4.70645E-029  1.27973E-029
  3.14764E-030  6.88587E-031  1.33061E-031  2.26521E-032  3.39761E-033
  0.00000E+000  0.00000E+000  0.00000E+000  0.00000E+000  0.00000E+000  1.58943E-040
  4.64864E-040  1.16107E-039  2.56566E-039  5.02324E-039  8.72770E-039  1.34792E-038
  1.85339E-038  2.27209E-038  2.48609E-038  2.47538E-038  2.73479E-038  1.22085E-037
  1.87303E-036  3.00303E-035  4.31369E-034  5.47349E-033  6.13416E-032  6.05432E-031
  5.25820E-030  4.01636E-029  2.69729E-028  1.59237E-027  8.26292E-027  3.76845E-026
  1.51048E-025  5.32082E-025  1.64720E-024  4.48141E-024  1.07147E-023  2.25136E-023
  4.15724E-023  6.74625E-023  9.62094E-023  1.20579E-022  1.32808E-022  1.28553E-022
  1.09358E-022  8.17589E-023  5.37218E-023  3.10257E-023  1.57505E-023  7.02983E-024
  2.75950E-024  9.53370E-025  2.90343E-025  7.82230E-026  1.88073E-026  4.12327E-027
  8.65901E-028  1.90103E-028  4.73897E-029  1.32594E-029  3.80139E-030  1.03024E-030
  2.53039E-031  5.53141E-032  1.06862E-032  1.82145E-033  2.72698E-034
  0.00000E+000  0.00000E+000  0.00000E+000  0.00000E+000  0.00000E+000  0.00000E+000
  0.00000E+000  0.00000E+000  0.00000E+000  7.43750E-041  1.80873E-040  2.90436E-040
  4.16473E-040  5.33447E-040  6.10149E-040  6.22686E-040  8.98426E-040  7.96152E-039
  1.38393E-037  2.25403E-036  3.26320E-035  4.16177E-034  4.66768E-033  4.61229E-032
  4.00862E-031  3.06330E-030  2.05788E-029  1.21514E-028  6.30630E-028  2.87640E-027
  1.15302E-026  4.06191E-026  1.25755E-025  3.42149E-025  8.18095E-025  1.71905E-024
  3.17445E-024  5.15163E-024  7.34713E-024  9.20849E-024  1.01428E-023  9.81822E-024
  8.35244E-024  6.24467E-024  4.10330E-024  2.36979E-024  1.20304E-024  5.36932E-025
  2.10754E-025  7.28017E-026  2.21642E-026  5.96720E-027  1.43236E-027  3.12807E-028
  6.51224E-029  1.40741E-029  3.44142E-030  9.48767E-031  2.69880E-031  7.28887E-032
  1.78736E-032  3.91188E-033  7.55237E-034  1.28484E-034  1.92346E-035
  0.00000E+000  0.00000E+000  0.00000E+000  0.00000E+000  0.00000E+000  0.00000E+000
  0.00000E+000  0.00000E+000  0.00000E+000  0.00000E+000  0.00000E+000  0.00000E+000
  0.00000E+000  0.00000E+000  0.00000E+000  0.00000E+000  0.00000E+000  4.70677E-040
  8.89392E-039  1.50176E-037  2.17748E-036  2.78165E-035  3.12755E-034  3.09313E-033
  2.68644E-032  2.05356E-031  1.37982E-030  8.14872E-030  4.22944E-029  1.92927E-028
  7.73403E-028  2.72471E-027  8.43595E-027  2.29532E-026  5.48844E-026  1.15332E-025
  2.12983E-025  3.45650E-025  4.92975E-025  6.17888E-025  6.80603E-025  6.58839E-025
  5.60493E-025  4.19059E-025  2.75364E-025  1.59032E-025  8.07333E-026  3.60314E-026
  1.41419E-026  4.88443E-027  1.48661E-027  3.99972E-028  9.58618E-029  2.08588E-029
  4.30696E-030  9.16741E-031  2.19879E-031  5.97000E-032  1.68422E-032  4.53149E-033
  1.11151E-033  2.42601E-034  4.68240E-035  7.96482E-036  1.19229E-036
  0.00000E+000  0.00000E+000  0.00000E+000  0.00000E+000  0.00000E+000  0.00000E+000
  0.00000E+000  0.00000E+000  0.00000E+000  0.00000E+000  0.00000E+000  0.00000E+000
  0.00000E+000  0.00000E+000  0.00000E+000  0.00000E+000  0.00000E+000  0.00000E+000
  5.24016E-040  8.70179E-039  1.26989E-037  1.63547E-036  1.84032E-035  1.82097E-034
  1.58405E-033  1.20991E-032  8.13075E-032  4.80218E-031  2.49266E-030  1.13709E-029
  4.55856E-029  1.60605E-028  4.97265E-028  1.35304E-027  3.23542E-027  6.79899E-027
  1.25560E-026  2.03777E-026  2.90640E-026  3.64293E-026  4.01278E-026  3.88455E-026
  3.30476E-026  2.47088E-026  1.62363E-026  9.37711E-027  4.76029E-027  2.12446E-027
  8.33777E-028  2.87938E-028  8.76114E-029  2.35574E-029  5.63797E-030  1.22260E-030
  2.50488E-031  5.25376E-032  1.23607E-032  3.30403E-033  9.25531E-034  2.48031E-034
  6.06204E-035  1.32223E-035  2.55125E-036  4.33910E-037  6.48135E-038
  0.00000E+000  0.00000E+000  0.00000E+000  0.00000E+000  0.00000E+000  0.00000E+000
  0.00000E+000  0.00000E+000  0.00000E+000  0.00000E+000  0.00000E+000  0.00000E+000
  0.00000E+000  0.00000E+000  0.00000E+000  0.00000E+000  0.00000E+000  0.00000E+000
  0.00000E+000  4.50561E-040  6.57523E-039  8.43261E-038  9.50400E-037  9.41335E-036
  8.19915E-035  6.27022E-034  4.21437E-033  2.48695E-032  1.29096E-031  5.88928E-031
  2.36108E-030  8.31868E-030  2.57570E-029  7.00857E-029  1.67594E-028  3.52194E-028
  6.50430E-028  1.05563E-027  1.50564E-027  1.88724E-027  2.07888E-027  2.01248E-027
  1.71214E-027  1.28014E-027  8.41192E-028  4.85822E-028  2.46625E-028  1.10063E-028
  4.31932E-029  1.49146E-029  4.53691E-030  1.21921E-030  2.91402E-031  6.29888E-032
  1.28107E-032  2.65360E-033  6.12385E-034  1.61027E-034  4.46194E-035  1.19088E-035
  2.90567E-036  6.33324E-037  1.22162E-037  2.06928E-038  3.10253E-039
  0.00000E+000  0.00000E+000  0.00000E+000  0.00000E+000  0.00000E+000  0.00000E+000
  0.00000E+000  0.00000E+000  0.00000E+000  0.00000E+000  0.00000E+000  0.00000E+000
  0.00000E+000  0.00000E+000  0.00000E+000  0.00000E+000  0.00000E+000  0.00000E+000
  0.00000E+000  0.00000E+000  2.99192E-040  3.83708E-039  4.32459E-038  4.28334E-037
  3.72833E-036  2.85193E-035  1.91715E-034  1.13258E-033  5.88036E-033  2.68040E-032
  1.07463E-031  3.78628E-031  1.17236E-030  3.19011E-030  7.62857E-030  1.60315E-029
  2.96074E-029  4.80530E-029  6.85388E-029  8.59108E-029  9.46361E-029  9.16149E-029
  7.79431E-029  5.82772E-029  3.82949E-029  2.21168E-029  1.12274E-029  5.01038E-030
  1.96617E-030  6.78836E-031  2.06447E-031  5.54446E-032  1.32352E-032  2.85711E-033
  5.76984E-034  1.17677E-034  2.66450E-035  6.89087E-036  1.89122E-036  5.02581E-037
  1.22406E-037  2.66596E-038  5.10221E-039  8.70486E-040  1.30514E-040
  0.00000E+000  0.00000E+000  0.00000E+000  0.00000E+000  0.00000E+000  0.00000E+000
  0.00000E+000  0.00000E+000  0.00000E+000  0.00000E+000  0.00000E+000  0.00000E+000
  0.00000E+000  0.00000E+000  0.00000E+000  0.00000E+000  0.00000E+000  0.00000E+000
  0.00000E+000  0.00000E+000  0.00000E+000  1.53438E-040  1.72933E-039  1.71283E-038
  1.49089E-037  1.14044E-036  7.66636E-036  4.52898E-035  2.35129E-034  1.07276E-033
  4.30127E-033  1.51559E-032  4.68914E-032  1.27598E-031  3.05133E-031  6.41250E-031
  1.18429E-030  1.92215E-030  2.74162E-030  3.43657E-030  3.78563E-030  3.66481E-030
  3.11793E-030  2.33126E-030  1.53191E-030  8.84733E-031  4.49119E-031  2.00420E-031
  7.86437E-032  2.71491E-032  8.25456E-033  2.21912E-033  5.29079E-034  1.13693E-034
  2.28104E-035  4.59162E-036  1.02023E-036  2.59392E-037  7.04785E-038  1.86433E-038
  4.39814E-039  9.71595E-040  1.88623E-040  0.00000E+000  0.00000E+000
  0.00000E+000  0.00000E+000  0.00000E+000  0.00000E+000  0.00000E+000  0.00000E+000
  0.00000E+000  0.00000E+000  0.00000E+000  0.00000E+000  0.00000E+000  0.00000E+000
  0.00000E+000  0.00000E+000  0.00000E+000  0.00000E+000  0.00000E+000  0.00000E+000
  0.00000E+000  0.00000E+000  0.00000E+000  0.00000E+000  6.07718E-041  6.01922E-040
  5.23928E-039  4.00771E-038  2.69410E-037  1.59157E-036  8.26288E-036  3.76990E-035
  1.51155E-034  5.32608E-034  1.64925E-033  4.48806E-033  1.07331E-032  2.25397E-032
  4.16279E-032  6.75643E-032  9.63703E-032  1.20799E-031  1.33071E-031  1.28825E-031
  1.09602E-031  8.19488E-032  5.38500E-032  3.11003E-032  1.57874E-032  7.05290E-033
  2.76741E-033  9.55263E-034  2.90380E-034  7.79138E-035  1.85560E-035  3.97703E-036
  7.93010E-037  1.57631E-037  3.43774E-038  8.58940E-039  2.30930E-039  5.68429E-040
  1.42889E-040  0.00000E+000  0.00000E+000  0.00000E+000  0.00000E+000
  0.00000E+000  0.00000E+000  0.00000E+000  0.00000E+000  0.00000E+000  0.00000E+000
  0.00000E+000  0.00000E+000  0.00000E+000  0.00000E+000  0.00000E+000  0.00000E+000
  0.00000E+000  0.00000E+000  0.00000E+000  0.00000E+000  0.00000E+000  0.00000E+000
  0.00000E+000  0.00000E+000  0.00000E+000  0.00000E+000  0.00000E+000  0.00000E+000
  1.61804E-040  1.23770E-039  8.32019E-039  4.91524E-038  2.55182E-037  1.16426E-036
  4.66811E-036  1.64485E-035  5.09337E-035  1.38605E-034  3.31470E-034  6.96632E-034
  1.28664E-033  2.08835E-033  2.97881E-033  3.73401E-033  4.11354E-033  3.98240E-033
  3.38825E-033  2.53345E-033  1.66481E-033  9.61500E-034  4.88085E-034  2.17801E-034
  8.54561E-035  2.94951E-035  8.96408E-036  2.40416E-036  5.71991E-037  1.22291E-037
  2.42430E-038  4.76111E-039  1.01941E-039  2.50213E-040  5.67375E-041  0.00000E+000
  0.00000E+000  0.00000E+000  0.00000E+000  0.00000E+000  0.00000E+000
  0.00000E+000  0.00000E+000  0.00000E+000  0.00000E+000  0.00000E+000  0.00000E+000
  0.00000E+000  0.00000E+000  0.00000E+000  0.00000E+000  0.00000E+000  0.00000E+000
  0.00000E+000  0.00000E+000  0.00000E+000  0.00000E+000  0.00000E+000  0.00000E+000
  0.00000E+000  0.00000E+000  0.00000E+000  0.00000E+000  0.00000E+000  0.00000E+000
  0.00000E+000  0.00000E+000  2.25811E-040  1.33400E-039  6.92568E-039  3.15981E-038
  1.26693E-037  4.46415E-037  1.38235E-036  3.76175E-036  8.99614E-036  1.89067E-035
  3.49195E-035  5.66780E-035  8.08453E-035  1.01342E-034  1.11639E-034  1.08077E-034
  9.19493E-035  6.87473E-035  4.51827E-035  2.60948E-035  1.32463E-035  5.91079E-036
  2.31904E-036  8.00339E-037  2.43191E-037  6.51964E-038  1.54965E-038  3.30550E-039
  6.51691E-040  8.81924E-041  0.00000E+000  0.00000E+000  0.00000E+000  0.00000E+000
  0.00000E+000  0.00000E+000  0.00000E+000  0.00000E+000  0.00000E+000
  0.00000E+000  7.80244E-040  8.43275E-039  8.00943E-038  6.68541E-037  4.90396E-036
  3.16126E-035  1.79088E-034  8.91592E-034  3.89107E-033  1.49575E-032  5.05244E-032
  1.49982E-031  3.91244E-031  8.96819E-031  1.80627E-030  3.19633E-030  4.96807E-030
  6.78022E-030  8.11967E-030  8.52278E-030  7.82593E-030  6.26648E-030  4.35470E-030
  2.61181E-030  1.35438E-030  6.36751E-031  3.31199E-031  2.52650E-031  2.50267E-031
  2.41728E-031  2.04493E-031  1.49109E-031  9.40532E-032  5.16330E-032  2.47577E-032
  1.03939E-032  3.83137E-033  1.23633E-033  3.49536E-034  8.63828E-035  1.85826E-035
  3.62564E-036  9.23758E-037  5.85708E-037  5.53516E-037  4.87041E-037  3.73823E-037
  2.51227E-037  1.47309E-037  7.59072E-038  3.43741E-038  1.36796E-038  4.78419E-039
  1.47040E-039  3.97154E-040  9.42702E-041  0.00000E+000  0.00000E+000  0.00000E+000
  0.00000E+000  0.00000E+000  0.00000E+000  0.00000E+000  0.00000E+000
  2.06577E-039  2.54055E-038  2.74578E-037  2.60795E-036  2.17683E-035  1.59678E-034
  1.02934E-033  5.81617E-033  2.89488E-032  1.26619E-031  4.86698E-031  1.64399E-030
  4.87997E-030  1.27292E-029  2.91775E-029  5.87645E-029  1.03983E-028  1.61622E-028
  2.20589E-028  2.64208E-028  2.77413E-028  2.54881E-028  2.04303E-028  1.42209E-028
  8.54811E-029  4.43717E-029  2.06712E-029  1.03173E-029  7.41397E-030  7.15328E-030
  6.88671E-030  5.83745E-030  4.26561E-030  2.69539E-030  1.48101E-030  7.10456E-031
  2.98394E-031  1.09862E-031  3.54735E-032  1.00510E-032  2.48540E-033  5.35368E-034
  1.02990E-034  2.33750E-035  1.26090E-035  1.15128E-035  1.01238E-035  7.78142E-036
  5.21911E-036  3.06998E-036  1.58194E-036  7.16371E-037  2.85089E-037  9.97046E-038
  3.06439E-038  8.27687E-039  1.96463E-039  4.09817E-040  7.51265E-041  0.00000E+000
  0.00000E+000  0.00000E+000  0.00000E+000  0.00000E+000  0.00000E+000
  5.91116E-038  7.26973E-037  7.85701E-036  7.46259E-035  6.22896E-034  4.55711E-033
  2.93688E-032  1.66327E-031  8.27807E-031  3.62060E-030  1.39160E-029  4.70033E-029
  1.39516E-028  3.63900E-028  8.34059E-028  1.67974E-027  2.97215E-027  4.61962E-027
  6.30533E-027  7.55312E-027  7.93288E-027  7.29255E-027  5.85107E-027  4.07920E-027
  2.45733E-027  1.27730E-027  5.90836E-028  2.84218E-028  1.92179E-028  1.79870E-028
  1.72369E-028  1.46372E-028  1.07197E-028  6.78462E-029  3.73181E-029  1.79159E-029
  7.52775E-030  2.77231E-030  8.95482E-031  2.53543E-031  6.27832E-032  1.35605E-032
  2.58480E-033  5.35266E-034  2.42336E-034  2.10722E-034  1.84847E-034  1.42284E-034
  9.55073E-035  5.61487E-035  2.89728E-035  1.31202E-035  5.22132E-036  1.82606E-036
  5.61235E-037  1.51589E-037  3.59817E-038  7.50570E-039  1.37592E-039  2.21661E-040
  0.00000E+000  0.00000E+000  0.00000E+000  0.00000E+000  0.00000E+000
  1.48647E-036  1.82811E-035  1.97579E-034  1.87642E-033  1.56170E-032  1.14524E-031
  7.38029E-031  4.17956E-030  2.08003E-029  9.09688E-029  3.49621E-028  1.18081E-027
  3.50459E-027  9.14037E-027  2.09482E-026  4.21852E-026  7.46391E-026  1.16008E-025
  1.58343E-025  1.89698E-025  1.99286E-025  1.83291E-025  1.47193E-025  1.02773E-025
  6.20431E-026  3.23029E-026  1.48623E-026  6.92068E-027  4.40228E-027  3.97993E-027
  3.79035E-027  3.22377E-027  2.36638E-027  1.50028E-027  8.26151E-028  3.96914E-028
  1.66854E-028  6.14737E-029  1.98634E-029  5.62697E-030  1.39485E-030  3.01393E-031
  5.71672E-032  1.10479E-032  4.17637E-033  3.39682E-033  2.96602E-033  2.28683E-033
  1.53686E-033  9.03724E-034  4.66248E-034  2.11325E-034  8.41370E-035  2.94454E-035
  9.06558E-036  2.45274E-036  5.83667E-037  1.22220E-037  2.21456E-038  3.56766E-039
  5.05095E-040  6.28428E-041  0.00000E+000  0.00000E+000  0.00000E+000
  3.28499E-035  4.03852E-034  4.35264E-033  4.13314E-032  3.44889E-031  2.52902E-030
  1.62968E-029  9.22851E-029  4.59238E-028  2.00828E-027  7.71775E-027  2.60636E-026
  7.73483E-026  2.01714E-025  4.62251E-025  9.30796E-025  1.64675E-024  2.55935E-024
  3.49330E-024  4.18536E-024  4.39783E-024  4.04667E-024  3.25242E-024  2.27412E-024
  1.37573E-024  7.17616E-025  3.28894E-025  1.48876E-025  8.91533E-026  7.75153E-026
  7.32285E-026  6.23619E-026  4.58841E-026  2.91435E-026  1.60679E-026  7.72579E-027
  3.24948E-027  1.19768E-027  3.87137E-028  1.09728E-028  2.72256E-029  5.89205E-030
  1.11479E-030  2.04439E-031  6.48233E-032  4.82726E-032  4.18186E-032  3.22876E-032
  2.17216E-032  1.27812E-032  6.59677E-033  2.99042E-033  1.19138E-033  4.17163E-034
  1.28242E-034  3.47050E-035  8.26932E-036  1.73312E-036  3.20049E-037  5.21645E-038
  7.14431E-039  8.88880E-040  9.71896E-041  0.00000E+000  0.00000E+000
  6.37441E-034  7.81682E-033  8.44684E-032  8.02068E-031  6.69252E-030  4.90728E-029
  3.16197E-028  1.79040E-027  8.90876E-027  3.89548E-026  1.49686E-025  5.05449E-025
  1.49984E-024  3.91094E-024  8.96136E-024  1.80428E-023  3.19179E-023  4.96024E-023
  6.77010E-023  8.11166E-023  8.52494E-023  7.84736E-023  6.31200E-023  4.41928E-023
  2.67884E-023  1.40018E-023  6.40050E-024  2.82767E-024  1.59667E-024  1.32934E-024
  1.24302E-024  1.05950E-024  7.81424E-025  4.97286E-025  2.74534E-025  1.32117E-025
  5.56015E-026  2.05021E-026  6.62966E-027  1.88000E-027  4.66886E-028  1.01196E-028
  1.91322E-029  3.38306E-030  9.09802E-031  6.06160E-031  5.18157E-031  4.00514E-031
  2.69775E-031  1.58830E-031  8.20004E-032  3.71792E-032  1.48137E-032  5.18879E-033
  1.59802E-033  4.32896E-034  1.02917E-034  2.15901E-035  3.99802E-036  6.53619E-037
  9.48021E-038  1.22842E-038  1.20809E-039  1.16083E-040  0.00000E+000
  1.08371E-032  1.33283E-031  1.44029E-030  1.36763E-029  1.14111E-028  8.36646E-028
  5.39042E-027  3.05192E-026  1.51843E-025  6.63877E-025  2.55067E-024  8.61181E-024
  2.55508E-023  6.66163E-023  1.52620E-022  3.07244E-022  5.43450E-022  8.44467E-022
  1.15252E-021  1.38091E-021  1.45145E-021  1.33655E-021  1.07581E-021  7.54155E-022
  4.58035E-022  2.39918E-022  1.09500E-022  4.73899E-023  2.52926E-023  2.00809E-023
  1.85390E-023  1.58082E-023  1.16876E-023  7.45311E-024  4.12047E-024  1.98484E-024
  8.35863E-025  3.08357E-025  9.97526E-026  2.83011E-026  7.03412E-027  1.52687E-027
  2.88776E-028  4.98057E-029  1.15828E-029  6.74047E-030  5.64332E-030  4.36490E-030
  2.94399E-030  1.73443E-030  8.95745E-031  4.06222E-031  1.61892E-031  5.67202E-032
  1.74765E-032  4.73725E-033  1.13040E-033  2.37681E-034  4.38999E-035  7.20363E-036
  1.05332E-036  1.38111E-037  1.65095E-038  1.84112E-039  1.07080E-040
  1.62319E-031  1.99673E-030  2.15782E-029  2.04890E-028  1.70946E-027  1.25327E-026
  8.07390E-026  4.57072E-025  2.27380E-024  9.94001E-024  3.81848E-023  1.28903E-022
  3.82388E-022  9.96803E-022  2.28333E-021  4.59587E-021  8.12786E-021  1.26281E-020
  1.72330E-020  2.06473E-020  2.17039E-020  1.99916E-020  1.61016E-020  1.13006E-020
  6.87615E-021  3.60964E-021  1.64634E-021  7.00360E-022  3.54406E-022  2.67297E-022
  2.42960E-022  2.07125E-022  1.53513E-022  9.81071E-023  5.43226E-023  2.61947E-023
  1.10392E-023  4.07462E-024  1.31871E-024  3.74317E-025  9.31064E-026  2.02383E-026
  3.83160E-027  6.50104E-028  1.33765E-028  6.65753E-029  5.40456E-029  4.17926E-029
  2.82286E-029  1.66435E-029  8.59876E-030  3.90056E-030  1.55490E-030  5.44962E-031
  1.67994E-031  4.55726E-032  1.08873E-032  2.29354E-033  4.26979E-034  7.05158E-035
  1.03205E-035  1.37616E-036  1.68753E-037  1.95670E-038  2.20560E-039
  2.13581E-030  2.62774E-029  2.84006E-028  2.69679E-027  2.24995E-026  1.64940E-025
  1.06248E-024  6.01407E-024  2.99139E-023  1.30749E-022  5.02192E-022  1.69498E-021
  5.02716E-021  1.31021E-020  3.00065E-020  6.03847E-020  1.06770E-019  1.65858E-019
  2.26306E-019  2.71122E-019  2.85006E-019  2.62581E-019  2.11605E-019  1.48670E-019
  9.06226E-020  4.76786E-020  2.17468E-020  9.12128E-021  4.39245E-021  3.13654E-021
  2.79801E-021  2.38300E-021  1.77052E-021  1.13411E-021  6.29018E-022  3.03667E-022
  1.28078E-022  4.73021E-023  1.53163E-023  4.34972E-024  1.08272E-024  2.35653E-025
  4.46783E-026  7.50318E-027  1.39899E-027  5.86287E-028  4.55368E-028  3.51559E-028
  2.37821E-028  1.40341E-028  7.25386E-029  3.29148E-029  1.31250E-029  4.60198E-030
  1.41950E-030  3.85432E-031  9.22166E-032  1.94730E-032  3.63971E-033  6.05208E-034
  9.03203E-035  1.21612E-035  1.54190E-036  1.87135E-037  2.23014E-038
  2.46796E-029  3.03756E-028  3.28368E-027  3.11829E-026  2.60160E-025  1.90707E-024
  1.22833E-023  6.95190E-023  3.45730E-022  1.51086E-021  5.80186E-021  1.95781E-020
  5.80538E-020  1.51269E-019  3.46352E-019  6.96827E-019  1.23182E-018  1.91309E-018
  2.60982E-018  3.12624E-018  3.28626E-018  3.02818E-018  2.44148E-018  1.71701E-018
  1.04837E-018  5.52802E-019  2.52296E-019  1.04619E-019  4.81407E-020  3.24586E-020
  2.83183E-020  2.40723E-020  1.79285E-020  1.15123E-020  6.39669E-021  3.09204E-021
  1.30531E-021  4.82402E-022  1.56285E-022  4.44071E-023  1.10615E-023  2.41044E-024
  4.57744E-025  7.64161E-026  1.32056E-026  4.62372E-027  3.37816E-027  2.59825E-027
  1.76038E-027  1.03986E-027  5.37754E-028  2.44095E-028  9.73705E-029  3.41576E-029
  1.05439E-029  2.86624E-030  6.87031E-031  1.45520E-031  2.73397E-032  4.58638E-033
  6.94893E-034  9.68577E-035  1.26135E-035  1.61452E-036  2.03691E-037
  2.50389E-028  3.08367E-027  3.33469E-026  3.16727E-025  2.64259E-024  1.93704E-023
  1.24750E-022  7.05934E-022  3.51009E-021  1.53361E-020  5.88785E-020  1.98633E-019
  5.88840E-019  1.53389E-018  3.51108E-018  7.06190E-018  1.24801E-017  1.93770E-017
  2.64274E-017  3.16506E-017  3.32678E-017  3.06580E-017  2.47278E-017  1.74055E-017
  1.06441E-017  5.62501E-018  2.57004E-018  1.05613E-018  4.66401E-019  2.96354E-019
  2.51904E-019  2.13490E-019  1.59376E-019  1.02604E-019  5.71234E-020  2.76513E-020
  1.16849E-020  4.32163E-021  1.40093E-021  3.98288E-022  9.92798E-023  2.16591E-023
  4.12006E-024  6.85735E-025  1.12011E-025  3.28064E-026  2.20905E-026  1.68724E-026
  1.14486E-026  6.77033E-027  3.50330E-027  1.59086E-027  6.34881E-028  2.22850E-028
  6.88526E-029  1.87437E-029  4.50331E-030  9.57581E-031  1.81109E-031  3.07325E-032
  4.74755E-033  6.82633E-034  9.39394E-035  1.25622E-035  1.67816E-036
  2.22967E-027  2.74850E-026  2.97393E-025  2.82549E-024  2.35773E-023  1.72823E-022
  1.11293E-021  6.29682E-021  3.13031E-020  1.36735E-019  5.24816E-019  1.77001E-018
  5.24549E-018  1.36598E-017  3.12565E-017  6.28450E-017  1.11024E-016  1.72321E-016
  2.34946E-016  2.81308E-016  2.95633E-016  2.72443E-016  2.19810E-016  1.54841E-016
  9.48295E-017  5.02224E-017  2.29800E-017  9.37804E-018  3.99237E-018  2.38809E-018
  1.96971E-018  1.66211E-018  1.24359E-018  8.02794E-019  4.47908E-019  2.17154E-019
  9.18693E-020  3.40068E-020  1.10314E-020  3.13818E-021  7.82795E-022  1.70961E-022
  3.25762E-023  5.41625E-024  8.49777E-025  2.10294E-025  1.27534E-025  9.62798E-026
  6.54145E-026  3.87331E-026  2.00564E-026  9.11212E-027  3.63837E-027  1.27804E-027
  3.95311E-028  1.07809E-028  2.59790E-029  5.55204E-030  1.05919E-030  1.82419E-031
  2.88814E-032  4.31238E-033  6.24295E-034  8.91371E-035  1.24407E-035
  1.74185E-026  2.15009E-025  2.32848E-024  2.21340E-023  1.84744E-022  1.35428E-021
  8.72066E-021  4.93332E-020  2.45195E-019  1.07075E-018  4.10848E-018  1.38517E-017
  4.10352E-017  1.06818E-016  2.44325E-016  4.91042E-016  8.67123E-016  1.34531E-015
  1.83351E-015  2.19456E-015  2.30573E-015  2.12469E-015  1.71458E-015  1.20860E-015
  7.41184E-016  3.93363E-016  1.80305E-016  7.32035E-017  3.01758E-017  1.69897E-017
  1.35404E-017  1.13586E-017  8.51609E-018  5.51343E-018  3.08334E-018  1.49746E-018
  6.34326E-019  2.35033E-019  7.63010E-020  2.17206E-020  5.42199E-021  1.18539E-021
  2.26250E-022  3.76261E-023  5.74153E-024  1.22149E-024  6.51453E-025  4.82882E-025
  3.28373E-025  1.94709E-025  1.00904E-025  4.58698E-026  1.83269E-026  6.44341E-027
  1.99579E-027  5.45531E-028  1.31960E-028  2.83858E-029  5.47647E-030  9.61308E-031
  1.56929E-031  2.44951E-032  3.74614E-033  5.65448E-034  8.29967E-035
  1.19313E-025  1.47552E-024  1.60002E-023  1.52219E-022  1.27109E-021  9.31961E-021
  6.00121E-020  3.39447E-019  1.68674E-018  7.36368E-018  2.82447E-017  9.51895E-017
  2.81876E-016  7.33416E-016  1.67674E-015  3.36823E-015  5.94490E-015  9.21865E-015
  1.25579E-014  1.50242E-014  1.57798E-014  1.45381E-014  1.17330E-014  8.27514E-015
  5.08103E-015  2.70209E-015  1.24101E-015  5.02029E-016  2.01248E-016  1.06738E-016
  8.18439E-017  6.81271E-017  5.11725E-017  3.32311E-017  1.86317E-017  9.06610E-018
  3.84596E-018  1.42659E-018  4.63536E-019  1.32055E-019  3.29895E-020  7.21976E-021
  1.38023E-021  2.29776E-022  3.44221E-023  6.43595E-024  2.95268E-024  2.12926E-024
  1.44820E-024  8.60038E-025  4.46115E-025  2.02939E-025  8.11447E-026  2.85605E-026
  8.86188E-027  2.42933E-027  5.90528E-028  1.28107E-028  2.50775E-029  4.50960E-030
  7.64100E-031  1.25425E-031  2.03010E-032  3.22775E-033  4.92839E-034
  7.16271E-025  8.87835E-024  9.64479E-023  9.18686E-022  7.67707E-021  5.63091E-020
  3.62632E-019  2.05099E-018  1.01893E-017  4.44687E-017  1.70501E-016  5.74359E-016
  1.69995E-015  4.42076E-015  1.01011E-014  2.02790E-014  3.57707E-014  5.54352E-014
  7.54706E-014  9.02429E-014  9.47380E-014  8.72573E-014  7.04198E-014  4.96875E-014
  3.05427E-014  1.62743E-014  7.49049E-015  3.02318E-015  1.18335E-015  5.92233E-016
  4.35055E-016  3.58591E-016  2.69767E-016  1.75750E-016  9.88131E-017  4.81849E-017
  2.04738E-017  7.60394E-018  2.47319E-018  7.05179E-019  1.76311E-019  3.86249E-020
  7.39559E-021  1.23309E-021  1.82586E-022  3.07281E-023  1.19175E-023  8.25856E-024
  5.61120E-024  3.33786E-024  1.73329E-024  7.89126E-025  3.15827E-025  1.11314E-025
  3.46156E-026  9.52450E-027  2.33002E-027  5.11051E-028  1.01926E-028  1.88901E-029
  3.34450E-030  5.79863E-031  9.92434E-032  1.65304E-032  2.60807E-033
  3.76946E-024  4.68192E-023  5.09730E-022  4.86356E-021  4.06886E-020  2.98631E-019
  1.92372E-018  1.08803E-017  5.40430E-017  2.35780E-016  9.03629E-016  3.04245E-015
  8.99967E-015  2.33891E-014  5.34064E-014  1.07144E-013  1.88858E-013  2.92467E-013
  3.97885E-013  4.75445E-013  4.98836E-013  4.59255E-013  3.70584E-013  2.61563E-013
  1.60943E-013  8.59181E-014  3.96355E-014  1.59779E-014  6.12996E-015  2.90206E-015
  2.03414E-015  1.65620E-015  1.24743E-015  8.15452E-016  4.59874E-016  2.24785E-016
  9.56854E-017  3.55879E-017  1.15882E-017  3.30730E-018  8.27642E-019  1.81502E-019
  3.48052E-020  5.81366E-021  8.54970E-022  1.32547E-022  4.30165E-023  2.81949E-023
  1.91014E-023  1.13825E-023  5.91820E-024  2.69707E-024  1.08068E-024  3.81543E-025
  1.18984E-025  3.28954E-026  8.11409E-027  1.80520E-027  3.68689E-028  7.08887E-029
  1.31946E-029  2.42124E-030  4.36690E-031  7.57066E-032  1.22653E-032
  1.74342E-023  2.16436E-022  2.36094E-021  2.25737E-020  1.89152E-019  1.38967E-018
  8.95663E-018  5.06651E-017  2.51624E-016  1.09743E-015  4.20393E-015  1.41461E-014
  4.18166E-014  1.08597E-013  2.47773E-013  4.96671E-013  8.74706E-013  1.35340E-012
  1.83965E-012  2.19647E-012  2.30289E-012  2.11902E-012  1.70946E-012  1.20683E-012
  7.43256E-013  3.97507E-013  1.83819E-013  7.40819E-014  2.79529E-014  1.25573E-014
  8.36706E-015  6.71141E-015  5.05865E-015  3.31877E-015  1.87785E-015  9.20307E-016
  3.92552E-016  1.46234E-016  4.76785E-017  1.36223E-017  3.41229E-018  7.49114E-019
  1.43864E-019  2.40771E-020  3.52838E-021  5.14384E-022  1.39493E-022  8.48143E-023
  5.71322E-023  3.41051E-023  1.77586E-023  8.10268E-024  3.25126E-024  1.15039E-024
  3.60044E-025  1.00160E-025  2.49726E-026  5.65855E-027  1.19052E-027  2.39092E-028
  4.69984E-029  9.12195E-030  1.72446E-030  3.09083E-031  5.11384E-032
  7.15146E-023  8.79376E-022  9.58618E-021  9.18199E-020  7.70876E-019  5.67166E-018
  3.65861E-017  2.07033E-016  1.02820E-015  4.48306E-015  1.71647E-014  5.77211E-014
  1.70496E-013  4.42395E-013  1.00843E-012  2.01946E-012  3.55295E-012  5.49173E-012
  7.45728E-012  8.89525E-012  9.31840E-012  8.56886E-012  6.91043E-012  4.87932E-012
  3.00771E-012  1.61152E-012  7.47109E-013  3.01259E-013  1.12135E-013  4.79687E-014
  3.02825E-014  2.38592E-014  1.79876E-014  1.18459E-014  6.72715E-015  3.30647E-015
  1.41356E-015  5.27528E-016  1.72245E-016  4.92719E-017  1.23556E-017  2.71550E-018
  5.22259E-019  8.75814E-020  1.28182E-020  1.78762E-021  4.08154E-022  2.25120E-022
  1.50157E-022  8.97874E-023  4.68320E-023  2.13988E-023  8.60175E-024  3.05197E-024
  9.59655E-025  2.69127E-025  6.80417E-026  1.57817E-026  3.44319E-027  7.26742E-028
  1.51212E-028  3.09416E-029  6.09160E-030  1.12168E-030  1.88658E-031
  2.66767E-022  3.16903E-021  3.42108E-020  3.27407E-019  2.75313E-018  2.02913E-017
  1.31056E-016  7.42112E-016  3.68621E-015  1.60689E-014  6.14936E-014  2.06641E-013
  6.09844E-013  1.58083E-012  3.59958E-012  7.20024E-012  1.26529E-011  1.95343E-011
  2.64953E-011  3.15703E-011  3.30413E-011  3.03623E-011  2.44775E-011  1.72863E-011
  1.06657E-011  5.72563E-012  2.66168E-012  1.07459E-012  3.95595E-013  1.61724E-013
  9.64501E-014  7.44049E-014  5.60767E-014  3.70798E-014  2.11409E-014  1.04242E-014
  4.46765E-015  1.67058E-015  5.46344E-016  1.56495E-016  3.92895E-017  8.64520E-018
  1.66510E-018  2.79798E-019  4.09591E-020  5.53857E-021  1.08119E-021  5.28253E-022
  3.46838E-022  2.07694E-022  1.08545E-022  4.96849E-023  2.00169E-023  7.12737E-024
  2.25470E-024  6.38979E-025  1.64478E-025  3.92823E-026  8.94842E-027  1.99444E-027
  4.39054E-028  9.42189E-029  1.91878E-029  3.60964E-030  6.14876E-031
  9.56242E-022  1.03868E-020  1.08300E-019  1.02615E-018  8.61944E-018  6.36135E-017
  4.11483E-016  2.33239E-015  1.15903E-014  5.05203E-014  1.93244E-013  6.48881E-013
  1.91313E-012  4.95362E-012  1.12656E-011  2.25052E-011  3.94954E-011  6.08946E-011
  8.24898E-011  9.81781E-011  1.02655E-010  9.42709E-011  7.59828E-011  5.36804E-011
  3.31604E-011  1.78403E-011  8.31860E-012  3.36456E-012  1.22754E-012  4.81177E-013
  2.70374E-013  2.03527E-013  1.53267E-013  1.01790E-013  5.82871E-014  2.88401E-014
  1.23938E-014  4.64433E-015  1.52152E-015  4.36459E-016  1.09718E-016  2.41721E-017
  4.66242E-018  7.85036E-019  1.15055E-019  1.52399E-020  2.59700E-021  1.09855E-021
  7.04213E-022  4.22123E-022  2.21120E-022  1.01436E-022  4.09830E-023  1.46598E-023
  4.67416E-024  1.34283E-024  3.53675E-025  8.75559E-026  2.09566E-026  4.94464E-027
  1.14812E-027  2.56734E-028  5.37389E-029  1.02799E-029  1.76831E-030
  3.57824E-021  3.27171E-020  3.11857E-019  2.85317E-018  2.37203E-017  1.74818E-016
  1.13200E-015  6.42420E-015  3.19462E-014  1.39265E-013  5.32499E-013  1.78667E-012
  5.26222E-012  1.36083E-011  3.09057E-011  6.16509E-011  1.08037E-010  1.66339E-010
  2.25038E-010  2.67546E-010  2.79527E-010  2.56599E-010  2.06855E-010  1.46267E-010
  9.05128E-011  4.88302E-011  2.28491E-011  9.26357E-012  3.35442E-012  1.26392E-012
  6.67209E-013  4.88316E-013  3.67303E-013  2.45126E-013  1.41028E-013  7.00380E-014
  3.01839E-014  1.13362E-014  3.72060E-015  1.06893E-015  2.69074E-016  5.93575E-017
  1.14661E-017  1.93446E-018  2.84018E-019  3.71263E-020  5.65273E-021  2.03058E-021
  1.25704E-021  7.53760E-022  3.95935E-022  1.82132E-022  7.38566E-023  2.65763E-023
  8.56103E-024  2.50319E-024  6.78586E-025  1.75337E-025  4.43139E-026  1.10660E-026
  2.69622E-027  6.23995E-028  1.33490E-028  2.58687E-029  4.48313E-030
  1.47165E-020  1.07570E-019  8.63101E-019  7.21715E-018  5.79157E-017  4.22304E-016
  2.72970E-015  1.55018E-014  7.71519E-014  3.36450E-013  1.28616E-012  4.31232E-012
  1.26873E-011  3.27665E-011  7.43067E-011  1.48003E-010  2.58978E-010  3.98199E-010
  5.38120E-010  6.39274E-010  6.67697E-010  6.13109E-010  4.94760E-010  3.50505E-010
  2.17517E-010  1.17794E-010  5.53602E-011  2.25100E-011  8.09585E-012  2.93538E-012
  1.45000E-012  1.02763E-012  7.72103E-013  5.18168E-013  2.99649E-013  1.49385E-013
  6.45632E-014  2.43018E-014  7.99044E-015  2.29922E-015  5.79574E-016  1.28026E-016
  2.47681E-017  4.18701E-018  6.16070E-019  7.98911E-020  1.11189E-020  3.34620E-021
  1.97268E-021  1.18233E-021  6.23225E-022  2.87713E-022  1.17228E-022  4.25115E-023
  1.38782E-023  4.15040E-024  1.16578E-024  3.16431E-025  8.46740E-026  2.23135E-026
  5.66823E-027  1.34891E-027  2.93523E-028  5.74485E-029  1.00137E-029
  6.39722E-020  3.88598E-019  2.49305E-018  1.75479E-017  1.28666E-016  9.05200E-016
  5.78622E-015  3.27864E-014  1.63215E-013  7.12058E-013  2.72190E-012  9.12084E-012
  2.68073E-011  6.91441E-011  1.56579E-010  3.11429E-010  5.44244E-010  8.35984E-010
  1.12910E-009  1.34137E-009  1.40208E-009  1.28960E-009  1.04345E-009  7.41983E-010
  4.62662E-010  2.51948E-010  1.19084E-010  4.85901E-011  1.73552E-011  6.04889E-012
  2.77784E-012  1.89695E-012  1.42472E-012  9.62680E-013  5.59826E-013  2.80153E-013
  1.21398E-013  4.57841E-014  1.50782E-014  4.34494E-015  1.09673E-015  2.42597E-016
  4.70062E-017  7.96266E-018  1.17448E-018  1.51634E-019  1.96812E-020  4.92798E-021
  2.72034E-021  1.62888E-021  8.62757E-022  4.00216E-022  1.64092E-022  6.01123E-023
  1.99656E-023  6.14279E-024  1.80018E-024  5.15908E-025  1.46154E-025  4.04347E-026
  1.06353E-026  2.58744E-027  5.70437E-028  1.12494E-028  1.96941E-029
  2.70443E-019  1.48346E-018  7.90947E-018  4.45234E-017  2.74796E-016  1.76581E-015
  1.08848E-014  6.09598E-014  3.02634E-013  1.31999E-012  5.04583E-012  1.69020E-011
  4.96380E-011  1.27895E-010  2.89293E-010  5.74810E-010  1.00385E-009  1.54178E-009
  2.08372E-009  2.47954E-009  2.59911E-009  2.40054E-009  1.95311E-009  1.39834E-009
  8.78786E-010  4.82525E-010  2.29801E-010  9.41535E-011  3.33642E-011  1.11375E-011
  4.70226E-012  3.07196E-012  2.31072E-012  1.57524E-012  9.21688E-013  4.62842E-013
  2.00962E-013  7.58929E-014  2.50223E-014  7.21850E-015  1.82426E-015  4.04078E-016
  7.84265E-017  1.33151E-017  1.96950E-018  2.53786E-019  3.12148E-020  6.49557E-021
  3.29453E-021  1.97279E-021  1.05276E-021  4.91674E-022  2.03264E-022  7.54424E-023
  2.56126E-023  8.15922E-024  2.51048E-024  7.61608E-025  2.27706E-025  6.56903E-026
  1.77680E-026  4.39672E-027  9.78897E-028  1.94133E-028  3.40969E-029
  1.04657E-018  5.50765E-018  2.65120E-017  1.24035E-016  6.12365E-016  3.31217E-015
  1.86406E-014  1.00614E-013  4.93410E-013  2.14515E-012  8.19522E-012  2.74464E-011
  8.05771E-011  2.07511E-010  4.69192E-010  9.32244E-010  1.62917E-009  2.50642E-009
  3.39765E-009  4.06170E-009  4.28485E-009  3.99029E-009  3.27920E-009  2.37466E-009
  1.51055E-009  8.39290E-010  4.03699E-010  1.66193E-010  5.83366E-011  1.85429E-011
  7.07011E-012  4.36590E-012  3.30071E-012  2.27794E-012  1.34201E-012  6.75749E-013
  2.93630E-013  1.10906E-013  3.65737E-014  1.05563E-014  2.67024E-015  5.92301E-016
  1.15193E-016  1.96148E-017  2.91265E-018  3.75605E-019  4.43804E-020  7.71590E-021
  3.52545E-021  2.11939E-021  1.14453E-021  5.39485E-022  2.25339E-022  8.49934E-023
  2.96356E-023  9.83142E-024  3.18809E-024  1.02230E-024  3.20445E-025  9.56060E-026
  2.64100E-026  6.61569E-027  1.48310E-027  2.95252E-028  5.19691E-029
  3.60248E-018  1.87214E-017  8.64359E-017  3.65005E-016  1.49780E-015  6.48224E-015
  3.07068E-014  1.51260E-013  7.14533E-013  3.06739E-012  1.16784E-011  3.90924E-011
  1.14802E-010  2.95835E-010  6.69637E-010  1.33312E-009  2.33730E-009  3.61372E-009
  4.93336E-009  5.95340E-009  6.35561E-009  6.00335E-009  5.01336E-009  3.69312E-009
  2.38965E-009  1.34857E-009  6.56604E-010  2.71750E-010  9.43694E-011  2.84024E-011
  9.54109E-012  5.45035E-012  4.16467E-012  2.92589E-012  1.73742E-012  8.76115E-013
  3.80212E-013  1.43349E-013  4.72095E-014  1.36202E-014  3.44744E-015  7.66091E-016
  1.49488E-016  2.55933E-017  3.83252E-018  4.99330E-019  5.83918E-020  8.92398E-021
  3.61057E-021  2.15297E-021  1.16925E-021  5.53662E-022  2.33090E-022  8.93741E-023
  3.20789E-023  1.10969E-023  3.77848E-024  1.26785E-024  4.11204E-025  1.25369E-025
  3.50567E-026  8.83769E-027  1.98743E-027  3.96234E-028  6.97891E-029
  1.09121E-017  5.66146E-017  2.58060E-016  1.04489E-015  3.86927E-015  1.39202E-014
  5.27852E-014  2.18897E-013  9.43556E-013  3.90135E-012  1.46696E-011  4.89710E-011
  1.43933E-010  3.71816E-010  8.44817E-010  1.69105E-009  2.98750E-009  4.66664E-009
  6.45574E-009  7.91872E-009  8.61707E-009  8.31499E-009  7.10210E-009  5.35076E-009
  3.53573E-009  2.03164E-009  1.00243E-009  4.17214E-010  1.43368E-010  4.08161E-011
  1.17717E-011  5.99028E-012  4.65985E-012  3.36121E-012  2.01518E-012  1.01581E-012
  4.38983E-013  1.64737E-013  5.40661E-014  1.55752E-014  3.94585E-015  8.80304E-016
  1.73209E-016  3.01250E-017  4.64958E-018  6.45517E-019  8.74402E-020  1.64575E-020
  6.14333E-021  3.06188E-021  1.47693E-021  6.53171E-022  2.67182E-022  1.02703E-022
  3.76961E-023  1.34050E-023  4.65580E-024  1.57246E-024  5.07933E-025  1.53492E-025
  4.25204E-026  1.06346E-026  2.37707E-027  4.71830E-028  8.28426E-029
  2.89942E-017  1.50682E-016  6.85584E-016  2.73988E-015  9.72498E-015  3.15657E-014
  9.95298E-014  3.30665E-013  1.20094E-012  4.53474E-012  1.64421E-011  5.43092E-011
  1.59640E-010  4.14427E-010  9.49202E-010  1.92090E-009  3.44212E-009  5.47311E-009
  7.73432E-009  9.72114E-009  1.08633E-008  1.07750E-008  9.45544E-009  7.30511E-009
  4.93447E-009  2.88634E-009  1.44226E-009  6.03582E-010  2.05738E-010  5.58147E-011
  1.36403E-011  5.82761E-012  4.64600E-012  3.48292E-012  2.11411E-012  1.06326E-012
  4.55945E-013  1.69731E-013  5.53953E-014  1.59351E-014  4.05477E-015  9.16677E-016
  1.85648E-016  3.42831E-017  6.01800E-018  1.11304E-018  2.61877E-019  8.57814E-020
  3.30971E-020  1.26515E-020  4.56036E-021  1.59548E-021  5.68961E-022  2.09533E-022
  7.69814E-023  2.70316E-023  8.87280E-024  2.71607E-024  7.79811E-025  2.10614E-025
  5.32491E-026  1.24596E-026  2.66187E-027  5.13031E-028  8.84008E-029
  6.75475E-017  3.51835E-016  1.60333E-015  6.39470E-015  2.23960E-014  6.96528E-014
  1.98108E-013  5.47582E-013  1.59602E-012  5.09136E-012  1.69150E-011  5.41005E-011
  1.58199E-010  4.13599E-010  9.60316E-010  1.97952E-009  3.62842E-009  5.92381E-009
  8.62079E-009  1.11774E-008  1.28874E-008  1.31706E-008  1.18763E-008  9.39406E-009
  6.46951E-009  3.84119E-009  1.93942E-009  8.15797E-010  2.76929E-010  7.26567E-011
  1.52640E-011  5.07875E-012  4.14999E-012  3.28486E-012  2.02739E-012  1.01630E-012
  4.31258E-013  1.58902E-013  5.15989E-014  1.49126E-014  3.87566E-015  9.21629E-016
  2.07483E-016  4.72014E-017  1.20866E-017  3.87388E-018  1.52570E-018  6.42194E-019
  2.55565E-019  9.10048E-020  2.90393E-020  8.77936E-021  2.77038E-021  9.62667E-022
  3.47829E-022  1.19104E-022  3.66249E-023  9.95956E-024  2.40792E-024  5.25708E-025
  1.05723E-025  1.99395E-026  3.55980E-027  5.99833E-028  9.42163E-029
  1.38028E-016  7.20377E-016  3.29002E-015  1.31410E-014  4.59215E-014  1.40875E-013
  3.83751E-013  9.56570E-013  2.32184E-012  5.96629E-012  1.68612E-011  4.98481E-011
  1.42541E-010  3.74819E-010  8.87163E-010  1.87785E-009  3.55045E-009  5.99464E-009
  9.02924E-009  1.21048E-008  1.43942E-008  1.51163E-008  1.39475E-008  1.12393E-008
  7.85302E-009  4.71319E-009  2.39785E-009  1.01329E-009  3.43969E-010  8.87543E-011
  1.67116E-011  4.05926E-012  3.33934E-012  2.84184E-012  1.79476E-012  8.98418E-013
  3.77699E-013  1.38286E-013  4.52097E-014  1.35101E-014  3.81060E-015  1.06682E-015
  3.17882E-016  1.08525E-016  4.41883E-017  2.06358E-017  9.97250E-018  4.52989E-018
  1.82914E-018  6.43527E-019  1.99649E-019  5.77806E-020  1.73048E-020  5.77430E-021
  2.04206E-021  6.88920E-022  2.07386E-022  5.43595E-023  1.23651E-023  2.45456E-024
  4.29644E-025  6.72721E-026  9.59389E-027  1.27099E-027  1.58989E-028
  2.47519E-016  1.29382E-015  5.92064E-015  2.36991E-014  8.29275E-014  2.53777E-013
  6.81613E-013  1.62620E-012  3.55752E-012  7.62374E-012  1.74896E-011  4.46446E-011
  1.20096E-010  3.14053E-010  7.59019E-010  1.65890E-009  3.25156E-009  5.69269E-009
  8.87168E-009  1.22603E-008  1.49605E-008  1.60458E-008  1.50529E-008  1.22845E-008
  8.66445E-009  5.23626E-009  2.67786E-009  1.13637E-009  3.86994E-010  9.95645E-011
  1.76775E-011  3.08844E-012  2.43376E-012  2.26729E-012  1.47839E-012  7.44799E-013
  3.13805E-013  1.16726E-013  4.02041E-014  1.35357E-014  4.73825E-015  1.81676E-015
  7.84657E-016  3.84400E-016  2.07585E-016  1.14811E-016  5.99736E-017  2.80028E-017
  1.13705E-017  3.98768E-018  1.22676E-018  3.49217E-019  1.01717E-019  3.29054E-020
  1.13885E-020  3.79712E-021  1.13453E-021  2.95165E-022  6.64506E-023  1.29824E-023
  2.21611E-024  3.33680E-025  4.48614E-026  5.46533E-027  6.12826E-028
  3.89699E-016  2.03940E-015  9.34709E-015  3.74879E-014  1.31453E-013  4.02761E-013
  1.07881E-012  2.53619E-012  5.30352E-012  1.02250E-011  1.95975E-011  4.12022E-011
  9.82684E-011  2.48066E-010  6.07165E-010  1.36888E-009  2.77939E-009  5.03123E-009
  8.07201E-009  1.14254E-008  1.42077E-008  1.54592E-008  1.46573E-008  1.20536E-008
  8.54824E-009  5.18722E-009  2.66215E-009  1.13412E-009  3.88279E-010  1.00496E-010
  1.75306E-011  2.32755E-012  1.61772E-012  1.67535E-012  1.14266E-012  5.90452E-013
  2.57865E-013  1.03689E-013  4.17145E-014  1.79969E-014  8.55888E-015  4.46343E-015
  2.54360E-015  1.56319E-015  9.82860E-016  5.88499E-016  3.17531E-016  1.49692E-016
  6.08252E-017  2.12844E-017  6.52011E-018  1.83813E-018  5.24818E-019  1.65431E-019
  5.61314E-020  1.85250E-020  5.51250E-021  1.43275E-021  3.22798E-022  6.32061E-023
  1.08335E-023  1.64207E-024  2.22961E-025  2.75234E-026  3.13321E-027
  5.38855E-016  2.82248E-015  1.29518E-014  5.20282E-014  1.82799E-013  5.61239E-013
  1.50490E-012  3.52673E-012  7.25860E-012  1.33383E-011  2.28892E-011  4.02761E-011
  8.10137E-011  1.87883E-010  4.54882E-010  1.04755E-009  2.18908E-009  4.07064E-009
  6.67733E-009  9.61485E-009  1.21090E-008  1.32955E-008  1.26850E-008  1.04760E-008
  7.45145E-009  4.53237E-009  2.33201E-009  9.97193E-010  3.43586E-010  8.98900E-011
  1.57980E-011  1.76437E-012  9.95884E-013  1.15930E-012  8.44519E-013  4.65596E-013
  2.26192E-013  1.09237E-013  5.68581E-014  3.23528E-014  1.97178E-014  1.28124E-014
  8.86941E-015  6.30208E-015  4.30632E-015  2.67529E-015  1.46116E-015  6.90067E-016
  2.79980E-016  9.77658E-017  2.98574E-017  8.35514E-018  2.34664E-018  7.23154E-019
  2.41044E-019  7.88619E-020  2.34134E-020  6.09458E-021  1.37919E-021  2.72138E-022
  4.72130E-023  7.28747E-024  1.01524E-024  1.29584E-025  1.53373E-026
  6.54546E-016  3.43084E-015  1.57583E-014  6.33829E-014  2.23063E-013  6.86240E-013
  1.84383E-012  4.32477E-012  8.86643E-012  1.59973E-011  2.59945E-011  4.05150E-011
  6.83577E-011  1.38092E-010  3.17790E-010  7.33376E-010  1.56123E-009  2.96034E-009
  4.93441E-009  7.19047E-009  9.13212E-009  1.00837E-008  9.65582E-009  7.99283E-009
  5.69424E-009  3.46866E-009  1.78840E-009  7.67527E-010  2.66257E-010  7.05457E-011
  1.26442E-011  1.31808E-012  5.94916E-013  7.80297E-013  6.28147E-013  3.95025E-013
  2.34041E-013  1.45318E-013  9.65637E-014  6.73814E-014  4.93003E-014  3.81512E-014
  3.04633E-014  2.36490E-014  1.68506E-014  1.06255E-014  5.81954E-015  2.74453E-015
  1.11116E-015  3.87292E-016  1.17994E-016  3.28155E-017  9.08599E-018  2.74401E-018
  9.00128E-019  2.92365E-019  8.67392E-020  2.26589E-020  5.16481E-021  1.03098E-021
  1.81999E-022  2.87957E-023  4.14538E-024  5.50396E-025  6.79438E-026
  6.98556E-016  3.66360E-015  1.68404E-014  6.78052E-014  2.38953E-013  7.36414E-013
  1.98279E-012  4.66016E-012  9.55909E-012  1.71542E-011  2.72288E-011  3.96403E-011
  5.81253E-011  9.91802E-011  2.06257E-010  4.63507E-010  9.92207E-010  1.90536E-009
  3.21292E-009  4.72300E-009  6.03470E-009  6.68970E-009  6.42140E-009  5.32333E-009
  3.79645E-009  2.31531E-009  1.19604E-009  5.15144E-010  1.79917E-010  4.82837E-011
  8.86813E-012  9.45540E-013  3.91466E-013  5.62803E-013  5.19614E-013  3.96448E-013
  2.95408E-013  2.26582E-013  1.78697E-013  1.45843E-013  1.25267E-013  1.11717E-013
  9.80393E-014  7.97997E-014  5.78904E-014  3.66507E-014  2.00488E-014  9.43236E-015
  3.81121E-015  1.32660E-015  4.03447E-016  1.11621E-016  3.05199E-017  9.05055E-018
  2.92629E-018  9.44942E-019  2.80635E-019  7.37427E-020  1.69853E-020  3.44509E-021
  6.22280E-022  1.01550E-022  1.51888E-023  2.10381E-024  2.70632E-025
  6.55088E-016  3.43733E-015  1.58106E-014  6.37144E-014  2.24796E-013  6.93828E-013
  1.87169E-012  4.40886E-012  9.06183E-012  1.62595E-011  2.55905E-011  3.60115E-011
  4.81095E-011  6.97089E-011  1.24861E-010  2.62634E-010  5.55598E-010  1.07324E-009
  1.82547E-009  2.70298E-009  3.47173E-009  3.86193E-009  3.71519E-009  3.08423E-009
  2.20196E-009  1.34456E-009  6.95938E-010  3.00806E-010  1.05734E-010  2.87221E-011
  5.42701E-012  6.63863E-013  3.41687E-013  4.97317E-013  5.22617E-013  4.76426E-013
  4.20583E-013  3.71472E-013  3.35167E-013  3.16897E-013  3.13223E-013  3.08764E-013
  2.85745E-013  2.37594E-013  1.73297E-013  1.09615E-013  5.98043E-014  2.80692E-014
  1.13246E-014  3.93888E-015  1.19655E-015  3.29654E-016  8.91488E-017  2.60047E-017
  8.29949E-018  2.66856E-018  7.95007E-019  2.10760E-019  4.92547E-020  1.02049E-020
  1.89772E-021  3.21304E-022  5.01229E-023  7.24497E-024  9.68105E-025
  5.39836E-016  2.83386E-015  1.30425E-014  5.25997E-014  1.85768E-013  5.74128E-013
  1.55144E-012  3.66230E-012  7.54568E-012  1.35651E-011  2.13162E-011  2.95567E-011
  3.74197E-011  4.76175E-011  7.15013E-011  1.33944E-010  2.72803E-010  5.25360E-010
  8.99103E-010  1.34046E-009  1.73116E-009  1.93330E-009  1.86487E-009  1.55107E-009
  1.10904E-009  6.78260E-010  3.51826E-010  1.52597E-010  5.39586E-011  1.48351E-011
  2.92747E-012  5.03343E-013  3.97013E-013  5.48547E-013  6.18050E-013  6.27485E-013
  6.15736E-013  6.08081E-013  6.26286E-013  6.78910E-013  7.45159E-013  7.79058E-013
  7.39059E-013  6.18744E-013  4.51024E-013  2.84468E-013  1.54762E-013  7.24960E-014
  2.92229E-014  1.01630E-014  3.08606E-015  8.47533E-016  2.27057E-016  6.52665E-017
  2.05934E-017  6.60534E-018  1.97929E-018  5.31398E-019  1.26645E-019  2.69665E-020
  5.19486E-021  9.16771E-022  1.49371E-022  2.24783E-023  3.10455E-024
  3.90936E-016  2.05308E-015  9.45421E-015  3.81552E-014  1.34878E-013  4.17348E-013
  1.12953E-012  2.67169E-012  5.51831E-012  9.94733E-012  1.56563E-011  2.16103E-011
  2.66337E-011  3.10877E-011  3.94331E-011  6.26143E-011  1.17902E-010  2.22870E-010
  3.82277E-010  5.73781E-010  7.45778E-010  8.37075E-010  8.10474E-010  6.75977E-010
  4.84414E-010  2.96882E-010  1.54377E-010  6.71873E-011  2.38974E-011  6.68012E-012
  1.45795E-012  4.58982E-013  5.07061E-013  6.65692E-013  7.70053E-013  8.32750E-013
  8.90692E-013  9.86903E-013  1.15733E-012  1.39678E-012  1.63427E-012  1.75719E-012
  1.68046E-012  1.40608E-012  1.02153E-012  6.42052E-013  3.48388E-013  1.62963E-013
  6.56709E-014  2.28508E-014  6.94155E-015  1.90262E-015  5.05858E-016  1.43574E-016
  4.48705E-017  1.43910E-017  4.35237E-018  1.18904E-018  2.90696E-019  6.40158E-020
  1.28410E-020  2.36736E-021  4.02222E-022  6.27229E-023  8.90053E-024
  2.48794E-016  1.30712E-015  6.02232E-015  2.43211E-014  8.60491E-014  2.66555E-013
  7.22462E-013  1.71205E-012  3.54473E-012  6.40870E-012  1.01175E-011  1.39757E-011
  1.70455E-011  1.89610E-011  2.11139E-011  2.76851E-011  4.55996E-011  8.21840E-011
  1.40045E-010  2.11374E-010  2.76800E-010  3.12746E-010  3.04402E-010  2.54923E-010
  1.83277E-010  1.12644E-010  5.87424E-011  2.56599E-011  9.20170E-012  2.67567E-012
  7.58120E-013  4.84076E-013  6.21528E-013  7.95369E-013  9.40277E-013  1.08042E-012
  1.27317E-012  1.59069E-012  2.07704E-012  2.68290E-012  3.23697E-012  3.51071E-012
  3.35347E-012  2.79362E-012  2.02021E-012  1.26506E-012  6.84805E-013  3.19994E-013
  1.28980E-013  4.49321E-014  1.36670E-014  3.74389E-015  9.89930E-016  2.78085E-016
  8.62845E-017  2.77542E-017  8.50835E-018  2.37843E-018  6.00177E-019  1.37428E-019
  2.87861E-020  5.53892E-021  9.77091E-022  1.56925E-022  2.27395E-023
  1.39145E-016  7.31339E-016  3.37123E-015  1.36236E-014  4.82408E-014  1.49595E-013
  4.06012E-013  9.63855E-013  2.00024E-012  3.62715E-012  5.74704E-012  7.96537E-012
  9.70333E-012  1.05667E-011  1.08535E-011  1.19541E-011  1.63272E-011  2.66931E-011
  4.42920E-011  6.68974E-011  8.82882E-011  1.00586E-010  9.86029E-011  8.30504E-011
  5.99835E-011  3.70068E-011  1.93676E-011  8.50618E-012  3.11267E-012  1.02079E-012
  4.85093E-013  5.18405E-013  6.99341E-013  8.97556E-013  1.10614E-012  1.37950E-012
  1.81571E-012  2.52298E-012  3.53720E-012  4.72155E-012  5.74495E-012  6.21328E-012
  5.89644E-012  4.87908E-012  3.50862E-012  2.18825E-012  1.18169E-012  5.51696E-013
  2.22497E-013  7.76470E-014  2.36723E-014  6.49174E-015  1.71126E-015  4.77162E-016
  1.47422E-016  4.77320E-017  1.49050E-017  4.28773E-018  1.12267E-018  2.68128E-019
  5.86204E-020  1.17251E-020  2.13419E-021  3.50704E-022  5.16076E-023
  6.83899E-017  3.59597E-016  1.65846E-015  6.70633E-015  2.37661E-014  7.37748E-014
  2.00494E-013  4.76771E-013  9.91609E-013  1.80336E-012  2.86811E-012  3.99306E-012
  4.88136E-012  5.28810E-012  5.22311E-012  5.09103E-012  5.67365E-012  7.87750E-012
  1.22160E-011  1.82047E-011  2.41502E-011  2.77753E-011  2.74784E-011  2.33242E-011
  1.69517E-011  1.05122E-011  5.53137E-012  2.46174E-012  9.62932E-013  4.34803E-013
  3.82867E-013  5.19923E-013  7.20829E-013  9.58214E-013  1.27138E-012  1.76183E-012
  2.58135E-012  3.86935E-012  5.62340E-012  7.56816E-012  9.15983E-012  9.80891E-012
  9.21413E-012  7.55754E-012  5.39766E-012  3.35019E-012  1.80390E-012  8.41282E-013
  3.39513E-013  1.18753E-013  3.63267E-014  9.99161E-015  2.63322E-015  7.31234E-016
  2.25714E-016  7.38561E-017  2.36050E-017  7.02088E-018  1.91308E-018  4.76425E-019
  1.08302E-019  2.23774E-020  4.17381E-021  6.97504E-022  1.03747E-022
  2.95400E-017  1.55384E-016  7.16989E-016  2.90112E-015  1.02893E-014  3.19720E-014
  8.69992E-014  2.07219E-013  4.31892E-013  7.87621E-013  1.25726E-012  1.75877E-012
  2.16193E-012  2.34930E-012  2.29184E-012  2.09383E-012  1.98125E-012  2.22774E-012
  3.01887E-012  4.29189E-012  5.66356E-012  6.56719E-012  6.56764E-012  5.63071E-012
  4.12675E-012  2.57830E-012  1.37240E-012  6.38043E-013  3.06707E-013  2.40168E-013
  3.20376E-013  4.78175E-013  6.92017E-013  9.89186E-013  1.45884E-012  2.26277E-012
  3.60916E-012  5.64903E-012  8.29878E-012  1.10942E-011  1.32475E-011  1.39799E-011
  1.29586E-011  1.05118E-011  7.44309E-012  4.59098E-012  2.46222E-012  1.14629E-012
  4.62805E-013  1.62298E-013  4.98663E-014  1.37831E-014  3.64224E-015  1.01076E-015
  3.12758E-016  1.03788E-016  3.40722E-017  1.05017E-017  2.97646E-018  7.69979E-019
  1.80848E-019  3.83242E-020  7.27718E-021  1.23040E-021  1.84312E-022
  1.12130E-017  5.90051E-017  2.72402E-016  1.10290E-015  3.91465E-015  1.21760E-014
  3.31731E-014  7.91371E-014  1.65270E-013  3.02182E-013  4.84033E-013  6.80258E-013
  8.41248E-013  9.20190E-013  8.99115E-013  8.02286E-013  6.90178E-013  6.38351E-013
  7.05664E-013  8.97502E-013  1.14480E-012  1.32741E-012  1.34145E-012  1.16404E-012
  8.62831E-013  5.46249E-013  3.00828E-013  1.61611E-013  1.22106E-013  1.59935E-013
  2.56382E-013  4.07344E-013  6.35730E-013  1.01326E-012  1.68702E-012  2.88698E-012
  4.87138E-012  7.77328E-012  1.13809E-011  1.50008E-011  1.75979E-011  1.82469E-011
  1.66483E-011  1.33252E-011  9.33417E-012  5.71073E-012  3.04583E-012  1.41385E-012
  5.70711E-013  2.00654E-013  6.19688E-014  1.72406E-014  4.57956E-015  1.27364E-015
  3.96016E-016  1.33536E-016  4.50717E-017  1.43787E-017  4.22183E-018  1.12723E-018
  2.71541E-019  5.86122E-020  1.12676E-020  1.91971E-021  2.88829E-022
  3.74045E-018  1.96907E-017  9.09485E-017  3.68457E-016  1.30882E-015  4.07480E-015
  1.11150E-014  2.65557E-014  5.55648E-014  1.01843E-013  1.63654E-013  2.30982E-013
  2.87300E-013  3.16605E-013  3.11655E-013  2.77693E-013  2.29954E-013  1.87713E-013
  1.67457E-013  1.75654E-013  2.03615E-013  2.30090E-013  2.33389E-013  2.05142E-013
  1.54609E-013  1.01052E-013  6.22682E-014  4.84649E-014  6.34221E-014  1.09136E-013
  1.91458E-013  3.29557E-013  5.75126E-013  1.04327E-012  1.94323E-012  3.57412E-012
  6.23279E-012  1.00064E-011  1.45199E-011  1.88340E-011  2.16897E-011  2.20787E-011
  1.98041E-011  1.56154E-011  1.08017E-011  6.54284E-012  3.46436E-012  1.60113E-012
  6.45502E-013  2.27418E-013  7.06036E-014  1.97863E-014  5.28988E-015  1.47627E-015
  4.61472E-016  1.58008E-016  5.47056E-017  1.79819E-017  5.43390E-018  1.48629E-018
  3.64611E-019  7.96948E-020  1.54432E-020  2.64345E-021  3.98699E-022
  1.09651E-018  5.77455E-018  2.66847E-017  1.08173E-016  3.84536E-016  1.19832E-015
  3.27251E-015  7.82995E-015  1.64129E-014  3.01514E-014  4.85922E-014  6.88466E-014
  8.60761E-014  9.55228E-014  9.48627E-014  8.51823E-014  7.01262E-014  5.42692E-014
  4.17196E-014  3.49248E-014  3.36216E-014  3.48278E-014  3.46206E-014  3.07269E-014
  2.38956E-014  1.72226E-014  1.45654E-014  1.96465E-014  3.64254E-014  7.08196E-014
  1.35312E-013  2.60737E-013  5.20719E-013  1.06879E-012  2.17053E-012  4.18469E-012
  7.43268E-012  1.19414E-011  1.71703E-011  2.19576E-011  2.48751E-011  2.48972E-011
  2.19714E-011  1.70669E-011  1.16512E-011  6.98018E-012  3.66470E-012  1.68421E-012
  6.77359E-013  2.38899E-013  7.44996E-014  2.10179E-014  5.65241E-015  1.58146E-015
  4.96001E-016  1.71849E-016  6.07188E-017  2.04278E-017  6.30608E-018  1.75440E-018
  4.35660E-019  9.59879E-020  1.86899E-020  3.20745E-021  4.84321E-022
  2.82479E-019  1.48818E-018  6.88030E-018  2.79074E-017  9.92798E-017  3.09666E-016
  8.46630E-016  2.02850E-015  4.25939E-015  7.84135E-015  1.26707E-014  1.80131E-014
  2.26215E-014  2.52565E-014  2.52886E-014  2.29374E-014  1.90278E-014  1.45722E-014
  1.04882E-014  7.43850E-015  5.65825E-015  4.86516E-015  4.45736E-015  3.95072E-015
  3.34429E-015  3.21579E-015  4.67390E-015  9.44793E-015  2.04318E-014  4.35008E-014
  9.29860E-014  2.05594E-013  4.68398E-013  1.05994E-012  2.28236E-012  4.53042E-012
  8.13236E-012  1.30598E-011  1.86494E-011  2.35971E-011  2.63961E-011  2.60634E-011
  2.26883E-011  1.73936E-011  1.17314E-011  6.95416E-012  3.61969E-012  1.65325E-012
  6.62696E-013  2.33693E-013  7.30885E-014  2.07177E-014  5.59155E-015  1.56386E-015
  4.90141E-016  1.70908E-016  6.12212E-017  2.09306E-017  6.55498E-018  1.84389E-018
  4.61353E-019  1.02125E-019  1.99361E-020  3.42533E-021  5.17378E-022
  6.39496E-020  3.37031E-019  1.55892E-018  6.32688E-018  2.25239E-017  7.03174E-017
  1.92459E-016  4.61743E-016  9.71133E-016  1.79136E-015  2.90162E-015  4.13733E-015
  5.21546E-015  5.85204E-015  5.89969E-015  5.40131E-015  4.53120E-015  3.49725E-015
  2.48428E-015  1.63786E-015  1.04342E-015  7.00150E-016  5.34105E-016  4.67674E-016
  5.10192E-016  8.38275E-016  1.89013E-015  4.57305E-015  1.08797E-014  2.58616E-014
  6.34525E-014  1.60949E-013  4.07716E-013  9.86662E-013  2.20470E-012  4.45582E-012
  8.05236E-012  1.29307E-011  1.83870E-011  2.31047E-011  2.56233E-011  2.50572E-011
  2.15922E-011  1.63857E-011  1.09442E-011  6.42993E-012  3.32138E-012  1.50811E-012
  6.02286E-013  2.12128E-013  6.64141E-014  1.88654E-014  5.09297E-015  1.41834E-015
  4.42056E-016  1.54202E-016  5.56351E-017  1.92056E-017  6.06762E-018  1.71797E-018
  4.31674E-019  9.57851E-020  1.87190E-020  3.21706E-021  4.85809E-022
  1.27223E-020  6.70745E-020  3.10391E-019  1.26043E-018  4.49032E-018  1.40304E-017
  3.84418E-017  9.23472E-017  1.94524E-016  3.59486E-016  5.83577E-016  8.34294E-016
  1.05505E-015  1.18859E-015  1.20472E-015  1.11137E-015  9.42273E-016  7.36690E-016
  5.28270E-016  3.44183E-016  2.03898E-016  1.14428E-016  7.01521E-017  6.45402E-017
  1.13373E-016  2.90053E-016  7.91475E-016  2.10984E-015  5.58500E-015  1.52158E-014
  4.29920E-014  1.22092E-013  3.32982E-013  8.40915E-013  1.92265E-012  3.93059E-012
  7.13689E-012  1.14674E-011  1.62719E-011  2.03661E-011  2.24675E-011  2.18358E-011
  1.86894E-011  1.40832E-011  9.34038E-012  5.45110E-012  2.79897E-012  1.26466E-012
  5.03293E-013  1.76923E-013  5.53613E-014  1.57193E-014  4.23117E-015  1.16892E-015
  3.60629E-016  1.25166E-016  4.52320E-017  1.56864E-017  4.97850E-018  1.41432E-018
  3.56088E-019  7.90853E-020  1.54579E-020  2.65584E-021  4.00847E-022
  2.22417E-021  1.17304E-020  5.43069E-020  2.20650E-019  7.86603E-019  2.45986E-018
  6.74660E-018  1.62270E-017  3.42316E-017  6.33709E-017  1.03083E-016  1.47716E-016
  1.87310E-016  2.11700E-016  2.15461E-016  1.99924E-016  1.70988E-016  1.35382E-016
  9.86402E-017  6.51698E-017  3.84601E-017  2.04947E-017  1.17083E-017  1.34605E-017
  3.46176E-017  1.05894E-016  3.16796E-016  9.34735E-016  2.82752E-015  8.89259E-015
  2.83007E-014  8.70422E-014  2.48836E-013  6.45166E-013  1.49647E-012  3.08265E-012
  5.61730E-012  9.03507E-012  1.28115E-011  1.60039E-011  1.76044E-011  1.70481E-011
  1.45317E-011  1.09015E-011  7.19692E-012  4.18106E-012  2.13769E-012  9.62277E-013
  3.81812E-013  1.33930E-013  4.18397E-014  1.18530E-014  3.17339E-015  8.67197E-016
  2.63876E-016  9.07327E-017  3.27015E-017  1.13513E-017  3.60868E-018  1.02644E-018
  2.58573E-019  5.74268E-020  1.12202E-020  1.92658E-021  2.90580E-022
  3.41694E-022  1.80272E-021  8.34941E-021  3.39417E-020  1.21079E-019  3.78942E-019
  1.04033E-018  2.50516E-018  5.29216E-018  9.81315E-018  1.59929E-017  2.29664E-017
  2.91915E-017  3.30805E-017  3.37764E-017  3.14790E-017  2.71072E-017  2.16964E-017
  1.60652E-017  1.08427E-017  6.55645E-018  3.60145E-018  2.31138E-018  3.61634E-018
  1.10969E-017  3.68674E-017  1.21188E-016  4.06832E-016  1.42239E-015  5.06650E-015
  1.75630E-014  5.68518E-014  1.67300E-013  4.40884E-013  1.03214E-012  2.13731E-012
  3.90556E-012  6.28945E-012  8.91926E-012  1.11338E-011  1.22307E-011  1.18221E-011
  1.00541E-011  7.52287E-012  4.95254E-012  2.86889E-012  1.46265E-012  6.56665E-013
  2.59937E-013  9.09887E-014  2.83630E-014  8.00805E-015  2.12936E-015  5.74555E-016
  1.72002E-016  5.84066E-017  2.09302E-017  7.25359E-018  2.30545E-018  6.55690E-019
  1.65122E-019  3.66515E-020  7.15601E-021  1.22781E-021  1.85048E-022
  4.61286E-023  2.43445E-022  1.12799E-021  4.58779E-021  1.63761E-020  5.12918E-020
  1.40946E-019  3.39786E-019  7.18758E-019  1.33486E-018  2.17936E-018  3.13585E-018
  3.99441E-018  4.53710E-018  4.64486E-018  4.34415E-018  3.76142E-018  3.03827E-018
  2.28288E-018  1.57490E-018  9.84456E-019  5.80199E-019  4.67372E-019  9.79399E-019
  3.35544E-018  1.21852E-017  4.53316E-017  1.75921E-016  7.00156E-016  2.73238E-015
  1.00101E-014  3.34358E-014  1.00154E-013  2.66660E-013  6.28106E-013  1.30548E-012
  2.39082E-012  3.85483E-012  5.46944E-012  6.82724E-012  7.49641E-012  7.24001E-012
  6.15032E-012  4.59557E-012  3.02063E-012  1.74678E-012  8.88972E-013  3.98391E-013
  1.57419E-013  5.50003E-014  1.71046E-014  4.81075E-015  1.26960E-015  3.37950E-016
  9.93823E-017  3.32540E-017  1.18230E-017  4.08391E-018  1.29615E-018  3.68302E-019
  9.26719E-020  2.05526E-020  4.00938E-021  6.87360E-022  1.03518E-022
  5.47216E-024  2.88884E-023  1.33905E-022  5.44883E-022  1.94612E-021  6.09994E-021
  1.67771E-020  4.04890E-020  8.57571E-020  1.59504E-019  2.60858E-019  3.76057E-019
  4.80001E-019  5.46416E-019  5.60775E-019  5.26141E-019  4.57798E-019  3.72821E-019
  2.83899E-019  2.00029E-019  1.29750E-019  8.45520E-020  9.14654E-020  2.48903E-019
  9.55552E-019  3.91612E-018  1.68329E-017  7.47115E-017  3.27756E-016  1.35779E-015
  5.14594E-015  1.75199E-014  5.30620E-014  1.42222E-013  3.36397E-013  7.01065E-013
  1.28616E-012  2.07607E-012  2.94760E-012  3.68051E-012  4.04135E-012  3.90226E-012
  3.31345E-012  2.47426E-012  1.62499E-012  9.38803E-013  4.77261E-013  2.13629E-013
  8.43009E-014  2.94067E-014  9.12449E-015  2.55621E-015  6.69464E-016  1.75758E-016
  5.07308E-017  1.67017E-017  5.88255E-018  2.02301E-018  6.40670E-019  1.81797E-019
  4.56935E-020  1.01239E-020  1.97320E-021  3.38011E-022  5.08694E-023
  5.70422E-025  3.01222E-024  1.39675E-023  5.68620E-023  2.03205E-022  6.37372E-022
  1.75450E-021  4.23858E-021  8.98846E-021  1.67421E-020  2.74260E-020  3.96117E-020
  5.06651E-020  5.78067E-020  5.94817E-020  5.59983E-020  4.89726E-020  4.02090E-020
  3.10201E-020  2.23212E-020  1.51141E-020  1.13466E-020  1.73338E-020  5.97703E-020
  2.63200E-019  1.24743E-018  6.16002E-018  3.03273E-017  1.41919E-016  6.09934E-016
  2.35960E-015  8.12862E-015  2.47930E-014  6.67472E-014  1.58337E-013  3.30635E-013
  6.07421E-013  9.81439E-013  1.39441E-012  1.74192E-012  1.91321E-012  1.84753E-012
  1.56866E-012  1.17112E-012  7.68867E-013  4.43979E-013  2.25565E-013  1.00888E-013
  3.97728E-014  1.38554E-014  4.29014E-015  1.19732E-015  3.11249E-016  8.06082E-017
  2.28295E-017  7.38744E-018  2.57484E-018  8.80933E-019  2.78254E-019  7.88306E-020
  1.97896E-020  4.38018E-021  8.52975E-022  1.46005E-022  2.19589E-023
  5.22485E-026  2.75982E-025  1.28014E-024  5.21373E-024  1.86420E-023  5.85108E-023
  1.61194E-022  3.89799E-022  8.27595E-022  1.54366E-021  2.53289E-021  3.66523E-021
  4.69824E-021  5.37415E-021  5.54712E-021  5.24398E-021  4.61378E-021  3.82280E-021
  2.99023E-021  2.20147E-021  1.57634E-021  1.45233E-021  3.23380E-021  1.39263E-020
  7.17545E-020  3.92820E-019  2.16613E-018  1.14367E-017  5.56992E-017  2.44750E-016
  9.58808E-016  3.32760E-015  1.01963E-014  2.75330E-014  6.54484E-014  1.36870E-013
  2.51727E-013  4.07068E-013  5.78729E-013  7.23317E-013  7.94730E-013  7.67633E-013
  6.51847E-013  4.86658E-013  3.19472E-013  1.84438E-013  9.36722E-014  4.18756E-014
  1.64964E-014  5.74035E-015  1.77409E-015  4.93374E-016  1.27351E-016  3.25497E-017
  9.04531E-018  2.87492E-018  9.90785E-019  3.37055E-019  1.06156E-019  3.00227E-020
  7.52762E-021  1.66450E-021  3.23871E-022  5.53988E-023  8.32701E-024
  4.20513E-027  2.22173E-026  1.03087E-025  4.20016E-025  1.50254E-024  4.71887E-024
  1.30102E-023  3.14908E-023  6.69356E-023  1.25023E-022  2.05483E-022  2.97937E-022
  3.82832E-022  4.39228E-022  4.55148E-022  4.32603E-022  3.83545E-022  3.21285E-022
  2.55318E-022  1.93204E-022  1.50128E-022  1.85411E-022  6.05383E-022  3.22344E-021
  1.94026E-020  1.19521E-019  7.11005E-019  3.92097E-018  1.95610E-017  8.71185E-017
  3.43970E-016  1.19949E-015  3.68678E-015  9.97621E-015  2.37497E-014  4.97227E-014
  9.15277E-014  1.48114E-013  2.10694E-013  2.63458E-013  2.89580E-013  2.79789E-013
  2.37638E-013  1.77439E-013  1.16487E-013  6.72462E-014  3.41469E-014  1.52601E-014
  6.00826E-015  2.08878E-015  6.44475E-016  1.78647E-016  4.58087E-017  1.15614E-017
  3.15309E-018  9.83849E-019  3.35036E-019  1.13283E-019  3.55700E-020  1.00421E-020
  2.51481E-021  5.55558E-022  1.08016E-022  1.84648E-023  2.77401E-024
  2.97370E-028  1.57147E-027  7.29357E-027  2.97275E-026  1.06394E-025  3.34335E-025
  9.22450E-025  2.23479E-024  4.75550E-024  8.89472E-024  1.46442E-023  2.12791E-023
  2.74183E-023  3.15733E-023  3.28837E-023  3.14779E-023  2.81870E-023  2.39333E-023
  1.93840E-023  1.52117E-023  1.34656E-023  2.47011E-023  1.15454E-022  7.44656E-022
  5.09963E-021  3.41219E-020  2.12888E-019  1.20520E-018  6.10041E-018  2.73964E-017
  1.08711E-016  3.80295E-016  1.17134E-015  3.17427E-015  7.56506E-015  1.58518E-014
  2.91995E-014  4.72791E-014  6.72886E-014  8.41751E-014  9.25545E-014  8.94524E-014
  7.59944E-014  5.67534E-014  3.72617E-014  2.15112E-014  1.09222E-014  4.88005E-015
  1.92057E-015  6.67168E-016  2.05546E-016  5.68087E-017  1.44776E-017  3.61034E-018
  9.66649E-019  2.96003E-019  9.95449E-020  3.34426E-020  1.04674E-020  2.94993E-021
  7.37888E-022  1.62870E-022  3.16448E-023  5.40652E-024  8.11862E-025
  1.84762E-029  9.76567E-029  4.53363E-028  1.84845E-027  6.61838E-027  2.08091E-026
  5.74536E-026  1.39314E-025  2.96787E-025  5.55909E-025  9.16937E-025  1.33562E-024
  1.72664E-024  1.99745E-024  2.09400E-024  2.02318E-024  1.83486E-024  1.58426E-024
  1.31370E-024  1.08713E-024  1.19554E-024  3.54269E-024  2.24155E-023  1.68537E-022
  1.26496E-021  8.91952E-021  5.72703E-020  3.29363E-019  1.68207E-018  7.59385E-018
  3.02314E-017  1.05981E-016  3.26909E-016  8.86841E-016  2.11527E-015  4.43522E-015
  8.17430E-015  1.32419E-014  1.88540E-014  2.35942E-014  2.59513E-014  2.50886E-014
  2.13190E-014  1.59242E-014  1.04565E-014  6.03687E-015  3.06512E-015  1.36929E-015
  5.38709E-016  1.87013E-016  5.75412E-017  1.58607E-017  4.01913E-018  9.90948E-019
  2.60584E-019  7.82886E-020  2.59869E-020  8.67170E-021  2.70534E-021  7.61082E-022
  1.90165E-022  4.19409E-023  8.14393E-024  1.39071E-024  2.08751E-025
  1.00857E-030  5.33169E-030  2.47575E-029  1.00972E-028  3.61675E-028  1.13776E-027
  3.14352E-027  7.62936E-027  1.62724E-026  3.05272E-026  5.04581E-026  7.37089E-026
  9.56730E-026  1.11324E-025  1.17691E-025  1.15071E-025  1.06034E-025  9.34367E-026
  7.98472E-026  7.20027E-026  1.12846E-025  5.46918E-025  4.33198E-024  3.62581E-023
  2.88522E-022  2.09983E-021  1.37162E-020  7.96428E-020  4.09015E-019  1.85282E-018
  7.39215E-018  2.59521E-017  8.01342E-017  2.17556E-016  5.19226E-016  1.08924E-015
  2.00839E-015  3.25473E-015  4.63572E-015  5.80303E-015  6.38458E-015  6.17386E-015
  5.24737E-015  3.92020E-015  2.57449E-015  1.48645E-015  7.54717E-016  3.37121E-016
  1.32595E-016  4.60041E-017  1.41384E-017  3.88765E-018  9.79976E-019  2.39042E-019
  6.17662E-020  1.82031E-020  5.96097E-021  1.97515E-021  6.14120E-022  1.72467E-022
  4.30480E-023  9.48734E-024  1.84121E-024  3.14282E-025  4.71586E-026
  4.83681E-032  2.55730E-031  1.18772E-030  4.84548E-030  1.73634E-029  5.46523E-029
  1.51111E-028  3.67117E-028  7.84068E-028  1.47362E-027  2.44189E-027  3.57984E-027
  4.67049E-027  5.47526E-027  5.85109E-027  5.80666E-027  5.45494E-027  4.92528E-027
  4.38326E-027  4.60949E-027  1.20866E-026  8.77623E-026  8.04989E-025  7.20940E-024
  5.94272E-023  4.40741E-022  2.90904E-021  1.69924E-020  8.75788E-020  3.97617E-019
  1.58869E-018  5.58319E-018  1.72523E-017  4.68647E-017  1.11900E-016  2.34838E-016
  4.33153E-016  7.02172E-016  1.00039E-015  1.25262E-015  1.37848E-015  1.33327E-015
  1.13341E-015  8.46877E-016  5.56232E-016  3.21178E-016  1.63074E-016  7.28368E-017
  2.86412E-017  9.93224E-018  3.04933E-018  8.36625E-019  2.09869E-019  5.06773E-020
  1.28732E-020  3.72110E-021  1.20157E-021  3.95207E-022  1.22452E-022  3.43295E-023
  8.56010E-024  1.88531E-024  3.65704E-025  6.23997E-026  9.36042E-027
  2.03678E-033  1.07762E-032  5.00610E-032  2.04300E-031  7.32445E-031  2.30696E-030
  6.38457E-030  1.55306E-029  3.32268E-029  6.25977E-029  1.04076E-028  1.53301E-028
  2.01370E-028  2.38385E-028  2.58263E-028  2.61016E-028  2.50817E-028  2.33033E-028
  2.20351E-028  3.09007E-028  1.47194E-027  1.39131E-026  1.39270E-025  1.29864E-024
  1.09308E-023  8.19933E-023  5.44671E-022  3.19364E-021  1.64985E-020  7.50173E-020
  3.00036E-019  1.05518E-018  3.26227E-018  8.86548E-018  2.11757E-017  4.44538E-017
  8.20167E-017  1.32988E-016  1.89513E-016  2.37348E-016  2.61248E-016  2.52725E-016
  2.14874E-016  1.60575E-016  1.05478E-016  6.09087E-017  3.09260E-017  1.38121E-017
  5.43021E-018  1.88227E-018  5.77350E-019  1.58085E-019  3.94783E-020  9.44235E-021
  2.35929E-021  6.68837E-022  2.12862E-022  6.94734E-023  2.14485E-023  6.00263E-024
  1.49533E-024  3.29135E-025  6.38165E-026  1.08853E-026  1.63246E-027
  7.58376E-035  3.98678E-034  1.85422E-033  7.57089E-033  2.71618E-032  8.56350E-032
  2.37318E-031  5.78356E-031  1.24052E-030  2.34530E-030  3.91836E-030  5.81054E-030
  7.70499E-030  9.24010E-030  1.01854E-029  1.05194E-029  1.03684E-029  9.96423E-030
  1.04736E-029  2.40022E-029  1.90639E-028  2.08380E-027  2.19214E-026  2.09292E-025
  1.78376E-024  1.34736E-023  8.98668E-023  5.28224E-022  2.73306E-021  1.24396E-020
  4.97879E-020  1.75184E-019  5.41825E-019  1.47292E-018  3.51911E-018  7.38935E-018
  1.36362E-017  2.21153E-017  3.15212E-017  3.94843E-017  4.34674E-017  4.20557E-017
  3.57618E-017  2.67278E-017  1.75584E-017  1.01398E-017  5.14847E-018  2.29927E-018
  9.03796E-019  3.13162E-019  9.59760E-020  2.62311E-020  6.52343E-021  1.54631E-021
  3.80242E-022  1.05716E-022  3.31447E-023  1.07306E-023  3.30048E-024  9.22056E-025
  2.29482E-025  5.04823E-026  9.78426E-027  1.66845E-027  2.50159E-028
  2.46564E-036  1.30612E-035  6.08149E-035  2.46367E-034  8.86540E-034  2.79980E-033
  7.77693E-033  1.90119E-032  4.09502E-032  7.78576E-032  1.31069E-031  1.96366E-031
  2.63950E-031  3.22209E-031  3.63061E-031  3.84237E-031  3.88780E-031  3.89780E-031
  5.05662E-031  2.22461E-030  2.42944E-029  2.86034E-028  3.09445E-027  2.99576E-026
  2.57269E-025  1.95176E-024  1.30519E-023  7.68415E-023  3.97997E-022  1.81276E-021
  7.25890E-021  2.55506E-020  7.90478E-020  2.14938E-019  5.13638E-019  1.07873E-018
  1.99102E-018  3.22958E-018  4.60386E-018  5.76775E-018  6.35044E-018  6.14496E-018
  5.22591E-018  3.90613E-018  2.56626E-018  1.48206E-018  7.52522E-019  3.36054E-019
  1.32075E-019  4.57476E-020  1.40099E-020  3.82256E-021  9.46979E-022  2.22580E-022
  5.38952E-023  1.46955E-023  4.53681E-024  1.45640E-024  4.46211E-025  1.24435E-025
  3.09412E-026  6.80293E-027  1.31805E-027  2.24701E-028  3.36841E-029
  7.05153E-038  3.73809E-037  1.74229E-036  7.14130E-036  2.57467E-035  8.05921E-035
  2.25666E-034  5.54788E-034  1.20382E-033  2.31089E-033  3.93880E-033  5.99484E-033
  8.21697E-033  1.02657E-032  1.18666E-032  1.28991E-032  1.34237E-032  1.43567E-032
  2.79584E-032  2.26401E-031  2.89000E-030  3.53388E-029  3.88471E-028  3.79237E-027
  3.27219E-026  2.48936E-025  1.66754E-024  9.82801E-024  5.09397E-023  2.32129E-022
  9.29844E-022  3.27382E-021  1.01306E-020  2.75512E-020  6.58497E-020  1.38316E-019
  2.55327E-019  4.14213E-019  5.90546E-019  7.39928E-019  8.14769E-019  7.88485E-019
  6.70619E-019  5.01297E-019  3.29363E-019  1.90220E-019  9.65856E-020  4.31301E-020
  1.69486E-020  5.86871E-021  1.79601E-021  4.89277E-022  1.20777E-022  2.81626E-023
  6.71856E-024  1.79676E-024  5.45951E-025  1.73713E-025  5.30050E-026  1.47544E-026
  3.66542E-027  8.05493E-028  1.56012E-028  2.65908E-029  3.98547E-030
  1.79007E-039  9.43812E-039  4.40983E-038  1.81343E-037  6.56640E-037  2.09486E-036
  5.89251E-036  1.44082E-035  3.19380E-035  6.23205E-035  1.08375E-034  1.68938E-034
  2.37959E-034  3.06063E-034  3.63845E-034  4.05008E-034  4.31338E-034  5.19638E-034
  1.88996E-033  2.27763E-032  3.11828E-031  3.88983E-030  4.31624E-029  4.23534E-028
  3.66534E-027  2.79351E-026  1.87339E-025  1.10493E-024  5.72976E-024  2.61190E-023
  1.04652E-022  3.68532E-022  1.14058E-021  3.10235E-021  7.41582E-021  1.55787E-020
  2.87608E-020  4.66631E-020  6.65345E-020  8.33727E-020  9.18137E-020  8.88592E-020
  7.55817E-020  5.65019E-020  3.71248E-020  2.14416E-020  1.08872E-020  4.86142E-021
  1.91011E-021  6.61216E-022  2.02225E-022  5.50123E-023  1.35346E-023  3.13239E-024
  7.36650E-025  1.93241E-025  5.77657E-026  1.82100E-026  5.53267E-027  1.53714E-027
  3.81526E-028  8.38012E-029  1.62261E-029  2.76504E-030  4.14358E-031
  0.00000E+000  2.09615E-040  9.92435E-040  4.10936E-039  1.50123E-038  4.84357E-038
  1.38184E-037  3.49079E-037  7.82050E-037  1.55632E-036  2.75568E-036  4.52314E-036
  6.59364E-036  8.75844E-036  1.06950E-035  1.21152E-035  1.31874E-035  2.04110E-035
  1.46002E-034  2.12905E-033  3.00735E-032  3.79305E-031  4.23267E-030  4.16677E-029
  3.61297E-028  2.75688E-027  1.85023E-026  1.09180E-025  5.66361E-025  2.58237E-024
  1.03487E-023  3.64484E-023  1.12819E-022  3.06897E-022  7.33676E-022  1.54140E-021
  2.84594E-021  4.61778E-021  6.58479E-021  8.25186E-021  9.08796E-021  8.79610E-021
  7.48221E-021  5.59369E-021  3.67550E-021  2.12285E-021  1.07789E-021  4.81286E-022
  1.89081E-022  6.54360E-023  2.00011E-023  5.43382E-024  1.33274E-024  3.06274E-025
  7.10427E-026  1.82830E-026  5.37455E-027  1.67785E-027  5.07480E-028  1.40715E-028
  3.48943E-029  7.66080E-030  1.48292E-030  2.52644E-031  3.78567E-032
  0.00000E+000  0.00000E+000  0.00000E+000  7.75807E-041  3.13359E-040  1.03184E-039
  3.01684E-039  7.84481E-039  1.81708E-038  3.75405E-038  6.92431E-038  1.14079E-037
  1.67863E-037  2.20476E-037  2.58203E-037  2.70521E-037  2.78404E-037  8.08762E-037
  1.12193E-035  1.79583E-034  2.57314E-033  3.26600E-032  3.65743E-031  3.60793E-030
  3.13237E-029  2.39205E-028  1.60620E-027  9.48127E-027  4.91945E-026  2.24344E-025
  8.99168E-025  3.16723E-024  9.80448E-024  2.66729E-023  6.37699E-023  1.33986E-022
  2.47399E-022  4.01455E-022  5.72496E-022  7.17479E-022  7.90221E-022  7.64884E-022
  6.50663E-022  4.86454E-022  3.19649E-022  1.84622E-022  9.37422E-023  4.18547E-023
  1.64415E-023  5.68856E-024  1.73783E-024  4.71546E-025  1.15321E-025  2.63263E-026
  6.02648E-027  1.52182E-027  4.39754E-028  1.35891E-028  4.09066E-029  1.13193E-029
  2.80432E-030  6.15381E-031  1.19083E-031  2.02858E-032  3.04322E-033
  0.00000E+000  0.00000E+000  0.00000E+000  0.00000E+000  0.00000E+000  0.00000E+000
  0.00000E+000  1.71408E-040  4.14373E-040  8.94757E-040  1.72489E-039  2.96583E-039
  4.54235E-039  6.18715E-039  7.48276E-039  8.03875E-039  9.44716E-039  4.97807E-038
  8.25842E-037  1.34835E-035  1.94833E-034  2.48240E-033  2.78191E-032  2.74799E-031
  2.38782E-030  1.82445E-029  1.22549E-028  7.23568E-028  3.75493E-027  1.71259E-026
  6.86469E-026  2.41821E-025  7.48636E-025  2.03678E-024  4.86986E-024  1.02326E-023
  1.88951E-023  3.06626E-023  4.37288E-023  5.48057E-023  6.03650E-023  5.84320E-023
  4.97081E-023  3.71644E-023  2.44213E-023  1.41053E-023  7.16194E-024  3.19758E-024
  1.25595E-024  4.34444E-025  1.32654E-025  3.59537E-026  8.76915E-027  1.98941E-027
  4.49678E-028  1.11448E-028  3.16452E-029  9.67501E-030  2.89786E-030  8.00140E-031
  1.98042E-031  4.34351E-032  8.40367E-033  1.43318E-033  2.14648E-034
  0.00000E+000  0.00000E+000  0.00000E+000  0.00000E+000  0.00000E+000  0.00000E+000
  0.00000E+000  0.00000E+000  0.00000E+000  0.00000E+000  0.00000E+000  6.61576E-041
  1.07915E-040  1.54696E-040  1.94881E-040  2.15751E-040  2.94705E-040  2.78770E-039
  5.40783E-038  8.94458E-037  1.29834E-035  1.65851E-034  1.86408E-033  1.84053E-032
  1.60016E-031  1.22306E-030  8.21735E-030  4.85260E-029  2.51853E-028  1.14878E-027
  4.60507E-027  1.62232E-026  5.02269E-026  1.36657E-025  3.26757E-025  6.86613E-025
  1.26793E-024  2.05767E-024  2.93462E-024  3.67812E-024  4.05137E-024  3.92176E-024
  3.33635E-024  2.49449E-024  1.63919E-024  9.46777E-025  4.80718E-025  2.14616E-025
  8.42888E-026  2.91501E-026  8.89660E-027  2.40872E-027  5.86013E-028  1.32166E-028
  2.95145E-029  7.18123E-030  2.00295E-030  6.05571E-031  1.80423E-031  4.97041E-032
  1.22889E-032  2.69847E-033  5.21804E-034  8.88398E-035  1.33050E-035
  0.00000E+000  0.00000E+000  0.00000E+000  0.00000E+000  0.00000E+000  0.00000E+000
  0.00000E+000  0.00000E+000  0.00000E+000  0.00000E+000  0.00000E+000  0.00000E+000
  0.00000E+000  0.00000E+000  0.00000E+000  0.00000E+000  0.00000E+000  1.65192E-040
  3.12148E-039  5.18351E-038  7.62369E-037  9.74817E-036  1.09666E-034  1.08497E-033
  9.42567E-033  7.20614E-032  4.84235E-031  2.85987E-030  1.48442E-029  6.77134E-029
  2.71454E-028  9.56351E-028  2.96097E-027  8.05653E-027  1.92644E-026  4.04818E-026
  7.47581E-026  1.21326E-025  1.73039E-025  2.16886E-025  2.38902E-025  2.31265E-025
  1.96748E-025  1.47106E-025  9.66681E-026  5.58344E-026  2.83490E-026  1.26559E-026
  4.97003E-027  1.71847E-027  5.24250E-028  1.41798E-028  3.44167E-029  7.71931E-030
  1.70399E-030  4.07150E-031  1.11513E-031  3.33239E-032  9.87193E-033  2.71806E-033
  6.71203E-034  1.47044E-034  2.84283E-035  4.83962E-036  7.23669E-037
  0.00000E+000  0.00000E+000  0.00000E+000  0.00000E+000  0.00000E+000  0.00000E+000
  0.00000E+000  0.00000E+000  0.00000E+000  0.00000E+000  0.00000E+000  0.00000E+000
  0.00000E+000  0.00000E+000  0.00000E+000  0.00000E+000  0.00000E+000  0.00000E+000
  1.61624E-040  2.68392E-039  3.91676E-038  5.02316E-037  5.67268E-036  5.61433E-035
  4.88457E-034  3.73529E-033  2.50768E-032  1.48114E-031  7.68832E-031  3.50728E-030
  1.40608E-029  4.95388E-029  1.53383E-028  4.17353E-028  9.97987E-028  2.09720E-027
  3.87303E-027  6.28575E-027  8.96518E-027  1.12372E-026  1.23782E-026  1.19827E-026
  1.01945E-026  7.62236E-027  5.00895E-027  2.89311E-027  1.46891E-027  6.55740E-028
  2.57490E-028  8.90146E-029  2.71444E-029  7.33517E-030  1.77646E-030  3.96373E-031
  8.65354E-032  2.03120E-032  5.46142E-033  1.61516E-033  4.75622E-034  1.30355E-034
  3.21571E-035  7.04168E-036  1.36111E-036  2.31043E-037  3.46410E-038
  0.00000E+000  0.00000E+000  0.00000E+000  0.00000E+000  0.00000E+000  0.00000E+000
  0.00000E+000  0.00000E+000  0.00000E+000  0.00000E+000  0.00000E+000  0.00000E+000
  0.00000E+000  0.00000E+000  0.00000E+000  0.00000E+000  0.00000E+000  0.00000E+000
  0.00000E+000  1.22126E-040  1.78223E-039  2.28568E-038  2.57608E-037  2.55151E-036
  2.22090E-035  1.69939E-034  1.14225E-033  6.74743E-033  3.49927E-032  1.59636E-031
  6.40004E-031  2.25492E-030  6.98189E-030  1.89981E-029  4.54298E-029  9.54699E-029
  1.76314E-028  2.86155E-028  4.08143E-028  5.11587E-028  5.63541E-028  5.45548E-028
  4.64138E-028  3.47038E-028  2.28054E-028  1.31721E-028  6.68771E-029  2.98536E-029
  1.17216E-029  4.05147E-030  1.23500E-030  3.33442E-031  8.05882E-032  1.78935E-032
  3.86683E-033  8.93105E-034  2.35661E-034  6.86864E-035  2.01011E-035  5.49464E-036
  1.35398E-036  2.96353E-037  5.69683E-038  9.71933E-039  1.45725E-039
  0.00000E+000  0.00000E+000  0.00000E+000  0.00000E+000  0.00000E+000  0.00000E+000
  0.00000E+000  0.00000E+000  0.00000E+000  0.00000E+000  0.00000E+000  0.00000E+000
  0.00000E+000  0.00000E+000  0.00000E+000  0.00000E+000  0.00000E+000  0.00000E+000
  0.00000E+000  0.00000E+000  7.12683E-041  9.14003E-040  1.03013E-038  1.02030E-037
  8.88099E-037  6.79338E-036  4.56672E-035  2.69784E-034  1.40062E-033  6.39028E-033
  2.55985E-032  9.01931E-032  2.79273E-031  7.59932E-031  1.81725E-030  3.81897E-030
  7.05300E-030  1.14471E-029  1.63273E-029  2.04658E-029  2.25445E-029  2.18249E-029
  1.85682E-029  1.38836E-029  9.12361E-030  5.26965E-030  2.67546E-030  1.19426E-030
  4.68875E-031  1.62027E-031  4.93721E-032  1.33192E-032  3.21292E-033  7.11204E-034
  1.52090E-034  3.44873E-035  8.92982E-036  2.56865E-036  7.46785E-037  2.03562E-037
  5.01031E-038  1.08482E-038  2.10605E-039  3.59313E-040  5.38728E-041
  0.00000E+000  0.00000E+000  0.00000E+000  0.00000E+000  0.00000E+000  0.00000E+000
  0.00000E+000  0.00000E+000  0.00000E+000  0.00000E+000  0.00000E+000  0.00000E+000
  0.00000E+000  0.00000E+000  0.00000E+000  0.00000E+000  0.00000E+000  0.00000E+000
  0.00000E+000  0.00000E+000  0.00000E+000  0.00000E+000  3.62007E-040  3.58555E-039
  3.12095E-038  2.38732E-037  1.60483E-036  9.48072E-036  4.92206E-035  2.24567E-034
  9.00404E-034  3.17265E-033  9.82431E-033  2.67118E-032  6.38777E-032  1.34242E-031
  2.47926E-031  4.02393E-031  5.73950E-031  7.19437E-031  7.92519E-031  7.67232E-031
  6.52752E-031  4.88071E-031  3.20733E-031  1.85249E-031  9.40508E-032  4.19804E-032
  1.64803E-032  5.69437E-033  1.73698E-033  4.68220E-034  1.12734E-034  2.48066E-035
  5.25462E-036  1.17194E-036  2.97727E-037  8.44755E-038  2.43894E-038  6.62830E-039
  1.59541E-039  3.52444E-040  6.84226E-041  0.00000E+000  0.00000E+000
  0.00000E+000  0.00000E+000  0.00000E+000  0.00000E+000  0.00000E+000  0.00000E+000
  0.00000E+000  0.00000E+000  0.00000E+000  0.00000E+000  0.00000E+000  0.00000E+000
  0.00000E+000  0.00000E+000  0.00000E+000  0.00000E+000  0.00000E+000  0.00000E+000
  0.00000E+000  0.00000E+000  0.00000E+000  0.00000E+000  0.00000E+000  1.10732E-040
  9.63841E-040  7.37276E-039  4.95619E-038  2.92793E-037  1.52008E-036  6.93528E-036
  2.78071E-035  9.79809E-035  3.03404E-034  8.25645E-034  1.97451E-033  4.14972E-033
  7.66428E-033  1.24399E-032  1.77296E-032  2.22240E-032  2.44817E-032  2.37008E-032
  2.01645E-032  1.50773E-032  9.90795E-033  5.72854E-033  2.90838E-033  1.29815E-033
  5.09588E-034  1.76050E-034  5.36099E-035  1.44409E-035  3.47112E-036  7.60722E-037
  1.59687E-037  3.50458E-038  8.73425E-039  2.44324E-039  6.33497E-040  1.81207E-040
  0.00000E+000  0.00000E+000  0.00000E+000  0.00000E+000  0.00000E+000
  0.00000E+000  0.00000E+000  0.00000E+000  0.00000E+000  0.00000E+000  0.00000E+000
  0.00000E+000  0.00000E+000  0.00000E+000  0.00000E+000  0.00000E+000  0.00000E+000
  0.00000E+000  0.00000E+000  0.00000E+000  0.00000E+000  0.00000E+000  0.00000E+000
  0.00000E+000  0.00000E+000  0.00000E+000  0.00000E+000  0.00000E+000  0.00000E+000
  0.00000E+000  2.00098E-040  1.34512E-039  7.94643E-039  4.12551E-038  1.88225E-037
  7.54689E-037  2.65922E-036  8.23442E-036  2.24081E-035  5.35885E-035  1.12624E-034
  2.08010E-034  3.37621E-034  4.81582E-034  6.03675E-034  6.65013E-034  6.43843E-034
  5.47793E-034  4.09602E-034  2.69173E-034  1.55469E-034  7.89302E-035  3.52291E-035
  1.38282E-035  4.77662E-036  1.45412E-036  3.91438E-037  9.39407E-038  2.05096E-038
  4.26846E-039  9.22233E-040  2.25465E-040  0.00000E+000  0.00000E+000  0.00000E+000
  0.00000E+000  0.00000E+000  0.00000E+000  0.00000E+000  0.00000E+000
  2.00523E-040  2.46610E-039  2.66532E-038  2.53152E-037  2.11304E-036  1.54998E-035
  9.99170E-035  5.66038E-034  2.81001E-033  1.22910E-032  4.72420E-032  1.59574E-031
  4.73661E-031  1.23547E-030  2.83160E-030  5.70231E-030  1.00876E-029  1.56724E-029
  2.13736E-029  2.55650E-029  2.67788E-029  2.45037E-029  1.95092E-029  1.34410E-029
  7.98298E-030  4.15529E-030  2.11394E-030  1.40131E-030  1.35998E-030  1.45531E-030
  1.41030E-030  1.18139E-030  8.54087E-031  5.35840E-031  2.93094E-031  1.40252E-031
  5.88066E-032  2.16218E-032  6.97889E-033  1.96741E-033  4.83404E-034  1.04470E-034
  2.33808E-035  1.06124E-035  1.00401E-035  9.99466E-036  8.76353E-036  6.69824E-036
  4.48774E-036  2.63141E-036  1.35595E-036  6.14034E-037  2.44362E-037  8.54612E-038
  2.62662E-038  7.09447E-039  1.68397E-039  3.51273E-040  6.43942E-041  0.00000E+000
  0.00000E+000  0.00000E+000  0.00000E+000  0.00000E+000  0.00000E+000
  6.52922E-039  8.02984E-038  8.67853E-037  8.24287E-036  6.88025E-035  5.04689E-034
  3.24389E-033  1.83717E-032  9.14361E-032  3.99905E-031  1.53704E-030  5.19149E-030
  1.54089E-029  4.01899E-029  9.21084E-029  1.85475E-028  3.28105E-028  5.09763E-028
  6.95267E-028  8.31787E-028  8.71656E-028  7.98226E-028  6.36367E-028  4.39304E-028
  2.61452E-028  1.35796E-028  6.75343E-029  4.22496E-029  3.91883E-029  4.14618E-029
  4.02039E-029  3.37563E-029  2.44497E-029  1.53585E-029  8.40860E-030  4.02557E-030
  1.68837E-030  6.20998E-031  2.00257E-031  5.65234E-032  1.39297E-032  2.99996E-033
  6.34608E-034  2.40825E-034  2.09990E-034  2.07574E-034  1.82258E-034  1.39440E-034
  9.33140E-035  5.47731E-035  2.82401E-035  1.27869E-035  5.09262E-036  1.78105E-036
  5.47400E-037  1.47852E-037  3.50948E-038  7.32068E-039  1.34200E-039  2.16197E-040
  0.00000E+000  0.00000E+000  0.00000E+000  0.00000E+000  0.00000E+000
  1.86832E-037  2.29772E-036  2.48334E-035  2.35868E-034  1.96296E-033  1.43940E-032
  9.27592E-032  5.25309E-031  2.61426E-030  1.14332E-029  4.39405E-029  1.48403E-028
  4.40444E-028  1.14868E-027  2.63239E-027  5.30043E-027  9.37608E-027  1.45672E-026
  1.98695E-026  2.37754E-026  2.49246E-026  2.28414E-026  1.82325E-026  1.26107E-026
  7.52140E-027  3.90187E-027  1.90371E-027  1.12702E-027  9.95052E-028  1.03815E-027
  1.00671E-027  8.47223E-028  6.14850E-028  3.86744E-028  2.11922E-028  1.01514E-028
  4.25959E-029  1.56724E-029  5.05619E-030  1.42841E-030  3.52121E-031  7.57565E-032
  1.54045E-032  4.93962E-033  3.87818E-033  3.78936E-033  3.33171E-033  2.55239E-033
  1.70937E-033  1.00390E-033  5.17493E-034  2.34466E-034  9.33441E-035  3.26648E-035
  1.00486E-035  2.72163E-036  6.47586E-037  1.35582E-037  2.45784E-038  3.95959E-039
  5.60583E-040  6.97465E-041  0.00000E+000  0.00000E+000  0.00000E+000
  4.69825E-036  5.77806E-035  6.24362E-034  5.91123E-033  4.93254E-032  3.61693E-031
  2.33069E-030  1.31980E-029  6.56769E-029  2.87209E-028  1.10372E-027  3.72731E-027
  1.10612E-026  2.88450E-026  6.60971E-026  1.33079E-025  2.35392E-025  3.65708E-025
  4.98842E-025  5.96992E-025  6.26064E-025  5.74119E-025  4.58811E-025  3.17925E-025
  1.90039E-025  9.85467E-026  4.73223E-026  2.66003E-026  2.22735E-026  2.28473E-026
  2.21412E-026  1.86766E-026  1.35821E-026  8.55545E-027  4.69248E-027  2.24917E-027
  9.44182E-028  3.47525E-028  1.12172E-028  3.17149E-029  7.82950E-030  1.68454E-030
  3.32706E-031  9.17194E-032  6.33857E-032  6.08056E-032  5.35047E-032  4.10421E-032
  2.75036E-032  1.61572E-032  8.33416E-033  3.77718E-033  1.50464E-033  5.26847E-034
  1.61867E-034  4.37976E-035  1.04244E-035  2.18750E-036  4.03824E-037  6.57826E-038
  9.02264E-039  1.12258E-039  1.22742E-040  0.00000E+000  0.00000E+000
  1.03757E-034  1.27633E-033  1.37470E-032  1.30531E-031  1.08914E-030  7.98589E-030
  5.14564E-029  2.91358E-028  1.44974E-027  6.33914E-027  2.43582E-026  8.22497E-026
  2.44058E-025  6.36372E-025  1.45806E-024  2.93533E-024  5.19162E-024  8.06535E-024
  1.10016E-023  1.31677E-023  1.38130E-023  1.26746E-023  1.01401E-023  7.03875E-024
  4.21676E-024  2.18720E-024  1.03672E-024  5.55448E-025  4.39729E-025  4.41994E-025
  4.27704E-025  3.61598E-025  2.63533E-025  1.66257E-025  9.12818E-026  4.37826E-026
  1.83884E-026  6.77094E-027  2.18649E-027  6.18656E-028  1.52942E-028  3.29336E-029
  6.38428E-030  1.54625E-030  9.19099E-031  8.57860E-031  7.54897E-031  5.79870E-031
  3.88866E-031  2.28517E-031  1.17895E-031  5.34406E-032  2.12911E-032  7.45729E-033
  2.29664E-033  6.22129E-034  1.48297E-034  3.09854E-035  5.72805E-036  9.37556E-037
  1.35818E-037  1.75614E-038  2.04993E-039  1.66821E-040  0.00000E+000
  2.00727E-033  2.46847E-032  2.66733E-031  2.53261E-030  2.11311E-029  1.54927E-028
  9.98162E-028  5.65126E-027  2.81165E-026  1.22928E-025  4.72292E-025  1.59457E-024
  4.73088E-024  1.23339E-023  2.82558E-023  5.68764E-023  1.00584E-022  1.56248E-022
  2.13125E-022  2.55106E-022  2.67675E-022  2.45748E-022  1.96804E-022  1.36841E-022
  8.21603E-023  4.26493E-023  2.00054E-023  1.02591E-023  7.66008E-024  7.51740E-024
  7.25628E-024  6.14821E-024  4.49102E-024  2.83797E-024  1.55990E-024  7.48758E-025
  3.14643E-025  1.15907E-025  3.74461E-026  1.06027E-026  2.62455E-027  5.65896E-028
  1.08404E-028  2.36239E-029  1.18699E-029  1.06456E-029  9.35731E-030  7.19849E-030
  4.83128E-030  2.84018E-030  1.46560E-030  6.64464E-031  2.64784E-031  9.27674E-032
  2.85826E-032  7.74746E-033  1.84852E-033  3.88595E-034  7.20880E-035  1.17424E-035
  1.71118E-036  2.24328E-037  2.66901E-038  2.95451E-039  1.75103E-040
  3.42144E-032  4.20800E-031  4.54735E-030  4.31756E-029  3.60211E-028  2.64075E-027
  1.70121E-026  9.63054E-026  4.79083E-025  2.09430E-024  8.04518E-024  2.71582E-023
  8.05621E-023  2.10000E-022  4.81009E-022  9.68074E-022  1.71176E-021  2.65874E-021
  3.62633E-021  4.34078E-021  4.55554E-021  4.18435E-021  3.35410E-021  2.33584E-021
  1.40554E-021  7.30490E-022  3.39844E-022  1.67542E-022  1.17796E-022  1.12424E-022
  1.08117E-022  9.17968E-023  6.72138E-023  4.25493E-023  2.34159E-023  1.12491E-023
  4.72994E-024  1.74323E-024  5.63451E-025  1.59645E-025  3.95656E-026  8.54419E-027
  1.62518E-027  3.26134E-028  1.37099E-028  1.16289E-028  1.01905E-028  7.85143E-029
  5.27439E-029  3.10202E-029  1.60112E-029  7.26055E-030  2.89401E-030  1.01427E-030
  3.12663E-031  8.48139E-032  2.02599E-032  4.26687E-033  7.93926E-034  1.30983E-034
  1.90883E-035  2.53097E-036  3.09446E-037  3.55642E-038  3.96337E-039
  5.12357E-031  6.30245E-030  6.81079E-029  6.46662E-028  5.39480E-027  3.95466E-026
  2.54736E-025  1.44187E-024  7.17168E-024  3.13458E-023  1.20393E-022  4.06337E-022
  1.20513E-021  3.14077E-021  7.19257E-021  1.44729E-020  2.55864E-020  3.97350E-020
  5.41898E-020  6.48649E-020  6.80835E-020  6.25615E-020  5.01904E-020  3.50050E-020
  2.11087E-020  1.09875E-020  5.07964E-021  2.41815E-021  1.59976E-021  1.47865E-021
  1.41469E-021  1.20343E-021  8.83348E-022  5.60268E-022  3.08741E-022  1.48459E-022
  6.24648E-023  2.30336E-023  7.44872E-024  2.11185E-024  5.23978E-025  1.13340E-025
  2.14764E-026  4.05135E-027  1.42272E-027  1.11932E-027  9.75083E-028  7.52390E-028
  5.05964E-028  2.97722E-028  1.53714E-028  6.97216E-029  2.77988E-029  9.74672E-030
  3.00638E-030  8.16271E-031  1.95268E-031  4.12203E-032  7.69922E-033  1.27851E-033
  1.90325E-034  2.57589E-035  3.19436E-036  3.85001E-037  4.53329E-038
  6.73839E-030  8.29126E-029  8.96130E-028  8.50880E-027  7.09826E-026  5.20295E-025
  3.35103E-024  1.89649E-023  9.43128E-023  4.12142E-022  1.58263E-021  5.34039E-021
  1.58351E-020  4.12595E-020  9.44644E-020  1.90036E-019  3.35885E-019  5.21514E-019
  7.11117E-019  8.51140E-019  8.93440E-019  8.21248E-019  6.59346E-019  4.60491E-019
  2.78263E-019  1.45099E-019  6.67712E-020  3.08275E-020  1.91940E-020  1.71074E-020
  1.62554E-020  1.38509E-020  1.01933E-020  6.47851E-021  3.57529E-021  1.72097E-021
  7.24652E-022  2.67371E-022  8.65100E-023  2.45431E-023  6.09587E-024  1.32078E-024
  2.49875E-025  4.50761E-026  1.33233E-026  9.50681E-027  8.19844E-027  6.33452E-027
  4.26480E-027  2.51097E-027  1.29685E-027  5.88391E-028  2.34680E-028  8.23231E-029
  2.54112E-029  6.90729E-030  1.65534E-030  3.50463E-031  6.57835E-032  1.10161E-032
  1.66364E-033  2.30588E-034  3.00776E-035  3.74598E-036  4.68441E-037
  7.78208E-029  9.58001E-028  1.03569E-026  9.83495E-026  8.20460E-025  6.01345E-024
  3.87256E-023  2.19128E-022  1.08952E-021  4.76012E-021  1.82747E-020  6.16498E-020
  1.82753E-019  4.76044E-019  1.08960E-018  2.19135E-018  3.87209E-018  6.01045E-018
  8.19383E-018  9.80587E-018  1.02932E-017  9.46385E-018  7.60310E-018  5.31678E-018
  3.21922E-018  1.68195E-018  7.71501E-019  3.46897E-019  2.03505E-019  1.74148E-019
  1.64014E-019  1.39942E-019  1.03265E-019  6.57776E-020  3.63593E-020  1.75219E-020
  7.38428E-021  2.72636E-021  8.82654E-022  2.50576E-022  6.22989E-023  1.35202E-023
  2.55755E-024  4.47203E-025  1.12977E-025  7.13912E-026  6.05809E-026  4.68544E-026
  3.15864E-026  1.86095E-026  9.61498E-027  4.36386E-027  1.74124E-027  6.11167E-028
  1.88822E-028  5.13977E-029  1.23453E-029  2.62354E-030  4.95592E-031  8.39005E-032
  1.29063E-032  1.84283E-033  2.51038E-034  3.34540E-035  4.35640E-036
  7.88964E-028  9.71962E-027  1.05124E-025  9.98476E-025  8.33010E-024  6.10517E-023
  3.93116E-022  2.22405E-021  1.10558E-020  4.82907E-020  1.85343E-019  6.25073E-019
  1.85237E-018  4.82357E-018  1.10368E-017  2.21890E-017  3.91942E-017  6.08193E-017
  8.28888E-017  9.91748E-017  1.04096E-016  9.57229E-017  7.69441E-017  5.38682E-017
  3.26785E-017  1.71092E-017  7.83190E-018  3.44315E-018  1.90702E-018  1.56019E-018
  1.45308E-018  1.24098E-018  9.18296E-019  5.86338E-019  3.24682E-019  1.56671E-019
  6.60900E-020  2.44196E-020  7.91099E-021  2.24739E-021  5.59292E-022  1.21571E-022
  2.30153E-023  3.94091E-024  8.68952E-025  4.75259E-025  3.93525E-025  3.04471E-025
  2.05548E-025  1.21194E-025  6.26457E-026  2.84436E-026  1.13549E-026  3.98837E-027
  1.23357E-027  3.36368E-028  8.10249E-029  1.73019E-029  3.29538E-030  5.65795E-031
  8.90963E-032  1.31909E-032  1.88800E-033  2.66211E-034  3.69037E-035
  7.01880E-027  8.65644E-026  9.36894E-025  8.90214E-024  7.42809E-023  5.44413E-022
  3.50516E-021  1.98269E-020  9.85363E-020  4.30278E-019  1.65092E-018  5.56585E-018
  1.64881E-017  4.29183E-017  9.81616E-017  1.97268E-016  3.48306E-016  5.40263E-016
  7.36033E-016  8.80381E-016  9.23900E-016  8.49632E-016  6.83247E-016  4.78827E-016
  2.90996E-016  1.52683E-016  6.98192E-017  3.01209E-017  1.57948E-017  1.23051E-017
  1.13031E-017  9.65736E-018  7.16685E-018  4.58795E-018  2.54556E-018  1.23011E-018
  5.19482E-019  1.92110E-019  6.22816E-020  1.77061E-020  4.41060E-021  9.60172E-022
  1.82025E-022  3.07510E-023  6.05953E-024  2.81421E-024  2.24812E-024  1.73819E-024
  1.17525E-024  6.93558E-025  3.58690E-025  1.62935E-025  6.50832E-026  2.28800E-026
  7.08622E-027  1.93651E-027  4.68178E-028  1.00597E-028  1.93655E-029  3.38558E-030
  5.48946E-031  8.48352E-032  1.28164E-032  1.91112E-033  2.77754E-034
  5.47632E-026  6.76482E-025  7.32936E-024  6.96858E-023  5.81656E-022  4.26344E-021
  2.74482E-020  1.55234E-019  7.71293E-019  3.36695E-018  1.29139E-017  4.35202E-017
  1.28867E-016  3.35287E-016  7.66492E-016  1.53960E-015  2.71702E-015  4.21231E-015
  5.73598E-015  6.85810E-015  7.19504E-015  6.61621E-015  5.32215E-015  3.73313E-015
  2.27253E-015  1.19500E-015  5.46325E-016  2.32054E-016  1.15608E-016  8.54597E-017
  7.71941E-017  6.59408E-017  4.90804E-017  3.15077E-017  1.75196E-017  8.48006E-018
  3.58565E-018  1.32732E-018  4.30673E-019  1.22533E-019  3.05523E-020  6.66087E-021
  1.26487E-021  2.11953E-022  3.82166E-023  1.48831E-023  1.13018E-023  8.71784E-024
  5.90389E-024  3.48764E-024  1.80482E-024  8.20292E-025  3.27892E-025  1.15393E-025
  3.57992E-026  9.81041E-027  2.38297E-027  5.16161E-028  1.00743E-028  1.80220E-029
  3.02841E-030  4.91541E-031  7.85684E-032  1.23518E-032  1.87009E-033
  3.74547E-025  4.63640E-024  5.03096E-023  4.78800E-022  3.99870E-021  2.93169E-020
  1.88747E-019  1.06731E-018  5.30166E-018  2.31356E-017  8.87000E-017  2.98784E-016
  8.84281E-016  2.29948E-015  5.25379E-015  1.05466E-014  1.86009E-014  2.88201E-014
  3.92217E-014  4.68696E-014  4.91519E-014  4.51885E-014  3.63559E-014  2.55201E-014
  1.55593E-014  8.19980E-015  3.75046E-015  1.57312E-015  7.47566E-016  5.22790E-016
  4.62837E-016  3.94972E-016  2.94871E-016  1.89871E-016  1.05831E-016  5.13202E-017
  2.17308E-017  8.05336E-018  2.61552E-018  7.44805E-019  1.85891E-019  4.05846E-020
  7.72122E-021  1.28812E-021  2.17137E-022  7.06165E-023  5.00440E-023  3.84148E-023
  2.60572E-023  1.54108E-023  7.98069E-024  3.62961E-024  1.45210E-024  5.11701E-025
  1.59087E-025  4.37513E-026  1.06919E-026  2.34018E-027  4.64922E-028  8.55977E-029
  1.50073E-029  2.57048E-030  4.34592E-031  7.16655E-032  1.12280E-032
  2.24505E-024  2.78541E-023  3.02849E-022  2.88636E-021  2.41268E-020  1.76970E-019
  1.13953E-018  6.44320E-018  3.19974E-017  1.39580E-016  5.34893E-016  1.80082E-015
  5.32656E-015  1.38423E-014  3.16049E-014  6.33994E-014  1.11734E-013  1.72990E-013
  2.35253E-013  2.80933E-013  2.94446E-013  2.70607E-013  2.17716E-013  1.52916E-013
  9.33628E-014  4.93102E-014  2.25767E-014  9.37619E-015  4.26862E-015  2.81768E-015
  2.43617E-015  2.07493E-015  1.55383E-015  1.00383E-015  5.61015E-016  2.72615E-016
  1.15623E-016  4.29048E-017  1.39493E-017  3.97610E-018  9.93386E-019  2.17183E-019
  4.13994E-020  6.89344E-021  1.10634E-021  3.01965E-022  1.95432E-022  1.48731E-022
  1.01040E-022  5.98354E-023  3.10129E-023  1.41158E-023  5.65328E-024  1.99541E-024
  6.22046E-025  1.71855E-025  4.23284E-026  9.39051E-027  1.90820E-027  3.63928E-028
  6.69883E-029  1.21397E-029  2.16474E-030  3.72085E-031  5.99421E-032
  1.18069E-023  1.46656E-022  1.59799E-021  1.52587E-020  1.27714E-019  9.37505E-019
  6.03876E-018  3.41455E-017  1.69533E-016  7.39261E-016  2.83151E-015  9.52699E-015
  2.81600E-014  7.31247E-014  1.66824E-013  3.34360E-013  5.88742E-013  9.10681E-013
  1.23734E-012  1.47634E-012  1.54621E-012  1.42028E-012  1.14251E-012  8.02806E-013
  4.90786E-013  2.59775E-013  1.19116E-013  4.90952E-014  2.15097E-014  1.33827E-014
  1.12564E-014  9.55800E-015  7.17991E-015  4.65506E-015  2.60933E-015  1.27092E-015
  5.40021E-016  2.00686E-016  6.53274E-017  1.86409E-017  4.66231E-018  1.02073E-018
  1.94953E-019  3.24547E-020  5.03198E-021  1.16809E-021  6.74309E-022  5.06034E-022
  3.44209E-022  2.04142E-022  1.05913E-022  4.82536E-023  1.93505E-023  6.84415E-024
  2.14094E-024  5.94982E-025  1.48046E-025  3.34195E-026  6.98610E-027  1.38954E-027
  2.69862E-028  5.17403E-029  9.68284E-030  1.72323E-030  2.83840E-031
  5.47604E-023  6.77503E-022  7.38966E-021  7.07037E-020  5.92814E-019  4.35675E-018
  2.80807E-017  1.58809E-016  7.88383E-016  3.43649E-015  1.31551E-014  4.42309E-014
  1.30633E-013  3.38916E-013  7.72436E-013  1.54657E-012  2.72027E-012  4.20314E-012
  5.70451E-012  6.79928E-012  7.11449E-012  6.53052E-012  5.25166E-012  3.69131E-012
  2.25933E-012  1.19847E-012  5.50595E-013  2.25678E-013  9.55825E-014  5.60201E-014
  4.56551E-014  3.85979E-014  2.90857E-014  1.89310E-014  1.06465E-014  5.19916E-015
  2.21374E-015  8.24064E-016  2.68623E-016  7.67431E-017  1.92168E-017  4.21307E-018
  8.06246E-019  1.34337E-019  2.03475E-020  4.09676E-021  2.06062E-021  1.51334E-021
  1.03018E-021  6.11991E-022  3.17890E-022  1.44999E-022  5.82414E-023  2.06536E-023
  6.48939E-024  1.81728E-024  4.58191E-025  1.05750E-025  2.28891E-026  4.77823E-027
  9.81875E-028  1.98636E-028  3.87698E-029  7.09826E-030  1.18972E-030
  2.27530E-022  2.76045E-021  2.99841E-020  2.87121E-019  2.41178E-018  1.77524E-017
  1.14532E-016  6.48012E-016  3.21692E-015  1.40174E-014  5.36270E-014  1.80166E-013
  5.31603E-013  1.37773E-012  3.13640E-012  6.27190E-012  1.10174E-011  1.70006E-011
  2.30429E-011  2.74308E-011  2.86705E-011  2.62946E-011  2.11362E-011  1.48596E-011
  9.10560E-012  4.84089E-012  2.22914E-012  9.10223E-013  3.74286E-013  2.06687E-013
  1.62536E-013  1.36617E-013  1.03277E-013  6.75051E-014  3.81024E-014  1.86614E-014
  7.96434E-015  2.97032E-015  9.69758E-016  2.77424E-016  6.95561E-017  1.52711E-017
  2.92809E-018  4.88649E-019  7.29036E-020  1.30295E-020  5.59463E-021  3.97947E-021
  2.70875E-021  1.61213E-021  8.38574E-022  3.83048E-022  1.54173E-022  5.48559E-023
  1.73347E-023  4.90286E-024  1.25738E-024  2.98410E-025  6.73334E-026  1.48286E-026
  3.22467E-027  6.85018E-028  1.38513E-028  2.59402E-029  4.40694E-030
  8.80436E-022  1.00772E-020  1.07312E-019  1.02310E-018  8.59889E-018  6.33948E-017
  4.09540E-016  2.31885E-015  1.15135E-014  5.01549E-014  1.91761E-013  6.43667E-013
  1.89715E-012  4.91060E-012  1.11635E-011  2.22909E-011  3.90965E-011  6.02344E-011
  8.15169E-011  9.68984E-011  1.01149E-010  9.26780E-011  7.44615E-011  5.23627E-011
  3.21269E-011  1.71212E-011  7.90572E-012  3.22077E-012  1.29085E-012  6.72135E-013
  5.07880E-013  4.23756E-013  3.21397E-013  2.11052E-013  1.19605E-013  5.87680E-014
  2.51456E-014  9.39768E-015  3.07350E-015  8.80557E-016  2.21077E-016  4.86092E-017
  9.33831E-018  1.56153E-018  2.30841E-019  3.75055E-020  1.35467E-020  9.20607E-021
  6.25730E-021  3.73164E-021  1.94433E-021  8.89723E-022  3.59033E-022  1.28298E-022
  4.08452E-023  1.17023E-023  3.06724E-024  7.53390E-025  1.78372E-025  4.15671E-026
  9.54224E-027  2.11538E-027  4.40260E-028  8.39280E-029  1.44078E-029
  3.41113E-021  3.42638E-020  3.44151E-019  3.21582E-018  2.69018E-017  1.98387E-016
  1.28326E-015  7.27319E-015  3.61277E-014  1.57355E-013  6.01255E-013  2.01621E-012
  5.93513E-012  1.53401E-011  3.48169E-011  6.94010E-011  1.21506E-010  1.86863E-010
  2.52447E-010  2.99604E-010  3.12332E-010  2.85910E-010  2.29638E-010  1.61569E-010
  9.92897E-011  5.30640E-011  2.45832E-011  1.00047E-011  3.92084E-012  1.92659E-012
  1.39282E-012  1.15178E-012  8.76643E-013  5.78620E-013  3.29353E-013  1.62393E-013
  6.96776E-014  2.60994E-014  8.55174E-015  2.45401E-015  6.17020E-016  1.35874E-016
  2.61528E-017  4.38306E-018  6.44699E-019  9.73601E-020  2.93789E-020  1.87492E-020
  1.26989E-020  7.59001E-021  3.96274E-021  1.81739E-021  7.35812E-022  2.64405E-022
  8.49953E-023  2.47609E-023  6.67068E-024  1.70748E-024  4.26439E-025  1.05201E-025
  2.53737E-026  5.83069E-027  1.24180E-027  2.40013E-028  4.15338E-029
  1.42959E-020  1.16639E-019  1.02809E-018  9.05866E-018  7.42456E-017  5.44751E-016
  3.52329E-015  1.99868E-014  9.93386E-014  4.32673E-013  1.65230E-012  5.53491E-012
  1.62703E-011  4.19822E-011  9.51083E-011  1.89207E-010  3.30592E-010  5.07412E-010
  6.84248E-010  8.10792E-010  8.44252E-010  7.72384E-010  6.20492E-010  4.37093E-010
  2.69259E-010  1.44428E-010  6.71817E-011  2.73397E-011  1.04996E-011  4.86918E-012
  3.35215E-012  2.74345E-012  2.09654E-012  1.39172E-012  7.95941E-013  3.93897E-013
  1.69496E-013  6.36366E-014  2.08919E-014  6.00525E-015  1.51224E-015  3.33532E-016
  6.43209E-017  1.08056E-017  1.58593E-018  2.26896E-019  5.73049E-020  3.36434E-020
  2.26394E-020  1.35648E-020  7.10000E-021  3.26544E-021  1.32775E-021  4.80581E-022
  1.56444E-022  4.65604E-023  1.29770E-023  3.48458E-024  9.21028E-025  2.39977E-025
  6.04396E-026  1.43024E-026  3.10165E-027  6.05880E-028  1.05493E-028
  6.52240E-020  4.29349E-019  3.07452E-018  2.37713E-017  1.83656E-016  1.31963E-015
  8.48754E-015  4.81179E-014  2.39246E-013  1.04213E-012  3.97770E-012  1.33103E-011
  3.90669E-011  1.00618E-010  2.27475E-010  4.51563E-010  7.87321E-010  1.20605E-009
  1.62365E-009  1.92164E-009  1.99989E-009  1.83028E-009  1.47244E-009  1.04000E-009
  6.43230E-010  3.46800E-010  1.62152E-010  6.60282E-011  2.48668E-011  1.08634E-011
  7.08001E-012  5.72830E-012  4.40009E-012  2.93984E-012  1.68980E-012  8.39329E-013
  3.62176E-013  1.36282E-013  4.48258E-014  1.29064E-014  3.25515E-015  7.19087E-016
  1.38941E-016  2.33995E-017  3.43341E-018  4.72524E-019  1.00857E-019  5.32262E-020
  3.54439E-020  2.12991E-020  1.11845E-020  5.16295E-021  2.11099E-021  7.71339E-022
  2.55227E-022  7.80429E-023  2.26603E-023  6.41845E-024  1.79662E-024  4.92134E-025
  1.28551E-025  3.11415E-026  6.84872E-027  1.34877E-027  2.35951E-028
  3.01371E-019  1.71989E-018  9.93793E-018  6.24379E-017  4.23249E-016  2.86547E-015
  1.80381E-014  1.01630E-013  5.04682E-013  2.19783E-012  8.38465E-012  2.80273E-011
  8.21338E-011  2.11130E-010  4.76310E-010  9.43514E-010  1.64185E-009  2.51109E-009
  3.37730E-009  3.99665E-009  4.16351E-009  3.81929E-009  3.08440E-009  2.19034E-009
  1.36392E-009  7.40959E-010  3.48801E-010  1.42160E-010  5.24367E-011  2.14612E-011
  1.31247E-011  1.04914E-011  8.11747E-012  5.46483E-012  3.15734E-012  1.57352E-012
  6.80572E-013  2.56559E-013  8.45220E-014  2.43722E-014  6.15605E-015  1.36208E-015
  2.63695E-016  4.45247E-017  6.53986E-018  8.75811E-019  1.60375E-019  7.42394E-020
  4.86891E-020  2.93773E-020  1.54959E-020  7.18853E-021  2.96077E-021  1.09527E-021
  3.70094E-022  1.17031E-022  3.56404E-023  1.06861E-023  3.16089E-024  9.04632E-025
  2.43446E-025  6.00659E-026  1.33524E-026  2.64589E-027  4.64538E-028
  1.30708E-018  6.97714E-018  3.49445E-017  1.77182E-016  9.76197E-016  5.79761E-015
  3.43674E-014  1.89377E-013  9.33915E-013  4.05915E-012  1.54719E-011  5.16636E-011
  1.51177E-010  3.87919E-010  8.73511E-010  1.72741E-009  3.00230E-009  4.58994E-009
  6.17783E-009  7.32710E-009  7.66385E-009  7.07292E-009  5.75850E-009  4.13014E-009
  2.60064E-009  1.42868E-009  6.78527E-010  2.76754E-010  9.96487E-011  3.77987E-011
  2.13695E-011  1.68731E-011  1.32016E-011  8.97005E-012  5.20859E-012  2.60218E-012
  1.12694E-012  4.25220E-013  1.40213E-013  4.04734E-014  1.02359E-014  2.26835E-015
  4.40060E-016  7.45163E-017  1.09679E-017  1.44106E-018  2.30196E-019  9.11435E-020
  5.85999E-020  3.56052E-020  1.89103E-020  8.83275E-021  3.67326E-021  1.38073E-021
  4.79094E-022  1.57757E-022  5.06716E-023  1.60933E-023  5.00652E-024  1.48653E-024
  4.09582E-025  1.02484E-025  2.29662E-026  4.57207E-027  8.04872E-028
  5.09816E-018  2.65734E-017  1.24441E-016  5.46769E-016  2.43150E-015  1.17393E-014
  6.10269E-014  3.16445E-013  1.52501E-012  6.57741E-012  2.50060E-011  8.33916E-011
  2.43730E-010  6.24645E-010  1.40514E-009  2.77757E-009  4.83058E-009  7.40108E-009
  1.00034E-008  1.19436E-008  1.26107E-008  1.17815E-008  9.73414E-009  7.09720E-009
  4.54494E-009  2.53565E-009  1.21765E-009  4.96777E-010  1.73828E-010  6.01396E-011
  3.06264E-011  2.38698E-011  1.90129E-011  1.30720E-011  7.62503E-012  3.81225E-012
  1.64991E-012  6.22060E-013  2.05045E-013  5.92015E-014  1.49858E-014  3.32639E-015
  6.46986E-016  1.09973E-016  1.62501E-017  2.10930E-018  2.98807E-019  9.84392E-020
  6.18446E-020  3.80977E-020  2.04624E-020  9.65026E-021  4.06374E-021  1.55863E-021
  5.58654E-022  1.92733E-022  6.54752E-023  2.19607E-023  7.13372E-024  2.18083E-024
  6.11622E-025  1.54602E-025  3.48445E-026  6.95910E-027  1.22733E-027
  1.75673E-017  9.10400E-017  4.16154E-016  1.70893E-015  6.58399E-015  2.56625E-014
  1.08474E-013  4.93098E-013  2.23458E-012  9.41188E-012  3.54923E-011  1.18053E-010
  3.44759E-010  8.83588E-010  1.98948E-009  3.94174E-009  6.88509E-009  1.06234E-008
  1.45076E-008  1.75649E-008  1.88756E-008  1.80052E-008  1.52223E-008  1.13643E-008
  7.44245E-009  4.23152E-009  2.05742E-009  8.39154E-010  2.84538E-010  8.83334E-011
  3.88558E-011  2.97756E-011  2.44073E-011  1.70475E-011  9.98089E-012  4.97992E-012
  2.14708E-012  8.06640E-013  2.65246E-013  7.65082E-014  1.93776E-014  4.31109E-015
  8.42277E-016  1.44251E-016  2.15470E-017  2.80684E-018  3.65338E-019  9.78250E-020
  5.91940E-020  3.71580E-020  2.02450E-020  9.65333E-021  4.12364E-021  1.61932E-021
  6.02129E-022  2.18101E-022  7.80781E-023  2.73973E-023  9.18939E-024  2.86505E-024
  8.12389E-025  2.06544E-025  4.66888E-026  9.33828E-027  1.64809E-027
  5.31578E-017  2.75605E-016  1.25225E-015  5.01764E-015  1.80592E-014  6.09712E-014
  2.08139E-013  7.69629E-013  3.05731E-012  1.21063E-011  4.45881E-011  1.47224E-010
  4.29579E-010  1.10340E-009  2.49581E-009  4.98147E-009  8.79616E-009  1.37774E-008
  1.91862E-008  2.37925E-008  2.62828E-008  2.58293E-008  2.25064E-008  1.72886E-008
  1.16080E-008  6.73010E-009  3.31176E-009  1.35030E-009  4.44615E-010  1.23163E-010
  4.42106E-011  3.28621E-011  2.81658E-011  2.01020E-011  1.18011E-011  5.85381E-012
  2.50316E-012  9.33431E-013  3.05353E-013  8.78806E-014  2.22850E-014  4.98587E-015
  9.86042E-016  1.72843E-016  2.69555E-017  3.79742E-018  5.48643E-019  1.36856E-019
  7.00444E-020  4.06329E-020  2.13294E-020  1.00196E-020  4.30017E-021  1.72692E-021
  6.64543E-022  2.49573E-022  9.18827E-023  3.27472E-023  1.10419E-023  3.44068E-024
  9.72807E-025  2.46516E-025  5.55615E-026  1.10868E-026  1.95317E-027
  1.41051E-016  7.32798E-016  3.33048E-015  1.32609E-014  4.65512E-014  1.46759E-013
  4.33951E-013  1.29689E-012  4.19548E-012  1.45795E-011  5.05608E-011  1.63469E-010
  4.75424E-010  1.22744E-009  2.80572E-009  5.68697E-009  1.02505E-008  1.64754E-008
  2.36555E-008  3.03507E-008  3.47434E-008  3.53602E-008  3.18223E-008  2.51377E-008
  1.72634E-008  1.01762E-008  5.05682E-009  2.06247E-009  6.64632E-010  1.66773E-010
  4.62889E-011  3.22344E-011  2.94950E-011  2.16796E-011  1.27545E-011  6.26439E-012
  2.64342E-012  9.74143E-013  3.16241E-013  9.08704E-014  2.32026E-014  5.29637E-015
  1.09359E-015  2.08920E-016  3.85624E-017  7.51976E-018  1.81948E-018  6.07038E-019
  2.46615E-019  1.03284E-019  4.22253E-020  1.70935E-020  6.96440E-021  2.82018E-021
  1.10358E-021  4.09007E-022  1.42722E-022  4.69438E-023  1.45416E-023  4.21163E-024
  1.12661E-024  2.74647E-025  6.03223E-026  1.18354E-026  2.06236E-027
  3.28224E-016  1.70878E-015  7.78131E-015  3.09854E-014  1.08054E-013  3.32113E-013
  9.16647E-013  2.37342E-012  6.21591E-012  1.76489E-011  5.39666E-011  1.65311E-010
  4.74616E-010  1.23430E-009  2.87340E-009  5.97692E-009  1.11235E-008  1.85457E-008
  2.76944E-008  3.69626E-008  4.39172E-008  4.62010E-008  4.27510E-008  3.45261E-008
  2.41084E-008  1.43768E-008  7.19403E-009  2.93838E-009  9.36372E-010  2.19846E-010
  4.64331E-011  2.82774E-011  2.82622E-011  2.15955E-011  1.27440E-011  6.18209E-012
  2.56537E-012  9.32207E-013  3.00867E-013  8.71838E-014  2.29939E-014  5.65169E-015
  1.34818E-015  3.31228E-016  9.01216E-017  2.89700E-017  1.09922E-017  4.48532E-018
  1.76805E-018  6.39003E-019  2.15314E-019  7.31629E-020  2.71292E-020  1.07728E-020
  4.18390E-021  1.48342E-021  4.68093E-022  1.31632E-022  3.34572E-023  7.83208E-024
  1.71652E-024  3.54880E-025  6.89416E-026  1.24316E-026  2.05020E-027
  6.70135E-016  3.49478E-015  1.59467E-014  6.36173E-014  2.21825E-013  6.77078E-013
  1.82106E-012  4.39946E-012  9.98746E-012  2.30367E-011  5.80419E-011  1.58790E-010
  4.38587E-010  1.14504E-009  2.73302E-009  5.89129E-009  1.14226E-008  1.98714E-008
  3.09149E-008  4.28152E-008  5.24980E-008  5.66497E-008  5.34544E-008  4.37955E-008
  3.08925E-008  1.85499E-008  9.32447E-009  3.81842E-009  1.21435E-009  2.76310E-010
  4.64943E-011  2.23859E-011  2.48968E-011  1.99711E-011  1.18648E-011  5.69558E-012
  2.33016E-012  8.40753E-013  2.74759E-013  8.37051E-014  2.47401E-014  7.46937E-015
  2.41623E-015  8.63282E-016  3.46710E-016  1.54758E-016  7.19160E-017  3.19169E-017
  1.27437E-017  4.49252E-018  1.43892E-018  4.56953E-019  1.59694E-019  6.14307E-020
  2.34571E-020  8.13815E-021  2.46931E-021  6.49688E-022  1.48823E-022  2.99789E-023
  5.38720E-024  8.79534E-025  1.33155E-025  1.90258E-026  2.58682E-027
  1.20105E-015  6.27175E-015  2.86669E-014  1.14591E-013  4.00258E-013  1.22132E-012
  3.26087E-012  7.67200E-012  1.62380E-011  3.24797E-011  6.69266E-011  1.53669E-010
  3.89070E-010  1.00232E-009  2.45180E-009  5.49726E-009  1.11238E-008  2.01487E-008
  3.24655E-008  4.62687E-008  5.80035E-008  6.36219E-008  6.07297E-008  5.01470E-008
  3.55567E-008  2.14272E-008  1.08033E-008  4.43947E-009  1.41781E-009  3.20994E-010
  4.69967E-011  1.62121E-011  2.01634E-011  1.71378E-011  1.03284E-011  4.95537E-012
  2.03152E-012  7.50817E-013  2.64022E-013  9.38712E-014  3.55725E-014  1.46345E-014
  6.48864E-015  3.10359E-015  1.59917E-015  8.50162E-016  4.33564E-016  1.99669E-016
  8.04334E-017  2.82349E-017  8.91551E-018  2.75413E-018  9.27297E-019  3.45839E-019
  1.29657E-019  4.44711E-020  1.33501E-020  3.46286E-021  7.76223E-022  1.51122E-022
  2.57475E-023  3.87703E-024  5.22591E-025  6.40519E-026  7.25984E-027
  1.89032E-015  9.88087E-015  4.52241E-014  1.81086E-013  6.33767E-013  1.93701E-012
  5.16886E-012  1.20660E-011  2.48419E-011  4.62274E-011  8.25386E-011  1.56820E-010
  3.44123E-010  8.42718E-010  2.08274E-009  4.82736E-009  1.01311E-008  1.89508E-008
  3.13302E-008  4.55169E-008  5.78428E-008  6.40287E-008  6.14752E-008  5.09422E-008
  3.61990E-008  2.18514E-008  1.10419E-008  4.55614E-009  1.46636E-009  3.35449E-010
  4.64982E-011  1.09579E-011  1.49740E-011  1.36098E-011  8.43296E-012  4.13898E-012
  1.77393E-012  7.24431E-013  3.06978E-013  1.42150E-013  7.13574E-014  3.76980E-014
  2.08947E-014  1.22596E-014  7.41222E-015  4.33449E-015  2.30851E-015  1.07926E-015
  4.36051E-016  1.52771E-016  4.79127E-017  1.45537E-017  4.76399E-018  1.72878E-018
  6.37232E-019  2.16734E-019  6.47946E-020  1.67663E-020  3.75098E-021  7.28769E-022
  1.23843E-022  1.85811E-023  2.49105E-024  3.02680E-025  3.38277E-026
  2.61339E-015  1.36710E-014  6.26371E-014  2.51160E-013  8.80556E-013  2.69659E-012
  7.20696E-012  1.68091E-011  3.43047E-011  6.19327E-011  1.02272E-010  1.67646E-010
  3.09953E-010  6.85657E-010  1.66087E-009  3.91795E-009  8.43556E-009  1.61406E-008
  2.71467E-008  3.99144E-008  5.11201E-008  5.68532E-008  5.47253E-008  4.54052E-008
  3.22860E-008  1.95060E-008  9.87608E-009  4.09333E-009  1.32979E-009  3.09605E-010
  4.29123E-011  7.09844E-012  1.02159E-011  1.00411E-011  6.55088E-012  3.44326E-012
  1.67094E-012  8.38950E-013  4.62025E-013  2.73862E-013  1.68026E-013  1.06253E-013
  7.03701E-014  4.81066E-014  3.21091E-014  1.97072E-014  1.06883E-014  5.01959E-015
  2.02745E-015  7.08914E-016  2.21233E-016  6.63292E-017  2.12098E-017  7.51452E-018
  2.72886E-018  9.22069E-019  2.75178E-019  7.12759E-020  1.59964E-020  3.12567E-021
  5.36111E-022  8.16017E-023  1.11724E-023  1.39668E-024  1.61576E-025
  3.17430E-015  1.66158E-014  7.61941E-014  3.05867E-013  1.07394E-012  3.29484E-012
  8.82356E-012  2.06096E-011  4.20022E-011  7.50171E-011  1.19437E-010  1.78585E-010
  2.82248E-010  5.39548E-010  1.22664E-009  2.87873E-009  6.28181E-009  1.21978E-008
  2.07505E-008  3.07458E-008  3.95625E-008  4.41103E-008  4.25059E-008  3.52783E-008
  2.50891E-008  1.51677E-008  7.69475E-009  3.20413E-009  1.05122E-009  2.49660E-010
  3.55429E-011  4.55705E-012  6.55125E-012  7.07271E-012  5.06613E-012  3.07033E-012
  1.84686E-012  1.19282E-012  8.18026E-013  5.73833E-013  4.10020E-013  3.04592E-013
  2.34218E-013  1.77605E-013  1.25095E-013  7.84357E-014  4.27854E-014  2.00915E-014
  8.10245E-015  2.82757E-015  8.78738E-016  2.60556E-016  8.16392E-017  2.83160E-017
  1.01495E-017  3.41237E-018  1.01829E-018  2.64569E-019  5.97353E-020  1.17862E-020
  2.05189E-021  3.19204E-022  4.50321E-023  5.84527E-024  7.05290E-025
  3.38783E-015  1.77432E-014  8.14229E-014  3.27171E-013  1.15019E-012  3.53446E-012
  9.48396E-012  2.21987E-011  4.53001E-011  8.07054E-011  1.26555E-010  1.79955E-010
  2.52783E-010  4.09855E-010  8.32522E-010  1.88593E-009  4.11655E-009  8.06310E-009
  1.38295E-008  2.06109E-008  2.66169E-008  2.97338E-008  2.86764E-008  2.38072E-008
  1.69355E-008  1.02467E-008  5.20949E-009  2.17955E-009  7.21998E-010  1.74860E-010
  2.58700E-011  3.06064E-012  4.27102E-012  5.13083E-012  4.26478E-012  3.18373E-012
  2.41724E-012  1.89861E-012  1.50714E-012  1.20790E-012  1.00080E-012  8.61070E-013
  7.38255E-013  5.94262E-013  4.29165E-013  2.71065E-013  1.47891E-013  6.93246E-014
  2.79087E-014  9.72364E-015  3.01128E-015  8.84294E-016  2.72110E-016  9.25885E-017
  3.28082E-017  1.09915E-017  3.28517E-018  8.58023E-019  1.95474E-019  3.91053E-020
  6.94750E-021  1.11172E-021  1.62626E-022  2.20133E-023  2.77233E-024
  3.17730E-015  1.66488E-014  7.64504E-014  3.07452E-013  1.08206E-012  3.32991E-012
  8.95146E-012  2.09985E-011  4.29477E-011  7.65885E-011  1.19510E-010  1.65783E-010
  2.15696E-010  3.00294E-010  5.21783E-010  1.09587E-009  2.35190E-009  4.62038E-009
  7.97659E-009  1.19543E-008  1.54975E-008  1.73537E-008  1.67594E-008  1.39251E-008
  9.91326E-009  6.00533E-009  3.06053E-009  1.28652E-009  4.30043E-010  1.06080E-010
  1.64998E-011  2.37572E-012  3.29629E-012  4.31364E-012  4.24080E-012  3.84564E-012
  3.44779E-012  3.07158E-012  2.74047E-012  2.51595E-012  2.40675E-012  2.32003E-012
  2.12475E-012  1.76078E-012  1.28334E-012  8.11174E-013  4.41727E-013  2.06640E-013
  8.30749E-014  2.89117E-014  8.92839E-015  2.59998E-015  7.87196E-016  2.63223E-016
  9.23365E-017  3.08721E-017  9.25981E-018  2.43771E-018  5.62453E-019  1.14657E-019
  2.09153E-020  3.46470E-021  5.28185E-022  7.46935E-023  9.79817E-024
  2.61865E-015  1.37279E-014  6.30763E-014  2.53866E-013  8.94382E-013  2.75598E-012
  7.42127E-012  1.74466E-011  3.57746E-011  6.39537E-011  9.98062E-011  1.37057E-010
  1.70719E-010  2.11286E-010  3.07444E-010  5.69264E-010  1.16910E-009  2.28401E-009
  3.96272E-009  5.97540E-009  7.78516E-009  8.74881E-009  8.47001E-009  7.05001E-009
  5.02659E-009  3.05059E-009  1.55897E-009  6.58365E-010  2.21917E-010  5.57779E-011
  9.46339E-012  2.32268E-012  3.29737E-012  4.41618E-012  4.86744E-012  4.97693E-012
  4.93387E-012  4.85428E-012  4.89459E-012  5.16124E-012  5.55196E-012  5.75222E-012
  5.44690E-012  4.56503E-012  3.33198E-012  2.10202E-012  1.14195E-012  5.33302E-013
  2.14230E-013  7.45186E-014  2.29653E-014  6.63993E-015  1.98151E-015  6.52160E-016
  2.26799E-016  7.58092E-017  2.28759E-017  6.09145E-018  1.43025E-018  2.98883E-019
  5.63515E-020  9.71904E-021  1.54860E-021  2.28568E-022  3.10971E-023
  1.89667E-015  9.94758E-015  4.57332E-014  1.84203E-013  6.49583E-013  2.00415E-012
  5.40548E-012  1.27342E-011  2.61810E-011  4.69491E-011  7.34622E-011  1.00691E-010
  1.22862E-010  1.40947E-010  1.74088E-010  2.70731E-010  5.09397E-010  9.73301E-010
  1.69076E-009  2.56642E-009  3.36573E-009  3.80238E-009  3.69598E-009  3.08581E-009
  2.20582E-009  1.34214E-009  6.88049E-010  2.91904E-010  9.92295E-011  2.56509E-011
  5.32004E-012  2.68381E-012  3.83258E-012  5.04464E-012  5.85264E-012  6.39337E-012
  6.85403E-012  7.49908E-012  8.61228E-012  1.02268E-011  1.18891E-011  1.27907E-011
  1.22745E-011  1.03085E-011  7.50896E-012  4.72403E-012  2.56084E-012  1.19459E-012
  4.79791E-013  1.66920E-013  5.13807E-014  1.47696E-014  4.35210E-015  1.41218E-015
  4.87663E-016  1.63330E-016  4.97469E-017  1.34602E-017  3.23498E-018  6.97651E-019
  1.36795E-019  2.46583E-020  4.10645E-021  6.30226E-022  8.84145E-023
  1.20727E-015  6.33471E-015  2.91401E-014  1.17456E-013  4.14592E-013  1.28068E-012
  3.45956E-012  8.16656E-012  1.68345E-011  3.02900E-011  4.75790E-011  6.53838E-011
  7.92851E-011  8.74115E-011  9.56644E-011  1.22419E-010  1.98917E-010  3.59619E-010
  6.19162E-010  9.44909E-010  1.24919E-009  1.42163E-009  1.39012E-009  1.16613E-009
  8.36840E-010  5.10969E-010  2.62915E-010  1.12106E-010  3.85962E-011  1.06906E-011
  3.42612E-012  3.16946E-012  4.46305E-012  5.76673E-012  6.87141E-012  7.92890E-012
  9.28183E-012  1.14306E-011  1.47569E-011  1.90142E-011  2.30389E-011  2.51610E-011
  2.42012E-011  2.02751E-011  1.47181E-011  9.23277E-012  4.99608E-012  2.32925E-012
  9.35924E-013  3.25896E-013  1.00295E-013  2.87070E-014  8.36935E-015  2.68261E-015
  9.21761E-016  3.10244E-016  9.57842E-017  2.64828E-017  6.55819E-018  1.46900E-018
  3.00894E-019  5.67308E-020  9.84292E-021  1.56169E-021  2.24475E-022
  6.75333E-016  3.54517E-015  1.63174E-014  6.58187E-014  2.32539E-013  7.19165E-013
  1.94566E-012  4.60196E-012  9.51102E-012  1.71716E-011  2.70913E-011  3.74102E-011
  4.54510E-011  4.93772E-011  5.03952E-011  5.45074E-011  7.26227E-011  1.17363E-010
  1.95397E-010  2.97890E-010  3.97039E-010  4.56083E-010  4.49667E-010  3.79784E-010
  2.74056E-010  1.68128E-010  8.69144E-011  3.73553E-011  1.32890E-011  4.47992E-012
  2.73653E-012  3.49411E-012  4.85477E-012  6.26165E-012  7.72158E-012  9.56624E-012
  1.24396E-011  1.71407E-011  2.40605E-011  3.23977E-011  3.98797E-011  4.36235E-011
  4.18024E-011  3.48514E-011  2.51935E-011  1.57579E-011  8.51409E-012  3.96872E-012
  1.59625E-012  5.56726E-013  1.71494E-013  4.89646E-014  1.41578E-014  4.49347E-015
  1.54037E-015  5.22977E-016  1.64521E-016  4.67762E-017  1.20124E-017  2.80810E-018
  6.01671E-019  1.18334E-019  2.12683E-020  3.46506E-021  5.07193E-022
  3.31995E-016  1.74360E-015  8.02988E-015  3.24132E-014  1.14622E-013  3.54898E-013
  9.61585E-013  2.27875E-012  4.72144E-012  8.55290E-012  1.35544E-011  1.88253E-011
  2.30081E-011  2.49910E-011  2.47720E-011  2.40405E-011  2.61630E-011  3.52468E-011
  5.39510E-011  8.06069E-011  1.07854E-010  1.25172E-010  1.24726E-010  1.06318E-010
  7.73069E-011  4.77339E-011  2.48596E-011  1.09041E-011  4.30653E-012  2.25377E-012
  2.42814E-012  3.48930E-012  4.85700E-012  6.41665E-012  8.40568E-012  1.14551E-011
  1.65926E-011  2.48931E-011  3.65899E-011  5.00422E-011  6.15739E-011  6.69191E-011
  6.36399E-011  5.27051E-011  3.79079E-011  2.36326E-011  1.27484E-011  5.94227E-012
  2.39331E-012  8.36703E-013  2.58322E-013  7.37303E-014  2.12037E-014  6.68370E-015
  2.29342E-015  7.88977E-016  2.54353E-016  7.48168E-017  2.00194E-017  4.89212E-018
  1.09390E-018  2.23166E-019  4.12589E-020  6.85663E-021  1.01663E-021
  1.43431E-016  7.53625E-016  3.47269E-015  1.40279E-014  4.96512E-014  1.53909E-013
  4.17620E-013  9.91517E-013  2.05936E-012  3.74257E-012  5.95700E-012  8.32243E-012
  1.02480E-011  1.12080E-011  1.10580E-011  1.02086E-011  9.58834E-012  1.03906E-011
  1.35419E-011  1.89539E-011  2.50592E-011  2.92977E-011  2.95497E-011  2.54892E-011
  1.87257E-011  1.16753E-011  6.18346E-012  2.89897E-012  1.53144E-012  1.44818E-012
  2.09951E-012  3.15631E-012  4.51299E-012  6.31687E-012  9.07651E-012  1.37835E-011
  2.18364E-011  3.44507E-011  5.14662E-011  7.01790E-011  8.54406E-011  9.17440E-011
  8.63049E-011  7.08524E-011  5.06314E-011  3.14298E-011  1.69166E-011  7.88285E-012
  3.17974E-012  1.11507E-012  3.45545E-013  9.88320E-014  2.83624E-014  8.91002E-015
  3.07183E-015  1.07579E-015  3.57259E-016  1.09181E-016  3.04866E-017  7.77037E-018
  1.80313E-018  3.78810E-019  7.15295E-020  1.20548E-020  1.80284E-021
  5.44563E-017  2.86258E-016  1.31982E-015  5.33522E-015  1.89008E-014  5.86551E-014
  1.59383E-013  3.79094E-013  7.89206E-013  1.43864E-012  2.29926E-012  3.23031E-012
  4.00817E-012  4.42505E-012  4.39688E-012  4.01042E-012  3.49839E-012  3.17266E-012
  3.31532E-012  4.01482E-012  5.02916E-012  5.84133E-012  5.95220E-012  5.20701E-012
  3.87994E-012  2.46370E-012  1.37285E-012  7.91169E-013  7.07449E-013  1.03008E-012
  1.67606E-012  2.62432E-012  3.98591E-012  6.13455E-012  9.88271E-012  1.65866E-011
  2.79210E-011  4.50265E-011  6.70926E-011  9.02329E-011  1.08000E-010  1.14084E-010
  1.05815E-010  8.58851E-011  6.08451E-011  3.75429E-011  2.01356E-011  9.37248E-012
  3.78557E-012  1.33228E-012  4.14973E-013  1.19233E-013  3.42593E-014  1.07637E-014
  3.74145E-015  1.33885E-015  4.59430E-016  1.46006E-016  4.24393E-017  1.12180E-017
  2.68140E-018  5.75769E-019  1.10344E-019  1.87703E-020  2.82243E-021
  1.81695E-017  9.55540E-017  4.40811E-016  1.78319E-015  6.32284E-015  1.96435E-014
  5.34514E-014  1.27358E-013  2.65726E-013  4.85781E-013  7.79319E-013  1.10050E-012
  1.37518E-012  1.53276E-012  1.54010E-012  1.41343E-012  1.20691E-012  9.94549E-013
  8.51732E-013  8.25937E-013  9.02356E-013  9.99235E-013  1.01569E-012  9.00953E-013
  6.86082E-013  4.56454E-013  2.99216E-013  2.71596E-013  4.02537E-013  7.10991E-013
  1.23029E-012  2.05516E-012  3.44394E-012  5.99028E-012  1.08136E-011  1.95952E-011
  3.41587E-011  5.53573E-011  8.15368E-011  1.07635E-010  1.26241E-010  1.30813E-010
  1.19294E-010  9.54639E-011  6.68745E-011  4.09204E-011  2.18281E-011  1.01353E-011
  4.09609E-012  1.44682E-012  4.53400E-013  1.31126E-013  3.78248E-014  1.19160E-014
  4.18448E-015  1.53206E-015  5.43070E-016  1.78917E-016  5.38150E-017  1.46402E-017
  3.57667E-018  7.79762E-019  1.50904E-019  2.58191E-020  3.89448E-021
  5.32753E-018  2.80301E-017  1.29381E-016  5.23746E-016  1.85872E-015  5.78089E-015
  1.57515E-014  3.75943E-014  7.86049E-014  1.44085E-013  2.31948E-013  3.29038E-013
  4.13721E-013  4.65100E-013  4.72679E-013  4.39246E-013  3.76754E-013  3.01358E-013
  2.30834E-013  1.80740E-013  1.57093E-013  1.51685E-013  1.47512E-013  1.31664E-013
  1.04773E-013  8.04942E-014  7.90925E-014  1.22915E-013  2.37070E-013  4.56185E-013
  8.45814E-013  1.56148E-012  2.97477E-012  5.87020E-012  1.16312E-011  2.21878E-011
  3.93958E-011  6.37011E-011  9.25760E-011  1.19958E-010  1.37882E-010  1.40079E-010
  1.25443E-010  9.87964E-011  6.82910E-011  4.13503E-011  2.18938E-011  1.01237E-011
  4.08893E-012  1.44867E-012  4.56777E-013  1.33058E-013  3.85721E-014  1.21913E-014
  4.32280E-015  1.61617E-015  5.89400E-016  2.00040E-016  6.17796E-017  1.71613E-017
  4.25575E-018  9.36994E-019  1.82420E-019  3.13141E-020  4.73067E-021
  1.37274E-018  7.22569E-018  3.33707E-017  1.35180E-016  4.80152E-016  1.49493E-015
  4.07868E-015  9.75046E-015  2.04280E-014  3.75388E-014  6.06197E-014  8.63403E-014
  1.09139E-013  1.23586E-013  1.26864E-013  1.19436E-013  1.03838E-013  8.33518E-014
  6.17025E-014  4.28457E-014  2.96668E-014  2.24367E-014  1.89398E-014  1.66079E-014
  1.49645E-014  1.68702E-014  2.88050E-014  6.14588E-014  1.32195E-013  2.73570E-013
  5.60244E-013  1.17896E-012  2.57064E-012  5.64172E-012  1.19387E-011  2.35182E-011
  4.21722E-011  6.79528E-011  9.76609E-011  1.24631E-010  1.40816E-010  1.40567E-010
  1.23757E-010  9.59477E-011  6.54087E-011  3.91507E-011  2.05480E-011  9.44844E-012
  3.80856E-012  1.35170E-012  4.28327E-013  1.25534E-013  3.65259E-014  1.15598E-014
  4.12495E-015  1.56700E-015  5.84065E-016  2.02634E-016  6.37552E-017  1.79587E-017
  4.49594E-018  9.95733E-019  1.94498E-019  3.34404E-020  5.05452E-021
  3.10835E-019  1.63684E-018  7.56358E-018  3.06597E-017  1.08992E-016  3.39693E-016
  9.27981E-016  2.22189E-015  4.66396E-015  8.59057E-015  1.39122E-014  1.98853E-014
  2.52496E-014  2.87628E-014  2.97691E-014  2.83475E-014  2.50118E-014  2.03864E-014
  1.51706E-014  1.01993E-014  6.25935E-015  3.72777E-015  2.44704E-015  2.05598E-015
  2.58958E-015  5.09326E-015  1.22880E-014  2.97316E-014  6.89272E-014  1.57170E-013
  3.66813E-013  8.88277E-013  2.17487E-012  5.15268E-012  1.13786E-011  2.28666E-011
  4.12543E-011  6.63204E-011  9.46035E-011  1.19444E-010  1.33265E-010  1.31235E-010
  1.13957E-010  8.71744E-011  5.86949E-011  3.47520E-011  1.80795E-011  8.26197E-012
  3.31989E-012  1.17843E-012  3.74484E-013  1.10132E-013  3.20626E-014  1.01207E-014
  3.61531E-015  1.38634E-015  5.24220E-016  1.84530E-016  5.87541E-017  1.66918E-017
  4.20180E-018  9.33525E-019  1.82624E-019  3.14141E-020  4.74762E-021
  6.18504E-020  3.25838E-019  1.50643E-018  6.11047E-018  2.17398E-017  6.78238E-017
  1.85511E-016  4.44841E-016  9.35462E-016  1.72681E-015  2.80386E-015  4.02032E-015
  5.12449E-015  5.86605E-015  6.11131E-015  5.87393E-015  5.25156E-015  4.35522E-015
  3.30292E-015  2.24543E-015  1.34788E-015  7.22876E-016  3.92563E-016  3.45327E-016
  6.88521E-016  1.88753E-015  5.17047E-015  1.34673E-014  3.42636E-014  8.88277E-014
  2.39267E-013  6.55305E-013  1.74592E-012  4.34813E-012  9.86216E-012  2.00740E-011
  3.63772E-011  5.84351E-011  8.30069E-011  1.04119E-010  1.15223E-010  1.12425E-010
  9.66685E-011  7.32156E-011  4.88222E-011  2.86509E-011  1.47925E-011  6.72054E-012
  2.69071E-012  9.53861E-013  3.03263E-013  8.92056E-014  2.58843E-014  8.11163E-015
  2.88415E-015  1.10907E-015  4.22613E-016  1.50013E-016  4.80899E-017  1.37261E-017
  3.46478E-018  7.70806E-019  1.50849E-019  2.59431E-020  3.91879E-021
  1.08149E-020  5.69976E-020  2.63649E-019  1.07011E-018  3.81022E-018  1.18986E-017
  3.25835E-017  7.82455E-017  1.64829E-016  3.04894E-016  4.96271E-016  7.13612E-016
  9.12664E-016  1.04901E-015  1.09872E-015  1.06405E-015  9.61986E-016  8.10725E-016
  6.28180E-016  4.37996E-016  2.69043E-016  1.45409E-016  8.00197E-017  8.76726E-017
  2.27830E-016  6.95697E-016  2.03683E-015  5.78857E-015  1.66771E-014  4.99555E-014
  1.53059E-013  4.59172E-013  1.29299E-012  3.32208E-012  7.66298E-012  1.57318E-011
  2.86104E-011  4.59754E-011  6.51867E-011  8.14826E-011  8.97489E-011  8.70790E-011
  7.44075E-011  5.59830E-011  3.70817E-011  2.16214E-011  1.10985E-011  5.01804E-012
  2.00201E-012  7.08166E-013  2.24821E-013  6.59596E-014  1.90104E-014  5.89041E-015
  2.07417E-015  7.95429E-016  3.03825E-016  1.08261E-016  3.48176E-017  9.95837E-018
  2.51621E-018  5.59889E-019  1.09538E-019  1.88273E-020  2.84192E-021
  1.66173E-021  8.76123E-021  4.05460E-020  1.64670E-019  5.86767E-019  1.83408E-018
  5.02822E-018  1.20914E-017  2.55135E-017  4.72867E-017  7.71450E-017  1.11226E-016
  1.42687E-016  1.64599E-016  1.73193E-016  1.68811E-016  1.54093E-016  1.31740E-016
  1.04183E-016  7.46671E-017  4.75549E-017  2.71639E-017  1.72898E-017  2.50103E-017
  7.37457E-017  2.38813E-016  7.57284E-016  2.42416E-015  8.06728E-015  2.76193E-014
  9.32567E-014  2.97091E-013  8.65895E-013  2.26822E-012  5.28922E-012  1.09236E-011
  1.99249E-011  3.20495E-011  4.54216E-011  5.66900E-011  6.22925E-011  6.02538E-011
  5.12998E-011  3.84426E-011  2.53559E-011  1.47216E-011  7.52618E-012  3.39056E-012
  1.34860E-012  4.75832E-013  1.50662E-013  4.40033E-014  1.25670E-014  3.83867E-015
  1.33355E-015  5.07884E-016  1.93718E-016  6.90758E-017  2.22350E-017  6.36223E-018
  1.60741E-018  3.57499E-019  6.98933E-020  1.20038E-020  1.81050E-021
  2.24363E-022  1.18336E-021  5.47903E-021  2.22650E-020  7.93946E-020  2.48389E-019
  6.81718E-019  1.64151E-018  3.46921E-018  6.44200E-018  1.05329E-017  1.52250E-017
  1.95893E-017  2.26765E-017  2.39653E-017  2.35008E-017  2.16442E-017  1.87509E-017
  1.51119E-017  1.11191E-017  7.35764E-018  4.52543E-018  3.54788E-018  6.73797E-018
  2.19679E-017  7.68262E-017  2.72813E-016  1.00728E-015  3.84692E-015  1.46011E-014
  5.25982E-014  1.73938E-013  5.17800E-013  1.37305E-012  3.22496E-012  6.68896E-012
  1.22308E-011  1.96974E-011  2.79243E-011  3.48381E-011  3.82436E-011  3.69376E-011
  3.13893E-011  2.34700E-011  1.54421E-011  8.94227E-012  4.55951E-012  2.04880E-012
  8.12919E-013  2.86113E-013  9.03030E-014  2.62296E-014  7.41318E-015  2.22826E-015
  7.61695E-016  2.87242E-016  1.09120E-016  3.88589E-017  1.25012E-017  3.57500E-018
  9.02570E-019  2.00570E-019  3.91782E-020  6.72287E-021  1.01318E-021
  2.66186E-023  1.40445E-022  6.50555E-022  2.64512E-021  9.43873E-021  2.95547E-020
  8.11999E-020  1.95772E-019  4.14387E-019  7.70896E-019  1.26320E-018  1.83059E-018
  2.36247E-018  2.74483E-018  2.91446E-018  2.87639E-018  2.67360E-018  2.34670E-018
  1.92579E-018  1.45271E-018  9.99174E-019  6.72777E-019  6.81026E-019  1.67150E-018
  6.08867E-018  2.38005E-017  9.72909E-017  4.13675E-016  1.76206E-015  7.17055E-015
  2.68934E-014  9.09840E-014  2.74440E-013  7.33502E-013  1.73132E-012  3.60227E-012
  6.60003E-012  1.06422E-011  1.50969E-011  1.88383E-011  2.06758E-011  1.99590E-011
  1.69468E-011  1.26572E-011  8.31677E-012  4.80885E-012  2.44792E-012  1.09804E-012
  4.34850E-013  1.52703E-013  4.80383E-014  1.38721E-014  3.87807E-015  1.14605E-015
  3.84835E-016  1.43407E-016  5.41662E-017  1.92393E-017  6.18049E-018  1.76547E-018
  4.45259E-019  9.88469E-020  1.92900E-020  3.30726E-021  4.98044E-022
  2.77492E-024  1.46458E-023  6.78694E-023  2.76098E-022  9.85863E-022  3.08947E-021
  8.49670E-021  2.05107E-020  4.34801E-020  8.10348E-020  1.33077E-019  1.93366E-019
  2.50369E-019  2.92103E-019  3.11867E-019  3.10118E-019  2.91253E-019  2.59219E-019
  2.16626E-019  1.67460E-019  1.20062E-019  9.09405E-020  1.24432E-019  3.88406E-019
  1.61679E-018  7.27788E-018  3.43694E-017  1.63990E-016  7.52925E-016  3.20042E-015
  1.23009E-014  4.22031E-014  1.28369E-013  3.44898E-013  8.16884E-013  1.70363E-012
  3.12643E-012  5.04690E-012  7.16492E-012  8.94471E-012  9.81915E-012  9.47846E-012
  8.04598E-012  6.00670E-012  3.94434E-012  2.27880E-012  1.15886E-012  5.19209E-013
  2.05322E-013  7.19595E-014  2.25667E-014  6.47926E-015  1.79180E-015  5.20475E-016
  1.71507E-016  6.30659E-017  2.36565E-017  8.37425E-018  2.68498E-018  7.65898E-019
  1.92935E-019  4.27866E-020  8.34207E-021  1.42908E-021  2.15054E-022
  2.54176E-025  1.34193E-024  6.22097E-024  2.53198E-023  9.04655E-023  2.83718E-022
  7.81042E-022  1.88767E-021  4.00756E-021  7.48270E-021  1.23163E-020  1.79479E-020
  2.33258E-020  2.73499E-020  2.93996E-020  2.95077E-020  2.80559E-020  2.53610E-020
  2.16021E-020  1.71280E-020  1.29017E-020  1.15019E-020  2.21347E-020  8.69127E-020
  4.22802E-019  2.20861E-018  1.17790E-017  6.09316E-017  2.93289E-016  1.28004E-015
  4.99392E-015  1.72849E-014  5.28628E-014  1.42538E-013  3.38426E-013  7.07035E-013
  1.29922E-012  2.09936E-012  2.98263E-012  3.72558E-012  4.09134E-012  3.95025E-012
  3.35347E-012  2.50330E-012  1.64341E-012  9.49084E-013  4.82372E-013  2.15948E-013
  8.53026E-014  2.98459E-014  9.33292E-015  2.66505E-015  7.29330E-016  2.08270E-016
  6.73088E-017  2.43988E-017  9.08176E-018  3.20252E-018  1.02456E-018  2.91817E-019
  7.34221E-020  1.62660E-020  3.16859E-021  5.42402E-022  8.15713E-023
  2.04560E-026  1.08028E-025  5.00977E-025  2.03995E-024  7.29281E-024  2.28887E-023
  6.30688E-023  1.52609E-022  3.24475E-022  6.06993E-022  1.00155E-021  1.46424E-021
  1.91139E-021  2.25493E-021  2.44482E-021  2.48256E-021  2.39580E-021  2.20437E-021
  1.91668E-021  1.56263E-021  1.25691E-021  1.41219E-021  3.92153E-021  1.92353E-020
[truncated: 7,202,802 more chars]
