# Supplementary material for: D-O-A based organic phosphors for both aggregation-induced electrophosphorescence and host-free sensitization
Source: Nat Commun. 2023 Mar 25;14:1678. doi: 10.1038/s41467-023-37414-y (PMC10039947; doi:10.1038/s41467-023-37414-y)
Supplement: Supplementary file 3 — Source Data [file 41467_2023_37414_MOESM3_ESM.zip › Source data/Fig4d.Hole and electron distributions of S1 and Tn below S1/RTP-D2 t2hole.cub]

 Generated by Multiwfn
 Totally       536250 grid points
   79  -22.913429  -14.317550  -14.824241
  110    0.447504    0.000000    0.000000
   75    0.000000    0.447504    0.000000
   65    0.000000    0.000000    0.447504
    8    8.000000   -1.929309   -5.863813   -0.452302
    7    7.000000    9.449156   -2.230699   -0.324960
    7    7.000000  -10.863153   -0.251477   -0.304823
    7    7.000000    7.445691    1.759603   -0.919885
    7    7.000000   11.884493    1.548998   -0.231350
    6    6.000000   18.345464   -5.313730    0.847995
    1    1.000000   19.846696   -6.270882    1.064657
    6    6.000000   18.468357   -2.733854    0.679428
    1    1.000000   20.063196   -1.917240    0.782100
    6    6.000000   16.302417   -1.294276    0.363393
    1    1.000000   16.414434    0.494712    0.253280
    6    6.000000   13.967620   -2.488728    0.210215
    6    6.000000   11.643489   -0.979940   -0.138558
    6    6.000000    7.410223   -0.769760   -0.707113
    6    6.000000    4.954350   -2.078035   -0.809303
    6    6.000000    4.789919   -4.666312   -0.307361
    1    1.000000    6.291001   -5.610841   -0.025335
    6    6.000000    2.497129   -5.865274   -0.213062
    1    1.000000    2.411480   -7.627233    0.118896
    6    6.000000    0.295077   -4.486444   -0.609125
    6    6.000000   -4.200690   -4.477306   -0.407469
    6    6.000000   -4.978750   -3.365985    1.797214
    1    1.000000   -3.980010   -3.560833    3.276507
    6    6.000000   -7.209582   -1.950286    1.923589
    6    6.000000   -8.631333   -1.729016   -0.305452
    6    6.000000  -12.130299    0.102380   -2.690618
    6    6.000000  -11.196334    1.790503   -4.443206
    1    1.000000   -9.731317    2.760949   -4.070212
    6    6.000000  -12.407505    2.064372   -6.756772
    1    1.000000  -11.761382    3.205061   -7.983023
    6    6.000000  -14.555288    0.671920   -7.263671
    1    1.000000  -15.411611    0.893529   -8.824241
    6    6.000000  -11.416112    1.385026    1.725639
    6    6.000000  -10.072341    1.212118    4.002420
    6    6.000000  -10.715242    2.884127    5.937368
    1    1.000000   -9.833706    2.780348    7.497696
    6    6.000000  -12.595504    4.693397    5.670518
    1    1.000000  -12.989341    5.808611    7.019262
    6    6.000000  -13.882909    4.842201    3.403110
    1    1.000000  -15.165660    6.080553    3.187388
    6    6.000000  -13.324837    3.206611    1.449790
    1    1.000000  -14.237484    3.313626   -0.093424
    6    6.000000   -8.124248   -0.868013    4.439629
    6    6.000000    2.732181   -0.762041   -1.255506
    1    1.000000    2.814215    0.992994   -1.631537
    6    6.000000    0.402637   -1.937668   -1.168584
    1    1.000000   -1.102326   -1.010142   -1.486999
    6    6.000000    9.722275    2.819206   -0.625850
    6    6.000000   16.028219   -6.527688    0.699116
    1    1.000000   15.934669   -8.317550    0.817088
    6    6.000000   13.844606   -5.106288    0.374422
    1    1.000000   12.253589   -5.930973    0.266870
    6    6.000000    9.894848    5.611166   -0.680371
    6    6.000000   12.267553    6.778043   -0.663394
    1    1.000000   13.756821    5.773725   -0.621057
    6    6.000000   12.460162    9.387838   -0.707550
    1    1.000000   14.072734   10.173482   -0.689058
    6    6.000000   10.297270   10.844814   -0.778462
    1    1.000000   10.434836   12.633208   -0.817815
    6    6.000000    7.941155    9.732635   -0.796075
    1    1.000000    6.465739   10.752909   -0.834194
    6    6.000000    7.727196    7.098853   -0.755311
    1    1.000000    6.107157    6.326922   -0.777452
    6    6.000000   -5.638185   -4.333418   -2.554512
    1    1.000000   -5.116663   -5.161964   -4.060050
    6    6.000000   -7.864666   -2.957094   -2.494989
    1    1.000000   -8.879794   -2.850352   -3.972386
    6    6.000000   -9.420310   -2.981571    5.952897
    1    1.000000   -9.934095   -2.329909    7.607779
    1    1.000000   -8.238143   -4.389091    6.183027
    1    1.000000  -10.914048   -3.574226    5.030584
    6    6.000000   -5.842444    0.107834    5.993813
    1    1.000000   -4.949579    1.410616    5.026441
    1    1.000000   -4.688835   -1.298967    6.343825
    1    1.000000   -6.443171    0.825409    7.590860
    6    6.000000  -14.261765   -1.315332   -3.186865
    1    1.000000  -14.900244   -2.461870   -1.961053
    6    6.000000  -15.466230   -1.038396   -5.522206
    1    1.000000  -16.913429   -2.028561   -5.907906
  0.00000E+000  0.00000E+000  0.00000E+000  9.04399E-040  7.54894E-039  5.53739E-038
  3.56959E-037  2.02220E-036  1.00676E-035  4.40471E-035  1.69357E-034  5.72248E-034
  1.69925E-033  4.43430E-033  1.01692E-032  2.04799E-032  3.62437E-032  5.63503E-032
  7.69344E-032  9.21836E-032  9.68387E-032  8.90243E-032  7.13837E-032  4.96263E-032
  2.95797E-032  1.47922E-032  5.94662E-033  1.71393E-033  2.44138E-034  2.74995E-036
  1.02000E-034  1.84160E-034  1.82755E-034  1.33779E-034  7.93259E-035  3.96501E-035
  1.70325E-035  6.35169E-036  2.09103E-036  5.92924E-037  1.47752E-037  3.23563E-038
  6.22701E-039  1.05316E-039  0.00000E+000  0.00000E+000  0.00000E+000  0.00000E+000
  0.00000E+000  0.00000E+000  0.00000E+000  0.00000E+000  0.00000E+000  0.00000E+000
  0.00000E+000  0.00000E+000  0.00000E+000  0.00000E+000  0.00000E+000  0.00000E+000
  0.00000E+000  0.00000E+000  0.00000E+000  0.00000E+000  0.00000E+000
  0.00000E+000  2.86870E-040  3.10045E-039  2.94481E-038  2.45801E-037  1.80303E-036
  1.16229E-035  6.58448E-035  3.27809E-034  1.43422E-033  5.51444E-033  1.86329E-032
  5.53390E-032  1.44367E-031  3.30988E-031  6.66788E-031  1.18019E-030  1.83497E-030
  2.50544E-030  3.00249E-030  3.15502E-030  2.90200E-030  2.32925E-030  1.62228E-030
  9.70270E-031  4.88408E-031  1.98480E-031  5.89832E-032  9.31492E-033  5.37998E-035
  2.51135E-033  4.99654E-033  5.11073E-033  3.79033E-033  2.26206E-033  1.13450E-033
  4.88248E-034  1.82261E-034  5.93590E-035  1.70361E-035  4.24525E-036  9.29672E-037
  1.78916E-037  3.02596E-038  4.49749E-039  5.87450E-040  0.00000E+000  0.00000E+000
  0.00000E+000  0.00000E+000  0.00000E+000  0.00000E+000  0.00000E+000  0.00000E+000
  0.00000E+000  0.00000E+000  0.00000E+000  0.00000E+000  0.00000E+000  0.00000E+000
  0.00000E+000  0.00000E+000  0.00000E+000  0.00000E+000  0.00000E+000
  6.67468E-040  8.20873E-039  8.87187E-038  8.42651E-037  7.03353E-036  5.15933E-035
  3.32587E-034  1.88414E-033  9.38020E-033  4.10588E-032  1.57859E-031  5.33323E-031
  1.58345E-030  4.13132E-030  9.47170E-030  1.90809E-029  3.37725E-029  5.25108E-029
  7.17016E-029  8.59374E-029  9.03264E-029  8.31233E-029  6.67800E-029  4.65907E-029
  2.79546E-029  1.41579E-029  5.82532E-030  1.78120E-030  3.07797E-031  3.75207E-033
  5.34074E-032  1.18906E-031  1.25580E-031  9.43230E-032  5.66793E-032  2.85194E-032
  1.22979E-032  4.59573E-033  1.49765E-033  4.26725E-034  1.06531E-034  2.33400E-035
  4.44691E-036  7.31478E-037  1.00553E-037  1.04426E-038  5.54362E-040  2.79966E-040
  1.86798E-040  1.09530E-040  5.64403E-041  0.00000E+000  0.00000E+000  0.00000E+000
  0.00000E+000  0.00000E+000  0.00000E+000  0.00000E+000  0.00000E+000  0.00000E+000
  0.00000E+000  0.00000E+000  0.00000E+000  0.00000E+000  0.00000E+000
  1.67847E-038  2.06424E-037  2.23100E-036  2.11900E-035  1.76871E-034  1.29741E-033
  8.36354E-033  4.74128E-032  2.36038E-031  1.03265E-030  3.97006E-030  1.34131E-029
  3.98233E-029  1.03899E-028  2.38201E-028  4.79854E-028  8.49317E-028  1.32056E-027
  1.80326E-027  2.16152E-027  2.27243E-027  2.09215E-027  1.68223E-027  1.17551E-027
  7.07403E-028  3.60305E-028  1.49948E-028  4.70443E-029  8.78005E-030  2.18132E-031
  9.63970E-031  2.46518E-030  2.70161E-030  2.06193E-030  1.24775E-030  6.30096E-031
  2.72251E-031  1.01848E-031  3.31974E-032  9.46565E-033  2.36402E-033  5.17073E-034
  9.89089E-035  1.63376E-035  2.27287E-036  2.44977E-037  1.50473E-038  3.83124E-040
  3.00654E-039  1.76290E-039  9.08413E-040  4.11369E-040  1.63709E-040  5.72543E-041
  0.00000E+000  0.00000E+000  0.00000E+000  0.00000E+000  0.00000E+000  0.00000E+000
  0.00000E+000  0.00000E+000  0.00000E+000  0.00000E+000  0.00000E+000
  3.70930E-037  4.56182E-036  4.93034E-035  4.68284E-034  3.90873E-033  2.86718E-032
  1.84995E-031  1.04799E-030  5.21727E-030  2.28247E-029  8.77508E-029  2.96467E-028
  8.80190E-028  2.29638E-027  5.26459E-027  1.06052E-026  1.87703E-026  2.91850E-026
  3.98538E-026  4.77759E-026  5.02373E-026  4.62706E-026  3.72335E-026  2.60561E-026
  1.57232E-026  8.05043E-027  3.38564E-027  1.08721E-027  2.16859E-028  8.77287E-030
  1.47185E-029  4.46117E-029  5.09528E-029  3.95378E-029  2.41154E-029  1.22318E-029
  5.29602E-030  1.98313E-030  6.47009E-031  1.84558E-031  4.60993E-032  1.00890E-032
  1.92976E-033  3.20365E-034  4.50201E-035  5.00379E-036  3.44576E-037  6.28669E-039
  1.70668E-038  1.85990E-038  1.28490E-038  5.81861E-039  2.31558E-039  8.09834E-040
  2.48900E-040  6.72274E-041  0.00000E+000  0.00000E+000  0.00000E+000  0.00000E+000
  0.00000E+000  0.00000E+000  0.00000E+000  0.00000E+000  0.00000E+000
  7.20383E-036  8.85949E-035  9.57520E-034  9.09417E-033  7.59978E-032  5.57479E-031
  3.59370E-030  2.03582E-029  1.01349E-028  4.43384E-028  1.70460E-027  5.75890E-027
  1.70974E-026  4.46049E-026  1.02256E-025  2.05983E-025  3.64563E-025  5.66829E-025
  7.74047E-025  9.27970E-025  9.75942E-025  8.99201E-025  7.24088E-025  5.07398E-025
  3.06958E-025  1.57929E-025  6.70611E-026  2.19942E-026  4.64842E-027  2.65902E-028
  1.87674E-028  7.04052E-028  8.42300E-028  6.65488E-028  4.09363E-028  2.08543E-028
  9.05038E-029  3.39386E-029  1.10800E-029  3.16158E-030  7.90162E-031  1.73014E-031
  3.31242E-032  5.51110E-033  7.81788E-034  8.91381E-035  6.72039E-036  1.42703E-037
  1.73776E-037  2.18778E-037  1.41542E-037  7.23269E-038  2.87834E-038  1.00665E-038
  3.09389E-039  8.35656E-040  1.98355E-040  0.00000E+000  0.00000E+000  0.00000E+000
  0.00000E+000  0.00000E+000  0.00000E+000  0.00000E+000  0.00000E+000
  1.22950E-034  1.51186E-033  1.63408E-032  1.55435E-031  1.29747E-030  9.51764E-030
  6.13543E-029  3.47569E-028  1.73030E-027  7.56965E-027  2.91012E-026  9.83151E-026
  2.91876E-025  7.61444E-025  1.74554E-024  3.51602E-024  6.22264E-024  9.67477E-024
  1.32115E-023  1.58393E-023  1.66603E-023  1.53550E-023  1.23725E-023  8.68051E-024
  5.26368E-024  2.72027E-024  1.16540E-024  3.89612E-025  8.66282E-026  6.41678E-027
  1.95839E-027  9.67919E-027  1.22016E-026  9.83164E-027  6.10318E-027  3.12364E-027
  1.35897E-027  5.10299E-028  1.66725E-028  4.75988E-029  1.18993E-029  2.60669E-030
  4.99646E-031  8.33274E-032  1.18999E-032  1.38676E-033  1.12421E-034  3.16846E-036
  1.47543E-036  2.23607E-036  1.51294E-036  7.50876E-037  3.14424E-037  1.09964E-037
  3.37971E-038  9.12855E-039  2.16679E-039  4.51988E-040  8.28570E-041  0.00000E+000
  0.00000E+000  0.00000E+000  0.00000E+000  0.00000E+000  0.00000E+000
  1.84351E-033  2.27131E-032  2.45515E-031  2.33216E-030  1.94678E-029  1.42809E-028
  9.20597E-028  5.21518E-027  2.59626E-026  1.13580E-025  4.36646E-025  1.47512E-024
  4.37917E-024  1.14239E-023  2.61869E-023  5.27454E-023  9.33433E-023  1.45120E-022
  1.98164E-022  2.37582E-022  2.49921E-022  2.30399E-022  1.85750E-022  1.30467E-022
  7.92815E-023  4.11416E-023  1.77699E-023  6.04525E-024  1.40559E-024  1.27206E-025
  1.61696E-026  1.15764E-025  1.54849E-025  1.27478E-025  7.99143E-026  4.11038E-026
  1.79297E-026  6.74237E-027  2.20463E-027  6.29705E-028  1.57484E-028  3.45108E-029
  6.62068E-030  1.10679E-030  1.58994E-031  1.88553E-032  1.62147E-033  5.89043E-035
  1.04277E-035  2.00141E-035  1.43429E-035  7.27534E-036  3.09698E-036  1.05565E-036
  3.24450E-037  8.76334E-038  2.08011E-038  4.33905E-039  7.95421E-040  1.28142E-040
  0.00000E+000  0.00000E+000  0.00000E+000  0.00000E+000  0.00000E+000
  2.43446E-032  2.99480E-031  3.23739E-030  3.07535E-029  2.56718E-028  1.88324E-027
  1.21404E-026  6.87760E-026  3.42385E-025  1.49784E-024  5.75817E-024  1.94523E-023
  5.77455E-023  1.50633E-022  3.45275E-022  6.95402E-022  1.23056E-021  1.91301E-021
  2.61211E-021  3.13164E-021  3.29446E-021  3.03774E-021  2.45024E-021  1.72270E-021
  1.04889E-021  5.46362E-022  2.37759E-022  8.21782E-023  1.98794E-023  2.11077E-024
  9.96481E-026  1.20253E-024  1.72114E-024  1.45055E-024  9.18969E-025  4.75175E-025
  2.07853E-025  7.82809E-026  2.56180E-026  7.32082E-027  1.83150E-027  4.01522E-028
  7.70827E-029  1.29104E-029  1.86452E-030  2.24412E-031  2.02243E-032  8.95747E-034
  6.03242E-035  1.53447E-034  1.17681E-034  6.09549E-035  2.56090E-035  9.31030E-036
  2.91848E-036  8.10898E-037  2.00414E-037  3.66063E-038  6.71055E-039  1.08107E-039
  1.53054E-040  0.00000E+000  0.00000E+000  0.00000E+000  0.00000E+000
  2.82068E-031  3.47033E-030  3.75156E-029  3.56403E-028  2.97535E-027  2.18275E-026
  1.40715E-025  7.97167E-025  3.96851E-024  1.73610E-023  6.67399E-023  2.25454E-022
  6.69246E-022  1.74567E-021  4.00108E-021  8.05775E-021  1.42575E-020  2.21624E-020
  3.02591E-020  3.62753E-020  3.81620E-020  3.51934E-020  2.83983E-020  1.99836E-020
  1.21888E-020  6.37111E-021  2.79161E-021  9.78927E-022  2.45298E-022  2.96710E-023
  4.25031E-025  1.08274E-023  1.67498E-023  1.44837E-023  9.28052E-024  4.82582E-024
  2.11719E-024  7.98648E-025  2.61595E-025  7.47938E-026  1.87180E-026  4.10502E-027
  7.88597E-028  1.32287E-028  1.91856E-029  2.33731E-030  2.18766E-031  1.12477E-032
  3.21085E-034  1.03949E-033  8.44104E-034  4.48288E-034  1.90185E-034  6.88923E-035
  2.19076E-035  6.11959E-036  1.52381E-036  3.40103E-037  6.85245E-038  1.25724E-038
  1.13475E-039  1.41183E-040  0.00000E+000  0.00000E+000  0.00000E+000
  2.87205E-030  3.53379E-029  3.82090E-028  3.63024E-027  3.03083E-026  2.22356E-025
  1.43351E-024  8.12115E-024  4.04296E-023  1.76865E-022  6.79899E-022  2.29668E-021
  6.81722E-021  1.77810E-020  4.07507E-020  8.20594E-020  1.45181E-019  2.25649E-019
  3.08051E-019  3.69266E-019  3.88458E-019  3.58270E-019  2.89189E-019  2.03654E-019
  1.24413E-019  6.52361E-020  2.87645E-020  1.02204E-020  2.64280E-021  3.56184E-022
  1.82817E-024  8.42846E-023  1.42672E-022  1.26894E-022  8.23052E-023  4.30557E-023
  1.89488E-023  7.15998E-024  2.34742E-024  6.71515E-025  1.68112E-025  3.68802E-026
  7.08879E-027  1.19076E-027  1.73346E-028  2.13435E-029  2.06374E-030  1.20063E-031
  1.98268E-033  5.89130E-033  5.44459E-033  2.98216E-033  1.28411E-033  4.52698E-034
  1.44218E-034  4.07197E-035  1.02286E-035  2.31045E-036  4.73017E-037  8.85990E-038
  1.53378E-038  9.19877E-040  1.00579E-040  0.00000E+000  0.00000E+000
  2.56932E-029  3.16249E-028  3.42007E-027  3.24985E-026  2.71351E-025  1.99090E-024
  1.28358E-023  7.27200E-023  3.62027E-022  1.58374E-021  6.08801E-021  2.05644E-020
  6.10375E-020  1.59188E-019  3.64795E-019  7.34501E-019  1.29932E-018  2.01919E-018
  2.75614E-018  3.30339E-018  3.47478E-018  3.20481E-018  2.58746E-018  1.82331E-018
  1.11542E-018  5.86546E-019  2.60112E-019  9.35354E-020  2.48761E-020  3.67218E-021
  2.99812E-023  5.65359E-022  1.06326E-021  9.75396E-022  6.40997E-022  3.37466E-022
  1.49012E-022  5.64060E-023  1.85109E-023  5.29824E-024  1.32685E-024  2.91173E-025
  5.59944E-026  9.41687E-027  1.37526E-027  1.70852E-028  1.69728E-029  1.08885E-030
  1.81751E-032  2.83127E-032  2.98472E-032  1.69569E-032  7.40360E-033  2.73197E-033
  8.79615E-034  2.39036E-034  6.06608E-035  1.38928E-035  2.89648E-036  5.55185E-037
  9.88269E-038  1.64798E-038  2.58828E-039  5.53372E-041  0.00000E+000
  2.01981E-028  2.48708E-027  2.69038E-026  2.55697E-025  2.13528E-024  1.56681E-023
  1.01023E-022  5.72363E-022  2.84950E-021  1.24656E-020  4.79177E-020  1.61852E-019
  4.80365E-019  1.25270E-018  2.87036E-018  5.77857E-018  1.02206E-017  1.58803E-017
  2.16721E-017  2.59705E-017  2.73140E-017  2.51906E-017  2.03409E-017  1.43410E-017
  8.78385E-018  4.63080E-018  2.06432E-018  7.50450E-019  2.04679E-019  3.26479E-020
  5.70097E-022  3.25350E-021  6.93005E-021  6.57750E-021  4.38378E-021  2.32363E-021
  1.02962E-021  3.90478E-022  1.28275E-022  3.67363E-023  9.20318E-024  2.02018E-024
  3.88663E-025  6.54294E-026  9.58130E-027  1.19938E-027  1.21861E-028  8.45258E-030
  1.84275E-031  1.14265E-031  1.42522E-031  8.45279E-032  3.75083E-032  1.39676E-032
  4.53871E-033  1.30729E-033  3.38172E-034  7.40180E-035  1.57515E-035  3.09698E-036
  5.68030E-037  9.79038E-038  1.59085E-038  2.43284E-039  0.00000E+000
  1.39494E-027  1.71863E-026  1.85985E-025  1.76813E-024  1.47684E-023  1.08382E-022
  6.98886E-022  3.95992E-021  1.97151E-020  8.62477E-020  3.31532E-019  1.11977E-018
  3.32316E-018  8.66531E-018  1.98525E-017  3.99605E-017  7.06648E-017  1.09773E-016
  1.49774E-016  1.79438E-016  1.88681E-016  1.73990E-016  1.40499E-016  9.90936E-017
  6.07569E-017  3.21033E-017  1.43785E-017  5.27895E-018  1.47271E-018  2.51066E-019
  7.48289E-021  1.59677E-020  3.94845E-020  3.89087E-020  2.63268E-020  1.40553E-020
  6.25109E-021  2.37535E-021  7.81157E-022  2.23845E-022  5.60974E-023  1.23173E-023
  2.37062E-024  3.99429E-025  5.86258E-026  7.38598E-027  7.64711E-028  5.64899E-029
  1.61761E-030  3.82215E-031  5.91572E-031  3.69590E-031  1.67157E-031  6.29131E-032
  2.06358E-032  6.01568E-033  1.57655E-033  3.75105E-034  7.61620E-035  1.53954E-035
  2.91455E-036  5.19618E-037  8.73189E-038  1.37752E-038  2.02416E-039
  8.46164E-027  1.04339E-025  1.12979E-024  1.07452E-023  8.97758E-023  6.58985E-022
  4.25000E-021  2.40831E-020  1.19909E-019  5.24579E-019  2.01644E-018  6.81036E-018
  2.02097E-017  5.26919E-017  1.20701E-016  2.42910E-016  4.29459E-016  6.66963E-016
  9.09748E-016  1.08961E-015  1.14542E-015  1.05601E-015  8.52677E-016  6.01532E-016
  3.69121E-016  1.95424E-016  8.78971E-017  3.25601E-017  9.26982E-018  1.67389E-018
  7.26528E-020  6.62778E-020  1.96560E-019  2.01886E-019  1.38836E-019  7.46886E-020
  3.33469E-020  1.26976E-020  4.18037E-021  1.19864E-021  3.00497E-022  6.59972E-023
  1.27064E-023  2.14248E-024  3.15073E-025  3.99102E-026  4.19814E-027  3.26419E-028
  1.16693E-029  1.05022E-030  2.12870E-030  1.41692E-030  6.55393E-031  2.49747E-031
  8.28117E-032  2.44455E-032  6.51037E-033  1.58016E-033  3.53545E-034  6.82652E-035
  1.33567E-035  2.46369E-036  4.27751E-037  6.94827E-038  1.04644E-038
  4.50655E-026  5.56399E-025  6.02997E-024  5.73843E-023  4.79649E-022  3.52186E-021
  2.27185E-020  1.28756E-019  6.41132E-019  2.80495E-018  1.07821E-017  3.64141E-017
  1.08050E-016  2.81680E-016  6.45134E-016  1.29805E-015  2.29433E-015  3.56209E-015
  4.85712E-015  5.81531E-015  6.11095E-015  5.63215E-015  4.54685E-015  3.20790E-015
  1.96972E-015  1.04458E-015  4.71586E-016  1.76101E-016  5.10570E-017  9.69269E-018
  5.54932E-019  2.29842E-019  8.54483E-019  9.18780E-019  6.42927E-019  3.48668E-019
  1.56308E-019  5.96459E-020  1.96597E-020  5.64060E-021  1.41459E-021  3.10761E-022
  5.98485E-023  1.00977E-023  1.48743E-024  1.89279E-025  2.01744E-026  1.63574E-027
  6.95219E-029  2.43856E-030  6.61857E-030  4.76090E-030  2.26121E-030  8.74169E-031
  2.93512E-031  8.78945E-032  2.38300E-032  5.92015E-033  1.35911E-033  2.91620E-034
  5.46842E-035  1.04319E-035  1.86863E-036  3.11873E-037  4.80247E-038
  2.10608E-025  2.60519E-024  2.82703E-023  2.69275E-022  2.25216E-021  1.65439E-020
  1.06753E-019  6.05149E-019  3.01373E-018  1.31861E-017  5.06877E-017  1.71182E-016
  5.07899E-016  1.32388E-015  3.03154E-015  6.09818E-015  1.07754E-014  1.67237E-014
  2.27946E-014  2.72796E-014  2.86536E-014  2.63974E-014  2.13039E-014  1.50292E-014
  9.23204E-015  4.90266E-015  2.22061E-015  8.35211E-016  2.46133E-016  4.88144E-017
  3.45531E-018  6.53676E-019  3.24182E-018  3.66727E-018  2.61444E-018  1.42994E-018
  6.43782E-019  2.46211E-019  8.12499E-020  2.33267E-020  5.85219E-021  1.28593E-021
  2.47719E-022  4.18178E-023  6.16849E-024  7.88002E-025  8.49299E-026  7.12794E-027
  3.46575E-028  5.75252E-030  1.77112E-029  1.40122E-029  6.86653E-030  2.69931E-030
  9.19473E-031  2.79874E-031  7.74146E-032  1.97004E-032  4.65996E-033  1.03121E-033
  2.14712E-034  3.94246E-035  7.27252E-036  1.24423E-036  1.95438E-037
  8.62891E-025  1.07043E-023  1.16383E-022  1.11002E-021  9.29249E-021  6.83050E-020
  4.40952E-019  2.50040E-018  1.24550E-017  5.45017E-017  2.09517E-016  7.07568E-016
  2.09920E-015  5.47098E-015  1.25253E-014  2.51888E-014  4.44933E-014  6.90265E-014
  9.40401E-014  1.12485E-013  1.18085E-013  1.08729E-013  8.77087E-014  6.18600E-014
  3.80061E-014  2.02046E-014  9.17712E-015  3.47376E-015  1.03873E-015  2.14051E-016
  1.79130E-017  1.48068E-018  1.07267E-017  1.28377E-017  9.33607E-018  5.15212E-018
  2.32989E-018  8.93117E-019  2.95093E-019  8.47769E-020  2.12765E-020  4.67624E-021
  9.01028E-022  1.52171E-022  2.24725E-023  2.88010E-024  3.13314E-025  2.70546E-026
  1.46203E-027  1.92792E-029  4.05598E-029  3.61363E-029  1.83574E-029  7.35748E-030
  2.54787E-030  7.89980E-031  2.23432E-031  5.83882E-032  1.42357E-032  3.25466E-033
  7.00133E-034  1.32876E-034  2.51885E-035  4.40701E-036  7.04496E-037
  3.09517E-024  3.85618E-023  4.20480E-022  4.01831E-021  3.36849E-020  2.47837E-019
  1.60100E-018  9.08258E-018  4.52562E-017  1.98075E-016  7.61521E-016  2.57180E-015
  7.62947E-015  1.98812E-014  4.55060E-014  9.14861E-014  1.61538E-013  2.50493E-013
  3.41081E-013  4.07730E-013  4.27751E-013  3.93593E-013  3.17306E-013  2.23693E-013
  1.37428E-013  7.31129E-014  3.32861E-014  1.26702E-014  3.83805E-015  8.17961E-016
  7.83541E-017  2.55566E-018  3.09332E-017  3.94132E-017  2.92777E-017  1.63090E-017
  7.40930E-018  2.84700E-018  9.41857E-019  2.70767E-019  6.79787E-020  1.49438E-020
  2.87991E-021  4.86542E-022  7.19183E-023  9.24150E-024  1.01311E-024  8.95534E-026
  5.26167E-027  8.42462E-029  7.88886E-029  8.15122E-029  4.32324E-029  1.77059E-029
  6.25068E-030  1.97861E-030  5.73502E-031  1.54205E-031  3.88031E-032  9.17336E-033
  2.03623E-033  4.22767E-034  7.75496E-035  1.38425E-035  2.24719E-036
  9.69896E-024  1.21627E-022  1.33203E-021  1.27671E-020  1.07241E-019  7.90122E-019
  5.10905E-018  2.90035E-017  1.44584E-016  6.32996E-016  2.43403E-015  8.22064E-015
  2.43861E-014  6.35373E-014  1.45396E-013  2.92209E-013  5.15735E-013  7.99312E-013
  1.08770E-012  1.29932E-012  1.36206E-012  1.25228E-012  1.00876E-012  7.10692E-013
  4.36483E-013  2.32309E-013  1.05959E-013  4.05278E-014  1.24181E-014  2.72585E-015
  2.91735E-016  3.27590E-018  7.76862E-017  1.06127E-016  8.06347E-017  4.53585E-017
  2.07051E-017  7.97531E-018  2.64181E-018  7.59981E-019  1.90865E-019  4.19650E-020
  8.08824E-021  1.36672E-021  2.02151E-022  2.60286E-023  2.87097E-024  2.58635E-025
  1.62344E-026  3.43770E-028  1.29275E-028  1.60789E-028  8.96548E-029  3.76358E-029
  1.35542E-029  4.38859E-030  1.31041E-030  3.63159E-031  9.43846E-032  2.30577E-032
  5.27841E-033  1.12603E-033  2.11988E-034  3.85160E-035  6.33717E-036
  2.64621E-023  3.35155E-022  3.69482E-021  3.55709E-020  2.99686E-019  2.21256E-018
  1.43271E-017  8.14138E-017  4.06126E-016  1.77884E-015  6.84194E-015  2.31107E-014
  6.85561E-014  1.78598E-013  4.08595E-013  8.20876E-013  1.44812E-012  2.24303E-012
  3.05013E-012  3.64059E-012  3.81291E-012  3.50218E-012  2.81841E-012  1.98389E-012
  1.21772E-012  6.48142E-013  2.96030E-013  1.13688E-013  3.51863E-014  7.92635E-015
  9.30247E-016  4.58978E-018  1.69780E-016  2.50652E-016  1.95055E-016  1.10842E-016
  5.08445E-017  1.96333E-017  6.51184E-018  1.87450E-018  4.70910E-019  1.03547E-019
  1.99568E-020  3.37212E-021  4.98871E-022  6.43107E-023  7.12484E-024  6.51335E-025
  4.30517E-026  1.15737E-027  1.76787E-028  2.76642E-028  1.63329E-028  7.05138E-029
  2.59939E-029  8.62724E-030  2.64261E-030  7.57516E-031  2.04938E-031  5.16936E-032
  1.21856E-032  2.66544E-033  5.35836E-034  9.48395E-035  1.57866E-035
  6.25345E-023  8.04181E-022  8.95482E-021  8.67875E-020  7.34480E-019  5.43922E-018
  3.52949E-017  2.00854E-016  1.00294E-015  4.39583E-015  1.69148E-014  5.71473E-014
  1.69532E-013  4.41612E-013  1.01007E-012  2.02847E-012  3.57658E-012  5.53620E-012
  7.52225E-012  8.97006E-012  9.38478E-012  8.61013E-012  6.92090E-012  4.86619E-012
  2.98427E-012  1.58789E-012  7.25869E-013  2.79687E-013  8.73183E-014  2.01209E-014
  2.55143E-015  1.71013E-017  3.22649E-016  5.19332E-016  4.14466E-016  2.38007E-016
  1.09721E-016  4.24736E-017  1.41050E-017  4.06264E-018  1.02081E-018  2.24442E-019
  4.32441E-020  7.30340E-021  1.07987E-021  1.39196E-022  1.54534E-023  1.42686E-024
  9.80605E-026  3.17002E-027  1.99442E-028  4.10758E-028  2.58718E-028  1.15142E-028
  4.35542E-029  1.48799E-029  4.70423E-030  1.39347E-030  3.88290E-031  1.01579E-031
  2.50258E-032  5.60063E-033  1.14680E-033  2.06471E-034  3.47138E-035
  1.26958E-022  1.67146E-021  1.88999E-020  1.85035E-019  1.57656E-018  1.17287E-017
  7.63438E-017  4.35379E-016  2.17720E-015  9.55200E-015  3.67788E-014  1.24305E-013
  3.68817E-013  9.60680E-013  2.19681E-012  4.41000E-012  7.77128E-012  1.20204E-011
  1.63180E-011  1.94381E-011  2.03123E-011  1.86109E-011  1.49387E-011  1.04891E-011
  6.42486E-012  3.41612E-012  1.56213E-012  6.03447E-013  1.89794E-013  4.46062E-014
  6.03877E-015  7.68369E-017  5.32866E-016  9.44163E-016  7.73712E-016  4.49098E-016
  2.08072E-016  8.07431E-017  2.68450E-017  7.73551E-018  1.94358E-018  4.27133E-019
  8.22223E-020  1.38662E-020  2.04602E-021  2.63087E-022  2.91617E-023  2.70362E-024
  1.91049E-025  7.15100E-027  1.82452E-028  5.02027E-028  3.41349E-028  1.57330E-028
  6.13877E-029  2.17175E-029  7.14408E-030  2.20654E-030  6.40225E-031  1.73812E-031
  4.38343E-032  1.01059E-032  2.17127E-033  3.96921E-034  6.73371E-035
  2.18602E-022  2.98495E-021  3.45584E-020  3.43601E-019  2.95765E-018  2.21539E-017
  1.44872E-016  8.28792E-016  4.15347E-015  1.82492E-014  7.03341E-014  2.37856E-013
  7.05932E-013  1.83886E-012  4.20421E-012  8.43645E-012  1.48578E-011  2.29634E-011
  3.11424E-011  3.70533E-011  3.86667E-011  3.53739E-011  2.83475E-011  1.98707E-011
  1.21526E-011  6.45418E-012  2.95077E-012  1.14190E-012  3.61359E-013  8.63893E-014
  1.23639E-014  2.57996E-016  7.64618E-016  1.50667E-015  1.26911E-015  7.44698E-016
  3.46736E-016  1.34863E-016  4.48811E-017  1.29340E-017  3.24784E-018  7.12835E-019
  1.36912E-019  2.30081E-020  3.37735E-021  4.31231E-022  4.74257E-023  4.38217E-024
  3.16665E-025  1.38260E-026  1.73236E-028  4.04749E-028  3.12368E-028  1.52458E-028
  6.27397E-029  2.35852E-029  8.30237E-030  2.74786E-030  8.49613E-031  2.44889E-031
  6.47399E-032  1.56399E-032  3.37946E-033  6.73216E-034  1.15010E-034
  3.12932E-022  4.52182E-021  5.43036E-020  5.52880E-019  4.83358E-018  3.65801E-017
  2.40866E-016  1.38441E-015  6.96004E-015  3.06465E-014  1.18285E-013  4.00381E-013
  1.18889E-012  3.09747E-012  7.08102E-012  1.42041E-011  2.50001E-011  3.86060E-011
  5.22997E-011  6.21443E-011  6.47507E-011  5.91338E-011  4.72981E-011  3.30890E-011
  2.01979E-011  1.07099E-011  4.89261E-012  1.89526E-012  6.02715E-013  1.46208E-013
  2.19401E-014  6.56483E-016  9.53779E-016  2.11133E-015  1.82945E-015  1.08519E-015
  5.07669E-016  1.97851E-016  6.58733E-017  1.89713E-017  4.75548E-018  1.04042E-018
  1.98799E-019  3.31420E-020  4.80791E-021  6.04099E-022  6.52306E-023  5.97217E-024
  4.51477E-025  2.64693E-026  1.05595E-027  9.12979E-029  6.65020E-029  3.99873E-029
  2.06618E-029  9.94971E-030  4.48304E-030  1.85922E-030  6.96263E-031  2.33599E-031
  6.97922E-032  1.83964E-032  4.30979E-033  8.54781E-034  1.72815E-034
  3.62497E-022  5.69668E-021  7.24048E-020  7.64730E-019  6.84675E-018  5.26309E-017
  3.50164E-016  2.02666E-015  1.02369E-014  4.52188E-014  1.74902E-013  5.92845E-013
  1.76185E-012  4.59198E-012  1.04978E-011  2.10514E-011  3.70294E-011  5.71310E-011
  7.73049E-011  9.17237E-011  9.54073E-011  8.69605E-011  6.94047E-011  4.84426E-011
  2.95017E-011  1.56109E-011  7.12168E-012  2.75928E-012  8.80749E-013  2.16301E-013
  3.37976E-014  1.32508E-015  1.03651E-015  2.59965E-015  2.31795E-015  1.38949E-015
  6.52788E-016  2.54735E-016  8.47621E-017  2.43548E-017  6.07811E-018  1.32005E-018
  2.49312E-019  4.08330E-020  5.77377E-021  7.01607E-022  7.33523E-023  6.78020E-024
  6.19045E-025  7.32568E-026  1.46969E-026  4.47710E-027  1.52616E-027  4.80359E-028
  1.28266E-028  2.75335E-029  4.43089E-030  5.03325E-031  8.40978E-032  5.20974E-032
  2.85615E-032  1.11297E-032  3.31536E-033  8.12457E-034  1.58672E-034
  3.38196E-022  5.81039E-021  8.03268E-020  8.97937E-019  8.34017E-018  6.56581E-017
  4.43728E-016  2.59503E-015  1.31995E-014  5.85800E-014  2.27297E-013  7.72043E-013
  2.29736E-012  5.99186E-012  1.37009E-011  2.74692E-011  4.82911E-011  7.44381E-011
  1.00598E-010  1.19175E-010  1.23727E-010  1.12527E-010  8.95901E-011  6.23662E-011
  3.78777E-011  1.99916E-011  9.10187E-012  3.52432E-012  1.12779E-012  2.79806E-013
  4.52567E-014  2.18854E-015  9.86676E-016  2.81446E-015  2.58129E-015  1.56247E-015
  7.36410E-016  2.87305E-016  9.53198E-017  2.72240E-017  6.72440E-018  1.43627E-018
  2.64294E-019  4.16261E-020  5.57178E-021  6.35115E-022  6.46392E-023  7.11833E-024
  1.24607E-024  4.03023E-025  1.77197E-025  7.88298E-026  3.15495E-026  1.10499E-026
  3.37690E-027  8.99041E-028  2.07083E-028  4.06685E-029  6.64156E-030  8.62825E-031
  8.22021E-032  5.04457E-033  4.58032E-034  2.08397E-034  7.35897E-035
  3.21651E-022  4.77386E-021  7.22087E-020  8.77964E-019  8.63000E-018  7.04778E-017
  4.87783E-016  2.89765E-015  1.48927E-014  6.65552E-014  2.59446E-013  8.83958E-013
  2.63556E-012  6.88179E-012  1.57437E-011  3.15642E-011  5.54633E-011  8.54167E-011
  1.15285E-010  1.36345E-010  1.41263E-010  1.28166E-010  1.01763E-010  7.06273E-011
  4.27598E-011  2.24984E-011  1.02160E-011  3.94998E-012  1.26570E-012  3.16613E-013
  5.27450E-014  3.01815E-015  8.32070E-016  2.68098E-015  2.52530E-015  1.54100E-015
  7.27041E-016  2.82663E-016  9.30228E-017  2.61893E-017  6.31729E-018  1.29903E-018
  2.25278E-019  3.24711E-020  3.86371E-021  4.02158E-022  4.95557E-023  1.22291E-023
  5.81987E-024  3.36952E-024  1.80956E-024  8.39570E-025  3.36585E-025  1.18113E-025
  3.66347E-026  1.00830E-026  2.45982E-027  5.29344E-028  9.97162E-029  1.62759E-029
  2.26997E-030  2.65005E-031  2.49663E-032  1.81567E-033  8.48974E-035
  6.01709E-022  3.97965E-021  5.23133E-020  6.96479E-019  7.44449E-018  6.43223E-017
  4.61723E-016  2.80862E-015  1.46614E-014  6.62007E-014  2.59842E-013  8.89341E-013
  2.65944E-012  6.95660E-012  1.59297E-011  3.19448E-011  5.61134E-011  8.63451E-011
  1.16385E-010  1.37402E-010  1.42045E-010  1.28537E-010  1.01749E-010  7.03803E-011
  4.24570E-011  2.22577E-011  1.00732E-011  3.88581E-012  1.24539E-012  3.13525E-013
  5.35722E-014  3.52447E-015  6.34699E-016  2.24780E-015  2.16700E-015  1.32873E-015
  6.24672E-016  2.40286E-016  7.75274E-017  2.11068E-017  4.81714E-018  9.05022E-019
  1.35743E-019  1.57151E-020  1.49717E-021  2.11461E-022  8.37711E-023  5.96335E-023
  4.54920E-023  2.93867E-023  1.56424E-023  7.04038E-024  2.75142E-024  9.50620E-025
  2.93183E-025  8.09761E-026  2.00072E-026  4.40598E-027  8.60526E-028  1.48243E-028
  2.23942E-029  2.94799E-030  3.34845E-031  3.26234E-032  2.67144E-033
  1.66305E-021  6.47601E-021  3.81996E-020  4.45712E-019  5.22027E-018  4.90178E-017
  3.72073E-016  2.34652E-015  1.25397E-014  5.74968E-014  2.27979E-013  7.85529E-013
  2.35928E-012  6.18837E-012  1.41925E-011  2.84794E-011  5.00216E-011  7.69155E-011
  1.03541E-010  1.22015E-010  1.25843E-010  1.13554E-010  8.95917E-011  6.17407E-011
  3.70945E-011  1.93650E-011  8.72902E-012  3.35670E-012  1.07483E-012  2.71867E-013
  4.74876E-014  3.52281E-015  4.52158E-016  1.65735E-015  1.62448E-015  9.94235E-016
  4.61149E-016  1.72669E-016  5.31407E-017  1.33437E-017  2.64902E-018  3.89093E-019
  3.77972E-020  2.92145E-021  9.17988E-022  5.37137E-022  4.81671E-022  4.77090E-022
  3.72017E-022  2.27475E-022  1.14613E-022  4.95030E-023  1.88096E-023  6.38347E-024
  1.94882E-024  5.36025E-025  1.32557E-025  2.93563E-026  5.79523E-027  1.01511E-027
  1.57114E-028  2.14088E-029  2.55977E-030  2.67665E-031  2.43714E-032
  3.96660E-021  1.56708E-020  5.37902E-020  2.84935E-019  2.95795E-018  3.04482E-017
  2.50903E-016  1.67175E-015  9.25657E-015  4.34306E-014  1.74812E-013  6.08302E-013
  1.83878E-012  4.84286E-012  1.11338E-011  2.23689E-011  3.92994E-011  6.03969E-011
  8.12059E-011  9.55189E-011  9.82754E-011  8.84113E-011  6.95063E-011  4.77045E-011
  2.85329E-011  1.48250E-011  6.65136E-012  2.54758E-012  8.14134E-013  2.06603E-013
  3.68002E-014  3.04187E-015  3.11872E-016  1.07040E-015  1.05349E-015  6.34634E-016
  2.83929E-016  9.95045E-017  2.71941E-017  5.47629E-018  6.96344E-019  4.12698E-020
  1.46067E-020  1.18273E-020  4.87966E-021  3.35801E-021  3.99956E-021  3.76205E-021
  2.65222E-021  1.49925E-021  7.15221E-022  2.97648E-022  1.10306E-022  3.68222E-023
  1.11246E-023  3.04149E-024  7.50213E-025  1.66193E-025  3.29050E-026  5.79674E-027
  9.05198E-028  1.24931E-028  1.52080E-029  1.62965E-030  1.53590E-031
  7.56870E-021  3.28337E-020  1.13681E-019  3.44825E-019  1.65527E-018  1.53235E-017
  1.38425E-016  9.99563E-016  5.83953E-015  2.83619E-014  1.16736E-013  4.12150E-013
  1.25764E-012  3.33235E-012  7.68954E-012  1.54805E-011  2.72185E-011  4.18215E-011
  5.61711E-011  6.59526E-011  6.76866E-011  6.07006E-011  4.75401E-011  3.24854E-011
  1.93349E-011  9.99312E-012  4.45969E-012  1.69999E-012  5.41665E-013  1.37745E-013
  2.49847E-014  2.28914E-015  2.12694E-016  5.98822E-016  5.77672E-016  3.31889E-016
  1.35408E-016  3.97914E-017  7.55962E-018  6.21690E-019  1.12000E-019  2.21654E-019
  1.42159E-019  4.91150E-020  2.18193E-020  2.71312E-020  3.05254E-020  2.49005E-020
  1.58611E-020  8.38271E-021  3.82275E-021  1.54280E-021  5.59824E-022  1.84206E-022
  5.51174E-023  1.49771E-023  3.68150E-024  8.14479E-025  1.61343E-025  2.84859E-026
  4.46588E-027  6.20009E-028  7.60811E-029  8.24634E-030  7.89062E-031
  1.18312E-020  5.50527E-020  2.09161E-019  6.34226E-019  1.70680E-018  7.51131E-018
  6.21205E-017  4.91384E-016  3.10329E-015  1.58724E-014  6.75383E-014  2.43602E-013
  7.53639E-013  2.01457E-012  4.67429E-012  9.44016E-012  1.66232E-011  2.55475E-011
  3.42857E-011  4.01879E-011  4.11414E-011  3.67749E-011  2.86871E-011  1.95113E-011
  1.15517E-011  5.93616E-012  2.63350E-012  9.98334E-013  3.16880E-013  8.06796E-014
  1.49000E-014  1.51474E-015  1.42266E-016  2.82464E-016  2.53562E-016  1.28103E-016
  4.00898E-017  6.22101E-018  3.32853E-019  1.38959E-018  1.75659E-018  1.05835E-018
  3.78371E-019  1.31229E-019  1.49835E-019  1.98419E-019  1.87701E-019  1.35401E-019
  7.96874E-020  3.99711E-020  1.75892E-020  6.92372E-021  2.46832E-021  8.02078E-022
  2.37916E-022  6.42755E-023  1.57439E-023  3.47719E-024  6.88693E-025  1.21739E-025
  1.91337E-026  2.66672E-027  3.29030E-028  3.59207E-029  3.46999E-030
  1.55252E-020  7.56082E-020  3.08179E-019  1.02410E-018  2.71798E-018  6.53112E-018
  2.67278E-017  1.97610E-016  1.36458E-015  7.51831E-015  3.36022E-014  1.25071E-013
  3.94782E-013  1.06887E-012  2.49994E-012  5.07298E-012  8.95541E-012  1.37749E-011
  1.84781E-011  2.16263E-011  2.20853E-011  1.96760E-011  1.52855E-011  1.03455E-011
  6.09084E-012  3.11068E-012  1.37110E-012  5.16552E-013  1.63201E-013  4.15772E-014
  7.82794E-015  8.88992E-016  9.10066E-017  1.05845E-016  7.70660E-017  2.58241E-017
  2.47836E-018  2.56140E-018  7.49853E-018  8.12543E-018  5.12776E-018  2.04150E-018
  6.70667E-019  6.74620E-019  1.03046E-018  1.13062E-018  9.27670E-019  6.11525E-019
  3.39361E-019  1.63546E-019  6.99625E-020  2.69811E-020  9.47513E-021  3.04518E-021
  8.96159E-022  2.40801E-022  5.87841E-023  1.29613E-023  2.56656E-024  4.54174E-025
  7.15482E-026  1.00075E-026  1.24086E-027  1.36346E-028  1.32811E-029
  1.73859E-020  8.71525E-020  3.71869E-019  1.32597E-018  3.84793E-018  8.93717E-018
  1.93717E-017  7.49399E-017  4.94684E-016  2.97013E-015  1.42325E-014  5.54557E-014
  1.80215E-013  4.96990E-013  1.17582E-012  2.40263E-012  4.25776E-012  6.56006E-012
  8.80028E-012  1.02868E-011  1.04806E-011  9.30643E-012  7.19943E-012  4.84807E-012
  2.83760E-012  1.43976E-012  6.30192E-013  2.35788E-013  7.40880E-014  1.88756E-014
  3.63181E-015  4.65964E-016  5.49254E-017  2.84529E-017  1.02337E-017  1.78774E-018
  1.06865E-017  2.22975E-017  2.42692E-017  1.68766E-017  7.68621E-018  2.67740E-018
  2.46790E-018  4.26994E-018  5.41985E-018  5.07160E-018  3.76441E-018  2.32614E-018
  1.23557E-018  5.77269E-019  2.41383E-019  9.15037E-020  3.17154E-020  1.00921E-020
  2.94831E-021  7.88186E-022  1.91798E-022  4.22252E-023  8.36083E-024  1.48144E-024
  2.33982E-025  3.28547E-026  4.09553E-027  4.53124E-028  4.45233E-029
  1.67911E-020  8.57214E-020  3.76537E-019  1.40588E-018  4.37796E-018  1.10749E-017
  2.25314E-017  4.47658E-017  1.66500E-016  9.77247E-016  5.07630E-015  2.10794E-014
  7.14074E-014  2.02149E-013  4.86108E-013  1.00315E-012  1.78775E-012  2.76197E-012
  3.70762E-012  4.32997E-012  4.40198E-012  3.89611E-012  3.00124E-012  2.01059E-012
  1.16970E-012  5.89434E-013  2.56068E-013  9.50649E-014  2.96666E-014  7.54823E-015
  1.48775E-015  2.18514E-016  3.19062E-017  7.79278E-018  6.08767E-018  2.10902E-017
  4.10646E-017  4.85498E-017  3.83267E-017  2.02245E-017  7.93237E-018  7.28740E-018
  1.41380E-017  2.06384E-017  2.20271E-017  1.84762E-017  1.27865E-017  7.53752E-018
  3.87260E-018  1.76539E-018  7.24415E-019  2.70574E-019  9.26862E-020  2.92233E-020
  8.47811E-021  2.25539E-021  5.47160E-022  1.20297E-022  2.38244E-023  4.22843E-024
  6.69912E-025  9.44936E-026  1.18512E-026  1.32148E-027  1.31122E-028
  1.40800E-020  7.27101E-020  3.25282E-019  1.25052E-018  4.07902E-018  1.10706E-017
  2.43684E-017  4.35715E-017  8.13099E-017  2.94850E-016  1.52718E-015  6.82342E-015
  2.44534E-014  7.17935E-014  1.76596E-013  3.69460E-013  6.63658E-013  1.02949E-012
  1.38391E-012  1.61538E-012  1.63899E-012  1.44601E-012  1.10915E-012  7.39136E-013
  4.27330E-013  2.13784E-013  9.21041E-014  3.38725E-014  1.04661E-014  2.64758E-015
  5.33899E-016  9.08120E-017  1.85990E-017  1.02561E-017  2.32460E-017  4.78438E-017
  6.48994E-017  5.96306E-017  3.68365E-017  1.69460E-017  1.72976E-017  3.76075E-017
  6.25055E-017  7.58467E-017  7.19856E-017  5.60268E-017  3.68792E-017  2.09874E-017
  1.05063E-017  4.69443E-018  1.89565E-018  6.98772E-019  2.36781E-019  7.40021E-020
  2.13239E-020  5.64533E-021  1.36553E-021  2.99871E-022  5.94192E-023  1.05684E-023
  1.68060E-024  2.38331E-025  3.01047E-026  3.38721E-027  3.39881E-028
  1.02955E-020  5.35473E-020  2.42314E-019  9.48843E-019  3.18759E-018  9.06520E-018
  2.13918E-017  4.09177E-017  6.48330E-017  1.17643E-016  4.18248E-016  1.89109E-015
  7.22206E-015  2.22393E-014  5.63954E-014  1.20189E-013  2.18218E-013  3.40414E-013
  4.58630E-013  5.35278E-013  5.42107E-013  4.76760E-013  3.64114E-013  2.41336E-013
  1.38616E-013  6.87954E-014  2.93444E-014  1.06511E-014  3.23403E-015  8.02928E-016
  1.63615E-016  3.24661E-017  1.07410E-017  1.44996E-017  3.35507E-017  5.55262E-017
  6.13830E-017  4.51712E-017  2.57348E-017  3.32710E-017  8.11839E-017  1.51276E-016
  2.07226E-016  2.22196E-016  1.94876E-016  1.43883E-016  9.12746E-017  5.05523E-017
  2.47827E-017  1.08881E-017  4.33492E-018  1.57867E-018  5.29415E-019  1.64038E-019
  4.69474E-020  1.23685E-020  2.98306E-021  6.54436E-022  1.29789E-022  2.31465E-023
  3.69739E-024  5.27689E-025  6.72137E-026  7.64234E-027  7.76740E-028
  6.58319E-021  3.43885E-020  1.56723E-019  6.20772E-019  2.12448E-018  6.22463E-018
  1.53964E-017  3.15097E-017  5.23902E-017  7.48627E-017  1.37905E-016  4.76551E-016
  1.85670E-015  6.02281E-015  1.58658E-014  3.46271E-014  6.37450E-014  1.00169E-013
  1.35363E-013  1.58012E-013  1.59737E-013  1.40018E-013  1.06449E-013  7.01484E-014
  3.99982E-014  1.96613E-014  8.27152E-015  2.93772E-015  8.60655E-016  2.02960E-016
  4.06353E-017  9.73841E-018  5.46469E-018  1.20718E-017  2.69589E-017  3.84157E-017
  3.54138E-017  2.84783E-017  5.35139E-017  1.44331E-016  2.94920E-016  4.50930E-016
  5.43743E-016  5.37140E-016  4.45922E-016  3.16816E-016  1.95398E-016  1.05908E-016
  5.10234E-017  2.20889E-017  8.68130E-018  3.12520E-018  1.03738E-018  3.18633E-019
  9.05569E-020  2.37380E-020  5.70839E-021  1.25130E-021  2.48478E-022  4.44616E-023
  7.14073E-024  1.02683E-024  1.32075E-025  1.52008E-026  1.56773E-027
  3.68779E-021  1.93133E-020  8.83964E-020  3.52616E-019  1.22078E-018  3.64460E-018
  9.29125E-018  1.99323E-017  3.53032E-017  5.12510E-017  6.82867E-017  1.33092E-016
  4.35921E-016  1.44438E-015  3.95723E-015  8.88079E-015  1.66230E-014  2.63513E-014
  3.57372E-014  4.17241E-014  4.20906E-014  3.67563E-014  2.78009E-014  1.81984E-014
  1.02836E-014  4.98774E-015  2.05167E-015  6.98982E-016  1.89397E-016  3.99189E-017
  8.90693E-018  3.92386E-018  2.82840E-018  6.00049E-018  1.26177E-017  1.76540E-017
  2.73254E-017  7.58514E-017  2.14865E-016  4.67879E-016  7.86407E-016  1.05839E-015
  1.17421E-015  1.09633E-015  8.74730E-016  6.03668E-016  3.64134E-016  1.93878E-016
  9.20087E-017  3.93035E-017  1.52587E-017  5.43084E-018  1.78409E-018  5.43031E-019
  1.53200E-019  3.99464E-020  9.57713E-021  2.09799E-021  4.17330E-022  7.49818E-023
  1.21205E-023  1.75846E-024  2.28770E-025  2.66998E-026  2.79971E-027
  1.81202E-021  9.50331E-021  4.36051E-020  1.74682E-019  6.09061E-019  1.83971E-018
  4.78034E-018  1.05738E-017  1.96179E-017  3.00591E-017  3.86302E-017  5.06930E-017
  1.06574E-016  3.18882E-016  8.88523E-016  2.04682E-015  3.89924E-015  6.23912E-015
  8.49096E-015  9.90968E-015  9.96751E-015  8.66296E-015  6.51034E-015  4.22493E-015
  2.35707E-015  1.11862E-015  4.41271E-016  1.37929E-016  3.18635E-017  7.27010E-018
  5.76626E-018  5.92047E-018  4.93553E-018  5.89931E-018  1.19127E-017  3.20905E-017
  9.81686E-017  2.71145E-016  6.10074E-016  1.10758E-015  1.64739E-015  2.04218E-015
  2.14058E-015  1.91934E-015  1.48640E-015  1.00269E-015  5.93920E-016  3.11429E-016
  1.45807E-016  6.15062E-017  2.35929E-017  8.30070E-018  2.69749E-018  8.13165E-019
  2.27601E-019  5.90087E-020  1.41025E-020  3.08784E-021  6.15613E-022  1.11158E-022
  1.81068E-023  2.65444E-024  3.49912E-025  4.14939E-026  4.43258E-027
  7.81575E-022  4.10204E-021  1.88477E-020  7.56897E-020  2.65029E-019  8.06301E-019
  2.12022E-018  4.78194E-018  9.14967E-018  1.46502E-017  1.95069E-017  2.29153E-017
  3.17542E-017  7.04278E-017  1.85333E-016  4.30877E-016  8.32103E-016  1.34187E-015
  1.83017E-015  2.13204E-015  2.13469E-015  1.84299E-015  1.37276E-015  8.79653E-016
  4.80664E-016  2.19241E-016  7.94973E-017  2.08282E-017  4.75130E-018  5.35969E-018
  9.07951E-018  1.13019E-017  1.32565E-017  2.01274E-017  4.36282E-017  1.13284E-016
  2.90165E-016  6.58092E-016  1.26897E-015  2.06330E-015  2.83921E-015  3.32940E-015
  3.35135E-015  2.91549E-015  2.20597E-015  1.46075E-015  8.51953E-016  4.40688E-016
  2.03733E-016  8.48950E-017  3.21712E-017  1.11836E-017  3.59269E-018  1.07178E-018
  2.97398E-019  7.66240E-020  1.82502E-020  3.99473E-021  7.98673E-022  1.45075E-022
  2.38467E-023  3.53852E-024  4.73551E-025  5.71729E-026  6.23418E-027
  2.96087E-022  1.55447E-021  7.14726E-021  2.87410E-020  1.00885E-019  3.08250E-019
  8.16536E-019  1.86428E-018  3.63855E-018  6.00564E-018  8.30409E-018  9.76412E-018
  1.11370E-017  1.71727E-017  3.77976E-017  8.49250E-017  1.64075E-016  2.65269E-016
  3.61421E-016  4.19099E-016  4.16538E-016  3.56092E-016  2.61728E-016  1.64334E-016
  8.65410E-017  3.65266E-017  1.11385E-017  2.51377E-018  3.01305E-018  7.17384E-018
  1.20280E-017  1.73172E-017  2.63905E-017  4.90568E-017  1.09472E-016  2.59819E-016
  5.87483E-016  1.18838E-015  2.09139E-015  3.17223E-015  4.14314E-015  4.67088E-015
  4.56231E-015  3.87690E-015  2.87870E-015  1.87656E-015  1.07960E-015  5.51454E-016
  2.51851E-016  1.03666E-016  3.87945E-017  1.33154E-017  4.22455E-018  1.24591E-018
  3.42411E-019  8.76101E-020  2.07894E-020  4.54973E-021  9.12805E-022  1.66987E-022
  2.77410E-023  4.17427E-024  5.68283E-025  6.99940E-026  7.80451E-027
  9.85512E-023  5.17433E-022  2.37977E-021  9.57618E-021  3.36597E-020  1.03106E-019
  2.74343E-019  6.31160E-019  1.24750E-018  2.10068E-018  2.98786E-018  3.59662E-018
  3.88397E-018  4.67268E-018  7.94598E-018  1.61561E-017  3.04474E-017  4.88466E-017
  6.61068E-017  7.59771E-017  7.46478E-017  6.28772E-017  4.52634E-017  2.74526E-017
  1.34899E-017  4.86617E-018  1.14597E-018  1.09878E-018  3.49516E-018  7.48660E-018
  1.30161E-017  2.18583E-017  4.01189E-017  8.39428E-017  1.90518E-016  4.31259E-016
  9.10306E-016  1.72184E-015  2.86138E-015  4.14349E-015  5.21624E-015  5.71198E-015
  5.45103E-015  4.54536E-015  3.32212E-015  2.13608E-015  1.21362E-015  6.12519E-016
  2.76387E-016  1.12349E-016  4.14942E-017  1.40491E-017  4.39712E-018  1.28044E-018
  3.48136E-019  8.83806E-020  2.08854E-020  4.57055E-021  9.20826E-022  1.69864E-022
  2.85674E-023  4.36759E-024  6.06100E-025  7.63004E-026  8.71272E-027
  2.88269E-023  1.51346E-022  6.96118E-022  2.80202E-021  9.85603E-021  3.02347E-020
  8.06646E-020  1.86459E-019  3.71503E-019  6.33758E-019  9.19072E-019  1.13109E-018
  1.21539E-018  1.29597E-018  1.74486E-018  3.03984E-018  5.40685E-018  8.48114E-018
  1.13121E-017  1.28134E-017  1.23768E-017  1.01986E-017  7.10281E-018  4.05343E-018
  1.74135E-018  4.68611E-019  2.75939E-019  1.13108E-018  3.07365E-018  6.39694E-018
  1.21594E-017  2.36012E-017  4.95947E-017  1.11966E-016  2.57460E-016  5.68201E-016
  1.15188E-015  2.08895E-015  3.34162E-015  4.68417E-015  5.73967E-015  6.14630E-015
  5.75747E-015  4.72591E-015  3.40707E-015  2.16371E-015  1.21497E-015  6.06082E-016
  2.70191E-016  1.08421E-016  3.94915E-017  1.31763E-017  4.06302E-018  1.16657E-018
  3.13361E-019  7.88490E-020  1.85457E-020  4.05872E-021  8.21751E-022  1.53059E-022
  2.61049E-023  4.06307E-024  5.75838E-025  7.42096E-026  8.68721E-027
  7.41129E-024  3.89074E-023  1.78952E-022  7.20408E-022  2.53498E-021  7.78293E-021
  2.07985E-020  4.82195E-020  9.65673E-020  1.66137E-019  2.44085E-019  3.05441E-019
  3.30741E-019  3.35357E-019  3.84912E-019  5.67689E-019  9.26525E-019  1.39871E-018
  1.82283E-018  2.02235E-018  1.90797E-018  1.52284E-018  1.00577E-018  5.14277E-019
  1.69913E-019  5.50350E-020  2.48300E-019  8.75783E-019  2.18868E-018  4.76581E-018
  1.01160E-017  2.23093E-017  5.18612E-017  1.23435E-016  2.86928E-016  6.24264E-016
  1.23394E-015  2.17611E-015  3.38969E-015  4.64015E-015  5.56992E-015  5.85986E-015
  5.40572E-015  4.37781E-015  3.11789E-015  1.95757E-015  1.08698E-015  5.36048E-016
  2.36068E-016  9.34742E-017  3.35535E-017  1.10204E-017  3.34352E-018  9.45085E-019
  2.50429E-019  6.23802E-020  1.45935E-020  3.19402E-021  6.50371E-022  1.22482E-022
  2.12219E-023  3.36881E-024  4.88398E-025  6.45066E-026  7.74511E-027
  1.67493E-024  8.79243E-024  4.04395E-023  1.62808E-022  5.73023E-022  1.76026E-021
  4.70902E-021  1.09389E-020  2.19815E-020  3.80317E-020  5.63678E-020  7.13754E-020
  7.79805E-020  7.74893E-020  8.07491E-020  1.03173E-019  1.52559E-019  2.18983E-019
  2.76807E-019  2.99099E-019  2.73640E-019  2.08671E-019  1.26428E-019  5.27412E-020
  1.26444E-020  3.64361E-020  1.76224E-019  5.37498E-019  1.35401E-018  3.20211E-018
  7.61718E-018  1.87223E-017  4.69803E-017  1.16190E-016  2.72522E-016  5.87941E-016
  1.14291E-015  1.97682E-015  3.02042E-015  4.06126E-015  4.79701E-015  4.97456E-015
  4.53017E-015  3.62586E-015  2.55412E-015  1.58662E-015  8.71597E-016  4.25013E-016
  1.84888E-016  7.22171E-017  2.55315E-017  8.24691E-018  2.45855E-018  6.83068E-019
  1.78258E-019  4.38953E-020  1.02057E-020  2.23370E-021  4.57755E-022  8.72785E-023
  1.53878E-023  2.49525E-024  3.70491E-025  5.01796E-026  6.17850E-027
  3.32769E-025  1.74684E-024  8.03453E-024  3.23497E-023  1.13884E-022  3.49993E-022
  9.37063E-022  2.17990E-021  4.39123E-021  7.62791E-021  1.13752E-020  1.45246E-020
  1.59861E-020  1.57510E-020  1.54862E-020  1.77124E-020  2.37810E-020  3.22682E-020
  3.93841E-020  4.12654E-020  3.63225E-020  2.59466E-020  1.36118E-020  3.93859E-021
  3.50557E-021  2.48350E-020  9.59298E-020  2.83370E-019  7.56300E-019  1.97526E-018
  5.23306E-018  1.40646E-017  3.74008E-017  9.51551E-017  2.24795E-016  4.82417E-016
  9.27018E-016  1.58106E-015  2.38108E-015  3.15743E-015  3.68149E-015  3.77247E-015
  3.39774E-015  2.69143E-015  1.87706E-015  1.15453E-015  6.27768E-016  3.02775E-016
  1.30121E-016  5.01312E-017  1.74490E-017  5.53889E-018  1.62070E-018  4.41934E-019
  1.13394E-019  2.75624E-020  6.36253E-021  1.39233E-021  2.87341E-022  5.55323E-023
  9.97613E-024  1.65439E-024  2.51730E-025  3.49593E-026  4.41063E-027
  5.81248E-026  3.05141E-025  1.40364E-024  5.65256E-024  1.99051E-023  6.12022E-023
  1.63989E-022  3.81970E-022  7.70984E-022  1.34343E-021  2.01268E-021  2.58580E-021
  2.86213E-021  2.80820E-021  2.65951E-021  2.79787E-021  3.44314E-021  4.41383E-021
  5.19253E-021  5.25834E-021  4.41000E-021  2.86108E-021  1.17008E-021  3.14887E-022
  2.35291E-021  1.24114E-020  4.40109E-020  1.34210E-019  3.89724E-019  1.12843E-018
  3.28960E-018  9.49682E-018  2.63821E-017  6.85381E-017  1.62808E-016  3.48142E-016
  6.63436E-016  1.11973E-015  1.66768E-015  2.18725E-015  2.52354E-015  2.56017E-015
  2.28404E-015  1.79273E-015  1.23905E-015  7.55143E-016  4.06665E-016  1.94085E-016
  8.24299E-017  3.13297E-017  1.07355E-017  3.34775E-018  9.60672E-019  2.56778E-019
  6.46790E-020  1.54945E-020  3.54737E-021  7.75885E-022  1.61318E-022  3.16295E-023
  5.79508E-024  9.83377E-025  1.53328E-025  2.18168E-026  2.81648E-027
  8.92650E-027  4.68698E-026  2.15648E-025  8.68687E-025  3.06031E-024  9.41523E-024
  2.52499E-023  5.88886E-023  1.19088E-022  2.08082E-022  3.12950E-022  4.04052E-022
  4.49221E-022  4.39604E-022  4.05376E-022  3.99488E-022  4.55004E-022  5.51934E-022
  6.25605E-022  6.10195E-022  4.80628E-022  2.68636E-022  7.35741E-023  1.38607E-022
  1.13918E-021  5.06902E-021  1.79559E-020  5.86044E-020  1.87391E-019  5.98353E-019
  1.89060E-018  5.77004E-018  1.65579E-017  4.36754E-017  1.04163E-016  2.22146E-016
  4.20685E-016  7.04348E-016  1.03993E-015  1.35193E-015  1.54633E-015  1.55562E-015
  1.37652E-015  1.07174E-015  7.34763E-016  4.44075E-016  2.37021E-016  1.12010E-016
  4.70409E-017  1.76472E-017  5.95528E-018  1.82449E-018  5.13286E-019  1.34369E-019
  3.31822E-020  7.82295E-021  1.77421E-021  3.87651E-022  8.12102E-023  1.61617E-023
  3.02111E-024  5.24520E-025  8.37401E-026  1.21911E-026  1.60743E-027
  1.20543E-027  6.33098E-027  2.91390E-026  1.17433E-025  4.13952E-025  1.27456E-024
  3.42178E-024  7.99207E-024  1.61946E-023  2.83746E-023  4.28308E-023  5.55441E-023
  6.19923E-023  6.05531E-023  5.46869E-023  5.10450E-023  5.41605E-023  6.22174E-023
  6.78781E-023  6.33944E-023  4.57701E-023  2.00734E-023  6.54306E-024  7.03480E-023
  4.28096E-022  1.81012E-021  6.72192E-021  2.39438E-020  8.43829E-020  2.93724E-019
  9.90060E-019  3.15127E-018  9.25970E-018  2.46917E-017  5.90479E-017  1.25659E-016
  2.36809E-016  3.94003E-016  5.77705E-016  7.45682E-016  8.46823E-016  8.45901E-016
  7.43275E-016  5.74657E-016  3.91158E-016  2.34641E-016  1.24228E-016  5.81789E-017
  2.41805E-017  8.96088E-018  2.98031E-018  8.97544E-019  2.47605E-019  6.34618E-020
  1.53507E-020  3.55705E-021  7.98185E-022  1.74084E-022  3.67373E-023  7.42047E-024
  1.41480E-024  2.51113E-025  4.09919E-026  6.09435E-027  8.18916E-028
  1.43148E-028  7.52126E-028  3.46346E-027  1.39668E-026  4.92726E-026  1.51866E-025
  4.08257E-025  9.55213E-025  1.94003E-024  3.40932E-024  5.16589E-024  6.72901E-024
  7.53914E-024  7.35606E-024  6.52980E-024  5.81051E-024  5.75830E-024  6.25123E-024
  6.53973E-024  5.78239E-024  3.66489E-024  1.12745E-024  2.68507E-024  2.57822E-023
  1.36644E-022  5.87567E-022  2.35238E-021  9.20824E-021  3.54941E-020  1.32705E-019
  4.70159E-019  1.54347E-018  4.61288E-018  1.23943E-017  2.96899E-017  6.30663E-017
  1.18390E-016  1.95996E-016  2.85786E-016  3.66746E-016  4.14037E-016  4.11140E-016
  3.59112E-016  2.75970E-016  1.86679E-016  1.11245E-016  5.84751E-017  2.71646E-017
  1.11847E-017  4.09884E-018  1.34503E-018  3.98591E-019  1.07907E-019  2.70853E-020
  6.41494E-021  1.45961E-021  3.23687E-022  7.04011E-023  1.49560E-023  3.06412E-024
  5.95302E-025  1.07859E-025  1.79681E-026  2.72195E-027  3.71890E-028
  1.49523E-029  7.86009E-029  3.62192E-028  1.46179E-027  5.16232E-027  1.59319E-026
  4.29004E-026  1.00588E-025  2.04846E-025  3.61221E-025  5.49649E-025  7.19441E-025
  8.09558E-025  7.89882E-025  6.91161E-025  5.88811E-025  5.44675E-025  5.55283E-025
  5.52225E-025  4.52592E-025  2.34127E-025  9.13402E-026  1.05062E-024  7.61239E-024
  3.89977E-023  1.77492E-022  7.76443E-022  3.32841E-021  1.38501E-020  5.47750E-020
  2.01392E-019  6.76015E-019  2.04456E-018  5.52186E-018  1.32396E-017  2.80772E-017
  5.25420E-017  8.66364E-017  1.25762E-016  1.60627E-016  1.80461E-016  1.78316E-016
  1.54971E-016  1.18481E-016  7.97181E-017  4.72352E-017  2.46740E-017  1.13814E-017
  4.64755E-018  1.68635E-018  5.46724E-019  1.59649E-019  4.24667E-020  1.04482E-020
  2.42344E-021  5.41162E-022  1.18478E-022  2.56679E-023  5.48315E-024  1.13804E-024
  2.24942E-025  4.15210E-026  7.04269E-027  1.08449E-027  1.50303E-028
  1.37390E-030  7.22793E-030  3.33334E-029  1.34676E-028  4.76236E-028  1.47216E-027
  3.97226E-027  9.33760E-027  1.90770E-026  3.37749E-026  5.16445E-026  6.79758E-026
  7.68944E-026  7.51409E-026  6.50121E-026  5.32292E-026  4.58566E-026  4.34206E-026
  4.03971E-026  2.96026E-026  1.18819E-026  2.80013E-026  3.04957E-025  1.95031E-024
  1.02614E-023  5.05232E-023  2.41799E-022  1.12288E-021  4.96818E-021  2.04978E-020
  7.74145E-020  2.63967E-019  8.04926E-019  2.18130E-018  5.23204E-018  1.10794E-017
  2.06801E-017  3.39895E-017  4.91613E-017  6.25499E-017  6.99944E-017  6.88808E-017
  5.96133E-017  4.53804E-017  3.03957E-017  1.79232E-017  9.31263E-018  4.26964E-018
  1.73109E-018  6.22732E-019  1.99764E-019  5.75733E-020  1.50720E-020  3.63968E-021
  8.27410E-022  1.81316E-022  3.91565E-023  8.43910E-024  1.81006E-024  3.79925E-025
  7.62431E-026  1.43041E-026  2.46425E-027  3.84799E-028  5.39767E-029
  1.11098E-031  5.85013E-031  2.70106E-030  1.09282E-029  3.87038E-029  1.19886E-028
  3.24293E-028  7.64681E-028  1.56827E-027  2.78971E-027  4.29017E-027  5.68424E-027
  6.47275E-027  6.34841E-027  5.45189E-027  4.31180E-027  3.45453E-027  2.99338E-027
  2.54132E-027  1.59199E-027  8.75559E-028  8.55167E-027  7.26084E-026  4.52735E-025
  2.53300E-024  1.35909E-023  7.05981E-023  3.50048E-022  1.62302E-021  6.90608E-021
  2.65827E-020  9.16326E-020  2.80975E-019  7.63064E-019  1.83033E-018  3.87090E-018
  7.20995E-018  1.18193E-017  1.70454E-017  2.16203E-017  2.41152E-017  2.36524E-017
  2.03997E-017  1.54737E-017  1.03253E-017  6.06381E-018  3.13658E-018  1.43072E-018
  5.76588E-019  2.05904E-019  6.54532E-020  1.86505E-020  4.81396E-021  1.14299E-021
  2.54978E-022  5.48536E-023  1.16782E-023  2.50051E-024  5.37526E-025  1.13859E-025
  2.31432E-026  4.40203E-027  7.68347E-028  1.21384E-028  1.71975E-029
  7.89858E-033  4.16965E-032  1.92796E-031  7.81332E-031  2.77331E-030  8.61095E-030
  2.33640E-029  5.52991E-029  1.13935E-028  2.03816E-028  3.15576E-028  4.21446E-028
  4.83962E-028  4.77736E-028  4.09236E-028  3.15013E-028  2.35463E-028  1.84177E-028
  1.38902E-028  7.87299E-029  1.85984E-028  1.99348E-027  1.51650E-026  9.76424E-026
  5.90345E-025  3.43795E-024  1.91285E-023  9.97762E-023  4.78806E-022  2.08253E-021
  8.12275E-021  2.82086E-020  8.68159E-020  2.36081E-019  5.66168E-019  1.19601E-018
  2.22386E-018  3.63795E-018  5.23423E-018  6.62247E-018  7.36737E-018  7.20636E-018
  6.19786E-018  4.68745E-018  3.11815E-018  1.82511E-018  9.40571E-019  4.27220E-019
  1.71311E-019  6.08037E-020  1.91811E-020  5.41280E-021  1.38013E-021  3.22801E-022
  7.07752E-023  1.49591E-023  3.13866E-024  6.66788E-025  1.43378E-025  3.05766E-026
  6.27921E-027  1.20785E-027  2.13089E-028  3.39854E-029  4.85429E-030
  4.95295E-034  2.61370E-033  1.20980E-032  4.92734E-032  1.75346E-031  5.46195E-031
  1.48768E-030  3.53642E-030  7.32669E-030  1.31951E-029  2.05973E-029  2.77722E-029
  3.22330E-029  3.21353E-029  2.76298E-029  2.09293E-029  1.47791E-029  1.04482E-029
  7.11130E-030  6.20401E-030  4.21186E-029  3.85442E-028  2.88882E-027  1.97952E-026
  1.29553E-025  8.09768E-025  4.75538E-024  2.57540E-023  1.26663E-022  5.59413E-022
  2.20184E-021  7.68494E-021  2.37084E-020  6.45189E-020  1.54681E-019  3.26441E-019
  6.06129E-019  9.89877E-019  1.42155E-018  1.79498E-018  1.99268E-018  1.94486E-018
  1.66887E-018  1.25916E-018  8.35499E-019  4.87701E-019  2.50578E-019  1.13423E-019
  4.52952E-020  1.59960E-020  5.01424E-021  1.40356E-021  3.54166E-022  8.17597E-023
  1.76492E-023  3.66887E-024  7.58603E-025  1.59708E-025  3.42824E-026  7.34301E-027
  1.51970E-027  2.94912E-028  5.24731E-029  8.43271E-030  1.21234E-030
  2.80440E-035  1.44791E-034  6.71682E-034  2.73245E-033  9.79662E-033  3.06358E-032
  8.38307E-032  2.00437E-031  4.18126E-031  7.58861E-031  1.19622E-030  1.63181E-030
  1.91948E-030  1.94090E-030  1.68747E-030  1.27636E-030  8.73715E-031  5.81267E-031
  4.22573E-031  9.14384E-031  7.67249E-030  6.57946E-029  5.12254E-028  3.77547E-027
  2.65358E-026  1.75533E-025  1.07334E-024  5.97196E-024  2.98810E-023  1.33371E-022
  5.28192E-022  1.84968E-021  5.71511E-021  1.55588E-020  3.72884E-020  7.86285E-020
  1.45830E-019  2.37835E-019  3.41043E-019  4.29941E-019  4.76492E-019  4.64240E-019
  3.97633E-019  2.99439E-019  1.98284E-019  1.15489E-019  5.91925E-020  2.67183E-020
  1.06345E-020  3.74028E-021  1.16640E-021  3.24310E-022  8.11227E-023  1.85181E-023
  3.94270E-024  8.07073E-025  1.64480E-025  3.42804E-026  7.33160E-027  1.57355E-027
  3.27413E-028  6.39579E-029  1.14547E-029  1.85178E-030  2.67589E-031
  1.36702E-036  7.29684E-036  3.29644E-035  1.34555E-034  4.81568E-034  1.52291E-033
  4.19121E-033  1.00908E-032  2.12236E-032  3.89182E-032  6.20931E-032  8.58549E-032
  1.02693E-031  1.05835E-031  9.38482E-032  7.21257E-032  4.97132E-032  3.41328E-032
  3.49766E-032  1.40063E-031  1.18366E-030  1.02708E-029  8.51123E-029  6.72846E-028
  5.01485E-027  3.46302E-026  2.18037E-025  1.23637E-024  6.26019E-024  2.81433E-023
  1.11921E-022  3.92800E-022  1.21483E-021  3.30778E-021  7.92464E-021  1.66988E-020
  3.09423E-020  5.04098E-020  7.21994E-020  9.09039E-020  1.00612E-019  9.78876E-020
  8.37206E-020  6.29494E-020  4.16162E-020  2.41963E-020  1.23773E-020  5.57437E-021
  2.21283E-021  7.75722E-022  2.40895E-022  6.66125E-023  1.65418E-023  3.74018E-024
  7.86745E-025  1.58790E-025  3.19076E-026  6.57772E-027  1.39916E-027  3.00246E-028
  6.26724E-029  1.22992E-029  2.21346E-030  3.59447E-031  5.21467E-032
  5.44550E-038  3.15421E-037  1.48564E-036  6.15816E-036  2.11359E-035  6.66666E-035
  1.84220E-034  4.52981E-034  9.62366E-034  1.78623E-033  2.89102E-033  4.07044E-033
  4.97172E-033  5.25426E-033  4.78555E-033  3.80510E-033  2.75654E-033  2.17833E-033
  3.47149E-033  1.86623E-032  1.62822E-031  1.48961E-030  1.32060E-029  1.10851E-028
  8.64461E-028  6.15971E-027  3.95911E-026  2.27468E-025  1.16115E-024  5.24553E-024
  2.09184E-023  7.35216E-023  2.27516E-022  6.19505E-022  1.48370E-021  3.12466E-021
  5.78564E-021  9.41771E-021  1.34759E-020  1.69501E-020  1.87404E-020  1.82128E-020
  1.55589E-020  1.16844E-020  7.71466E-021  4.47914E-021  2.28770E-021  1.02847E-021
  4.07402E-022  1.42442E-022  4.40851E-023  1.21361E-023  2.99570E-024  6.71894E-025
  1.39849E-025  2.78655E-026  5.52342E-027  1.12553E-027  2.37744E-028  5.09093E-029
  1.06398E-029  2.09406E-030  3.78143E-031  6.16101E-032  8.95247E-033
  2.01749E-039  1.06909E-038  5.72311E-038  2.38383E-037  8.74484E-037  2.82600E-036
  7.32349E-036  1.78920E-035  3.82635E-035  7.38213E-035  1.21560E-034  1.74691E-034
  2.18768E-034  2.38147E-034  2.25779E-034  1.88966E-034  1.49500E-034  1.46371E-034
  3.41711E-034  2.19986E-033  2.05796E-032  2.01287E-031  1.89664E-030  1.66918E-029
  1.34587E-028  9.80571E-028  6.39352E-027  3.70654E-026  1.90253E-025  8.62294E-025
  3.44505E-024  1.21195E-023  3.75170E-023  1.02151E-022  2.44578E-022  5.14843E-022
  9.52730E-022  1.54979E-021  2.21599E-021  2.78509E-021  3.07670E-021  2.98748E-021
  2.54983E-021  1.91303E-021  1.26179E-021  7.31788E-022  3.73297E-022  1.67586E-022
  6.62730E-023  2.31229E-023  7.13703E-024  1.95763E-024  4.80832E-025  1.07111E-025
  2.20902E-026  4.35047E-027  8.51102E-028  1.71356E-028  3.58948E-029  7.65686E-030
  1.59953E-030  3.15252E-031  5.70508E-032  9.29903E-033  1.35708E-033
  6.56866E-041  3.48083E-040  1.62100E-039  6.63398E-039  3.04642E-038  9.92511E-038
  2.85182E-037  7.22947E-037  1.61754E-036  2.67515E-036  4.45156E-036  6.46983E-036
  8.81400E-036  9.90008E-036  9.84246E-036  8.75237E-036  7.72347E-036  9.60466E-036
  3.09305E-035  2.36611E-034  2.40455E-033  2.51690E-032  2.49346E-031  2.27377E-030
  1.87765E-029  1.38940E-028  9.14879E-028  5.33640E-027  2.74934E-026  1.24883E-025
  4.99544E-025  1.75841E-024  5.44437E-024  1.48229E-023  3.54810E-023  7.46607E-023
  1.38098E-022  2.24525E-022  3.20856E-022  4.03010E-022  4.44917E-022  4.31721E-022
  3.68211E-022  2.76046E-022  1.81927E-022  1.05419E-022  5.37240E-023  2.40917E-023
  9.51457E-024  3.31414E-024  1.02071E-024  2.79146E-025  6.82826E-026  1.51231E-026
  3.09399E-027  6.02908E-028  1.16478E-028  2.31633E-029  4.80656E-030  1.01988E-030
  2.12650E-031  4.19178E-032  7.57477E-033  1.24016E-033  1.76443E-034
  0.00000E+000  9.95961E-042  4.63812E-041  1.89817E-040  6.82685E-040  2.15774E-039
  9.14944E-039  2.34933E-038  5.33030E-038  1.06905E-037  1.89614E-037  2.97533E-037
  4.13199E-037  3.48135E-037  3.46724E-037  3.29125E-037  3.23306E-037  5.31591E-037
  2.46575E-036  2.31526E-035  2.60833E-034  2.88043E-033  2.97065E-032  2.77973E-031
  2.33380E-030  1.74541E-029  1.15701E-028  6.77675E-028  3.50019E-027  1.59222E-026
  6.37412E-026  2.24455E-025  6.95025E-025  1.89212E-024  4.52817E-024  9.52555E-024
  1.76129E-023  2.86241E-023  4.08868E-023  5.13313E-023  5.66404E-023  5.49313E-023
  4.68243E-023  3.50832E-023  2.31070E-023  1.33803E-023  6.81379E-024  3.05287E-024
  1.20441E-024  4.18967E-025  1.28810E-025  3.51424E-026  8.56691E-027  1.88806E-027
  3.83559E-028  7.40232E-029  1.41304E-029  2.77508E-030  5.69936E-031  1.20142E-031
  2.49722E-032  4.90108E-033  8.89466E-034  1.42146E-034  2.08861E-035
  0.00000E+000  0.00000E+000  0.00000E+000  4.77296E-042  1.71662E-041  5.42567E-041
  1.50704E-040  3.67868E-040  7.89137E-040  3.29549E-039  5.95861E-039  9.54044E-039
  1.35299E-038  1.69981E-038  1.89203E-038  1.86590E-038  2.38718E-038  4.59657E-038
  2.29463E-037  2.23840E-036  2.62662E-035  3.01847E-034  3.17891E-033  3.02748E-032
  2.57305E-031  1.93847E-030  1.29085E-029  7.58188E-029  3.92263E-028  1.78613E-027
  7.15417E-027  2.51983E-026  7.80298E-026  2.12409E-025  5.08246E-025  1.06891E-024
  1.97589E-024  3.21016E-024  4.58383E-024  5.75265E-024  6.34516E-024  6.15116E-024
  5.24106E-024  3.92509E-024  2.58393E-024  1.49546E-024  7.61093E-025  3.40769E-025
  1.34327E-025  4.66778E-026  1.43305E-026  3.90195E-027  9.48475E-028  2.08150E-028
  4.20228E-029  8.03857E-030  1.51703E-030  2.94209E-031  5.97611E-032  1.25024E-032
  2.57623E-033  5.07394E-034  8.99791E-035  1.47997E-035  2.17280E-036
  0.00000E+000  0.00000E+000  0.00000E+000  0.00000E+000  0.00000E+000  0.00000E+000
  3.33022E-042  8.12904E-042  1.74381E-041  3.28740E-041  5.44627E-041  7.92939E-041
  1.01455E-040  1.14078E-040  1.12725E-040  6.09470E-040  1.55670E-040  1.21093E-039
  1.34879E-038  1.80342E-037  2.35069E-036  2.81748E-035  3.04706E-034  2.92942E-033
  2.50845E-032  1.89932E-031  1.26894E-030  7.46721E-030  3.86766E-029  1.76225E-028
  7.06094E-028  2.48736E-027  7.70257E-027  2.09660E-026  5.01601E-026  1.05475E-025
  1.94928E-025  3.16617E-025  4.51984E-025  5.67073E-025  6.25292E-025  6.05981E-025
  5.16150E-025  3.86413E-025  2.54283E-025  1.47107E-025  7.48333E-026  3.34875E-026
  1.31917E-026  4.58010E-027  1.40451E-027  3.81791E-028  9.25783E-029  2.02423E-029
  4.06396E-030  7.71090E-031  1.43937E-031  2.75666E-032  5.53506E-033  1.14180E-033
  2.30312E-034  4.53788E-035  8.24560E-036  1.35424E-036  1.98654E-037
  0.00000E+000  0.00000E+000  0.00000E+000  0.00000E+000  0.00000E+000  0.00000E+000
  0.00000E+000  0.00000E+000  0.00000E+000  0.00000E+000  0.00000E+000  0.00000E+000
  0.00000E+000  0.00000E+000  0.00000E+000  0.00000E+000  0.00000E+000  3.72773E-041
  7.04392E-040  1.41280E-038  1.92311E-037  2.35941E-036  2.58577E-035  2.51646E-034
  2.15925E-033  1.64035E-032  1.09801E-031  6.46971E-031  3.35362E-030  1.52879E-029
  6.12691E-029  2.15852E-028  6.68426E-028  1.81932E-027  4.35215E-027  9.15026E-027
  1.69079E-026  2.74580E-026  3.91896E-026  4.91578E-026  5.41921E-026  5.25057E-026
  4.47107E-026  3.34632E-026  2.20144E-026  1.27315E-026  6.47420E-027  2.89593E-027
  1.14019E-027  3.95596E-028  1.21195E-028  3.28989E-029  7.96071E-030  1.73497E-030
  3.46579E-031  6.52648E-032  1.20559E-032  2.28034E-033  4.41068E-034  9.09187E-035
  1.86828E-035  3.66466E-036  6.64135E-037  1.08910E-037  1.54791E-038
  0.00000E+000  0.00000E+000  0.00000E+000  0.00000E+000  0.00000E+000  0.00000E+000
  0.00000E+000  0.00000E+000  0.00000E+000  0.00000E+000  0.00000E+000  0.00000E+000
  0.00000E+000  0.00000E+000  0.00000E+000  0.00000E+000  0.00000E+000  0.00000E+000
  5.37377E-041  8.92367E-040  1.30227E-038  1.75656E-037  1.94263E-036  1.90143E-035
  1.64284E-034  1.25087E-033  8.36046E-033  4.93032E-032  2.55695E-031  1.16590E-030
  4.67327E-030  1.64650E-029  5.09870E-029  1.38769E-028  3.31938E-028  6.97822E-028
  1.28927E-027  2.09346E-027  2.98744E-027  3.74670E-027  4.12968E-027  4.00042E-027
  3.40584E-027  2.54853E-027  1.67621E-027  9.69158E-028  4.92693E-028  2.20309E-028
  8.67034E-029  3.00653E-029  9.20342E-030  2.49533E-030  6.02701E-031  1.30974E-031
  2.60441E-032  4.87000E-033  8.81846E-034  1.63339E-034  3.20302E-035  6.53249E-036
  1.33241E-036  2.60145E-037  4.70161E-038  7.69781E-039  1.09173E-039
  0.00000E+000  0.00000E+000  0.00000E+000  0.00000E+000  0.00000E+000  0.00000E+000
  0.00000E+000  0.00000E+000  0.00000E+000  0.00000E+000  0.00000E+000  0.00000E+000
  0.00000E+000  0.00000E+000  0.00000E+000  0.00000E+000  0.00000E+000  0.00000E+000
  0.00000E+000  5.98276E-041  8.73089E-040  1.11972E-038  1.26198E-037  1.26658E-036
  1.09699E-035  8.36523E-035  5.61249E-034  3.30345E-033  1.71380E-032  7.81593E-032
  3.13316E-031  1.10392E-030  3.41845E-030  9.30350E-030  2.22527E-029  4.67771E-029
  8.64166E-029  1.40305E-028  2.00197E-028  2.51044E-028  2.76668E-028  2.67970E-028
  2.28107E-028  1.70660E-028  1.12227E-028  6.48750E-029  3.29733E-029  1.47401E-029
  5.79902E-030  2.00992E-030  6.14848E-031  1.66532E-031  4.01573E-032  8.68588E-033
  1.71802E-033  3.16712E-034  5.72928E-035  1.05675E-035  2.04589E-036  4.12744E-037
  8.35436E-038  1.62331E-038  2.92547E-039  4.51316E-040  6.76671E-041
  0.00000E+000  0.00000E+000  0.00000E+000  0.00000E+000  0.00000E+000  0.00000E+000
  0.00000E+000  0.00000E+000  0.00000E+000  0.00000E+000  0.00000E+000  0.00000E+000
  0.00000E+000  0.00000E+000  0.00000E+000  0.00000E+000  0.00000E+000  0.00000E+000
  0.00000E+000  0.00000E+000  5.14411E-041  6.59722E-040  7.43542E-039  7.36450E-038
  6.41025E-037  4.90343E-036  3.29623E-035  1.94989E-034  1.01180E-033  4.60524E-033
  1.84621E-032  6.50495E-032  2.01433E-031  5.48194E-031  1.31114E-030  2.75598E-030
  5.09107E-030  8.26513E-030  1.17923E-029  1.47861E-029  1.62937E-029  1.57799E-029
  1.34310E-029  1.00473E-029  6.60629E-030  3.81818E-030  1.94028E-030  8.67198E-031
  3.41063E-031  1.18157E-031  3.61198E-032  9.77236E-033  2.35235E-033  5.06241E-034
  9.97683E-035  1.84006E-035  3.29924E-036  6.01370E-037  1.14942E-037  2.29333E-038
  4.60546E-039  8.90425E-040  1.44090E-040  2.45831E-041  0.00000E+000
  0.00000E+000  0.00000E+000  0.00000E+000  0.00000E+000  0.00000E+000  0.00000E+000
  0.00000E+000  0.00000E+000  0.00000E+000  0.00000E+000  0.00000E+000  0.00000E+000
  0.00000E+000  0.00000E+000  0.00000E+000  0.00000E+000  0.00000E+000  0.00000E+000
  0.00000E+000  0.00000E+000  0.00000E+000  3.41591E-041  3.84991E-040  3.81319E-039
  3.31910E-038  2.53889E-037  1.70672E-036  1.00826E-035  5.23455E-035  2.38824E-034
  9.57570E-034  3.37408E-033  1.04306E-032  2.83869E-032  6.78932E-032  1.42704E-031
  2.63605E-031  4.27928E-031  6.10508E-031  7.65453E-031  8.43437E-031  8.16770E-031
  6.95132E-031  5.19959E-031  3.41847E-031  1.97560E-031  1.00380E-031  4.48556E-032
  1.76377E-032  6.10853E-033  1.86649E-033  5.03360E-034  1.20992E-034  2.60923E-035
  5.12501E-036  9.39968E-037  1.67087E-037  3.01023E-038  5.68001E-039  1.12059E-039
  2.23215E-040  3.55282E-041  0.00000E+000  0.00000E+000  0.00000E+000
  0.00000E+000  0.00000E+000  0.00000E+000  0.00000E+000  0.00000E+000  0.00000E+000
  0.00000E+000  0.00000E+000  0.00000E+000  0.00000E+000  0.00000E+000  0.00000E+000
  0.00000E+000  0.00000E+000  0.00000E+000  0.00000E+000  0.00000E+000  0.00000E+000
  0.00000E+000  0.00000E+000  0.00000E+000  0.00000E+000  1.75182E-041  1.73511E-040
  1.51028E-039  1.15527E-038  7.76607E-038  4.58789E-037  2.38187E-036  1.08672E-035
  4.35721E-035  1.53530E-034  4.75416E-034  1.29374E-033  3.09394E-033  6.49420E-033
  1.19956E-032  1.94722E-032  2.77794E-032  3.48278E-032  3.83738E-032  3.71582E-032
  3.16223E-032  2.36518E-032  1.55486E-032  8.98501E-033  4.56479E-033  2.03796E-033
  8.01017E-034  2.77282E-034  8.46705E-035  2.28710E-035  5.49157E-036  1.18206E-036
  2.31431E-037  4.22182E-038  7.44178E-039  1.32538E-039  2.46888E-040  2.69140E-041
  0.00000E+000  0.00000E+000  0.00000E+000  0.00000E+000  0.00000E+000
  0.00000E+000  0.00000E+000  0.00000E+000  0.00000E+000  0.00000E+000  0.00000E+000
  0.00000E+000  0.00000E+000  0.00000E+000  0.00000E+000  0.00000E+000  0.00000E+000
  0.00000E+000  0.00000E+000  0.00000E+000  0.00000E+000  0.00000E+000  0.00000E+000
  0.00000E+000  0.00000E+000  0.00000E+000  0.00000E+000  0.00000E+000  0.00000E+000
  6.03935E-041  4.61971E-040  3.10551E-039  1.83461E-038  9.52467E-038  4.34559E-037
  1.74237E-036  6.13940E-036  1.90110E-035  5.17342E-035  1.23721E-034  2.60018E-034
  4.80237E-034  7.79475E-034  1.11184E-033  1.39372E-033  1.53533E-033  1.48656E-033
  1.26485E-033  9.45854E-034  6.21668E-034  3.59158E-034  1.82422E-034  8.14819E-035
  3.20227E-035  1.10829E-035  3.38310E-036  9.13293E-037  2.19064E-037  4.70685E-038
  9.18683E-039  1.66719E-039  2.91483E-040  5.13293E-041  0.00000E+000  0.00000E+000
  0.00000E+000  0.00000E+000  0.00000E+000  0.00000E+000  0.00000E+000
  0.00000E+000  0.00000E+000  0.00000E+000  0.00000E+000  0.00000E+000  0.00000E+000
  0.00000E+000  0.00000E+000  0.00000E+000  0.00000E+000  0.00000E+000  0.00000E+000
  0.00000E+000  0.00000E+000  0.00000E+000  0.00000E+000  0.00000E+000  0.00000E+000
  0.00000E+000  0.00000E+000  0.00000E+000  0.00000E+000  0.00000E+000  0.00000E+000
  0.00000E+000  1.62345E-041  1.09134E-040  6.44718E-040  3.34715E-039  1.52712E-038
  6.12302E-038  2.15750E-037  6.68083E-037  1.81804E-036  4.34779E-036  9.13752E-036
  1.68765E-035  2.73922E-035  3.90722E-035  4.89780E-035  5.39545E-035  5.22333E-035
  4.44387E-035  3.32253E-035  2.18308E-035  1.26209E-035  6.41011E-036  2.86301E-036
  1.12505E-036  3.89301E-037  1.18797E-037  3.20518E-038  7.68033E-039  1.48826E-039
  2.68668E-040  4.26230E-041  0.00000E+000  0.00000E+000  0.00000E+000  0.00000E+000
  0.00000E+000  0.00000E+000  0.00000E+000  0.00000E+000  0.00000E+000
  0.00000E+000  0.00000E+000  0.00000E+000  0.00000E+000  0.00000E+000  0.00000E+000
  0.00000E+000  0.00000E+000  0.00000E+000  0.00000E+000  0.00000E+000  0.00000E+000
  0.00000E+000  0.00000E+000  0.00000E+000  0.00000E+000  0.00000E+000  0.00000E+000
  0.00000E+000  0.00000E+000  0.00000E+000  0.00000E+000  0.00000E+000  0.00000E+000
  0.00000E+000  0.00000E+000  0.00000E+000  1.99108E-041  1.03370E-040  4.71620E-040
  1.89097E-039  6.66301E-039  2.06324E-038  5.61464E-038  1.34273E-037  2.82194E-037
  5.21195E-037  8.45953E-037  1.20666E-036  1.51258E-036  1.66627E-036  1.61312E-036
  1.37240E-036  1.02609E-036  6.74199E-037  3.89298E-037  1.97547E-037  8.80948E-038
  3.45243E-038  1.18903E-038  3.59877E-039  9.57214E-040  2.23747E-040  4.59620E-041
  0.00000E+000  0.00000E+000  0.00000E+000  0.00000E+000  0.00000E+000  0.00000E+000
  0.00000E+000  0.00000E+000  0.00000E+000  0.00000E+000  0.00000E+000
  0.00000E+000  0.00000E+000  0.00000E+000  0.00000E+000  0.00000E+000  0.00000E+000
  0.00000E+000  0.00000E+000  0.00000E+000  0.00000E+000  0.00000E+000  0.00000E+000
  0.00000E+000  0.00000E+000  0.00000E+000  0.00000E+000  0.00000E+000  0.00000E+000
  0.00000E+000  0.00000E+000  0.00000E+000  0.00000E+000  0.00000E+000  0.00000E+000
  0.00000E+000  0.00000E+000  0.00000E+000  0.00000E+000  0.00000E+000  1.27998E-041
  5.13212E-041  1.80835E-040  5.59966E-040  1.52382E-039  3.64418E-039  7.65878E-039
  1.41453E-038  2.29593E-038  3.27490E-038  4.10518E-038  4.52229E-038  4.37803E-038
  3.72471E-038  2.78484E-038  1.82979E-038  1.05656E-038  5.36144E-039  2.39091E-039
  9.36995E-040  3.22704E-040  9.76712E-041  2.59789E-041  0.00000E+000  0.00000E+000
  0.00000E+000  0.00000E+000  0.00000E+000  0.00000E+000  0.00000E+000  0.00000E+000
  0.00000E+000  0.00000E+000  0.00000E+000  0.00000E+000  0.00000E+000
  0.00000E+000  0.00000E+000  5.04584E-040  4.79254E-039  4.00029E-038  2.93434E-037
  1.89158E-036  1.07159E-035  5.33494E-035  2.33412E-034  8.97449E-034  3.03242E-033
  9.00458E-033  2.34908E-032  5.38545E-032  1.08478E-031  1.91957E-031  2.98337E-031
  4.07061E-031  4.87217E-031  5.10853E-031  4.68064E-031  3.73086E-031  2.56589E-031
  1.49910E-031  7.21104E-032  2.66432E-032  6.23220E-033  3.46445E-034  4.20706E-034
  1.61590E-033  2.15184E-033  1.91847E-033  1.33771E-033  7.73981E-034  3.81846E-034
  1.62863E-034  6.04936E-035  1.96468E-035  5.61838E-036  1.40005E-036  3.06599E-037
  5.90053E-038  9.97941E-039  1.48324E-039  0.00000E+000  0.00000E+000  0.00000E+000
  0.00000E+000  0.00000E+000  0.00000E+000  0.00000E+000  0.00000E+000  0.00000E+000
  0.00000E+000  0.00000E+000  0.00000E+000  0.00000E+000  0.00000E+000  0.00000E+000
  0.00000E+000  0.00000E+000  0.00000E+000  0.00000E+000  0.00000E+000
  0.00000E+000  1.52017E-039  1.64297E-038  1.56050E-037  1.30253E-036  9.55450E-036
  6.15915E-035  3.48921E-034  1.73711E-033  7.60012E-033  2.92323E-032  9.87666E-032
  2.93205E-031  7.64954E-031  1.75364E-030  3.53230E-030  6.25068E-030  9.71511E-030
  1.32569E-029  1.58705E-029  1.66468E-029  1.52636E-029  1.21827E-029  8.39960E-030
  4.93067E-030  2.39426E-030  9.02783E-031  2.23024E-031  1.66989E-032  8.77555E-033
  4.26882E-032  5.96388E-032  5.40980E-032  3.80601E-032  2.21148E-032  1.09375E-032
  4.67133E-033  1.73643E-033  5.63860E-034  1.60352E-034  4.00515E-035  8.70422E-036
  1.64019E-036  2.61538E-037  3.27955E-038  2.49067E-039  5.35520E-041  4.57817E-040
  3.05464E-040  1.79110E-040  9.22945E-041  0.00000E+000  0.00000E+000  0.00000E+000
  0.00000E+000  0.00000E+000  0.00000E+000  0.00000E+000  0.00000E+000  0.00000E+000
  0.00000E+000  0.00000E+000  0.00000E+000  0.00000E+000  0.00000E+000
  3.53701E-039  4.34993E-038  4.70133E-037  4.46533E-036  3.72717E-035  2.73400E-034
  1.76243E-033  9.98431E-033  4.97377E-032  2.17598E-031  8.36542E-031  2.82625E-030
  8.39084E-030  2.18908E-029  5.01834E-029  1.01081E-028  1.78872E-028  2.78019E-028
  3.79404E-028  4.54283E-028  4.76671E-028  4.37354E-028  3.49513E-028  2.41540E-028
  1.42413E-028  6.97548E-029  2.67930E-029  6.94467E-030  6.53209E-031  1.45686E-031
  9.77945E-031  1.44540E-030  1.33997E-030  9.51395E-031  5.55306E-031  2.75348E-031
  1.17760E-031  4.37918E-032  1.42305E-032  4.04854E-033  1.00885E-033  2.20175E-034
  4.16201E-035  6.69622E-036  8.62613E-037  7.21839E-038  1.62135E-039  2.93970E-039
  5.59448E-039  3.28036E-039  1.69035E-039  7.65463E-040  3.04625E-040  1.06537E-040
  0.00000E+000  0.00000E+000  0.00000E+000  0.00000E+000  0.00000E+000  0.00000E+000
  0.00000E+000  0.00000E+000  0.00000E+000  0.00000E+000  0.00000E+000
  8.89448E-038  1.09387E-036  1.18224E-035  1.12289E-034  9.37267E-034  6.87516E-033
  4.43587E-032  2.51289E-031  1.25098E-030  5.47274E-030  2.10399E-029  7.10821E-029
  2.11031E-028  5.50544E-028  1.26206E-027  2.54204E-027  4.49830E-027  6.99176E-027
  9.54201E-027  1.14269E-026  1.19938E-026  1.10111E-026  8.80970E-027  6.10131E-027
  3.61206E-027  1.78339E-027  6.96659E-028  1.88412E-028  2.12066E-029  1.85729E-030
  1.94661E-029  3.06795E-029  2.90967E-029  2.08735E-029  1.22523E-029  6.09106E-030
  2.60815E-030  9.70978E-031  3.15679E-031  8.98426E-032  2.23944E-032  4.88404E-033
  9.27435E-034  1.50346E-034  1.98076E-035  1.79097E-036  5.27878E-038  3.74076E-038
  6.07382E-038  5.27978E-038  2.72063E-038  1.23202E-038  4.90298E-039  1.71473E-039
  5.27016E-040  1.42346E-040  0.00000E+000  0.00000E+000  0.00000E+000  0.00000E+000
  0.00000E+000  0.00000E+000  0.00000E+000  0.00000E+000  0.00000E+000
  1.96561E-036  2.41737E-035  2.61266E-034  2.48150E-033  2.07125E-032  1.52109E-031
  9.80536E-031  5.55466E-030  2.76521E-029  1.20972E-028  4.65068E-028  1.57117E-027
  4.66443E-027  1.21683E-026  2.78937E-026  5.61817E-026  9.94145E-026  1.54521E-025
  2.10890E-025  2.52579E-025  2.65180E-025  2.43587E-025  1.95091E-025  1.35382E-025
  8.04510E-026  4.00146E-026  1.58739E-026  4.45840E-027  5.80083E-028  1.68201E-029
  3.35996E-028  5.70115E-028  5.54384E-028  4.02164E-028  2.37380E-028  1.18359E-028
  5.07720E-029  1.89171E-029  6.15263E-030  1.75173E-030  4.36916E-031  9.53542E-032
  1.81299E-032  2.95931E-033  3.97522E-034  3.82597E-035  1.47441E-036  3.93266E-037
  7.96176E-037  6.36272E-037  3.84820E-037  1.74263E-037  6.93502E-038  2.42540E-038
  7.45438E-039  2.01342E-039  4.77913E-040  9.96915E-041  0.00000E+000  0.00000E+000
  0.00000E+000  0.00000E+000  0.00000E+000  0.00000E+000  0.00000E+000
  3.81741E-035  4.69477E-034  5.07366E-033  4.82602E-032  4.02841E-031  2.95503E-030
  1.90490E-029  1.07910E-028  5.37198E-028  2.35009E-027  9.03458E-027  3.05214E-026
  9.06079E-026  2.36365E-025  5.41801E-025  1.09122E-024  1.93086E-024  3.00108E-024
  4.09594E-024  4.90605E-024  5.15197E-024  4.73473E-024  3.79570E-024  2.63881E-024
  1.57357E-024  7.87992E-025  3.17030E-025  9.20960E-026  1.35020E-026  1.10532E-028
  5.01625E-027  9.27173E-027  9.26722E-027  6.80403E-027  4.04014E-027  2.02075E-027
  8.68313E-028  3.23831E-028  1.05391E-028  3.00141E-029  7.48928E-030  1.63608E-030
  3.11681E-031  5.11432E-032  6.97642E-033  7.06723E-034  3.38237E-035  3.39744E-036
  9.02172E-036  7.68211E-036  4.47280E-036  2.16614E-036  8.62043E-037  3.01484E-037
  9.26600E-038  2.50273E-038  5.94060E-039  1.23919E-039  2.27165E-040  0.00000E+000
  0.00000E+000  0.00000E+000  0.00000E+000  0.00000E+000  0.00000E+000
  6.51356E-034  8.01131E-033  8.67436E-032  8.23968E-031  6.87802E-030  5.04542E-029
  3.25244E-028  1.84245E-027  9.17205E-027  4.01247E-026  1.54251E-025  5.21089E-025
  1.54688E-024  4.03510E-024  9.24888E-024  1.86267E-023  3.29573E-023  5.12226E-023
  6.99090E-023  8.37404E-023  8.79537E-023  8.08643E-023  6.48820E-023  4.51817E-023
  2.70290E-023  1.36200E-023  5.55066E-024  1.66189E-024  2.69245E-025  1.78819E-027
  6.45637E-026  1.31903E-025  1.35896E-025  1.01080E-025  6.04036E-026  3.03129E-026
  1.30489E-026  4.87135E-027  1.58629E-027  4.51962E-028  1.12816E-028  2.46611E-029
  4.70603E-030  7.75905E-031  1.07230E-031  1.13244E-032  6.40434E-034  2.55401E-035
  8.86548E-035  8.17924E-035  4.88757E-035  2.33994E-035  9.65256E-036  3.41333E-036
  1.06593E-036  2.73394E-037  6.48940E-038  1.35367E-038  2.48151E-039  3.99772E-040
  5.65980E-041  0.00000E+000  0.00000E+000  0.00000E+000  0.00000E+000
  9.76824E-033  1.20408E-031  1.30158E-030  1.23641E-029  1.03208E-028  7.57107E-028
  4.88064E-027  2.76485E-026  1.37638E-025  6.02112E-025  2.31464E-024  7.81903E-024
  2.32102E-023  6.05415E-023  1.38759E-022  2.79432E-022  4.94380E-022  7.68320E-022
  1.04857E-021  1.25605E-021  1.31942E-021  1.21349E-021  9.74388E-022  6.79554E-022
  4.07722E-022  2.06634E-022  8.52084E-023  2.62131E-023  4.62211E-024  6.93830E-026
  7.13298E-025  1.64069E-024  1.74796E-024  1.31851E-024  7.93301E-025  3.99523E-025
  1.72312E-025  6.43945E-026  2.09818E-026  5.98039E-027  1.49332E-027  3.26641E-028
  6.24203E-029  1.03318E-029  1.44402E-030  1.57737E-031  1.01812E-032  2.09673E-034
  7.41328E-034  7.54848E-034  4.63806E-034  2.24282E-034  9.20039E-035  3.29970E-035
  1.03360E-035  2.86893E-036  7.08038E-037  1.56094E-037  3.09300E-038  3.83778E-039
  5.43337E-040  6.76009E-041  0.00000E+000  0.00000E+000  0.00000E+000
  1.29060E-031  1.58776E-030  1.71646E-029  1.63052E-028  1.36117E-027  9.98544E-027
  6.43716E-026  3.64663E-025  1.81534E-024  7.94129E-024  3.05271E-023  1.03119E-022
  3.06085E-022  7.98340E-022  1.82962E-021  3.68417E-021  6.51754E-021  1.01280E-020
  1.38213E-020  1.65557E-020  1.73924E-020  1.60006E-020  1.28562E-020  8.97825E-021
  5.40121E-021  2.75178E-021  1.14700E-021  3.61578E-022  6.85527E-023  1.94309E-024
  6.72420E-024  1.78334E-023  1.97181E-023  1.51008E-023  9.15198E-024  4.62650E-024
  1.99942E-024  7.48028E-025  2.43885E-025  6.95409E-026  1.73705E-026  3.80148E-027
  7.27347E-028  1.20776E-028  1.70337E-029  1.91194E-030  1.36167E-031  2.48512E-033
  5.44025E-033  6.25027E-033  3.97731E-033  1.95285E-033  8.09018E-034  2.79284E-034
  8.82479E-035  2.46210E-035  6.12042E-036  1.36286E-036  2.73733E-037  5.00178E-038
  8.39667E-039  5.70313E-040  6.23577E-041  0.00000E+000  0.00000E+000
  1.49546E-030  1.83989E-029  1.98926E-028  1.88992E-027  1.57781E-026  1.15752E-025
  7.46222E-025  4.22738E-024  2.10445E-023  9.20586E-023  3.53872E-022  1.19531E-021
  3.54779E-021  9.25275E-021  2.12033E-020  4.26909E-020  7.55141E-020  1.17332E-019
  1.60101E-019  1.91763E-019  2.01459E-019  1.85375E-019  1.49027E-019  1.04199E-019
  6.28363E-020  3.21677E-020  1.35406E-020  4.36346E-021  8.80777E-022  3.86949E-023
  5.36345E-023  1.69276E-022  1.95051E-022  1.51845E-022  9.27446E-023  4.70715E-023
  2.03862E-023  7.63583E-024  2.49119E-024  7.10616E-025  1.77560E-025  3.88770E-026
  7.44639E-027  1.24001E-027  1.76281E-028  2.02625E-029  1.56832E-030  3.61384E-032
  3.26942E-032  4.39511E-032  2.91136E-032  1.44988E-032  6.04746E-033  2.18967E-033
  6.98112E-034  1.86282E-034  4.67007E-035  1.05205E-035  2.14616E-036  4.00148E-037
  6.88822E-038  1.10547E-038  4.62322E-040  0.00000E+000  0.00000E+000
  1.52255E-029  1.87383E-028  2.02629E-027  1.92532E-026  1.60750E-025  1.17938E-024
  7.60343E-024  4.30747E-023  2.14433E-022  9.38020E-022  3.60563E-021  1.21785E-020
  3.61445E-020  9.42574E-020  2.15974E-019  4.34787E-019  7.68964E-019  1.19462E-018
  1.62983E-018  1.95192E-018  2.05053E-018  1.88705E-018  1.51771E-018  1.06227E-018
  6.41982E-019  3.30087E-019  1.40195E-019  4.60841E-020  9.82335E-021  5.92000E-022
  3.57516E-022  1.40214E-021  1.69170E-021  1.34050E-021  8.25571E-022  4.20784E-022
  1.82647E-022  6.84960E-023  2.23621E-023  6.38142E-024  1.59501E-024  3.49376E-025
  6.69798E-026  1.11808E-026  1.60025E-027  1.87624E-028  1.55275E-029  4.74238E-031
  1.63296E-031  2.68622E-031  1.86807E-031  9.46031E-032  3.97736E-032  1.44851E-032
  4.64660E-033  1.32554E-033  3.36973E-034  7.18684E-035  1.49230E-035  2.84583E-036
  5.03497E-037  8.33855E-038  1.30020E-038  1.91111E-039  0.00000E+000
  1.36226E-028  1.67711E-027  1.81399E-026  1.72389E-025  1.43950E-024  1.05621E-023
  6.80976E-023  3.85798E-022  1.92059E-021  8.40141E-021  3.22930E-020  1.09068E-019
  3.23676E-019  8.43994E-019  1.93361E-018  3.89204E-018  6.88225E-018  1.06898E-017
  1.45814E-017  1.74599E-017  1.83400E-017  1.68784E-017  1.35793E-017  9.51267E-018
  5.76001E-018  2.97333E-018  1.27316E-018  4.26073E-019  9.52586E-020  7.28643E-021
  1.95370E-021  1.01263E-020  1.28625E-020  1.03894E-020  6.45520E-021  3.30487E-021
  1.43792E-021  5.39941E-022  1.76401E-022  5.03602E-023  1.25912E-023  2.75904E-024
  5.29361E-025  8.85477E-026  1.27460E-026  1.51950E-027  1.32771E-028  5.13684E-030
  6.70334E-031  1.42316E-030  1.05017E-030  5.42465E-031  2.30195E-031  8.44028E-032
  2.72692E-032  7.84226E-033  2.02387E-033  4.71982E-034  9.21307E-035  1.80130E-035
  3.28240E-036  5.61739E-037  9.06217E-038  1.37645E-038  1.95704E-039
  1.07090E-027  1.31904E-026  1.42718E-025  1.35662E-024  1.13301E-023  8.31436E-023
  5.36104E-022  3.03740E-021  1.51212E-020  6.61461E-020  2.54242E-019  8.58638E-019
  2.54792E-018  6.64298E-018  1.52169E-017  3.06236E-017  5.41400E-017  8.40729E-017
  1.14651E-016  1.37252E-016  1.44144E-016  1.32649E-016  1.06742E-016  7.48280E-017
  4.53845E-017  2.35106E-017  1.01415E-017  3.44927E-018  8.04176E-019  7.40968E-020
  8.48309E-021  6.37007E-020  8.57235E-020  7.06890E-020  4.43357E-020  2.28058E-020
  9.94734E-021  3.74024E-021  1.22286E-021  3.49259E-022  8.73482E-023  1.91467E-023
  3.67607E-024  6.15986E-025  8.90985E-026  1.07712E-026  9.83933E-028  4.58218E-029
  2.29249E-030  6.51274E-030  5.16915E-030  2.73349E-030  1.17262E-030  4.33344E-031
  1.41171E-031  4.10198E-032  1.07294E-032  2.54572E-033  5.53495E-034  1.01583E-034
  1.90998E-035  3.38069E-036  5.64100E-037  8.84175E-038  1.29206E-038
  7.39525E-027  9.11534E-026  9.86751E-025  9.38301E-024  7.83843E-023  5.75309E-022
  3.71002E-021  2.10216E-020  1.04657E-019  4.57816E-019  1.75963E-018  5.94237E-018
  1.76316E-017  4.59633E-017  1.05269E-016  2.11805E-016  3.74360E-016  5.81172E-016
  7.92306E-016  9.48204E-016  9.95548E-016  9.16004E-016  7.37155E-016  5.17030E-016
  3.14030E-016  1.63188E-016  7.08617E-017  2.44547E-017  5.91614E-018  6.32780E-019
  2.77907E-020  3.48631E-019  5.00706E-019  4.22231E-019  2.67477E-019  1.38273E-019
  6.04683E-020  2.27682E-020  7.44971E-021  2.12863E-021  5.32515E-022  1.16763E-022
  2.24311E-023  3.76431E-024  5.46722E-025  6.68754E-026  6.33664E-027  3.40918E-028
  7.48559E-030  2.56274E-029  2.22604E-029  1.21041E-029  5.25871E-030  1.96119E-030
  6.45043E-031  1.89664E-031  5.03514E-032  1.21855E-032  2.71337E-033  5.60165E-034
  9.92557E-035  1.81764E-035  3.13434E-036  5.06068E-037  7.58333E-038
  4.48485E-026  5.53385E-025  5.99489E-024  5.70348E-023  4.76636E-022  3.49923E-021
  2.25698E-020  1.27900E-019  6.36805E-019  2.78572E-018  1.07069E-017  3.61554E-017
  1.07266E-016  2.79584E-016  6.40199E-016  1.28779E-015  2.27546E-015  3.53133E-015
  4.81245E-015  5.75716E-015  6.04241E-015  5.55807E-015  4.47252E-015  3.13802E-015
  1.90814E-015  9.94286E-016  4.34325E-016  1.51863E-016  3.79592E-017  4.58626E-018
  6.48132E-020  1.65776E-018  2.56284E-018  2.21402E-018  1.41747E-018  7.36597E-019
  3.23000E-019  1.21797E-019  3.98833E-020  1.14010E-020  2.85299E-021  6.25742E-022
  1.20271E-022  2.02092E-023  2.94539E-024  3.63871E-025  3.55362E-026  2.14090E-027
  3.28882E-029  8.61732E-029  8.37945E-029  4.70971E-029  2.07670E-029  7.82724E-030
  2.60299E-030  7.75806E-031  2.09536E-031  5.18152E-032  1.18411E-032  2.52333E-033
  5.03595E-034  8.72826E-035  1.55335E-035  2.57812E-036  3.95210E-037
  2.38744E-025  2.95052E-024  3.19981E-023  3.04658E-022  2.54736E-021  1.87086E-020
  1.20702E-019  6.84124E-019  3.40659E-018  1.49030E-017  5.72793E-017  1.93412E-016
  5.73750E-016  1.49521E-015  3.42300E-015  6.88356E-015  1.21588E-014  1.88619E-014
  2.56934E-014  3.07226E-014  3.22297E-014  2.96342E-014  2.38408E-014  1.67295E-014
  1.01816E-014  5.31777E-015  2.33517E-015  8.26126E-016  2.12554E-016  2.84137E-017
  1.50232E-019  6.83768E-018  1.14939E-017  1.01917E-017  6.59851E-018  3.44773E-018
  1.51612E-018  5.72563E-019  1.87643E-019  5.36641E-020  1.34327E-020  2.94692E-021
  5.66663E-022  9.53196E-023  1.39334E-023  1.73576E-024  1.73831E-025  1.14559E-026
  2.02459E-028  2.45686E-028  2.75429E-028  1.61023E-028  7.22401E-029  2.75630E-029
  9.28311E-030  2.80975E-030  7.73681E-031  1.95878E-031  4.60387E-032  1.01206E-032
  2.08993E-033  4.04861E-034  6.85983E-035  1.16769E-035  1.82680E-036
  1.11478E-024  1.38097E-023  1.50008E-022  1.42984E-021  1.19649E-020  8.79221E-020
  5.67465E-019  3.21719E-018  1.60227E-017  7.01022E-017  2.69441E-016  9.09764E-016
  2.69847E-015  7.03103E-015  1.60921E-014  3.23505E-014  5.71197E-014  8.85689E-014
  1.20584E-013  1.44104E-013  1.51084E-013  1.38842E-013  1.11653E-013  7.83429E-014
  4.77079E-014  2.49652E-014  1.10134E-014  3.93716E-015  1.03924E-015  1.51234E-016
  1.12006E-018  2.44163E-017  4.51633E-017  4.11874E-017  2.69831E-017  1.41793E-017
  6.25360E-018  2.36535E-018  7.75833E-019  2.21983E-019  5.55798E-020  1.21962E-020
  2.34609E-021  3.94999E-022  5.78830E-023  7.26172E-024  7.42615E-025  5.25872E-026
  1.23518E-027  5.87365E-028  7.89674E-028  4.83882E-028  2.21436E-028  8.56892E-029
  2.92811E-029  9.01834E-030  2.53717E-030  6.59158E-031  1.59586E-031  3.62231E-032
  7.72656E-033  1.54381E-033  2.87767E-034  4.69656E-035  7.48126E-036
  4.56073E-024  5.66991E-023  6.17382E-022  5.89453E-021  4.93820E-020  3.63171E-019
  2.34530E-018  1.33017E-017  6.62643E-017  2.89961E-016  1.11455E-015  3.76314E-015
  1.11607E-014  2.90743E-014  6.65247E-014  1.33688E-013  2.35940E-013  3.65648E-013
  4.97512E-013  5.94151E-013  6.22484E-013  5.71641E-013  4.59427E-013  3.22263E-013
  1.96304E-013  1.02878E-013  4.55638E-014  1.64396E-014  4.43859E-015  6.94090E-016
  1.05531E-017  7.53038E-017  1.55471E-016  1.46134E-016  9.69333E-017  5.12399E-017
  2.26671E-017  8.58723E-018  2.81902E-018  8.06955E-019  2.02099E-019  4.43569E-020
  8.53525E-021  1.43812E-021  2.11179E-022  2.66499E-023  2.77319E-024  2.08099E-025
  6.32323E-027  1.16323E-027  1.97086E-027  1.27766E-027  5.98545E-028  2.35340E-028
  8.17556E-029  2.56772E-029  7.39691E-030  1.97589E-030  4.93404E-031  1.15699E-031
  2.54773E-032  5.24643E-033  1.00213E-033  1.67556E-034  2.71169E-035
  1.63194E-023  2.03978E-022  2.22913E-021  2.13355E-020  1.79045E-019  1.31831E-018
  8.52051E-018  4.83531E-017  2.40971E-016  1.05470E-015  4.05451E-015  1.36897E-014
  4.05969E-014  1.05736E-013  2.41861E-013  4.85845E-013  8.57010E-013  1.32734E-012
  1.80473E-012  2.15356E-012  2.25432E-012  2.06838E-012  1.66103E-012  1.16447E-012
  7.09304E-013  3.72125E-013  1.65354E-013  6.01433E-014  1.65651E-014  2.75426E-015
  7.09951E-017  2.00025E-016  4.68883E-016  4.55247E-016  3.05923E-016  1.62707E-016
  7.22003E-017  2.73969E-017  9.00164E-018  2.57794E-018  6.45797E-019  1.41765E-019
  2.72852E-020  4.60003E-021  6.76614E-022  8.58005E-023  9.05752E-024  7.12266E-025
  2.65300E-026  1.89961E-027  4.27623E-027  2.96509E-027  1.42676E-027  5.71399E-028
  2.02130E-028  6.48749E-029  1.91899E-029  5.27976E-030  1.36126E-030  3.29732E-031
  7.48789E-032  1.58482E-032  3.09836E-033  5.54960E-034  8.69123E-035
  5.09354E-023  6.41870E-022  7.05296E-021  6.77552E-020  5.70032E-019  4.20449E-018
  2.72075E-017  1.54530E-016  7.70555E-016  3.37388E-015  1.29725E-014  4.38033E-014
  1.29890E-013  3.38235E-013  7.73432E-013  1.55296E-012  2.73779E-012  4.23733E-012
  5.75661E-012  6.86291E-012  7.17667E-012  6.57774E-012  5.27689E-012  3.69629E-012
  2.25065E-012  1.18149E-012  5.26377E-013  1.92791E-013  5.40359E-014  9.46912E-015
  3.54945E-016  4.56022E-016  1.23897E-015  1.24538E-015  8.48288E-016  4.54011E-016
  2.02101E-016  7.68145E-017  2.52602E-017  7.23737E-018  1.81343E-018  3.98130E-019
  7.66373E-020  1.29252E-020  1.90346E-021  2.42289E-022  2.58744E-023  2.11257E-024
  9.20052E-026  2.66852E-027  8.05233E-027  6.04817E-027  3.00027E-027  1.22651E-027
  4.43033E-028  1.45605E-028  4.42400E-029  1.25593E-029  3.35137E-030  8.38121E-031
  1.96003E-031  4.25529E-032  8.49602E-033  1.54702E-033  2.46112E-034
  1.38086E-022  1.76195E-021  1.95212E-020  1.88576E-019  1.59249E-018  1.17764E-017
  7.63420E-017  4.34136E-016  2.16663E-015  9.49188E-015  3.65084E-014  1.23292E-013
  3.65589E-013  9.51828E-013  2.17579E-012  4.36663E-012  7.69326E-012  1.18977E-011
  1.61484E-011  1.92312E-011  2.00864E-011  1.83867E-011  1.47317E-011  1.03074E-011
  6.27151E-012  3.29270E-012  1.46983E-012  5.41500E-013  1.54098E-013  2.82498E-014
  1.39533E-015  8.88710E-016  2.86889E-015  2.99215E-015  2.06683E-015  1.11329E-015
  4.97156E-016  1.89267E-016  6.22919E-017  1.78547E-017  4.47445E-018  9.82352E-019
  1.89086E-019  3.18912E-020  4.69931E-021  5.99665E-022  6.45931E-023  5.42989E-024
  2.66216E-025  3.91293E-027  1.31343E-026  1.08339E-026  5.55897E-027  2.32447E-027
  8.58938E-028  2.89787E-028  9.07261E-029  2.65868E-029  7.32401E-030  1.89124E-030
  4.56522E-031  1.01451E-031  2.06417E-032  3.81364E-033  6.15272E-034
  3.23022E-022  4.20137E-021  4.71379E-020  4.59182E-019  3.89961E-018  2.89482E-017
  1.88155E-016  1.07193E-015  5.35635E-015  2.34855E-014  9.03787E-014  3.05300E-013
  9.05328E-013  2.35673E-012  5.38549E-012  1.08027E-011  1.90193E-011  2.93878E-011
  3.98453E-011  4.73936E-011  4.94331E-011  4.51825E-011  3.61451E-011  2.52530E-011
  1.53477E-011  8.05496E-012  3.60022E-012  1.33270E-012  3.84253E-013  7.32252E-014
  4.46425E-015  1.47390E-015  5.82324E-015  6.31522E-015  4.42537E-015  2.39916E-015
  1.07476E-015  4.09814E-016  1.34983E-016  3.87023E-017  9.69908E-018  2.12893E-018
  4.09604E-019  6.90428E-020  1.01688E-020  1.29838E-021  1.40547E-022  1.20605E-023
  6.45217E-025  7.77321E-027  1.84599E-026  1.69416E-026  9.01133E-027  3.86054E-027
  1.46259E-027  5.07809E-028  1.64225E-028  4.98176E-029  1.41850E-029  3.78004E-030
  9.35295E-031  2.12872E-031  4.43893E-032  8.30647E-033  1.39566E-033
  6.45287E-022  8.64533E-021  9.88871E-020  9.75600E-019  8.35581E-018  6.23839E-017
  4.07061E-016  2.32527E-015  1.16405E-014  5.11026E-014  1.96815E-013  6.65144E-013
  1.97274E-012  5.13500E-012  1.17307E-011  2.35180E-011  4.13751E-011  6.38694E-011
  8.64952E-011  1.02738E-010  1.06990E-010  9.76204E-011  7.79515E-011  5.43629E-011
  3.29879E-011  1.72975E-011  7.73550E-012  2.87407E-012  8.37922E-013  1.65071E-013
  1.18701E-014  2.07258E-015  1.03666E-014  1.17122E-014  8.32783E-015  4.54394E-015
  2.04185E-015  7.79727E-016  2.56989E-016  7.36920E-017  1.84622E-017  4.04948E-018
  7.78143E-019  1.30915E-019  1.92319E-020  2.44879E-021  2.64915E-022  2.29713E-023
  1.30589E-024  1.83855E-026  2.17574E-026  2.24875E-026  1.24091E-026  5.45633E-027
  2.12731E-027  7.63989E-028  2.56602E-028  8.09773E-029  2.39617E-029  6.60431E-030
  1.68264E-030  3.92357E-031  8.29565E-032  1.59737E-032  2.70594E-033
  1.08302E-021  1.51941E-020  1.79049E-019  1.80111E-018  1.56252E-017  1.17661E-016
  7.72216E-016  4.42863E-015  2.22302E-014  9.77711E-014  3.77007E-013  1.27505E-012
  3.78299E-012  9.84736E-012  2.24901E-011  4.50652E-011  7.92207E-011  1.22163E-010
  1.65224E-010  1.95946E-010  2.03690E-010  1.85481E-010  1.47792E-010  1.02844E-010
  6.22811E-011  3.26097E-011  1.45804E-011  5.43144E-012  1.59815E-012  3.23888E-013
  2.65809E-014  2.47388E-015  1.61985E-014  1.90936E-014  1.37758E-014  7.56378E-015
  3.40869E-015  1.30334E-015  4.29714E-016  1.23180E-016  3.08297E-017  6.74966E-018
  1.29308E-018  2.16529E-019  3.15902E-020  3.98530E-021  4.26837E-022  3.69192E-023
  2.19075E-024  4.16474E-026  1.86177E-026  2.23588E-026  1.28747E-026  5.85841E-027
  2.38331E-027  9.01441E-028  3.20701E-028  1.07299E-028  3.35415E-029  9.69779E-030
  2.57366E-030  6.19653E-031  1.34396E-031  2.60703E-032  4.62280E-033
  1.49043E-021  2.24403E-020  2.76955E-019  2.87063E-018  2.53952E-017  1.93720E-016
  1.28245E-015  7.39799E-015  3.72837E-014  1.64423E-013  6.35161E-013  2.15059E-012
  6.38466E-012  1.66231E-011  3.79591E-011  7.60242E-011  1.33536E-010  2.05690E-010
  2.77798E-010  3.28886E-010  3.41197E-010  3.09989E-010  2.46388E-010  1.71011E-010
  1.03303E-010  5.39763E-011  2.41104E-011  8.99532E-012  2.66639E-012  5.53526E-013
  5.05832E-014  2.55327E-015  2.22426E-014  2.73726E-014  2.00334E-014  1.10650E-014
  4.99918E-015  1.91305E-015  6.30551E-016  1.80513E-016  4.50628E-017  9.82291E-018
  1.86876E-018  3.09564E-019  4.44433E-020  5.48302E-021  5.71910E-022  4.86901E-023
  3.08325E-024  1.06483E-025  6.34716E-027  8.39323E-027  5.38040E-027  2.72014E-027
  1.26795E-027  5.61923E-028  2.35300E-028  9.16653E-029  3.27098E-029  1.05542E-029
  3.04737E-030  7.84380E-031  1.78724E-031  3.60075E-032  6.39592E-033
  1.64055E-021  2.71857E-020  3.60144E-019  3.91001E-018  3.56447E-017  2.77297E-016
  1.85977E-015  1.08223E-014  5.48633E-014  2.42917E-013  9.40894E-013  3.19129E-012
  9.48402E-012  2.47041E-011  5.64123E-011  1.12935E-010  1.98211E-010  3.04955E-010
  4.11231E-010  4.85941E-010  5.03005E-010  4.55829E-010  3.61279E-010  2.49998E-010
  1.50560E-010  7.84559E-011  3.49830E-011  1.30573E-011  3.89225E-012  8.24479E-013
  8.23313E-014  2.43342E-015  2.68843E-014  3.45248E-014  2.56134E-014  1.42218E-014
  6.43717E-015  2.46306E-015  8.10462E-016  2.31201E-016  5.73653E-017  1.23807E-017
  2.31846E-018  3.74821E-019  5.19080E-020  6.09727E-021  6.03346E-022  5.13024E-023
  4.26830E-024  5.04273E-025  1.16543E-025  4.10082E-026  1.49193E-026  4.62136E-027
  1.11828E-027  1.99005E-028  3.06745E-029  1.23797E-029  8.75369E-030  4.73619E-030
  1.92682E-030  6.21446E-031  1.65458E-031  3.70729E-032  7.10437E-033
  1.54444E-021  2.63543E-020  3.84413E-019  4.48002E-018  4.27798E-017  3.42960E-016
  2.34585E-015  1.38300E-014  7.07258E-014  3.14997E-013  1.22491E-012  4.16539E-012
  1.23988E-011  3.23243E-011  7.38310E-011  1.47766E-010  2.59148E-010  3.98233E-010
  5.36147E-010  6.32256E-010  6.52853E-010  5.89940E-010  4.66078E-010  3.21401E-010
  1.92872E-010  1.00165E-010  4.45466E-011  1.66154E-011  4.97233E-012  1.07105E-012
  1.15189E-013  2.45701E-015  2.86704E-014  3.83288E-014  2.87850E-014  1.60482E-014
  7.26697E-015  2.77473E-015  9.08654E-016  2.57024E-016  6.28812E-017  1.32663E-017
  2.39657E-018  3.66520E-019  4.67777E-020  4.94881E-021  4.57802E-022  4.91289E-023
  1.04123E-023  4.42934E-024  2.34637E-024  1.15373E-024  4.86727E-025  1.75104E-025
  5.39687E-026  1.42320E-026  3.17482E-027  5.84248E-028  8.45720E-029  8.80186E-030
  6.02247E-031  8.67044E-032  4.65072E-032  1.74923E-032  4.59406E-033
  2.09670E-021  2.18177E-020  3.28631E-019  4.21798E-018  4.32298E-017  3.62975E-016
  2.55832E-015  1.53816E-014  7.96898E-014  3.58017E-013  1.40031E-012  4.78019E-012
  1.42637E-011  3.72389E-011  8.51083E-011  1.70327E-010  2.98525E-010  4.58205E-010
  6.15850E-010  7.24666E-010  7.46281E-010  6.72252E-010  5.29216E-010  3.63510E-010
  2.17241E-010  1.12362E-010  4.97974E-011  1.85401E-011  5.56104E-012  1.21438E-012
  1.39118E-013  2.92318E-015  2.70612E-014  3.74624E-014  2.84118E-014  1.58698E-014
  7.16867E-015  2.71964E-015  8.80235E-016  2.44111E-016  5.78104E-017  1.15674E-017
  1.91842E-018  2.56189E-019  2.67606E-020  2.32696E-021  2.85163E-022  9.78484E-023
  6.45757E-023  4.56535E-023  2.72772E-023  1.34690E-023  5.62965E-024  2.03602E-024
  6.45290E-025  1.80036E-025  4.41505E-026  9.45984E-027  1.75359E-027  2.77192E-028
  3.65582E-029  3.88313E-030  3.10720E-031  1.66197E-032  7.22512E-034
  5.69803E-021  2.58077E-020  2.39481E-019  3.18553E-018  3.59549E-017  3.23880E-016
  2.39004E-015  1.48039E-014  7.82042E-014  3.55892E-013  1.40396E-012  4.81984E-012
  1.44348E-011  3.77696E-011  8.64200E-011  1.73001E-010  3.03075E-010  4.64680E-010
  6.23491E-010  7.31982E-010  7.51666E-010  6.74799E-010  5.29136E-010  3.61862E-010
  2.15239E-010  1.10796E-010  4.88899E-011  1.81489E-011  5.44774E-012  1.20293E-012
  1.45623E-013  3.80171E-015  2.26949E-014  3.22212E-014  2.45751E-014  1.36936E-014
  6.13307E-015  2.28958E-015  7.20825E-016  1.90810E-016  4.17823E-017  7.31498E-018
  9.61223E-019  8.55640E-020  5.74504E-021  1.26323E-021  6.84350E-022  6.24850E-022
  5.89196E-022  4.27693E-022  2.44019E-022  1.15319E-022  4.68302E-023  1.66974E-023
  5.28316E-024  1.48853E-024  3.73062E-025  8.28665E-026  1.62311E-026  2.78664E-027
  4.16480E-028  5.37170E-029  5.91753E-030  5.46381E-031  4.12141E-032
  1.60524E-020  6.11633E-020  2.45850E-019  2.04653E-018  2.40446E-017  2.38414E-016
  1.88592E-015  1.22226E-014  6.64895E-014  3.08430E-013  1.23216E-012  4.26533E-012
  1.28434E-011  3.37195E-011  7.73004E-011  1.54864E-010  2.71263E-010  4.15514E-010
  5.56595E-010  6.51913E-010  6.67431E-010  5.96990E-010  4.66125E-010  3.17231E-010
  1.87698E-010  9.60901E-011  4.21799E-011  1.55952E-011  4.67813E-012  1.04238E-012
  1.32682E-013  4.70563E-015  1.69824E-014  2.43329E-014  1.85256E-014  1.02081E-014
  4.47256E-015  1.60650E-015  4.73157E-016  1.11410E-016  1.96800E-017  2.24452E-018
  1.19770E-019  2.74248E-020  2.00931E-020  7.15806E-021  4.87604E-021  5.78046E-021
  5.12645E-021  3.38519E-021  1.80060E-021  8.12388E-022  3.20436E-022  1.12320E-022
  3.52424E-023  9.91293E-024  2.49464E-024  5.59597E-025  1.11414E-025  1.96034E-026
  3.03585E-027  4.12198E-028  4.88825E-029  5.04001E-030  4.49251E-031
  3.64315E-020  1.51226E-019  5.05649E-019  1.81467E-018  1.36498E-017  1.41608E-016
  1.23160E-015  8.54442E-015  4.85856E-014  2.31919E-013  9.43910E-013  3.30754E-012
  1.00386E-011  2.64887E-011  6.09060E-011  1.22200E-010  2.14111E-010  3.27744E-010
  4.38343E-010  5.12203E-010  5.22762E-010  4.65785E-010  3.62016E-010  2.45085E-010
  1.44169E-010  7.33525E-011  3.20047E-011  1.17739E-011  3.52528E-012  7.91550E-013
  1.05752E-013  5.15800E-015  1.13750E-014  1.60325E-014  1.20153E-014  6.42462E-015
  2.66786E-015  8.70806E-016  2.14669E-016  3.51586E-017  2.53830E-018  3.34754E-019
  6.24135E-019  3.54859E-019  1.03072E-019  3.71485E-020  4.52214E-020  4.87682E-020
  3.74228E-020  2.24339E-020  1.12196E-020  4.86607E-021  1.87146E-021  6.45666E-022
  2.00697E-022  5.61861E-023  1.41239E-023  3.17460E-024  6.35231E-025  1.12706E-025
  1.76718E-026  2.44207E-027  2.96824E-028  3.16770E-029  2.96353E-030
  6.67911E-020  3.01570E-019  1.09601E-018  3.21698E-018  1.03981E-017  7.12729E-017
  6.52188E-016  4.96460E-015  3.01559E-014  1.50242E-013  6.28575E-013  2.24221E-012
  6.88428E-012  1.82997E-011  4.22670E-011  8.50124E-011  1.49090E-010  2.28145E-010
  3.04722E-010  3.55252E-010  3.61428E-010  3.20742E-010  2.48081E-010  1.67008E-010
  9.76233E-011  4.93351E-011  2.13797E-011  7.81900E-012  2.33471E-012  5.28012E-013
  7.41777E-014  4.91018E-015  6.81746E-015  9.07330E-015  6.50488E-015  3.22723E-015
  1.16720E-015  2.88668E-016  3.65140E-017  1.52304E-018  6.36876E-018  7.03230E-018
  3.71935E-018  1.14713E-018  2.98404E-019  2.90293E-019  3.71978E-019  3.32831E-019
  2.25712E-019  1.25334E-019  5.96937E-020  2.50765E-020  9.44306E-021  3.21313E-021
  9.89985E-022  2.75702E-022  6.91276E-023  1.55309E-023  3.11214E-024  5.53961E-025
  8.73099E-026  1.21561E-026  1.49280E-027  1.61588E-028  1.54111E-029
  1.01659E-019  4.85736E-019  1.92023E-018  6.10210E-018  1.57393E-017  4.63966E-017
  2.92406E-016  2.35478E-015  1.56432E-014  8.30087E-014  3.61724E-013  1.32444E-012
  4.13507E-012  1.11097E-011  2.58304E-011  5.21515E-011  9.16235E-011  1.40238E-010
  1.87113E-010  2.17674E-010  2.20761E-010  1.95107E-010  1.50149E-010  1.00484E-010
  5.83444E-011  2.92711E-011  1.25912E-011  4.57481E-012  1.36162E-012  3.10383E-013
  4.61158E-014  4.05885E-015  3.62839E-015  4.25086E-015  2.72673E-015  1.10555E-015
  2.55095E-016  1.59645E-017  2.01263E-017  4.87097E-017  4.51630E-017  2.49675E-017
  8.74832E-018  2.20073E-018  1.56125E-018  2.27852E-018  2.38051E-018  1.83492E-018
  1.13599E-018  5.95434E-019  2.73022E-019  1.11785E-019  4.13627E-020  1.39070E-020
  4.25088E-021  1.17790E-021  2.94506E-022  6.60954E-023  1.32493E-023  2.36233E-024
  3.73439E-025  5.22225E-026  6.45188E-027  7.03926E-028  6.78487E-029
  1.31092E-019  6.49369E-019  2.71734E-018  9.39094E-018  2.60541E-017  5.92065E-017
  1.62004E-016  9.46458E-016  6.68247E-015  3.85976E-014  1.78427E-013  6.78586E-013
  2.17043E-012  5.92112E-012  1.38984E-011  2.82194E-011  4.97231E-011  7.61768E-011
  1.01576E-010  1.17941E-010  1.19248E-010  1.04957E-010  8.03572E-011  5.34497E-011
  3.08187E-011  1.53437E-011  6.54866E-012  2.36288E-012  7.01030E-013  1.61399E-013
  2.56047E-014  2.92611E-015  1.68696E-015  1.50948E-015  7.09958E-016  1.34862E-016
  1.60929E-017  1.20233E-016  2.03918E-016  1.87927E-016  1.14176E-016  4.63017E-017
  1.28359E-017  7.08245E-018  1.11954E-017  1.36401E-017  1.20042E-017  8.33102E-018
  4.82849E-018  2.42315E-018  1.07846E-018  4.32425E-019  1.57652E-019  5.24562E-020
  1.59196E-020  4.39072E-021  1.09483E-021  2.45433E-022  4.92081E-023  8.78575E-024
  1.39233E-024  1.95424E-025  2.42646E-026  2.66463E-027  2.58972E-028
  1.45121E-019  7.35382E-019  3.19079E-018  1.16759E-017  3.52069E-017  8.51509E-017
  1.71416E-016  4.45937E-016  2.42749E-015  1.49423E-014  7.47010E-014  2.99840E-013
  9.92636E-013  2.76731E-012  6.58351E-012  1.34753E-011  2.38487E-011  3.66041E-011
  4.88052E-011  5.65773E-011  5.70388E-011  4.99990E-011  3.80833E-011  2.51746E-011
  1.44123E-011  7.11936E-012  3.01405E-012  1.07981E-012  3.19478E-013  7.45330E-014
  1.27788E-014  1.84851E-015  6.80424E-016  3.29515E-016  5.32179E-017  9.15987E-017
  3.43321E-016  5.40740E-016  5.34201E-016  3.66284E-016  1.73064E-016  5.53861E-017
  2.67357E-017  4.40623E-017  6.23494E-017  6.28498E-017  4.91630E-017  3.16982E-017
  1.75030E-017  8.49536E-018  3.69192E-018  1.45480E-018  5.23652E-019  1.72626E-019
  5.20474E-020  1.42930E-020  3.55508E-021  7.96174E-022  1.59681E-022  2.85534E-023
  4.53713E-024  6.39279E-025  7.97851E-026  8.81983E-027  8.64353E-028
  1.39074E-019  7.14843E-019  3.17316E-018  1.20426E-017  3.84606E-017  1.00954E-016
  2.12647E-016  3.83394E-016  9.77411E-016  4.95353E-015  2.63845E-014  1.13577E-013
  3.94335E-013  1.13296E-012  2.74599E-012  5.68374E-012  1.01225E-011  1.55823E-011
  2.07879E-011  2.40685E-011  2.41994E-011  2.11288E-011  1.60113E-011  1.05189E-011
  5.97910E-012  2.93022E-012  1.23037E-012  4.37585E-013  1.29153E-013  3.06410E-014
  5.74575E-015  1.02928E-015  2.68880E-016  8.01977E-017  1.97209E-016  5.77132E-016
  9.54011E-016  1.05629E-015  8.32356E-016  4.60016E-016  1.72602E-016  8.15949E-017
  1.38892E-016  2.26758E-016  2.62035E-016  2.32010E-016  1.67417E-016  1.02386E-016
  5.45116E-017  2.57723E-017  1.09832E-017  4.26409E-018  1.51756E-018  4.96045E-019
  1.48649E-019  4.06555E-020  1.00888E-020  2.25769E-021  4.53078E-022  8.11690E-023
  1.29381E-023  1.83104E-024  2.29859E-025  2.55986E-026  2.53194E-027
  1.16001E-019  6.01527E-019  2.70838E-018  1.05168E-017  3.48459E-017  9.68972E-017
  2.20845E-016  4.05428E-016  6.68296E-016  1.72593E-015  8.06686E-015  3.68498E-014
  1.35823E-013  4.06225E-013  1.00952E-012  2.12115E-012  3.80993E-012  5.88951E-012
  7.86681E-012  9.10020E-012  9.12667E-012  7.93789E-012  5.98506E-012  3.90799E-012
  2.20560E-012  1.07229E-012  4.46381E-013  1.57463E-013  4.63095E-014  1.11892E-014
  2.31349E-015  5.09661E-016  1.61418E-016  2.18703E-016  5.99850E-016  1.12356E-015
  1.44641E-015  1.33258E-015  8.65514E-016  3.83065E-016  1.95132E-016  3.51523E-016
  6.56316E-016  8.67356E-016  8.71069E-016  7.06856E-016  4.81874E-016  2.83399E-016
  1.46686E-016  6.78935E-017  2.84595E-017  1.09054E-017  3.84120E-018  1.24559E-018
  3.71083E-019  1.01095E-019  2.50336E-020  5.59907E-021  1.12469E-021  2.01963E-022
  3.23131E-023  4.59690E-024  5.80999E-025  6.52599E-026  6.52324E-027
  8.45072E-020  4.40561E-019  2.00105E-018  7.88164E-018  2.67245E-017  7.71260E-017
  1.86206E-016  3.67658E-016  5.91141E-016  9.23384E-016  2.48143E-015  1.04977E-014
  4.07392E-014  1.27854E-013  3.27996E-013  7.02558E-013  1.27574E-012  1.98287E-012
  2.65344E-012  3.06744E-012  3.06879E-012  2.65878E-012  1.99459E-012  1.29441E-012
  7.25270E-013  3.49620E-013  1.44093E-013  5.02513E-014  1.46421E-014  3.58579E-015
  8.19418E-016  2.26377E-016  1.49487E-016  3.72381E-016  8.49993E-016  1.33174E-015
  1.46861E-015  1.13098E-015  5.94769E-016  3.58100E-016  7.19349E-016  1.51790E-015
  2.27914E-015  2.59399E-015  2.37370E-015  1.81316E-015  1.18589E-015  6.76939E-016
  3.42579E-016  1.55774E-016  6.43616E-017  2.43706E-017  8.50072E-018  2.73529E-018
  8.10211E-019  2.19882E-019  5.43389E-020  1.21501E-020  2.44390E-021  4.40140E-022
  7.07384E-023  1.01256E-023  1.29000E-024  1.46345E-025  1.48069E-026
  5.38928E-020  2.81835E-019  1.28684E-018  5.11285E-018  1.75862E-017  5.19522E-017
  1.30224E-016  2.72133E-016  4.65091E-016  6.64301E-016  1.03862E-015  2.92046E-015
  1.09063E-014  3.56420E-014  9.47518E-014  2.07639E-013  3.81977E-013  5.97529E-013
  8.01297E-013  9.25638E-013  9.23556E-013  7.96860E-013  5.94627E-013  3.83400E-013
  2.13126E-013  1.01697E-013  4.13242E-014  1.41192E-014  4.01189E-015  9.83023E-016
  2.51460E-016  9.01800E-017  1.23726E-016  3.68276E-016  7.64048E-016  1.05489E-015
  9.83766E-016  6.29077E-016  5.06822E-016  1.20723E-015  2.82848E-015  4.76961E-015
  6.12572E-015  6.32222E-015  5.42842E-015  3.96984E-015  2.51657E-015  1.40312E-015
  6.96996E-016  3.12104E-016  1.27281E-016  4.76572E-017  1.64660E-017  5.25757E-018
  1.54829E-018  4.18570E-019  1.03243E-019  2.30846E-020  4.65171E-021  8.40785E-022
  1.35863E-022  1.95901E-023  2.51920E-024  2.89113E-025  2.96615E-026
  3.01317E-020  1.57843E-019  7.22874E-019  2.88700E-018  1.00170E-017  3.00228E-017
  7.70589E-017  1.67222E-016  3.01661E-016  4.47813E-016  5.86937E-016  9.80598E-016
  2.80618E-015  9.01697E-015  2.46422E-014  5.52573E-014  1.03055E-013  1.62270E-013
  2.17988E-013  2.51466E-013  2.50036E-013  2.14681E-013  1.59219E-013  1.01886E-013
  5.60748E-014  2.63659E-014  1.04554E-014  3.42610E-015  9.20499E-016  2.31832E-016
  7.91928E-017  3.65584E-017  6.97765E-017  2.24451E-016  4.34727E-016  5.22863E-016
  4.45252E-016  5.87982E-016  1.69979E-015  4.29804E-015  8.00110E-015  1.15031E-014
  1.33546E-014  1.29003E-014  1.05851E-014  7.49323E-015  4.63558E-015  2.53534E-015
  1.23952E-015  5.47440E-016  2.20533E-016  8.16745E-017  2.79511E-017  8.85434E-018
  2.59181E-018  6.97902E-019  1.71825E-019  3.84299E-020  7.76209E-021  1.40917E-021
  2.29187E-022  3.33331E-023  4.33353E-024  5.04012E-025  5.25362E-026
  1.47844E-020  7.75105E-020  3.55543E-019  1.42413E-018  4.96675E-018  1.50175E-017
  3.91158E-017  8.69485E-017  1.62817E-016  2.53403E-016  3.31429E-016  4.23780E-016
  7.91667E-016  2.17939E-015  5.90315E-015  1.34310E-014  2.53287E-014  4.00812E-014
  5.38562E-014  6.19448E-014  6.12850E-014  5.22796E-014  3.84677E-014  2.43672E-014
  1.32140E-014  6.05882E-015  2.29168E-015  6.90400E-016  1.76673E-016  7.27693E-017
  5.58756E-017  3.44409E-017  3.29154E-017  8.33211E-017  1.57883E-016  2.51205E-016
  6.39740E-016  2.06091E-015  5.39942E-015  1.08552E-014  1.72700E-014  2.24314E-014
  2.43398E-014  2.24375E-014  1.78016E-014  1.22880E-014  7.45282E-015  4.01011E-015
  1.93288E-015  8.42748E-016  3.35469E-016  1.22878E-016  4.16388E-017  1.30808E-017
  3.80455E-018  1.02019E-018  2.50718E-019  5.61079E-020  1.13664E-020  2.07454E-021
  3.40015E-022  4.99568E-023  6.57768E-024  7.76814E-025  8.24351E-026
  6.37022E-021  3.34069E-020  1.53351E-019  6.15187E-019  2.15173E-018  6.53975E-018
  1.71869E-017  3.87815E-017  7.44012E-017  1.19963E-016  1.62020E-016  1.93744E-016
  2.63374E-016  5.42310E-016  1.34944E-015  3.04214E-015  5.75238E-015  9.10870E-015
  1.22033E-014  1.39560E-014  1.37020E-014  1.15814E-014  8.42637E-015  5.25629E-015
  2.78016E-015  1.21587E-015  4.18709E-016  1.12103E-016  4.84512E-017  6.43249E-017
  7.72206E-017  6.86966E-017  6.19502E-017  9.39956E-017  2.31528E-016  7.14103E-016
  2.18136E-015  5.67048E-015  1.20248E-014  2.08795E-014  3.01074E-014  3.65608E-014
  3.78344E-014  3.36955E-014  2.60489E-014  1.76191E-014  1.05093E-014  5.57351E-015
  2.65128E-015  1.14164E-015  4.49024E-016  1.62602E-016  5.45259E-017  1.69763E-017
  4.90342E-018  1.30895E-018  3.21101E-019  7.19263E-020  1.46247E-020  2.68640E-021
  4.44336E-022  6.60642E-023  8.82679E-024  1.06070E-024  1.14831E-025
  2.41139E-021  1.26457E-020  5.80621E-020  2.33083E-019  8.16480E-019  2.48880E-018
  6.57552E-018  1.49745E-017  2.91718E-017  4.81673E-017  6.70058E-017  8.02420E-017
  9.43879E-017  1.45665E-016  3.06224E-016  6.57212E-016  1.22660E-015  1.92861E-015
  2.56328E-015  2.90270E-015  2.81719E-015  2.34940E-015  1.68072E-015  1.02245E-015
  5.16952E-016  2.06198E-016  6.03227E-017  2.28723E-017  4.06386E-017  7.42746E-017
  1.01559E-016  1.22172E-016  1.64370E-016  3.04548E-016  7.45641E-016  1.99114E-015
  4.99628E-015  1.09571E-014  2.04793E-014  3.24916E-014  4.39232E-014  5.08955E-014
  5.08688E-014  4.41204E-014  3.34053E-014  2.22128E-014  1.30564E-014  6.83276E-015
  3.20933E-015  1.36478E-015  5.30166E-016  1.89672E-016  6.28872E-017  1.93879E-017
  5.55729E-018  1.47621E-018  3.61455E-019  8.10723E-020  1.65588E-020  3.06502E-021
  5.12435E-022  7.72458E-023  1.04948E-023  1.28596E-024  1.42299E-025
  8.02179E-022  4.20606E-021  1.93111E-020  7.75383E-020  2.71801E-019  8.29799E-019
  2.19908E-018  5.03587E-018  9.90447E-018  1.66077E-017  2.36048E-017  2.87094E-017
  3.21449E-017  4.09456E-017  7.04555E-017  1.37989E-016  2.48983E-016  3.84717E-016
  5.03963E-016  5.62197E-016  5.36696E-016  4.38996E-016  3.06007E-016  1.78419E-016
  8.29406E-017  2.77906E-017  8.52155E-018  1.58284E-017  4.00976E-017  7.34127E-017
  1.13282E-016  1.72343E-016  2.99824E-016  6.33723E-016  1.51750E-015  3.66984E-015
  8.23475E-015  1.63876E-014  2.83645E-014  4.24334E-014  5.48563E-014  6.14272E-014
  5.97843E-014  5.07681E-014  3.77764E-014  2.47483E-014  1.43531E-014  7.41656E-015
  3.43996E-015  1.44423E-015  5.53728E-016  1.95529E-016  6.40286E-017  1.95252E-017
  5.54889E-018  1.46591E-018  3.58222E-019  8.04859E-020  1.65286E-020  3.08721E-021
  5.22645E-022  8.00405E-023  1.10815E-023  1.38737E-024  1.57187E-025
  2.34558E-022  1.22960E-021  5.64452E-021  2.26635E-020  7.94647E-020  2.42793E-019
  6.44543E-019  1.48091E-018  2.92993E-018  4.96150E-018  7.15527E-018  8.83138E-018
  9.76081E-018  1.11958E-017  1.62108E-017  2.82926E-017  4.84253E-017  7.27612E-017
  9.33214E-017  1.02008E-016  9.52483E-017  7.58233E-017  5.07856E-017  2.75205E-017
  1.09214E-017  2.98670E-018  4.01246E-018  1.38628E-017  3.26764E-017  6.20064E-017
  1.09172E-016  1.99818E-016  4.09165E-016  9.32858E-016  2.21540E-015  5.08782E-015
  1.07203E-014  2.01154E-014  3.31260E-014  4.75923E-014  5.95638E-014  6.49863E-014
  6.19260E-014  5.16721E-014  3.78749E-014  2.44812E-014  1.40199E-014  7.15477E-015
  3.27645E-015  1.35732E-015  5.13182E-016  1.78651E-016  5.77031E-017  1.73820E-017
  4.89216E-018  1.28440E-018  3.13191E-019  7.05200E-020  1.45757E-020  2.75140E-021
  4.72562E-022  7.36785E-023  1.04163E-023  1.33485E-024  1.55050E-025
  6.02926E-023  3.16008E-022  1.45041E-021  5.82304E-021  2.04187E-020  6.24113E-020
  1.65848E-019  3.81830E-019  7.58270E-019  1.29223E-018  1.88171E-018  2.34834E-018
  2.59163E-018  2.81417E-018  3.59499E-018  5.59683E-018  8.98945E-018  1.30350E-017
  1.62859E-017  1.73655E-017  1.57701E-017  1.20975E-017  7.61859E-018  3.63061E-018
  1.09224E-018  6.96690E-019  3.20172E-018  9.79218E-018  2.25823E-017  4.61803E-017
  9.28418E-017  1.96975E-016  4.51009E-016  1.08068E-015  2.56308E-015  5.71995E-015
  1.16019E-014  2.09575E-014  3.33563E-014  4.65467E-014  5.68469E-014  6.07628E-014
  5.69038E-014  4.67728E-014  3.38263E-014  2.15927E-014  1.22160E-014  6.15734E-015
  2.78304E-015  1.13686E-015  4.23443E-016  1.45141E-016  4.61702E-017  1.37174E-017
  3.81845E-018  9.95403E-019  2.42134E-019  5.46614E-020  1.13836E-020  2.17523E-021
  3.79775E-022  6.04052E-023  8.73655E-024  1.14760E-024  1.36764E-025
  1.36257E-023  7.14075E-023  3.27710E-022  1.31560E-021  4.61346E-021  1.41053E-020
  3.75079E-020  8.64725E-020  1.72158E-019  2.94644E-019  4.31866E-019  5.43175E-019
  6.00202E-019  6.32195E-019  7.40921E-019  1.04477E-018  1.57251E-018  2.19374E-018
  2.66350E-018  2.76261E-018  2.42679E-018  1.77079E-018  1.01245E-018  3.83599E-019
  1.10666E-019  4.89747E-019  2.04127E-018  5.76938E-018  1.37637E-017  3.09991E-017
  7.07070E-017  1.68967E-016  4.19476E-016  1.04147E-015  2.47432E-015  5.42921E-015
  1.07455E-014  1.89141E-014  2.93787E-014  4.01113E-014  4.80600E-014  5.05208E-014
  4.66220E-014  3.78184E-014  2.70174E-014  1.70439E-014  9.52884E-015  4.74361E-015
  2.11551E-015  8.51586E-016  3.12168E-016  1.05212E-016  3.29097E-017  9.62742E-018
  2.64651E-018  6.84280E-019  1.65987E-019  3.75837E-020  7.89528E-021  1.52973E-021
  2.72008E-022  4.42174E-023  6.55221E-024  8.82966E-025  1.07975E-025
  2.70754E-024  1.41890E-023  6.51179E-023  2.61431E-022  9.16903E-022  2.80425E-021
  7.46158E-021  1.72218E-020  3.43537E-020  5.89817E-020  8.68560E-020  1.09844E-019
  1.21534E-019  1.25559E-019  1.38436E-019  1.79890E-019  2.54817E-019  3.42278E-019
  4.03904E-019  4.06968E-019  3.43827E-019  2.34229E-019  1.14498E-019  3.00813E-020
  4.73445E-020  2.95605E-019  1.05744E-018  2.97285E-018  7.59261E-018  1.90217E-017
  4.86930E-017  1.28045E-016  3.37638E-016  8.60699E-016  2.05043E-015  4.45188E-015
  8.66609E-015  1.49755E-014  2.28436E-014  3.06677E-014  3.61860E-014  3.75145E-014
  3.41835E-014  2.74037E-014  1.93574E-014  1.20757E-014  6.67366E-015  3.28143E-015
  1.44364E-015  5.72377E-016  2.06322E-016  6.82927E-017  2.09717E-017  6.03015E-018
  1.63422E-018  4.18585E-019  1.01202E-019  2.29912E-020  4.87723E-021  9.59676E-022
  1.74089E-022  2.89654E-023  4.40148E-024  6.08620E-025  7.63264E-026
  4.73093E-025  2.47953E-024  1.13810E-023  4.57017E-023  1.60338E-022  4.90614E-022
  1.30642E-021  3.01886E-021  6.03288E-021  1.03859E-020  1.53515E-020  1.94949E-020
  2.15863E-020  2.19819E-020  2.31274E-020  2.80591E-020  3.76110E-020  4.87720E-020
  5.60283E-020  5.47998E-020  4.41816E-020  2.72710E-020  1.02365E-020  3.40798E-021
  2.85939E-020  1.39347E-019  4.71716E-019  1.38190E-018  3.85609E-018  1.07614E-017
  3.04890E-017  8.65104E-017  2.38688E-016  6.20603E-016  1.48252E-015  3.19646E-015
  6.14960E-015  1.04835E-014  1.57719E-014  2.08936E-014  2.43463E-014  2.49460E-014
  2.24816E-014  1.78331E-014  1.24667E-014  7.69531E-015  4.20577E-015  2.04302E-015
  8.86683E-016  3.46182E-016  1.22639E-016  3.98280E-017  1.19907E-017  3.38297E-018
  9.02281E-019  2.28628E-019  5.50572E-020  1.25525E-020  2.69153E-021  5.38565E-022
  9.98011E-023  1.70110E-023  2.65140E-024  3.76000E-025  4.82997E-026
  7.26980E-026  3.81113E-025  1.74986E-024  7.02958E-024  2.46756E-023  7.55600E-023
  2.01407E-022  4.66068E-022  9.33233E-022  1.61096E-021  2.38944E-021  3.04506E-021
  3.37312E-021  3.39335E-021  3.43204E-021  3.91676E-021  4.98538E-021  6.25594E-021
  7.00789E-021  6.64176E-021  5.04407E-021  2.67667E-021  6.72268E-022  1.68415E-021
  1.29401E-020  5.51204E-020  1.88215E-019  5.91645E-019  1.82247E-018  5.63395E-018
  1.73897E-017  5.23557E-017  1.49425E-016  3.94256E-016  9.43951E-016  2.02527E-015
  3.86285E-015  6.51766E-015  9.70014E-015  1.27133E-014  1.46615E-014  1.48738E-014
  1.32760E-014  1.04320E-014  7.22381E-015  4.41540E-015  2.38788E-015  1.14649E-015
  4.91031E-016  1.88807E-016  6.57260E-017  2.09309E-017  6.17136E-018  1.70587E-018
  4.47006E-019  1.11887E-019  2.68162E-020  6.13576E-021  1.33074E-021  2.71042E-022
  5.13467E-023  8.96771E-024  1.43296E-024  2.08156E-025  2.73413E-026
  9.82567E-027  5.15313E-026  2.36723E-025  9.51576E-025  3.34299E-024  1.02474E-023
  2.73520E-023  6.34076E-023  1.27263E-022  2.20350E-022  3.28027E-022  4.19513E-022
  4.64936E-022  4.62652E-022  4.51424E-022  4.85816E-022  5.87100E-022  7.13228E-022
  7.79258E-022  7.12219E-022  4.97604E-022  2.06333E-022  6.97775E-023  8.00607E-022
  4.69529E-021  1.92107E-020  6.88877E-020  2.36528E-019  8.05440E-019  2.72763E-018
  9.02427E-018  2.84243E-017  8.31720E-017  2.21803E-016  5.31914E-016  1.13703E-015
  2.15447E-015  3.60622E-015  5.32128E-015  6.91386E-015  7.90500E-015  7.95194E-015
  7.03869E-015  5.48479E-015  3.76572E-015  2.28111E-015  1.22165E-015  5.80162E-016
  2.45367E-016  9.29679E-017  3.18123E-017  9.93398E-018  2.86696E-018  7.75562E-019
  1.99372E-019  4.92240E-020  1.17303E-020  2.69297E-021  5.90949E-022  1.22568E-022
  2.37390E-023  4.24589E-024  6.94700E-025  1.03187E-025  1.38293E-026
  1.16828E-027  6.13077E-027  2.81839E-026  1.13395E-025  3.98818E-025  1.22424E-024
  3.27357E-024  7.60616E-024  1.53103E-023  2.66044E-023  3.97718E-023  5.10707E-023
  5.66630E-023  5.58437E-023  5.26659E-023  5.33875E-023  6.09757E-023  7.14984E-023
  7.59861E-023  6.62618E-023  4.07635E-023  1.16442E-023  2.96956E-023  2.83198E-022
  1.46158E-021  6.08847E-021  2.35281E-020  8.89242E-020  3.32607E-019  1.21610E-018
  4.24707E-018  1.38337E-017  4.12155E-017  1.10747E-016  2.65848E-016  5.66618E-016
  1.06813E-015  1.77664E-015  2.60364E-015  3.35897E-015  3.81314E-015  3.80845E-015
  3.34695E-015  2.58909E-015  1.76421E-015  1.06011E-015  5.62743E-016  2.64585E-016
  1.10605E-016  4.13340E-017  1.39146E-017  4.26303E-018  1.20436E-018  3.18673E-019
  8.02752E-020  1.95235E-020  4.62100E-021  1.06382E-021  2.36156E-022  4.98665E-023
  9.86765E-024  1.80511E-024  3.01868E-025  4.57471E-026  6.24113E-027
  1.22236E-028  6.41976E-028  2.95415E-027  1.19001E-026  4.19158E-026  1.28906E-025
  3.45482E-025  8.05036E-025  1.62624E-024  2.83825E-024  4.26454E-024  5.50365E-024
  6.12051E-024  5.98515E-024  5.46585E-024  5.20298E-024  5.56354E-024  6.24602E-024
  6.40783E-024  5.22033E-024  2.61331E-024  9.10451E-025  1.13956E-023  8.16535E-023
  4.07224E-022  1.79275E-021  7.57295E-021  3.14512E-020  1.27649E-019  4.96146E-019
  1.80472E-018  6.02343E-018  1.81770E-017  4.90964E-017  1.17907E-016  2.50694E-016
  4.70654E-016  7.78917E-016  1.13520E-015  1.45608E-015  1.64321E-015  1.63137E-015
  1.42496E-015  1.09541E-015  7.41521E-016  4.42442E-016  2.33036E-016  1.08593E-016
  4.49225E-017  1.65788E-017  5.49743E-018  1.65428E-018  4.57829E-019  1.18503E-019
  2.92340E-020  6.99589E-021  1.64271E-021  3.78888E-022  8.50228E-023  1.82611E-023
  3.68680E-024  6.88502E-025  1.17414E-025  1.81106E-026  2.50906E-027
  1.12590E-029  5.91929E-029  2.72739E-028  1.10040E-027  3.88336E-027  1.19708E-026
  3.21763E-026  7.52454E-026  1.52673E-025  2.67884E-025  4.05010E-025  5.26059E-025
  5.87493E-025  5.71649E-025  5.07127E-025  4.52047E-025  4.46237E-025  4.72290E-025
  4.60420E-025  3.37214E-025  1.26161E-025  2.87869E-025  3.25559E-024  2.04538E-023
  1.04431E-022  4.96941E-022  2.30230E-021  1.04086E-020  4.51572E-020  1.83903E-019
  6.89156E-019  2.34034E-018  7.12556E-018  1.93127E-017  4.63818E-017  9.84151E-017
  1.84156E-016  3.03546E-016  4.40422E-016  5.62260E-016  6.31441E-016  6.23772E-016
  5.42064E-016  4.14491E-016  2.79013E-016  1.65471E-016  8.65673E-017  4.00280E-017
  1.64074E-017  5.98840E-018  1.95901E-018  5.79905E-019  1.57426E-019  3.98904E-020
  9.63685E-021  2.26740E-021  5.27566E-022  1.21761E-022  2.75845E-023  6.01669E-024
  1.23693E-024  2.35263E-025  4.08119E-026  6.39120E-027  8.97051E-028
  9.13386E-031  4.80894E-030  2.21956E-029  8.97260E-029  3.17422E-028  9.81391E-028
  2.64744E-027  6.21860E-027  1.26859E-026  2.24050E-026  3.41346E-026  4.47057E-026
  5.02687E-026  4.88712E-026  4.23563E-026  3.53776E-026  3.17146E-026  3.08487E-026
  2.77766E-026  1.72601E-026  8.25489E-027  8.94749E-026  7.61685E-025  4.63263E-024
  2.50914E-023  1.30302E-022  6.58099E-022  3.19397E-021  1.45913E-020  6.15022E-020
  2.35423E-019  8.09220E-019  2.47879E-018  6.73309E-018  1.61665E-017  3.42430E-017
  6.39052E-017  1.04995E-016  1.51793E-016  1.93046E-016  2.15939E-016  2.12442E-016
  1.83831E-016  1.39944E-016  9.37598E-017  5.53210E-017  2.87763E-017  1.32184E-017
  5.37578E-018  1.94336E-018  6.28263E-019  1.83286E-019  4.88910E-020  1.21441E-020
  2.87461E-021  6.64727E-022  1.53086E-022  3.53016E-023  8.05964E-024  1.78159E-024
  3.72066E-025  7.18904E-026  1.26534E-026  2.00692E-027  2.84760E-028
  6.53137E-032  3.44509E-031  1.59349E-030  6.45894E-030  2.29188E-029  7.11237E-029
  1.92732E-028  4.55193E-028  9.34774E-028  1.66421E-027  2.55962E-027  3.38819E-027
  3.84903E-027  3.75973E-027  3.21258E-027  2.53452E-027  2.03925E-027  1.76129E-027
  1.40568E-027  7.59999E-028  1.84358E-027  2.08104E-026  1.55716E-025  9.72968E-025
  5.69536E-024  3.22213E-023  1.75240E-022  8.99312E-022  4.26921E-021  1.84440E-020
  7.16606E-020  2.48376E-019  7.63907E-019  2.07773E-018  4.98674E-018  1.05470E-017
  1.96405E-017  3.21850E-017  4.63964E-017  5.88244E-017  6.55884E-017  6.43102E-017
  5.54554E-017  4.20620E-017  2.80710E-017  1.64924E-017  8.53809E-018  3.90038E-018
  1.57583E-018  5.65082E-019  1.80848E-019  5.20967E-020  1.36824E-020  3.33733E-021
  7.74841E-022  1.76099E-022  4.01020E-023  9.22406E-024  2.11783E-024  4.73294E-025
  1.00146E-025  1.96060E-026  3.49256E-027  5.59788E-028  8.01363E-029
  4.11121E-033  2.17897E-032  1.01070E-031  4.11028E-031  1.46434E-030  4.56586E-030
  1.24406E-029  2.95814E-029  6.12452E-029  1.10113E-028  1.71354E-028  2.29923E-028
  2.65004E-028  2.61920E-028  2.23476E-028  1.69705E-028  1.23463E-028  9.24322E-029
  6.49811E-029  5.74462E-029  4.35479E-028  3.96886E-027  2.89370E-026  1.92074E-025
  1.22051E-024  7.44878E-024  4.29845E-023  2.30032E-022  1.12265E-021  4.93494E-021
  1.93718E-020  6.75225E-020  2.08223E-019  5.66759E-019  1.35963E-018  2.87202E-018
  5.33888E-018  8.73064E-018  1.25567E-017  1.58809E-017  1.76611E-017  1.72701E-017
  1.48500E-017  1.12300E-017  7.47070E-018  4.37398E-018  2.25556E-018  1.02573E-018
  4.12171E-019  1.46814E-019  4.65908E-020  1.32781E-020  3.44063E-021  8.25719E-022
  1.88305E-022  4.20777E-023  9.46740E-024  2.16836E-024  4.99515E-025  1.12569E-025
  2.40694E-026  4.76231E-027  8.56632E-028  1.38468E-028  1.99647E-029
  2.29184E-034  1.21431E-033  5.67391E-033  2.31725E-032  8.29713E-032  2.60241E-031
  7.14194E-031  1.71225E-030  3.58083E-030  6.51616E-030  1.02878E-029  1.40418E-029
  1.65022E-029  1.66395E-029  1.43978E-029  1.08381E-029  7.43413E-030  5.03667E-030
  3.83250E-030  9.39111E-030  7.96889E-029  6.63445E-028  4.99942E-027  3.57495E-026
  2.45094E-025  1.59148E-024  9.60670E-024  5.29970E-023  2.63745E-022  1.17335E-021
  4.63833E-021  1.62285E-020  5.01297E-020  1.36497E-019  3.27289E-019  6.90632E-019
  1.28202E-018  2.09301E-018  3.00470E-018  3.79269E-018  4.20909E-018  4.10695E-018
  3.52341E-018  2.65808E-018  1.76373E-018  1.02973E-018  5.29332E-019  2.39834E-019
  9.59485E-020  3.39900E-020  1.07118E-020  3.02557E-021  7.75053E-022  1.83384E-022
  4.11441E-023  9.04562E-024  2.00970E-024  4.57557E-025  1.05512E-025  2.39156E-026
  5.15431E-027  1.02827E-027  1.86382E-028  3.03295E-029  4.39789E-030
  1.16184E-035  6.01822E-035  2.81074E-034  1.15196E-033  4.18267E-033  1.32175E-032
  3.65961E-032  8.86789E-032  1.87774E-031  3.46840E-031  5.57115E-031  7.76635E-031
  9.35791E-031  9.70902E-031  8.65668E-031  6.67927E-031  4.63007E-031  3.26232E-031
  3.65650E-031  1.50650E-030  1.21267E-029  1.01050E-028  8.10380E-028  6.24076E-027
  4.56100E-026  3.10645E-025  1.93785E-024  1.09230E-023  5.51004E-023  2.47153E-022
  9.81645E-022  3.44315E-021  1.06471E-020  2.89948E-020  6.94905E-020  1.46509E-019
  2.71659E-019  4.42921E-019  6.34930E-019  8.00192E-019  8.86580E-019  8.63569E-019
  7.39520E-019  5.56826E-019  3.68713E-019  2.14783E-019  1.10129E-019  4.97516E-020
  1.98332E-020  6.99500E-021  2.19199E-021  6.14579E-022  1.55926E-022  3.64440E-023
  8.05790E-024  1.74449E-024  3.82575E-025  8.64523E-026  1.99114E-026  4.52830E-027
  9.81411E-028  1.96996E-028  3.59164E-029  5.87496E-030  8.55668E-031
  5.08364E-037  2.73952E-036  1.30007E-035  5.14246E-035  1.86303E-034  6.01027E-034
  1.68258E-033  4.13015E-033  8.87969E-033  1.66983E-032  2.74162E-032  3.92109E-032
  4.86678E-032  5.23674E-032  4.87642E-032  3.96459E-032  2.95355E-032  2.44756E-032
  4.02772E-032  2.00586E-031  1.63091E-030  1.42963E-029  1.23073E-028  1.01152E-027
  7.77289E-027  5.48378E-026  3.50181E-025  2.00361E-024  1.02014E-023  4.60143E-023
  1.83341E-022  6.44126E-022  1.99309E-021  5.42769E-021  1.30028E-020  2.73951E-020
  5.07506E-020  8.26594E-020  1.18357E-019  1.48980E-019  1.64849E-019  1.60351E-019
  1.37119E-019  1.03087E-019  6.81493E-020  3.96274E-020  2.02779E-020  9.13924E-021
  3.63304E-021  1.27681E-021  3.98285E-022  1.10997E-022  2.79364E-023  6.46134E-024
  1.41017E-024  3.00925E-025  6.51305E-026  1.45885E-026  3.34905E-027  7.62510E-028
  1.65836E-028  3.34321E-029  6.12164E-030  1.00526E-030  1.46908E-031
  1.64934E-038  1.07508E-037  5.13777E-037  2.16443E-036  7.53185E-036  2.42202E-035
  6.83846E-035  1.74235E-034  3.81538E-034  7.32950E-034  1.23377E-033  1.81696E-033
  2.33861E-033  2.62577E-033  2.57666E-033  2.24164E-033  1.85228E-033  1.85936E-033
  4.04706E-033  2.31079E-032  2.00612E-031  1.88812E-030  1.73710E-029  1.50460E-028
  1.20030E-027  8.68416E-027  5.63675E-026  3.25850E-025  1.66960E-024  7.55922E-024
  3.01830E-023  1.06153E-022  3.28588E-022  8.94769E-022  2.14277E-021  4.51196E-021
  8.35267E-021  1.35932E-020  1.94462E-020  2.44540E-020  2.70312E-020  2.62652E-020
  2.24344E-020  1.68460E-020  1.11223E-020  6.45824E-021  3.29953E-021  1.48435E-021
  5.88741E-022  2.06329E-022  6.41258E-023  1.77835E-023  4.44616E-024  1.01919E-024
  2.19892E-025  4.62983E-026  9.88929E-027  2.19318E-027  5.00950E-028  1.13961E-028
  2.48269E-029  5.01887E-030  9.21758E-031  1.51797E-031  2.22185E-032
  5.37001E-040  2.84565E-039  1.82666E-038  7.77473E-038  2.92103E-037  9.69138E-037
  2.84065E-036  6.51451E-036  1.44485E-035  2.95672E-035  5.11919E-035  7.78667E-035
  1.03932E-034  1.22051E-034  1.26360E-034  1.17873E-034  1.08257E-034  1.31724E-034
  3.64623E-034  2.40084E-033  2.29190E-032  2.31803E-031  2.25421E-030  2.03170E-029
  1.66514E-028  1.22617E-027  8.04885E-027  4.68565E-026  2.41115E-025  1.09442E-024
  4.37601E-024  1.54008E-023  4.76820E-023  1.29829E-022  3.10816E-022  6.54179E-022
  1.21036E-021  1.96850E-021  2.81414E-021  3.53619E-021  3.90574E-021  3.79187E-021
  3.23594E-021  2.42758E-021  1.60114E-021  9.28688E-022  4.73877E-022  2.12872E-022
  8.42832E-023  2.94718E-023  9.13273E-024  2.52261E-024  6.27216E-025  1.42684E-025
  3.04729E-026  6.33656E-027  1.33592E-027  2.93084E-028  6.65046E-029  1.50910E-029
  3.28808E-030  6.65666E-031  1.22492E-031  2.01855E-032  2.96446E-033
  1.53651E-041  8.14218E-041  3.79175E-040  1.55179E-039  9.67386E-039  3.25971E-038
  9.71496E-038  2.56186E-037  5.97969E-037  1.23581E-036  1.84923E-036  2.86196E-036
  3.88862E-036  5.23579E-036  5.72905E-036  5.69893E-036  5.78789E-036  8.45967E-036
  2.97335E-035  2.32444E-034  2.42605E-033  2.62003E-032  2.66018E-031  2.46816E-030
  2.06164E-029  1.53679E-028  1.01655E-027  5.94609E-027  3.06859E-026  1.39519E-025
  5.58379E-025  1.96599E-024  6.08753E-024  1.65734E-023  3.96676E-023  8.34592E-023
  1.54349E-022  2.50906E-022  3.58497E-022  4.50218E-022  4.96961E-022  4.82157E-022
  4.11183E-022  3.08240E-022  2.03143E-022  1.17724E-022  6.00120E-023  2.69275E-023
  1.06467E-023  3.71630E-024  1.14889E-024  3.16308E-025  7.82844E-026  1.76928E-026
  3.74467E-027  7.69711E-028  1.60203E-028  3.47449E-029  7.82232E-030  1.76801E-030
  3.84768E-031  7.79239E-032  1.43285E-032  2.36911E-033  3.41076E-034
  0.00000E+000  0.00000E+000  9.53439E-042  3.90199E-041  1.40337E-040  4.43559E-040
  3.07358E-039  8.27257E-039  1.97228E-038  4.16576E-038  7.79559E-038  1.29251E-037
  1.89849E-037  2.47006E-037  2.84599E-037  3.15783E-037  2.40488E-037  4.44459E-037
  2.47425E-036  2.14562E-035  2.40665E-034  2.69901E-033  2.82639E-032  2.67914E-031
  2.26740E-030  1.70425E-029  1.13323E-028  6.64992E-028  3.43849E-027  1.56514E-026
  6.26776E-026  2.20741E-025  6.83542E-025  1.86077E-024  4.45276E-024  9.36585E-024
  1.73154E-023  2.81368E-023  4.01855E-023  5.04442E-023  5.56548E-023  5.39695E-023
  4.60004E-023  3.44642E-023  2.26994E-023  1.31458E-023  6.69620E-024  3.00192E-024
  1.18561E-024  4.13260E-025  1.27515E-025  3.50129E-026  8.63200E-027  1.93991E-027
  4.07288E-028  8.28208E-029  1.70222E-029  3.64778E-030  8.13957E-031  1.83026E-031
  3.97415E-032  8.02497E-033  1.48021E-033  2.40244E-034  3.54721E-035
  0.00000E+000  0.00000E+000  0.00000E+000  0.00000E+000  3.10112E-042  9.80163E-042
  2.72252E-041  6.64565E-041  1.42560E-040  1.31187E-039  2.50989E-039  4.25276E-039
  6.38002E-039  8.47166E-039  9.95293E-039  1.03419E-038  1.43510E-038  3.06066E-038
  1.69503E-037  1.76406E-036  2.14612E-035  2.52066E-034  2.68849E-033  2.58268E-032
  2.20627E-031  1.66863E-030  1.11347E-029  6.54817E-029  3.39030E-028  1.54437E-027
  6.18707E-027  2.17936E-026  6.74868E-026  1.83700E-025  4.39517E-025  9.24276E-025
  1.70835E-024  2.77519E-024  3.96230E-024  4.97211E-024  5.48368E-024  5.31556E-024
  4.52880E-024  3.39155E-024  2.23274E-024  1.29235E-024  6.57911E-025  2.94737E-025
  1.16306E-025  4.04940E-026  1.24754E-026  3.41783E-027  8.39854E-028  1.87818E-028
  3.91480E-029  7.88103E-030  1.60001E-030  3.38673E-031  7.48362E-032  1.67244E-032
  3.60875E-033  7.30434E-034  1.32411E-034  2.19717E-035  3.24213E-036
  0.00000E+000  0.00000E+000  0.00000E+000  0.00000E+000  0.00000E+000  0.00000E+000
  0.00000E+000  0.00000E+000  0.00000E+000  5.21905E-042  8.64645E-042  1.25886E-041
  1.61069E-041  1.81109E-041  1.78962E-041  1.55408E-041  4.82899E-041  4.15686E-040
  8.98439E-039  1.27259E-037  1.71621E-036  2.09278E-035  2.28462E-034  2.20750E-033
  1.89727E-032  1.43984E-031  9.63157E-031  5.67366E-030  2.94010E-029  1.33997E-028
  5.36960E-028  1.89162E-027  5.85767E-027  1.59435E-026  3.81413E-026  8.01955E-026
  1.48197E-025  2.40691E-025  3.43566E-025  4.31012E-025  4.75225E-025  4.60517E-025
  3.92231E-025  2.93636E-025  1.93237E-025  1.11804E-025  5.68909E-026  2.54725E-026
  1.00447E-026  3.49405E-027  1.07507E-027  2.93980E-028  7.20344E-029  1.60394E-029
  3.32127E-030  6.62348E-031  1.32870E-031  2.77735E-032  6.07330E-033  1.34261E-033
  2.85068E-034  5.77124E-035  1.06546E-035  1.76601E-036  2.60424E-037
  0.00000E+000  0.00000E+000  0.00000E+000  0.00000E+000  0.00000E+000  0.00000E+000
  0.00000E+000  0.00000E+000  0.00000E+000  0.00000E+000  0.00000E+000  0.00000E+000
  0.00000E+000  0.00000E+000  0.00000E+000  0.00000E+000  0.00000E+000  2.49599E-041
  4.71644E-040  7.83210E-039  1.25298E-037  1.55276E-036  1.71268E-035  1.67354E-034
  1.44442E-033  1.09450E-032  7.33312E-032  4.32324E-031  2.24169E-030  1.02203E-029
  4.09651E-029  1.44323E-028  4.46912E-028  1.21635E-027  2.90956E-027  6.11686E-027
  1.13020E-026  1.83528E-026  2.61923E-026  3.28523E-026  3.62145E-026  3.50857E-026
  2.98758E-026  2.23601E-026  1.47107E-026  8.50871E-027  4.32804E-027  1.93701E-027
  7.63409E-028  2.65353E-028  8.15575E-029  2.22664E-029  5.44249E-030  1.20715E-030
  2.48463E-031  4.91124E-032  9.73807E-033  2.00985E-033  4.26841E-034  9.42149E-035
  2.02711E-035  4.08974E-036  7.53513E-037  1.24750E-037  1.79601E-038
  0.00000E+000  0.00000E+000  0.00000E+000  0.00000E+000  0.00000E+000  0.00000E+000
  0.00000E+000  0.00000E+000  0.00000E+000  0.00000E+000  0.00000E+000  0.00000E+000
  0.00000E+000  0.00000E+000  0.00000E+000  0.00000E+000  0.00000E+000  0.00000E+000
  3.16207E-041  5.25093E-040  7.66291E-039  9.82754E-038  1.13476E-036  1.11375E-035
  9.63936E-035  7.34737E-034  4.91061E-033  2.89694E-032  1.50271E-031  6.85263E-031
  2.74686E-030  9.67784E-030  2.99685E-029  8.15613E-029  1.95086E-028  4.10100E-028
  7.57644E-028  1.23016E-027  1.75538E-027  2.20140E-027  2.42631E-027  2.35027E-027
  2.00091E-027  1.49725E-027  9.84823E-028  5.69486E-028  2.89593E-028  1.29562E-028
  5.10397E-029  1.77298E-029  5.44439E-030  1.48434E-030  3.62016E-031  8.00140E-032
  1.63777E-032  3.21023E-033  6.21314E-034  1.26578E-034  2.70863E-035  5.92462E-036
  1.26718E-036  2.54741E-037  4.68365E-038  7.42464E-039  1.11320E-039
  0.00000E+000  0.00000E+000  0.00000E+000  0.00000E+000  0.00000E+000  0.00000E+000
  0.00000E+000  0.00000E+000  0.00000E+000  0.00000E+000  0.00000E+000  0.00000E+000
  0.00000E+000  0.00000E+000  0.00000E+000  0.00000E+000  0.00000E+000  0.00000E+000
  0.00000E+000  3.09377E-041  4.51487E-040  5.79023E-039  6.52590E-038  6.46366E-037
  5.66180E-036  4.32061E-035  2.90013E-034  1.71170E-033  8.85422E-033  4.03829E-032
  1.61886E-031  5.70377E-031  1.76622E-030  4.80671E-030  1.14965E-029  2.41657E-029
  4.46421E-029  7.24771E-029  1.03411E-028  1.29670E-028  1.42900E-028  1.38404E-028
  1.17814E-028  8.81447E-029  5.79678E-029  3.35142E-029  1.70387E-029  7.62086E-030
  3.00106E-030  1.04194E-030  3.19703E-031  8.70558E-032  2.11903E-032  4.66388E-033
  9.48957E-034  1.83480E-034  3.55489E-035  7.15043E-036  1.51168E-036  3.27587E-037
  6.96365E-038  1.39470E-038  2.37043E-039  4.04419E-040  6.06357E-041
  0.00000E+000  0.00000E+000  0.00000E+000  0.00000E+000  0.00000E+000  0.00000E+000
  0.00000E+000  0.00000E+000  0.00000E+000  0.00000E+000  0.00000E+000  0.00000E+000
  0.00000E+000  0.00000E+000  0.00000E+000  0.00000E+000  0.00000E+000  0.00000E+000
  0.00000E+000  0.00000E+000  2.33771E-041  2.99806E-040  3.37898E-039  3.34675E-038
  2.91309E-037  2.22833E-036  1.49795E-035  8.84931E-035  4.59425E-034  2.09694E-033
  8.38475E-033  2.95427E-032  9.14805E-032  2.48955E-031  5.95417E-031  1.25151E-030
  2.31181E-030  3.75300E-030  5.35439E-030  6.71360E-030  7.39798E-030  7.16457E-030
  6.09815E-030  4.56200E-030  2.99984E-030  1.73415E-030  8.81509E-031  3.94191E-031
  1.55186E-031  5.38556E-032  1.65132E-032  4.49141E-033  1.09115E-033  2.38880E-034
  4.83793E-035  9.33074E-036  1.78897E-036  3.55304E-037  7.41997E-038  1.59267E-038
  3.36418E-039  5.84478E-040  1.13469E-040  1.93589E-041  0.00000E+000
  0.00000E+000  0.00000E+000  0.00000E+000  0.00000E+000  0.00000E+000  0.00000E+000
  0.00000E+000  0.00000E+000  0.00000E+000  0.00000E+000  0.00000E+000  0.00000E+000
  0.00000E+000  0.00000E+000  0.00000E+000  0.00000E+000  0.00000E+000  0.00000E+000
  0.00000E+000  0.00000E+000  0.00000E+000  1.36420E-041  1.53753E-040  1.52287E-039
  1.32554E-038  1.01395E-037  6.81610E-037  4.02669E-036  2.09051E-035  9.53787E-035
  3.82423E-034  1.34750E-033  4.16370E-033  1.13311E-032  2.71000E-032  5.69595E-032
  1.05212E-031  1.70796E-031  2.43661E-031  3.05495E-031  3.36614E-031  3.25969E-031
  2.77426E-031  2.07523E-031  1.36447E-031  7.88683E-032  4.00851E-032  1.79219E-032
  7.05380E-033  2.44705E-033  7.48882E-034  2.03445E-034  4.93371E-035  1.08044E-035
  2.17870E-036  4.17259E-037  7.91845E-038  1.55297E-038  3.20321E-039  6.80871E-040
  1.11300E-040  2.45873E-041  0.00000E+000  0.00000E+000  0.00000E+000
  0.00000E+000  0.00000E+000  0.00000E+000  0.00000E+000  0.00000E+000  0.00000E+000
  0.00000E+000  0.00000E+000  0.00000E+000  0.00000E+000  0.00000E+000  0.00000E+000
  0.00000E+000  0.00000E+000  0.00000E+000  0.00000E+000  0.00000E+000  0.00000E+000
  0.00000E+000  0.00000E+000  0.00000E+000  0.00000E+000  0.00000E+000  6.08967E-041
  5.30060E-040  4.05461E-039  2.72564E-038  1.61020E-037  8.35959E-037  3.81402E-036
  1.52924E-035  5.38842E-035  1.66855E-034  4.54059E-034  1.08587E-033  2.28212E-033
  4.21494E-033  6.83089E-033  9.74456E-033  1.22173E-032  1.34611E-032  1.30346E-032
  1.10929E-032  8.29719E-033  5.45501E-033  3.15277E-033  1.60237E-033  7.16155E-034
  2.81745E-034  9.76870E-035  2.99135E-035  8.11981E-036  1.96633E-036  4.29555E-037
  8.62577E-038  1.64079E-038  3.08269E-039  5.97061E-040  1.21623E-040  1.63685E-041
  0.00000E+000  0.00000E+000  0.00000E+000  0.00000E+000  0.00000E+000
  0.00000E+000  0.00000E+000  0.00000E+000  0.00000E+000  0.00000E+000  0.00000E+000
  0.00000E+000  0.00000E+000  0.00000E+000  0.00000E+000  0.00000E+000  0.00000E+000
  0.00000E+000  0.00000E+000  0.00000E+000  0.00000E+000  0.00000E+000  0.00000E+000
  0.00000E+000  0.00000E+000  0.00000E+000  0.00000E+000  0.00000E+000  0.00000E+000
  1.86273E-041  1.42487E-040  9.57840E-040  5.65855E-039  2.93772E-038  1.34032E-037
  5.37404E-037  1.89359E-036  5.86362E-036  1.59565E-035  3.81596E-035  8.01980E-035
  1.48121E-034  2.40416E-034  3.42928E-034  4.29869E-034  4.73546E-034  4.58440E-034
  3.90152E-034  2.91771E-034  1.91787E-034  1.10820E-034  5.63039E-035  2.51620E-035
  9.89759E-036  3.43082E-036  1.05011E-036  2.84820E-037  6.88794E-038  1.50115E-038
  3.00229E-039  5.67343E-040  1.05552E-040  0.00000E+000  0.00000E+000  0.00000E+000
  0.00000E+000  0.00000E+000  0.00000E+000  0.00000E+000  0.00000E+000
  0.00000E+000  0.00000E+000  0.00000E+000  0.00000E+000  0.00000E+000  0.00000E+000
  0.00000E+000  0.00000E+000  0.00000E+000  0.00000E+000  0.00000E+000  0.00000E+000
  0.00000E+000  0.00000E+000  0.00000E+000  0.00000E+000  0.00000E+000  0.00000E+000
  0.00000E+000  0.00000E+000  0.00000E+000  0.00000E+000  0.00000E+000  0.00000E+000
  0.00000E+000  0.00000E+000  2.95809E-041  1.74753E-040  9.07254E-040  4.13931E-039
  1.65966E-038  5.84797E-038  1.81086E-037  4.92784E-037  1.17848E-036  2.47675E-036
  4.57441E-036  7.42474E-036  1.05906E-035  1.32756E-035  1.46245E-035  1.41580E-035
  1.20452E-035  9.00580E-036  5.91729E-036  3.41678E-036  1.73382E-036  7.76927E-037
  3.05564E-037  1.05892E-037  3.23974E-038  8.40125E-039  1.96378E-039  4.03398E-040
  7.28231E-041  1.15531E-041  0.00000E+000  0.00000E+000  0.00000E+000  0.00000E+000
  0.00000E+000  0.00000E+000  0.00000E+000  0.00000E+000  0.00000E+000
  0.00000E+000  0.00000E+000  0.00000E+000  0.00000E+000  0.00000E+000  0.00000E+000
  0.00000E+000  0.00000E+000  0.00000E+000  0.00000E+000  0.00000E+000  0.00000E+000
  0.00000E+000  0.00000E+000  0.00000E+000  0.00000E+000  0.00000E+000  0.00000E+000
  0.00000E+000  0.00000E+000  0.00000E+000  0.00000E+000  0.00000E+000  0.00000E+000
  0.00000E+000  0.00000E+000  0.00000E+000  0.00000E+000  2.46230E-041  1.12341E-040
  4.50435E-040  1.58715E-039  4.91469E-039  1.33742E-038  3.19842E-038  6.72194E-038
  1.24150E-037  2.01509E-037  2.87431E-037  3.60302E-037  3.96911E-037  3.84250E-037
  3.26909E-037  2.44419E-037  1.60596E-037  9.27319E-038  4.70562E-038  2.09844E-038
  8.22379E-039  2.83230E-039  8.57238E-040  2.28011E-040  5.32972E-041  1.09483E-041
  0.00000E+000  0.00000E+000  0.00000E+000  0.00000E+000  0.00000E+000  0.00000E+000
  0.00000E+000  0.00000E+000  0.00000E+000  0.00000E+000  0.00000E+000
  0.00000E+000  0.00000E+000  2.34981E-039  2.23185E-038  1.86291E-037  1.36650E-036
  8.80893E-036  4.99033E-035  2.48444E-034  1.08698E-033  4.17935E-033  1.41218E-032
  4.19290E-032  1.09383E-031  2.50733E-031  5.04954E-031  8.93282E-031  1.38764E-030
  1.89176E-030  2.26099E-030  2.36466E-030  2.15687E-030  1.70538E-030  1.15568E-030
  6.56629E-031  2.98690E-031  9.71883E-032  1.53353E-032  2.64676E-034  9.17184E-033
  1.84691E-032  2.06943E-032  1.71970E-032  1.15861E-032  6.58590E-033  3.21822E-033
  1.36538E-033  5.05665E-034  1.63757E-034  4.66309E-035  1.15528E-035  2.48980E-036
  4.58309E-037  6.82776E-038  6.87661E-039  2.11637E-040  7.61536E-040  5.78183E-040
  3.85774E-040  2.26201E-040  1.16560E-040  5.27834E-041  0.00000E+000  0.00000E+000
  0.00000E+000  0.00000E+000  0.00000E+000  0.00000E+000  0.00000E+000  0.00000E+000
  0.00000E+000  0.00000E+000  0.00000E+000  0.00000E+000  0.00000E+000
  5.75632E-040  7.07930E-039  7.65120E-038  7.26711E-037  6.06580E-036  4.44946E-035
  2.86827E-034  1.62490E-033  8.08958E-033  3.54111E-032  1.36141E-031  4.59909E-031
  1.36537E-030  3.56188E-030  8.16458E-030  1.64426E-029  2.90881E-029  4.51886E-029
  6.16132E-029  7.36586E-029  7.70762E-029  7.03725E-029  5.57440E-029  3.79064E-029
  2.16811E-029  9.99803E-030  3.35977E-030  5.91718E-031  3.84259E-033  2.27059E-031
  5.02061E-031  5.79955E-031  4.87817E-031  3.30542E-031  1.88510E-031  9.22752E-032
  3.91746E-032  1.45129E-032  4.70403E-033  1.33537E-033  3.31670E-034  7.18061E-035
  1.33068E-035  2.02204E-036  2.17660E-037  8.85520E-039  3.59780E-039  7.71732E-039
  8.03970E-039  4.71413E-039  2.42916E-039  1.10003E-039  4.37770E-040  1.53102E-040
  4.70555E-041  0.00000E+000  0.00000E+000  0.00000E+000  0.00000E+000  0.00000E+000
  0.00000E+000  0.00000E+000  0.00000E+000  0.00000E+000  0.00000E+000
  1.64716E-038  2.02573E-037  2.18937E-036  2.07947E-035  1.73572E-034  1.27320E-033
  8.20750E-033  4.65337E-032  2.31656E-031  1.01345E-030  3.89600E-030  1.31620E-029
  3.90743E-029  1.01932E-028  2.33645E-028  4.70530E-028  8.32398E-028  1.29319E-027
  1.76340E-027  2.10865E-027  2.20752E-027  2.01734E-027  1.60070E-027  1.09197E-027
  6.28418E-028  2.93441E-028  1.01507E-028  1.96125E-029  2.27943E-031  4.83200E-030
  1.19329E-029  1.42375E-029  1.21410E-029  8.28645E-030  4.74130E-030  2.32500E-030
  9.88111E-031  3.66280E-031  1.18769E-031  3.37241E-032  8.38323E-033  1.81652E-033
  3.38995E-034  5.23732E-035  5.95031E-036  3.05448E-037  4.66725E-038  1.29531E-037
  1.22981E-037  8.63380E-038  4.44894E-038  2.01468E-038  8.01764E-039  2.80403E-039
  8.61808E-040  2.32773E-040  5.52520E-041  0.00000E+000  0.00000E+000  0.00000E+000
  0.00000E+000  0.00000E+000  0.00000E+000  0.00000E+000  0.00000E+000
  4.14209E-037  5.09407E-036  5.50559E-035  5.22922E-034  4.36478E-033  3.20528E-032
  2.06617E-031  1.17046E-030  5.82666E-030  2.54899E-029  9.79921E-029  3.31043E-028
  9.82747E-028  2.56358E-027  5.87597E-027  1.18331E-026  2.09333E-026  3.25219E-026
  4.43509E-026  5.30445E-026  5.55550E-026  5.08104E-026  4.03794E-026  2.76274E-026
  1.59898E-026  7.55275E-027  2.68171E-027  5.60750E-028  1.39370E-029  8.79090E-029
  2.47829E-028  3.06510E-028  2.65291E-028  1.82373E-028  1.04740E-028  5.14654E-029
  2.19001E-029  8.12189E-030  2.63473E-030  7.48575E-031  1.86214E-031  4.04145E-032
  7.57312E-033  1.18736E-033  1.40988E-034  8.68192E-036  5.09433E-037  1.87390E-036
  1.91533E-036  1.28884E-036  7.16062E-037  3.24264E-037  1.29045E-037  4.51311E-038
  1.38709E-038  3.74651E-039  8.89288E-040  1.85503E-040  0.00000E+000  0.00000E+000
  0.00000E+000  0.00000E+000  0.00000E+000  0.00000E+000  0.00000E+000
  9.15371E-036  1.12575E-034  1.21669E-033  1.15557E-032  9.65943E-032  7.08557E-031
  4.56752E-030  2.58740E-029  1.28804E-028  5.63469E-028  2.16613E-027  7.31753E-027
  2.17223E-026  5.66624E-026  1.29870E-025  2.61524E-025  4.62634E-025  7.18744E-025
  9.80220E-025  1.17255E-024  1.22849E-024  1.12440E-024  8.94843E-025  6.13912E-025
  3.57175E-025  1.70500E-025  6.19820E-026  1.38735E-026  5.82669E-028  1.35674E-027
  4.49434E-027  5.78565E-027  5.08908E-027  3.52555E-027  2.03287E-027  1.00102E-027
  4.26467E-028  1.58285E-028  5.13669E-029  1.45988E-029  3.63393E-030  7.90015E-031
  1.48621E-031  2.35659E-032  2.90314E-033  2.05978E-034  5.55908E-036  2.32414E-035
  2.60486E-035  1.79877E-035  9.81025E-036  4.58655E-036  1.82527E-036  6.38357E-037
  1.96197E-037  5.29925E-038  1.25785E-038  2.62385E-039  4.80996E-040  7.74885E-041
  0.00000E+000  0.00000E+000  0.00000E+000  0.00000E+000  0.00000E+000
  1.77736E-034  2.18601E-033  2.36688E-032  2.24824E-031  1.87667E-030  1.37663E-029
  8.87405E-029  5.02697E-028  2.50244E-027  1.09471E-026  4.20825E-026  1.42157E-025
  4.21981E-025  1.10068E-024  2.52261E-024  5.07959E-024  8.98533E-024  1.39592E-023
  1.90379E-023  2.27761E-023  2.38701E-023  2.18618E-023  1.74209E-023  1.19815E-023
  7.00452E-024  3.37615E-024  1.25379E-024  2.97728E-025  1.80845E-026  1.75627E-026
  7.11099E-026  9.57364E-026  8.56991E-026  5.98624E-026  3.46640E-026  1.71080E-026
  7.29768E-027  2.71047E-027  8.79995E-028  2.50208E-028  6.23131E-029  1.35647E-029
  2.56124E-030  4.10147E-031  5.20440E-032  4.12447E-033  8.53974E-035  2.46726E-034
  3.10854E-034  2.21900E-034  1.22671E-034  5.71802E-035  2.32353E-035  8.21310E-036
  2.56332E-036  7.07806E-037  1.73409E-037  3.26152E-038  5.97891E-039  9.63204E-040
  1.36366E-040  0.00000E+000  0.00000E+000  0.00000E+000  0.00000E+000
  3.03312E-033  3.73867E-032  4.04132E-031  3.83887E-030  3.20451E-029  2.35063E-028
  1.51529E-027  8.58382E-027  4.27305E-026  1.86924E-025  7.18547E-025  2.42720E-024
  7.20458E-024  1.87910E-023  4.30637E-023  8.67076E-023  1.53367E-022  2.38251E-022
  3.24929E-022  3.88761E-022  4.07534E-022  3.73457E-022  2.97941E-022  2.05379E-022
  1.20599E-022  5.86463E-023  2.22042E-023  5.55236E-024  4.43017E-025  1.87387E-025
  9.80670E-025  1.38846E-024  1.26680E-024  8.92760E-025  5.19304E-025  2.56913E-025
  1.09735E-025  4.07875E-026  1.32482E-026  3.76821E-027  9.38969E-028  2.04627E-028
  3.87506E-029  6.25471E-030  8.12928E-031  7.00525E-032  1.70204E-033  2.27167E-033
  3.30342E-033  2.45241E-033  1.37760E-033  6.26969E-034  2.54394E-034  9.03230E-035
  2.82733E-035  7.83993E-036  1.93217E-036  4.25145E-037  8.40202E-038  1.05219E-038
  1.48964E-039  1.85338E-040  0.00000E+000  0.00000E+000  0.00000E+000
  4.56032E-032  5.61008E-031  6.06461E-030  5.76083E-029  4.80906E-028  3.52781E-027
  2.27416E-026  1.28827E-025  6.41300E-025  2.80530E-024  1.07834E-023  3.64239E-023
  1.08109E-022  2.81951E-022  6.46097E-022  1.30078E-021  2.30058E-021  3.57358E-021
  4.87345E-021  5.83100E-021  6.11368E-021  5.60515E-021  4.47632E-021  3.09200E-021
  1.82300E-021  8.93735E-022  3.44362E-022  9.01152E-023  8.86888E-024  1.60178E-024
  1.17745E-023  1.76452E-023  1.64363E-023  1.16939E-023  6.83489E-024  3.39003E-024
  1.45000E-024  5.39370E-025  1.75274E-025  4.98708E-026  1.24324E-026  2.71192E-027
  5.14840E-028  8.36993E-029  1.11085E-029  1.02815E-030  3.31983E-032  1.69734E-032
  2.97875E-032  2.31474E-032  1.32023E-032  6.25300E-033  2.55882E-033  9.18134E-034
  2.75680E-034  7.65137E-035  1.89891E-035  4.21888E-036  8.44799E-037  1.53752E-037
  2.56814E-038  1.77923E-039  1.94540E-040  0.00000E+000  0.00000E+000
  6.01338E-031  7.39788E-030  7.99810E-029  7.59840E-028  6.34335E-027  4.65350E-026
  2.99989E-025  1.69940E-024  8.45951E-024  3.70044E-023  1.42238E-022  4.80422E-022
  1.42583E-021  3.71828E-021  8.51964E-021  1.71505E-020  3.03290E-020  4.71056E-020
  6.42341E-020  7.68531E-020  8.05881E-020  7.39131E-020  5.90801E-020  4.08847E-020
  2.41940E-020  1.19496E-020  4.67805E-021  1.27434E-021  1.48120E-022  1.04501E-023
  1.22908E-022  1.96455E-022  1.87174E-022  1.34530E-022  7.90328E-023  3.93053E-023
  1.68364E-023  6.26791E-024  2.03780E-024  5.80015E-025  1.44653E-025  3.15801E-026
  6.00828E-027  9.82683E-028  1.32723E-028  1.30137E-029  5.40481E-031  1.04431E-031
  2.32923E-031  1.91368E-031  1.11135E-031  5.30365E-032  2.18023E-032  7.85555E-033
  2.50040E-033  7.06939E-034  1.65500E-034  3.70082E-035  7.52341E-036  1.39645E-036
  2.39062E-037  3.81193E-038  5.70611E-039  1.57703E-040  0.00000E+000
  6.96743E-030  8.57413E-029  9.27106E-028  8.80863E-027  7.35422E-026  5.39536E-025
  3.47825E-024  1.97041E-023  9.80856E-023  4.29046E-022  1.64910E-021  5.56968E-021
  1.65288E-020  4.30992E-020  9.87406E-020  1.98742E-019  3.51401E-019  5.45695E-019
  7.44017E-019  8.90107E-019  9.33402E-019  8.56332E-019  6.84995E-019  4.74806E-019
  2.81909E-019  1.40181E-019  5.56757E-020  1.57162E-020  2.09076E-021  4.83392E-023
  1.11352E-021  1.91573E-021  1.87068E-021  1.35927E-021  8.02873E-022  4.00430E-022
  1.71789E-022  6.40085E-023  2.08205E-023  5.92809E-024  1.47899E-024  3.23123E-025
  6.15897E-026  1.01247E-026  1.38774E-027  1.42626E-028  7.22703E-030  5.30255E-031
  1.57410E-030  1.38481E-030  8.21627E-031  3.95589E-031  1.63485E-031  5.91911E-032
  1.89486E-032  5.39770E-033  1.37446E-033  3.15170E-034  5.94063E-035  1.12724E-035
  1.98242E-036  3.26086E-037  5.04801E-038  7.36734E-039  1.01042E-039
  7.09486E-029  8.73336E-028  9.44513E-027  8.97532E-026  7.49419E-025  5.49845E-024
  3.54488E-023  2.00821E-022  9.99674E-022  4.37269E-021  1.68064E-020  5.67580E-020
  1.68422E-019  4.39110E-019  1.00586E-018  2.02422E-018  3.57838E-018  5.55580E-018
  7.57348E-018  9.05920E-018  9.49943E-018  8.71661E-018  6.97679E-018  4.84284E-018
  2.88396E-018  1.44289E-018  5.80610E-019  1.69166E-019  2.51594E-020  1.77694E-022
  8.73761E-021  1.63580E-020  1.64078E-020  1.20619E-020  7.16555E-021  3.58453E-021
  1.54029E-021  5.74423E-022  1.86941E-022  5.32447E-023  1.32885E-023  2.90505E-024
  5.54599E-025  9.15651E-026  1.27066E-026  1.35744E-027  8.02944E-029  2.43180E-030
  9.15223E-030  8.76398E-030  5.33395E-030  2.59493E-030  1.07906E-030  3.92889E-031
  1.26614E-031  3.63641E-032  9.36948E-033  2.18055E-033  4.62405E-034  8.09642E-035
  1.46589E-035  2.49103E-036  3.98969E-037  6.01841E-038  8.50492E-039
  6.34818E-028  7.81743E-027  8.45699E-026  8.03802E-025  6.71258E-024  4.92552E-023
  3.17574E-022  1.79916E-021  8.95624E-021  3.91750E-020  1.50562E-019  5.08435E-019
  1.50855E-018  3.93256E-018  9.00666E-018  1.81216E-017  3.20276E-017  4.97136E-017
  6.77508E-017  8.10237E-017  8.49496E-017  7.79539E-017  6.24226E-017  4.33818E-017
  2.59027E-017  1.30314E-017  5.30607E-018  1.59018E-018  2.59661E-019  1.86850E-021
  5.92265E-020  1.22276E-019  1.26291E-019  9.40043E-020  5.61846E-020  2.81948E-020
  1.21360E-020  4.53009E-021  1.47506E-021  4.20266E-022  1.04921E-022  2.29499E-023
  4.38724E-024  7.27001E-025  1.01945E-025  1.12446E-026  7.50742E-028  1.37193E-029
  4.55128E-029  4.84546E-029  3.04014E-029  1.49711E-029  6.27040E-030  2.29805E-030
  7.46302E-031  2.16479E-031  5.64968E-032  1.33731E-032  2.89625E-033  5.79367E-034
  1.07533E-034  1.69995E-035  2.81641E-036  4.38568E-037  6.37285E-038
  4.99030E-027  6.14897E-026  6.65486E-025  6.32709E-024  5.28493E-023  3.87855E-022
  2.50097E-021  1.41697E-020  7.05391E-020  3.08539E-019  1.18576E-018  4.00389E-018
  1.18783E-017  3.09600E-017  7.08928E-017  1.42603E-016  2.51963E-016  3.90979E-016
  5.32664E-016  6.36822E-016  6.67522E-016  6.12512E-016  4.90618E-016  3.41296E-016
  2.04253E-016  1.03267E-016  4.24983E-017  1.30607E-017  2.30830E-018  3.62272E-020
  3.45627E-019  7.99920E-019  8.53018E-019  6.43430E-019  3.87037E-019  1.94868E-019
  8.40259E-020  3.13952E-020  1.02282E-020  2.91516E-021  7.27998E-022  1.59315E-022
  3.04908E-023  5.06834E-024  7.17000E-025  8.12134E-026  5.96706E-027  1.14244E-028
  1.92008E-028  2.33750E-028  1.52093E-028  7.59737E-029  3.20875E-029  1.18492E-029
  3.88244E-030  1.13907E-030  3.01693E-031  7.27684E-032  1.61296E-032  3.31617E-033
  6.37200E-034  1.14574E-034  1.77492E-035  2.84824E-036  4.24617E-037
  3.44569E-026  4.24950E-025  4.60198E-024  4.37726E-023  3.65742E-022  2.68475E-021
  1.73145E-020  9.81085E-020  4.88424E-019  2.13639E-018  8.21011E-018  2.77202E-017
  8.22265E-017  2.14279E-016  4.90546E-016  9.86471E-016  1.74241E-015  2.70274E-015
  3.68070E-015  4.39869E-015  4.60914E-015  4.22845E-015  3.38734E-015  2.35812E-015
  1.41401E-015  7.18042E-016  2.98339E-016  9.37647E-017  1.77308E-017  5.02603E-019
  1.72886E-018  4.57854E-018  5.05584E-018  3.86796E-018  2.34239E-018  1.18345E-018
  5.11235E-019  1.91208E-019  6.23280E-020  1.77702E-020  4.43895E-021  9.71830E-022
  1.86179E-022  3.10297E-023  4.42247E-024  5.12132E-025  4.06218E-026  1.02340E-027
  6.79880E-028  9.82282E-028  6.67707E-028  3.39158E-028  1.44641E-028  5.38825E-029
  1.78362E-029  5.30144E-030  1.42773E-030  3.51619E-031  7.99398E-032  1.69205E-032
  3.35561E-033  6.25099E-034  9.97866E-035  1.64681E-035  2.51280E-036
  2.08899E-025  2.57972E-024  2.79627E-023  2.66144E-022  2.22479E-021  1.63365E-020
  1.05382E-019  5.97211E-019  2.97342E-018  1.30062E-017  4.99811E-017  1.68739E-016
  5.00459E-016  1.30391E-015  2.98423E-015  5.99922E-015  1.05923E-014  1.64231E-014
  2.23548E-014  2.67020E-014  2.79664E-014  2.56475E-014  2.05441E-014  1.43089E-014
  8.59384E-015  4.38072E-015  1.83572E-015  5.88581E-016  1.17965E-016  5.05074E-018
  7.36900E-018  2.29228E-017  2.62955E-017  2.04220E-017  1.24551E-017  6.31538E-018
  2.73338E-018  1.02337E-018  3.33778E-019  9.51947E-020  2.37857E-020  5.20940E-021
  9.98837E-022  1.66847E-022  2.39299E-023  2.82288E-024  2.38181E-025  7.86304E-027
  1.99453E-027  3.58892E-027  2.57164E-027  1.33207E-027  5.74523E-028  2.16196E-028
  7.24089E-029  2.18422E-029  5.99330E-030  1.51041E-030  3.52863E-031  7.70006E-032
  1.57686E-032  3.03184E-033  5.44220E-034  8.46737E-035  1.31922E-035
  1.11136E-024  1.37515E-023  1.49261E-022  1.42199E-021  1.18949E-020  8.73852E-020
  5.63883E-019  3.19631E-018  1.59161E-017  6.96234E-017  2.67550E-016  9.03192E-016
  2.67834E-015  6.97664E-015  1.59625E-014  3.20774E-014  5.66109E-014  8.77276E-014
  1.19344E-013  1.42464E-013  1.49119E-013  1.36684E-013  1.09455E-013  7.62518E-014
  4.58529E-014  2.34500E-014  9.90091E-015  3.23128E-015  6.81004E-016  3.93502E-017
  2.65479E-017  1.00360E-016  1.20014E-016  9.47039E-017  5.81871E-017  2.96142E-017
  1.28427E-017  4.81335E-018  1.57082E-018  4.48154E-019  1.12006E-019  2.45388E-020
  4.70838E-021  7.87997E-022  1.13621E-022  1.36127E-023  1.20782E-024  4.96034E-026
  4.80438E-027  1.13708E-026  8.68695E-027  4.60434E-027  2.01163E-027  7.65826E-028
  2.59948E-028  7.97324E-029  2.23373E-029  5.77250E-030  1.38818E-030  3.12613E-031
  6.61085E-032  1.31067E-032  2.42282E-033  4.13667E-034  6.13758E-035
  5.18365E-024  6.43304E-023  6.99670E-022  6.67503E-021  5.58912E-020  4.10885E-019
  2.65267E-018  1.50414E-017  7.49145E-017  3.27743E-016  1.25948E-015  4.25142E-015
  1.26052E-014  3.28265E-014  7.50816E-014  1.50816E-013  2.66024E-013  4.11995E-013
  5.60088E-013  6.68096E-013  6.98772E-013  6.40045E-013  5.12281E-013  3.56858E-013
  2.14774E-013  1.10136E-013  4.68077E-014  1.55176E-014  3.41605E-015  2.47655E-016
  7.99127E-017  3.84157E-016  4.80697E-016  3.85757E-016  2.38843E-016  1.22028E-016
  5.30262E-017  1.98954E-017  6.49662E-018  1.85411E-018  4.63500E-019  1.01575E-019
  1.95016E-020  3.26905E-021  4.73483E-022  5.74689E-023  5.31338E-024  2.58647E-025
  9.80440E-027  3.11391E-026  2.57238E-026  1.40067E-026  6.21263E-027  2.39671E-027
  8.25904E-028  2.58110E-028  7.39863E-029  1.96444E-029  4.86960E-030  1.13237E-030
  2.47170E-031  5.04621E-032  9.56955E-033  1.66928E-033  2.52783E-034
  2.11671E-023  2.63863E-022  2.87852E-021  2.75190E-020  2.30755E-019  1.69812E-018
  1.09708E-017  6.22381E-017  3.10080E-016  1.35682E-015  5.21443E-015  1.76007E-014
  5.21770E-014  1.35843E-013  3.10589E-013  6.23575E-013  1.09927E-012  1.70126E-012
  2.31092E-012  2.75410E-012  2.87787E-012  2.63361E-012  2.10630E-012  1.46671E-012
  8.83134E-013  4.53835E-013  1.93969E-013  6.51962E-014  1.49055E-014  1.28989E-015
  1.97654E-016  1.28542E-015  1.68984E-015  1.38029E-015  8.61438E-016  4.41862E-016
  1.92402E-016  7.22686E-017  2.36125E-017  6.74116E-018  1.68556E-018  3.69477E-019
  7.09722E-020  1.19129E-020  1.73193E-021  2.12506E-022  2.03229E-023  1.12911E-024
  2.05224E-026  7.34203E-026  6.67618E-026  3.75155E-026  1.69292E-026  6.63023E-027
  2.32435E-027  7.41558E-028  2.17984E-028  5.95700E-029  1.52379E-029  3.65915E-030
  8.23670E-031  1.72877E-031  3.35634E-032  5.97308E-033  9.65187E-034
  7.55049E-023  9.47590E-022  1.03845E-020  9.95842E-020  8.36827E-019  6.16736E-018
  3.98861E-017  2.26440E-016  1.12871E-015  4.94032E-015  1.89889E-014  6.40944E-014
  1.89980E-013  4.94482E-013  1.13011E-012  2.26773E-012  3.99498E-012  6.17773E-012
  8.38372E-012  9.98110E-012  1.04179E-011  9.52287E-012  7.60832E-012  5.29429E-012
  3.18786E-012  1.64073E-012  7.04557E-013  2.39668E-013  5.66217E-014  5.64363E-015
  3.92252E-016  3.75962E-015  5.21461E-015  4.33889E-015  2.73015E-015  1.40603E-015
  6.13509E-016  2.30695E-016  7.54203E-017  2.15387E-017  5.38660E-018  1.18098E-018
  2.26939E-019  3.81328E-020  5.56081E-021  6.88437E-022  6.76842E-023  4.16971E-024
  6.13948E-026  1.48349E-025  1.51832E-025  8.85030E-026  4.07298E-026  1.62262E-026
  5.79837E-027  1.89300E-027  5.71451E-028  1.60980E-028  4.25390E-029  1.05447E-029
  2.44462E-030  5.26491E-031  1.04424E-031  1.89020E-032  3.09493E-033
  2.34471E-022  2.97294E-021  3.28036E-020  3.16038E-019  2.66416E-018  1.96777E-017
  1.27456E-016  7.24354E-016  3.61319E-015  1.58221E-014  6.08296E-014  2.05335E-013
  6.08561E-013  1.58354E-012  3.61754E-012  7.25481E-012  1.27709E-011  1.97305E-011
  2.67472E-011  3.18047E-011  3.31524E-011  3.02622E-011  2.41460E-011  1.67842E-011
  1.01019E-011  5.20403E-012  2.24316E-012  7.70936E-013  1.87378E-013  2.09459E-014
  6.08413E-016  9.61269E-015  1.41286E-014  1.19839E-014  7.60377E-015  3.93185E-015
  1.71920E-015  6.47169E-016  2.11698E-016  6.04753E-017  1.51265E-017  3.31675E-018
  6.37500E-019  1.07198E-019  1.56687E-020  1.95363E-021  1.96391E-022  1.31153E-023
  2.35190E-025  2.55628E-025  3.02608E-025  1.83973E-025  8.65515E-026  3.51439E-026
  1.28279E-026  4.29396E-027  1.33432E-027  3.87829E-028  1.05800E-028  2.70541E-029
  6.45652E-030  1.42393E-030  2.87919E-031  5.29071E-032  8.76328E-033
  6.30501E-022  8.12059E-021  9.05376E-020  8.78349E-019  7.43941E-018  5.51267E-017
  3.57866E-016  2.03698E-015  1.01716E-014  4.45722E-014  1.71432E-013  5.78778E-013
  1.71527E-012  4.46221E-012  1.01892E-011  2.04209E-011  3.59177E-011  5.54340E-011
  7.50560E-011  8.91225E-011  9.27545E-011  8.45281E-011  6.73330E-011  4.67356E-011
  2.81028E-011  1.44812E-011  6.25978E-012  2.17006E-012  5.40473E-013  6.63831E-014
  7.63463E-016  2.14928E-014  3.36214E-014  2.90873E-014  1.86118E-014  9.66294E-015
  4.23377E-015  1.59543E-015  5.22169E-016  1.49203E-016  3.73222E-017  8.18323E-018
  1.57281E-018  2.64537E-019  3.87186E-020  4.85187E-021  4.96071E-022  3.52394E-023
  8.26967E-025  3.74406E-025  5.28720E-025  3.36911E-025  1.62353E-025  6.73115E-026
  2.51468E-026  8.64826E-027  2.77050E-027  8.31801E-028  2.34352E-028  6.17589E-029
  1.51201E-029  3.41012E-030  7.02841E-031  1.30877E-031  2.18970E-032
  1.45586E-021  1.92091E-020  2.17582E-019  2.13317E-018  1.81957E-017  1.35482E-016
  8.82425E-016  5.03426E-015  2.51778E-014  1.10446E-013  4.25069E-013  1.43556E-012
  4.25464E-012  1.10660E-011  2.52575E-011  5.05861E-011  8.88930E-011  1.37037E-010
  1.85288E-010  2.19661E-010  2.28201E-010  2.07556E-010  1.65002E-010  1.14311E-010
  6.86372E-011  3.53542E-011  1.53113E-011  5.34545E-012  1.35934E-012  1.80498E-013
  1.15827E-015  4.20525E-014  7.02997E-014  6.20559E-014  4.00413E-014  2.08711E-014
  9.16261E-015  3.45621E-015  1.13170E-015  3.23408E-016  8.08883E-017  1.77294E-017
  3.40568E-018  5.72450E-019  8.37695E-020  1.05195E-020  1.08720E-021  8.07147E-023
  2.35592E-024  4.66684E-025  8.08910E-025  5.41609E-025  2.67535E-025  1.13409E-025
  4.34514E-026  1.53877E-026  5.09195E-027  1.58115E-027  4.60219E-028  1.24889E-028
  3.13645E-029  7.22153E-030  1.51118E-030  2.85916E-031  4.82546E-032
  2.84874E-021  3.90224E-020  4.52895E-019  4.51173E-018  3.88964E-017  2.91703E-016
  1.90926E-015  1.09291E-014  5.47860E-014  2.40701E-013  9.27304E-013  3.13349E-012
  9.28878E-012  2.41566E-011  5.51132E-011  1.10304E-010  1.93644E-010  2.98143E-010
  4.02499E-010  4.76303E-010  4.93801E-010  4.48109E-010  3.55385E-010  2.45627E-010
  1.47187E-010  7.57291E-011  3.28263E-011  1.15233E-011  2.98214E-012  4.22507E-013
  3.45060E-015  7.20948E-014  1.29228E-013  1.16399E-013  7.57238E-014  3.96199E-014
  1.74253E-014  6.57853E-015  2.15466E-015  6.15658E-016  1.53901E-016  3.36982E-017
  6.46253E-018  1.08364E-018  1.58082E-019  1.97969E-020  2.05019E-021  1.56035E-022
  5.29174E-024  4.96889E-025  1.07015E-024  7.50416E-025  3.79330E-025  1.64571E-025
  6.48574E-026  2.37459E-026  8.15014E-027  2.62649E-027  7.91849E-028  2.21698E-028
  5.71417E-029  1.34363E-029  2.85780E-030  5.46057E-031  9.37371E-032
  4.62789E-021  6.71873E-020  8.09725E-019  8.26664E-018  7.24277E-017  5.49055E-016
  3.61994E-015  2.08246E-014  1.04746E-013  4.61263E-013  1.77972E-012  6.01944E-012
  1.78515E-011  4.64261E-011  1.05884E-010  2.11772E-010  3.71390E-010  5.71029E-010
  7.69591E-010  9.08862E-010  9.40049E-010  8.50841E-010  6.72893E-010  4.63750E-010
  2.77164E-010  1.42334E-010  6.16895E-011  2.17406E-011  5.70821E-012  8.53645E-013
  1.16301E-014  1.08537E-013  2.08997E-013  1.92012E-013  1.25894E-013  6.60997E-014
  2.91171E-014  1.09987E-014  3.60202E-015  1.02848E-015  2.56722E-016  5.60711E-017
  1.07098E-017  1.78469E-018  2.57998E-019  3.19223E-020  3.26497E-021  2.48643E-022
  9.24770E-024  4.36136E-025  1.13983E-024  8.27356E-025  4.26229E-025  1.89958E-025
  7.77468E-026  2.98137E-026  1.07635E-026  3.64807E-027  1.15231E-027  3.35986E-028
  8.95452E-029  2.16175E-029  4.69276E-030  9.10455E-031  1.57199E-031
  6.07088E-021  9.60662E-020  1.22736E-018  1.30140E-017  1.16869E-016  9.00483E-016
  6.00186E-015  3.47822E-014  1.75830E-013  7.76926E-013  3.00446E-012  1.01763E-011
  3.02029E-011  7.85672E-011  1.79149E-010  3.58071E-010  6.27296E-010  9.63092E-010
  1.29558E-009  1.52661E-009  1.57486E-009  1.42119E-009  1.12031E-009  7.69497E-010
  4.58390E-010  2.34766E-010  1.01630E-010  3.59017E-011  9.53620E-012  1.49182E-012
  3.13897E-014  1.44005E-013  2.97649E-013  2.78655E-013  1.84013E-013  9.69035E-014
  4.27331E-014  1.61419E-014  5.28149E-015  1.50499E-015  3.74338E-016  8.12833E-017
  1.53810E-017  2.52605E-018  3.57255E-019  4.28489E-020  4.21559E-021  3.11861E-022
  1.27959E-023  2.89803E-025  6.66021E-025  4.92918E-025  2.59792E-025  1.22879E-025
  5.51772E-026  2.36666E-026  9.60070E-027  3.63126E-027  1.26254E-027  3.98648E-028
  1.13208E-028  2.86949E-029  6.46668E-030  1.28983E-030  2.27230E-031
  6.40805E-021  1.10960E-019  1.54574E-018  1.73778E-017  1.62099E-016  1.28031E-015
  8.67422E-015  5.08224E-014  2.58823E-013  1.14938E-012  4.45972E-012  1.51382E-011
  4.49871E-011  1.17093E-010  2.66991E-010  5.33349E-010  9.33389E-010  1.43087E-009
  1.92102E-009  2.25804E-009  2.32264E-009  2.08902E-009  1.64067E-009  1.12247E-009
  6.66006E-010  3.39887E-010  1.46801E-010  5.19013E-011  1.39093E-011  2.25918E-012
  6.66121E-014  1.69341E-013  3.73720E-013  3.55880E-013  2.36443E-013  1.24782E-013
  5.50384E-014  2.07650E-014  6.77544E-015  1.92123E-015  4.73954E-016  1.01546E-016
  1.88089E-017  2.98739E-018  4.01536E-019  4.47730E-020  4.03378E-021  2.89362E-022
  1.86908E-023  2.01921E-024  5.66290E-025  2.33866E-025  8.89946E-026  2.64143E-026
  6.65274E-027  2.55323E-027  1.77517E-027  1.18151E-027  6.23155E-028  2.63477E-028
  9.17740E-029  2.68673E-029  6.70206E-030  1.43787E-030  2.67114E-031
  7.00975E-021  1.03112E-019  1.57385E-018  1.92963E-017  1.90847E-016  1.56574E-015
  1.08743E-014  6.47651E-014  3.33460E-013  1.49178E-012  5.81697E-012  1.98096E-011
  5.89877E-011  1.53697E-010  3.50556E-010  7.00022E-010  1.22388E-009  1.87330E-009
  2.50975E-009  2.94225E-009  3.01681E-009  2.70333E-009  2.11429E-009  1.43995E-009
  8.50383E-010  4.32056E-010  1.85972E-010  6.57028E-011  1.77212E-011  2.97004E-012
  1.14491E-013  1.78018E-013  4.14249E-013  4.00059E-013  2.66967E-013  1.40985E-013
  6.20878E-014  2.33361E-014  7.56259E-015  2.11989E-015  5.13143E-016  1.06602E-016
  1.87868E-017  2.75606E-018  3.27357E-019  3.06035E-020  2.36568E-021  2.41164E-022
  6.90005E-023  4.12233E-023  2.66769E-023  1.44442E-023  6.37041E-024  2.32700E-024
  7.11411E-025  1.81227E-025  3.76033E-026  6.04473E-027  6.84308E-028  5.43169E-029
  1.38105E-029  8.24581E-030  3.30164E-030  9.45281E-031  2.10629E-031
  1.54453E-020  9.87482E-020  1.28960E-018  1.73472E-017  1.87089E-016  1.62710E-015
  1.17362E-014  7.16453E-014  3.74947E-013  1.69571E-012  6.66036E-012  2.27909E-011
  6.80732E-011  1.77684E-010  4.05570E-010  8.09807E-010  1.41466E-009  2.16203E-009
  2.89032E-009  3.37890E-009  3.45260E-009  3.08129E-009  2.39873E-009  1.62530E-009
  9.54651E-010  4.82439E-010  2.06711E-010  7.28664E-011  1.97348E-011  3.39645E-012
  1.63755E-013  1.69328E-013  4.05971E-013  3.95774E-013  2.64546E-013  1.39418E-013
  6.10753E-014  2.27389E-014  7.25161E-015  1.97900E-015  4.58194E-016  8.83835E-017
  1.37471E-017  1.62879E-018  1.34856E-019  8.37325E-021  1.30556E-021  6.76903E-022
  6.32745E-022  5.52384E-022  3.65919E-022  1.91311E-022  8.29448E-023  3.07507E-023
  9.89846E-024  2.77947E-024  6.79067E-025  1.43157E-025  2.56736E-026  3.82855E-027
  4.56763E-028  4.06056E-029  2.37798E-030  1.32080E-031  4.26163E-032
  4.90797E-020  1.89173E-019  1.08014E-018  1.25610E-017  1.48814E-016  1.41055E-015
  1.07794E-014  6.83148E-014  3.66349E-013  1.68368E-012  6.68402E-012  2.30337E-011
  6.91129E-011  1.80898E-010  4.13492E-010  8.25903E-010  1.44194E-009  2.20064E-009
  2.93553E-009  3.42172E-009  3.48355E-009  3.09525E-009  2.39735E-009  1.61511E-009
  9.42830E-010  4.73483E-010  2.01719E-010  7.08454E-011  1.92293E-011  3.38715E-012
  1.99158E-013  1.47940E-013  3.52228E-013  3.44165E-013  2.29353E-013  1.19970E-013
  5.18638E-014  1.88811E-014  5.79781E-015  1.48361E-015  3.07161E-016  4.83971E-017
  5.07173E-018  2.62797E-019  3.21012E-020  2.02831E-020  6.80116E-021  5.82595E-021
  6.84147E-021  5.58456E-021  3.40494E-021  1.68385E-021  7.08060E-022  2.59561E-022
  8.39235E-023  2.40217E-023  6.08055E-024  1.35597E-024  2.64920E-025  4.50290E-026
  6.59923E-027  8.23838E-028  8.60200E-029  7.29930E-030  4.76345E-031
  1.33035E-019  5.26501E-019  1.78735E-018  9.19359E-018  9.55111E-017  9.95415E-016
  8.28108E-015  5.55475E-014  3.09028E-013  1.45457E-012  5.86571E-012  2.04232E-011
  6.16922E-011  1.62153E-010  3.71520E-010  7.42776E-010  1.29655E-009  1.97638E-009
  2.63081E-009  3.05738E-009  3.10068E-009  2.74216E-009  2.11219E-009  1.41410E-009
  8.19834E-010  4.08778E-010  1.72975E-010  6.04490E-011  1.64187E-011  2.95569E-012
  2.09690E-013  1.20517E-013  2.70671E-013  2.62156E-013  1.72690E-013  8.86464E-014
  3.71386E-014  1.28161E-014  3.58319E-015  7.71917E-016  1.13103E-016  7.74464E-018
  5.92384E-019  1.04944E-018  5.31082E-019  1.27755E-019  4.64479E-020  6.23489E-020
  6.33188E-020  4.51600E-020  2.53181E-020  1.19056E-020  4.86148E-021  1.75455E-021
  5.63945E-022  1.61685E-022  4.12763E-023  9.35081E-024  1.87226E-024  3.29945E-025
  5.09613E-026  6.86820E-027  8.03652E-028  8.11402E-029  7.00598E-030
  2.88036E-019  1.25368E-018  4.34452E-018  1.30265E-017  6.10716E-017  5.68567E-016
  5.20240E-015  3.79134E-014  2.22890E-013  1.08716E-012  4.48640E-012  1.58573E-011
  4.83699E-011  1.27925E-010  2.94178E-010  5.89211E-010  1.02885E-009  1.56694E-009
  2.08172E-009  2.41208E-009  2.43659E-009  2.14429E-009  1.64201E-009  1.09191E-009
  6.28303E-010  3.10797E-010  1.30501E-010  4.53336E-011  1.23119E-011  2.26735E-012
  1.94086E-013  9.24135E-014  1.83854E-013  1.73382E-013  1.11004E-013  5.45112E-014
  2.11689E-014  6.36314E-015  1.35272E-015  1.52209E-016  4.79287E-018  1.71080E-017
  1.71040E-017  7.93660E-018  2.06880E-018  4.40256E-019  4.52018E-019  5.63402E-019
  4.72532E-019  3.00598E-019  1.57493E-019  7.10754E-020  2.83028E-020  1.00634E-020
  3.20851E-021  9.16970E-022  2.34254E-022  5.32912E-023  1.07539E-023  1.91810E-024
  3.01472E-025  4.16460E-026  5.04535E-027  5.34946E-028  4.95471E-029
  5.10938E-019  2.38465E-018  9.08364E-018  2.75353E-017  7.32731E-017  3.17917E-016
  2.65837E-015  2.12920E-014  1.35578E-013  6.97176E-013  2.97649E-012  1.07533E-011
  3.32671E-011  8.87765E-011  2.05273E-010  4.12372E-010  7.20858E-010  1.09743E-009
  1.45549E-009  1.68165E-009  1.69199E-009  1.48149E-009  1.12754E-009  7.44451E-010
  4.24946E-010  2.08406E-010  8.67730E-011  2.99455E-011  8.13368E-012  1.53856E-012
  1.59881E-013  6.66215E-014  1.09552E-013  9.75046E-014  5.84724E-014  2.57625E-014
  8.13916E-015  1.54559E-015  7.90651E-017  8.78719E-017  1.87399E-016  1.52047E-016
  7.36028E-017  2.23314E-017  4.51357E-018  2.77698E-018  4.00655E-018  3.96390E-018
  2.87093E-018  1.67671E-018  8.33939E-019  3.64236E-019  1.42055E-019  4.98517E-020
  1.57687E-020  4.48725E-021  1.14450E-021  2.60512E-022  5.27039E-023  9.44352E-024
  1.49452E-024  2.08482E-025  2.55999E-026  2.76480E-027  2.62586E-028
  7.60985E-019  3.71515E-018  1.51790E-017  5.05147E-017  1.33823E-016  3.18658E-016
  1.30399E-015  9.79698E-015  6.84001E-014  3.79291E-013  1.70172E-012  6.34619E-012
  2.00350E-011  5.41573E-011  1.26224E-010  2.54729E-010  4.46226E-010  6.79486E-010
  9.00007E-010  1.03709E-009  1.03941E-009  9.05465E-010  6.84820E-010  4.48820E-010
  2.54060E-010  1.23484E-010  5.09646E-011  1.74731E-011  4.75414E-012  9.30751E-013
  1.18164E-013  4.45896E-014  5.61809E-014  4.43614E-014  2.26768E-014  7.29500E-015
  1.00318E-015  1.12302E-016  7.60378E-016  1.08876E-015  8.66365E-016  4.60381E-016
  1.64066E-016  3.79404E-017  1.52540E-017  2.29455E-017  2.67418E-017  2.21477E-017
  1.44634E-017  7.93278E-018  3.79111E-018  1.61321E-018  6.18431E-019  2.14592E-019
  6.73918E-020  1.90955E-020  4.85998E-021  1.10571E-021  2.23901E-022  4.02083E-023
  6.38616E-024  8.95414E-025  1.10717E-025  1.20691E-026  1.16036E-027
  9.67380E-019  4.85853E-018  2.07687E-017  7.41509E-017  2.15136E-016  4.97958E-016
  1.07592E-015  4.24306E-015  2.85608E-014  1.72871E-013  8.31430E-013  3.24470E-012
  1.05432E-011  2.90221E-011  6.84062E-011  1.38966E-010  2.44265E-010  3.72339E-010
  4.92782E-010  5.66506E-010  5.65654E-010  4.90284E-010  3.68488E-010  2.39707E-010
  1.34545E-010  6.48048E-011  2.65156E-011  9.03901E-012  2.47157E-012  5.06315E-013
  7.85638E-014  2.71976E-014  2.38102E-014  1.43694E-014  4.51387E-015  3.24556E-016
  1.00770E-015  3.06840E-015  4.00879E-015  3.38432E-015  2.02408E-015  8.47205E-016
  2.33982E-016  7.53671E-017  1.06222E-016  1.44825E-016  1.37743E-016  1.01064E-016
  6.13351E-017  3.21032E-017  1.48732E-017  6.19686E-018  2.34159E-018  8.04626E-019
  2.51071E-019  7.08597E-020  1.79964E-020  4.09174E-021  8.29020E-022  1.49121E-022
  2.37487E-023  3.34271E-024  4.15460E-025  4.55936E-026  4.42118E-027
  1.06067E-018  5.42222E-018  2.38468E-017  8.91047E-017  2.77375E-016  6.99909E-016
  1.41761E-015  2.84415E-015  1.10376E-014  6.60806E-014  3.44444E-013  1.43011E-012
  4.83731E-012  1.36554E-011  3.26902E-011  6.70255E-011  1.18403E-010  1.80849E-010
  2.39298E-010  2.74555E-010  2.73185E-010  2.35634E-010  1.76013E-010  1.13663E-010
  6.32711E-011  3.02091E-011  1.22617E-011  4.16302E-012  1.14943E-012  2.49536E-013
  4.68696E-014  1.48977E-014  7.80666E-015  2.32860E-015  4.59695E-016  3.09179E-015
  7.41915E-015  9.98877E-015  9.32715E-015  6.37470E-015  3.13192E-015  1.03742E-015
  3.18216E-016  3.98031E-016  6.27427E-016  6.87454E-016  5.69728E-016  3.84631E-016
  2.21348E-016  1.11802E-016  5.05347E-017  2.06917E-017  7.72300E-018  2.63109E-018
  8.16255E-019  2.29539E-019  5.81850E-020  1.32222E-020  2.68063E-021  4.83003E-022
  7.71330E-023  1.08983E-023  1.36137E-024  1.50365E-025  1.46992E-026
  1.00982E-018  5.21892E-018  2.33621E-017  8.98250E-017  2.92738E-016  7.92326E-016
  1.73484E-015  3.09244E-015  5.97253E-015  2.31212E-014  1.21640E-013  5.41949E-013
  1.93252E-012  5.64319E-012  1.37941E-011  2.86350E-011  5.09324E-011  7.80344E-011
  1.03298E-010  1.18327E-010  1.17355E-010  1.00755E-010  7.48181E-011  4.79771E-011
  2.64974E-011  1.25488E-011  5.05808E-012  1.71403E-012  4.80467E-013  1.11802E-013
  2.49295E-014  7.37700E-015  2.21011E-015  1.23320E-015  4.93021E-015  1.16163E-014
  1.72259E-014  1.83026E-014  1.44662E-014  8.34706E-015  3.30304E-015  1.07398E-015
  1.20620E-015  2.16798E-015  2.73940E-015  2.57623E-015  1.94627E-015  1.23871E-015
  6.85144E-016  3.36570E-016  1.49103E-016  6.01574E-017  2.22120E-017  7.50885E-018
  2.31717E-018  6.49449E-019  1.64349E-019  3.73359E-020  7.57626E-021  1.36788E-021
  2.19128E-022  3.10942E-023  3.90588E-024  4.34463E-025  4.28458E-026
  8.38410E-019  4.36169E-018  1.97374E-017  7.72441E-017  2.59095E-016  7.34431E-016
  1.72290E-015  3.26958E-015  5.20554E-015  1.01765E-014  3.91900E-014  1.78357E-013
  6.74017E-013  2.05334E-012  5.15476E-012  1.08718E-011  1.95079E-011  3.00117E-011
  3.97650E-011  4.54897E-011  4.49784E-011  3.84443E-011  2.83872E-011  1.80830E-011
  9.91422E-012  4.66048E-012  1.86721E-012  6.32548E-013  1.80737E-013  4.53686E-014
  1.17260E-014  3.50232E-015  1.72467E-015  4.61571E-015  1.19175E-014  2.05010E-014
  2.54428E-014  2.35489E-014  1.59996E-014  7.53153E-015  2.75385E-015  2.94726E-015
  5.97007E-015  8.68318E-015  9.29218E-015  7.89692E-015  5.59430E-015  3.41000E-015
  1.82954E-015  8.78888E-016  3.82850E-016  1.52493E-016  5.57594E-017  1.87150E-017
  5.74658E-018  1.60565E-018  4.05729E-019  9.21681E-020  1.87265E-020  3.38947E-021
  5.45001E-022  7.77252E-023  9.82672E-024  1.10195E-024  1.09760E-025
  6.08771E-019  3.17911E-018  1.44791E-017  5.72785E-017  1.95574E-016  5.70749E-016
  1.40253E-015  2.84286E-015  4.68743E-015  6.88347E-015  1.43998E-014  5.37751E-014
  2.08203E-013  6.62693E-013  1.71613E-012  3.68836E-012  6.68741E-012  1.03378E-011
  1.37131E-011  1.56659E-011  1.54414E-011  1.31394E-011  9.64876E-012  6.10743E-012
  3.32514E-012  1.55180E-012  6.17769E-013  2.08991E-013  6.08459E-014  1.64806E-014
  4.84000E-015  1.78055E-015  2.58240E-015  7.70962E-015  1.63485E-014  2.45202E-014
  2.70485E-014  2.17760E-014  1.21708E-014  5.18884E-015  5.78883E-015  1.31390E-014
  2.18696E-014  2.66295E-014  2.55466E-014  2.02584E-014  1.37015E-014  8.08327E-015
  4.23349E-015  1.99643E-015  8.57081E-016  3.37458E-016  1.22280E-016  4.07622E-017
  1.24565E-017  3.47021E-018  8.75777E-019  1.99001E-019  4.05012E-020  7.35317E-021
  1.18762E-021  1.70382E-022  2.17052E-023  2.45701E-024  2.47559E-025
  3.87294E-019  2.02664E-018  9.26398E-018  3.68807E-017  1.27288E-016  3.78196E-016
  9.57122E-016  2.03156E-015  3.55189E-015  5.14914E-015  7.40343E-015  1.71670E-014
  5.94702E-014  1.93058E-013  5.14660E-013  1.12804E-012  2.06758E-012  3.21128E-012
  4.26263E-012  4.86018E-012  4.77287E-012  4.04151E-012  2.95067E-012  1.85542E-012
  1.00262E-012  4.63833E-013  1.82777E-013  6.13097E-014  1.80747E-014  5.30399E-015
  1.75906E-015  9.84878E-016  2.79694E-015  8.07560E-015  1.55679E-014  2.11328E-014
  2.04482E-014  1.36179E-014  7.02583E-015  9.16460E-015  2.32856E-014  4.38749E-014
  6.05599E-014  6.56413E-014  5.84979E-014  4.41614E-014  2.88522E-014  1.65922E-014
  8.52002E-015  3.95467E-015  1.67576E-015  6.52731E-016  2.34471E-016  7.76395E-017
  2.36134E-017  6.55965E-018  1.65369E-018  3.75992E-019  7.66909E-020  1.39760E-020
  2.26939E-021  3.27882E-022  4.21430E-023  4.82316E-024  4.92438E-025
  2.16148E-019  1.13211E-018  5.18476E-018  2.07137E-017  7.19392E-017  2.16066E-016
  5.56845E-016  1.21752E-015  2.22518E-015  3.36628E-015  4.43356E-015  6.79754E-015
  1.71713E-014  5.25714E-014  1.41661E-013  3.15150E-013  5.82725E-013  9.07864E-013
  1.20403E-012  1.36811E-012  1.33679E-012  1.12511E-012  8.15788E-013  5.08919E-013
  2.72289E-013  1.24211E-013  4.79219E-014  1.56751E-014  4.69163E-015  1.60661E-015
  6.29351E-016  5.00996E-016  2.00543E-015  5.75539E-015  1.03539E-014  1.24714E-014
  1.00922E-014  6.80683E-015  1.19148E-014  3.36691E-014  7.05670E-014  1.09512E-013
  1.33818E-013  1.34228E-013  1.13583E-013  8.26870E-014  5.25959E-014  2.96274E-014
  1.49607E-014  6.84694E-015  2.86640E-015  1.10497E-015  3.93514E-016  1.29423E-016
  3.91740E-017  1.08515E-017  2.73324E-018  6.22054E-019  1.27234E-019  2.32930E-020
  3.80658E-021  5.54583E-022  7.20295E-023  8.34917E-024  8.65461E-025
  1.05912E-019  5.54869E-019  2.54316E-018  1.01780E-017  3.54699E-017  1.07201E-016
  2.79317E-016  6.22088E-016  1.17085E-015  1.84190E-015  2.45077E-015  3.14326E-015
  5.51855E-015  1.41145E-014  3.67810E-014  8.18679E-014  1.51763E-013  2.36249E-013
  3.12076E-013  3.52444E-013  3.41829E-013  2.85320E-013  2.04964E-013  1.26426E-013
  6.65638E-014  2.95679E-014  1.09098E-014  3.41900E-015  1.18728E-015  6.74224E-016
  3.80203E-016  2.38743E-016  8.90522E-016  2.59783E-015  4.33030E-015  4.64132E-015
  5.08043E-015  1.32795E-014  4.04299E-014  9.19092E-014  1.58308E-013  2.16864E-013
  2.44561E-013  2.32428E-013  1.89365E-013  1.34067E-013  8.34659E-014  4.62052E-014
  2.29891E-014  1.03849E-014  4.29704E-015  1.63942E-015  5.78716E-016  1.89001E-016
  5.69212E-017  1.57225E-017  3.95730E-018  9.01901E-019  1.85115E-019  3.40774E-020
  5.61166E-021  8.25654E-022  1.08552E-022  1.27685E-023  1.34655E-024
  4.55885E-020  2.38806E-019  1.09469E-018  4.38408E-018  1.53039E-017  4.64106E-017
  1.21695E-016  2.74080E-016  5.25529E-016  8.49886E-016  1.16060E-015  1.42186E-015
  1.96764E-015  3.92184E-015  9.28943E-015  2.01717E-014  3.70706E-014  5.72866E-014
  7.50168E-014  8.38713E-014  8.04539E-014  6.63587E-014  4.70247E-014  2.84884E-014
  1.45733E-014  6.14359E-015  2.08707E-015  6.92739E-016  5.03258E-016  5.74460E-016
  4.83157E-016  2.89207E-016  3.34148E-016  7.87940E-016  1.57230E-015  3.90387E-015
  1.33669E-014  4.10558E-014  9.81115E-014  1.84406E-013  2.80721E-013  3.54563E-013
  3.78313E-013  3.45721E-013  2.73647E-013  1.89480E-013  1.15866E-013  6.31699E-014
  3.10048E-014  1.38311E-014  5.65663E-015  2.13527E-015  7.46789E-016  2.42072E-016
  7.25162E-017  1.99705E-017  5.02381E-018  1.14713E-018  2.36457E-019  4.38195E-020
  7.28165E-021  1.08382E-021  1.44521E-022  1.72869E-023  1.85865E-024
  1.72444E-020  9.03018E-020  4.13859E-019  1.65758E-018  5.78992E-018  1.75879E-017
  4.62790E-017  1.04914E-016  2.03476E-016  3.35062E-016  4.67762E-016  5.71875E-016
  7.06406E-016  1.13169E-015  2.32865E-015  4.78994E-015  8.60085E-015  1.30845E-014
  1.68854E-014  1.85977E-014  1.75630E-014  1.42421E-014  9.88740E-015  5.81306E-015
  2.81981E-015  1.07595E-015  3.40257E-016  2.38426E-016  4.20819E-016  6.16218E-016
  6.75457E-016  6.33740E-016  7.19517E-016  1.38016E-015  3.90137E-015  1.23078E-014
  3.56195E-014  8.67749E-014  1.74688E-013  2.92256E-013  4.10924E-013  4.90964E-013
  5.03305E-013  4.46465E-013  3.45378E-013  2.34772E-013  1.41334E-013  7.59861E-014
  3.68119E-014  1.62175E-014  6.55331E-015  2.44605E-015  8.46973E-016  2.72317E-016
  8.11030E-017  2.22646E-017  5.59884E-018  1.28156E-018  2.65547E-019  4.96036E-020
  8.33153E-021  1.25690E-021  1.70346E-022  2.07654E-023  2.28096E-024
  5.73361E-021  3.00131E-020  1.37504E-019  5.50602E-019  1.92340E-018  5.84661E-018
  1.54117E-017  3.50682E-017  6.84812E-017  1.14063E-016  1.61739E-016  1.99309E-016
  2.34702E-016  3.24501E-016  5.77404E-016  1.10153E-015  1.90677E-015  2.83246E-015
  3.58128E-015  3.86643E-015  3.57625E-015  2.83285E-015  1.90685E-015  1.06592E-015
  4.68819E-016  1.52400E-016  7.79232E-017  1.78223E-016  3.77890E-016  6.02363E-016
  8.12572E-016  1.08494E-015  1.75506E-015  3.79888E-015  9.89032E-015  2.62755E-014
  6.39481E-014  1.35650E-013  2.46562E-013  3.83070E-013  5.10325E-013  5.85851E-013
  5.82693E-013  5.04868E-013  3.83212E-013  2.56351E-013  1.52145E-013  8.07183E-014
  3.86016E-014  1.67887E-014  6.69846E-015  2.47000E-015  8.45931E-016  2.69532E-016
  7.97562E-017  2.18196E-017  5.48578E-018  1.25953E-018  2.62631E-019  4.95247E-020
  8.42327E-021  1.29067E-021  1.78179E-022  2.21831E-023  2.49408E-024
  1.67601E-021  8.77012E-021  4.01651E-020  1.60780E-019  5.61552E-019  1.70727E-018
  4.50422E-018  1.02702E-017  2.01380E-017  3.37816E-017  4.83996E-017  6.01219E-017
  6.93875E-017  8.77138E-017  1.38215E-016  2.43155E-016  4.02576E-016  5.80703E-016
  7.16332E-016  7.55037E-016  6.80671E-016  5.22645E-016  3.35973E-016  1.72444E-016
  6.35926E-017  2.13252E-017  4.74187E-017  1.40359E-016  2.96265E-016  5.14325E-016
  8.30201E-016  1.41270E-015  2.80331E-015  6.50334E-015  1.61739E-014  3.91770E-014
  8.67060E-014  1.69608E-013  2.89054E-013  4.27222E-013  5.47618E-013  6.10060E-013
  5.92488E-013  5.03492E-013  3.75961E-013  2.47889E-013  1.45161E-013  7.60121E-014
  3.58745E-014  1.53933E-014  6.05834E-015  2.20436E-015  7.45790E-016  2.35220E-016
  6.90967E-017  1.88310E-017  4.73410E-018  1.09105E-018  2.29216E-019  4.37071E-020
  7.54277E-021  1.17646E-021  1.65801E-022  2.11235E-023  2.43462E-024
  4.30776E-022  2.25353E-021  1.03176E-020  4.12896E-020  1.44183E-019  4.38360E-019
  1.15701E-018  2.64134E-018  5.19228E-018  8.74955E-018  1.26203E-017  1.57703E-017
  1.80256E-017  2.15649E-017  3.09844E-017  5.05848E-017  8.00096E-017  1.11879E-016
  1.34425E-016  1.38020E-016  1.20769E-016  8.90649E-017  5.34487E-017  2.37052E-017
  6.79288E-018  8.09825E-018  3.40362E-017  9.39466E-017  2.02138E-016  3.87858E-016
  7.33598E-016  1.48698E-015  3.34762E-015  8.10902E-015  1.97616E-014  4.55619E-014
  9.54090E-014  1.77377E-013  2.89525E-013  4.13017E-013  5.14372E-013  5.59694E-013
  5.33066E-013  4.45534E-013  3.27847E-013  2.13267E-013  1.23268E-013  6.37036E-014
  2.96567E-014  1.25440E-014  4.86420E-015  1.74397E-015  5.81997E-016  1.81453E-016
  5.28599E-017  1.43435E-017  3.60613E-018  8.34862E-019  1.76958E-019  3.41821E-020
  5.99816E-021  9.54408E-022  1.37593E-022  1.79681E-023  2.12514E-024
  9.73651E-023  5.09273E-022  2.33130E-021  9.32822E-021  3.25714E-020  9.90340E-020
  2.61486E-019  5.97483E-019  1.17661E-018  1.98887E-018  2.88168E-018  3.61500E-018
  4.10650E-018  4.73401E-018  6.34404E-018  9.71409E-018  1.47296E-017  1.99993E-017
  2.34262E-017  2.34195E-017  1.98182E-017  1.38716E-017  7.49493E-018  2.58587E-018
  1.02087E-018  5.40447E-018  2.03073E-017  5.40100E-017  1.22458E-016  2.62145E-016
  5.70681E-016  1.32062E-015  3.24089E-015  8.09590E-015  1.95577E-014  4.38286E-014
  8.86573E-014  1.59329E-013  2.52271E-013  3.50540E-013  4.26900E-013  4.55726E-013
  4.26927E-013  3.51630E-013  2.55286E-013  1.63939E-013  9.35423E-014  4.76984E-014
  2.18908E-014  9.11856E-015  3.47936E-015  1.22729E-015  4.03311E-016  1.24099E-016
  3.58072E-017  9.66773E-018  2.43087E-018  5.65789E-019  1.21170E-019  2.37561E-020
  4.24771E-021  6.90927E-022  1.02068E-022  1.36777E-023  1.66070E-024
  1.93544E-023  1.01235E-022  4.63436E-022  1.85446E-021  6.47610E-021  1.96962E-020
  5.20327E-020  1.19005E-019  2.34729E-019  3.97759E-019  5.78222E-019  7.27143E-019
  8.21560E-019  9.20426E-019  1.16656E-018  1.69089E-018  2.47028E-018  3.26833E-018
  3.74158E-018  3.64424E-018  2.97011E-018  1.93854E-018  8.86261E-019  2.16543E-019
  5.31445E-019  3.01669E-018  1.01840E-017  2.74149E-017  6.70551E-017  1.60780E-016
  3.96254E-016  1.01669E-015  2.65643E-015  6.79268E-015  1.63544E-014  3.60174E-014
  7.12056E-014  1.24965E-013  1.93486E-013  2.63483E-013  3.15174E-013  3.31134E-013
  3.05789E-013  2.48549E-013  1.78194E-013  1.13018E-013  6.36674E-014  3.20254E-014
  1.44814E-014  5.93520E-015  2.22562E-015  7.71115E-016  2.49075E-016  7.55030E-017
  2.15460E-017  5.78351E-018  1.45438E-018  3.40600E-019  7.38094E-020  1.47152E-020
  2.68636E-021  4.47456E-022  6.78145E-023  9.32970E-024  1.16254E-024
  3.38408E-024  1.77041E-023  8.10656E-023  3.24489E-022  1.13366E-021  3.44994E-021
  9.12176E-021  2.08886E-020  4.12753E-020  7.01146E-020  1.02219E-019  1.28758E-019
  1.44677E-019  1.58056E-019  1.90714E-019  2.63069E-019  3.71820E-019  4.81204E-019
  5.40002E-019  5.12648E-019  3.99720E-019  2.36205E-019  8.17915E-020  3.36268E-020
  2.97074E-019  1.36716E-018  4.45201E-018  1.25604E-017  3.36637E-017  9.03241E-017
  2.47936E-016  6.89889E-016  1.88903E-015  4.91822E-015  1.18305E-014  2.57622E-014
  5.01269E-014  8.64647E-014  1.31622E-013  1.76404E-013  2.07930E-013  2.15518E-013
  1.96524E-013  1.57828E-013  1.11826E-013  7.00807E-014  3.89844E-014  1.93427E-014
  8.61454E-015  3.47146E-015  1.27789E-015  4.34233E-016  1.37611E-016  4.10167E-017
  1.15573E-017  3.08121E-018  7.74829E-019  1.82715E-019  4.01224E-020  8.14818E-021
  1.52121E-021  2.59781E-022  4.04130E-023  5.70658E-024  7.29026E-025
  5.20545E-025  2.72436E-024  1.24807E-023  4.99881E-023  1.74778E-022  5.32416E-022
  1.40958E-021  3.23351E-021  6.40385E-021  1.09091E-020  1.59526E-020  2.01240E-020
  2.24841E-020  2.39727E-020  2.75759E-020  3.62186E-020  4.96087E-020  6.29860E-020
  6.94511E-020  6.41916E-020  4.72886E-020  2.39891E-020  5.53448E-021  1.75166E-020
  1.28413E-019  5.28109E-019  1.74427E-018  5.28490E-018  1.56611E-017  4.67455E-017
  1.40550E-016  4.16636E-016  1.18171E-015  3.11935E-015  7.50360E-015  1.62144E-014
  3.11881E-014  5.31025E-014  7.97749E-014  1.05553E-013  1.22904E-013  1.25915E-013
  1.13543E-013  9.01952E-014  6.32086E-014  3.91636E-014  2.15210E-014  1.05345E-014
  4.62071E-015  1.83016E-015  6.60859E-016  2.19971E-016  6.82798E-017  1.99731E-017
  5.54725E-018  1.46718E-018  3.68851E-019  8.76373E-020  1.95241E-020  4.04450E-021
  7.73041E-022  1.35417E-022  2.16184E-023  3.13009E-024  4.09308E-025
  7.04590E-026  3.68993E-025  1.69172E-024  6.78217E-024  2.37411E-023  7.24286E-023
  1.92116E-022  4.41751E-022  8.77469E-022  1.50009E-021  2.20166E-021  2.78274E-021
  3.09231E-021  3.21764E-021  3.52113E-021  4.38437E-021  5.80856E-021  7.24276E-021
  7.85358E-021  7.03532E-021  4.78192E-021  1.88580E-021  6.53387E-022  7.96778E-021
  4.53909E-020  1.80376E-019  6.25535E-019  2.06942E-018  6.79483E-018  2.23235E-017
  7.23084E-017  2.25011E-016  6.55166E-016  1.74733E-015  4.20416E-015  9.03417E-015
  1.72279E-014  2.90410E-014  4.31733E-014  5.65299E-014  6.51517E-014  6.60841E-014
  5.90078E-014  4.64155E-014  3.22017E-014  1.97407E-014  1.07227E-014  5.18087E-015
  2.23885E-015  8.71671E-016  3.08672E-016  1.00567E-016  3.05357E-017  8.75108E-018
  2.39151E-018  6.26708E-019  1.57441E-019  3.77036E-020  8.52909E-021  1.80378E-021
  3.53110E-022  6.34330E-023  1.03815E-023  1.53871E-024  2.05530E-025
  8.39498E-027  4.40045E-026  2.01969E-025  8.10793E-025  2.84289E-024  8.69074E-024
  2.31106E-023  5.33079E-023  1.06297E-022  1.82547E-022  2.69191E-022  3.41265E-022
  3.77582E-022  3.83564E-022  3.97812E-022  4.65258E-022  5.92106E-022  7.23679E-022
  7.70272E-022  6.61789E-022  3.96756E-022  1.05622E-022  2.89424E-022  2.74567E-021
  1.38370E-020  5.59386E-020  2.08702E-019  7.60486E-019  2.75299E-018  9.81639E-018
  3.37195E-017  1.08826E-016  3.23018E-016  8.67943E-016  2.08849E-015  4.46888E-015
  8.46566E-015  1.41589E-014  2.08733E-014  2.70978E-014  3.09641E-014  3.11401E-014
  2.75684E-014  2.14970E-014  1.47792E-014  8.97250E-015  4.82164E-015  2.30144E-015
  9.80575E-016  3.75512E-016  1.30448E-016  4.15943E-017  1.23449E-017  3.46151E-018
  9.29312E-019  2.40968E-019  6.04505E-020  1.45912E-020  3.35269E-021  7.23984E-022
  1.45103E-022  2.67025E-023  4.47251E-024  6.77148E-025  9.21729E-026
  8.80867E-028  4.62305E-027  2.12504E-026  8.54631E-026  3.00322E-025  9.20569E-025
  2.45613E-024  5.68852E-024  1.13992E-023  1.96902E-023  2.92171E-023  3.72180E-023
  4.10890E-023  4.08274E-023  3.99993E-023  4.33394E-023  5.22452E-023  6.21601E-023
  6.45358E-023  5.20661E-023  2.53051E-023  8.07426E-024  1.09723E-022  7.76079E-022
  3.77191E-021  1.60706E-020  6.54937E-020  2.62933E-019  1.03799E-018  3.95526E-018
  1.42081E-017  4.70992E-017  1.41743E-016  3.82852E-016  9.21100E-016  1.96431E-015
  3.70175E-015  6.15274E-015  9.00934E-015  1.16142E-014  1.31769E-014  1.31562E-014
  1.15617E-014  8.94723E-015  6.10215E-015  3.67266E-015  1.95463E-015  9.22687E-016
  3.88045E-016  1.46323E-016  4.99109E-017  1.55837E-017  4.52066E-018  1.23928E-018
  3.26432E-019  8.36404E-020  2.09336E-020  5.09061E-021  1.18773E-021  2.61726E-022
  5.36420E-023  1.00943E-023  1.72653E-024  2.66367E-025  3.68575E-026
  8.14537E-029  4.28188E-028  1.97212E-027  7.95020E-027  2.80178E-026  8.61824E-026
  2.30919E-025  5.37595E-025  1.08405E-024  1.88642E-024  2.82214E-024  3.62148E-024
  4.00371E-024  3.90888E-024  3.61795E-024  3.57368E-024  3.98339E-024  4.54122E-024
  4.53307E-024  3.29870E-024  1.16478E-024  2.68020E-024  3.09209E-023  1.90435E-022
  9.43673E-022  4.33750E-021  1.94170E-020  8.52379E-020  3.61674E-019  1.45090E-018
  5.38724E-018  1.82051E-017  5.53212E-017  1.49948E-016  3.60623E-016  7.66944E-016
  1.43931E-015  2.38042E-015  3.46664E-015  4.44341E-015  5.01155E-015  4.97346E-015
  4.34349E-015  3.33946E-015  2.26185E-015  1.35108E-015  7.12988E-016  3.33281E-016
  1.38544E-016  5.15157E-017  1.72788E-017  5.28917E-018  1.50069E-018  4.02174E-019
  1.03849E-019  2.62617E-020  6.54999E-021  1.60321E-021  3.79452E-022  8.52088E-023
  1.78255E-023  3.42230E-024  5.96227E-025  9.34930E-026  1.31187E-026
  6.64340E-030  3.50012E-029  1.61618E-028  6.53544E-028  2.31173E-027  7.14260E-027
  1.92413E-026  4.50883E-026  9.16380E-026  1.60965E-025  2.43392E-025  3.15705E-025
  3.51319E-025  3.39730E-025  2.99215E-025  2.66229E-025  2.64704E-025  2.79988E-025
  2.60910E-025  1.60209E-025  7.12080E-026  8.44624E-025  7.11380E-024  4.21198E-023
  2.20688E-022  1.10746E-021  5.42517E-021  2.57063E-020  1.15456E-019  4.81281E-019
  1.83014E-018  6.26891E-018  1.91773E-017  5.20967E-017  1.25223E-016  2.65710E-016
  4.96992E-016  8.18683E-016  1.18703E-015  1.51442E-015  1.69979E-015  1.67842E-015
  1.45819E-015  1.11499E-015  7.50776E-016  4.45587E-016  2.33439E-016  1.08200E-016
  4.45255E-017  1.63537E-017  5.40329E-018  1.62434E-018  4.51376E-019  1.18327E-019
  2.99443E-020  7.46611E-021  1.85323E-021  4.55919E-022  1.09287E-022  2.49589E-023
  5.31676E-024  1.03871E-024  1.83839E-025  2.92261E-026  4.14906E-027
  4.78559E-031  2.52855E-030  1.17155E-029  4.75618E-029  1.69036E-028  5.25237E-028
  1.42457E-027  3.36561E-027  6.90799E-027  1.22779E-026  1.88222E-026  2.47843E-026
  2.79494E-026  2.70857E-026  2.30987E-026  1.86070E-026  1.58832E-026  1.47226E-026
  1.21671E-026  6.42537E-027  1.71822E-026  1.95254E-025  1.42368E-024  8.61429E-024
  4.87405E-023  2.67275E-022  1.41731E-021  7.13995E-021  3.34717E-020  1.43460E-019
  5.54786E-019  1.91825E-018  5.89452E-018  1.60346E-017  3.85174E-017  8.15753E-017
  1.52172E-016  2.49869E-016  3.61016E-016  4.58855E-016  5.12993E-016  5.04464E-016
  4.36392E-016  3.32168E-016  2.22573E-016  1.31388E-016  6.84142E-017  3.14847E-017
  1.28455E-017  4.66851E-018  1.52245E-018  4.50399E-019  1.22805E-019  3.15303E-020
  7.82202E-021  1.92151E-021  4.74002E-022  1.16994E-022  2.83419E-023  6.56677E-024
  1.42062E-024  2.81653E-025  5.05103E-026  8.12176E-027  1.16412E-027
  3.05010E-032  1.61764E-031  7.52804E-031  3.07211E-030  1.09851E-029  3.43767E-029
  9.40386E-029  2.24453E-028  4.66378E-028  8.41182E-028  1.31227E-027  1.76309E-027
  2.03109E-027  2.00142E-027  1.69813E-027  1.28310E-027  9.39049E-028  7.19841E-028
  5.19514E-028  5.18563E-028  4.16850E-027  3.66354E-026  2.57977E-025  1.65442E-024
  1.01836E-023  6.05349E-023  3.42492E-022  1.80781E-021  8.74361E-021  3.82197E-020
  1.49541E-019  5.20375E-019  1.60377E-018  4.36593E-018  1.04806E-017  2.21619E-017
  4.12521E-017  6.75642E-017  9.73431E-017  1.23351E-016  1.37466E-016  1.34730E-016
  1.16142E-016  8.80754E-017  5.87797E-017  3.45451E-017  1.78974E-017  8.18803E-018
  3.31691E-018  1.19487E-018  3.85361E-019  1.12435E-019  3.01447E-020  7.59321E-021
  1.84805E-021  4.47102E-022  1.09454E-022  2.70488E-023  6.60587E-024  1.54862E-024
  3.39292E-025  6.80848E-026  1.23419E-026  2.00293E-027  2.89322E-028
  1.71673E-033  9.18979E-033  4.30117E-032  1.76699E-031  6.36754E-031  2.01108E-030
  5.56023E-030  1.34412E-029  2.83553E-029  5.20784E-029  8.30237E-029  1.14456E-028
  1.35836E-028  1.38160E-028  1.20238E-028  9.04944E-029  6.16022E-029  4.18065E-029
  3.47391E-029  9.56324E-029  7.57409E-028  5.98467E-027  4.33768E-026  3.00026E-025
  2.00130E-024  1.27270E-023  7.56984E-023  4.13485E-022  2.04468E-021  9.06089E-021
  3.57375E-020  1.24896E-019  3.85654E-019  1.05024E-018  2.51953E-018  5.32083E-018
  9.88705E-018  1.61606E-017  2.32311E-017  2.93672E-017  3.26444E-017  3.19090E-017
  2.74290E-017  2.07381E-017  1.37953E-017  8.07848E-018  4.16829E-018  1.89784E-018
  7.64334E-019  2.73346E-019  8.73478E-020  2.51878E-020  6.65521E-021  1.64790E-021
  3.93927E-022  9.38508E-023  2.27710E-023  5.62201E-024  1.38059E-024  3.26570E-025
  7.22681E-026  1.46416E-026  2.67696E-027  4.37644E-028  6.36094E-029
  8.63236E-035  4.62269E-034  2.19409E-033  9.09112E-033  3.30866E-032  1.05708E-031
  2.96245E-031  7.27490E-031  1.56306E-030  2.93438E-030  4.80172E-030  6.82935E-030
  8.41272E-030  8.94147E-030  8.17808E-030  6.47268E-030  4.60124E-030  3.38496E-030
  4.09352E-030  1.55917E-029  1.12842E-028  8.87423E-028  6.84754E-027  5.12087E-026
  3.66099E-025  2.45460E-024  1.51495E-023  8.47965E-023  4.25857E-022  1.90501E-021
  7.55462E-021  2.64775E-020  8.18551E-020  2.22939E-019  5.34519E-019  1.12762E-018
  2.09244E-018  3.41464E-018  4.89992E-018  6.18233E-018  6.85835E-018  6.68955E-018
  5.73736E-018  4.32740E-018  2.87116E-018  1.67651E-018  8.62205E-019  3.91055E-019
  1.56755E-019  5.57302E-020  1.76745E-020  5.04713E-021  1.31709E-021  3.21234E-022
  7.55269E-023  1.77228E-023  4.25695E-024  1.04782E-024  2.58068E-025  6.14331E-026
  1.36973E-026  2.79564E-027  5.14551E-028  8.46073E-029  1.23570E-029
  3.99341E-036  2.09500E-035  9.94899E-035  4.15393E-034  1.55086E-033  5.02630E-033
  1.43198E-032  3.58406E-032  7.87409E-032  1.51683E-031  2.55828E-031  3.76865E-031
  4.84327E-031  5.41575E-031  5.26764E-031  4.49897E-031  3.53730E-031  3.07817E-031
  4.84598E-031  2.03302E-030  1.47525E-029  1.22158E-028  1.01580E-027  8.15112E-027
  6.15945E-026  4.29614E-025  2.72276E-024  1.55028E-023  7.86911E-023  3.54279E-022
  1.41009E-021  4.95140E-021  1.53184E-020  4.17200E-020  9.99762E-020  2.10730E-019
  3.90608E-019  6.36629E-019  9.12273E-019  1.14930E-018  1.27294E-018  1.23952E-018
  1.06119E-018  7.98874E-019  5.28946E-019  3.08153E-019  1.58067E-019  7.14722E-020
  2.85427E-020  1.00998E-020  3.18355E-021  9.01820E-022  2.32884E-022  5.60581E-023
  1.29823E-023  3.00166E-024  7.13087E-025  1.74648E-025  4.30373E-026  1.02853E-026
  2.30542E-027  4.73114E-028  8.75186E-029  1.44542E-029  2.11896E-030
  1.60929E-037  8.85391E-037  4.29921E-036  1.74076E-035  6.48589E-035  2.17905E-034
  6.33181E-034  1.62051E-033  3.65134E-033  7.23888E-033  1.26168E-032  1.93169E-032
  2.59454E-032  3.05529E-032  3.15714E-032  2.90953E-032  2.53373E-032  2.56495E-032
  4.85300E-032  2.26223E-031  1.75958E-030  1.57331E-029  1.40646E-028  1.19593E-027
  9.42423E-027  6.76336E-026  4.36691E-025  2.51593E-024  1.28639E-023  5.81673E-023
  2.32083E-022  8.15931E-022  2.52537E-021  6.87730E-021  1.64732E-020  3.46984E-020
  6.42619E-020  1.04633E-019  1.49774E-019  1.88467E-019  2.08481E-019  2.02738E-019
  1.73325E-019  1.30285E-019  8.61236E-020  5.00836E-020  2.56378E-020  1.15645E-020
  4.60468E-021  1.62325E-021  5.09152E-022  1.43286E-022  3.66793E-023  8.72945E-024
  1.99417E-024  4.54553E-025  1.06726E-025  2.59642E-026  6.38790E-027  1.52933E-027
  3.43954E-028  7.08554E-029  1.31554E-029  2.17984E-030  3.20469E-031
  5.87011E-039  3.27098E-038  1.61048E-037  7.00905E-037  2.69757E-036  8.46932E-036
  2.49884E-035  6.77536E-035  1.56942E-034  3.20772E-034  5.78229E-034  9.18687E-034
  1.28681E-033  1.58841E-033  1.73498E-033  1.70712E-033  1.62153E-033  1.87044E-033
  4.18763E-033  2.26146E-032  1.95071E-031  1.89086E-030  1.79827E-029  1.59891E-028
  1.29904E-027  9.51187E-027  6.22111E-026  3.61323E-025  1.85659E-024  8.41958E-024
  3.36481E-023  1.18390E-022  3.66515E-022  9.98002E-022  2.38964E-021  5.03071E-021
  9.31070E-021  1.51484E-020  2.16653E-020  2.72375E-020  3.01006E-020  2.92411E-020
  2.49714E-020  1.87485E-020  1.23777E-020  7.18791E-021  3.67359E-021  1.65392E-021
  6.57018E-022  2.30924E-022  7.21471E-023  2.01954E-023  5.13208E-024  1.20950E-024
  2.72918E-025  6.13668E-026  1.42332E-026  3.43450E-027  8.42038E-028  2.01578E-028
  4.54148E-029  9.37847E-030  1.74570E-030  2.89949E-031  4.26878E-032
  1.10389E-040  5.84969E-040  5.54040E-039  2.45540E-038  9.63300E-038  3.34650E-037
  1.02972E-036  2.80685E-036  5.96077E-036  1.23966E-035  2.46195E-035  4.04816E-035
  5.87516E-035  7.55217E-035  8.62316E-035  8.93531E-035  9.12205E-035  1.19291E-034
  3.25567E-034  2.08003E-033  2.01689E-032  2.10204E-031  2.09928E-030  1.92893E-029
  1.60143E-028  1.18906E-027  7.84579E-027  4.58190E-026  2.36220E-025  1.07335E-024
  4.29418E-024  1.51166E-023  4.68044E-023  1.27430E-022  3.05031E-022  6.41886E-022
  1.18737E-021  1.93069E-021  2.75948E-021  3.46676E-021  3.82827E-021  3.71598E-021
  3.17068E-021  2.37837E-021  1.56864E-021  9.09931E-022  4.64466E-022  2.08803E-022
  8.27953E-023  2.90318E-023  9.04167E-024  2.51990E-024  6.36455E-025  1.48733E-025
  3.31902E-026  7.36660E-027  1.68727E-027  4.03348E-028  9.83882E-029  2.35147E-029
  5.29977E-030  1.09588E-030  2.04318E-031  3.39607E-032  5.01263E-033
  0.00000E+000  1.47091E-041  6.84991E-041  2.80335E-040  3.20062E-039  1.13654E-038
  3.57574E-038  9.96707E-038  2.46117E-037  5.38284E-037  1.04248E-036  1.50659E-036
  2.21577E-036  3.24610E-036  3.85467E-036  4.16277E-036  4.54069E-036  6.82345E-036
  2.33505E-035  1.81112E-034  1.92920E-033  2.13855E-032  2.21517E-031  2.08400E-030
  1.75622E-029  1.31650E-028  8.73890E-028  5.12247E-027  2.64683E-026  1.20427E-025
  4.82138E-025  1.69779E-024  5.25708E-024  1.43114E-023  3.42492E-023  7.20478E-023
  1.33222E-022  2.16524E-022  3.09316E-022  3.88386E-022  4.28637E-022  4.15806E-022
  3.54555E-022  2.65768E-022  1.75152E-022  1.01515E-022  5.17673E-023  2.32454E-023
  9.20413E-024  3.22135E-024  1.00070E-024  2.77894E-025  6.98274E-026  1.61983E-026
  3.57857E-027  7.84508E-028  1.77413E-028  4.19765E-029  1.01739E-029  2.42439E-030
  5.45997E-031  1.12944E-031  2.10506E-032  3.50754E-033  5.09970E-034
  0.00000E+000  0.00000E+000  0.00000E+000  6.19476E-042  2.22798E-041  7.04190E-041
  1.15983E-039  3.30332E-039  8.32909E-039  1.85860E-038  3.66906E-038  6.40514E-038
  9.88381E-038  1.34759E-037  1.62274E-037  1.87148E-037  2.19416E-037  3.83024E-037
  1.63119E-036  1.47932E-035  1.71719E-034  1.96870E-033  2.09329E-032  2.00412E-031
  1.70662E-030  1.28769E-029  8.58257E-029  5.04348E-028  2.60998E-027  1.18855E-026
  4.76068E-026  1.67676E-025  5.19209E-025  1.41331E-024  3.38162E-024  7.11191E-024
  1.31465E-023  2.13594E-023  3.05014E-023  3.82824E-023  4.22312E-023  4.09475E-023
  3.48979E-023  2.61447E-023  1.72201E-023  9.97398E-024  5.08236E-024  2.28011E-024
  9.01801E-025  3.15150E-025  9.76977E-026  2.70497E-026  6.76711E-027  1.55971E-027
  3.41441E-028  7.39765E-029  1.65171E-029  3.86503E-030  9.29790E-031  2.20670E-031
  4.96132E-032  1.02427E-032  1.91320E-033  3.14450E-034  4.66005E-035
  0.00000E+000  0.00000E+000  0.00000E+000  0.00000E+000  0.00000E+000  0.00000E+000
  3.79842E-042  9.27192E-042  1.98898E-041  5.92924E-040  1.18954E-039  2.10795E-039
  3.29811E-039  4.55427E-039  5.54822E-039  5.96095E-039  7.25808E-039  1.81019E-038
  1.02735E-037  1.10241E-036  1.37359E-035  1.63972E-034  1.76553E-033  1.70750E-032
  1.46478E-031  1.11079E-030  7.42392E-030  4.37001E-029  2.26377E-028  1.03150E-027
  4.13293E-027  1.45584E-026  4.50806E-026  1.22701E-025  2.93545E-025  6.17240E-025
  1.14072E-024  1.85286E-024  2.64513E-024  3.31888E-024  3.65996E-024  3.54743E-024
  3.02216E-024  2.26318E-024  1.48996E-024  8.62553E-025  4.39267E-025  1.96931E-025
  7.78177E-026  2.71620E-026  8.40598E-027  2.32155E-027  5.78596E-028  1.32596E-028
  2.87849E-029  6.16702E-030  1.35949E-030  3.14452E-031  7.50152E-032  1.77159E-032
  3.96512E-033  8.19803E-034  1.51238E-034  2.52642E-035  3.74232E-036
  0.00000E+000  0.00000E+000  0.00000E+000  0.00000E+000  0.00000E+000  0.00000E+000
  0.00000E+000  0.00000E+000  0.00000E+000  0.00000E+000  0.00000E+000  0.00000E+000
  0.00000E+000  0.00000E+000  0.00000E+000  0.00000E+000  0.00000E+000  1.92518E-040
  4.72740E-039  7.13391E-038  9.78999E-037  1.20747E-035  1.32779E-034  1.28775E-033
  1.10991E-032  8.43781E-032  5.65029E-031  3.32997E-030  1.72650E-029  7.87004E-029
  3.15397E-028  1.11110E-027  3.44054E-027  9.36388E-027  2.23993E-026  4.70924E-026
  8.70163E-026  1.41312E-025  2.01693E-025  2.53005E-025  2.78935E-025  2.70284E-025
  2.30194E-025  1.72329E-025  1.13413E-025  6.56300E-026  3.34078E-026  1.49689E-026
  5.91076E-027  2.06110E-027  6.36955E-028  1.75537E-028  4.36044E-029  9.94160E-030
  2.14156E-030  4.53935E-031  9.88099E-032  2.25814E-032  5.33821E-033  1.25036E-033
  2.76687E-034  5.71965E-035  1.06879E-035  1.78390E-036  2.64116E-037
  0.00000E+000  0.00000E+000  0.00000E+000  0.00000E+000  0.00000E+000  0.00000E+000
  0.00000E+000  0.00000E+000  0.00000E+000  0.00000E+000  0.00000E+000  0.00000E+000
  0.00000E+000  0.00000E+000  0.00000E+000  0.00000E+000  0.00000E+000  1.29071E-041
  2.43894E-040  4.05009E-039  6.34384E-038  7.92332E-037  8.78281E-036  8.60901E-035
  7.44495E-034  5.64373E-033  3.78392E-032  2.23172E-031  1.15746E-030  5.27765E-030
  2.11538E-029  7.45298E-029  2.30782E-028  6.28080E-028  1.50229E-027  3.15810E-027
  5.83471E-027  9.47404E-027  1.35199E-026  1.69565E-026  1.86907E-026  1.81072E-026
  1.54179E-026  1.15394E-026  7.59225E-027  4.39218E-027  2.23496E-027  1.00097E-027
  3.95022E-028  1.37633E-028  4.24824E-029  1.16859E-029  2.89434E-030  6.56828E-031
  1.40476E-031  2.94724E-032  6.33557E-033  1.43013E-033  3.30987E-034  7.73457E-035
  1.72570E-035  3.55792E-036  6.63827E-037  1.10700E-037  1.60938E-038
  0.00000E+000  0.00000E+000  0.00000E+000  0.00000E+000  0.00000E+000  0.00000E+000
  0.00000E+000  0.00000E+000  0.00000E+000  0.00000E+000  0.00000E+000  0.00000E+000
  0.00000E+000  0.00000E+000  0.00000E+000  0.00000E+000  0.00000E+000  0.00000E+000
  1.43698E-041  2.38625E-040  3.48236E-039  4.46606E-038  5.03349E-037  5.04361E-036
  4.37095E-035  3.33440E-034  2.22820E-033  1.31484E-032  6.82137E-032  3.11089E-031
  1.24701E-030  4.39347E-030  1.36045E-029  3.70238E-029  8.85528E-029  1.86141E-028
  3.43873E-028  5.58289E-028  7.96609E-028  9.98962E-028  1.10097E-027  1.06643E-027
  9.07893E-028  6.79376E-028  4.46897E-028  2.58473E-028  1.31487E-028  5.88680E-029
  2.32205E-029  8.08489E-030  2.49292E-030  6.84622E-031  1.69118E-031  3.82151E-032
  8.11815E-033  1.68657E-033  3.55398E-034  7.92174E-035  1.83674E-035  4.26025E-036
  9.46115E-037  1.94526E-037  3.62364E-038  5.84681E-039  8.76629E-040
  0.00000E+000  0.00000E+000  0.00000E+000  0.00000E+000  0.00000E+000  0.00000E+000
  0.00000E+000  0.00000E+000  0.00000E+000  0.00000E+000  0.00000E+000  0.00000E+000
  0.00000E+000  0.00000E+000  0.00000E+000  0.00000E+000  0.00000E+000  0.00000E+000
  0.00000E+000  1.23555E-041  1.80309E-040  2.31243E-039  2.60624E-038  2.58138E-037
  2.24690E-036  1.71873E-035  1.15756E-034  6.83355E-034  3.53322E-033  1.61152E-032
  6.46024E-032  2.27612E-031  7.04799E-031  1.91802E-030  4.58728E-030  9.64206E-030
  1.78113E-029  2.89156E-029  4.12556E-029  5.17307E-029  5.70044E-029  5.52094E-029
  4.69958E-029  3.51620E-029  2.31261E-029  1.33730E-029  6.80141E-030  3.04418E-030
  1.20029E-030  4.17671E-031  1.28668E-031  3.52839E-032  8.70048E-033  1.95792E-033
  4.11784E-034  8.46993E-035  1.77589E-035  3.90807E-036  8.96316E-037  2.06306E-037
  4.55960E-038  9.34801E-039  1.64046E-039  2.79878E-040  4.19629E-041
  0.00000E+000  0.00000E+000  0.00000E+000  0.00000E+000  0.00000E+000  0.00000E+000
  0.00000E+000  0.00000E+000  0.00000E+000  0.00000E+000  0.00000E+000  0.00000E+000
  0.00000E+000  0.00000E+000  0.00000E+000  0.00000E+000  0.00000E+000  0.00000E+000
  0.00000E+000  0.00000E+000  0.00000E+000  1.05222E-040  1.18591E-039  1.17460E-038
  1.02240E-037  7.82071E-037  5.25732E-036  3.10582E-035  1.61243E-034  7.35665E-034
  2.94966E-033  1.03612E-032  3.20847E-032  8.73150E-032  2.08826E-031  4.38921E-031
  8.10762E-031  1.31615E-030  1.87771E-030  2.35430E-030  2.59425E-030  2.51238E-030
  2.13845E-030  1.59985E-030  1.05214E-030  6.08357E-031  3.09371E-031  1.38446E-031
  5.45748E-032  1.89830E-032  5.84387E-033  1.60058E-033  3.92907E-034  8.80858E-035
  1.84775E-035  3.76711E-036  7.80564E-037  1.69581E-037  3.84645E-038  8.78366E-039
  1.93161E-039  3.55466E-040  6.90094E-041  1.17737E-041  0.00000E+000
  0.00000E+000  0.00000E+000  0.00000E+000  0.00000E+000  0.00000E+000  0.00000E+000
  0.00000E+000  0.00000E+000  0.00000E+000  0.00000E+000  0.00000E+000  0.00000E+000
  0.00000E+000  0.00000E+000  0.00000E+000  0.00000E+000  0.00000E+000  0.00000E+000
  0.00000E+000  0.00000E+000  0.00000E+000  0.00000E+000  4.74224E-041  4.69701E-040
  4.08840E-039  3.12736E-038  2.10231E-037  1.24196E-036  6.44782E-036  2.94179E-035
  1.17952E-034  4.15613E-034  1.28697E-033  3.50220E-033  8.35433E-033  1.75589E-032
  3.24327E-032  5.26482E-032  7.51076E-032  9.41657E-032  1.03756E-031  1.00475E-031
  8.55145E-032  6.39709E-032  4.20660E-032  2.43201E-032  1.23657E-032  5.53264E-033
  2.18030E-033  7.57875E-034  2.33079E-034  6.37453E-035  1.56401E-035  3.49467E-036
  7.29003E-037  1.47350E-037  3.01777E-038  6.47243E-039  1.45161E-039  3.28799E-040
  5.94865E-041  1.31412E-041  0.00000E+000  0.00000E+000  0.00000E+000
  0.00000E+000  0.00000E+000  0.00000E+000  0.00000E+000  0.00000E+000  0.00000E+000
  0.00000E+000  0.00000E+000  0.00000E+000  0.00000E+000  0.00000E+000  0.00000E+000
  0.00000E+000  0.00000E+000  0.00000E+000  0.00000E+000  0.00000E+000  0.00000E+000
  0.00000E+000  0.00000E+000  0.00000E+000  0.00000E+000  0.00000E+000  1.65062E-041
  1.43674E-040  1.09901E-039  7.38791E-039  4.36449E-038  2.26589E-037  1.03380E-036
  4.14504E-036  1.46054E-035  4.52266E-035  1.23074E-034  2.94328E-034  6.18574E-034
  1.14247E-033  1.85435E-033  2.64503E-033  3.31589E-033  3.64693E-033  3.53141E-033
  3.00962E-033  2.25091E-033  1.47979E-033  8.55289E-034  4.34740E-034  1.94437E-034
  7.65874E-035  2.66110E-035  8.17897E-036  2.23448E-036  5.47215E-037  1.21879E-037
  2.52883E-038  5.06872E-039  1.02624E-039  2.17289E-040  2.68780E-041  0.00000E+000
  0.00000E+000  0.00000E+000  0.00000E+000  0.00000E+000  0.00000E+000
  0.00000E+000  0.00000E+000  0.00000E+000  0.00000E+000  0.00000E+000  0.00000E+000
  0.00000E+000  0.00000E+000  0.00000E+000  0.00000E+000  0.00000E+000  0.00000E+000
  0.00000E+000  0.00000E+000  0.00000E+000  0.00000E+000  0.00000E+000  0.00000E+000
  0.00000E+000  0.00000E+000  0.00000E+000  0.00000E+000  0.00000E+000  0.00000E+000
  0.00000E+000  3.39408E-041  2.28160E-040  1.34788E-039  6.99773E-039  3.19268E-038
  1.28011E-037  4.51059E-037  1.39673E-036  3.80089E-036  9.08973E-036  1.91034E-035
  3.52828E-035  5.72677E-035  8.16864E-035  1.02396E-034  1.12800E-034  1.09202E-034
  9.29059E-035  6.95127E-035  4.56979E-035  2.64115E-035  1.34240E-035  6.00319E-036
  2.36416E-036  8.21168E-037  2.52239E-037  6.88402E-038  1.68284E-038  3.73656E-039
  7.71277E-040  1.53337E-040  1.24236E-041  0.00000E+000  0.00000E+000  0.00000E+000
  0.00000E+000  0.00000E+000  0.00000E+000  0.00000E+000  0.00000E+000
  0.00000E+000  0.00000E+000  0.00000E+000  0.00000E+000  0.00000E+000  0.00000E+000
  0.00000E+000  0.00000E+000  0.00000E+000  0.00000E+000  0.00000E+000  0.00000E+000
  0.00000E+000  0.00000E+000  0.00000E+000  0.00000E+000  0.00000E+000  0.00000E+000
  0.00000E+000  0.00000E+000  0.00000E+000  0.00000E+000  0.00000E+000  0.00000E+000
  0.00000E+000  0.00000E+000  0.00000E+000  3.65817E-041  1.89919E-040  8.66499E-040
  3.47424E-039  1.22418E-038  3.79075E-038  1.03157E-037  2.46697E-037  5.18469E-037
  9.57581E-037  1.55425E-036  2.21698E-036  2.77904E-036  3.06141E-036  2.96375E-036
  2.52148E-036  1.88522E-036  1.23869E-036  7.15249E-037  3.62948E-037  1.61855E-037
  6.34308E-038  2.18458E-038  6.61195E-039  1.75867E-039  4.11086E-040  8.44451E-041
  1.52444E-041  0.00000E+000  0.00000E+000  0.00000E+000  0.00000E+000  0.00000E+000
  0.00000E+000  0.00000E+000  0.00000E+000  0.00000E+000  0.00000E+000
  0.00000E+000  8.89787E-040  9.61668E-039  9.13393E-038  7.62401E-037  5.59246E-036
  3.60509E-035  2.04231E-034  1.01677E-033  4.44851E-033  1.71102E-032  5.78079E-032
  1.71580E-031  4.47569E-031  1.02578E-030  2.06534E-030  3.65222E-030  5.66972E-030
  7.72084E-030  9.20987E-030  9.59936E-030  8.70289E-030  6.80612E-030  4.51949E-030
  2.46866E-030  1.03327E-030  2.71745E-031  1.59632E-032  2.66388E-032  1.10810E-031
  1.66065E-031  1.67733E-031  1.32714E-031  8.73006E-032  4.89864E-032  2.37603E-032
  1.00395E-032  3.70808E-033  1.19918E-033  3.39456E-034  8.39444E-035  1.78644E-035
  3.17222E-036  4.23393E-037  2.82339E-038  2.49043E-039  9.61527E-039  1.33733E-038
  8.92292E-039  5.23201E-039  2.69602E-039  1.22088E-039  4.85862E-040  1.69921E-040
  5.22248E-041  0.00000E+000  0.00000E+000  0.00000E+000  0.00000E+000  0.00000E+000
  0.00000E+000  0.00000E+000  0.00000E+000  0.00000E+000  0.00000E+000
  2.35580E-039  2.89723E-038  3.13128E-037  2.97409E-036  2.48245E-035  1.82096E-034
  1.17385E-033  6.64996E-033  3.31297E-032  1.44935E-031  5.57150E-031  1.88218E-030
  5.58737E-030  1.45744E-029  3.34025E-029  6.72532E-029  1.18929E-028  1.84640E-028
  2.51481E-028  3.00091E-028  3.13003E-028  2.84150E-028  2.22778E-028  1.48639E-028
  8.19620E-029  3.50194E-029  9.73852E-030  7.85479E-031  5.58298E-031  2.92357E-030
  4.59787E-030  4.73110E-030  3.77861E-030  2.49601E-030  1.40367E-030  6.81721E-031
  2.88261E-031  1.06519E-031  3.44555E-032  9.76022E-033  2.41383E-033  5.16744E-034
  9.28976E-035  1.28852E-035  1.00085E-036  3.72544E-038  1.77128E-037  2.19287E-037
  1.85958E-037  1.09037E-037  5.61863E-038  2.54436E-038  1.01256E-038  3.54124E-039
  1.08839E-039  2.93972E-040  6.97785E-041  0.00000E+000  0.00000E+000  0.00000E+000
  0.00000E+000  0.00000E+000  0.00000E+000  0.00000E+000  0.00000E+000
  6.74106E-038  8.29037E-037  8.96010E-036  8.51031E-035  7.10348E-034  5.21063E-033
  3.36244E-032  1.90475E-031  9.48212E-031  4.14793E-030  1.59457E-029  5.38670E-029
  1.59903E-028  4.17088E-028  9.55879E-028  1.92454E-027  3.40334E-027  5.28404E-027
  7.19793E-027  8.59198E-027  8.96737E-027  8.15072E-027  6.40505E-027  4.29237E-027
  2.38758E-027  1.03940E-027  3.03567E-028  3.11074E-029  9.48918E-030  6.71597E-029
  1.11540E-028  1.17122E-028  9.44230E-029  6.26707E-029  3.53335E-029  1.71876E-029
  7.27286E-030  2.68844E-030  8.70151E-031  2.46632E-031  6.10688E-032  1.31095E-032
  2.38373E-033  3.41306E-034  2.98716E-035  7.16302E-037  2.78393E-036  3.84135E-036
  3.08325E-036  1.92686E-036  1.02904E-036  4.65993E-037  1.85447E-037  6.48569E-038
  1.99335E-038  5.38402E-039  1.27797E-039  2.66582E-040  4.88690E-041  0.00000E+000
  0.00000E+000  0.00000E+000  0.00000E+000  0.00000E+000  0.00000E+000
  1.69517E-036  2.08477E-035  2.25318E-034  2.14008E-033  1.78875E-032  1.31210E-031
  8.45803E-031  4.79128E-030  2.38507E-029  1.04336E-028  4.01084E-028  1.35488E-027
  4.02178E-027  1.04899E-026  2.40397E-026  4.83992E-026  8.55874E-026  1.32887E-025
  1.81039E-025  2.16160E-025  2.25732E-025  2.05402E-025  1.61753E-025  1.08841E-025
  6.10287E-026  2.70247E-026  8.24189E-027  1.01849E-027  1.25618E-028  1.34132E-027
  2.37016E-027  2.54455E-027  2.07220E-027  1.38239E-027  7.81494E-028  3.80712E-028
  1.61231E-028  5.96349E-029  1.93073E-029  5.47541E-030  1.35761E-030  2.92344E-031
  5.35874E-032  7.88257E-033  7.58186E-034  1.99154E-035  3.70011E-035  5.86126E-035
  4.87500E-035  3.08188E-035  1.63121E-035  7.50020E-036  2.98480E-036  1.04388E-036
  3.20833E-037  8.66564E-038  2.05691E-038  4.29067E-039  7.86553E-040  1.26714E-040
  0.00000E+000  0.00000E+000  0.00000E+000  0.00000E+000  0.00000E+000
  3.74619E-035  4.60718E-034  4.97899E-033  4.73754E-032  3.95452E-031  2.90078E-030
  1.86989E-029  1.05923E-028  5.27279E-028  2.30654E-027  8.86646E-027  2.99502E-026
  8.88992E-026  2.31861E-025  5.31327E-025  1.06967E-024  1.89149E-024  2.93682E-024
  4.00128E-024  4.77858E-024  4.99264E-024  4.54753E-024  3.58811E-024  2.42341E-024
  1.36889E-024  6.15654E-025  1.95110E-025  2.80249E-026  1.20866E-027  2.32492E-026
  4.41032E-026  4.85111E-026  3.99372E-026  2.67876E-026  1.51872E-026  7.41020E-027
  3.14095E-027  1.16236E-027  3.76496E-028  1.06821E-028  2.65118E-029  5.72428E-030
  1.05726E-030  1.58895E-031  1.64674E-032  5.68874E-034  4.14434E-034  7.83332E-034
  6.81257E-034  4.37752E-034  2.33718E-034  1.07655E-034  4.31973E-035  1.52632E-035
  4.76096E-036  1.31358E-036  3.21453E-037  6.06894E-038  1.11254E-038  1.79230E-039
  2.53747E-040  0.00000E+000  0.00000E+000  0.00000E+000  0.00000E+000
  7.27352E-034  8.94602E-033  9.69062E-032  9.20500E-031  7.68375E-030  5.63637E-029
  3.63322E-028  2.05810E-027  1.02450E-026  4.48152E-026  1.72266E-025  5.81876E-025
  1.72705E-024  4.50409E-024  1.03207E-023  2.07762E-023  3.67362E-023  5.70364E-023
  7.77123E-023  9.28243E-023  9.70230E-023  8.84514E-023  6.99130E-023  4.73812E-023
  2.69453E-023  1.22913E-023  4.03082E-024  6.55004E-025  8.08281E-027  3.48944E-025
  7.18390E-025  8.11502E-025  6.75928E-025  4.56011E-025  2.59325E-025  1.26740E-025
  5.37707E-026  1.99094E-026  6.45128E-027  1.83120E-027  4.54902E-028  9.84304E-029
  1.82903E-029  2.79790E-030  3.07455E-031  1.36156E-032  3.93718E-033  9.26300E-033
  8.49567E-033  5.56612E-033  3.00219E-033  1.39353E-033  5.65544E-034  1.92199E-034
  6.01892E-035  1.65479E-035  4.07280E-036  8.94483E-037  1.76323E-037  3.14295E-038
  3.15414E-039  3.92432E-040  0.00000E+000  0.00000E+000  0.00000E+000
  1.24442E-032  1.53082E-031  1.65480E-030  1.57194E-029  1.31215E-028  9.62534E-028
  6.20471E-027  3.51476E-026  1.74959E-025  7.65310E-025  2.94168E-024  9.93578E-024
  2.94882E-023  7.68981E-023  1.76189E-022  3.54645E-022  6.27022E-022  9.73446E-022
  1.32631E-021  1.58440E-021  1.65662E-021  1.51143E-021  1.19654E-021  8.13451E-022
  4.65477E-022  2.15087E-022  7.27240E-023  1.30979E-023  8.72225E-026  4.52205E-024
  1.02397E-023  1.19101E-023  1.00459E-023  6.81940E-024  3.89062E-024  1.90480E-024
  8.08911E-025  2.99680E-025  9.71427E-026  2.75851E-026  6.85782E-027  1.48684E-027
  2.77760E-028  4.31526E-029  4.98473E-030  2.73294E-031  2.98667E-032  9.25537E-032
  9.05230E-032  6.05002E-032  3.28833E-032  1.53235E-032  6.23760E-033  2.23496E-033
  7.08088E-034  1.85104E-034  4.59227E-035  1.00889E-035  2.01428E-036  3.65174E-037
  6.06963E-038  9.34379E-039  4.68722E-040  0.00000E+000  0.00000E+000
  1.86735E-031  2.29735E-030  2.48342E-029  2.35923E-028  1.96948E-027  1.44477E-026
  9.31349E-026  5.27578E-025  2.62616E-024  1.14871E-023  4.41517E-023  1.49117E-022
  4.42527E-022  1.15389E-021  2.64351E-021  5.32039E-021  9.40543E-021  1.46003E-020
  1.98915E-020  2.37633E-020  2.48529E-020  2.26895E-020  1.79875E-020  1.22632E-020
  7.05706E-021  3.29945E-021  1.14654E-021  2.25240E-022  3.13664E-024  5.04106E-023
  1.27666E-022  1.53347E-022  1.31107E-022  8.95866E-023  5.12864E-023  2.51555E-023
  1.06937E-023  3.96404E-024  1.28545E-024  3.65162E-025  9.08430E-026  1.97285E-026
  3.70236E-027  5.82722E-028  7.01260E-029  4.54024E-030  1.96278E-031  7.96508E-031
  8.43519E-031  5.77281E-031  3.16608E-031  1.48216E-031  6.05456E-032  2.17757E-032
  6.93223E-033  1.95865E-033  4.93793E-034  1.01488E-034  2.03764E-035  3.76563E-036
  6.41160E-037  1.01586E-037  1.50999E-038  2.11513E-039  0.00000E+000
  2.46222E-030  3.02976E-029  3.27582E-028  3.11227E-027  2.59829E-026  1.90614E-025
  1.22879E-024  6.96071E-024  3.46483E-023  1.51551E-022  5.82471E-022  1.96709E-021
  5.83707E-021  1.52185E-020  3.48600E-020  7.01493E-020  1.23991E-019  1.92445E-019
  2.62158E-019  3.13177E-019  3.27591E-019  2.99232E-019  2.37511E-019  1.62337E-019
  9.39007E-020  4.43737E-020  1.58027E-020  3.34343E-021  9.27619E-023  4.81004E-022
  1.39163E-021  1.73193E-021  1.50247E-021  1.03386E-021  5.94010E-022  2.91923E-022
  1.24230E-022  4.60787E-023  1.49481E-023  4.24786E-024  1.05738E-024  2.29961E-025
  4.33226E-026  6.89395E-027  8.58124E-028  6.32555E-029  1.43300E-030  5.87041E-030
  6.86668E-030  4.83433E-030  2.67960E-030  1.26115E-030  5.17285E-031  1.86864E-031
  5.97874E-032  1.70237E-032  4.33317E-033  9.92410E-034  2.06024E-034  3.48362E-035
  6.03208E-036  9.85542E-037  1.51475E-037  2.19498E-038  2.99058E-039
  2.85342E-029  3.51196E-028  3.79784E-027  3.60868E-026  3.01299E-025  2.21051E-024
  1.42505E-023  8.07262E-023  4.01828E-022  1.75753E-021  6.75451E-021  2.28091E-020
  6.76755E-020  1.76420E-019  4.04050E-019  8.12924E-019  1.43657E-018  2.22923E-018
  3.03623E-018  3.62676E-018  3.79392E-018  3.46686E-018  2.75461E-018  1.88699E-018
  1.09657E-018  5.23240E-019  1.90492E-019  4.29593E-020  1.91725E-021  3.90145E-021
  1.32562E-020  1.71570E-020  1.51189E-020  1.04810E-020  6.04497E-021  2.97684E-021
  1.26823E-021  4.70701E-022  1.52757E-022  4.34241E-023  1.08149E-023  2.35490E-024
  4.45099E-025  7.14879E-026  9.15135E-027  7.47210E-028  1.55745E-029  3.67751E-029
  4.87679E-029  3.55200E-029  1.99348E-029  9.44095E-030  3.89083E-030  1.41270E-030
  4.54886E-031  1.30585E-031  3.36143E-032  7.81009E-033  1.65141E-033  3.20637E-034
  5.10301E-035  8.53753E-036  1.35754E-036  2.03369E-037  2.85615E-038
  2.90582E-028  3.57769E-027  3.86989E-026  3.67781E-025  3.07111E-024  2.25335E-023
  1.45276E-022  8.22980E-022  4.09651E-021  1.79169E-020  6.88540E-020  2.32489E-019
  6.89719E-019  1.79771E-018  4.11645E-018  8.28018E-018  1.46288E-017  2.26946E-017
  3.09026E-017  3.69059E-017  3.86053E-017  3.52863E-017  2.80604E-017  1.92598E-017
  1.12389E-017  5.40995E-018  2.00891E-018  4.78808E-019  2.99906E-020  2.66372E-020
  1.10286E-019  1.49064E-019  1.33585E-019  9.33400E-020  5.40510E-020  2.66744E-020
  1.13774E-020  4.22547E-021  1.37184E-021  3.90096E-022  9.71990E-023  2.11870E-023
  4.01572E-024  6.50039E-025  8.51777E-026  7.54554E-027  2.01364E-028  1.93814E-028
  3.01685E-028  2.28895E-028  1.30358E-028  6.21859E-029  2.57697E-029  9.41195E-030
  3.05303E-030  8.84912E-031  2.30659E-031  5.44751E-032  1.17562E-032  2.33975E-033
  4.33122E-034  6.65374E-035  1.08676E-035  1.68112E-036  2.42886E-037
  2.60010E-027  3.20291E-026  3.46576E-025  3.29460E-024  2.75164E-023  2.01921E-022
  1.30192E-021  7.37566E-021  3.67139E-020  1.60572E-019  6.17031E-019  2.08323E-018
  6.17936E-018  1.61032E-017  3.68650E-017  7.41336E-017  1.30934E-016  2.03060E-016
  2.76409E-016  3.30013E-016  3.45152E-016  3.15511E-016  2.51060E-016  1.72606E-016
  1.01095E-016  4.90477E-017  1.85392E-017  4.63676E-018  3.74040E-019  1.50862E-019
  8.00878E-019  1.13579E-018  1.03639E-018  7.30224E-019  4.24645E-019  2.10033E-019
  8.96944E-020  3.33341E-020  1.08266E-020  3.07960E-021  7.67650E-022  1.67479E-022
  3.18191E-023  5.18491E-024  6.92780E-025  6.55340E-026  2.31500E-027  8.48330E-028
  1.62214E-027  1.29314E-027  7.49257E-028  3.60458E-028  1.50329E-028  5.52803E-029
  1.80845E-029  5.29985E-030  1.40136E-030  3.37051E-031  7.43946E-032  1.52062E-032
  2.90050E-033  5.18830E-034  7.76772E-035  1.23876E-035  1.83709E-036
  2.04386E-026  2.51960E-025  2.72782E-024  2.59409E-023  2.16716E-022  1.59062E-021
  1.02571E-020  5.81133E-020  2.89280E-019  1.26517E-018  4.86138E-018  1.64112E-017
  4.86719E-017  1.26810E-016  2.90229E-016  5.83449E-016  1.03011E-015  1.59690E-015
  2.17283E-015  2.59318E-015  2.71135E-015  2.47835E-015  1.97290E-015  1.35823E-015
  7.98066E-016  3.89929E-016  1.49747E-016  3.90635E-017  3.83254E-018  6.92784E-019
  5.07308E-018  7.58906E-018  7.06021E-018  5.01851E-018  2.93133E-018  1.45325E-018
  6.21389E-019  2.31095E-019  7.50879E-020  2.13649E-020  5.32759E-021  1.16323E-021
  2.21447E-022  3.62880E-023  4.92850E-024  4.91754E-025  2.19224E-026  3.04938E-027
  7.56109E-027  6.40139E-027  3.78515E-027  1.83895E-027  7.72609E-028  2.86351E-028
  9.45947E-029  2.80726E-029  7.54365E-030  1.85147E-030  4.18833E-031  8.80723E-032
  1.73281E-032  3.19967E-033  5.53875E-034  8.12839E-035  1.23441E-035
  1.41099E-025  1.74136E-024  1.88673E-023  1.79523E-022  1.50037E-021  1.10152E-020
  7.10456E-020  4.02569E-019  2.00405E-018  8.76472E-018  3.36762E-017  1.13672E-016
  3.37064E-016  8.77975E-016  2.00880E-015  4.03680E-015  7.12406E-015  1.10386E-014
  1.50119E-014  1.79069E-014  1.87146E-014  1.71022E-014  1.36168E-014  9.38414E-015
  5.52900E-015  2.71828E-015  1.05881E-015  2.86591E-016  3.28506E-017  2.48684E-018
  2.80108E-017  4.44668E-017  4.22331E-017  3.02994E-017  1.77798E-017  8.83588E-018
  3.78304E-018  1.40792E-018  4.57655E-019  1.30255E-019  3.24915E-020  7.09897E-021
  1.35378E-021  2.22898E-022  3.06920E-023  3.19903E-024  1.71089E-025  9.14942E-027
  3.04459E-026  2.77509E-026  1.68068E-026  8.25889E-027  3.49950E-027  1.30877E-027
  4.37193E-028  1.31608E-028  3.60115E-029  9.03813E-030  2.09942E-030  4.54817E-031
  9.23566E-032  1.75978E-032  3.13665E-033  5.19597E-034  7.36030E-035
  8.55077E-025  1.05703E-023  1.14660E-022  1.09187E-021  9.13061E-021  6.70615E-020
  4.32653E-019  2.45202E-018  1.22077E-017  5.33919E-017  2.05135E-016  6.92336E-016
  2.05254E-015  5.34493E-015  1.22248E-014  2.45560E-014  4.33138E-014  6.70749E-014
  9.11608E-014  1.08670E-013  1.13503E-013  1.03678E-013  8.25432E-014  5.69256E-014
  3.36154E-014  1.66166E-014  6.55424E-015  1.83242E-015  2.38285E-016  6.62181E-018
  1.34707E-016  2.28477E-016  2.21844E-016  1.60711E-016  9.47583E-017  4.72090E-017
  2.02394E-017  7.53798E-018  2.45131E-018  6.97875E-019  1.74133E-019  3.80679E-020
  7.27024E-021  1.20188E-021  1.67417E-022  1.80888E-023  1.11476E-024  2.65303E-026
  1.05416E-025  1.05270E-025  6.55898E-026  3.26604E-026  1.39747E-026  5.28077E-027
  1.78657E-027  5.46531E-028  1.52586E-028  3.92406E-029  9.37553E-030  2.09481E-030
  4.39093E-031  8.62633E-032  1.58068E-032  2.68105E-033  4.16405E-034
  4.54545E-024  5.63292E-023  6.12063E-022  5.83545E-021  4.88391E-020  3.58922E-019
  2.31658E-018  1.31326E-017  6.53934E-017  2.86025E-016  1.09889E-015  3.70836E-015
  1.09917E-014  2.86144E-014  6.54204E-014  1.31344E-013  2.31538E-013  3.58311E-013
  4.86607E-013  5.79604E-013  6.04906E-013  5.52179E-013  4.39468E-013  3.03184E-013
  1.79349E-013  8.90669E-014  3.55222E-014  1.02170E-014  1.47399E-015  1.35175E-017
  5.63792E-016  1.02951E-015  1.02337E-015  7.48911E-016  4.43761E-016  2.21651E-016
  9.51563E-017  3.54667E-017  1.15384E-017  3.28584E-018  8.20107E-019  1.79376E-019
  3.43001E-020  5.68972E-021  8.00315E-022  8.90827E-023  6.13621E-024  1.05285E-025
  3.11954E-025  3.49130E-025  2.24960E-025  1.13756E-025  4.92263E-026  1.88224E-026
  6.45991E-027  2.01210E-027  5.74362E-028  1.51646E-028  3.73224E-029  8.60607E-030
  1.86150E-030  3.76603E-031  7.08143E-032  1.22728E-032  1.94297E-033
  2.11708E-023  2.63333E-022  2.86859E-021  2.73975E-020  2.29583E-019  1.68869E-018
  1.09059E-017  6.18507E-017  3.08064E-016  1.34761E-015  5.17752E-015  1.74704E-014
  5.17717E-014  1.34731E-013  3.07895E-013  6.17810E-013  1.08835E-012  1.68291E-012
  2.28344E-012  2.71719E-012  2.83300E-012  2.58372E-012  2.05502E-012  1.41770E-012
  8.39681E-013  4.18605E-013  1.68565E-013  4.97006E-014  7.81753E-015  4.67692E-017
  2.05186E-015  4.06869E-015  4.14623E-015  3.06629E-015  1.82614E-015  9.14511E-016
  3.93153E-016  1.46647E-016  4.77295E-017  1.35957E-017  3.39418E-018  7.42699E-019
  1.42168E-019  2.36510E-020  3.35411E-021  3.82678E-022  2.87919E-023  5.78501E-025
  7.82695E-025  1.01136E-024  6.78149E-025  3.49068E-025  1.53015E-025  5.93000E-026
  2.06851E-026  6.57342E-027  1.92236E-027  5.21991E-028  1.32484E-028  3.15339E-029
  7.03317E-030  1.46305E-030  2.81746E-031  4.97899E-032  8.00402E-033
  8.62401E-023  1.07871E-021  1.17954E-020  1.12951E-019  9.48211E-019  6.98340E-018
  4.51404E-017  2.56162E-016  1.27639E-015  5.58478E-015  2.14582E-014  7.24004E-014
  2.14505E-013  5.58034E-013  1.27462E-012  2.55597E-012  4.49916E-012  6.95059E-012
  9.42090E-012  1.11975E-011  1.16606E-011  1.06221E-011  8.44039E-012  5.82025E-012
  3.44964E-012  1.72500E-012  7.00370E-013  2.11003E-013  3.56843E-014  3.89938E-016
  6.48833E-015  1.41057E-014  1.47559E-014  1.10313E-014  6.60375E-015  3.31582E-015
  1.42749E-015  5.32863E-016  1.73505E-016  4.94358E-017  1.23444E-017  2.70211E-018
  5.17689E-019  8.63298E-020  1.23272E-020  1.43553E-021  1.15901E-022  3.10191E-024
  1.64816E-024  2.55622E-024  1.79698E-024  9.44136E-025  4.19993E-025  1.65260E-025
  5.87032E-026  1.90713E-026  5.72514E-027  1.60113E-027  4.19413E-028  1.03023E-028
  2.36660E-029  5.05297E-030  9.94532E-031  1.78851E-031  2.91426E-032
  3.06395E-022  3.86499E-021  4.25042E-020  4.08595E-019  3.43933E-018  2.53774E-017
  1.64253E-016  9.32946E-016  4.65144E-015  2.03595E-014  7.82388E-014  2.63974E-013
  7.81938E-013  2.03347E-012  4.64220E-012  9.30233E-012  1.63600E-011  2.52472E-011
  3.41785E-011  4.05685E-011  4.21847E-011  3.83712E-011  3.04498E-011  2.09789E-011
  1.24356E-011  6.23239E-012  2.54788E-012  7.82028E-013  1.40582E-013  2.81149E-015
  1.78150E-014  4.29126E-014  4.61369E-014  3.48747E-014  2.09863E-014  1.05653E-014
  4.55481E-015  1.70153E-015  5.54266E-016  1.57962E-016  3.94514E-017  8.63803E-018
  1.65607E-018  2.76701E-019  3.97333E-020  4.70560E-021  4.02022E-022  1.38778E-023
  2.88176E-024  5.63207E-024  4.18690E-024  2.25200E-024  1.01857E-024  4.07694E-025
  1.47770E-025  4.91797E-026  1.51822E-026  4.37844E-027  1.18379E-027  2.99877E-028
  7.08652E-029  1.54999E-029  3.11157E-030  5.68343E-031  9.37154E-032
  9.45304E-022  1.20790E-020  1.33982E-019  1.29548E-018  1.09481E-017  8.10045E-017
  5.25301E-016  2.98764E-015  1.49091E-014  6.52945E-014  2.50993E-013  8.46892E-013
  2.50826E-012  6.52048E-012  1.48771E-011  2.97885E-011  5.23370E-011  8.06711E-011
  1.09056E-010  1.29239E-010  1.34155E-010  1.21809E-010  9.64968E-011  6.63928E-011
  3.93362E-011  1.97417E-011  8.11548E-012  2.53071E-012  4.78983E-013  1.48160E-014
  4.24582E-014  1.14608E-013  1.26767E-013  9.68990E-014  5.86132E-014  2.95851E-014
  1.27718E-014  4.77466E-015  1.55593E-015  4.43524E-016  1.10785E-016  2.42607E-017
  4.65328E-018  7.78584E-019  1.12292E-019  1.34791E-020  1.20449E-021  5.07101E-023
  4.17474E-024  1.08139E-023  8.58283E-024  4.73980E-024  2.18382E-024  8.90825E-025
  3.30121E-025  1.12772E-025  3.58562E-026  1.06723E-026  2.97824E-027  7.77215E-028
  1.88536E-028  4.21832E-029  8.62060E-030  1.59644E-030  2.65994E-031
  2.51551E-021  3.27840E-020  3.68421E-019  3.59355E-018  3.05499E-017  2.26960E-016
  1.47596E-015  8.41092E-015  4.20287E-014  1.84226E-013  7.08526E-013  2.39115E-012
  7.08137E-012  1.84025E-011  4.19624E-011  8.39507E-011  1.47336E-010  2.26795E-010
  3.06104E-010  3.62093E-010  3.75105E-010  3.39850E-010  2.68653E-010  1.84494E-010
  1.09183E-010  5.48238E-011  2.26318E-011  7.15163E-012  1.41360E-012  5.99705E-014
  8.78648E-014  2.68881E-013  3.06175E-013  2.36654E-013  1.43878E-013  7.28060E-014
  3.14713E-014  1.17734E-014  3.83798E-015  1.09419E-015  2.73313E-016  5.98499E-017
  1.14801E-017  1.92216E-018  2.78019E-019  3.37050E-020  3.11712E-021  1.52209E-022
  5.22028E-024  1.81181E-023  1.54932E-023  8.80424E-024  4.13846E-024  1.72344E-024
  6.54250E-025  2.29825E-025  7.53631E-026  2.31624E-026  6.66900E-027  1.79090E-027
  4.45277E-028  1.01626E-028  2.11055E-029  3.96091E-030  6.65976E-031
  5.71215E-021  7.67527E-020  8.79924E-019  8.69702E-018  7.45961E-017  5.57551E-016
  3.64097E-015  2.08083E-014  1.04183E-013  4.57270E-013  1.76007E-012  5.94229E-012
  1.75988E-011  4.57218E-011  1.04196E-010  2.08271E-010  3.65087E-010  5.61137E-010
  7.56004E-010  8.92416E-010  9.22317E-010  8.33510E-010  6.57175E-010  4.50203E-010
  2.65934E-010  1.33477E-010  5.52569E-011  1.76504E-011  3.61790E-012  1.94374E-013
  1.58171E-013  5.54610E-013  6.50283E-013  5.08123E-013  3.10430E-013  1.57459E-013
  6.81458E-014  2.55087E-014  8.31753E-015  2.37126E-015  5.92172E-016  1.29613E-016
  2.48457E-017  4.15766E-018  6.01704E-019  7.33364E-020  6.94093E-021  3.76200E-022
  6.54427E-024  2.66042E-023  2.46297E-023  1.44019E-023  6.90962E-024  2.94145E-024
  1.14600E-024  4.14758E-025  1.40470E-025  4.46091E-026  1.32492E-026  3.65770E-027
  9.30945E-028  2.16502E-028  4.56328E-029  8.65247E-030  1.47011E-030
  1.08837E-020  1.53351E-019  1.81305E-018  1.82851E-017  1.58952E-016  1.19883E-015
  7.87711E-015  4.52091E-014  2.27011E-013  9.98335E-013  3.84751E-012  1.29990E-011
  3.85074E-011  1.00025E-010  2.27825E-010  4.54968E-010  7.96512E-010  1.22223E-009
  1.64337E-009  1.93533E-009  1.99481E-009  1.79741E-009  1.41274E-009  9.64846E-010
  5.68445E-010  2.84913E-010  1.18118E-010  3.80476E-011  8.03747E-012  5.17775E-013
  2.48841E-013  1.00694E-012  1.21509E-012  9.59342E-013  5.88748E-013  2.99270E-013
  1.29653E-013  4.85533E-014  1.58320E-014  4.51204E-015  1.12591E-015  2.46102E-016
  4.70755E-017  7.85383E-018  1.13258E-018  1.37770E-019  1.31494E-020  7.57364E-022
  9.60786E-024  3.44423E-023  3.42398E-023  2.04895E-023  1.00152E-023  4.36202E-024
  1.74849E-024  6.54006E-025  2.29445E-025  7.54577E-026  2.31493E-026  6.57421E-027
  1.71288E-027  4.05907E-028  8.67872E-029  1.66377E-029  2.84435E-030
  1.69677E-020  2.57130E-019  3.18880E-018  3.31735E-017  2.94312E-016  2.25006E-015
  1.49205E-014  8.61701E-014  4.34548E-013  1.91658E-012  7.40046E-012  2.50315E-011
  7.41916E-011  1.92720E-010  4.38751E-010  8.75396E-010  1.53050E-009  2.34436E-009
  3.14521E-009  3.69424E-009  3.79620E-009  3.40892E-009  2.66957E-009  1.81643E-009
  1.06649E-009  5.33238E-010  2.21069E-010  7.16418E-011  1.55116E-011  1.15259E-012
  3.45611E-013  1.61170E-012  1.99868E-012  1.59303E-012  9.81541E-013  4.99820E-013
  2.16695E-013  8.11564E-014  2.64511E-014  7.53019E-015  1.87530E-015  4.08538E-016
  7.77306E-017  1.28623E-017  1.83290E-018  2.19511E-019  2.06348E-020  1.19843E-021
  1.40526E-023  3.87777E-023  3.98838E-023  2.40186E-023  1.18961E-023  5.31269E-024
  2.20652E-024  8.61094E-025  3.16067E-025  1.08632E-025  3.46888E-026  1.01954E-026
  2.73211E-027  6.61925E-028  1.43954E-028  2.79533E-029  4.82529E-030
  2.10992E-020  3.52852E-019  4.70831E-018  5.13917E-017  4.70409E-016  3.67098E-015
  2.46787E-014  1.43852E-013  7.30017E-013  3.23357E-012  1.25214E-011  4.24287E-011
  1.25878E-010  3.27078E-010  7.44411E-010  1.48400E-009  2.59101E-009  3.96133E-009
  5.30184E-009  6.20925E-009  6.35893E-009  5.68817E-009  4.43565E-009  3.00474E-009
  1.75661E-009  8.75186E-010  3.62299E-010  1.17853E-010  2.60248E-011  2.16871E-012
  4.32151E-013  2.27889E-012  2.89601E-012  2.32711E-012  1.43841E-012  7.33345E-013
  3.17990E-013  1.19020E-013  3.87333E-014  1.09961E-014  2.72548E-015  5.89150E-016
  1.10703E-016  1.79620E-017  2.48388E-018  2.84650E-019  2.52021E-020  1.37065E-021
  1.64779E-023  3.26053E-023  3.14228E-023  1.82324E-023  9.07370E-024  4.23164E-024
  1.88633E-024  8.01628E-025  3.21379E-025  1.19989E-025  4.11904E-026  1.28554E-026
  3.61421E-027  9.08843E-028  2.03347E-028  4.03258E-029  7.07280E-030
  2.25386E-020  3.86285E-019  5.69297E-018  6.68785E-017  6.42391E-016  5.17278E-015
  3.55000E-014  2.09800E-013  1.07463E-012  4.79006E-012  1.86270E-011  6.32904E-011
  1.88073E-010  4.89035E-010  1.11297E-009  2.21716E-009  3.86590E-009  5.89896E-009
  7.87497E-009  9.19360E-009  9.37981E-009  8.35408E-009  6.48309E-009  4.36899E-009
  2.54085E-009  1.25998E-009  5.20034E-010  1.69421E-010  3.79907E-011  3.47952E-012
  5.02722E-013  2.85419E-012  3.69932E-012  2.99102E-012  1.85248E-012  9.44655E-013
  4.09241E-013  1.52847E-013  4.95493E-014  1.39740E-014  3.42582E-015  7.27382E-016
  1.32776E-016  2.05697E-017  2.64455E-018  2.71010E-019  2.04722E-020  9.71310E-022
  3.38997E-023  1.12987E-023  5.06177E-024  2.11936E-024  9.64753E-025  5.08517E-025
  3.21429E-025  2.12200E-025  1.27061E-025  6.53425E-026  2.85842E-026  1.06743E-026
  3.42262E-027  9.47220E-028  2.27227E-028  4.73987E-029  8.62301E-030
  3.59453E-020  3.62510E-019  5.49540E-018  7.13498E-017  7.37644E-016  6.23294E-015
  4.41377E-014  2.66288E-013  1.38287E-012  6.22132E-012  2.43433E-011  8.30511E-011
  2.47418E-010  6.44203E-010  1.46665E-009  2.92032E-009  5.08562E-009  7.74483E-009
  1.03114E-008  1.19972E-008  1.21899E-008  1.08048E-008  8.33940E-009  5.58664E-009
  3.22897E-009  1.59181E-009  6.54017E-010  2.12938E-010  4.83057E-011  4.79710E-012
  5.67715E-013  3.17723E-012  4.16939E-012  3.38229E-012  2.09512E-012  1.06676E-012
  4.60692E-013  1.71125E-013  5.49658E-014  1.52653E-014  3.64841E-015  7.42800E-016
  1.26501E-016  1.74599E-017  1.84911E-018  1.37711E-019  7.23716E-021  7.79291E-022
  3.44258E-022  3.07553E-022  2.50340E-022  1.49420E-022  6.82606E-023  2.48806E-023
  7.33074E-024  1.71878E-024  3.04672E-025  3.72041E-026  3.95758E-027  1.84028E-027
  1.15448E-027  4.89584E-028  1.53157E-028  3.79536E-029  7.74683E-030
  1.14288E-019  5.03373E-019  4.53557E-018  6.08607E-017  6.95630E-016  6.32459E-015
  4.69839E-014  2.92426E-013  1.55005E-012  7.06908E-012  2.79133E-011  9.58050E-011
  2.86509E-010  7.47637E-010  1.70374E-009  3.39202E-009  5.90089E-009  8.96918E-009
  1.19086E-008  1.38058E-008  1.39656E-008  1.23138E-008  9.44686E-009  6.28620E-009
  3.60744E-009  1.76580E-009  7.21129E-010  2.34173E-010  5.35846E-011  5.72849E-012
  6.43030E-013  3.15658E-012  4.14918E-012  3.36297E-012  2.07718E-012  1.05250E-012
  4.50974E-013  1.65363E-013  5.19836E-014  1.39254E-014  3.13122E-015  5.73969E-016
  8.10601E-017  7.83668E-018  4.01654E-019  2.63732E-020  1.28794E-020  4.70384E-021
  5.41664E-021  5.91981E-021  4.33456E-021  2.38712E-021  1.06766E-021  4.03235E-022
  1.30842E-022  3.66253E-023  8.80041E-024  1.79162E-024  3.01900E-025  4.04049E-026
  3.97573E-027  2.54823E-028  1.97222E-029  8.36926E-030  3.02161E-030
  3.67425E-019  1.39722E-018  5.45555E-018  4.42557E-017  5.25866E-016  5.28465E-015
  4.22068E-014  2.75403E-013  1.50529E-012  7.00457E-012  2.80294E-011  9.70535E-011
  2.91898E-010  7.64338E-010  1.74489E-009  3.47542E-009  6.04158E-009  9.16682E-009
  1.21376E-008  1.40189E-008  1.41148E-008  1.23751E-008  9.43152E-009  6.22944E-009
  3.54609E-009  1.72149E-009  6.97795E-010  2.25619E-010  5.19816E-011  5.98055E-012
  7.29747E-013  2.81196E-012  3.64647E-012  2.93439E-012  1.79762E-012  9.00289E-013
  3.78748E-013  1.34739E-013  4.02355E-014  9.85596E-015  1.88391E-015  2.50749E-016
  1.68195E-017  6.92219E-019  1.07388E-018  4.79947E-019  9.31463E-020  4.86967E-020
  7.11651E-020  6.53003E-020  4.23809E-020  2.18462E-020  9.47506E-021  3.55669E-021
  1.17018E-021  3.38743E-022  8.61738E-023  1.91816E-023  3.71120E-024  6.18439E-025
  8.76287E-026  1.03541E-026  9.87897E-028  7.17607E-029  3.56437E-030
  9.46411E-019  3.94379E-018  1.31457E-017  4.58204E-017  3.37864E-016  3.55411E-015
  3.13410E-014  2.19524E-013  1.25649E-012  6.02405E-012  2.45807E-011  8.62086E-011
  2.61446E-010  6.88165E-010  1.57561E-009  3.14198E-009  5.46059E-009  8.27291E-009
  1.09250E-008  1.25709E-008  1.25953E-008  1.09771E-008  8.30698E-009  5.44241E-009
  3.07052E-009  1.47679E-009  5.93432E-010  1.90823E-010  4.42612E-011  5.52075E-012
  8.02940E-013  2.25607E-012  2.82660E-012  2.23575E-012  1.34460E-012  6.55835E-013
  2.64352E-013  8.73741E-014  2.28395E-014  4.30996E-015  4.50704E-016  1.15197E-017
  2.78209E-017  2.59457E-017  1.04595E-017  2.20089E-018  4.37573E-019  5.99691E-019
  7.01742E-019  5.39878E-019  3.18189E-019  1.55491E-019  6.55227E-020  2.42678E-020
  7.96365E-021  2.31969E-021  5.98864E-022  1.36594E-022  2.74180E-023  4.82248E-024
  7.39729E-025  9.84093E-026  1.12745E-026  1.10153E-027  9.04339E-029
  1.96817E-018  8.92416E-018  3.25357E-017  9.50653E-017  2.98934E-016  2.02630E-015
  1.88434E-014  1.45393E-013  8.91128E-013  4.46611E-012  1.87525E-011  6.70004E-011
  2.05650E-010  5.45439E-010  1.25448E-009  2.50720E-009  4.35927E-009  6.59728E-009
  8.69103E-009  9.96341E-009  9.93341E-009  8.60359E-009  6.46250E-009  4.19758E-009
  2.34552E-009  1.11672E-009  4.44495E-010  1.42102E-010  3.32597E-011  4.56593E-012
  8.22860E-013  1.63485E-012  1.92364E-012  1.46980E-012  8.49476E-013  3.89780E-013
  1.41288E-013  3.81427E-014  6.38722E-015  3.10302E-016  2.21848E-016  4.45452E-016
  3.21117E-016  1.35265E-016  3.44513E-017  5.53787E-018  4.01284E-018  5.81447E-018
  5.34620E-018  3.60692E-018  1.97651E-018  9.26014E-019  3.80749E-019  1.39100E-019
  4.53503E-020  1.31929E-020  3.41624E-021  7.84788E-022  1.59385E-022  2.85252E-023
  4.48580E-024  6.18202E-025  7.44716E-026  7.82055E-027  7.13649E-028
  3.39850E-018  1.62984E-017  6.46667E-017  2.05895E-016  5.27842E-016  1.52126E-015
  9.59303E-015  7.86172E-014  5.28724E-013  2.82735E-012  1.23787E-011  4.54301E-011
  1.41864E-010  3.80400E-010  8.80752E-010  1.76667E-009  3.07584E-009  4.65265E-009
  6.11655E-009  6.98737E-009  6.93217E-009  5.96645E-009  4.44743E-009  2.86294E-009
  1.58375E-009  7.46095E-010  2.94107E-010  9.35708E-011  2.22238E-011  3.42836E-012
  7.61818E-013  1.06898E-012  1.13550E-012  8.10628E-013  4.28406E-013  1.68365E-013
  4.44508E-014  5.16964E-015  4.55354E-016  2.85565E-015  3.58361E-015  2.49297E-015
  1.15523E-015  3.54297E-016  6.67082E-017  2.42981E-017  3.82294E-017  4.21515E-017
  3.26749E-017  2.00725E-017  1.04147E-017  4.72065E-018  1.90203E-018  6.86420E-019
  2.22243E-019  6.44413E-020  1.66780E-020  3.83814E-021  7.82616E-022  1.40966E-022
  2.23755E-023  3.12419E-024  3.83217E-025  4.12576E-026  3.89635E-027
  4.97261E-018  2.47068E-017  1.03711E-016  3.59342E-016  9.97100E-016  2.24940E-015
  6.08139E-015  3.60466E-014  2.58928E-013  1.51036E-012  7.02114E-012  2.67775E-011
  8.56866E-011  2.33337E-010  5.45414E-010  1.10000E-009  1.91996E-009  2.90499E-009
  3.81297E-009  4.34184E-009  4.28716E-009  3.66702E-009  2.71252E-009  1.73042E-009
  9.47612E-010  4.41761E-010  1.72586E-010  5.47951E-011  1.33312E-011  2.36029E-012
  6.25194E-013  6.26076E-013  5.65146E-013  3.50080E-013  1.47091E-013  3.45819E-014
  1.56784E-015  6.37367E-015  1.61530E-014  1.80473E-014  1.31991E-014  6.88563E-015
  2.51480E-015  5.88772E-016  1.47375E-016  2.03089E-016  2.66617E-016  2.38486E-016
  1.64613E-016  9.45223E-017  4.70546E-017  2.07777E-017  8.23316E-018  2.94011E-018
  9.45836E-019  2.73281E-019  7.06233E-020  1.62551E-020  3.31966E-021  5.99692E-022
  9.56098E-023  1.34323E-023  1.66148E-024  1.80897E-025  1.73415E-026
  6.24660E-018  3.17291E-017  1.38006E-016  5.06052E-016  1.52723E-015  3.68552E-015
  7.36941E-015  1.93066E-014  1.08103E-013  6.75181E-013  3.39582E-012  1.36643E-011
  4.52424E-011  1.25866E-010  2.98107E-010  6.05885E-010  1.06170E-009  1.60831E-009
  2.10891E-009  2.39469E-009  2.35405E-009  2.00151E-009  1.46954E-009  9.29290E-010
  5.03979E-010  2.32688E-010  9.02652E-011  2.87381E-011  7.25373E-012  1.49435E-012
  4.49724E-013  3.23406E-013  2.22591E-013  9.75802E-014  1.79452E-014  3.58950E-015
  2.80224E-014  5.44751E-014  6.16882E-014  4.94718E-014  2.94337E-014  1.27087E-014
  3.67113E-015  8.52711E-016  8.85754E-016  1.35482E-015  1.40361E-015  1.09302E-015
  6.96021E-016  3.80276E-016  1.83351E-016  7.92781E-017  3.09811E-017  1.09638E-017
  3.50700E-018  1.00992E-018  2.60580E-019  5.99636E-020  1.22570E-020  2.21853E-021
  3.54762E-022  5.00477E-023  6.22474E-024  6.82610E-025  6.60468E-026
  6.79355E-018  3.49788E-017  1.55532E-016  5.91066E-016  1.88844E-015  4.94872E-015
  1.03736E-014  1.86781E-014  4.93986E-014  2.59966E-013  1.39722E-012  6.01925E-012
  2.08648E-011  5.97448E-011  1.44028E-010  2.95797E-010  5.21230E-010  7.91300E-010
  1.03725E-009  1.17504E-009  1.15041E-009  9.72657E-010  7.09154E-010  4.44802E-010
  2.39121E-010  1.09515E-010  4.23150E-011  1.35996E-011  3.61055E-012  8.65591E-013
  2.81730E-013  1.44581E-013  6.10915E-014  1.04307E-014  1.52311E-014  6.46253E-014
  1.20905E-013  1.47933E-013  1.33454E-013  9.13812E-014  4.64657E-014  1.63238E-014
  4.12948E-015  3.20953E-015  5.52368E-015  6.64227E-015  5.86442E-015  4.15925E-015
  2.49984E-015  1.31543E-015  6.18427E-016  2.62832E-016  1.01512E-016  3.56421E-017
  1.13432E-017  3.25677E-018  8.39135E-019  1.93069E-019  3.95006E-020  7.16293E-021
  1.14864E-021  1.62665E-022  2.03328E-023  2.24394E-024  2.18861E-025
  6.43102E-018  3.33832E-017  1.50449E-016  5.84511E-016  1.93595E-015  5.37193E-015
  1.21832E-014  2.22231E-014  3.71884E-014  1.03501E-013  5.02674E-013  2.29782E-012
  8.42116E-012  2.50189E-011  6.16991E-011  1.28421E-010  2.27940E-010  3.47130E-010
  4.55123E-010  5.14573E-010  5.01924E-010  4.22184E-010  3.05850E-010  1.90451E-010
  1.01630E-010  4.62745E-011  1.78781E-011  5.84249E-012  1.64943E-012  4.53683E-013
  1.53374E-013  5.67746E-014  1.50187E-014  2.56831E-014  9.10318E-014  1.82519E-013
  2.51539E-013  2.60270E-013  2.06784E-013  1.23680E-013  5.22502E-014  1.53229E-014
  9.67503E-015  1.80309E-014  2.51625E-014  2.53065E-014  2.01007E-014  1.33537E-014
  7.68998E-015  3.93018E-015  1.81034E-015  7.58350E-016  2.89927E-016  1.01087E-016
  3.20248E-017  9.17019E-018  2.36003E-018  5.43039E-019  1.11229E-019  2.02131E-020
  3.25149E-021  4.62389E-022  5.81089E-023  6.45637E-024  6.35022E-025
  5.31758E-018  2.77329E-017  1.25984E-016  4.96050E-016  1.67981E-015  4.83359E-015
  1.16047E-014  2.27180E-014  3.64073E-014  5.98888E-014  1.79580E-013  7.81359E-013
  3.00337E-012  9.30346E-012  2.35717E-011  4.98517E-011  8.92483E-011  1.36426E-010
  1.78955E-010  2.01962E-010  1.96306E-010  1.64327E-010  1.18362E-010  7.32440E-011
  3.88565E-011  1.76298E-011  6.83490E-012  2.28390E-012  6.88726E-013  2.12385E-013
  7.29339E-014  2.39335E-014  2.39503E-014  8.08601E-014  1.87267E-013  3.01706E-013
  3.65083E-013  3.39727E-013  2.39349E-013  1.20706E-013  4.18647E-014  2.39453E-014
  4.70658E-014  7.59980E-014  8.73497E-014  7.81249E-014  5.77158E-014  3.65663E-014
  2.03815E-014  1.01769E-014  4.60877E-015  1.90666E-015  7.22365E-016  2.50264E-016
  7.89538E-017  2.25541E-017  5.79924E-018  1.33488E-018  2.73831E-019  4.98904E-020
  8.05494E-021  1.15105E-021  1.45548E-022  1.62963E-023  1.61806E-024
  3.84947E-018  2.01257E-017  9.18352E-017  3.64426E-016  1.25063E-015  3.68000E-015
  9.16431E-015  1.89631E-014  3.20671E-014  4.64145E-014  8.13054E-014  2.58113E-013
  9.73005E-013  3.11564E-012  8.11376E-012  1.74521E-011  3.15241E-011  4.83616E-011
  6.34437E-011  7.14429E-011  6.91818E-011  5.76348E-011  4.12896E-011  2.54100E-011
  1.34159E-011  6.07340E-012  2.36593E-012  8.09302E-013  2.60012E-013  8.78522E-014
  3.08384E-014  1.59397E-014  4.38635E-014  1.26270E-013  2.49365E-013  3.62185E-013
  4.00171E-013  3.33713E-013  2.00169E-013  8.25385E-014  4.75146E-014  9.83454E-014
  1.82647E-013  2.40068E-013  2.42761E-013  2.00617E-013  1.40747E-013  8.60529E-014
  4.67495E-014  2.29006E-014  1.02211E-014  4.18185E-015  1.57124E-015  5.41130E-016
  1.70048E-016  4.84706E-017  1.24549E-017  2.86892E-018  5.89661E-019  1.07772E-019
  1.74765E-020  2.51172E-021  3.19904E-022  3.61395E-023  3.62758E-024
  2.44346E-018  1.27884E-017  5.84854E-017  2.33077E-016  8.06037E-016  2.40365E-015
  6.12246E-015  1.31398E-014  2.33779E-014  3.45139E-014  4.80011E-014  9.62761E-014
  3.03831E-013  9.64846E-013  2.55821E-012  5.57953E-012  1.01507E-011  1.56041E-011
  2.04430E-011  2.29411E-011  2.21103E-011  1.83201E-011  1.30496E-011  7.98553E-012
  4.19454E-012  1.89198E-012  7.38021E-013  2.57156E-013  8.77304E-014  3.21571E-014
  1.19627E-014  1.37346E-014  5.10036E-014  1.34236E-013  2.44927E-013  3.29146E-013
  3.28484E-013  2.34531E-013  1.15304E-013  7.38000E-014  1.65322E-013  3.49820E-013
  5.24198E-013  6.00309E-013  5.57474E-013  4.35822E-013  2.94303E-013  1.75037E-013
  9.31312E-014  4.48859E-014  1.97771E-014  8.00951E-015  2.98587E-015  1.02245E-015
  3.20091E-016  9.10567E-017  2.33887E-017  5.39326E-018  1.11124E-018  2.03881E-019
  3.32359E-020  4.80917E-021  6.17744E-022  7.05175E-023  7.16796E-024
  1.36134E-018  7.12641E-018  3.26194E-017  1.30260E-016  4.52322E-016  1.35916E-015
  3.50891E-015  7.70386E-015  1.41987E-014  2.17968E-014  2.91044E-014  4.30870E-014
  9.93338E-014  2.87661E-013  7.56220E-013  1.65623E-012  3.01934E-012  4.63423E-012
  6.04557E-012  6.74448E-012  6.45653E-012  5.31189E-012  3.75643E-012  2.28152E-012
  1.18841E-012  5.30626E-013  2.04989E-013  7.22359E-014  2.68292E-014  1.11216E-014
  4.47496E-015  9.85529E-015  4.09032E-014  1.03975E-013  1.78918E-013  2.19062E-013
  1.87824E-013  1.11323E-013  8.88475E-014  2.26086E-013  5.37165E-013  9.10424E-013
  1.17883E-012  1.23297E-012  1.07937E-012  8.10315E-013  5.31415E-013  3.09133E-013
  1.61623E-013  7.67905E-014  3.34366E-014  1.34108E-014  4.96123E-015  1.68927E-015
  5.26879E-016  1.49603E-016  3.84220E-017  8.87328E-018  1.83392E-018  3.38042E-019
  5.54538E-020  8.08886E-021  1.04945E-021  1.21261E-022  1.25057E-023
  6.66178E-019  3.48635E-018  1.59584E-017  6.37705E-017  2.21856E-016  6.69323E-016
  1.74124E-015  3.87535E-015  7.30505E-015  1.15675E-014  1.56412E-014  2.04929E-014
  3.54514E-014  8.61112E-014  2.15130E-013  4.64923E-013  8.41719E-013  1.28235E-012
  1.65831E-012  1.83230E-012  1.73665E-012  1.41441E-012  9.89800E-013  5.93957E-013
  3.04324E-013  1.32510E-013  4.97138E-014  1.81258E-014  8.63145E-015  4.89855E-015
  2.08877E-015  4.84477E-015  2.22929E-014  5.64676E-014  9.05075E-014  9.61600E-014
  7.21190E-014  8.53130E-014  2.56548E-013  6.68533E-013  1.26399E-012  1.84023E-012
  2.16657E-012  2.12956E-012  1.78640E-012  1.30052E-012  8.33294E-013  4.75874E-013
  2.45018E-013  1.14900E-013  4.94696E-014  1.96527E-014  7.21442E-015  2.44230E-015
  7.58882E-016  2.15098E-016  5.52519E-017  1.27858E-017  2.65266E-018  4.91714E-019
  8.12700E-020  1.19679E-020  1.57097E-021  1.84090E-022  1.93020E-023
  2.86467E-019  1.49839E-018  6.85588E-018  2.73934E-017  9.53536E-017  2.88191E-016
  7.52749E-016  1.68845E-015  3.22663E-015  5.21734E-015  7.19311E-015  9.09425E-015
  1.31784E-014  2.63142E-014  6.00178E-014  1.25276E-013  2.22665E-013  3.34227E-013
  4.26048E-013  4.64040E-013  4.33568E-013  3.48028E-013  2.39694E-013  1.40892E-013
  6.98857E-014  2.88568E-014  1.03938E-014  4.84608E-015  4.32311E-015  3.89267E-015
  2.18108E-015  1.82066E-015  7.31149E-015  1.86934E-014  2.78756E-014  3.27610E-014
  7.21727E-014  2.48284E-013  6.84405E-013  1.41495E-012  2.29388E-012  3.02860E-012
  3.34284E-012  3.14264E-012  2.55293E-012  1.81404E-012  1.14019E-012  6.40778E-013
  3.25352E-013  1.50682E-013  6.41558E-014  2.52405E-014  9.19153E-015  3.09279E-015
  9.57251E-016  2.70860E-016  6.96086E-017  1.61499E-017  3.36633E-018  6.28241E-019
  1.04766E-019  1.56016E-020  2.07604E-021  2.47234E-022  2.64121E-023
  1.08283E-019  5.66035E-019  2.58830E-018  1.03367E-017  3.59744E-017  1.08783E-016
  2.84662E-016  6.41188E-016  1.23516E-015  2.02374E-015  2.83390E-015  3.56065E-015
  4.71050E-015  8.02738E-015  1.64376E-014  3.25785E-014  5.62436E-014  8.25837E-014
  1.03194E-013  1.10254E-013  1.01059E-013  7.95026E-014  5.34526E-014  3.03336E-014
  1.41548E-014  5.31238E-015  2.09950E-015  2.21002E-015  3.46291E-015  4.11216E-015
  3.41883E-015  2.31520E-015  2.82978E-015  6.44038E-015  1.75210E-014  6.11556E-014
  2.10011E-013  5.85275E-013  1.29130E-012  2.30014E-012  3.38262E-012  4.18205E-012
  4.40874E-012  4.00879E-012  3.17550E-012  2.21187E-012  1.36735E-012  7.57344E-013
  3.79471E-013  1.73591E-013  7.30701E-014  2.84555E-014  1.02738E-014  3.43448E-015
  1.05858E-015  2.99026E-016  7.69098E-017  1.79024E-017  3.75291E-018  7.06086E-019
  1.18998E-019  1.79549E-020  2.42707E-021  2.94395E-022  3.21134E-023
  3.59872E-020  1.88008E-019  8.59147E-019  3.42891E-018  1.19276E-017  3.60628E-017
  9.44285E-017  2.13136E-016  4.12431E-016  6.81178E-016  9.64076E-016  1.21328E-015
  1.53395E-015  2.34435E-015  4.34390E-015  8.12050E-015  1.35308E-014  1.93410E-014
  2.35954E-014  2.46316E-014  2.20482E-014  1.68898E-014  1.09606E-014  5.86544E-015
  2.45058E-015  8.30909E-016  7.08794E-016  1.61769E-015  2.97497E-015  4.13327E-015
  4.71620E-015  5.21597E-015  7.61662E-015  1.73516E-014  5.13379E-014  1.55750E-013
  4.22379E-013  9.71099E-013  1.87210E-012  3.03898E-012  4.18834E-012  4.94303E-012
  5.03552E-012  4.46085E-012  3.46135E-012  2.36998E-012  1.44328E-012  7.88466E-013
  3.89917E-013  1.76126E-013  7.32499E-014  2.82133E-014  1.00913E-014  3.34932E-015
  1.02763E-015  2.89789E-016  7.46229E-017  1.74407E-017  3.68135E-018  6.99340E-019
  1.19336E-019  1.82822E-020  2.51616E-021  3.11554E-022  3.47720E-023
  1.05176E-020  5.49200E-020  2.50831E-019  1.00049E-018  3.47831E-018  1.05128E-017
  2.75292E-017  6.21959E-017  1.20654E-016  2.00229E-016  2.85312E-016  3.59958E-016
  4.44128E-016  6.31817E-016  1.07949E-015  1.90899E-015  3.06739E-015  4.26271E-015
  5.06932E-015  5.15954E-015  4.49396E-015  3.32861E-015  2.05229E-015  9.96409E-016
  3.45568E-016  1.63206E-016  4.56253E-016  1.19904E-015  2.30589E-015  3.64967E-015
  5.30350E-015  8.18830E-015  1.55811E-014  3.71892E-014  9.88259E-014  2.57165E-013
  6.05986E-013  1.24717E-012  2.21316E-012  3.37908E-012  4.44939E-012  5.07302E-012
  5.03174E-012  4.36347E-012  3.32638E-012  2.24272E-012  1.34662E-012  7.25755E-013
  3.54129E-013  1.57842E-013  6.47977E-014  2.46576E-014  8.72780E-015  2.87354E-015
  8.77184E-016  2.46920E-016  6.36858E-017  1.49586E-017  3.18354E-018  6.11716E-019
  1.05909E-019  1.65115E-020  2.31902E-021  2.93743E-022  3.36017E-023
  2.70350E-021  1.41123E-020  6.44284E-020  2.56877E-019  8.92693E-019  2.69722E-018
  7.06284E-018  1.59652E-017  3.10175E-017  5.16271E-017  7.38725E-017  9.33309E-017
  1.13355E-016  1.53480E-016  2.46193E-016  4.15024E-016  6.45196E-016  8.73315E-016
  1.01341E-015  1.00547E-015  8.50028E-016  6.03851E-016  3.45608E-016  1.42579E-016
  4.11328E-017  7.96096E-017  3.05531E-016  7.79967E-016  1.57503E-015  2.82464E-015
  4.97376E-015  9.52423E-015  2.10008E-014  5.16810E-014  1.30584E-013  3.13855E-013
  6.83538E-013  1.31519E-012  2.21064E-012  3.23388E-012  4.11715E-012  4.57009E-012
  4.43539E-012  3.77701E-012  2.83413E-012  1.88349E-012  1.11543E-012  5.92957E-013
  2.85304E-013  1.25360E-013  5.07349E-014  1.90476E-014  6.66298E-015  2.17370E-015
  6.59724E-016  1.85346E-016  4.79026E-017  1.13190E-017  2.43262E-018  4.73720E-019
  8.34016E-020  1.32627E-020  1.90506E-021  2.47311E-022  2.90327E-023
  6.11285E-022  3.19047E-021  1.45635E-020  5.80550E-020  2.01722E-019  6.09465E-019
  1.59618E-018  3.61012E-018  7.02237E-018  1.17131E-017  1.68039E-017  2.12299E-017
  2.54525E-017  3.31673E-017  5.05726E-017  8.19137E-017  1.23838E-016  1.63892E-016
  1.86094E-016  1.80207E-016  1.47560E-016  9.94539E-017  5.09130E-017  1.60248E-017
  8.95248E-018  5.02244E-017  1.75159E-016  4.42797E-016  9.55801E-016  1.93804E-015
  3.99975E-015  8.90738E-015  2.15621E-014  5.43120E-014  1.34003E-013  3.08193E-013
  6.39964E-013  1.17857E-012  1.90793E-012  2.70490E-012  3.35539E-012  3.64471E-012
  3.47277E-012  2.91007E-012  2.15192E-012  1.41039E-012  8.23824E-013  4.31779E-013
  2.04693E-013  8.85576E-014  3.52814E-014  1.30469E-014  4.50302E-015  1.45365E-015
  4.38256E-016  1.22857E-016  3.18322E-017  7.57549E-018  1.64687E-018  3.25704E-019
  5.84435E-020  9.50093E-021  1.39843E-021  1.86313E-022  2.24608E-023
  1.21602E-022  6.34735E-022  2.89769E-021  1.15529E-020  4.01517E-020  1.21354E-019
  3.18008E-019  7.19914E-019  1.40237E-018  2.34369E-018  3.36865E-018  4.25067E-018
  5.03049E-018  6.33361E-018  9.23534E-018  1.44532E-017  2.13571E-017  2.77598E-017
  3.09524E-017  2.93024E-017  2.31673E-017  1.45644E-017  6.25232E-018  1.44427E-018
  5.03424E-018  2.66748E-017  8.60614E-017  2.22783E-016  5.21905E-016  1.19392E-015
  2.81898E-015  7.02723E-015  1.81629E-014  4.66264E-014  1.13716E-013  2.54748E-013
  5.12936E-013  9.16607E-013  1.44389E-012  1.99861E-012  2.42829E-012  2.59032E-012
  2.42881E-012  2.00570E-012  1.46280E-012  9.45784E-013  5.44809E-013  2.81380E-013
  1.31311E-013  5.58661E-014  2.18747E-014  7.95299E-015  2.70325E-015  8.62110E-016
  2.57907E-016  7.21163E-017  1.87409E-017  4.49733E-018  9.90759E-019  1.99424E-019
  3.65513E-020  6.08634E-021  9.19301E-022  1.25792E-022  1.55723E-023
  2.12870E-023  1.11152E-022  5.07649E-022  2.02504E-021  7.04268E-021  2.13043E-020
  5.58926E-020  1.26726E-019  2.47351E-019  4.14349E-019  5.96628E-019  7.51336E-019
  8.76681E-019  1.06572E-018  1.48639E-018  2.25227E-018  3.26535E-018  4.18606E-018
  4.59912E-018  4.26041E-018  3.23208E-018  1.83980E-018  5.89788E-019  2.94088E-019
  2.67040E-018  1.17737E-017  3.70869E-017  1.00959E-016  2.59694E-016  6.67839E-016
  1.76874E-015  4.81029E-015  1.30518E-014  3.40321E-014  8.25320E-014  1.81835E-013
  3.58521E-013  6.26945E-013  9.67476E-013  1.31414E-012  1.56963E-012  1.64861E-012
  1.52389E-012  1.24154E-012  8.93629E-013  5.70118E-013  3.23838E-013  1.64743E-013
  7.56198E-014  3.16002E-014  1.21414E-014  4.33166E-015  1.44704E-015  4.55069E-016
  1.34911E-016  3.76099E-017  9.80688E-018  2.37602E-018  5.31384E-019  1.09080E-019
  2.04605E-020  3.49489E-021  5.42136E-022  7.61898E-023  9.67765E-024
  3.28010E-024  1.71386E-023  7.83365E-023  3.12791E-022  1.08912E-021  3.29955E-021
  8.67275E-021  1.97101E-020  3.85813E-020  6.48324E-020  9.35704E-020  1.17582E-019
  1.35090E-019  1.58018E-019  2.09760E-019  3.07059E-019  4.37538E-019  5.55059E-019
  6.02479E-019  5.45563E-019  3.92174E-019  1.91350E-019  4.04887E-020  1.57905E-019
  1.11860E-018  4.46815E-018  1.43148E-017  4.18322E-017  1.19074E-016  3.42030E-016
  9.98058E-016  2.90482E-015  8.17645E-015  2.15894E-014  5.22116E-014  1.13760E-013
  2.20971E-013  3.80228E-013  5.77454E-013  7.72521E-013  9.09617E-013  9.42629E-013
  8.60225E-013  6.92154E-013  4.91992E-013  3.09828E-013  1.73552E-013  8.69467E-014
  3.92351E-014  1.60891E-014  6.05752E-015  2.11685E-015  6.93564E-016  2.14651E-016
  6.29682E-017  1.74897E-017  4.57746E-018  1.12099E-018  2.54930E-019  5.34614E-020
  1.02772E-020  1.80220E-021  2.87115E-022  4.14093E-023  5.38905E-024
  4.45078E-025  2.32789E-024  1.06532E-023  4.25998E-023  1.48598E-022  4.51182E-022
  1.18916E-021  2.71158E-021  5.32894E-021  8.99377E-021  1.30254E-020  1.63447E-020
  1.84796E-020  2.07080E-020  2.59103E-020  3.63612E-020  5.08568E-020  6.39669E-020
  6.86791E-020  6.05213E-020  4.02334E-020  1.51582E-020  5.39826E-021  6.97253E-020
  3.87631E-019  1.50042E-018  5.03950E-018  1.60575E-017  5.07205E-017  1.61101E-016
  5.09193E-016  1.56174E-015  4.51943E-015  1.20508E-014  2.91005E-014  6.29097E-014
  1.20858E-013  2.05408E-013  3.08033E-013  4.06989E-013  4.73469E-013  4.84949E-013
  4.37517E-013  3.48031E-013  2.44498E-013  1.52069E-013  8.40356E-014  4.14669E-014
  1.83936E-014  7.39812E-015  2.72676E-015  9.31956E-016  2.98898E-016  9.08537E-017
  2.63292E-017  7.28030E-018  1.91280E-018  4.73931E-019  1.09743E-019  2.35402E-020
  4.64110E-021  8.35514E-022  1.36596E-022  2.01876E-023  2.68640E-024
  5.32120E-026  2.78713E-025  1.27766E-024  5.11970E-024  1.79036E-023  5.45266E-023
  1.44252E-022  3.30428E-022  6.52881E-022  1.10847E-021  1.61382E-021  2.02598E-021
  2.25668E-021  2.41429E-021  2.80916E-021  3.72232E-021  5.07829E-021  6.33064E-021
  6.71649E-021  5.69970E-021  3.34388E-021  8.32152E-022  2.50489E-021  2.35540E-020
  1.16089E-019  4.56174E-019  1.64378E-018  5.76663E-018  2.01450E-017  6.98155E-017
  2.35202E-016  7.50669E-016  2.21753E-015  5.95646E-015  1.43699E-014  3.08857E-014
  5.88397E-014  9.90429E-014  1.47027E-013  1.92278E-013  2.21418E-013  2.24504E-013
  2.00505E-013  1.57857E-013  1.09708E-013  6.74475E-014  3.67969E-014  1.78946E-014
  7.80563E-015  3.07963E-015  1.11077E-015  3.70943E-016  1.16276E-016  3.46470E-017
  9.90233E-018  2.72311E-018  7.18163E-019  1.80134E-019  4.25057E-020  9.33091E-021
  1.88653E-021  3.48359E-022  5.83535E-023  8.81895E-024  1.19716E-024
  5.60991E-027  2.94408E-026  1.35275E-025  5.43571E-025  1.90727E-024  5.83243E-024
  1.55063E-023  3.57324E-023  7.11062E-023  1.21700E-022  1.78575E-022  2.25013E-022
  2.47859E-022  2.53234E-022  2.70029E-022  3.29372E-022  4.31626E-022  5.30724E-022
  5.53633E-022  4.42843E-022  2.09514E-022  6.41772E-023  9.41459E-022  6.54499E-021
  3.10182E-020  1.27983E-019  5.02821E-019  1.94679E-018  7.45157E-018  2.77513E-017
  9.82142E-017  3.22866E-016  9.68186E-016  2.61436E-015  6.30191E-015  1.34845E-014
  2.55220E-014  4.26336E-014  6.27722E-014  8.14018E-014  9.29390E-014  9.34221E-014
  8.27020E-014  6.45186E-014  4.44072E-014  2.70149E-014  1.45653E-014  6.98774E-015
  3.00013E-015  1.16193E-015  4.10258E-016  1.33833E-016  4.09622E-017  1.19469E-017
  3.36204E-018  9.18434E-019  2.43028E-019  6.17158E-020  1.48420E-020  3.33332E-021
  6.90437E-022  1.30558E-022  2.23595E-023  3.44710E-024  4.76148E-025
  5.22110E-028  2.74717E-027  1.26618E-026  5.10656E-026  1.79968E-025  5.53270E-025
  1.48039E-024  3.43783E-024  6.90456E-024  1.19441E-023  1.77246E-023  2.25262E-023
  2.47161E-023  2.42931E-023  2.35309E-023  2.54789E-023  3.10329E-023  3.70766E-023
  3.75365E-023  2.71316E-023  9.14058E-024  2.28436E-023  2.61888E-022  1.57559E-021
  7.57801E-021  3.36312E-020  1.45206E-019  6.17167E-019  2.55331E-018  1.00636E-017
  3.69546E-017  1.24120E-016  3.76201E-016  1.01952E-015  2.45547E-015  5.23550E-015
  9.85821E-015  1.63678E-014  2.39405E-014  3.08312E-014  3.49507E-014  3.48760E-014
  3.06413E-014  2.37156E-014  1.61851E-014  9.75472E-015  5.20412E-015  2.46628E-015
  1.04364E-015  3.97286E-016  1.37463E-016  4.38284E-017  1.30957E-017  3.73491E-018
  1.03347E-018  2.80101E-019  7.43059E-020  1.90943E-020  4.67687E-021  1.07336E-021
  2.27371E-022  4.39290E-023  7.67227E-024  1.20343E-024  1.68718E-025
  4.29651E-029  2.26842E-028  1.04977E-027  4.25411E-027  1.50784E-026  4.66720E-026
  1.25908E-025  2.95283E-025  6.00090E-025  1.05264E-024  1.58668E-024  2.04715E-024
  2.26181E-024  2.17518E-024  1.93167E-024  1.79179E-024  1.90592E-024  2.12543E-024
  2.02491E-024  1.23033E-024  5.71415E-025  7.23996E-024  5.92535E-023  3.40572E-022
  1.72500E-021  8.35262E-021  3.95865E-020  1.82591E-019  8.04094E-019  3.30811E-018
  1.24787E-017  4.25578E-017  1.29952E-016  3.53000E-016  8.49445E-016  1.80596E-015
  3.38661E-015  5.59558E-015  8.14081E-015  1.04249E-014  1.17484E-014  1.16519E-014
  1.01721E-014  7.82005E-015  5.29826E-015  3.16763E-015  1.67449E-015  7.85082E-016
  3.27978E-016  1.22930E-016  4.17511E-017  1.30276E-017  3.80240E-018  1.06016E-018
  2.88152E-019  7.73830E-020  2.05556E-020  5.33879E-021  1.32993E-021  3.11311E-022
  6.72822E-023  1.32466E-023  2.35295E-024  3.74520E-025  5.31650E-026
  3.13276E-030  1.66156E-029  7.72991E-029  3.15205E-028  1.12545E-027  3.51407E-027
  9.57891E-027  2.27458E-026  4.69197E-026  8.37813E-026  1.28943E-025  1.70213E-025
  1.91955E-025  1.85283E-025  1.56610E-025  1.25008E-025  1.07303E-025  1.01817E-025
  8.57039E-026  4.68429E-026  1.54024E-025  1.65419E-024  1.16075E-023  6.78290E-023
  3.70368E-022  1.96402E-021  1.01264E-020  4.99442E-020  2.30716E-019  9.79468E-019
  3.76613E-018  1.29819E-017  3.98415E-017  1.08379E-016  2.60568E-016  5.52678E-016
  1.03300E-015  1.70017E-015  2.46293E-015  3.13956E-015  3.52120E-015  3.47476E-015
  3.01745E-015  2.30672E-015  1.55334E-015  9.22399E-016  4.83826E-016  2.24771E-016
  9.28675E-017  3.43397E-017  1.14717E-017  3.50980E-018  1.00205E-018  2.73248E-019
  7.29121E-020  1.93772E-020  5.14615E-021  1.34855E-021  3.40939E-022  8.11978E-023
  1.78557E-023  3.57236E-024  6.43612E-025  1.03699E-025  1.48724E-026
  2.02990E-031  1.08306E-030  5.07373E-030  2.08563E-029  7.51670E-029  2.37305E-028
  6.55357E-028  1.58051E-027  3.32118E-027  6.06336E-027  9.58206E-027  1.30478E-026
  1.52289E-026  1.51665E-026  1.29082E-026  9.61518E-027  6.76425E-027  4.98239E-027
  3.72109E-027  4.89305E-027  3.74357E-026  3.04319E-025  2.04997E-024  1.26631E-023
  7.53233E-023  4.34945E-022  2.40637E-021  1.25010E-020  5.98198E-020  2.59716E-019
  1.01209E-018  3.51435E-018  1.08218E-017  2.94613E-017  7.07707E-017  1.49819E-016
  2.79290E-016  4.58250E-016  6.61568E-016  8.40221E-016  9.38702E-016  9.22538E-016
  7.97668E-016  6.06973E-016  4.06682E-016  2.40141E-016  1.25150E-016  5.76982E-017
  2.36184E-017  8.63354E-018  2.84328E-018  8.54904E-019  2.39207E-019  6.38667E-020
  1.67295E-020  4.39508E-021  1.16491E-021  3.07319E-022  7.86526E-023  1.90049E-023
  4.24014E-024  8.59660E-025  1.56694E-025  2.54986E-026  3.68749E-027
  1.17344E-032  6.30986E-032  2.98245E-031  1.23868E-030  4.51806E-030  1.44616E-029
  4.05889E-029  9.97627E-029  2.14390E-028  4.01983E-028  6.55836E-028  9.27791E-028
  1.13313E-027  1.18888E-027  1.06760E-027  8.24174E-028  5.66079E-028  3.87040E-028
  3.60104E-028  9.93527E-028  6.65389E-027  4.84601E-026  3.35079E-025  2.23398E-024
  1.44581E-023  8.98144E-023  5.25222E-022  2.83582E-021  1.39171E-020  6.13803E-020
  2.41413E-019  8.42440E-019  2.59979E-018  7.08031E-018  1.69945E-017  3.59202E-017
  6.68218E-017  1.09370E-016  1.57466E-016  1.99403E-016  2.22083E-016  2.17541E-016
  1.87440E-016  1.42096E-016  9.48183E-017  5.57337E-017  2.88934E-017  1.32378E-017
  5.37754E-018  1.94704E-018  6.33546E-019  1.87658E-019  5.15766E-020  1.35042E-020
  3.47392E-021  9.01375E-022  2.37986E-022  6.30507E-023  1.62898E-023  3.98194E-024
  8.98810E-025  1.84186E-025  3.38877E-026  5.55850E-027  8.09200E-028
  6.03704E-034  3.30404E-033  1.57969E-032  6.64691E-032  2.46080E-031  8.01263E-031
  2.29337E-030  5.76501E-030  1.27180E-029  2.45873E-029  4.15843E-029  6.13931E-029
  7.88991E-029  8.79976E-029  8.50118E-029  7.15032E-029  5.41639E-029  4.23137E-029
  5.09340E-029  1.57979E-028  9.61955E-028  6.97856E-027  5.14229E-026  3.72069E-025
  2.59491E-024  1.70892E-023  1.04173E-022  5.78301E-022  2.88888E-021  1.28803E-020
  5.09791E-020  1.78488E-019  5.51577E-019  1.50235E-018  3.60343E-018  7.60667E-018
  1.41271E-017  2.30775E-017  3.31547E-017  4.18874E-017  4.65362E-017  4.54652E-017
  3.90650E-017  2.95260E-017  1.96377E-017  1.15007E-017  5.93705E-018  2.70647E-018
  1.09267E-018  3.92553E-019  1.26469E-019  3.69897E-020  1.00096E-020  2.57487E-021
  6.50997E-022  1.66720E-022  4.37679E-023  1.16154E-023  3.02091E-024  7.44943E-025
  1.69675E-025  3.50622E-026  6.49847E-027  1.07261E-027  1.56967E-028
  2.82274E-035  1.54866E-034  7.59488E-034  3.24773E-033  1.22434E-032  4.06846E-032
  1.19143E-031  3.07369E-031  6.98196E-031  1.39538E-030  2.45041E-030  3.77853E-030
  5.10741E-030  6.04420E-030  6.26494E-030  5.73726E-030  4.83194E-030  4.32739E-030
  6.04555E-030  1.97267E-029  1.21452E-028  9.32025E-028  7.43489E-027  5.80456E-026
  4.30313E-025  2.96211E-024  1.86079E-023  1.05339E-022  5.32717E-022  2.39287E-021
  9.51114E-021  3.33734E-020  1.03221E-019  2.81138E-019  6.73898E-019  1.42111E-018
  2.63583E-018  4.29927E-018  6.16621E-018  7.77615E-018  8.62236E-018  8.40647E-018
  7.20713E-018  5.43435E-018  3.60500E-018  2.10512E-018  1.08310E-018  4.91772E-019
  1.97565E-019  7.05345E-020  2.25408E-020  6.52391E-021  1.74210E-021  4.41144E-022
  1.09727E-022  2.77250E-023  7.22493E-024  1.91598E-024  5.00278E-025  1.24131E-025
  2.84631E-026  5.91909E-027  1.10324E-027  1.82976E-028  2.68856E-029
  1.23621E-036  6.94949E-036  3.29086E-035  1.42765E-034  5.61063E-034  1.90831E-033
  5.73268E-033  1.52079E-032  3.56172E-032  7.36107E-032  1.34179E-031  2.15550E-031
  3.04763E-031  3.79479E-031  4.16791E-031  4.08391E-031  3.73062E-031  3.70395E-031
  5.82279E-031  2.09018E-030  1.39620E-029  1.16688E-028  1.00755E-027  8.38595E-027
  6.51549E-026  4.63208E-025  2.97235E-024  1.70561E-023  8.69850E-023  3.92697E-022
  1.56535E-021  5.50049E-021  1.70212E-020  4.63548E-020  1.11056E-019  2.34005E-019
  4.33581E-019  7.06370E-019  1.01178E-018  1.27413E-018  1.41062E-018  1.37307E-018
  1.17514E-018  8.84428E-019  5.85509E-019  3.41124E-019  1.75049E-019  7.92304E-020
  3.17065E-020  1.12636E-020  3.57611E-021  1.02613E-021  2.70948E-022  6.76675E-023
  1.65772E-023  4.13189E-024  1.06726E-024  2.82190E-025  7.37942E-026  1.83812E-026
  4.23454E-027  8.84677E-028  1.65585E-028  2.75630E-029  4.06249E-030
  4.80513E-038  2.74946E-037  1.39248E-036  6.24412E-036  2.32262E-035  8.04035E-035
  2.56710E-034  7.00598E-034  1.69074E-033  3.60669E-033  6.79747E-033  1.13146E-032
  1.66213E-032  2.15571E-032  2.47520E-032  2.54908E-032  2.47397E-032  2.66852E-032
  4.76920E-032  1.98210E-031  1.49357E-030  1.36877E-029  1.26683E-028  1.10860E-027
  8.91590E-027  6.48543E-026  4.22354E-025  2.44624E-024  1.25473E-023  5.68385E-023
  2.26999E-022  7.98401E-022  2.47136E-021  6.72951E-021  1.61156E-020  3.39352E-020
  6.28274E-020  1.02262E-019  1.46326E-019  1.84065E-019  2.03543E-019  1.97873E-019
  1.69120E-019  1.27097E-019  8.40072E-020  4.88565E-020  2.50195E-020  1.12965E-020
  4.50687E-021  1.59475E-021  5.03679E-022  1.43508E-022  3.75366E-023  9.26157E-024
  2.23724E-024  5.50095E-025  1.40669E-025  3.70117E-026  9.67288E-027  2.41398E-027
  5.57764E-028  1.16900E-028  2.19461E-029  3.66294E-030  5.41126E-031
  1.72748E-039  1.00882E-038  5.21841E-038  2.39144E-037  9.70973E-037  3.49289E-036
  1.02849E-035  2.85495E-035  7.44909E-035  1.63408E-034  3.16854E-034  5.42753E-034
  8.21575E-034  1.09873E-033  1.30301E-033  1.39127E-033  1.41602E-033  1.66315E-033
  3.46060E-033  1.73794E-032  1.49662E-031  1.49257E-030  1.46066E-029  1.32685E-028
  1.09375E-027  8.08398E-027  5.31827E-026  3.09991E-025  1.59619E-024  7.24727E-024
  2.89806E-023  1.01992E-022  3.15756E-022  8.59686E-022  2.05803E-021  4.33152E-021
  8.01443E-021  1.30356E-020  1.86380E-020  2.34249E-020  2.58800E-020  2.51346E-020
  2.14598E-020  1.61093E-020  1.06346E-020  6.17627E-021  3.15785E-021  1.42308E-021
  5.66399E-022  1.99798E-022  6.28389E-023  1.78009E-023  4.61915E-024  1.12767E-024
  2.68896E-025  6.52329E-026  1.64991E-026  4.31276E-027  1.12440E-027  2.80672E-028
  6.49507E-029  1.36402E-029  2.56603E-030  4.29104E-031  6.34696E-032
  1.75253E-041  9.28691E-041  1.82590E-039  8.55642E-039  3.55187E-038  1.30582E-037
  4.25062E-037  1.22469E-036  3.12213E-036  6.36623E-036  1.34924E-035  2.36388E-035
  3.65515E-035  5.00253E-035  6.07629E-035  6.66669E-035  7.08041E-035  9.15425E-035
  2.32591E-034  1.42457E-033  1.39945E-032  1.49668E-031  1.52779E-030  1.42560E-029
  1.19558E-028  8.93425E-028  5.91852E-027  3.46465E-026  1.78869E-025  8.13382E-025
  3.25533E-024  1.14610E-023  3.54850E-023  9.66005E-023  2.31192E-022  4.86402E-022
  8.99547E-022  1.46233E-021  2.08957E-021  2.62453E-021  2.89756E-021  2.81198E-021
  2.39892E-021  1.79924E-021  1.18664E-021  6.88435E-022  3.51555E-022  1.58193E-022
  6.28451E-023  2.21142E-023  6.93177E-024  1.95431E-024  5.03716E-025  1.21831E-025
  2.87057E-026  6.87254E-027  1.71805E-027  4.45555E-028  1.15706E-028  2.88492E-029
  6.67854E-030  1.40404E-030  2.64474E-031  4.42569E-032  6.55857E-033
  0.00000E+000  0.00000E+000  9.55690E-042  3.91120E-041  1.21035E-039  4.53864E-039
  1.50543E-038  4.41508E-038  1.14440E-037  2.62054E-037  5.29909E-037  9.45866E-037
  1.48973E-036  2.06954E-036  2.57604E-036  2.81351E-036  3.12354E-036  4.55470E-036
  1.46385E-035  1.11448E-034  1.21260E-033  1.36319E-032  1.43694E-031  1.36621E-030
  1.15946E-029  8.72951E-029  5.81013E-028  3.41115E-027  1.76419E-026  8.03072E-026
  3.21588E-025  1.13250E-024  3.50652E-024  9.54476E-024  2.28385E-023  4.80355E-023
  8.88049E-023  1.44305E-022  2.06108E-022  2.58745E-022  2.85510E-022  2.76918E-022
  2.36094E-022  1.76957E-022  1.16622E-022  6.76035E-023  3.44895E-023  1.55018E-023
  6.14936E-024  2.15963E-024  6.75095E-025  1.89584E-025  4.85837E-026  1.16540E-026
  2.71573E-027  6.41857E-028  1.58513E-028  4.07404E-029  1.05252E-029  2.61826E-030
  6.05776E-031  1.27392E-031  2.39933E-032  4.02207E-033  5.89558E-034
  0.00000E+000  0.00000E+000  0.00000E+000  0.00000E+000  0.00000E+000  8.63407E-042
  4.90624E-040  1.46004E-039  3.83569E-039  8.89230E-039  1.81850E-038  3.27934E-038
  5.21305E-038  7.30295E-038  9.01329E-038  1.01286E-037  1.23372E-037  2.10322E-037
  8.80301E-037  8.09865E-036  9.61129E-035  1.11984E-033  1.20475E-032  1.16095E-031
  9.94487E-031  7.52571E-030  5.02495E-029  2.95599E-028  1.53063E-027  6.97244E-027
  2.79313E-026  9.83782E-026  3.04612E-025  8.29084E-025  1.98349E-024  4.17091E-024
  7.70883E-024  1.25228E-023  1.78798E-023  2.24377E-023  2.47485E-023  2.39932E-023
  2.04464E-023  1.53172E-023  1.00890E-023  5.84472E-024  2.97963E-024  1.33804E-024
  5.30169E-025  1.85901E-025  5.79818E-026  1.62288E-026  4.13821E-027  9.85353E-028
  2.27269E-028  5.30449E-029  1.29369E-029  3.29238E-030  8.45320E-031  2.09608E-031
  4.84313E-032  1.01711E-032  1.91840E-033  3.18527E-034  4.73372E-035
  0.00000E+000  0.00000E+000  0.00000E+000  0.00000E+000  0.00000E+000  0.00000E+000
  0.00000E+000  0.00000E+000  0.00000E+000  4.04019E-042  5.62792E-040  1.02280E-039
  1.63729E-039  2.30809E-039  2.86467E-039  3.12974E-039  3.85332E-039  8.98082E-039
  5.00117E-038  5.40632E-037  6.85958E-036  8.29213E-035  8.98616E-034  8.74195E-033
  7.52349E-032  5.71406E-031  3.82537E-030  2.25333E-029  1.16773E-028  5.32186E-028
  2.13247E-027  7.51164E-027  2.32587E-026  6.33007E-026  1.51422E-025  3.18359E-025
  5.88287E-025  9.55434E-025  1.36380E-024  1.71097E-024  1.88660E-024  1.82842E-024
  1.55758E-024  1.16639E-024  7.67937E-025  4.44662E-025  2.26559E-025  1.01667E-025
  4.02464E-026  1.40941E-026  4.38769E-027  1.22462E-027  3.10905E-028  7.35382E-029
  1.67993E-029  3.87343E-030  9.32719E-031  2.34884E-031  5.98842E-032  1.47902E-032
  3.40619E-033  7.09290E-034  1.33915E-034  2.24842E-035  3.34026E-036
  0.00000E+000  0.00000E+000  0.00000E+000  0.00000E+000  0.00000E+000  0.00000E+000
  0.00000E+000  0.00000E+000  0.00000E+000  0.00000E+000  0.00000E+000  0.00000E+000
  0.00000E+000  0.00000E+000  0.00000E+000  0.00000E+000  0.00000E+000  8.74887E-041
  1.65319E-039  3.12163E-038  4.34323E-037  5.40456E-036  5.97679E-035  5.84987E-034
  5.02045E-033  3.82174E-032  2.56121E-031  1.51013E-030  7.83054E-030  3.57039E-029
  1.43090E-028  5.04078E-028  1.56081E-027  4.24764E-027  1.01599E-026  2.13583E-026
  3.94615E-026  6.40783E-026  9.14489E-026  1.14704E-025  1.26449E-025  1.22518E-025
  1.04341E-025  7.81126E-026  5.14117E-026  2.97580E-026  1.51553E-026  6.79705E-027
  2.68870E-027  9.40575E-028  2.92350E-028  8.13951E-029  2.05843E-029  4.83924E-030
  1.09556E-030  2.49628E-031  5.93422E-032  1.47796E-032  3.73915E-033  9.17782E-034
  2.09858E-034  4.40786E-035  8.31278E-036  1.39482E-036  2.07138E-037
  0.00000E+000  0.00000E+000  0.00000E+000  0.00000E+000  0.00000E+000  0.00000E+000
  0.00000E+000  0.00000E+000  0.00000E+000  0.00000E+000  0.00000E+000  0.00000E+000
  0.00000E+000  0.00000E+000  0.00000E+000  0.00000E+000  0.00000E+000  0.00000E+000
  9.74033E-041  1.61748E-039  2.36045E-038  3.13202E-037  3.48511E-036  3.42439E-035
  2.96583E-034  2.24869E-033  1.50845E-032  8.89938E-032  4.61629E-031  2.10504E-030
  8.43750E-030  2.97255E-029  9.20421E-029  2.50489E-028  5.99108E-028  1.25932E-027
  2.32647E-027  3.77729E-027  5.38996E-027  6.75953E-027  7.45036E-027  7.21742E-027
  6.14538E-027  4.59955E-027  3.02655E-027  1.75131E-027  8.91603E-028  3.99700E-028
  1.58012E-028  5.52272E-029  1.71423E-029  4.76232E-030  1.20014E-030  2.80565E-031
  6.29782E-032  1.41853E-032  3.32895E-033  8.17403E-034  2.04504E-034  5.00438E-035
  1.14854E-035  2.40753E-036  4.53508E-037  7.60441E-038  1.11377E-038
  0.00000E+000  0.00000E+000  0.00000E+000  0.00000E+000  0.00000E+000  0.00000E+000
  0.00000E+000  0.00000E+000  0.00000E+000  0.00000E+000  0.00000E+000  0.00000E+000
  0.00000E+000  0.00000E+000  0.00000E+000  0.00000E+000  0.00000E+000  0.00000E+000
  0.00000E+000  8.37496E-041  1.22219E-039  1.56744E-038  1.76659E-037  1.74974E-036
  1.53148E-035  1.16904E-034  7.84842E-034  4.60967E-033  2.39172E-032  1.09079E-031
  4.37248E-031  1.54048E-030  4.76994E-030  1.29805E-029  3.10449E-029  6.52538E-029
  1.20542E-028  1.95691E-028  2.79210E-028  3.50115E-028  3.85849E-028  3.73732E-028
  3.18171E-028  2.38096E-028  1.56639E-028  9.06190E-029  4.61218E-029  2.06686E-029
  8.16663E-030  2.85215E-030  8.84227E-031  2.45169E-031  6.15862E-032  1.43223E-032
  3.18898E-033  7.08987E-034  1.64179E-034  3.99367E-035  9.93230E-036  2.41608E-036
  5.52513E-037  1.15573E-037  2.17442E-038  3.55590E-039  5.33146E-040
  0.00000E+000  0.00000E+000  0.00000E+000  0.00000E+000  0.00000E+000  0.00000E+000
  0.00000E+000  0.00000E+000  0.00000E+000  0.00000E+000  0.00000E+000  0.00000E+000
  0.00000E+000  0.00000E+000  0.00000E+000  0.00000E+000  0.00000E+000  0.00000E+000
  0.00000E+000  0.00000E+000  5.56133E-041  7.13230E-040  8.03848E-039  7.96181E-038
  6.93016E-037  5.30112E-036  3.56358E-035  2.10522E-034  1.09357E-033  4.96698E-033
  1.99115E-032  7.01523E-032  2.17219E-031  5.91111E-031  1.41369E-030  2.97133E-030
  5.48854E-030  8.90996E-030  1.27119E-029  1.59389E-029  1.75644E-029  1.70096E-029
  1.44792E-029  1.08338E-029  7.12628E-030  4.12196E-030  2.09746E-030  9.39648E-031
  3.71114E-031  1.29522E-031  4.01113E-032  1.11215E-032  2.78632E-033  6.43845E-034
  1.42239E-034  3.13308E-035  7.16333E-036  1.72146E-036  4.24154E-037  1.02544E-037
  2.33625E-038  4.87622E-039  8.76778E-040  1.49587E-040  2.24280E-041
  0.00000E+000  0.00000E+000  0.00000E+000  0.00000E+000  0.00000E+000  0.00000E+000
  0.00000E+000  0.00000E+000  0.00000E+000  0.00000E+000  0.00000E+000  0.00000E+000
  0.00000E+000  0.00000E+000  0.00000E+000  0.00000E+000  0.00000E+000  0.00000E+000
  0.00000E+000  0.00000E+000  0.00000E+000  2.85208E-041  3.21444E-040  3.18378E-039
  2.77125E-038  2.11982E-037  1.42501E-036  8.41840E-036  4.37054E-035  1.99404E-034
  7.99513E-034  2.81716E-033  8.69190E-033  2.36532E-032  5.65677E-032  1.18893E-031
  2.19608E-031  3.56490E-031  5.08576E-031  6.37645E-031  7.02623E-031  6.80452E-031
  5.79195E-031  4.33350E-031  2.85037E-031  1.64862E-031  8.38840E-032  3.75756E-032
  1.48377E-032  5.17663E-033  1.60203E-033  4.42673E-034  1.10569E-034  2.54715E-035
  5.58671E-036  1.21778E-036  2.74918E-037  6.52615E-038  1.59269E-038  3.82606E-039
  7.55788E-040  1.66961E-040  3.24135E-041  0.00000E+000  0.00000E+000
  0.00000E+000  0.00000E+000  0.00000E+000  0.00000E+000  0.00000E+000  0.00000E+000
  0.00000E+000  0.00000E+000  0.00000E+000  0.00000E+000  0.00000E+000  0.00000E+000
  0.00000E+000  0.00000E+000  0.00000E+000  0.00000E+000  0.00000E+000  0.00000E+000
  0.00000E+000  0.00000E+000  0.00000E+000  0.00000E+000  1.12962E-041  1.11884E-040
  9.73869E-040  7.44947E-039  5.00776E-038  2.95839E-037  1.53589E-036  7.00743E-036
  2.80964E-035  9.90003E-035  3.06560E-034  8.34235E-034  1.99505E-033  4.18052E-033
  7.72155E-033  1.25342E-032  1.78808E-032  2.24176E-032  2.47007E-032  2.39197E-032
  2.03588E-032  1.52310E-032  1.00172E-032  5.79310E-033  2.94711E-033  1.32130E-033
  5.21429E-034  1.81768E-034  5.61858E-035  1.55027E-035  3.86234E-036  8.85922E-037
  1.92955E-037  4.16315E-038  9.28083E-039  2.17599E-039  5.25869E-040  9.76803E-041
  2.45544E-041  0.00000E+000  0.00000E+000  0.00000E+000  0.00000E+000
  0.00000E+000  0.00000E+000  0.00000E+000  0.00000E+000  0.00000E+000  0.00000E+000
  0.00000E+000  0.00000E+000  0.00000E+000  0.00000E+000  0.00000E+000  0.00000E+000
  0.00000E+000  0.00000E+000  0.00000E+000  0.00000E+000  0.00000E+000  0.00000E+000
  0.00000E+000  0.00000E+000  0.00000E+000  0.00000E+000  0.00000E+000  0.00000E+000
  3.00759E-041  2.30061E-040  1.54654E-039  9.13637E-039  4.74328E-038  2.16410E-037
  8.67700E-037  3.05742E-036  9.46748E-036  2.57636E-035  6.16131E-035  1.29489E-034
  2.39158E-034  3.88179E-034  5.53696E-034  6.94072E-034  7.64739E-034  7.40446E-034
  6.30104E-034  4.71305E-034  3.09899E-034  1.79170E-034  9.11198E-035  4.07908E-035
  1.60931E-035  5.60738E-036  1.73187E-036  4.77180E-037  1.18594E-037  2.70892E-038
  5.86016E-039  1.25178E-039  2.75590E-040  6.38122E-041  9.74992E-042  0.00000E+000
  0.00000E+000  0.00000E+000  0.00000E+000  0.00000E+000  0.00000E+000
  0.00000E+000  0.00000E+000  0.00000E+000  0.00000E+000  0.00000E+000  0.00000E+000
  0.00000E+000  0.00000E+000  0.00000E+000  0.00000E+000  0.00000E+000  0.00000E+000
  0.00000E+000  0.00000E+000  0.00000E+000  0.00000E+000  0.00000E+000  0.00000E+000
  0.00000E+000  0.00000E+000  0.00000E+000  0.00000E+000  0.00000E+000  0.00000E+000
  0.00000E+000  0.00000E+000  4.19734E-041  2.47963E-040  1.28733E-039  5.87340E-039
  2.35495E-038  8.29789E-038  2.56949E-037  6.99229E-037  1.67219E-036  3.51435E-036
  6.49079E-036  1.05352E-035  1.50274E-035  1.88372E-035  2.07512E-035  2.00893E-035
  1.70914E-035  1.27786E-035  8.41014E-036  4.86215E-036  2.47251E-036  1.10668E-036
  4.36505E-037  1.52025E-037  4.69171E-038  1.29094E-038  3.20083E-039  7.28201E-040
  1.56499E-040  1.63931E-041  0.00000E+000  0.00000E+000  0.00000E+000  0.00000E+000
  0.00000E+000  0.00000E+000  0.00000E+000  0.00000E+000  0.00000E+000
  0.00000E+000  3.20016E-039  3.45869E-038  3.28506E-037  2.74201E-036  2.01136E-035
  1.29659E-034  7.34527E-034  3.65686E-033  1.60077E-032  6.15407E-032  2.07862E-031
  6.17011E-031  1.60927E-030  3.68754E-030  7.42222E-030  1.31183E-029  2.03471E-029
  2.76664E-029  3.29163E-029  3.41513E-029  3.07089E-029  2.36586E-029  1.52714E-029
  7.88007E-030  2.89669E-030  5.07180E-031  1.30299E-032  4.30350E-031  9.69022E-031
  1.23004E-030  1.15956E-030  8.87849E-031  5.73538E-031  3.18784E-031  1.53851E-031
  6.48068E-032  2.38833E-032  7.70842E-033  2.17454E-033  5.33038E-034  1.10878E-034
  1.84118E-035  1.96360E-036  5.50978E-038  1.50734E-037  2.59804E-037  2.43117E-037
  1.81374E-037  1.06350E-037  5.48013E-038  2.48164E-038  9.87599E-039  3.45395E-039
  1.06156E-039  2.86726E-040  6.80584E-041  0.00000E+000  0.00000E+000  0.00000E+000
  0.00000E+000  0.00000E+000  0.00000E+000  0.00000E+000  0.00000E+000
  8.47274E-039  1.04200E-037  1.12618E-036  1.06965E-035  8.92826E-035  6.54917E-034
  4.22181E-033  2.39388E-032  1.19169E-031  5.21286E-031  2.00390E-030  6.76916E-030
  2.00928E-029  5.24038E-029  1.20078E-028  2.41690E-028  4.27181E-028  6.62646E-028
  9.01233E-028  1.07278E-027  1.11409E-027  1.00361E-027  7.75859E-028  5.04164E-028
  2.63763E-028  1.00188E-028  1.96490E-029  1.58260E-031  1.07055E-029  2.63769E-029
  3.44481E-029  3.28788E-029  2.53290E-029  1.64214E-029  9.14192E-030  4.41519E-030
  1.86093E-030  6.86231E-031  2.21596E-031  6.25691E-032  1.53630E-032  3.22234E-033
  5.48028E-034  6.33512E-035  2.29562E-036  2.50780E-036  5.09501E-036  4.96616E-036
  3.60600E-036  2.21637E-036  1.14208E-036  5.17185E-037  2.05820E-037  7.19818E-038
  2.21234E-038  5.97549E-039  1.41837E-039  2.95868E-040  5.42376E-041  0.00000E+000
  0.00000E+000  0.00000E+000  0.00000E+000  0.00000E+000  0.00000E+000
  2.42446E-037  2.98167E-036  3.22254E-035  3.06077E-034  2.55480E-033  1.87650E-032
  1.20960E-031  6.85197E-031  3.41079E-030  1.49202E-029  5.73539E-029  1.93735E-028
  5.75039E-028  1.49970E-027  3.43626E-027  6.91625E-027  1.22244E-026  1.89640E-026
  2.57972E-026  3.07208E-026  3.19314E-026  2.88126E-026  2.23448E-026  1.46096E-026
  7.74036E-027  3.02780E-027  6.53206E-028  7.16744E-030  2.29244E-028  6.27916E-028
  8.46240E-028  8.18573E-028  6.34756E-028  4.12939E-028  2.30314E-028  1.11368E-028
  4.69647E-029  1.73238E-029  5.59691E-030  1.58207E-030  3.89381E-031  8.22006E-032
  1.42478E-032  1.75820E-033  8.39001E-035  3.45497E-035  8.71637E-035  8.93068E-035
  6.59026E-035  3.97871E-035  2.09169E-035  9.47210E-036  3.76954E-036  1.31833E-036
  4.05184E-037  1.09440E-037  2.59770E-038  5.41874E-039  9.93347E-040  1.60028E-040
  0.00000E+000  0.00000E+000  0.00000E+000  0.00000E+000  0.00000E+000
  6.09675E-036  7.49797E-035  8.10369E-034  7.69658E-033  6.43544E-032  4.72056E-031
  3.04290E-030  1.72366E-029  8.58010E-029  3.75320E-028  1.44270E-027  4.87306E-027
  1.44634E-026  3.77183E-026  8.64196E-026  1.73931E-025  3.07417E-025  4.76922E-025
  6.48867E-025  7.72995E-025  8.04074E-025  7.26634E-025  5.65160E-025  3.71614E-025
  1.99174E-025  7.99973E-026  1.87159E-026  4.57027E-028  4.20495E-027  1.30656E-026
  1.82324E-026  1.78935E-026  1.39730E-026  9.12332E-027  5.09851E-027  2.46806E-027
  1.04146E-027  3.84358E-028  1.24228E-028  3.51422E-029  8.66699E-030  1.84014E-030
  3.24138E-031  4.21276E-032  2.51319E-033  3.94464E-034  1.31881E-033  1.43695E-033
  1.05509E-033  6.46940E-034  3.39861E-034  1.56156E-034  6.26670E-035  2.21740E-035
  6.82972E-036  1.88290E-036  4.60268E-037  1.00125E-037  1.59880E-038  2.57568E-039
  3.64654E-040  4.53694E-041  0.00000E+000  0.00000E+000  0.00000E+000
  1.34734E-034  1.65676E-033  1.79456E-032  1.70459E-031  1.42286E-030  1.04371E-029
  6.72775E-029  3.81091E-028  1.89698E-027  8.29776E-027  3.18946E-026  1.07727E-025
  3.19717E-025  8.33718E-025  1.91006E-024  3.84400E-024  6.79381E-024  1.05399E-023
  1.43413E-023  1.70900E-023  1.77890E-023  1.60976E-023  1.25537E-023  8.29751E-024
  4.49447E-024  1.84869E-024  4.63712E-025  1.99538E-026  6.56200E-026  2.37488E-025
  3.44469E-025  3.43406E-025  2.70184E-025  1.77095E-025  9.91753E-026  4.80636E-026
  2.02950E-026  7.49324E-027  2.42290E-027  6.85917E-028  1.69442E-028  3.61418E-029
  6.45049E-030  8.73722E-031  6.16464E-032  3.90408E-033  1.68053E-032  1.97303E-032
  1.52209E-032  9.44345E-033  5.00143E-033  2.30808E-033  9.36635E-034  3.34332E-034
  9.87063E-035  2.73765E-035  6.63128E-036  1.45375E-036  2.85858E-037  5.07852E-038
  5.15784E-039  6.41728E-040  7.01661E-041  0.00000E+000  0.00000E+000
  2.61579E-033  3.22592E-032  3.48708E-031  3.31239E-030  2.76499E-029  2.02816E-028
  1.30736E-027  7.40556E-027  3.68624E-026  1.61238E-025  6.19732E-025  2.09307E-024
  6.21146E-024  1.61961E-023  3.71021E-023  7.46611E-023  1.31944E-022  2.04689E-022
  2.78530E-022  3.31990E-022  3.45767E-022  3.13269E-022  2.44891E-022  1.62635E-022
  8.89487E-023  3.73816E-023  9.95962E-024  6.35956E-025  8.62731E-025  3.76814E-024
  5.70624E-024  5.78595E-024  4.58892E-024  3.02027E-024  1.69512E-024  8.22508E-025
  3.47546E-025  1.28376E-025  4.15256E-026  1.17631E-026  2.91035E-027  6.23293E-028
  1.12533E-028  1.57973E-029  1.28152E-030  3.77905E-032  1.83693E-031  2.36709E-031
  1.87527E-031  1.17464E-031  6.24793E-032  2.89129E-032  1.17485E-032  4.21219E-033
  1.33444E-033  3.75046E-034  8.55204E-035  1.89609E-035  3.71041E-036  6.70132E-037
  1.10849E-037  1.69651E-038  8.72184E-040  8.38066E-041  0.00000E+000
  4.47812E-032  5.50905E-031  5.95545E-030  5.65703E-029  4.72234E-028  3.46411E-027
  2.23300E-026  1.26488E-025  6.29600E-025  2.75380E-024  1.05839E-023  3.57434E-023
  1.06064E-022  2.76528E-022  6.33397E-022  1.27444E-021  2.25197E-021  3.49325E-021
  4.75341E-021  5.66663E-021  5.90455E-021  5.35522E-021  4.19540E-021  2.79830E-021
  1.54400E-021  6.61604E-022  1.85791E-022  1.58361E-023  9.41648E-024  5.21468E-023
  8.28657E-023  8.55812E-023  6.84596E-023  4.52551E-023  2.54586E-023  1.23688E-023
  5.23014E-024  1.93275E-024  6.25421E-025  1.77265E-025  4.39144E-026  9.43738E-027
  1.72058E-027  2.48783E-028  2.25165E-029  5.21623E-031  1.71011E-030  2.47813E-030
  2.02684E-030  1.28396E-030  6.86385E-031  3.18657E-031  1.29877E-031  4.67064E-032
  1.48735E-032  4.20561E-033  1.06064E-033  2.39791E-034  4.33663E-035  7.99456E-036
  1.32884E-036  2.09221E-037  3.08826E-038  4.29474E-039  7.73065E-041
  6.72053E-031  8.26775E-030  8.93871E-029  8.49204E-028  7.08932E-027  5.20060E-026
  3.35242E-025  1.89896E-024  9.45200E-024  4.13404E-023  1.58877E-022  5.36506E-022
  1.59184E-021  4.14970E-021  9.50365E-021  1.91189E-020  3.37784E-020  5.23899E-020
  7.12839E-020  8.49850E-020  8.85845E-020  8.04152E-020  6.31202E-020  4.22660E-020
  2.35086E-020  1.02517E-020  3.01470E-021  3.20319E-022  8.33601E-023  6.28823E-022
  1.05476E-021  1.11122E-021  8.97071E-022  5.95757E-022  3.35972E-022  1.63448E-022
  6.91658E-023  2.55712E-023  8.27762E-024  2.34733E-024  5.82156E-025  1.25475E-025
  2.30652E-026  3.41818E-027  3.37465E-028  9.50069E-030  1.34315E-029  2.26024E-029
  1.92105E-029  1.23320E-029  6.63138E-030  3.09021E-030  1.26395E-030  4.56438E-031
  1.46099E-031  4.16130E-032  1.05929E-032  2.42434E-033  5.02387E-034  9.50511E-035
  1.44293E-035  2.30207E-036  3.51293E-037  5.05414E-038  6.84031E-039
  8.86203E-030  1.09061E-028  1.17929E-027  1.12049E-026  9.35475E-026  6.86283E-025
  4.42405E-024  2.50599E-023  1.24732E-022  5.45520E-022  2.09637E-021  7.07847E-021
  2.09996E-020  5.47346E-020  1.25331E-019  2.52084E-019  4.45277E-019  6.90484E-019
  9.39366E-019  1.11989E-018  1.16760E-018  1.06070E-018  8.33971E-019  5.60402E-019
  3.13973E-019  1.39103E-019  4.26004E-020  5.38427E-021  5.75782E-022  6.60000E-021
  1.17658E-020  1.26656E-020  1.03249E-020  6.89051E-021  3.89590E-021  1.89799E-021
  8.03799E-022  2.97311E-022  9.62757E-023  2.73137E-023  6.78050E-024  1.46510E-024
  2.71201E-025  4.10252E-026  4.34315E-027  1.62708E-028  8.79057E-029  1.79243E-028
  1.59591E-028  1.04067E-028  5.63458E-029  2.63716E-029  1.08307E-029  3.93011E-030
  1.26579E-030  3.63448E-031  9.35245E-032  2.17046E-032  4.57827E-033  8.85409E-034
  1.58394E-034  2.29483E-035  3.57002E-036  5.31092E-037  7.41203E-038
  1.02711E-028  1.26439E-027  1.36750E-026  1.29951E-025  1.08506E-024  7.96083E-024
  5.13209E-023  2.90710E-022  1.44695E-021  6.32798E-021  2.43158E-020  8.20943E-020
  2.43513E-019  6.34592E-019  1.45277E-018  2.92132E-018  5.15881E-018  7.99758E-018
  1.08778E-017  1.29668E-017  1.35206E-017  1.22895E-017  9.67635E-018  6.52250E-018
  3.67835E-018  1.65310E-018  5.24732E-019  7.62859E-020  2.91543E-021  6.02145E-020
  1.15001E-019  1.26719E-019  1.04377E-019  7.00188E-020  3.96963E-020  1.93676E-020
  8.20886E-021  3.03776E-021  9.84031E-022  2.79286E-022  6.93889E-023  1.50252E-023
  2.79774E-024  4.30569E-025  4.82353E-026  2.31446E-027  4.73348E-028  1.23264E-027
  1.16143E-027  7.71495E-028  4.21073E-028  1.98072E-028  8.17330E-029  2.98243E-029
  9.67464E-030  2.80404E-030  7.30436E-031  1.72204E-031  3.70486E-032  7.33866E-033
  1.34979E-033  2.32067E-034  3.27867E-035  4.97995E-036  7.15308E-037
  1.04606E-027  1.28828E-026  1.39377E-025  1.32477E-024  1.10633E-023  8.11779E-023
  5.23364E-022  2.96472E-021  1.47561E-020  6.45306E-020  2.47944E-019  8.36996E-019
  2.48233E-018  6.46756E-018  1.48024E-017  2.97568E-017  5.25309E-017  8.14099E-017
  1.10693E-016  1.31920E-016  1.37549E-016  1.25071E-016  9.85919E-017  6.66384E-017
  3.78016E-017  1.72080E-017  5.63816E-018  9.19560E-019  1.06638E-020  4.76779E-019
  9.84780E-019  1.11288E-018  9.26818E-019  6.25117E-019  3.55410E-019  1.73669E-019
  7.36712E-020  2.72761E-020  8.83861E-021  2.50949E-021  6.23933E-022  1.35350E-022
  2.53291E-023  3.95486E-024  4.64005E-025  2.70599E-026  2.10607E-027  7.32582E-027
  7.39910E-027  5.02386E-027  2.76765E-027  1.30952E-027  5.43324E-028  1.99538E-028
  6.52622E-029  1.91191E-029  5.04980E-030  1.21176E-030  2.66446E-031  5.41607E-032
  1.02568E-032  1.81915E-033  3.02629E-034  4.19887E-035  6.14131E-036
  9.36033E-027  1.15351E-025  1.24853E-024  1.18711E-023  9.91601E-023  7.27714E-022
  4.69216E-021  2.65813E-020  1.32303E-019  5.78555E-019  2.22277E-018  7.50246E-018
  2.22462E-017  5.79470E-017  1.32585E-016  2.66436E-016  4.70165E-016  7.28328E-016
  9.89893E-016  1.17929E-015  1.22937E-015  1.11804E-015  8.82124E-016  5.97612E-016
  3.40768E-016  1.56916E-016  5.28772E-017  9.49089E-018  6.35651E-020  3.27022E-018
  7.38706E-018  8.57905E-018  7.22862E-018  4.90339E-018  2.79609E-018  1.36847E-018
  5.81022E-019  2.15227E-019  6.97659E-020  1.98150E-020  4.92966E-021  1.07106E-021
  2.01288E-022  3.18138E-023  3.87715E-024  2.63170E-025  8.55192E-027  3.74589E-026
  4.12293E-026  2.87311E-026  1.60011E-026  7.62219E-027  3.18240E-027  1.17742E-027
  3.88742E-028  1.15283E-028  3.09294E-029  7.56885E-030  1.70434E-030  3.56127E-031
  6.95163E-032  1.27215E-032  2.18153E-033  3.49025E-034  4.68533E-035
  7.35736E-026  9.07527E-025  9.82937E-024  9.35026E-023  7.81300E-022  5.73516E-021
  3.69851E-020  2.09542E-019  1.04298E-018  4.56078E-018  1.75206E-017  5.91280E-017
  1.75288E-016  4.56461E-016  1.04403E-015  2.09717E-015  3.69898E-015  5.72707E-015
  7.77964E-015  9.26344E-015  9.65333E-015  8.77869E-015  6.93053E-015  4.70418E-015
  2.69457E-015  1.25354E-015  4.33039E-016  8.42536E-017  1.10397E-018  1.93859E-017
  4.85350E-017  5.80536E-017  4.95222E-017  3.37929E-017  1.93293E-017  9.47583E-018
  4.02688E-018  1.49244E-018  4.83936E-019  1.37492E-019  3.42244E-020  7.44576E-021
  1.40438E-021  2.24252E-022  2.82024E-023  2.15598E-024  4.37014E-026  1.63798E-025
  2.00735E-025  1.44279E-025  8.13765E-026  3.90667E-026  1.64293E-026  6.13022E-027
  2.04586E-027  6.15154E-028  1.67958E-028  4.20002E-029  9.70348E-030  2.08727E-030
  4.20256E-031  7.93328E-032  1.40075E-032  2.29980E-033  3.48292E-034
  5.07794E-025  6.27234E-024  6.80017E-023  6.47319E-022  5.41162E-021  3.97381E-020
  2.56325E-019  1.45244E-018  7.22991E-018  3.16149E-017  1.21441E-016  4.09768E-016
  1.21449E-015  3.16158E-015  7.22833E-015  1.45126E-014  2.55828E-014  3.95844E-014
  5.37352E-014  6.39418E-014  6.65959E-014  6.05447E-014  4.78127E-014  3.25015E-014
  1.86891E-014  8.77310E-015  3.09790E-015  6.45434E-016  1.62854E-017  9.90452E-017
  2.79294E-016  3.44857E-016  2.98019E-016  2.04625E-016  1.17417E-016  5.76593E-017
  2.45259E-017  9.09456E-018  2.94997E-018  8.38369E-019  2.08787E-019  4.54748E-020
  8.60355E-021  1.38579E-021  1.78892E-022  1.50256E-023  3.27666E-025  6.07534E-025
  8.52841E-025  6.36042E-025  3.64083E-025  1.76362E-025  7.47845E-026  2.81753E-026
  9.51868E-027  2.90699E-027  8.09319E-028  2.07215E-028  4.92027E-029  1.09077E-029
  2.26585E-030  4.40921E-031  8.00422E-032  1.34601E-032  2.07895E-033
  3.07560E-024  3.80691E-023  4.13322E-022  3.93847E-021  3.29495E-020  2.42075E-019
  1.56203E-018  8.85307E-018  4.40737E-017  1.92729E-016  7.40268E-016  2.49741E-015
  7.39998E-015  1.92568E-014  4.40065E-014  8.83034E-014  1.55558E-013  2.40514E-013
  3.26226E-013  3.87865E-013  4.03653E-013  3.66774E-013  2.89636E-013  1.97088E-013
  1.13694E-013  5.37910E-014  1.93644E-014  4.27710E-015  1.71040E-016  4.34619E-016
  1.40764E-015  1.79847E-015  1.57548E-015  1.08870E-015  6.26758E-016  3.08314E-016
  1.31269E-016  4.87026E-017  1.58027E-017  4.49233E-018  1.11924E-018  2.44014E-019
  4.62865E-020  7.51028E-021  9.90861E-022  8.97375E-023  2.59049E-024  1.89074E-024
  3.15688E-024  2.46089E-024  1.43314E-024  7.01424E-025  3.00266E-025  1.14381E-025
  3.91799E-026  1.21755E-026  3.46328E-027  9.09622E-028  2.22313E-028  5.08298E-029
  1.08918E-029  2.18249E-030  4.06649E-031  6.99002E-032  1.09889E-032
  1.63322E-023  2.02783E-022  2.20636E-021  2.10554E-020  1.76337E-019  1.29649E-018
  8.37012E-018  4.74555E-017  2.36298E-016  1.03338E-015  3.96898E-015  1.33878E-014
  3.96577E-014  1.03159E-013  2.35619E-013  4.72485E-013  8.31699E-013  1.28477E-012
  1.74092E-012  2.06771E-012  2.14970E-012  1.95167E-012  1.54060E-012  1.04892E-012
  6.06612E-013  2.88934E-013  1.05782E-013  2.45622E-014  1.36619E-015  1.63090E-015
  6.21408E-015  8.23530E-015  7.31705E-015  5.08969E-015  2.93989E-015  1.44874E-015
  6.17418E-016  2.29195E-016  7.43927E-017  2.11537E-017  5.27230E-018  1.15041E-018
  2.18703E-019  3.57064E-020  4.79749E-021  4.61750E-022  1.74477E-023  4.87297E-024
  1.01613E-023  8.35421E-024  4.96397E-024  2.45853E-024  1.06390E-024  4.10380E-025
  1.42775E-025  4.52361E-026  1.31721E-026  3.55513E-027  8.95363E-028  2.11203E-028
  4.66548E-029  9.61318E-030  1.83498E-030  3.21771E-031  5.13903E-032
  7.59271E-023  9.47116E-022  1.03378E-020  9.88726E-020  8.29330E-019  6.10416E-018
  3.94385E-017  2.23717E-016  1.11432E-015  4.87389E-015  1.87196E-014  6.31338E-014
  1.86962E-013  4.86119E-013  1.10966E-012  2.22355E-012  3.91053E-012  6.03454E-012
  8.16749E-012  9.68842E-012  1.00598E-011  9.12255E-012  7.19545E-012  4.89928E-012
  2.83851E-012  1.35958E-012  5.05068E-013  1.22404E-013  8.70519E-015  5.20496E-015
  2.40330E-014  3.31165E-014  2.98579E-014  2.09088E-014  1.21180E-014  5.98226E-015
  2.55196E-015  9.47848E-016  3.07757E-016  8.75334E-017  2.18238E-017  4.76533E-018
  9.07625E-019  1.48959E-019  2.03213E-020  2.05515E-021  9.63905E-023  1.03093E-023
  2.83737E-023  2.48782E-023  1.51324E-023  7.59739E-024  3.32841E-024  1.30216E-024
  4.60983E-025  1.49205E-025  4.45617E-026  1.23780E-026  3.21489E-027  7.82289E-028
  1.77969E-028  3.76458E-029  7.34726E-030  1.31172E-030  2.12452E-031
  3.08320E-022  3.87304E-021  4.24761E-020  4.07581E-019  3.42653E-018  2.52609E-017
  1.63391E-016  9.27560E-016  4.62241E-015  2.02232E-014  7.76788E-014  2.61951E-013
  7.75508E-013  2.01545E-012  4.59766E-012  9.20513E-012  1.61724E-011  2.49265E-011
  3.36908E-011  3.99046E-011  4.13693E-011  3.74585E-011  2.95097E-011  2.00829E-011
  1.16480E-011  5.60403E-012  2.10787E-012  5.29873E-013  4.55161E-014  1.40327E-014
  8.14595E-014  1.16978E-013  1.07063E-013  7.54824E-014  4.38947E-014  2.17078E-014
  9.26927E-015  3.44467E-015  1.11882E-015  3.18295E-016  7.93800E-017  1.73432E-017
  3.30841E-018  5.45347E-019  7.53483E-020  7.93444E-021  4.40100E-022  1.84742E-023
  6.85399E-023  6.49771E-023  4.06121E-023  2.07088E-023  9.19984E-024  3.65685E-024
  1.31985E-024  4.37267E-025  1.34183E-025  3.84041E-026  1.02909E-026  2.58182E-027
  6.04107E-028  1.30946E-028  2.60785E-029  4.73128E-030  7.75845E-031
  1.08974E-021  1.38353E-020  1.52823E-019  1.47359E-018  1.24303E-017  9.18534E-017
  5.95101E-016  3.38218E-015  1.68675E-014  7.38290E-014  2.83636E-013  9.56444E-013
  2.83080E-012  7.35332E-012  1.67626E-011  3.35298E-011  5.88404E-011  9.05657E-011
  1.22214E-010  1.44499E-010  1.49520E-010  1.35129E-010  1.06274E-010  7.22471E-011
  4.19157E-011  2.02330E-011  7.68953E-012  1.99400E-012  1.98672E-013  3.17109E-014
  2.42122E-013  3.63081E-013  3.37396E-013  2.39484E-013  1.39728E-013  6.92219E-014
  2.95860E-014  1.10007E-014  3.57415E-015  1.01704E-015  2.53701E-016  5.54551E-017
  1.05918E-017  1.75213E-018  2.44627E-019  2.66213E-020  1.68116E-021  3.38933E-023
  1.42808E-022  1.48857E-022  9.60022E-023  4.98199E-023  2.24815E-023  9.09597E-024
  3.35362E-024  1.13944E-024  3.59819E-025  1.06205E-025  2.93597E-026  7.58707E-027
  1.82289E-027  4.04177E-028  8.19793E-029  1.50872E-029  2.50112E-030
  3.33399E-021  4.30204E-020  4.80360E-019  4.66582E-018  3.95556E-017  2.93310E-016
  1.90490E-015  1.08444E-014  5.41441E-014  2.37157E-013  9.11443E-013  3.07366E-012
  9.09519E-012  2.36144E-011  5.37910E-011  1.07487E-010  1.88382E-010  2.89500E-010
  3.89955E-010  4.60109E-010  4.75027E-010  4.28309E-010  3.36109E-010  2.28100E-010
  1.32267E-010  6.39819E-011  2.45197E-011  6.52666E-012  7.31912E-013  5.96724E-014
  6.31647E-013  9.90661E-013  9.34664E-013  6.67816E-013  3.90896E-013  1.93976E-013
  8.29829E-014  3.08708E-014  1.00329E-014  2.85542E-015  7.12394E-016  1.55764E-016
  2.97764E-017  4.93899E-018  6.95283E-019  7.76775E-020  5.42126E-021  8.79195E-023
  2.56092E-022  2.99339E-022  2.00038E-022  1.05851E-022  4.86014E-023  2.00523E-023
  7.56687E-024  2.64131E-024  8.59426E-025  2.61734E-025  7.46141E-026  1.98365E-026
  4.88571E-027  1.10564E-027  2.27972E-028  4.25027E-029  7.11356E-030
  8.75290E-021  1.15798E-019  1.31444E-018  1.29087E-017  1.10257E-016  8.21775E-016
  5.35601E-015  3.05665E-014  1.52870E-013  6.70324E-013  2.57781E-012  8.69519E-012
  2.57267E-011  6.67657E-011  1.51967E-010  3.03333E-010  5.30864E-010  8.14388E-010
  1.09470E-009  1.28857E-009  1.32685E-009  1.19302E-009  9.33611E-010  6.32063E-010
  3.65991E-010  1.77201E-010  6.83399E-011  1.85883E-011  2.29251E-012  9.39749E-014
  1.44822E-012  2.37744E-012  2.27662E-012  1.63695E-012  9.61074E-013  4.77666E-013
  2.04519E-013  7.61197E-014  2.47447E-014  7.04313E-015  1.75717E-015  3.84205E-016
  7.34689E-017  1.22054E-017  1.72816E-018  1.96924E-019  1.48169E-020  2.86947E-022
  3.95761E-022  5.29463E-022  3.67796E-022  1.98712E-022  9.29615E-023  3.91783E-023
  1.51591E-023  5.44500E-024  1.82736E-024  5.74305E-025  1.68713E-025  4.60819E-026
  1.16140E-026  2.67805E-027  5.60394E-028  1.05639E-028  1.78405E-029
  1.94504E-020  2.67486E-019  3.11394E-018  3.10958E-017  2.68590E-016  2.01721E-015
  1.32165E-014  7.57003E-014  3.79538E-013  1.66701E-012  6.41721E-012  2.16565E-011
  6.40786E-011  1.66234E-010  3.78080E-010  7.53790E-010  1.31717E-009  2.01672E-009
  2.70456E-009  3.17492E-009  3.25928E-009  2.92087E-009  2.27801E-009  1.53734E-009
  8.88068E-010  4.29803E-010  1.66479E-010  4.60783E-011  6.13619E-012  1.30637E-013
  2.92371E-012  5.02179E-012  4.87729E-012  3.52747E-012  2.07673E-012  1.03361E-012
  4.42883E-013  1.64898E-013  5.36111E-014  1.52579E-014  3.80542E-015  8.31582E-016
  1.58909E-016  2.63934E-017  3.74560E-018  4.31979E-019  3.42229E-020  8.37802E-022
  5.33067E-022  8.27242E-022  5.97059E-022  3.29194E-022  1.56993E-022  6.76751E-023
  2.68951E-023  9.95624E-024  3.44975E-024  1.11904E-024  3.38553E-025  9.48899E-026
  2.44361E-026  5.73316E-027  1.21585E-027  2.31544E-028  3.93812E-029
  3.58120E-020  5.23017E-019  6.33150E-018  6.48627E-017  5.69821E-016  4.32861E-015
  2.85818E-014  1.64585E-013  8.28212E-013  3.64669E-012  1.40603E-011  4.74922E-011
  1.40564E-010  3.64571E-010  8.28581E-010  1.65001E-009  2.87845E-009  4.39786E-009
  5.88255E-009  6.88454E-009  7.04285E-009  6.28732E-009  4.88363E-009  3.28260E-009
  1.88979E-009  9.13007E-010  3.54457E-010  9.94395E-011  1.40873E-011  1.90840E-013
  5.21119E-012  9.34447E-012  9.19339E-012  6.68344E-012  3.94401E-012  1.96523E-012
  8.42532E-013  3.13756E-013  1.01993E-013  2.90122E-014  7.22824E-015  1.57677E-015
  3.00495E-016  4.97274E-017  7.03093E-018  8.11341E-019  6.58180E-020  1.87913E-021
  6.47244E-022  1.14808E-021  8.52203E-022  4.77164E-022  2.31661E-022  1.02233E-022
  4.18170E-023  1.59919E-023  5.73217E-024  1.92159E-024  5.99012E-025  1.72267E-025
  4.53109E-026  1.08099E-026  2.32232E-027  4.46562E-028  7.65015E-029
  5.30715E-020  8.47411E-019  1.08996E-017  1.16153E-016  1.04710E-015  8.09183E-015
  5.40518E-014  3.13714E-013  1.58720E-012  7.01423E-012  2.71096E-011  9.17019E-011
  2.71595E-010  7.04423E-010  1.60003E-009  3.18254E-009  5.54240E-009  8.44868E-009
  1.12688E-008  1.31435E-008  1.33928E-008  1.19032E-008  9.20151E-009  6.15473E-009
  3.52729E-009  1.69867E-009  6.59627E-010  1.86865E-010  2.78204E-011  3.60731E-013
  8.23113E-012  1.53347E-011  1.52535E-011  1.11353E-011  6.58279E-012  3.28259E-012
  1.40761E-012  5.24074E-013  1.70234E-013  4.83509E-014  1.20144E-014  2.60929E-015
  4.93776E-016  8.08355E-017  1.12525E-017  1.27253E-018  1.01297E-019  2.93832E-021
  7.57815E-022  1.40773E-021  1.04016E-021  5.82853E-022  2.86745E-022  1.29763E-022
  5.49204E-023  2.18468E-023  8.15729E-024  2.84334E-024  9.17779E-025  2.71846E-025
  7.32359E-026  1.78040E-026  3.88041E-027  7.54268E-028  1.30272E-028
  6.31523E-020  1.10521E-018  1.55539E-017  1.76182E-016  1.65261E-015  1.31080E-014
  8.90880E-014  5.23137E-013  2.66786E-012  1.18538E-011  4.59794E-011  1.55885E-010
  4.62255E-010  1.19937E-009  2.72322E-009  5.41079E-009  9.40649E-009  1.43046E-008
  1.90210E-008  2.21024E-008  2.24225E-008  1.98285E-008  1.52431E-008  1.01364E-008
  5.77614E-009  2.76857E-009  1.07306E-009  3.05877E-010  4.73837E-011  8.09054E-013
  1.15801E-011  2.22232E-011  2.22879E-011  1.63161E-011  9.65452E-012  4.81496E-012
  2.06383E-012  7.67549E-013  2.48796E-013  7.04030E-014  1.73845E-014  3.73667E-015
  6.95375E-016  1.10846E-016  1.47994E-017  1.56884E-018  1.12569E-019  2.58495E-021
  9.20619E-022  1.40691E-021  9.48927E-022  5.11905E-022  2.53027E-022  1.18823E-022
  5.32902E-023  2.26931E-023  9.08304E-024  3.37731E-024  1.15314E-024  3.57823E-025
  1.00044E-025  2.50331E-026  5.57702E-027  1.10218E-027  1.92677E-028
  7.96177E-020  1.15662E-018  1.78770E-017  2.21692E-016  2.21087E-015  1.82492E-014
  1.27317E-013  7.60742E-013  3.92531E-012  1.75798E-011  6.85535E-011  2.33221E-010
  6.92994E-010  1.79969E-009  4.08609E-009  8.11142E-009  1.40776E-008  2.13551E-008
  2.83037E-008  3.27559E-008  3.30692E-008  2.90788E-008  2.22129E-008  1.46705E-008
  8.30189E-009  3.95416E-009  1.52644E-009  4.36368E-010  6.97969E-011  1.73821E-012
  1.46088E-011  2.84883E-011  2.86947E-011  2.10246E-011  1.24369E-011  6.19662E-012
  2.65142E-012  9.83108E-013  3.17024E-013  8.89288E-014  2.16414E-014  4.54113E-015
  8.12377E-016  1.21375E-016  1.45581E-017  1.28574E-018  6.56052E-020  9.71655E-022
  1.07847E-021  6.99820E-022  2.96187E-022  1.26637E-022  6.20567E-023  3.41349E-023
  1.95341E-023  1.07828E-023  5.45775E-024  2.46577E-024  9.82017E-025  3.42939E-025
  1.04814E-025  2.80263E-026  6.55805E-027  1.34367E-027  2.41177E-028
  2.09000E-019  1.27510E-018  1.64827E-017  2.24972E-016  2.45693E-015  2.15606E-014
  1.56529E-013  9.60035E-013  5.04034E-012  2.28379E-011  8.97561E-011  3.06925E-010
  9.14911E-010  2.38002E-009  5.40623E-009  1.07258E-008  1.85859E-008  2.81242E-008
  3.71491E-008  4.28067E-008  4.29881E-008  3.75656E-008  2.84921E-008  1.86704E-008
  1.04789E-008  4.95165E-009  1.89986E-009  5.43085E-010  8.92371E-011  3.27038E-012
  1.66652E-011  3.23665E-011  3.25659E-011  2.38175E-011  1.40569E-011  6.98278E-012
  2.97437E-012  1.09482E-012  3.48773E-013  9.58593E-014  2.25445E-014  4.46635E-015
  7.24290E-016  9.10157E-017  7.88930E-018  3.56016E-019  1.45001E-020  7.25176E-021
  1.81521E-021  1.65178E-021  1.79487E-021  1.19632E-021  5.59413E-022  1.97089E-022
  5.27339E-023  1.02520E-023  1.38653E-024  2.80408E-025  2.03427E-025  1.28106E-025
  5.69734E-026  1.93872E-026  5.32496E-027  1.21700E-027  2.35725E-028
  7.66581E-019  2.91530E-018  1.58643E-017  1.83226E-016  2.20702E-015  2.12036E-014
  1.63584E-013  1.04370E-012  5.62307E-012  2.59184E-011  1.03033E-010  3.54994E-010
  1.06331E-009  2.77380E-009  6.30831E-009  1.25140E-008  2.16566E-008  3.26924E-008
  4.30335E-008  4.93618E-008  4.92908E-008  4.27820E-008  3.21941E-008  2.09110E-008
  1.16257E-008  5.44167E-009  2.07113E-009  5.90643E-010  9.95450E-011  5.33012E-012
  1.73543E-011  3.26615E-011  3.25854E-011  2.36940E-011  1.39052E-011  6.85871E-012
  2.89085E-012  1.04603E-012  3.23825E-013  8.47730E-014  1.83239E-014  3.11937E-015
  3.77279E-016  2.45285E-017  6.32530E-019  7.16991E-019  2.82193E-019  4.44012E-020
  3.96290E-020  5.53846E-020  4.47986E-020  2.58693E-020  1.18649E-020  4.53034E-021
  1.46686E-021  4.03585E-022  9.34097E-023  1.77686E-023  2.65786E-024  2.87442E-025
  2.02716E-026  2.45577E-027  1.28981E-027  4.99863E-028  1.32525E-028
  2.36202E-018  9.37795E-018  3.13480E-017  1.53734E-016  1.59366E-015  1.69168E-014
  1.42734E-013  9.66751E-013  5.41416E-012  2.55947E-011  1.03456E-010  3.60393E-010
  1.08718E-009  2.84840E-009  6.49252E-009  1.28866E-008  2.22819E-008  3.35627E-008
  4.40271E-008  5.02649E-008  4.98941E-008  4.29928E-008  3.20781E-008  2.06343E-008
  1.13506E-008  5.25528E-009  1.98101E-009  5.62935E-010  9.76473E-011  7.59145E-012
  1.66452E-011  2.93364E-011  2.87277E-011  2.06399E-011  1.19696E-011  5.81193E-012
  2.39085E-012  8.30836E-013  2.39835E-013  5.53547E-014  9.37884E-015  9.24166E-016
  2.27888E-017  2.82046E-017  2.51433E-017  8.63576E-018  1.36461E-018  3.67882E-019
  6.60941E-019  6.81224E-019  4.68607E-019  2.50732E-019  1.11702E-019  4.27514E-020
  1.42461E-020  4.14913E-021  1.05429E-021  2.32437E-022  4.40681E-023  7.08976E-024
  9.48067E-025  1.01769E-025  8.22388E-027  4.45373E-028  1.93125E-029
  5.79962E-018  2.53840E-017  8.81709E-017  2.59747E-016  1.16469E-015  1.08854E-014
  1.01573E-013  7.50793E-013  4.45572E-012  2.18676E-011  9.05695E-011  3.20564E-010
  9.77071E-010  2.57652E-009  5.89435E-009  1.17170E-008  2.02540E-008  3.04523E-008
  3.98156E-008  4.52429E-008  4.46343E-008  3.81697E-008  2.82229E-008  1.79659E-008
  9.76908E-009  4.46914E-009  1.66700E-009  4.72332E-010  8.51939E-011  9.52381E-012
  1.47928E-011  2.34877E-011  2.22565E-011  1.56355E-011  8.84778E-012  4.14791E-012
  1.61091E-012  5.05730E-013  1.20368E-013  1.83045E-014  9.13259E-016  3.34497E-016
  6.72513E-016  4.34639E-016  1.57096E-016  3.18691E-017  4.17102E-018  5.14623E-018
  6.97861E-018  5.77610E-018  3.56666E-018  1.80517E-018  7.82351E-019  2.96354E-019
  9.89581E-020  2.91902E-020  7.59621E-021  1.73856E-021  3.48536E-022  6.09057E-023
  9.22271E-024  1.20095E-024  1.33040E-025  1.23340E-026  9.31279E-028
  1.16655E-017  5.47326E-017  2.09548E-016  6.35781E-016  1.65893E-015  6.93543E-015
  5.86338E-014  4.79069E-013  3.09175E-012  1.60356E-011  6.88172E-011  2.49226E-010
  7.70966E-010  2.05217E-009  4.72106E-009  9.41078E-009  1.62768E-008  2.44408E-008
  3.18608E-008  3.60385E-008  3.53354E-008  2.99840E-008  2.19635E-008  1.38295E-008
  7.42909E-009  3.35645E-009  1.23913E-009  3.51310E-010  6.71044E-011  1.05510E-011
  1.21866E-011  1.67549E-011  1.50449E-011  1.01351E-011  5.44337E-012  2.34900E-012
  7.85361E-013  1.81340E-013  1.93733E-014  1.04858E-015  6.62255E-015  7.50367E-015
  4.59413E-015  1.84136E-015  4.70531E-016  6.77802E-017  3.17855E-017  5.37245E-017
  5.42351E-017  3.87354E-017  2.21446E-017  1.07405E-017  4.54610E-018  1.70123E-018
  5.65493E-019  1.66999E-019  4.37256E-020  1.01210E-020  2.06451E-021  3.69987E-022
  5.80842E-023  7.96418E-024  9.50648E-025  9.83956E-026  8.78476E-027
  1.97038E-017  9.66311E-017  3.96718E-016  1.32559E-015  3.50765E-015  8.18277E-015
  3.27024E-014  2.50188E-013  1.77994E-012  9.98611E-012  4.51161E-011  1.68848E-010
  5.33405E-010  1.43882E-009  3.33697E-009  6.68132E-009  1.15752E-008  1.73714E-008
  2.25888E-008  2.54420E-008  2.47966E-008  2.08797E-008  1.51511E-008  9.43546E-009
  5.00724E-009  2.23508E-009  8.18301E-010  2.33863E-010  4.85029E-011  1.03011E-011
  9.24973E-012  1.05997E-011  8.72230E-012  5.40995E-012  2.57378E-012  8.87076E-013
  1.76803E-013  6.59564E-015  2.34407E-014  5.25293E-014  5.13395E-014  3.27737E-014
  1.48548E-014  4.63773E-015  8.77127E-016  1.99579E-016  3.23989E-016  4.01049E-016
  3.33014E-016  2.14954E-016  1.16132E-016  5.44950E-017  2.26198E-017  8.37005E-018
  2.76596E-018  8.15101E-019  2.13585E-019  4.96028E-020  1.01785E-020  1.84061E-021
  2.92692E-022  4.08589E-023  5.00029E-024  5.35836E-025  5.02257E-026
  2.84089E-017  1.43215E-016  6.14690E-016  2.20317E-015  6.40659E-015  1.47727E-014
  3.13480E-014  1.23267E-013  8.49447E-013  5.22374E-012  2.53440E-011  9.93447E-011
  3.23182E-010  8.87996E-010  2.08295E-009  4.19767E-009  7.29432E-009  1.09507E-008
  1.42134E-008  1.59479E-008  1.54561E-008  1.29186E-008  9.28906E-009  5.72372E-009
  3.00290E-009  1.32651E-009  4.83697E-010  1.40986E-010  3.25798E-011  8.82425E-012
  6.39290E-012  5.87293E-012  4.16693E-012  2.15432E-012  7.28760E-013  9.91195E-014
  2.17791E-014  1.48242E-013  2.43565E-013  2.37399E-013  1.65157E-013  8.54993E-014
  3.20015E-014  7.79955E-015  1.44218E-015  1.58505E-015  2.36496E-015  2.29485E-015
  1.67585E-015  1.00700E-015  5.21464E-016  2.38429E-016  9.73944E-017  3.56896E-017
  1.17277E-017  3.44630E-018  9.02349E-019  2.09740E-019  4.31391E-020  7.83109E-021
  1.25227E-021  1.76173E-022  2.17880E-023  2.36822E-024  2.26271E-025
  3.53306E-017  1.81146E-016  7.99213E-016  2.99548E-015  9.34522E-015  2.35721E-014
  4.74417E-014  9.44332E-014  3.75345E-013  2.30358E-012  1.21376E-011  5.06208E-011
  1.71379E-010  4.82793E-010  1.14993E-009  2.33820E-009  4.08166E-009  6.13600E-009
  7.95522E-009  8.89732E-009  8.57907E-009  7.12165E-009  5.07782E-009  3.09888E-009
  1.60996E-009  7.06056E-010  2.58154E-010  7.78892E-011  2.04060E-011  6.60104E-012
  3.96398E-012  2.77805E-012  1.49192E-012  4.69122E-013  3.76669E-014  1.42760E-013
  4.82704E-013  7.44473E-013  7.73290E-013  6.01025E-013  3.57689E-013  1.58798E-013
  4.83401E-014  9.83268E-015  6.56829E-015  1.11875E-014  1.27265E-014  1.05526E-014
  7.05941E-015  4.02610E-015  2.01815E-015  9.03849E-016  3.64357E-016  1.32410E-016
  4.32923E-017  1.26871E-017  3.31832E-018  7.71456E-019  1.58876E-019  2.89074E-020
  4.63825E-021  6.55536E-022  8.15699E-023  8.93733E-024  8.62852E-025
  3.81546E-017  1.97617E-016  8.86624E-016  3.41611E-015  1.11482E-014  3.01614E-014
  6.57876E-014  1.16499E-013  2.28765E-013  9.31554E-013  5.00153E-012  2.23652E-011
  7.96703E-011  2.31814E-010  5.63165E-010  1.15844E-009  2.03465E-009  3.06590E-009
  3.97314E-009  4.43195E-009  4.25428E-009  3.51014E-009  2.48439E-009  1.50403E-009
  7.75778E-010  3.39307E-010  1.25463E-010  3.97565E-011  1.18282E-011  4.29477E-012
  2.17294E-012  1.07890E-012  3.26054E-013  6.07721E-014  3.46484E-013  9.75499E-013
  1.57032E-012  1.80636E-012  1.59500E-012  1.09715E-012  5.74494E-013  2.13635E-013
  5.23736E-014  2.39376E-014  4.25888E-014  5.67757E-014  5.36952E-014  4.01207E-014
  2.52208E-014  1.38308E-014  6.75818E-015  2.97615E-015  1.18650E-015  4.28107E-016
  1.39358E-016  4.07409E-017  1.06455E-017  2.47535E-018  5.10362E-019  9.30480E-020
  1.49733E-020  2.12448E-021  2.65691E-022  2.92985E-023  2.85168E-024
  3.59360E-017  1.87206E-016  8.48263E-016  3.32319E-015  1.11498E-014  3.15645E-014
  7.37472E-014  1.38941E-013  2.21495E-013  4.60050E-013  1.89189E-012  8.69690E-012
  3.27022E-011  9.88803E-011  2.46021E-010  5.13170E-010  9.08019E-010  1.37241E-009
  1.77852E-009  1.97948E-009  1.89264E-009  1.55339E-009  1.09277E-009  6.57573E-010
  3.37812E-010  1.48124E-010  5.58581E-011  1.87670E-011  6.25271E-012  2.42385E-012
  1.04438E-012  3.49799E-013  1.21249E-013  4.53894E-013  1.29571E-012  2.31977E-012
  3.04003E-012  3.09243E-012  2.47251E-012  1.52355E-012  6.82418E-013  2.04392E-013
  7.67743E-014  1.30680E-013  2.03175E-013  2.20137E-013  1.84610E-013  1.28359E-013
  7.70853E-014  4.10126E-014  1.96330E-014  8.52552E-015  3.36673E-015  1.20719E-015
  3.91447E-016  1.14199E-016  2.98184E-017  6.93621E-018  1.43200E-018  2.61659E-019
  4.22376E-020  6.01744E-021  7.56479E-022  8.39653E-023  8.23903E-024
  2.96032E-017  1.54680E-016  7.04747E-016  2.78777E-015  9.50983E-015  2.76837E-014
  6.76848E-014  1.36043E-013  2.22644E-013  3.36744E-013  7.90884E-013  3.13391E-012
  1.20859E-011  3.79234E-011  9.67907E-011  2.04943E-010  3.65461E-010  5.54033E-010
  7.17876E-010  7.97174E-010  7.59366E-010  6.20366E-010  4.34276E-010  2.60262E-010
  1.33571E-010  5.89779E-011  2.28081E-011  8.13507E-012  2.96752E-012  1.18593E-012
  4.46652E-013  1.59828E-013  3.54677E-013  1.13572E-012  2.38691E-012  3.66380E-012
  4.35802E-012  4.07932E-012  2.95968E-012  1.58348E-012  5.76159E-013  2.07547E-013
  3.23373E-013  5.81146E-013  7.23740E-013  6.84823E-013  5.29463E-013  3.49567E-013
  2.02782E-013  1.05330E-013  4.95756E-014  2.12717E-014  8.33046E-015  2.97038E-015
  9.59857E-016  2.79525E-016  7.29540E-017  1.69818E-017  3.51184E-018  6.43388E-019
  1.04233E-019  1.49195E-020  1.88669E-021  2.10952E-022  2.08866E-023
  2.13696E-017  1.11798E-016  5.10749E-016  2.03094E-015  6.99405E-015  2.07006E-014
  5.20537E-014  1.09407E-013  1.89062E-013  2.75340E-013  4.34275E-013  1.17036E-012
  4.19335E-012  1.33656E-011  3.48165E-011  7.46841E-011  1.34020E-010  2.03513E-010
  2.63357E-010  2.91533E-010  2.76547E-010  2.24891E-010  1.56758E-010  9.36784E-011
  4.81124E-011  2.14296E-011  8.49992E-012  3.19736E-012  1.24937E-012  5.04652E-013
  1.82525E-013  1.75582E-013  6.31105E-013  1.66269E-012  3.10165E-012  4.40288E-012
  4.87773E-012  4.18276E-012  2.66237E-012  1.16721E-012  4.46287E-013  6.45101E-013
  1.32543E-012  1.89910E-012  2.03665E-012  1.76114E-012  1.28575E-012  8.16788E-013
  4.61162E-013  2.34895E-013  1.08981E-013  4.62717E-014  1.79853E-014  6.38034E-015
  2.05529E-015  5.97623E-016  1.55952E-016  3.63394E-017  7.53102E-018  1.38413E-018
  2.25205E-019  3.24129E-020  4.12721E-021  4.65400E-022  4.65587E-023
  1.35349E-017  7.08216E-017  3.23857E-016  1.29088E-015  4.46760E-015  1.33472E-014
  3.41263E-014  7.37685E-014  1.32903E-013  1.99551E-013  2.75928E-013  5.05780E-013
  1.45808E-012  4.47389E-012  1.16949E-011  2.52321E-011  4.53668E-011  6.87825E-011
  8.86629E-011  9.76430E-011  9.20999E-011  7.44818E-011  5.16674E-011  3.07760E-011
  1.58017E-011  7.07845E-012  2.86094E-012  1.12385E-012  4.65489E-013  1.89221E-013
  8.03444E-014  2.00890E-013  7.30377E-013  1.76711E-012  3.09977E-012  4.14190E-012
  4.23549E-012  3.20836E-012  1.68418E-012  7.27454E-013  1.03698E-012  2.41159E-012
  3.96546E-012  4.83116E-012  4.69594E-012  3.81486E-012  2.67056E-012  1.64691E-012
  9.09796E-013  4.55837E-013  2.08843E-013  8.78310E-014  3.39014E-014  1.19690E-014
  3.84434E-015  1.11641E-015  2.91377E-016  6.79941E-017  1.41288E-017  2.60681E-018
  4.26325E-019  6.17612E-020  7.92824E-021  9.02926E-022  9.14168E-023
  7.52816E-018  3.93729E-017  1.80029E-016  7.18070E-016  2.49049E-015  7.47607E-015
  1.92937E-014  4.24090E-014  7.85107E-014  1.21819E-013  1.65546E-013  2.44994E-013
  5.36600E-013  1.47570E-012  3.75728E-012  8.04507E-012  1.43815E-011  2.16525E-011
  2.76858E-011  3.02300E-011  2.82740E-011  2.26856E-011  1.56255E-011  9.24911E-012
  4.72236E-012  2.10719E-012  8.57067E-013  3.51304E-013  1.58164E-013  6.60975E-014
  3.82021E-014  1.68951E-013  6.13750E-013  1.43301E-012  2.39924E-012  2.98262E-012
  2.70658E-012  1.69791E-012  8.69009E-013  1.34631E-012  3.51806E-012  6.59046E-012
  9.11286E-012  9.98654E-012  9.07613E-012  7.04806E-012  4.77911E-012  2.87847E-012
  1.56150E-012  7.71216E-013  3.49326E-013  1.45607E-013  5.58272E-014  1.96186E-014
  6.28395E-015  1.82295E-015  4.76016E-016  1.11295E-016  2.32028E-017  4.30108E-018
  7.07745E-019  1.03328E-019  1.33913E-020  1.54287E-021  1.58384E-022
  3.67920E-018  1.92273E-017  8.78545E-017  3.50302E-016  1.21549E-015  3.65585E-015
  9.47920E-015  2.10322E-014  3.95852E-014  6.28980E-014  8.64366E-014  1.17370E-013
  2.07410E-013  4.90030E-013  1.17626E-012  2.45740E-012  4.32396E-012  6.41985E-012
  8.09844E-012  8.72764E-012  8.06209E-012  6.39304E-012  4.35287E-012  2.54369E-012
  1.27693E-012  5.57344E-013  2.25383E-013  1.01529E-013  5.67839E-014  2.72868E-014
  1.69777E-014  9.88009E-014  3.76542E-013  8.68184E-013  1.37335E-012  1.52356E-012
  1.15221E-012  7.48085E-013  1.42931E-012  4.15995E-012  8.75674E-012  1.36702E-011
  1.68906E-011  1.72322E-011  1.49280E-011  1.12066E-011  7.41057E-012  4.37728E-012
  2.33753E-012  1.13960E-012  5.10678E-013  2.11027E-013  8.03751E-014  2.81149E-014
  8.98122E-015  2.60320E-015  6.80344E-016  1.59462E-016  3.33796E-017  6.22260E-018
  1.03147E-018  1.51979E-019  1.99187E-020  2.32601E-021  2.42603E-022
  1.58062E-018  8.25265E-018  3.76726E-017  1.50083E-016  5.20497E-016  1.56598E-015
  4.06814E-015  9.06959E-015  1.72324E-014  2.78017E-014  3.87360E-014  5.10837E-014
  7.93191E-014  1.62306E-013  3.60268E-013  7.23777E-013  1.24168E-012  1.80552E-012
  2.23457E-012  2.36530E-012  2.14786E-012  1.67474E-012  1.11957E-012  6.38770E-013
  3.09052E-013  1.28271E-013  5.29089E-014  3.31384E-014  2.95900E-014  2.00864E-014
  9.22756E-015  3.66995E-014  1.55072E-013  3.57001E-013  5.15675E-013  4.93663E-013
  4.80700E-013  1.28197E-012  4.05646E-012  9.38678E-012  1.63727E-011  2.27281E-011
  2.60487E-011  2.52660E-011  2.11209E-011  1.54424E-011  1.00040E-011  5.81102E-012
  3.05950E-012  1.47345E-012  6.53395E-013  2.67662E-013  1.01257E-013  3.52519E-014
  1.12311E-014  3.25318E-015  8.51300E-016  2.00156E-016  4.21057E-017  7.90282E-018
  1.32148E-018  1.96831E-019  2.61377E-020  3.10007E-021  3.29234E-022
  5.97090E-019  3.11470E-018  1.42040E-017  5.65275E-017  1.95856E-016  5.88927E-016
  1.53043E-015  3.41902E-015  6.52907E-015  1.06305E-014  1.49683E-014  1.95704E-014
  2.83146E-014  5.19331E-014  1.06579E-013  2.04506E-013  3.40043E-013  4.81933E-013
  5.82727E-013  6.03353E-013  5.36177E-013  4.08709E-013  2.65815E-013  1.45553E-013
  6.56693E-014  2.51879E-014  1.33742E-014  1.69793E-014  2.31635E-014  2.19647E-014
  1.28270E-014  1.08808E-014  3.66128E-014  8.55580E-014  1.34369E-013  2.83473E-013
  1.02277E-012  3.33191E-012  8.22372E-012  1.57773E-011  2.44259E-011  3.13761E-011
  3.41152E-011  3.18776E-011  2.59211E-011  1.85492E-011  1.18076E-011  6.75631E-012
  3.51004E-012  1.67028E-012  7.32842E-013  2.97505E-013  1.11745E-013  3.87091E-014
  1.22988E-014  3.56081E-015  9.33431E-016  2.20322E-016  4.66271E-017  8.82302E-018
  1.49075E-018  2.24887E-019  3.03214E-020  3.66082E-021  3.96762E-022
  1.98376E-019  1.03402E-018  4.71115E-018  1.87299E-017  6.48283E-017  1.94763E-016
  5.05916E-016  1.13091E-015  2.16496E-015  3.54341E-015  5.02384E-015  6.55347E-015
  9.11789E-015  1.55048E-014  2.97693E-014  5.46299E-014  8.79477E-014  1.21306E-013
  1.43040E-013  1.44531E-013  1.25261E-013  9.27925E-014  5.80216E-014  2.96984E-014
  1.18528E-014  4.52081E-015  5.65672E-015  1.21628E-014  1.97855E-014  2.36669E-014
  2.15975E-014  1.82295E-014  2.48393E-014  6.22335E-014  2.10073E-013  7.51453E-013
  2.34670E-012  5.97245E-012  1.23611E-011  2.11145E-011  3.02389E-011  3.68025E-011
  3.84957E-011  3.49484E-011  2.77881E-011  1.95248E-011  1.22348E-011  6.90252E-012
  3.53931E-012  1.66375E-012  7.21878E-013  2.90230E-013  1.08172E-013  3.72686E-014
  1.18070E-014  3.41749E-015  8.97916E-016  2.12957E-016  4.53966E-017  8.67412E-018
  1.48365E-018  2.27168E-019  3.11696E-020  3.83960E-021  4.25591E-022
  5.79779E-020  3.02026E-019  1.37510E-018  5.46249E-018  1.88903E-017  5.67045E-017
  1.47209E-016  3.29068E-016  6.30682E-016  1.03523E-015  1.47367E-015  1.91985E-015
  2.60687E-015  4.20694E-015  7.66596E-015  1.35371E-014  2.11619E-014  2.84527E-014
  3.27444E-014  3.22792E-014  2.72271E-014  1.94845E-014  1.15284E-014  5.28884E-015
  1.74770E-015  1.20555E-015  3.65645E-015  8.76952E-015  1.55023E-014  2.21714E-014
  2.81933E-014  3.79183E-014  6.79367E-014  1.69768E-013  4.96358E-013  1.42316E-012
  3.63432E-012  7.95979E-012  1.48142E-011  2.34765E-011  3.18609E-011  3.72749E-011
  3.78439E-011  3.35643E-011  2.61842E-011  1.80998E-011  1.11760E-011  6.21833E-012
  3.14615E-012  1.46002E-012  6.25908E-013  2.48985E-013  9.20052E-014  3.15083E-014
  9.95097E-015  2.87998E-015  7.58897E-016  1.81042E-016  3.89309E-017  7.52503E-018
  1.30573E-018  2.03386E-019  2.84665E-020  3.58584E-021  4.07273E-022
  1.49087E-020  7.76372E-020  3.53325E-019  1.40285E-018  4.84867E-018  1.45471E-017
  3.77511E-017  8.43887E-017  1.61851E-016  2.66118E-016  3.79583E-016  4.93319E-016
  6.57313E-016  1.01972E-015  1.78376E-015  3.05342E-015  4.65840E-015  6.12843E-015
  6.90222E-015  6.64780E-015  5.45164E-015  3.74272E-015  2.04697E-015  7.84599E-016
  2.39076E-016  6.59355E-016  2.35367E-015  5.64504E-015  1.07303E-014  1.78751E-014
  2.88660E-014  5.13010E-014  1.09955E-013  2.76510E-013  7.32967E-013  1.85763E-012
  4.24582E-012  8.51052E-012  1.48005E-011  2.22801E-011  2.90757E-011  3.30000E-011
  3.27065E-011  2.84398E-011  2.18136E-011  1.48505E-011  9.03860E-012  4.95867E-012
  2.47383E-012  1.13219E-012  4.78976E-013  1.88282E-013  6.89015E-014  2.34355E-014
  7.37571E-015  2.13481E-015  5.64579E-016  1.35641E-016  2.94724E-017  5.77471E-018
  1.01885E-018  1.61837E-019  2.31595E-020  2.98929E-021  3.48420E-022
  3.37377E-021  1.75679E-020  7.99440E-020  3.17380E-019  1.09687E-018  3.29076E-018
  8.54100E-018  1.91006E-017  3.66655E-017  6.03637E-017  8.61596E-017  1.11491E-016
  1.45793E-016  2.18449E-016  3.69294E-016  6.16687E-016  9.23259E-016  1.19403E-015
  1.32104E-015  1.24591E-015  9.92288E-016  6.47021E-016  3.14857E-016  9.02914E-017
  7.03692E-017  3.99960E-016  1.31989E-015  3.19375E-015  6.56803E-015  1.25579E-014
  2.43468E-014  5.16833E-014  1.22874E-013  3.12623E-013  7.91731E-013  1.87934E-012
  4.02639E-012  7.63044E-012  1.26721E-011  1.83803E-011  2.32794E-011  2.57849E-011
  2.50415E-011  2.13970E-011  1.61559E-011  1.08375E-011  6.50117E-012  3.51460E-012
  1.72721E-012  7.78557E-013  3.24532E-013  1.25863E-013  4.55489E-014  1.53711E-014
  4.81847E-015  1.39495E-015  3.70544E-016  8.97795E-017  1.97482E-017  3.93108E-018
  7.06929E-019  1.14782E-019  1.68298E-020  2.22944E-021  2.66913E-022
  6.72057E-022  3.50047E-021  1.59342E-020  6.32832E-020  2.18811E-019  6.56881E-019
  1.70636E-018  3.82046E-018  7.34468E-018  1.21101E-017  1.72849E-017  2.22226E-017
  2.84354E-017  4.10901E-017  6.72472E-017  1.10009E-016  1.62429E-016  2.07496E-016
  2.26404E-016  2.09529E-016  1.61641E-016  9.84276E-017  3.98270E-017  8.76764E-018
  4.08631E-017  2.06005E-016  6.40872E-016  1.60068E-015  3.59096E-015  7.80817E-015
  1.75462E-014  4.22266E-014  1.07611E-013  2.77365E-013  6.86753E-013  1.56972E-012
  3.22907E-012  5.89239E-012  9.46770E-012  1.33515E-011  1.65119E-011  1.79201E-011
  1.70966E-011  1.43763E-011  1.06932E-011  7.06877E-012  4.17780E-012  2.22385E-012
  1.07528E-012  4.76639E-013  1.95411E-013  7.46300E-014  2.66630E-014  8.91563E-015
  2.78194E-015  8.05626E-016  2.15133E-016  5.26477E-017  1.17473E-017  2.38124E-018
  4.37504E-019  7.27690E-020  1.09506E-020  1.49028E-021  1.83303E-022
  1.17888E-022  6.14430E-022  2.79906E-021  1.11270E-020  3.85171E-020  1.15794E-019
  3.01326E-019  6.76116E-019  1.30306E-018  2.15340E-018  3.07344E-018  3.91890E-018
  4.88434E-018  6.76359E-018  1.06786E-017  1.71373E-017  2.50536E-017  3.17527E-017
  3.42910E-017  3.11729E-017  2.31483E-017  1.27680E-017  3.79636E-018  2.26488E-018
  2.09498E-017  8.93555E-017  2.73469E-016  7.19586E-016  1.77504E-015  4.35911E-015
  1.10783E-014  2.93025E-014  7.85663E-014  2.05053E-013  5.01831E-013  1.12059E-012
  2.24348E-012  3.98562E-012  6.24765E-012  8.61784E-012  1.04506E-011  1.11446E-011
  1.04639E-011  8.66819E-012  6.35444E-012  4.13945E-012  2.40936E-012  1.26176E-012
  5.99524E-013  2.60910E-013  1.05001E-013  3.94062E-014  1.38709E-014  4.58867E-015
  1.42399E-015  4.12521E-016  1.10841E-016  2.74419E-017  6.22438E-018  1.28775E-018
  2.42247E-019  4.13464E-020  6.39252E-021  8.93981E-022  1.12905E-022
  1.82188E-023  9.50605E-023  4.33619E-022  1.72647E-021  5.98781E-021  1.80433E-020
  4.70876E-020  1.06018E-019  2.05116E-019  3.40183E-019  4.85888E-019  6.13934E-019
  7.41749E-019  9.74157E-019  1.46968E-018  2.30833E-018  3.34968E-018  4.22796E-018
  4.53194E-018  4.04269E-018  2.85247E-018  1.34570E-018  2.60413E-019  1.24565E-018
  8.58780E-018  3.34646E-017  1.04259E-016  2.94098E-016  8.02873E-016  2.21069E-015
  6.23015E-015  1.77306E-014  4.94106E-014  1.30401E-013  3.17166E-013  6.97519E-013
  1.37019E-012  2.38652E-012  3.67016E-012  4.97287E-012  5.93156E-012  6.22898E-012
  5.76417E-012  4.70818E-012  3.40313E-012  2.18474E-012  1.25196E-012  6.44606E-013
  3.00661E-013  1.28270E-013  5.05741E-014  1.86099E-014  6.43972E-015  2.10380E-015
  6.48629E-016  1.87956E-016  5.08601E-017  1.27595E-017  2.94791E-018  6.23746E-019
  1.20342E-019  2.10997E-020  3.35252E-021  4.81513E-022  6.23604E-023
  2.48235E-024  1.29733E-023  5.92928E-023  2.36628E-022  8.23006E-022  2.48851E-021
  6.52128E-021  1.47555E-020  2.87091E-020  4.78769E-020  6.85599E-020  8.59168E-020
  1.00302E-019  1.23333E-019  1.74753E-019  2.66389E-019  3.83771E-019  4.83855E-019
  5.15686E-019  4.49392E-019  2.93769E-019  1.06049E-019  3.97092E-020  5.38977E-019
  2.93075E-018  1.10767E-017  3.60878E-017  1.10732E-016  3.35653E-016  1.02644E-015
  3.15185E-015  9.49548E-015  2.72546E-014  7.25988E-014  1.75969E-013  3.82957E-013
  7.41932E-013  1.27294E-012  1.92822E-012  2.57454E-012  3.02792E-012  3.13697E-012
  2.86481E-012  2.30937E-012  1.64683E-012  1.04222E-012  5.88013E-013  2.97572E-013
  1.36153E-013  5.68759E-014  2.19331E-014  7.89647E-015  2.68008E-015  8.62922E-016
  2.63996E-016  7.65037E-017  2.08643E-017  5.31183E-018  1.25223E-018  2.71401E-019
  5.37584E-020  9.68473E-021  1.58047E-021  2.32821E-022  3.08611E-023
  2.98482E-025  1.56349E-024  7.16514E-024  2.86879E-023  1.00169E-022  3.04313E-022
  8.02027E-022  1.82712E-021  3.58297E-021  6.02423E-021  8.67645E-021  1.08206E-020
  1.22159E-020  1.38950E-020  1.80009E-020  2.61267E-020  3.71951E-020  4.69126E-020
  4.97156E-020  4.18844E-020  2.41471E-020  5.63189E-021  1.93937E-020  1.79221E-019
  8.64401E-019  3.30673E-018  1.15155E-017  3.88431E-017  1.30521E-016  4.37818E-016
  1.44105E-015  4.53553E-015  1.33123E-014  3.57202E-014  8.63953E-014  1.86603E-013
  3.57773E-013  6.06683E-013  9.07882E-013  1.19753E-012  1.39159E-012  1.42469E-012
  1.28572E-012  1.02396E-012  7.20990E-013  4.50092E-013  2.50125E-013  1.24437E-013
  5.58441E-014  2.28280E-014  8.59979E-015  3.02385E-015  1.00445E-015  3.18085E-016
  9.64241E-017  2.79327E-017  7.68199E-018  1.98700E-018  4.78556E-019  1.06332E-019
  2.16267E-020  4.00063E-021  6.69605E-022  1.00969E-022  1.36663E-023
  3.17158E-026  1.66646E-025  7.66507E-025  3.08238E-024  1.08191E-023  3.30756E-023
  8.78340E-023  2.01920E-022  4.00196E-022  6.80788E-022  9.90836E-022  1.23797E-021
  1.36191E-021  1.42736E-021  1.63360E-021  2.17095E-021  3.00468E-021  3.78146E-021
  3.97141E-021  3.16490E-021  1.46059E-021  4.65111E-022  7.22742E-021  4.90525E-020
  2.26734E-019  9.06709E-019  3.43250E-018  1.27861E-017  4.72765E-017  1.71419E-016
  5.95789E-016  1.93797E-015  5.78310E-015  1.56021E-014  3.76778E-014  8.09166E-014
  1.53900E-013  2.58568E-013  3.83150E-013  5.00318E-013  5.75497E-013  5.83145E-013
  5.20763E-013  4.10238E-013  2.85522E-013  1.75994E-013  9.64190E-014  4.71916E-014
  2.07830E-014  8.31456E-015  3.05844E-015  1.04905E-015  3.40441E-016  1.05828E-016
  3.17391E-017  9.18493E-018  2.54774E-018  6.69942E-019  1.64927E-019  3.75677E-020
  7.83957E-021  1.48687E-021  2.54711E-022  3.92188E-023  5.40647E-024
  2.98366E-027  1.57421E-026  7.27604E-026  2.94283E-025  1.04003E-024  3.20569E-024
  8.59709E-024  1.99985E-023  4.01964E-023  6.94921E-023  1.02853E-022  1.30043E-022
  1.41702E-022  1.38902E-022  1.36985E-022  1.55679E-022  1.99868E-022  2.47073E-022
  2.54168E-022  1.83294E-022  5.99009E-023  1.80473E-022  1.98328E-021  1.15984E-020
  5.41393E-020  2.31954E-019  9.64279E-019  3.95572E-018  1.58982E-017  6.13606E-017
  2.22273E-016  7.40743E-016  2.23708E-015  6.05858E-015  1.46118E-014  3.12411E-014
  5.90465E-014  9.84759E-014  1.44765E-013  1.87467E-013  2.13797E-013  2.14740E-013
  1.90028E-013  1.48266E-013  1.02130E-013  6.22363E-014  3.36561E-014  1.62261E-014
  7.02052E-015  2.75122E-015  9.88536E-016  3.30643E-016  1.04708E-016  3.18981E-017
  9.45026E-018  2.72942E-018  7.63379E-019  2.04056E-019  5.13298E-020  1.19747E-020
  2.55965E-021  4.96641E-022  8.68552E-023  1.36194E-023  1.90720E-024
  2.49147E-028  1.32172E-027  6.14817E-027  2.50538E-026  8.93314E-026  2.78264E-025
  7.55707E-025  1.78464E-024  3.65249E-024  6.45098E-024  9.78296E-024  1.26741E-023
  1.40010E-023  1.33510E-023  1.16167E-023  1.05332E-023  1.12139E-023  1.27986E-023
  1.24442E-023  7.56883E-024  4.48705E-024  5.67673E-023  4.41102E-022  2.45182E-021
  1.19968E-020  5.59770E-020  2.55990E-019  1.14549E-018  4.93004E-018  1.99642E-017
  7.45595E-017  2.52847E-016  7.70088E-016  2.09091E-015  5.03673E-015  1.07308E-014
  2.01805E-014  3.34592E-014  4.88709E-014  6.28567E-014  7.11772E-014  7.09640E-014
  6.23121E-014  4.82185E-014  3.29177E-014  1.98596E-014  1.06171E-014  5.05013E-015
  2.15024E-015  8.26699E-016  2.90506E-016  9.48063E-017  2.92880E-017  8.73395E-018
  2.55242E-018  7.34854E-019  2.07055E-019  5.62149E-020  1.44310E-020  3.44170E-021
  7.51807E-022  1.48830E-022  2.64979E-023  4.21998E-024  5.98798E-025
  1.85314E-029  9.90167E-029  4.64421E-028  1.91093E-027  6.89127E-027  2.17546E-026
  6.00227E-026  1.44443E-025  3.02367E-025  5.48674E-025  8.59235E-025  1.15498E-024
  1.32488E-024  1.29278E-024  1.08381E-024  8.23013E-025  6.44429E-025  5.72167E-025
  4.81804E-025  3.18193E-025  1.35667E-024  1.27246E-023  8.45564E-023  4.75556E-022
  2.50192E-021  1.28002E-020  6.39729E-020  3.07932E-019  1.39794E-018  5.86637E-018
  2.23953E-017  7.68867E-017  2.35536E-016  6.40532E-016  1.54122E-015  3.27420E-015
  6.13313E-015  1.01211E-014  1.47066E-014  1.88109E-014  2.11771E-014  2.09848E-014
  1.83073E-014  1.40686E-014  9.53161E-015  5.70166E-015  3.01827E-015  1.41902E-015
  5.95748E-016  2.25176E-016  7.75361E-017  2.47242E-017  7.45500E-018  2.17522E-018
  6.26306E-019  1.79491E-019  5.08768E-020  1.40068E-020  3.66204E-021  8.90631E-022
  1.98260E-022  3.99288E-023  7.21706E-024  1.16431E-024  1.67019E-025
  1.23332E-030  6.65162E-030  3.15351E-029  1.31362E-028  4.80534E-028  1.54236E-027
  4.33891E-027  1.06829E-026  2.29766E-026  4.30621E-026  7.00994E-026  9.87016E-026
  1.19578E-025  1.23919E-025  1.09386E-025  8.27823E-026  5.60644E-026  3.79908E-026
  3.01292E-026  5.19357E-026  3.19383E-025  2.28570E-024  1.45470E-023  8.62374E-023
  4.94459E-022  2.76554E-021  1.49173E-020  7.60674E-020  3.59381E-019  1.54741E-018
  5.99954E-018  2.07735E-017  6.38868E-017  1.73895E-016  4.17978E-016  8.85906E-016
  1.65422E-015  2.71968E-015  3.93556E-015  5.01152E-015  5.61532E-015  5.53655E-015
  4.80453E-015  3.67102E-015  2.47153E-015  1.46797E-015  7.70714E-016  3.58803E-016
  1.48844E-016  5.54363E-017  1.87493E-017  5.85401E-018  1.72521E-018  4.92642E-019
  1.39633E-019  3.97721E-020  1.13192E-020  3.15288E-021  8.37320E-022  2.07065E-022
  4.68332E-023  9.56795E-024  1.75101E-024  2.85484E-025  4.13153E-026
  7.38799E-032  4.03245E-031  1.93788E-030  8.19816E-030  3.05212E-029  9.99442E-029
  2.87717E-028  7.27487E-028  1.61376E-027  3.13572E-027  5.32661E-027  7.88942E-027
  1.01552E-026  1.13162E-026  1.08801E-026  9.04334E-027  6.66025E-027  4.81331E-027
  4.65809E-027  1.05972E-026  5.46044E-026  3.53783E-025  2.30892E-024  1.47766E-023
  9.25016E-023  5.59678E-022  3.20957E-021  1.70940E-020  8.31273E-020  3.64484E-019
  1.42843E-018  4.97477E-018  1.53386E-017  4.17689E-017  1.00302E-016  2.12191E-016
  3.95225E-016  6.47868E-016  9.34433E-016  1.18568E-015  1.32351E-015  1.29970E-015
  1.12301E-015  8.54085E-016  5.72074E-016  3.37819E-016  1.76170E-016  8.13547E-017
  3.34152E-017  1.22923E-017  4.09398E-018  1.25473E-018  3.62120E-019  1.01287E-019
  2.82474E-020  7.98421E-021  2.27646E-021  6.39825E-022  1.72092E-022  4.31414E-023
  9.88489E-024  2.04301E-024  3.77648E-025  6.20949E-026  9.04999E-027
  4.01219E-033  2.22299E-032  1.08634E-031  4.68242E-031  1.78002E-030  5.96700E-030
  1.76317E-029  4.59106E-029  1.05272E-028  2.12379E-028  3.76539E-028  5.85820E-028
  7.98342E-028  9.51181E-028  9.90017E-028  9.04485E-028  7.45053E-028  6.13000E-028
  6.77983E-028  1.57748E-027  7.58678E-027  4.93420E-026  3.43830E-025  2.39641E-024
  1.62535E-023  1.04868E-022  6.30088E-022  3.46371E-021  1.71917E-020  7.63365E-020
  3.01379E-019  1.05372E-018  3.25424E-018  8.86306E-018  2.12655E-017  4.49201E-017
  8.35020E-017  1.36562E-016  1.96457E-016  2.48581E-016  2.76644E-016  2.70795E-016
  2.33179E-016  1.76680E-016  1.17856E-016  6.92729E-017  3.59298E-017  1.64844E-017
  6.71634E-018  2.44572E-018  8.04144E-019  2.42560E-019  6.87117E-020  1.88507E-020
  5.17235E-021  1.44868E-021  4.12821E-022  1.16744E-022  3.17053E-023  8.03327E-024
  1.85954E-024  3.87861E-025  7.22640E-026  1.19615E-026  1.75304E-027
  1.96760E-034  1.12375E-033  5.60206E-033  2.46771E-032  9.60585E-032  3.30414E-031
  1.00417E-030  2.69571E-030  6.38882E-030  1.33634E-029  2.46484E-029  4.00543E-029
  5.72831E-029  7.20373E-029  7.97089E-029  7.81281E-029  6.98055E-029  6.29548E-029
  7.59879E-029  1.85109E-028  9.18560E-028  6.37348E-027  4.83354E-026  3.65607E-025
  2.65163E-024  1.79766E-023  1.11762E-022  6.28327E-022  3.16330E-021  1.41683E-020
  5.62177E-020  1.97067E-019  6.09238E-019  1.65926E-018  3.97828E-018  8.39339E-018
  1.55783E-017  2.54309E-017  3.65106E-017  4.60960E-017  5.11785E-017  4.99699E-017
  4.29117E-017  3.24184E-017  2.15547E-017  1.26227E-017  6.51897E-018  2.97542E-018
  1.20451E-018  4.35033E-019  1.41536E-019  4.21241E-020  1.17406E-020  3.16441E-021
  8.54469E-022  2.36849E-022  6.72996E-023  1.90953E-023  5.22111E-024  1.33340E-024
  3.11058E-025  6.53370E-026  1.22476E-026  2.03779E-027  2.99943E-028
  9.28371E-036  5.16625E-035  2.67772E-034  1.20813E-033  4.82351E-033  1.70410E-032
  5.32658E-032  1.47269E-031  3.60023E-031  7.77861E-031  1.48443E-030  2.49963E-030
  3.71306E-030  4.86311E-030  5.62302E-030  5.78486E-030  5.46186E-030  5.25979E-030
  6.89125E-030  1.84668E-029  1.01117E-028  7.72912E-028  6.39487E-027  5.19081E-026
  3.96740E-025  2.78973E-024  1.77708E-023  1.01484E-022  5.15943E-022  2.32459E-021
  9.25477E-021  3.24977E-020  1.00531E-019  2.73768E-019  6.56000E-019  1.38272E-018
  2.56324E-018  4.17849E-018  5.98952E-018  7.54902E-018  8.36589E-018  8.15215E-018
  6.98577E-018  5.26534E-018  3.49196E-018  2.03905E-018  1.04952E-018  4.77086E-019
  1.92155E-019  6.89487E-020  2.22414E-020  6.54632E-021  1.79930E-021  4.77262E-022
  1.26888E-022  3.47738E-023  9.83150E-024  2.79150E-024  7.66408E-025  1.96805E-025
  4.61705E-026  9.74876E-027  1.83585E-027  3.06655E-028  4.52856E-029
  3.92454E-037  2.32105E-036  1.21619E-035  5.37039E-035  2.25860E-034  8.18875E-034
  2.62781E-033  7.46145E-033  1.87381E-032  4.15992E-032  8.15971E-032  1.41320E-031
  2.16001E-031  2.91337E-031  3.47403E-031  3.69284E-031  3.62433E-031  3.68838E-031
  5.31934E-031  1.64666E-030  1.03695E-029  8.81679E-029  7.88877E-028  6.77453E-027
  5.38414E-026  3.88618E-025  2.51795E-024  1.45351E-023  7.43918E-023  3.36520E-022
  1.34280E-021  4.72052E-021  1.46083E-020  3.97763E-020  9.52650E-020  2.00650E-019
  3.71611E-019  6.05127E-019  8.66346E-019  1.09047E-018  1.20674E-018  1.17410E-018
  1.00445E-018  7.55718E-019  5.00199E-019  2.91426E-019  1.49609E-019  6.77939E-020
  2.71970E-020  9.70853E-021  3.11036E-021  9.07136E-022  2.46388E-022  6.44258E-023
  1.68760E-023  4.56911E-024  1.28299E-024  3.63690E-025  1.00030E-025  2.57740E-026
  6.06990E-027  1.28643E-027  2.43071E-028  4.07206E-029  6.02837E-030
  1.54836E-038  9.36415E-038  5.01699E-037  2.38077E-036  1.00043E-035  3.51675E-035
  1.19975E-034  3.48448E-034  8.94633E-034  2.02954E-033  4.06589E-033  7.19063E-033
  1.12192E-032  1.54491E-032  1.88173E-032  2.04831E-032  2.07134E-032  2.22584E-032
  3.63070E-032  1.35639E-031  1.00034E-030  9.39973E-030  8.96722E-029  8.03509E-028
  6.56817E-027  4.82841E-026  3.16532E-025  1.84073E-024  9.46389E-024  4.29270E-023
  1.71551E-022  6.03516E-022  1.86807E-021  5.08579E-021  1.21758E-020  2.56304E-020
  4.74343E-020  7.71770E-020  1.10390E-019  1.38805E-019  1.53436E-019  1.49109E-019
  1.27401E-019  9.57200E-020  6.32589E-020  3.67924E-020  1.88501E-020  8.52088E-021
  3.40778E-021  1.21155E-021  3.86021E-022  1.11741E-022  3.00448E-023  7.75658E-024
  2.00330E-024  5.35574E-025  1.49129E-025  4.21208E-026  1.15829E-026  2.98939E-027
  7.05693E-028  1.49938E-028  2.83981E-029  4.76746E-030  7.07073E-031
  9.72398E-041  3.52628E-039  1.92924E-038  9.34130E-038  4.00148E-037  1.51583E-036
  5.07594E-036  1.41787E-035  3.88891E-035  8.96919E-035  1.82541E-034  3.27665E-034
  5.18908E-034  7.24927E-034  8.96068E-034  9.92038E-034  1.03039E-033  1.18146E-033
  2.25994E-033  1.05253E-032  9.05981E-032  9.26421E-031  9.28395E-030  8.57971E-029
  7.15355E-028  5.32574E-027  3.51945E-026  2.05697E-025  1.06082E-024  4.82056E-024
  1.92841E-023  6.78745E-023  2.10118E-022  5.71973E-022  1.36894E-021  2.88037E-021
  5.32781E-021  8.66301E-021  1.23823E-020  1.55576E-020  1.71829E-020  1.66831E-020
  1.42404E-020  1.06878E-020  7.05504E-021  4.09790E-021  2.09626E-021  9.45795E-022
  3.77347E-022  1.33727E-022  4.24203E-023  1.22035E-023  3.25311E-024  8.30335E-025
  2.11600E-025  5.58437E-026  1.54004E-026  4.32684E-027  1.18767E-027  3.06588E-028
  7.24609E-029  1.54195E-029  2.92504E-030  4.91778E-031  7.30097E-032
  0.00000E+000  1.13867E-041  6.87479E-040  3.38704E-039  1.47462E-038  5.67093E-038
  1.92559E-037  5.77074E-037  1.52579E-036  3.55790E-036  7.31445E-036  1.33271E-035
  2.13032E-035  2.99870E-035  3.75754E-035  4.21632E-035  4.50334E-035  5.61237E-035
  1.31485E-034  7.70166E-034  7.60114E-033  8.34454E-032  8.66928E-031  8.18829E-030
  6.92152E-029  5.19779E-028  3.45370E-027  2.02541E-026  1.04673E-025  4.76239E-025
  1.90645E-024  6.71226E-024  2.07805E-023  5.65616E-023  1.35340E-022  2.84675E-022
  5.26344E-022  8.55426E-022  1.22203E-021  1.53449E-021  1.69372E-021  1.64332E-021
  1.40166E-021  1.05113E-021  6.93233E-022  4.02255E-022  2.05527E-022  9.25956E-023
  3.68740E-023  1.30346E-023  4.12004E-024  1.17916E-024  3.12010E-025  7.88287E-026
  1.98357E-026  5.16691E-027  1.40989E-027  3.93498E-028  1.07669E-028  2.77675E-029
  6.56422E-030  1.39792E-030  2.65435E-031  4.46521E-032  6.63818E-033
  0.00000E+000  0.00000E+000  0.00000E+000  4.21433E-042  4.96384E-040  1.93191E-039
  6.63178E-039  2.00724E-038  5.35495E-038  1.25884E-037  2.60689E-037  4.75453E-037
  7.63530E-037  1.07942E-036  1.34312E-036  1.54427E-036  1.70735E-036  2.39063E-036
  7.21816E-036  5.39270E-035  5.90356E-034  6.77868E-033  7.24566E-032  6.94797E-031
  5.92838E-030  4.47839E-029  2.98674E-028  1.75562E-027  9.08586E-027  4.13732E-026
  1.65699E-025  5.83519E-025  1.80658E-024  4.91686E-024  1.17630E-023  2.47361E-023
  4.57213E-023  7.42806E-023  1.06072E-022  1.33134E-022  1.46877E-022  1.42433E-022
  1.21418E-022  9.09977E-023  5.99730E-023  3.47730E-023  1.77507E-023  7.98816E-024
  3.17642E-024  1.12056E-024  3.53156E-025  1.00637E-025  2.64575E-026  6.62292E-027
  1.64666E-027  4.23355E-028  1.14220E-028  3.16332E-029  8.61870E-030  2.21854E-030
  5.24182E-031  1.11647E-031  2.11982E-032  3.57028E-033  5.26837E-034
  0.00000E+000  0.00000E+000  0.00000E+000  0.00000E+000  0.00000E+000  0.00000E+000
  0.00000E+000  6.27578E-040  1.68556E-039  3.98639E-039  8.30006E-039  1.52113E-038
  2.45335E-038  3.48174E-038  4.34725E-038  4.93019E-038  5.86165E-038  9.54575E-038
  3.81408E-037  3.49496E-036  4.20495E-035  5.00383E-034  5.38087E-033  5.21556E-032
  4.48423E-031  3.40103E-030  2.27395E-029  1.33873E-028  6.93502E-028  3.15974E-027
  1.26586E-026  4.45844E-026  1.38037E-025  3.75663E-025  8.98610E-025  1.88932E-024
  3.49136E-024  5.67069E-024  8.09523E-024  1.01572E-023  1.12017E-023  1.08584E-023
  9.25234E-024  6.93101E-024  4.56559E-024  2.64562E-024  1.34957E-024  6.06799E-025
  2.41006E-025  8.48806E-026  2.66860E-026  7.57638E-027  1.98054E-027  4.91611E-028
  1.20844E-028  3.06675E-029  8.17641E-030  2.24510E-030  6.08558E-031  1.56236E-031
  3.68723E-032  7.84579E-033  1.49098E-033  2.49584E-034  3.71704E-035
  0.00000E+000  0.00000E+000  0.00000E+000  0.00000E+000  0.00000E+000  0.00000E+000
  0.00000E+000  0.00000E+000  0.00000E+000  0.00000E+000  0.00000E+000  4.02330E-040
  6.56274E-040  9.40766E-040  1.18514E-039  1.31206E-039  1.62232E-039  2.99133E-039
  1.91863E-038  2.08628E-037  2.67001E-036  3.24258E-035  3.57633E-034  3.46388E-033
  2.98844E-032  2.27312E-031  1.52258E-030  8.97677E-030  4.65326E-029  2.12096E-028
  8.49893E-028  2.99365E-027  9.26875E-027  2.52234E-026  6.03303E-026  1.26827E-025
  2.34331E-025  3.80527E-025  5.43102E-025  6.81272E-025  7.51120E-025  7.27885E-025
  6.20025E-025  4.64302E-025  3.05724E-025  1.77077E-025  9.02807E-026  4.05642E-026
  1.60960E-026  5.66117E-027  1.77617E-027  5.02643E-028  1.30729E-028  3.21984E-029
  7.82933E-030  1.96146E-030  5.16589E-031  1.40537E-031  3.78719E-032  9.69145E-033
  2.28167E-033  4.83182E-034  9.18398E-035  1.54794E-035  2.30472E-036
  0.00000E+000  0.00000E+000  0.00000E+000  0.00000E+000  0.00000E+000  0.00000E+000
  0.00000E+000  0.00000E+000  0.00000E+000  0.00000E+000  0.00000E+000  0.00000E+000
  0.00000E+000  0.00000E+000  0.00000E+000  0.00000E+000  0.00000E+000  3.07057E-041
  5.80215E-040  9.63503E-039  1.49623E-037  1.87475E-036  2.08233E-035  2.04372E-034
  1.75546E-033  1.33765E-032  8.96987E-032  5.29055E-031  2.74380E-030  1.25101E-029
  5.01428E-029  1.76637E-028  5.46900E-028  1.48823E-027  3.55938E-027  7.48185E-027
  1.38221E-026  2.24424E-026  3.20253E-026  4.01655E-026  4.42745E-026  4.28954E-026
  3.65302E-026  2.73481E-026  1.80022E-026  1.04234E-026  5.31195E-027  2.38540E-027
  9.45799E-028  3.32269E-028  1.04062E-028  2.93645E-029  7.60205E-030  1.85889E-030
  4.47340E-031  1.10654E-031  2.87803E-032  7.75308E-033  2.07281E-033  5.27434E-034
  1.24039E-034  2.63714E-035  5.00823E-036  8.43718E-037  1.24357E-037
  0.00000E+000  0.00000E+000  0.00000E+000  0.00000E+000  0.00000E+000  0.00000E+000
  0.00000E+000  0.00000E+000  0.00000E+000  0.00000E+000  0.00000E+000  0.00000E+000
  0.00000E+000  0.00000E+000  0.00000E+000  0.00000E+000  0.00000E+000  0.00000E+000
  3.00424E-041  4.98882E-040  7.28040E-039  9.33698E-038  1.06963E-036  1.05294E-035
  9.13002E-035  6.96722E-034  4.64554E-033  2.74131E-032  1.42213E-031  6.48518E-031
  2.59941E-030  9.15746E-030  2.83538E-029  7.71573E-029  1.84530E-028  3.87851E-028
  7.16465E-028  1.16318E-027  1.65966E-027  2.08124E-027  2.29381E-027  2.22200E-027
  1.89194E-027  1.41610E-027  9.31951E-028  5.39457E-028  2.74825E-028  1.23358E-028
  4.88789E-029  1.71547E-029  5.36414E-030  1.50977E-030  3.89202E-031  9.45273E-032
  2.25225E-032  5.50177E-033  1.41289E-033  3.76715E-034  1.00109E-034  2.54062E-035
  5.95904E-036  1.26498E-036  2.40023E-037  3.97031E-038  5.95280E-039
  0.00000E+000  0.00000E+000  0.00000E+000  0.00000E+000  0.00000E+000  0.00000E+000
  0.00000E+000  0.00000E+000  0.00000E+000  0.00000E+000  0.00000E+000  0.00000E+000
  0.00000E+000  0.00000E+000  0.00000E+000  0.00000E+000  0.00000E+000  0.00000E+000
  0.00000E+000  2.27006E-041  3.31279E-040  4.24859E-039  4.78839E-038  4.74272E-037
  4.12818E-036  3.16616E-035  2.12627E-034  1.25533E-033  6.47723E-033  2.95412E-032
  1.18416E-031  4.17183E-031  1.29171E-030  3.51500E-030  8.40622E-030  1.76682E-029
  3.26362E-029  5.29816E-029  7.55854E-029  9.47756E-029  1.04444E-028  1.01162E-028
  8.61233E-029  6.44528E-029  4.24096E-029  2.45434E-029  1.25001E-029  5.60868E-030
  2.22113E-030  7.78854E-031  2.43197E-031  6.82876E-032  1.75346E-032  4.23155E-033
  1.00379E-033  2.41760E-034  6.12527E-035  1.61458E-035  4.25867E-036  1.07576E-036
  2.51624E-037  5.33292E-038  9.78958E-039  1.67020E-039  2.50417E-040
  0.00000E+000  0.00000E+000  0.00000E+000  0.00000E+000  0.00000E+000  0.00000E+000
  0.00000E+000  0.00000E+000  0.00000E+000  0.00000E+000  0.00000E+000  0.00000E+000
  0.00000E+000  0.00000E+000  0.00000E+000  0.00000E+000  0.00000E+000  0.00000E+000
  0.00000E+000  0.00000E+000  1.32473E-041  1.69893E-040  1.91479E-039  1.89653E-038
  1.65078E-037  1.26274E-036  8.48855E-036  5.01470E-035  2.60346E-034  1.18782E-033
  4.73920E-033  1.66978E-032  5.17067E-032  1.40702E-031  3.36489E-031  7.07197E-031
  1.30627E-030  2.12048E-030  3.02519E-030  3.79308E-030  4.17985E-030  4.04832E-030
  3.44637E-030  2.57911E-030  1.69626E-030  9.81496E-031  4.99770E-031  2.24169E-031
  8.87313E-032  3.11495E-032  9.71937E-033  2.72501E-033  6.97660E-034  1.67385E-034
  3.91474E-035  9.33055E-036  2.33392E-036  6.08534E-037  1.59278E-037  4.00400E-038
  9.33867E-039  1.86419E-039  3.61910E-040  6.17453E-041  9.25765E-042
  0.00000E+000  0.00000E+000  0.00000E+000  0.00000E+000  0.00000E+000  0.00000E+000
  0.00000E+000  0.00000E+000  0.00000E+000  0.00000E+000  0.00000E+000  0.00000E+000
  0.00000E+000  0.00000E+000  0.00000E+000  0.00000E+000  0.00000E+000  0.00000E+000
  0.00000E+000  0.00000E+000  0.00000E+000  0.00000E+000  6.72894E-041  6.66476E-040
  5.80117E-039  4.43752E-038  2.98304E-037  1.76226E-036  9.14904E-036  4.17421E-035
  1.67366E-034  5.89728E-034  1.82613E-033  4.94881E-033  1.18349E-032  2.48732E-032
  4.59427E-032  7.45764E-032  1.06390E-031  1.33387E-031  1.46978E-031  1.42343E-031
  1.21167E-031  9.06666E-032  5.96494E-032  3.45144E-032  1.75743E-032  7.88257E-033
  3.11972E-033  1.09276E-033  3.40876E-034  9.53377E-035  2.43143E-035  5.80092E-036
  1.34476E-036  3.16752E-037  7.82202E-038  2.01695E-038  5.23747E-039  1.31004E-039
  2.74160E-040  6.05649E-041  1.17579E-041  0.00000E+000  0.00000E+000
  0.00000E+000  0.00000E+000  0.00000E+000  0.00000E+000  0.00000E+000  0.00000E+000
  0.00000E+000  0.00000E+000  0.00000E+000  0.00000E+000  0.00000E+000  0.00000E+000
  0.00000E+000  0.00000E+000  0.00000E+000  0.00000E+000  0.00000E+000  0.00000E+000
  0.00000E+000  0.00000E+000  0.00000E+000  0.00000E+000  0.00000E+000  2.05827E-041
  1.79157E-040  1.37044E-039  9.21250E-039  5.44238E-038  2.82549E-037  1.28912E-036
  5.16875E-036  1.82125E-035  5.63962E-035  1.53470E-034  3.67019E-034  7.71343E-034
  1.42462E-033  2.31231E-033  3.28778E-033  4.12192E-033  4.54170E-033  4.39819E-033
  3.74364E-033  2.80105E-033  1.84261E-033  1.06847E-033  5.43828E-034  2.43797E-034
  9.64227E-035  3.37418E-035  1.04998E-035  2.93094E-036  7.45007E-037  1.76762E-037
  4.06258E-038  9.45841E-039  2.30584E-039  5.87893E-040  1.08862E-040  3.11390E-041
  0.00000E+000  0.00000E+000  0.00000E+000  0.00000E+000  0.00000E+000
  0.00000E+000  0.00000E+000  0.00000E+000  0.00000E+000  0.00000E+000  0.00000E+000
  0.00000E+000  0.00000E+000  0.00000E+000  0.00000E+000  0.00000E+000  0.00000E+000
  0.00000E+000  0.00000E+000  0.00000E+000  0.00000E+000  0.00000E+000  0.00000E+000
  0.00000E+000  0.00000E+000  0.00000E+000  0.00000E+000  0.00000E+000  0.00000E+000
  0.00000E+000  3.71939E-041  2.50029E-040  1.47707E-039  7.66843E-039  3.49869E-038
  1.40281E-037  4.94291E-037  1.53060E-036  4.16519E-036  9.96094E-036  2.09344E-035
  3.86645E-035  6.27566E-035  8.95156E-035  1.12210E-034  1.23612E-034  1.19720E-034
  1.01887E-034  7.62194E-035  5.01284E-035  2.89937E-035  1.47555E-035  6.61353E-036
  2.61476E-036  9.14436E-037  2.84249E-037  7.91989E-038  2.00670E-038  4.73570E-039
  1.07935E-039  2.48428E-040  5.97889E-041  0.00000E+000  0.00000E+000  0.00000E+000
  0.00000E+000  0.00000E+000  0.00000E+000  0.00000E+000  0.00000E+000
  8.22444E-040  1.01147E-038  1.09318E-037  1.03830E-036  8.66661E-036  6.35724E-035
  4.09809E-034  2.32160E-033  1.15666E-032  5.05992E-032  1.94484E-031  6.56929E-031
  1.94978E-030  5.08447E-030  1.16477E-029  2.34345E-029  4.13899E-029  6.41229E-029
  8.70150E-029  1.03166E-028  1.06376E-028  9.45922E-029  7.13843E-029  4.42676E-029
  2.09837E-029  6.19992E-030  3.82778E-031  8.74116E-031  3.96974E-030  6.70616E-030
  7.67886E-030  6.90577E-030  5.16288E-030  3.29425E-030  1.81758E-030  8.73732E-031
  3.67154E-031  1.35073E-031  4.34754E-032  1.21956E-032  2.94215E-033  5.87445E-034
  8.56526E-035  5.48166E-036  1.29283E-036  4.41970E-036  5.37040E-036  4.56344E-036
  3.23993E-036  1.89975E-036  9.78930E-037  4.43302E-037  1.76417E-037  6.16988E-038
  1.89629E-038  5.12186E-039  1.21575E-039  2.53602E-040  4.64895E-041  0.00000E+000
  0.00000E+000  0.00000E+000  0.00000E+000  0.00000E+000  0.00000E+000
  2.67795E-038  3.29343E-037  3.55949E-036  3.38081E-035  2.82193E-034  2.06998E-033
  1.33596E-032  7.56769E-032  3.76714E-031  1.64777E-030  6.33384E-030  2.13938E-029
  6.34946E-029  1.65571E-028  3.79284E-028  7.63091E-028  1.34783E-027  2.08841E-027
  2.83491E-027  3.36334E-027  3.47251E-027  3.09549E-027  2.34717E-027  1.46947E-027
  7.11222E-028  2.22470E-028  1.92234E-029  1.86049E-029  1.04986E-028  1.85837E-028
  2.16679E-028  1.96532E-028  1.47574E-028  9.43822E-029  5.21533E-029  2.50871E-029
  1.05454E-029  3.88136E-030  1.25043E-030  3.51408E-031  8.51885E-032  1.72468E-032
  2.63379E-033  2.03197E-034  1.84715E-035  8.37746E-035  1.09265E-034  9.48885E-035
  6.64308E-035  3.96803E-035  2.06865E-035  9.39121E-036  3.67662E-036  1.28583E-036
  3.95196E-037  1.06742E-037  2.53367E-038  5.28517E-039  9.68861E-040  1.56084E-040
  0.00000E+000  0.00000E+000  0.00000E+000  0.00000E+000  0.00000E+000
  7.66291E-037  9.42409E-036  1.01854E-034  9.67411E-034  8.08821E-033  5.93269E-032
  3.82419E-031  2.16623E-030  1.07826E-029  4.71648E-029  1.81290E-028  6.12316E-028
  1.81720E-027  4.73834E-027  1.08539E-026  2.18366E-026  3.85700E-026  5.97688E-026
  8.11552E-026  9.63393E-026  9.95831E-026  8.89724E-026  6.77601E-026  4.27939E-026
  2.11075E-026  6.94068E-027  7.71412E-028  3.23598E-028  2.41873E-027  4.51286E-027
  5.36665E-027  4.91233E-027  3.70583E-027  2.37600E-027  1.31471E-027  6.32902E-028
  2.66198E-028  9.80160E-029  3.15961E-029  8.89357E-030  2.16538E-030  4.43674E-031
  7.02878E-032  6.30098E-033  2.51385E-034  1.39107E-033  1.97929E-033  1.76746E-033
  1.25384E-033  7.56002E-034  3.80567E-034  1.74205E-034  6.99633E-035  2.47758E-035
  7.74661E-036  2.08462E-036  5.09036E-037  1.10568E-037  1.77444E-038  2.85863E-039
  4.04713E-040  5.03536E-041  0.00000E+000  0.00000E+000  0.00000E+000
  1.92698E-035  2.36986E-034  2.56112E-033  2.43779E-032  2.03484E-031  1.49259E-030
  9.62097E-030  5.44969E-029  2.71264E-028  1.18651E-027  4.56044E-027  1.54023E-026
  4.57074E-026  1.19173E-025  2.72967E-025  5.49142E-025  9.69932E-025  1.50311E-024
  2.04139E-024  2.42456E-024  2.50881E-024  2.24612E-024  1.71750E-024  1.09340E-024
  5.48645E-025  1.88528E-025  2.54804E-026  4.44341E-027  4.84812E-026  9.60136E-026
  1.16660E-025  1.07837E-025  8.17558E-026  5.25562E-026  2.91229E-026  1.40312E-026
  5.90446E-027  2.17497E-027  7.01567E-028  1.97738E-028  4.83107E-029  9.99642E-030
  1.63172E-030  1.63282E-031  4.35245E-033  1.92451E-032  3.05566E-032  2.81181E-032
  2.01549E-032  1.22043E-032  6.41378E-033  2.95448E-033  1.19862E-033  4.28562E-034
  1.25429E-034  3.48051E-035  8.57792E-036  1.82511E-036  3.58018E-037  6.34003E-038
  6.51391E-039  8.10447E-040  8.86137E-041  0.00000E+000  0.00000E+000
  4.25734E-034  5.23629E-033  5.67484E-032  5.39042E-031  4.49950E-030  3.30045E-029
  2.12738E-028  1.20502E-027  5.99796E-027  2.62343E-026  1.00828E-025  3.40512E-025
  1.01041E-024  2.63422E-024  6.03313E-024  1.21361E-023  2.14345E-023  3.32176E-023
  4.51198E-023  5.36110E-023  5.55249E-023  4.98034E-023  3.82220E-023  2.45121E-023
  1.24929E-023  4.46346E-024  7.05299E-025  4.53997E-026  8.44125E-025  1.78921E-024
  2.22556E-024  2.07902E-024  1.58454E-024  1.02146E-024  5.66882E-025  2.73352E-025
  1.15089E-025  4.24109E-026  1.36875E-026  3.86226E-027  9.46596E-028  1.97568E-028
  3.30984E-029  3.63467E-030  1.08183E-031  2.25254E-031  4.11147E-031  3.92275E-031
  2.84647E-031  1.73228E-031  9.12872E-032  4.21441E-032  1.71280E-032  6.14604E-033
  1.95025E-033  5.48951E-034  1.37505E-034  2.73653E-035  5.45382E-036  9.50158E-037
  1.56432E-037  2.38043E-038  3.38027E-039  1.20436E-040  0.00000E+000
  8.29342E-033  1.02022E-031  1.10285E-030  1.04762E-029  8.74451E-029  6.41437E-028
  4.13464E-027  2.34197E-026  1.16568E-025  5.09829E-025  1.95935E-024  6.61647E-024
  1.96314E-023  5.11749E-023  1.17191E-022  2.35711E-022  4.16263E-022  6.45067E-022
  8.76271E-022  1.04151E-021  1.07954E-021  9.69905E-022  7.46839E-022  4.82168E-022
  2.49249E-022  9.21869E-023  1.65493E-023  3.22064E-025  1.27423E-023  2.91959E-023
  3.72587E-023  3.52008E-023  2.69795E-023  1.74435E-023  9.69625E-024  4.67975E-024
  1.97135E-024  7.26742E-025  2.34660E-025  6.62823E-026  1.62878E-026  3.42455E-027
  5.86267E-028  6.93512E-029  2.73737E-030  2.20455E-030  4.81206E-030  4.79683E-030
  3.53155E-030  2.16189E-030  1.14293E-030  5.29021E-031  2.15604E-031  7.76135E-032
  2.47455E-032  7.00645E-033  1.76875E-033  4.00037E-034  8.15568E-035  1.30318E-035
  2.20140E-036  3.33015E-037  4.88158E-038  6.73974E-039  1.26416E-040
  1.41635E-031  1.74254E-030  1.88363E-029  1.78943E-028  1.49378E-027  1.09577E-026
  7.06328E-026  4.00078E-025  1.99127E-024  8.70870E-024  3.34664E-023  1.13001E-022
  3.35241E-022  8.73783E-022  2.00066E-021  4.02337E-021  7.10418E-021  1.10079E-020
  1.49534E-020  1.77772E-020  1.84382E-020  1.65896E-020  1.28125E-020  8.32229E-021
  4.35771E-021  1.66218E-021  3.31727E-022  2.48078E-024  1.66361E-022  4.17044E-022
  5.47341E-022  5.23410E-022  4.03561E-022  2.61736E-022  1.45736E-022  7.04036E-023
  2.96740E-023  1.09436E-023  3.53519E-024  9.99431E-025  2.46146E-025  5.20749E-026
  9.07821E-027  1.14039E-027  5.84986E-029  1.78049E-029  4.88707E-029  5.13832E-029
  3.84851E-029  2.37222E-029  1.25884E-029  5.84430E-030  2.38966E-030  8.63712E-031
  2.76791E-031  7.89196E-032  2.01036E-032  4.60072E-033  9.52300E-034  1.79712E-034
  2.65237E-035  4.28121E-036  6.29665E-037  8.99422E-038  1.20911E-038
  2.12544E-030  2.61544E-029  2.82791E-028  2.68673E-027  2.24299E-026  1.64542E-025
  1.06064E-024  6.00765E-024  2.99003E-023  1.30760E-022  5.02453E-022  1.69637E-021
  5.03194E-021  1.31132E-020  3.00191E-020  6.03565E-020  1.06551E-019  1.65073E-019
  2.24220E-019  2.66592E-019  2.76641E-019  2.49214E-019  1.92985E-019  1.26043E-019
  6.67707E-020  2.61786E-020  5.71129E-021  7.13749E-023  1.87278E-021  5.21328E-021
  7.05512E-021  6.83468E-021  5.30307E-021  3.45072E-021  1.92480E-021  9.30762E-022
  3.92524E-022  1.44817E-022  4.68004E-023  1.32410E-023  3.26735E-024  6.94889E-025
  1.22997E-025  1.62264E-026  1.02611E-027  1.18199E-028  4.29268E-028  4.81829E-028
  3.68304E-028  2.28863E-028  1.21978E-028  5.68284E-029  2.33246E-029  8.47001E-030
  2.73087E-030  7.84805E-031  2.02013E-031  4.68561E-032  9.86571E-033  1.90149E-033
  3.38397E-034  5.60414E-035  7.43429E-036  1.07187E-036  1.48642E-037
  2.80349E-029  3.45068E-028  3.73169E-027  3.54587E-026  2.96051E-025  2.17191E-024
  1.40007E-023  7.93020E-023  3.94678E-022  1.72590E-021  6.63124E-021  2.23854E-020
  6.63908E-020  1.72980E-019  3.95897E-019  7.95786E-019  1.40448E-018  2.17532E-018
  2.95424E-018  3.51248E-018  3.64613E-018  3.28797E-018  2.55204E-018  1.67503E-018
  8.96708E-019  3.60306E-019  8.47885E-020  2.22154E-021  1.81062E-020  5.70123E-020
  7.97893E-020  7.83755E-020  6.12194E-020  3.99736E-020  2.23385E-020  1.08132E-020
  4.56286E-021  1.68406E-021  5.44446E-022  1.54141E-022  3.80980E-023  8.13884E-024
  1.45915E-024  2.00394E-025  1.49140E-026  6.85256E-028  3.24731E-027  3.95176E-027
  3.09469E-027  1.94127E-027  1.03989E-027  4.86437E-028  2.00530E-028  7.32149E-029
  2.37713E-029  6.89411E-030  1.79575E-030  4.22892E-031  9.07524E-032  1.79000E-032
  3.27224E-033  5.58208E-034  8.92044E-035  1.16114E-035  1.62784E-036
  3.24964E-028  4.00130E-027  4.32831E-026  4.11357E-025  3.43497E-024  2.52022E-023
  1.62468E-022  9.20255E-022  4.57990E-021  2.00264E-020  7.69371E-020  2.59682E-019
  7.70019E-019  2.00579E-018  4.58934E-018  9.22205E-018  1.62704E-017  2.51918E-017
  3.42026E-017  4.06599E-017  4.22141E-017  3.80974E-017  2.96290E-017  1.95321E-017
  1.05554E-017  4.33521E-018  1.08854E-018  4.79761E-020  1.49544E-019  5.45268E-019
  7.91705E-019  7.89273E-019  6.20862E-019  4.06868E-019  2.27813E-019  1.10393E-019
  4.66111E-020  1.72099E-020  5.56584E-021  1.57670E-021  3.90251E-022  8.36860E-023
  1.51662E-023  2.15316E-024  1.81980E-025  4.52296E-027  2.10356E-026  2.83174E-026
  2.28249E-026  1.44769E-026  7.80033E-027  3.66589E-027  1.51887E-027  5.58018E-028
  1.82638E-028  5.35237E-029  1.41301E-029  3.38484E-030  7.41809E-031  1.50014E-031
  2.82115E-032  4.96104E-033  8.17483E-034  1.25986E-034  1.60697E-035
  3.30988E-027  4.07769E-026  4.41266E-025  4.19492E-024  3.50359E-023  2.57092E-022
  1.65750E-021  9.38876E-021  4.67250E-020  2.04300E-019  7.84787E-019  2.64841E-018
  7.85142E-018  2.04461E-017  4.67662E-017  9.39381E-017  1.65664E-016  2.56390E-016
  3.47956E-016  4.13530E-016  4.29329E-016  3.87670E-016  3.01991E-016  1.99841E-016
  1.08910E-016  4.56125E-017  1.21116E-017  7.70264E-019  1.04753E-018  4.55923E-018
  6.89212E-018  6.98016E-018  5.53161E-018  3.63876E-018  2.04153E-018  9.90376E-019
  4.18428E-019  1.54554E-019  5.00012E-020  1.41718E-020  3.51191E-021  7.55536E-022
  1.38177E-022  2.01650E-023  1.88426E-024  4.46542E-026  1.15791E-025  1.77056E-025
  1.47724E-025  9.49131E-026  5.14874E-026  2.43274E-026  1.01379E-026  3.75129E-027
  1.23912E-027  3.67468E-028  9.84914E-029  2.40445E-029  5.39192E-030  1.11988E-030
  2.16903E-031  3.93321E-032  6.67892E-033  1.05820E-033  1.55399E-034
  2.96180E-026  3.65177E-025  3.95399E-024  3.76041E-023  3.14161E-022  2.30576E-021
  1.48674E-020  8.42205E-020  4.19141E-019  1.83254E-018  7.03855E-018  2.37485E-017
  7.03864E-017  1.83236E-016  4.18949E-016  8.41145E-016  1.48263E-015  2.29334E-015
  3.11069E-015  3.69523E-015  3.83557E-015  3.46435E-015  2.70213E-015  1.79397E-015
  9.84985E-016  4.19742E-016  1.16982E-016  9.75004E-018  6.15980E-018  3.33177E-017
  5.26403E-017  5.42134E-017  4.32976E-017  2.85941E-017  1.60764E-017  7.80783E-018
  3.30090E-018  1.21974E-018  3.94735E-019  1.11931E-019  2.77665E-020  5.99000E-021
  1.10397E-021  1.64850E-022  1.66888E-023  5.11814E-025  5.36007E-025  9.64366E-025
  8.38656E-025  5.47052E-025  2.99083E-025  1.42185E-025  5.96468E-026  2.22517E-026
  7.42742E-027  2.23239E-027  6.08570E-028  1.51704E-028  3.48738E-029  7.44995E-030
  1.48724E-030  2.78064E-031  4.86100E-032  7.90472E-033  1.18675E-033
  2.32776E-025  2.87340E-024  3.11379E-023  2.96310E-022  2.47655E-021  1.81819E-020
  1.17258E-019  6.64315E-019  3.30620E-018  1.44544E-017  5.55108E-017  1.87258E-016
  5.54842E-016  1.44388E-015  3.29974E-015  6.62146E-015  1.16640E-014  1.80297E-014
  2.44385E-014  2.90124E-014  3.01007E-014  2.71872E-014  2.12244E-014  1.41292E-014
  7.80822E-015  3.37884E-015  9.82081E-016  1.00674E-016  2.99530E-017  2.12732E-016
  3.52760E-016  3.69803E-016  2.97745E-016  1.97436E-016  1.11244E-016  5.40917E-017
  2.28835E-017  8.45923E-018  2.73846E-018  7.76843E-019  1.92882E-019  4.17078E-020
  7.73717E-021  1.17776E-021  1.27188E-022  5.16048E-024  2.05948E-024  4.56603E-024
  4.17460E-024  2.77177E-024  1.52910E-024  7.32079E-025  3.09438E-025  1.16517E-025
  3.93560E-026  1.20085E-026  3.33585E-027  8.50732E-028  2.00819E-028  4.41765E-029
  9.09302E-030  1.75194E-030  3.14884E-031  5.24594E-032  8.03574E-033
  1.60602E-024  1.98594E-023  2.15472E-022  2.05223E-021  1.71631E-020  1.26059E-019
  8.13221E-019  4.60803E-018  2.29352E-017  1.00268E-016  3.85024E-016  1.29854E-015
  3.84632E-015  1.00051E-014  2.28529E-014  4.58287E-014  8.06699E-014  1.24594E-013
  1.68736E-013  2.00147E-013  2.07510E-013  1.87364E-013  1.46341E-013  9.76269E-014
  5.42522E-014  2.37947E-014  7.17292E-015  8.65326E-016  1.17749E-016  1.18649E-015
  2.07432E-015  2.21557E-015  1.79891E-015  1.19788E-015  6.76430E-016  3.29307E-016
  1.39408E-016  5.15555E-017  1.66949E-017  4.73778E-018  1.17726E-018  2.55073E-019
  4.75811E-020  7.36044E-021  8.37742E-022  4.27921E-023  6.49319E-024  1.87432E-023
  1.82104E-023  1.23451E-023  6.88158E-024  3.32130E-024  1.41602E-024  5.38854E-025
  1.84459E-025  5.72391E-026  1.62335E-026  4.24325E-027  1.03007E-027  2.33524E-028
  4.95579E-029  9.83039E-030  1.81370E-030  3.08973E-031  4.81952E-032
  9.72007E-024  1.20507E-022  1.30985E-021  1.24914E-020  1.04562E-019  7.68474E-019
  4.95967E-018  2.81113E-017  1.39936E-016  6.11782E-016  2.34896E-015  7.92037E-015
  2.34521E-014  6.09747E-014  1.39189E-013  2.78920E-013  4.90544E-013  7.56897E-013
  1.02397E-012  1.21329E-012  1.25669E-012  1.13393E-012  8.85694E-013  5.91762E-013
  3.30370E-013  1.46601E-013  4.56119E-014  6.27063E-015  3.62032E-016  5.77975E-015
  1.07047E-014  1.16599E-014  9.54943E-015  6.38618E-015  3.61433E-015  1.76173E-015
  7.46324E-016  2.76118E-016  8.94408E-017  2.53908E-017  6.31344E-018  1.37025E-018
  2.56809E-019  4.02682E-020  4.78478E-021  2.92575E-022  1.70854E-023  6.64750E-023
  6.95723E-023  4.83309E-023  2.72660E-023  1.32811E-023  5.71811E-024  2.20213E-024
  7.65234E-025  2.41939E-025  7.01861E-026  1.88355E-026  4.70778E-027  1.10038E-027
  2.40650E-028  4.90849E-029  9.27992E-030  1.61338E-030  2.55794E-031
  5.15439E-023  6.41515E-022  6.99167E-021  6.68011E-020  5.59913E-019  4.11893E-018
  2.66005E-017  1.50835E-016  7.51028E-016  3.28366E-015  1.26068E-014  4.24989E-014
  1.25792E-013  3.26881E-013  7.45666E-013  1.49297E-012  2.62307E-012  4.04266E-012
  5.46217E-012  6.46339E-012  6.68600E-012  6.02656E-012  4.70520E-012  3.14648E-012
  1.76308E-012  7.90197E-013  2.52650E-013  3.86315E-014  8.44944E-016  2.45908E-014
  4.84925E-014  5.39079E-014  4.45427E-014  2.99173E-014  1.69705E-014  8.28215E-015
  3.51104E-015  1.29953E-015  4.21073E-016  1.19574E-016  2.97497E-017  6.46623E-018
  1.21672E-018  1.92970E-019  2.37569E-020  1.67107E-021  4.36387E-023  2.02787E-022
  2.32629E-022  1.66317E-022  9.51322E-023  4.68266E-023  2.03861E-023  7.95740E-024
  2.81192E-024  9.07520E-025  2.69796E-025  7.44483E-026  1.91749E-026  4.62093E-027
  1.04055E-027  2.17907E-028  4.21367E-029  7.46202E-030  1.20038E-030
  2.39039E-022  2.99249E-021  3.27448E-020  3.13725E-019  2.63470E-018  1.94084E-017
  1.25462E-016  7.11877E-016  3.54592E-015  1.55064E-014  5.95318E-014  2.00647E-013
  5.93660E-013  1.54179E-012  3.51434E-012  7.02958E-012  1.23363E-011  1.89869E-011
  2.56151E-011  3.02612E-011  3.12523E-011  2.81287E-011  2.19404E-011  1.46750E-011
  8.24505E-012  3.72616E-012  1.21950E-012  2.03486E-013  1.73186E-015  9.14037E-014
  1.92894E-013  2.18995E-013  1.82575E-013  1.23160E-013  7.00199E-014  3.42143E-014
  1.45146E-014  5.37456E-015  1.74198E-015  4.94826E-016  1.23174E-016  2.68057E-017
  5.06088E-018  8.10375E-019  1.02735E-019  8.06605E-021  1.53842E-022  5.29007E-022
  6.80265E-022  5.03094E-022  2.92365E-022  1.45634E-022  6.42026E-023  2.54418E-023
  9.15922E-024  3.02329E-024  9.22649E-025  2.62111E-025  6.96022E-026  1.72867E-026
  4.00339E-027  8.59307E-028  1.69629E-028  3.05420E-029  4.97687E-030
  9.66701E-022  1.22090E-020  1.34396E-019  1.29295E-018  1.08896E-017  8.03793E-017
  5.20329E-016  2.95522E-015  1.47293E-014  6.44328E-014  2.47389E-013  8.33673E-013
  2.46565E-012  6.39956E-012  1.45747E-011  2.91214E-011  5.10375E-011  7.84301E-011
  1.05622E-010  1.24538E-010  1.28357E-010  1.15305E-010  8.98013E-011  6.00329E-011
  3.37855E-011  1.53703E-011  5.13055E-012  9.20045E-013  6.62735E-015  2.96996E-013
  6.74068E-013  7.81866E-013  6.57679E-013  4.45552E-013  2.53871E-013  1.24202E-013
  5.27266E-014  1.95323E-014  6.33258E-015  1.79933E-015  4.48097E-016  9.76176E-017
  1.84819E-017  2.98319E-018  3.87463E-019  3.31858E-020  7.47635E-022  1.17148E-021
  1.73848E-021  1.33791E-021  7.91735E-022  3.99728E-022  1.78724E-022  7.20264E-023
  2.64667E-023  8.95147E-024  2.80868E-024  8.22206E-025  2.25117E-025  5.75781E-026
  1.36935E-026  3.00726E-027  6.04881E-028  1.10536E-028  1.82185E-029
  3.39380E-021  4.34399E-020  4.82507E-019  4.67052E-018  3.95037E-017  2.92454E-016
  1.89711E-015  1.07901E-014  5.38306E-014  2.35611E-013  9.04830E-013  3.04896E-012
  9.01428E-012  2.33815E-011  5.32012E-011  1.06172E-010  1.85795E-010  2.85004E-010
  3.83025E-010  4.50588E-010  4.63274E-010  4.15153E-010  3.22632E-010  2.15398E-010
  1.21296E-010  5.54573E-011  1.88159E-011  3.58074E-012  4.37678E-014  8.44569E-013
  2.07057E-012  2.45397E-012  2.08232E-012  1.41653E-012  8.08851E-013  3.96181E-013
  1.68304E-013  6.23738E-014  2.02281E-014  5.74902E-015  1.43222E-015  3.12267E-016
  5.92558E-017  9.62748E-018  1.27550E-018  1.17055E-019  3.51446E-021  2.18370E-021
  3.88124E-021  3.12932E-021  1.89030E-021  9.68883E-022  4.40071E-022  1.80689E-022
  6.78983E-023  2.35714E-023  7.61383E-024  2.29803E-024  6.48543E-025  1.70635E-025
  4.16079E-026  9.33079E-027  1.90892E-027  3.53479E-028  5.88479E-029
  1.02703E-020  1.34180E-019  1.51086E-018  1.47599E-017  1.25631E-016  9.34148E-016
  6.07818E-015  3.46438E-014  1.73081E-013  7.58234E-013  2.91321E-012  9.81712E-012
  2.90161E-011  7.52148E-011  1.70973E-010  3.40753E-010  5.95303E-010  9.11330E-010
  1.22187E-009  1.43356E-009  1.46965E-009  1.31304E-009  1.01753E-009  6.77854E-010
  3.81511E-010  1.75002E-010  6.01567E-011  1.20194E-011  2.44302E-013  2.10612E-012
  5.59533E-012  6.77323E-012  5.79569E-012  3.95800E-012  2.26457E-012  1.11043E-012
  4.72041E-013  1.75011E-013  5.67720E-014  1.61384E-014  4.02144E-015  8.77284E-016
  1.66751E-016  2.72308E-017  3.66513E-018  3.55125E-019  1.36907E-020  3.40393E-021
  7.57462E-021  6.44384E-021  3.98229E-021  2.07535E-021  9.59128E-022  4.01939E-022
  1.54739E-022  5.52256E-023  1.83823E-023  5.72141E-024  1.66323E-024  4.49547E-025
  1.12192E-025  2.56459E-026  5.32653E-027  9.97944E-028  1.67635E-028
  2.64931E-020  3.57269E-019  4.10748E-018  4.06885E-017  3.49602E-016  2.61641E-015
  1.71007E-014  9.77731E-014  4.89516E-013  2.14744E-012  8.25720E-012  2.78337E-011
  8.22533E-011  2.13090E-010  4.83894E-010  9.63040E-010  1.67935E-009  2.56504E-009
  3.42988E-009  4.01174E-009  4.09871E-009  3.64871E-009  2.81739E-009  1.87104E-009
  1.05122E-009  4.82932E-010  1.67661E-010  3.48456E-011  1.03278E-012  4.62058E-012
  1.33155E-011  1.64474E-011  1.41829E-011  9.72005E-012  5.57136E-012  2.73467E-012
  1.16320E-012  4.31420E-013  1.39978E-013  3.97947E-014  9.91650E-015  2.16361E-015
  4.11593E-016  6.74367E-017  9.18166E-018  9.26804E-019  4.31440E-020  4.46449E-021
  1.29654E-020  1.17055E-020  7.41073E-021  3.93083E-021  1.85094E-021  7.92993E-022
  3.13292E-022  1.15103E-022  3.95083E-023  1.26790E-023  3.79315E-024  1.05165E-024
  2.68148E-025  6.23703E-026  1.31319E-026  2.48598E-027  4.20826E-028
  5.72375E-020  8.10870E-019  9.62652E-018  9.73985E-017  8.48806E-016  6.41392E-015
  4.21998E-014  2.42386E-013  1.21737E-012  5.35167E-012  2.06043E-011  6.94971E-011
  2.05385E-010  5.31823E-010  1.20649E-009  2.39756E-009  4.17254E-009  6.35721E-009
  8.47507E-009  9.87816E-009  1.00525E-008  8.91049E-009  6.84995E-009  4.53028E-009
  2.53745E-009  1.16533E-009  4.07328E-010  8.73391E-011  3.41440E-012  8.96376E-012
  2.79421E-011  3.51563E-011  3.05226E-011  2.09813E-011  1.20443E-011  5.91692E-012
  2.51805E-012  9.34178E-013  3.03124E-013  8.61622E-014  2.14620E-014  4.67964E-015
  8.89697E-016  1.45860E-016  1.99773E-017  2.07082E-018  1.09624E-019  5.15560E-021
  1.96512E-020  1.88273E-020  1.21926E-020  6.57978E-021  3.15885E-021  1.38540E-021
  5.62537E-022  2.13018E-022  7.54407E-023  2.49575E-023  7.67690E-024  2.18030E-024
  5.67130E-025  1.34027E-025  2.85691E-026  5.45914E-027  9.30593E-028
  1.00858E-019  1.54129E-018  1.92333E-017  2.01028E-016  1.78994E-015  1.37220E-014
  9.11741E-014  5.27232E-013  2.66032E-012  1.17317E-011  4.52589E-011  1.52826E-010
  4.51815E-010  1.16958E-009  2.65088E-009  5.25989E-009  9.13459E-009  1.38795E-008
  1.84420E-008  2.14108E-008  2.16904E-008  1.91300E-008  1.46281E-008  9.62354E-009
  5.36600E-009  2.45874E-009  8.62592E-010  1.89411E-010  9.11736E-012  1.54973E-011
  5.17925E-011  6.61904E-011  5.77802E-011  3.98095E-011  2.28783E-011  1.12461E-011
  4.78750E-012  1.77623E-012  5.76205E-013  1.63668E-013  4.07119E-014  8.85672E-015
  1.67815E-015  2.73953E-016  3.74047E-017  3.90479E-018  2.20405E-019  5.79205E-021
  2.69537E-020  2.69412E-020  1.76939E-020  9.67756E-021  4.73287E-021  2.12685E-021
  8.89091E-022  3.47601E-022  1.27171E-022  4.33914E-023  1.37216E-023  3.98982E-024
  1.05792E-024  2.53826E-025  5.47385E-026  1.05523E-026  1.81053E-027
  1.41126E-019  2.38924E-018  3.21876E-017  3.53805E-016  3.25560E-015  2.55072E-014
  1.71979E-013  1.00447E-012  5.10310E-012  2.26089E-011  8.74878E-011  2.95965E-010
  8.75741E-010  2.26700E-009  5.13434E-009  1.01726E-008  1.76277E-008  2.67072E-008
  3.53586E-008  4.08724E-008  4.11957E-008  3.61232E-008  2.74483E-008  1.79407E-008
  9.94311E-009  4.53629E-009  1.59231E-009  3.55682E-010  2.01288E-011  2.41528E-011
  8.49784E-011  1.09853E-010  9.62418E-011  6.63968E-011  3.81790E-011  1.87715E-011
  7.99074E-012  2.96344E-012  9.60343E-013  2.72237E-013  6.74814E-014  1.45949E-014
  2.73976E-015  4.40927E-016  5.89775E-017  5.99326E-018  3.28700E-019  6.89681E-021
  3.47679E-020  3.42278E-020  2.22303E-020  1.21825E-020  6.04833E-021  2.78880E-021
  1.20498E-021  4.88763E-022  1.85589E-022  6.55681E-023  2.13804E-023  6.37875E-024
  1.72682E-024  4.21102E-025  9.19489E-026  1.78925E-026  3.09150E-027
  1.70566E-019  2.93979E-018  4.39433E-017  5.21833E-016  5.05183E-015  4.09155E-014
  2.81998E-013  1.67159E-012  8.57815E-012  3.82653E-011  1.48749E-010  5.04661E-010
  1.49561E-009  3.87351E-009  8.76871E-009  1.73501E-008  3.00002E-008  4.53164E-008
  5.97659E-008  6.87595E-008  6.89114E-008  6.00296E-008  4.52790E-008  2.93643E-008
  1.61491E-008  7.31980E-009  2.56268E-009  5.78889E-010  3.74305E-011  3.44662E-011
  1.23750E-010  1.60863E-010  1.41092E-010  9.73405E-011  5.59570E-011  2.75004E-011
  1.16972E-011  4.33148E-012  1.39978E-012  3.94874E-013  9.70693E-014  2.07060E-014
  3.80008E-015  5.89585E-016  7.42996E-017  6.81588E-018  2.96030E-019  1.20472E-020
  4.36959E-020  3.67507E-020  2.21104E-020  1.17857E-020  5.90176E-021  2.81548E-021
  1.27828E-021  5.48556E-022  2.20378E-022  8.20001E-023  2.79627E-023  8.65646E-024
  2.41344E-024  6.02160E-025  1.33798E-025  2.63796E-026  4.60267E-027
  3.23388E-019  3.11591E-018  4.76269E-017  6.28420E-016  6.57542E-015  5.60410E-014
  3.99329E-013  2.41992E-012  1.26038E-011  5.67896E-011  2.22250E-010  7.57328E-010
  2.25024E-009  5.83484E-009  1.32085E-008  2.61065E-008  4.50477E-008  6.78402E-008
  8.91125E-008  1.02002E-007  1.01593E-007  8.78484E-008  6.57058E-008  4.22211E-008
  2.30010E-008  1.03348E-008  3.59783E-009  8.17862E-010  5.96891E-011  4.58716E-011
  1.60472E-010  2.08069E-010  1.82103E-010  1.25408E-010  7.19809E-011  3.53168E-011
  1.49861E-011  5.52750E-012  1.77425E-012  4.94771E-013  1.19288E-013  2.46327E-014
  4.28124E-015  6.05397E-016  6.46482E-017  4.22710E-018  6.33101E-020  5.10452E-020
  4.97331E-020  2.48939E-020  1.10042E-020  5.10000E-021  2.56587E-021  1.35754E-021
  7.17836E-022  3.62584E-022  1.69379E-022  7.16744E-023  2.71270E-023  9.11319E-024
  2.70526E-024  7.07739E-025  1.62933E-025  3.29805E-026  5.86720E-027
  1.21477E-018  5.15098E-018  4.43137E-017  6.01452E-016  6.99987E-015  6.44824E-014
  4.83464E-013  3.02872E-012  1.61252E-011  7.37326E-011  2.91415E-010  9.99481E-010
  2.98179E-009  7.74851E-009  1.75518E-008  3.46678E-008  5.97091E-008  8.96500E-008
  1.17272E-007  1.33511E-007  1.32082E-007  1.13288E-007  8.39362E-008  5.33699E-008
  2.87512E-008  1.27781E-008  4.41106E-009  1.00582E-009  8.33228E-011  5.79081E-011
  1.86026E-010  2.38010E-010  2.06943E-010  1.41889E-010  8.11432E-011  3.96504E-011
  1.67269E-011  6.11125E-012  1.93049E-012  5.23940E-013  1.20621E-013  2.29992E-014
  3.46690E-015  3.72986E-016  2.14632E-017  3.64149E-019  5.17213E-019  2.18678E-019
  3.37878E-020  6.38838E-021  8.34487E-021  6.44013E-021  3.02172E-021  9.63029E-022
  2.12081E-022  4.16468E-023  2.22982E-023  1.83030E-023  1.12770E-023  5.22507E-024
  1.92358E-024  5.83131E-025  1.48762E-025  3.23747E-026  6.06433E-027
  4.46336E-018  1.69494E-017  6.34652E-017  4.92165E-016  5.93685E-015  6.08539E-014
  4.92852E-013  3.24689E-012  1.78630E-011  8.34643E-011  3.34656E-010  1.15874E-009
  3.47801E-009  9.07020E-009  2.05781E-008  4.06423E-008  6.98921E-008  1.04635E-007
  1.36291E-007  1.54284E-007  1.51539E-007  1.28840E-007  9.44771E-008  5.93710E-008
  3.15787E-008  1.38552E-008  4.73265E-009  1.08209E-009  1.04329E-010  6.99323E-011
  1.93637E-010  2.41077E-010  2.06991E-010  1.40740E-010  7.98858E-011  3.86823E-011
  1.60977E-011  5.75108E-012  1.74881E-012  4.44248E-013  9.08368E-014  1.38087E-014
  1.26672E-015  3.17988E-017  1.96216E-017  1.70663E-017  5.02305E-018  5.79446E-019
  2.38132E-019  4.41069E-019  3.96393E-019  2.39282E-019  1.11787E-019  4.27068E-020
  1.35872E-020  3.58878E-021  7.70122E-022  1.28072E-022  1.50734E-023  1.20492E-024
  2.58761E-025  1.56257E-025  6.44194E-026  1.87331E-026  4.21456E-027
  1.30419E-017  5.47117E-017  1.81847E-016  6.05547E-016  4.28620E-015  4.59533E-014
  4.13833E-013  2.94054E-012  1.69927E-011  8.19732E-011  3.35634E-010  1.17826E-009
  3.56828E-009  9.35660E-009  2.12888E-008  4.20786E-008  7.22879E-008  1.07933E-007
  1.39987E-007  1.57538E-007  1.53571E-007  1.29362E-007  9.38197E-008  5.82135E-008
  3.05318E-008  1.32053E-008  4.45963E-009  1.02694E-009  1.20123E-010  8.04376E-011
  1.81802E-010  2.16417E-010  1.81959E-010  1.21891E-010  6.81560E-011  3.23448E-011
  1.30394E-011  4.41352E-012  1.21909E-012  2.58285E-013  3.59361E-014  1.85767E-015
  3.15558E-016  6.67561E-016  3.88266E-016  1.18119E-016  1.76957E-017  2.53837E-018
  5.43913E-018  6.30037E-018  4.57560E-018  2.53095E-018  1.15329E-018  4.47939E-019
  1.50373E-019  4.37770E-020  1.10185E-020  2.37869E-021  4.34555E-022  6.57272E-023
  7.92666E-024  7.10606E-025  4.19969E-026  2.37741E-027  7.66657E-028
  3.07390E-017  1.40388E-016  5.15039E-016  1.49733E-015  4.48504E-015  2.94224E-014
  2.79938E-013  2.20678E-012  1.37176E-011  6.93715E-011  2.92835E-010  1.04862E-009
  3.21678E-009  8.50326E-009  1.94365E-008  3.84919E-008  6.61078E-008  9.84833E-008
  1.27208E-007  1.42314E-007  1.37665E-007  1.14860E-007  8.23514E-008  5.04204E-008
  2.60561E-008  1.11038E-008  3.71277E-009  8.71109E-010  1.29381E-010  8.67832E-011
  1.54543E-010  1.72167E-010  1.39993E-010  9.13072E-011  4.95002E-011  2.24382E-011
  8.37092E-012  2.45737E-012  5.07864E-013  5.16186E-014  1.51619E-015  9.79870E-015
  1.02510E-014  5.53248E-015  1.88985E-015  3.81995E-016  3.93053E-017  3.93301E-017
  6.21726E-017  5.51648E-017  3.55533E-017  1.85710E-017  8.24941E-018  3.18515E-018
  1.07863E-018  3.21110E-019  8.39311E-020  1.91981E-020  3.82505E-021  6.59819E-022
  9.77447E-023  1.22915E-023  1.28879E-024  1.09349E-025  7.10889E-027
  6.01587E-017  2.90381E-016  1.16022E-015  3.71337E-015  9.44369E-015  2.59124E-014
  1.60209E-013  1.34736E-012  9.25089E-012  5.01153E-011  2.21125E-010  8.14662E-010
  2.54517E-009  6.80613E-009  1.56650E-008  3.11308E-008  5.35055E-008  7.95841E-008
  1.02419E-007  1.13934E-007  1.09377E-007  9.03883E-008  6.40591E-008  3.86949E-008
  1.97036E-008  8.28172E-009  2.75538E-009  6.72412E-010  1.30539E-010  8.61088E-011
  1.19159E-010  1.21054E-010  9.33064E-011  5.78715E-011  2.93176E-011  1.18704E-011
  3.56658E-012  6.37362E-013  2.34979E-014  5.21164E-014  1.09053E-013  9.47021E-014
  5.29155E-014  2.06549E-014  5.34020E-015  7.48844E-016  2.25322E-016  4.45071E-016
  4.93206E-016  3.71802E-016  2.21063E-016  1.10650E-016  4.80630E-017  1.83681E-017
  6.20754E-018  1.85617E-018  4.90277E-019  1.14092E-019  2.33229E-020  4.17526E-021
  6.52447E-022  8.86688E-023  1.04326E-023  1.05626E-024  9.12212E-026
  9.97757E-017  4.98501E-016  2.10561E-015  7.34095E-015  2.04368E-014  4.55680E-014
  1.17857E-013  6.97017E-013  5.14368E-012  3.05615E-011  1.43611E-010  5.50819E-010
  1.76548E-009  4.79801E-009  1.11524E-008  2.22832E-008  3.83784E-008  5.70477E-008
  7.31972E-008  8.10092E-008  7.72105E-008  6.32194E-008  4.43034E-008  2.64171E-008
  1.32709E-008  5.51973E-009  1.84504E-009  4.81655E-010  1.21688E-010  7.71483E-011
  8.31909E-011  7.46151E-011  5.25978E-011  2.94174E-011  1.26115E-011  3.63691E-012
  4.23867E-013  7.60892E-014  4.78632E-013  6.89624E-013  5.87320E-013  3.56148E-013
  1.59722E-013  5.08153E-014  9.89040E-015  1.56530E-015  2.44490E-015  3.41981E-015
  3.03971E-015  2.05733E-015  1.15444E-015  5.59234E-016  2.38430E-016  9.02004E-017
  3.03421E-017  9.06617E-018  2.40049E-018  5.61655E-019  1.15818E-019  2.09995E-020
  3.34113E-021  4.65667E-022  5.67613E-023  6.04100E-024  5.60302E-025
  1.42083E-016  7.25028E-016  3.16991E-015  1.16868E-014  3.54321E-014  8.55317E-014
  1.68474E-013  4.28538E-013  2.44051E-012  1.56293E-011  7.97448E-011  3.23261E-010
  1.07310E-009  2.98113E-009  7.02324E-009  1.41417E-008  2.44445E-008  3.63529E-008
  4.65454E-008  5.12870E-008  4.85654E-008  3.94287E-008  2.73483E-008  1.61212E-008
  8.01217E-009  3.31786E-009  1.13037E-009  3.24668E-010  1.02713E-010  6.15118E-011
  5.22395E-011  3.95510E-011  2.36863E-011  1.03484E-011  2.58347E-012  1.18905E-013
  7.75797E-013  2.17090E-012  2.85885E-012  2.56559E-012  1.73095E-012  8.94585E-013
  3.42481E-013  8.72141E-014  1.38789E-014  1.09504E-014  1.87141E-014  1.97624E-014
  1.52648E-014  9.58516E-015  5.15238E-015  2.43308E-015  1.02164E-015  3.83063E-016
  1.28234E-016  3.82372E-017  1.01242E-017  2.37284E-018  4.90940E-019  8.94731E-020
  1.43400E-020  2.01885E-021  2.49487E-022  2.70537E-023  2.57406E-024
  1.75176E-016  9.05251E-016  4.04165E-015  1.54249E-014  4.94705E-014  1.29887E-013
  2.71287E-013  4.81333E-013  1.27278E-012  6.91571E-012  3.78948E-011  1.64643E-010
  5.72272E-010  1.63623E-009  3.92319E-009  7.98090E-009  1.38678E-008  2.06569E-008
  2.64170E-008  2.90055E-008  2.73138E-008  2.20129E-008  1.51364E-008  8.84326E-009
  4.36774E-009  1.81651E-009  6.41419E-010  2.06171E-010  7.70907E-011  4.31802E-011
  2.91432E-011  1.73259E-011  7.37357E-012  1.47804E-012  3.55200E-013  2.72097E-012
  6.10216E-012  8.21560E-012  8.07509E-012  6.15637E-012  3.67635E-012  1.67251E-012
  5.34335E-013  1.06341E-013  4.40751E-014  8.17439E-014  1.02899E-013  9.10581E-014
  6.40082E-014  3.80722E-014  1.98065E-014  9.16599E-015  3.80091E-015  1.41436E-015
  4.71406E-016  1.40259E-016  3.71146E-017  8.70419E-018  1.80398E-018  3.29684E-019
  5.30475E-020  7.50822E-021  9.34455E-022  1.02281E-022  9.85193E-024
  1.88001E-016  9.78542E-016  4.42306E-015  1.72356E-014  5.72308E-014  1.58989E-013
  3.59864E-013  6.51664E-013  1.08764E-012  3.15713E-012  1.58948E-011  7.33917E-011
  2.69261E-010  7.97521E-010  1.95393E-009  4.02515E-009  7.04061E-009  1.05138E-008
  1.34395E-008  1.47160E-008  1.37947E-008  1.10519E-008  7.54986E-009  4.38668E-009
  2.16557E-009  9.13499E-010  3.39081E-010  1.21838E-010  5.08056E-011  2.64841E-011
  1.42110E-011  5.87372E-012  1.22315E-012  1.10419E-012  5.20525E-012  1.14642E-011
  1.67504E-011  1.84918E-011  1.61146E-011  1.11523E-011  5.98836E-012  2.33948E-012
  5.93241E-013  1.72646E-013  2.88181E-013  4.30207E-013  4.38055E-013  3.45549E-013
  2.27333E-013  1.29860E-013  6.58555E-014  2.99832E-014  1.23048E-014  4.54930E-015
  1.51055E-015  4.48575E-016  1.18631E-016  2.78348E-017  5.77675E-018  1.05805E-018
  1.70769E-019  2.42685E-020  3.03626E-021  3.34565E-022  3.25014E-023
  1.76252E-016  9.20806E-016  4.19059E-015  1.65274E-014  5.60286E-014  1.61181E-013
  3.85897E-013  7.50484E-013  1.19559E-012  2.03549E-012  6.61665E-012  2.95583E-011
  1.13446E-010  3.48873E-010  8.75402E-010  1.82850E-009  3.22142E-009  4.82401E-009
  6.16509E-009  6.73521E-009  6.29004E-009  5.01674E-009  3.41264E-009  1.97926E-009
  9.82324E-010  4.23799E-010  1.66452E-010  6.57547E-011  2.91909E-011  1.41254E-011
  6.00507E-012  1.68248E-012  1.51598E-012  6.13765E-012  1.47424E-011  2.43770E-011
  3.08483E-011  3.10485E-011  2.49989E-011  1.57955E-011  7.43133E-012  2.35736E-012
  6.33494E-013  8.29341E-013  1.44387E-012  1.69841E-012  1.50964E-012  1.10089E-012
  6.90097E-013  3.82161E-013  1.89894E-013  8.53012E-014  3.47009E-014  1.27586E-014
  4.22260E-015  1.25195E-015  3.30978E-016  7.77084E-017  1.61515E-017  2.96505E-018
  4.80055E-019  6.84984E-020  8.61381E-021  9.55240E-022  9.35374E-023
  1.44683E-016  7.57016E-016  3.45660E-015  1.37207E-014  4.70647E-014  1.38226E-013
  3.42740E-013  7.03708E-013  1.17903E-012  1.72953E-012  3.35011E-012  1.16289E-011
  4.41758E-011  1.39579E-010  3.57810E-010  7.56875E-010  1.34165E-009  2.01280E-009
  2.57006E-009  2.80047E-009  2.60631E-009  2.07138E-009  1.40576E-009  8.16281E-010
  4.08969E-010  1.81148E-010  7.50517E-011  3.18386E-011  1.45817E-011  6.54873E-012
  2.31276E-012  1.29066E-012  4.55420E-012  1.29021E-011  2.51353E-011  3.72484E-011
  4.38104E-011  4.12693E-011  3.06806E-011  1.72310E-011  6.71153E-012  1.94646E-012
  1.96535E-012  3.88313E-012  5.29005E-012  5.32459E-012  4.32259E-012  2.98050E-012
  1.80153E-012  9.73543E-013  4.75748E-013  2.11294E-013  8.53061E-014  3.12133E-014
  1.03014E-014  3.05039E-015  8.06384E-016  1.89504E-016  3.94599E-017  7.26336E-018
  1.18016E-018  1.69162E-019  2.13935E-020  2.38916E-021  2.35972E-022
  1.04158E-016  5.45053E-016  2.49149E-015  9.91846E-015  3.42296E-014  1.01700E-013
  2.57448E-013  5.47249E-013  9.62019E-013  1.41960E-012  2.12389E-012  4.99770E-012
  1.67546E-011  5.25652E-011  1.36101E-010  2.89931E-010  5.15195E-010  7.72196E-010
  9.83032E-010  1.06685E-009  9.88692E-010  7.82966E-010  5.30460E-010  3.08721E-010
  1.56234E-010  7.08735E-011  3.06402E-011  1.36573E-011  6.34236E-012  2.66004E-012
  1.01686E-012  2.07436E-012  7.40169E-012  1.79220E-011  3.20219E-011  4.47393E-011
  4.97461E-011  4.36428E-011  2.91400E-011  1.37485E-011  4.59801E-012  3.83864E-012
  8.35270E-012  1.31806E-011  1.50920E-011  1.37137E-011  1.04505E-011  6.91343E-012
  4.06226E-012  2.15217E-012  1.03708E-012  4.56087E-013  1.82904E-013  6.66359E-014
  2.19383E-014  6.49001E-015  1.71611E-015  4.03824E-016  8.42779E-017  1.55629E-017
  2.53934E-018  3.65922E-019  4.65832E-020  5.24453E-021  5.23117E-022
  6.58308E-017  3.44253E-016  1.57322E-015  6.26721E-015  2.16829E-014  6.47950E-014
  1.65913E-013  3.60034E-013  6.53990E-013  9.95850E-013  1.38867E-012  2.43729E-012
  6.54159E-012  1.92777E-011  4.93041E-011  1.04619E-010  1.85084E-010  2.75783E-010
  3.48707E-010  3.75828E-010  3.46078E-010  2.72662E-010  1.84170E-010  1.07222E-010
  5.45789E-011  2.51274E-011  1.11681E-011  5.16053E-012  2.42509E-012  9.67816E-013
  6.34610E-013  2.53322E-012  8.35704E-012  1.89399E-011  3.23130E-011  4.30662E-011
  4.49195E-011  3.56616E-011  2.02057E-011  7.98255E-012  6.11676E-012  1.43675E-011
  2.61824E-011  3.42010E-011  3.49671E-011  2.96242E-011  2.15613E-011  1.38193E-011
  7.93849E-012  4.13687E-012  1.96941E-012  8.58538E-013  3.42199E-013  1.24180E-013
  4.07954E-014  1.20605E-014  3.19102E-015  7.52197E-016  1.57424E-016  2.91831E-017
  4.78565E-018  6.93971E-019  8.90328E-020  1.01189E-020  1.02090E-021
  3.65550E-017  1.90945E-016  8.71728E-016  3.47055E-015  1.20110E-014  3.59706E-014
  9.26215E-014  2.03297E-013  3.76771E-013  5.89048E-013  8.16913E-013  1.23838E-012
  2.67148E-012  7.05405E-012  1.73440E-011  3.61247E-011  6.30408E-011  9.27602E-011
  1.15890E-010  1.23517E-010  1.12613E-010  8.79784E-011  5.90238E-011  3.41836E-011
  1.73326E-011  7.97505E-012  3.59309E-012  1.73249E-012  8.46447E-013  3.30664E-013
  4.35750E-013  2.22572E-012  7.15538E-012  1.57659E-011  2.59501E-011  3.26889E-011
  3.10332E-011  2.10359E-011  9.90942E-012  7.81008E-012  1.98292E-011  4.14383E-011
  6.17359E-011  7.12728E-011  6.75097E-011  5.44024E-011  3.82496E-011  2.39104E-011
  1.34811E-011  6.92589E-012  3.26158E-012  1.41038E-012  5.58940E-013  2.02084E-013
  6.62608E-014  1.95815E-014  5.18610E-015  1.22523E-015  2.57308E-016  4.79231E-017
  7.90602E-018  1.15505E-018  1.49549E-019  1.71859E-020  1.75700E-021
  1.78432E-017  9.30834E-017  4.24370E-016  1.68730E-015  5.83411E-015  1.74727E-014
  4.50810E-014  9.95036E-014  1.86521E-013  2.96817E-013  4.15558E-013  5.93309E-013
  1.09899E-012  2.57354E-012  5.96518E-012  1.20329E-011  2.05234E-011  2.96162E-011
  3.63550E-011  3.81311E-011  3.42645E-011  2.64174E-011  1.74961E-011  9.98383E-012
  4.96216E-012  2.23332E-012  1.01834E-012  5.47803E-013  3.10419E-013  1.24048E-013
  2.37891E-013  1.42482E-012  4.68434E-012  1.01998E-011  1.60697E-011  1.85409E-011
  1.50811E-011  8.56439E-012  7.87905E-012  2.21597E-011  5.24472E-011  8.86921E-011
  1.15704E-010  1.23026E-010  1.10424E-010  8.57374E-011  5.86767E-011  3.59378E-011
  1.99409E-011  1.01151E-011  4.71579E-012  2.02355E-012  7.97495E-013  2.87308E-013
  9.40410E-014  2.77887E-014  7.37020E-015  1.74616E-015  3.68257E-016  6.89744E-017
  1.14607E-017  1.68929E-018  2.21088E-019  2.57373E-020  2.67173E-021
  7.65899E-018  3.99035E-017  1.81653E-016  7.21117E-016  2.48960E-015  7.44797E-015
  1.92154E-014  4.25015E-014  8.01370E-014  1.28909E-013  1.82318E-013  2.54630E-013
  4.31176E-013  9.13574E-013  1.98724E-012  3.85397E-012  6.38497E-012  8.98951E-012
  1.07927E-011  1.10912E-011  9.77823E-012  7.39872E-012  4.79821E-012  2.66033E-012
  1.26487E-012  5.42687E-013  2.66257E-013  1.99297E-013  1.61904E-013  8.03253E-014
  9.10828E-014  6.29429E-013  2.22731E-012  4.81836E-012  7.05973E-012  7.02477E-012
  4.99732E-012  6.35629E-012  2.04086E-011  5.35773E-011  1.01740E-010  1.49505E-010
  1.78693E-010  1.79418E-010  1.54795E-010  1.16789E-010  7.82002E-011  4.70705E-011
  2.57486E-011  1.29076E-011  5.95961E-012  2.53785E-012  9.94638E-013  3.57067E-013
  1.16687E-013  3.44880E-014  9.16450E-015  2.17894E-015  4.61889E-016  8.70997E-017
  1.45966E-017  2.17420E-018  2.88169E-019  3.40527E-020  3.59723E-021
  2.89183E-018  1.50491E-017  6.84141E-017  2.71162E-016  9.34612E-016  2.79167E-015
  7.19483E-015  1.59167E-014  3.00883E-014  4.86973E-014  6.93991E-014  9.62085E-014
  1.54961E-013  3.05495E-013  6.28195E-013  1.17126E-012  1.88170E-012  2.57949E-012
  3.02190E-012  3.03440E-012  2.61517E-012  1.93140E-012  1.21457E-012  6.41576E-013
  2.81218E-013  1.14216E-013  8.01015E-014  1.08012E-013  1.27839E-013  9.33243E-014
  4.52839E-014  1.65664E-013  6.63686E-013  1.42905E-012  1.89278E-012  1.99527E-012
  4.40329E-012  1.59195E-011  4.48391E-011  9.39250E-011  1.54256E-010  2.06842E-010
  2.32742E-010  2.24128E-010  1.87598E-010  1.38309E-010  9.09148E-011  5.38859E-011
  2.90883E-011  1.44155E-011  6.59156E-012  2.78513E-012  1.08529E-012  3.88203E-013
  1.26673E-013  3.74595E-014  9.97885E-015  2.38291E-015  5.08273E-016  9.66287E-017
  1.63589E-017  2.46701E-018  3.31830E-019  3.98938E-020  4.29834E-021
  9.60701E-019  4.99481E-018  2.26809E-017  8.97768E-017  3.08970E-016  9.21472E-016
  2.37171E-015  5.24343E-015  9.92014E-015  1.61072E-014  2.30647E-014  3.18824E-014
  4.98717E-014  9.35707E-014  1.84024E-013  3.31506E-013  5.17672E-013  6.91742E-013
  7.91017E-013  7.75643E-013  6.52161E-013  4.67800E-013  2.81917E-013  1.37867E-013
  5.27485E-014  2.38030E-014  3.84211E-014  7.73165E-014  1.12280E-013  1.12989E-013
  7.64944E-014  5.65117E-014  1.27565E-013  3.11277E-013  8.00196E-013  2.96217E-012
  1.08435E-011  3.13144E-011  7.06216E-011  1.28011E-010  1.91486E-010  2.41182E-010
  2.59775E-010  2.42322E-010  1.97963E-010  1.43140E-010  9.25638E-011  5.40809E-011
  2.88191E-011  1.41176E-011  6.39058E-012  2.67798E-012  1.03714E-012  3.69567E-013
  1.20418E-013  3.56420E-014  9.52464E-015  2.28661E-015  4.91407E-016  9.43347E-017
  1.61640E-017  2.47316E-018  3.38370E-019  4.14846E-020  4.56923E-021
  2.80881E-019  1.45941E-018  6.62174E-018  2.61854E-017  9.00188E-017  2.68156E-016
  6.89429E-016  1.52310E-015  2.88198E-015  4.68661E-015  6.72605E-015  9.26878E-015
  1.42031E-014  2.57200E-014  4.89010E-014  8.57013E-014  1.30700E-013  1.70838E-013
  1.91162E-013  1.83289E-013  1.50259E-013  1.04188E-013  5.92429E-014  2.56384E-014
  8.14046E-015  8.02608E-015  2.49071E-014  5.55822E-014  9.07171E-014  1.15740E-013
  1.23640E-013  1.35861E-013  2.24351E-013  6.02517E-013  2.00735E-012  6.54957E-012
  1.85458E-011  4.38458E-011  8.63303E-011  1.42783E-010  2.00479E-010  2.41373E-010
  2.51482E-010  2.28688E-010  1.83051E-010  1.30101E-010  8.28602E-011  4.77381E-011
  2.51079E-011  1.21512E-011  5.44119E-012  2.25965E-012  8.69246E-013  3.08455E-013
  1.00362E-013  2.97442E-014  7.97991E-015  1.92825E-015  4.18150E-016  8.12056E-017
  1.41128E-017  2.19594E-018  3.06341E-019  3.83909E-020  4.33157E-021
  7.22931E-020  3.75515E-019  1.70318E-018  6.73205E-018  2.31307E-017  6.88644E-017
  1.76961E-016  3.90840E-016  7.39675E-016  1.20367E-015  1.72747E-015  2.36662E-015
  3.55594E-015  6.25459E-015  1.15850E-014  1.98857E-014  2.97844E-014  3.82607E-014
  4.20511E-014  3.95236E-014  3.15933E-014  2.10503E-014  1.10318E-014  3.91761E-015
  1.30129E-015  4.65956E-015  1.57543E-014  3.58899E-014  6.43318E-014  9.88192E-014
  1.43459E-013  2.30210E-013  4.72905E-013  1.22347E-012  3.45535E-012  9.37168E-012
  2.27332E-011  4.78459E-011  8.65636E-011  1.34624E-010  1.80636E-010  2.10167E-010
  2.13230E-010  1.89798E-010  1.49205E-010  1.04363E-010  6.54882E-011  3.71962E-011
  1.92956E-011  9.21648E-012  4.07806E-012  1.67655E-012  6.40053E-013  2.26071E-013
  7.34487E-014  2.18055E-014  5.87855E-015  1.43170E-015  3.13838E-016  6.17870E-017
  1.09169E-017  1.73173E-018  2.46926E-019  3.17003E-020  3.67016E-021
  1.63854E-020  8.51228E-020  3.86132E-019  1.52644E-018  5.24557E-018  1.56208E-017
  4.01561E-017  8.87414E-017  1.68075E-016  2.73642E-016  3.91966E-016  5.31572E-016
  7.79795E-016  1.33212E-015  2.41358E-015  4.08040E-015  6.03556E-015  7.65799E-015
  8.30184E-015  7.67006E-015  5.97516E-015  3.78903E-015  1.75907E-015  4.57013E-016
  4.86299E-016  2.76466E-015  8.75022E-015  2.03795E-014  3.99613E-014  7.17018E-014
  1.29088E-013  2.57533E-013  5.96451E-013  1.53367E-012  4.00848E-012  9.88479E-012
  2.19789E-011  4.30675E-011  7.36540E-011  1.09636E-010  1.42149E-010  1.60939E-010
  1.59686E-010  1.39479E-010  1.07830E-010  7.42600E-011  4.59030E-011  2.56856E-011
  1.31275E-011  6.18009E-012  2.69804E-012  1.09651E-012  4.14973E-013  1.45792E-013
  4.72911E-014  1.40709E-014  3.81583E-015  9.38143E-016  2.08297E-016  4.16700E-017
  7.50388E-018  1.21654E-018  1.77705E-019  2.34130E-020  2.78474E-021
  3.27190E-021  1.70080E-020  7.72060E-020  3.05463E-019  1.05077E-018  3.13294E-018
  8.06591E-018  1.78567E-017  3.38829E-017  5.52138E-017  7.88241E-017  1.05300E-016
  1.49588E-016  2.46717E-016  4.37324E-016  7.31092E-016  1.07340E-015  1.35184E-015
  1.45146E-015  1.32115E-015  1.00048E-015  5.93487E-016  2.27102E-016  4.77898E-017
  2.87805E-016  1.39888E-015  4.22498E-015  1.02144E-014  2.19494E-014  4.51882E-014
  9.58485E-014  2.20622E-013  5.51076E-013  1.42427E-012  3.58654E-012  8.39045E-012
  1.76936E-011  3.30757E-011  5.43634E-011  7.83066E-011  9.88082E-011  1.09352E-010
  1.06403E-010  9.13390E-011  6.94857E-011  4.71139E-011  2.86716E-011  1.57893E-011
  7.93917E-012  3.67745E-012  1.58111E-012  6.34107E-013  2.37546E-013  8.29382E-014
  2.68544E-014  8.01190E-015  2.18820E-015  5.44051E-016  1.22624E-016  2.49886E-017
  4.59790E-018  7.63610E-019  1.14486E-019  1.54992E-020  1.89470E-021
  5.75959E-022  2.99746E-021  1.36255E-020  5.39979E-020  1.86119E-019  5.56257E-019
  1.43623E-018  3.19019E-018  6.07395E-018  9.91778E-018  1.41048E-017  1.84769E-017
  2.51451E-017  3.95551E-017  6.82690E-017  1.13075E-016  1.65529E-016  2.07902E-016
  2.21912E-016  1.99207E-016  1.45694E-016  7.83087E-017  2.15972E-017  1.54102E-017
  1.44439E-016  6.00053E-016  1.79122E-015  4.56540E-015  1.07958E-014  2.52185E-014
  6.10743E-014  1.55989E-013  4.11316E-013  1.07258E-012  2.64993E-012  6.00682E-012
  1.22371E-011  2.21362E-011  3.53279E-011  4.95954E-011  6.11953E-011  6.64062E-011
  6.34818E-011  5.36069E-011  4.01404E-011  2.67884E-011  1.60375E-011  8.68132E-012
  4.28760E-012  1.95028E-012  8.24028E-013  3.25432E-013  1.20464E-013  4.17505E-014
  1.34893E-014  4.03752E-015  1.11204E-015  2.80146E-016  6.42481E-017  1.33700E-017
  2.51957E-018  4.29490E-019  6.61763E-020  9.21040E-021  1.15681E-021
  8.94539E-023  4.66402E-022  2.12475E-021  8.44244E-021  2.91907E-020  8.75737E-020
  2.27136E-019  5.07169E-019  9.70976E-019  1.59192E-018  2.25781E-018  2.89299E-018
  3.72795E-018  5.48565E-018  9.10595E-018  1.49234E-017  2.18631E-017  2.75118E-017
  2.92893E-017  2.59063E-017  1.80531E-017  8.27253E-018  1.46154E-018  8.66766E-018
  5.83260E-017  2.22497E-016  6.75881E-016  1.84267E-015  4.81838E-015  1.26622E-014
  3.42463E-014  9.47383E-014  2.60342E-013  6.85477E-013  1.67645E-012  3.72450E-012
  7.40943E-012  1.30853E-011  2.04153E-011  2.80700E-011  3.39848E-011  3.62418E-011
  3.40851E-011  2.83338E-011  2.08862E-011  1.37153E-011  8.07171E-012  4.28995E-012
  2.07779E-012  9.26219E-013  3.83683E-013  1.48859E-013  5.43352E-014  1.86667E-014
  6.01515E-015  1.80715E-015  5.02632E-016  1.28558E-016  3.00694E-017  6.40466E-018
  1.23854E-018  2.16981E-019  3.43768E-020  4.91710E-021  6.33803E-022
  1.22726E-023  6.41581E-023  2.93203E-022  1.16940E-021  4.06163E-021  1.22515E-020
  3.19834E-020  7.19614E-020  1.38925E-019  2.29447E-019  3.25643E-019  4.08760E-019
  4.94501E-019  6.62724E-019  1.03162E-018  1.65936E-018  2.43803E-018  3.08784E-018
  3.28781E-018  2.85339E-018  1.84499E-018  6.39217E-019  2.63694E-019  3.69562E-018
  1.96652E-017  7.27337E-017  2.30296E-016  6.80673E-016  1.97531E-015  5.78744E-015
  1.71653E-014  5.05454E-014  1.43425E-013  3.81029E-013  9.26638E-013  2.03103E-012
  3.97205E-012  6.88855E-012  1.05561E-011  1.42668E-011  1.69935E-011  1.78422E-011
  1.65291E-011  1.35354E-011  9.82534E-012  6.34807E-012  3.67094E-012  1.91391E-012
  9.07823E-013  3.95850E-013  1.60398E-013  6.09798E-014  2.18973E-014  7.44448E-015
  2.39095E-015  7.21308E-016  2.02866E-016  5.27817E-017  1.26173E-017  2.75577E-018
  5.47557E-019  9.86360E-020  1.60623E-020  2.35835E-021  3.11408E-022
  1.48977E-024  7.81672E-024  3.58778E-023  1.43834E-022  5.02674E-022  1.52756E-021
  4.02344E-021  9.14855E-021  1.78749E-020  2.98795E-020  4.27048E-020  5.29288E-020
  6.02012E-020  7.14618E-020  9.95621E-020  1.53358E-019  2.25303E-019  2.88358E-019
  3.07644E-019  2.59359E-019  1.47652E-019  3.24817E-020  1.35345E-019  1.21261E-018
  5.72267E-018  2.13481E-017  7.19238E-017  2.33039E-016  7.50601E-016  2.42462E-015
  7.75712E-015  2.39791E-014  6.97451E-014  1.86687E-013  4.52494E-013  9.82361E-013
  1.89690E-012  3.24369E-012  4.89933E-012  6.52722E-012  7.66604E-012  7.93817E-012
  7.25295E-012  5.85616E-012  4.18860E-012  2.66348E-012  1.51343E-012  7.73762E-013
  3.59130E-013  1.52960E-013  6.05022E-014  2.24845E-014  7.92363E-015  2.66077E-015
  8.50978E-016  2.57858E-016  7.34196E-017  1.94636E-017  4.76280E-018  1.06792E-018
  2.18108E-019  4.03807E-020  6.75037E-021  1.01545E-021  1.37042E-022
  1.60369E-025  8.45615E-025  3.90392E-024  1.57592E-023  5.55295E-023  1.70414E-022
  4.54179E-022  1.04738E-021  2.08051E-021  3.54169E-021  5.14528E-021  6.39346E-021
  6.97192E-021  7.27504E-021  8.47627E-021  1.17200E-020  1.68498E-020  2.17860E-020
  2.32731E-020  1.86490E-020  8.42581E-021  3.18427E-021  4.98580E-020  3.27311E-019
  1.47545E-018  5.72493E-018  2.08809E-017  7.46610E-017  2.65554E-016  9.32901E-016
  3.17059E-015  1.01719E-014  3.01437E-014  8.11616E-014  1.96281E-013  4.23130E-013
  8.09134E-013  1.36834E-012  2.04265E-012  2.68894E-012  3.12018E-012  3.19181E-012
  2.88023E-012  2.29563E-012  1.61941E-012  1.01428E-012  5.66634E-013  2.84170E-013
  1.29043E-013  5.36470E-014  2.06845E-014  7.49859E-015  2.58727E-015  8.56438E-016
  2.72462E-016  8.29230E-017  2.39224E-017  6.46902E-018  1.62186E-018  3.73413E-019
  7.83445E-020  1.48869E-020  2.54957E-021  3.91991E-022  5.39275E-023
  1.53558E-026  8.15030E-026  3.79172E-025  1.54451E-024  5.50077E-024  1.70974E-023
  4.62664E-023  1.08661E-022  2.20602E-022  3.85225E-022  5.75341E-022  7.31568E-022
  7.94550E-022  7.61456E-022  7.16091E-022  7.81134E-022  1.00650E-021  1.28180E-021
  1.35611E-021  9.87346E-022  3.30109E-022  1.33917E-021  1.34719E-020  7.60808E-020
  3.44605E-019  1.42557E-018  5.69789E-018  2.24843E-017  8.74022E-017  3.28930E-016
  1.17134E-015  3.86360E-015  1.16080E-014  3.13893E-014  7.57818E-014  1.62486E-013
  3.08368E-013  5.16899E-013  7.64299E-013  9.96162E-013  1.14415E-012  1.15815E-012
  1.03371E-012  8.14414E-013  5.67356E-013  3.50439E-013  1.92699E-013  9.48889E-014
  4.21879E-014  1.71225E-014  6.43177E-015  2.27137E-015  7.65803E-016  2.49399E-016
  7.88212E-017  2.40855E-017  7.04212E-018  1.94319E-018  4.99105E-019  1.17903E-019
  2.53724E-020  4.93761E-021  8.64120E-022  1.35419E-022  1.89402E-023
  1.31325E-027  7.03049E-027  3.30357E-026  1.36142E-025  4.91528E-025  1.55255E-024
  4.28233E-024  1.02897E-023  2.14706E-023  3.87449E-023  6.01512E-023  7.98417E-023
  9.00767E-023  8.63994E-023  7.23538E-023  5.84789E-023  5.43173E-023  5.89357E-023
  5.82139E-023  3.72480E-023  3.74889E-023  4.10351E-022  2.94258E-021  1.57383E-020
[truncated: 7,202,802 more chars]
