# Supplementary material for: D-O-A based organic phosphors for both aggregation-induced electrophosphorescence and host-free sensitization
Source: Nat Commun. 2023 Mar 25;14:1678. doi: 10.1038/s41467-023-37414-y (PMC10039947; doi:10.1038/s41467-023-37414-y)
Supplement: Supplementary file 3 — Source Data [file 41467_2023_37414_MOESM3_ESM.zip › Source data/Fig4d.Hole and electron distributions of S1 and Tn below S1/RTP-D2 s1electron.cub]

 Generated by Multiwfn
 Totally       536250 grid points
   79  -22.913429  -14.317550  -14.824241
  110    0.447504    0.000000    0.000000
   75    0.000000    0.447504    0.000000
   65    0.000000    0.000000    0.447504
    8    8.000000   -1.929309   -5.863813   -0.452302
    7    7.000000    9.449156   -2.230699   -0.324960
    7    7.000000  -10.863153   -0.251477   -0.304823
    7    7.000000    7.445691    1.759603   -0.919885
    7    7.000000   11.884493    1.548998   -0.231350
    6    6.000000   18.345464   -5.313730    0.847995
    1    1.000000   19.846696   -6.270882    1.064657
    6    6.000000   18.468357   -2.733854    0.679428
    1    1.000000   20.063196   -1.917240    0.782100
    6    6.000000   16.302417   -1.294276    0.363393
    1    1.000000   16.414434    0.494712    0.253280
    6    6.000000   13.967620   -2.488728    0.210215
    6    6.000000   11.643489   -0.979940   -0.138558
    6    6.000000    7.410223   -0.769760   -0.707113
    6    6.000000    4.954350   -2.078035   -0.809303
    6    6.000000    4.789919   -4.666312   -0.307361
    1    1.000000    6.291001   -5.610841   -0.025335
    6    6.000000    2.497129   -5.865274   -0.213062
    1    1.000000    2.411480   -7.627233    0.118896
    6    6.000000    0.295077   -4.486444   -0.609125
    6    6.000000   -4.200690   -4.477306   -0.407469
    6    6.000000   -4.978750   -3.365985    1.797214
    1    1.000000   -3.980010   -3.560833    3.276507
    6    6.000000   -7.209582   -1.950286    1.923589
    6    6.000000   -8.631333   -1.729016   -0.305452
    6    6.000000  -12.130299    0.102380   -2.690618
    6    6.000000  -11.196334    1.790503   -4.443206
    1    1.000000   -9.731317    2.760949   -4.070212
    6    6.000000  -12.407505    2.064372   -6.756772
    1    1.000000  -11.761382    3.205061   -7.983023
    6    6.000000  -14.555288    0.671920   -7.263671
    1    1.000000  -15.411611    0.893529   -8.824241
    6    6.000000  -11.416112    1.385026    1.725639
    6    6.000000  -10.072341    1.212118    4.002420
    6    6.000000  -10.715242    2.884127    5.937368
    1    1.000000   -9.833706    2.780348    7.497696
    6    6.000000  -12.595504    4.693397    5.670518
    1    1.000000  -12.989341    5.808611    7.019262
    6    6.000000  -13.882909    4.842201    3.403110
    1    1.000000  -15.165660    6.080553    3.187388
    6    6.000000  -13.324837    3.206611    1.449790
    1    1.000000  -14.237484    3.313626   -0.093424
    6    6.000000   -8.124248   -0.868013    4.439629
    6    6.000000    2.732181   -0.762041   -1.255506
    1    1.000000    2.814215    0.992994   -1.631537
    6    6.000000    0.402637   -1.937668   -1.168584
    1    1.000000   -1.102326   -1.010142   -1.486999
    6    6.000000    9.722275    2.819206   -0.625850
    6    6.000000   16.028219   -6.527688    0.699116
    1    1.000000   15.934669   -8.317550    0.817088
    6    6.000000   13.844606   -5.106288    0.374422
    1    1.000000   12.253589   -5.930973    0.266870
    6    6.000000    9.894848    5.611166   -0.680371
    6    6.000000   12.267553    6.778043   -0.663394
    1    1.000000   13.756821    5.773725   -0.621057
    6    6.000000   12.460162    9.387838   -0.707550
    1    1.000000   14.072734   10.173482   -0.689058
    6    6.000000   10.297270   10.844814   -0.778462
    1    1.000000   10.434836   12.633208   -0.817815
    6    6.000000    7.941155    9.732635   -0.796075
    1    1.000000    6.465739   10.752909   -0.834194
    6    6.000000    7.727196    7.098853   -0.755311
    1    1.000000    6.107157    6.326922   -0.777452
    6    6.000000   -5.638185   -4.333418   -2.554512
    1    1.000000   -5.116663   -5.161964   -4.060050
    6    6.000000   -7.864666   -2.957094   -2.494989
    1    1.000000   -8.879794   -2.850352   -3.972386
    6    6.000000   -9.420310   -2.981571    5.952897
    1    1.000000   -9.934095   -2.329909    7.607779
    1    1.000000   -8.238143   -4.389091    6.183027
    1    1.000000  -10.914048   -3.574226    5.030584
    6    6.000000   -5.842444    0.107834    5.993813
    1    1.000000   -4.949579    1.410616    5.026441
    1    1.000000   -4.688835   -1.298967    6.343825
    1    1.000000   -6.443171    0.825409    7.590860
    6    6.000000  -14.261765   -1.315332   -3.186865
    1    1.000000  -14.900244   -2.461870   -1.961053
    6    6.000000  -15.466230   -1.038396   -5.522206
    1    1.000000  -16.913429   -2.028561   -5.907906
  0.00000E+000  0.00000E+000  0.00000E+000  4.83189E-042  4.03314E-041  2.95844E-040
  1.90711E-039  1.08039E-038  5.37875E-038  2.35329E-037  9.04818E-037  3.05732E-036
  9.07852E-036  2.36909E-035  5.43304E-035  1.09483E-034  1.93589E-034  3.01236E-034
  4.11884E-034  4.94815E-034  5.22209E-034  4.84020E-034  3.93831E-034  2.81121E-034
  1.75892E-034  9.64266E-035  4.65558E-035  2.00213E-035  8.15491E-036  3.63541E-036
  2.05905E-036  1.39274E-036  9.46567E-037  5.86264E-037  3.20616E-037  1.53716E-037
  6.45746E-038  2.37882E-038  7.71073E-039  2.18643E-039  5.44840E-040  1.19315E-040
  2.29623E-041  3.88355E-042  0.00000E+000  0.00000E+000  0.00000E+000  0.00000E+000
  0.00000E+000  0.00000E+000  0.00000E+000  0.00000E+000  0.00000E+000  0.00000E+000
  0.00000E+000  0.00000E+000  0.00000E+000  0.00000E+000  0.00000E+000  0.00000E+000
  0.00000E+000  0.00000E+000  0.00000E+000  0.00000E+000  0.00000E+000
  0.00000E+000  1.53265E-042  1.65646E-041  1.57331E-040  1.31323E-039  9.63296E-039
  6.20973E-038  3.51786E-037  1.75137E-036  7.66252E-036  2.94617E-035  9.95494E-035
  2.95182E-034  7.70179E-034  1.76599E-033  3.55851E-033  6.30121E-033  9.80492E-033
  1.34063E-032  1.61056E-032  1.69977E-032  1.57556E-032  1.28226E-032  9.15520E-033
  5.73033E-033  3.14256E-033  1.51328E-033  6.48691E-034  2.60749E-034  1.12464E-034
  6.10608E-035  4.03690E-035  2.72116E-035  1.68251E-035  9.20177E-036  4.41319E-036
  1.85448E-036  6.83293E-037  2.20930E-037  6.28211E-038  1.56545E-038  3.42820E-039
  6.59760E-040  1.11583E-040  1.65847E-041  2.16624E-042  0.00000E+000  0.00000E+000
  0.00000E+000  0.00000E+000  0.00000E+000  0.00000E+000  0.00000E+000  0.00000E+000
  0.00000E+000  0.00000E+000  0.00000E+000  0.00000E+000  0.00000E+000  0.00000E+000
  0.00000E+000  0.00000E+000  0.00000E+000  0.00000E+000  0.00000E+000
  3.56605E-042  4.38564E-041  4.73993E-040  4.50199E-039  3.75777E-038  2.75645E-037
  1.77690E-036  1.00663E-035  5.01152E-035  2.18960E-034  8.41779E-034  2.84392E-033
  8.44360E-033  2.20306E-032  5.05141E-032  1.01784E-031  1.80230E-031  2.80438E-031
  3.83445E-031  4.60655E-031  4.86187E-031  4.50695E-031  3.66813E-031  2.61954E-031
  1.64009E-031  8.99718E-032  4.33160E-032  1.85151E-032  7.35463E-033  3.07535E-033
  1.60071E-033  1.02782E-033  6.86282E-034  4.23336E-034  2.31606E-034  1.11343E-034
  4.68022E-035  1.72480E-035  5.57752E-036  1.58240E-036  3.94107E-037  8.60951E-038
  1.64242E-038  2.72373E-039  3.97517E-040  6.37804E-041  2.35635E-041  1.72334E-041
  1.14985E-041  6.74219E-042  3.47421E-042  0.00000E+000  0.00000E+000  0.00000E+000
  0.00000E+000  0.00000E+000  0.00000E+000  0.00000E+000  0.00000E+000  0.00000E+000
  0.00000E+000  0.00000E+000  0.00000E+000  0.00000E+000  0.00000E+000
  8.96751E-041  1.10285E-039  1.19195E-038  1.13211E-037  9.44963E-037  6.93161E-036
  4.46835E-035  2.52779E-034  1.25829E-033  5.50443E-033  2.11607E-032  7.14891E-032
  2.12245E-031  5.53762E-031  1.26968E-030  2.55830E-030  4.52987E-030  7.04833E-030
  9.63690E-030  1.15773E-029  1.22191E-029  1.13276E-029  9.22023E-030  6.58570E-030
  4.12449E-030  2.26333E-030  1.08955E-030  4.64621E-031  1.82656E-031  7.42220E-032
  3.70207E-032  2.30802E-032  1.52440E-032  9.38365E-033  5.13245E-033  2.46346E-033
  1.03616E-033  3.82037E-034  1.23714E-034  3.51134E-035  8.74728E-036  1.91084E-036
  3.65174E-037  6.06813E-038  8.81591E-039  1.31174E-039  4.02349E-040  2.63115E-040
  1.85069E-040  1.08516E-040  5.59178E-041  2.53220E-041  1.00772E-041  3.52432E-042
  0.00000E+000  0.00000E+000  0.00000E+000  0.00000E+000  0.00000E+000  0.00000E+000
  0.00000E+000  0.00000E+000  0.00000E+000  0.00000E+000  0.00000E+000
  1.98175E-039  2.43722E-038  2.63411E-037  2.50188E-036  2.08830E-035  1.53183E-034
  9.85914E-034  5.58443E-033  2.77976E-032  1.21597E-031  4.67443E-031  1.57915E-030
  4.68817E-030  1.22313E-029  2.80433E-029  5.65026E-029  1.00043E-028  1.55658E-028
  2.12818E-028  2.55664E-028  2.69837E-028  2.50158E-028  2.03637E-028  1.45476E-028
  9.11332E-029  5.00259E-029  2.40819E-029  1.02495E-029  3.99326E-030  1.58060E-030
  7.55715E-031  4.56403E-031  2.97721E-031  1.82714E-031  9.99159E-032  4.79839E-032
  2.01891E-032  7.44513E-033  2.40868E-033  6.83927E-034  1.70610E-034  3.72865E-035
  7.13088E-036  1.18770E-036  1.72235E-037  2.42546E-038  6.18523E-039  3.72715E-039
  2.52764E-039  1.51236E-039  7.90929E-040  3.58167E-040  1.42537E-040  4.98497E-041
  1.53211E-041  4.13822E-042  0.00000E+000  0.00000E+000  0.00000E+000  0.00000E+000
  0.00000E+000  0.00000E+000  0.00000E+000  0.00000E+000  0.00000E+000
  3.84876E-038  4.73332E-037  5.11570E-036  4.85866E-035  4.04918E-034  2.96974E-033
  1.91407E-032  1.08413E-031  5.39629E-031  2.36045E-030  9.07368E-030  3.06520E-029
  9.09960E-029  2.37395E-028  5.44261E-028  1.09654E-027  1.94143E-027  3.02056E-027
  4.12961E-027  4.96085E-027  5.23580E-027  4.85405E-027  3.95165E-027  2.82343E-027
  1.76918E-027  9.71474E-028  4.67688E-028  1.98743E-028  7.68303E-029  2.96922E-029
  1.36178E-029  7.94943E-030  5.11299E-030  3.12660E-030  1.70918E-030  8.21125E-031
  3.45628E-031  1.27506E-031  4.12596E-032  1.17171E-032  2.92085E-033  6.38735E-034
  1.22384E-034  2.04180E-035  2.96130E-036  4.01222E-037  8.59941E-038  4.66016E-038
  3.12861E-038  1.87550E-038  9.76668E-039  4.45212E-039  1.77177E-039  6.19646E-040
  1.90446E-040  5.14392E-041  1.22098E-041  0.00000E+000  0.00000E+000  0.00000E+000
  0.00000E+000  0.00000E+000  0.00000E+000  0.00000E+000  0.00000E+000
  6.56878E-037  8.07710E-036  8.73012E-035  8.27792E-034  6.90839E-033  5.06659E-032
  3.26542E-031  1.84947E-030  9.20538E-030  4.02646E-029  1.54771E-028  5.22810E-028
  1.55197E-027  4.04864E-027  9.28152E-027  1.86987E-026  3.31042E-026  5.15022E-026
  7.04083E-026  8.45773E-026  8.92626E-026  8.27547E-026  6.73737E-026  4.81444E-026
  3.01748E-026  1.65744E-026  7.98031E-027  3.38700E-027  1.30060E-027  4.91881E-028
  2.16631E-028  1.21984E-028  7.72206E-029  4.70195E-029  2.56906E-029  1.23468E-029
  5.19926E-030  1.91872E-030  6.21031E-031  1.76405E-031  4.39829E-032  9.62198E-033
  1.84376E-033  3.08424E-034  4.47707E-035  5.91095E-036  1.08480E-036  5.15438E-037
  3.40310E-037  2.04332E-037  1.06571E-037  4.84943E-038  1.93545E-038  6.76890E-039
  2.08040E-039  5.61913E-040  1.33378E-040  2.78223E-041  5.10030E-042  0.00000E+000
  0.00000E+000  0.00000E+000  0.00000E+000  0.00000E+000  0.00000E+000
  9.84848E-036  1.20933E-034  1.30688E-033  1.24109E-032  1.03573E-031  7.59576E-031
  4.89530E-030  2.77247E-029  1.37988E-028  6.03528E-028  2.31974E-027  7.83550E-027
  2.32583E-026  6.06702E-026  1.39077E-025  2.80168E-025  4.95974E-025  7.71563E-025
  1.05473E-024  1.26691E-024  1.33704E-024  1.23955E-024  1.00920E-024  7.21241E-025
  4.52138E-025  2.48426E-025  1.19634E-025  5.07253E-026  1.93670E-026  7.18347E-027
  3.04236E-027  1.64949E-027  1.02572E-027  6.21432E-028  3.39306E-028  1.63126E-028
  6.87240E-029  2.53710E-029  8.21403E-030  2.33371E-030  5.82003E-031  1.27366E-031
  2.44242E-032  4.08905E-033  5.95076E-034  7.72574E-035  1.24313E-035  5.05813E-036
  3.25838E-036  1.95937E-036  1.02449E-036  4.67103E-037  1.86839E-037  6.49809E-038
  1.99717E-038  5.39432E-039  1.28042E-039  2.67092E-040  4.89625E-041  7.88787E-042
  0.00000E+000  0.00000E+000  0.00000E+000  0.00000E+000  0.00000E+000
  1.29551E-034  1.59325E-033  1.72179E-032  1.63508E-031  1.36451E-030  1.00065E-029
  6.44865E-029  3.65203E-028  1.81753E-027  7.94897E-027  3.05509E-026  1.03186E-025
  3.06265E-025  7.98841E-025  1.83107E-024  3.68834E-024  6.52882E-024  1.01557E-023
  1.38818E-023  1.66732E-023  1.75951E-023  1.63116E-023  1.32806E-023  9.49203E-024
  5.95157E-024  3.27103E-024  1.57554E-024  6.67537E-025  2.53622E-025  9.24521E-026
  3.77183E-026  1.96594E-026  1.19842E-026  7.21816E-027  3.93761E-027  1.89368E-027
  7.98180E-028  2.94783E-028  9.54662E-029  2.71294E-029  6.76732E-030  1.48147E-030
  2.84279E-031  4.76623E-032  6.94432E-033  8.92639E-034  1.29309E-034  4.42561E-035
  2.74075E-035  1.64813E-035  8.63485E-036  3.94146E-036  1.57575E-036  5.53585E-037
  1.70916E-037  4.64757E-038  1.11433E-038  2.25332E-039  4.13071E-040  6.65458E-041
  9.42129E-042  0.00000E+000  0.00000E+000  0.00000E+000  0.00000E+000
  1.49965E-033  1.84441E-032  1.99331E-031  1.89291E-030  1.57961E-029  1.15835E-028
  7.46452E-028  4.22708E-027  2.10357E-026  9.19930E-026  3.53535E-025  1.19396E-024
  3.54348E-024  9.24168E-024  2.11813E-023  4.26614E-023  7.55083E-023  1.17443E-022
  1.60516E-022  1.92775E-022  2.03419E-022  1.88570E-022  1.53529E-022  1.09739E-022
  6.88181E-023  3.78331E-023  1.82271E-023  7.71825E-024  2.92032E-024  1.04823E-024
  4.12759E-025  2.06563E-025  1.23175E-025  7.36857E-026  4.01505E-026  1.93150E-026
  8.14538E-027  3.00953E-027  9.74960E-028  2.77132E-028  6.91454E-029  1.51417E-029
  2.90729E-030  4.88068E-031  7.12560E-032  9.10868E-033  1.21511E-033  3.46361E-034
  2.03178E-034  1.22020E-034  6.39506E-035  2.92295E-035  1.16954E-035  4.10986E-036
  1.27088E-036  3.46075E-037  8.31601E-038  1.76740E-038  3.33463E-039  5.61963E-040
  6.98498E-041  8.69057E-042  0.00000E+000  0.00000E+000  0.00000E+000
  1.52523E-032  1.87615E-031  2.02764E-030  1.92553E-029  1.60679E-028  1.17823E-027
  7.59221E-027  4.29909E-026  2.13924E-025  9.35445E-025  3.59463E-024  1.21386E-023
  3.60215E-023  9.39363E-023  2.15271E-022  4.33525E-022  7.67221E-022  1.19316E-021
  1.63056E-021  1.95804E-021  2.06594E-021  1.91499E-021  1.55908E-021  1.11443E-021
  6.98965E-022  3.84354E-022  1.85218E-022  7.83983E-023  2.95595E-023  1.04664E-023
  3.98629E-024  1.91372E-024  1.11384E-024  6.61106E-025  3.59714E-025  1.73093E-025
  7.30349E-026  2.69974E-026  8.74910E-027  2.48760E-027  6.20814E-028  1.35988E-028
  2.61247E-029  4.39082E-030  6.42357E-031  8.19101E-032  1.02848E-032  2.43349E-033
  1.32501E-033  7.92300E-034  4.17110E-034  1.91054E-034  7.65692E-035  2.68388E-035
  8.30755E-036  2.26682E-036  5.46198E-037  1.16584E-037  2.21485E-038  3.77409E-039
  5.83915E-040  5.66235E-041  6.19117E-042  0.00000E+000  0.00000E+000
  1.36294E-031  1.67671E-030  1.81225E-029  1.72103E-028  1.43613E-027  1.05305E-026
  6.78512E-026  3.84178E-025  1.91150E-024  8.35775E-024  3.21127E-023  1.08427E-022
  3.21719E-022  8.38862E-022  1.92213E-021  3.87034E-021  6.84843E-021  1.06489E-020
  1.45506E-020  1.74704E-020  1.84307E-020  1.70824E-020  1.39067E-020  9.94056E-021
  6.23532E-021  3.42949E-021  1.65305E-021  6.99505E-022  2.62969E-022  9.19991E-023
  3.39677E-023  1.56353E-023  8.86265E-024  5.21313E-024  2.83155E-024  1.36286E-024
  5.75374E-025  2.12796E-025  6.89879E-026  1.96209E-026  4.89790E-027  1.07319E-027
  2.06271E-028  3.47043E-029  5.08706E-030  6.48371E-031  7.79877E-032  1.54489E-032
  7.62271E-033  4.52085E-033  2.38539E-033  1.09446E-033  4.39165E-034  1.54769E-034
  4.80283E-035  1.30637E-035  3.15846E-036  6.77809E-037  1.29889E-037  2.24427E-038
  3.54885E-039  5.24250E-040  7.40429E-041  3.40631E-042  0.00000E+000
  1.06984E-030  1.31645E-029  1.42307E-028  1.35153E-027  1.12781E-026  8.26938E-026
  5.32790E-025  3.01643E-024  1.50069E-023  6.56075E-023  2.52049E-022  8.50913E-022
  2.52440E-021  6.58118E-021  1.50773E-020  3.03540E-020  5.37009E-020  8.34868E-020
  1.14056E-019  1.36920E-019  1.44424E-019  1.33840E-019  1.08949E-019  7.78751E-020
  4.88516E-020  2.68741E-020  1.29567E-020  5.48178E-021  2.05573E-021  7.11653E-022
  2.55305E-022  1.12663E-022  6.20574E-023  3.61303E-023  1.95832E-023  9.42744E-024
  3.98254E-024  1.47372E-024  4.77980E-025  1.35987E-025  3.39552E-026  7.44214E-027
  1.43106E-027  2.40992E-028  3.53901E-029  4.51419E-030  5.27307E-031  8.89134E-032
  3.87705E-032  2.26706E-032  1.19867E-032  5.51090E-033  2.21454E-033  7.81579E-034
  2.42970E-034  6.67056E-035  1.62200E-035  3.47586E-036  6.73376E-037  1.18386E-037
  1.92258E-038  2.94984E-039  4.36974E-040  6.31904E-041  0.00000E+000
  7.37618E-030  9.07954E-029  9.81707E-028  9.32467E-027  7.78144E-026  5.70546E-025
  3.67576E-024  2.08087E-023  1.03512E-022  4.52476E-022  1.73804E-021  5.86664E-021
  1.74015E-020  4.53576E-020  1.03893E-019  2.09117E-019  3.69885E-019  5.74925E-019
  7.85272E-019  9.42499E-019  9.93965E-019  9.20973E-019  7.49600E-019  5.35774E-019
  3.36109E-019  1.84930E-019  8.91804E-020  3.77272E-020  1.41191E-020  4.84289E-021
  1.69200E-021  7.16018E-022  3.82438E-022  2.20088E-022  1.18993E-022  5.72930E-023
  2.42187E-023  8.96746E-024  2.90984E-024  8.28153E-025  2.06846E-025  4.53487E-026
  8.72382E-027  1.47032E-027  2.16283E-028  2.76300E-029  3.16644E-030  4.64766E-031
  1.74795E-031  9.99308E-032  5.29268E-032  2.43891E-032  9.81756E-033  3.47098E-033
  1.08155E-033  2.97921E-034  7.28472E-035  1.58999E-035  3.09066E-036  5.55173E-037
  9.30905E-038  1.49124E-038  2.32318E-039  3.53036E-040  5.16213E-041
  4.46652E-029  5.50029E-028  5.94895E-027  5.65165E-026  4.71673E-025  3.45840E-024
  2.22798E-023  1.26115E-022  6.27275E-022  2.74154E-021  1.05289E-020  3.55328E-020
  1.05375E-019  2.74604E-019  6.28842E-019  1.26545E-018  2.23776E-018  3.47738E-018
  4.74848E-018  5.69786E-018  6.00765E-018  5.56539E-018  4.52910E-018  3.23689E-018
  2.03064E-018  1.11743E-018  5.38989E-019  2.28009E-019  8.51851E-020  2.89841E-020
  9.88405E-021  4.01354E-021  2.07447E-021  1.17835E-021  6.35235E-022  3.05888E-022
  1.29395E-022  4.79429E-023  1.55650E-023  4.43159E-024  1.10721E-024  2.42816E-025
  4.67297E-026  7.88170E-027  1.16118E-027  1.48624E-028  1.68331E-029  2.20540E-030
  7.00998E-031  3.87410E-031  2.05348E-031  9.48718E-032  3.82671E-032  1.35579E-032
  4.23669E-033  1.17208E-033  2.88485E-034  6.36640E-035  1.27414E-035  2.32026E-036
  4.03930E-037  6.78498E-038  1.11246E-038  1.77059E-039  2.68353E-040
  2.37543E-028  2.92633E-027  3.16627E-026  3.00889E-025  2.51154E-024  1.84161E-023
  1.18637E-022  6.71485E-022  3.33940E-021  1.45925E-020  5.60316E-020  1.89053E-019
  5.60512E-019  1.46031E-018  3.34320E-018  6.72582E-018  1.18903E-017  1.84717E-017
  2.52166E-017  3.02499E-017  3.18865E-017  2.95324E-017  2.40291E-017  1.71715E-017
  1.07724E-017  5.92862E-018  2.86029E-018  1.21002E-018  4.51427E-019  1.52519E-019
  5.08740E-020  1.98407E-020  9.90509E-021  5.54509E-021  2.97926E-021  1.43473E-021
  6.07376E-022  2.25205E-022  7.31557E-023  2.08373E-023  5.20784E-024  1.14245E-024
  2.19947E-025  3.71225E-026  5.47667E-027  7.02443E-028  7.90298E-029  9.47448E-030
  2.51129E-030  1.32168E-030  7.00145E-031  3.24393E-031  1.31159E-031  4.65885E-032
  1.46097E-032  4.06356E-033  1.00871E-033  2.25598E-034  4.61232E-035  8.79069E-036
  1.57445E-036  2.78096E-037  4.79228E-038  7.95168E-039  1.24231E-039
  1.11005E-027  1.36738E-026  1.48000E-025  1.40692E-024  1.17465E-023  8.61421E-023
  5.54933E-022  3.14068E-021  1.56169E-020  6.82301E-020  2.61927E-019  8.83528E-019
  2.61880E-018  6.82077E-018  1.56106E-017  3.13951E-017  5.54841E-017  8.61671E-017
  1.17593E-016  1.41022E-016  1.48610E-016  1.37605E-016  1.11941E-016  7.99857E-017
  5.01783E-017  2.76195E-017  1.33283E-017  5.63887E-018  2.10123E-018  7.05534E-019
  2.30641E-019  8.64878E-020  4.16323E-020  2.29346E-020  1.22753E-020  5.91183E-021
  2.50479E-021  9.29471E-022  3.02114E-022  8.60923E-023  2.15245E-023  4.72334E-024
  9.09677E-025  1.53628E-025  2.26930E-026  2.91674E-027  3.27104E-028  3.66950E-029
  8.07603E-030  3.97128E-030  2.09784E-030  9.75046E-031  3.95357E-031  1.40871E-031
  4.43687E-032  1.24238E-032  3.11699E-033  7.08961E-034  1.48716E-034  2.94132E-035
  5.60281E-036  1.02667E-036  1.85355E-037  3.18912E-038  5.10935E-039
  4.56529E-027  5.61402E-026  6.07562E-025  5.77732E-024  4.82495E-023  3.53901E-022
  2.27999E-021  1.29031E-020  6.41517E-020  2.80222E-019  1.07547E-018  3.62672E-018
  1.07463E-017  2.79798E-017  6.40143E-017  1.28696E-016  2.27359E-016  3.52963E-016
  4.81524E-016  5.77275E-016  6.08157E-016  5.62985E-016  4.57908E-016  3.27163E-016
  2.05250E-016  1.12994E-016  5.45429E-017  2.30792E-017  8.59161E-018  2.86903E-018
  9.20751E-019  3.32392E-019  1.54035E-019  8.33698E-020  4.44328E-020  2.14005E-020
  9.07552E-021  3.37064E-021  1.09631E-021  3.12562E-022  7.81746E-023  1.71601E-023
  3.30605E-024  5.58644E-025  8.26114E-026  1.06397E-026  1.19210E-027  1.27500E-028
  2.34241E-029  1.05245E-029  5.52531E-030  2.57652E-030  1.04828E-030  3.74943E-031
  1.18731E-031  3.35264E-032  8.52426E-033  1.97971E-033  4.28373E-034  8.83628E-035
  1.76890E-035  3.41021E-036  6.42084E-037  1.13923E-037  1.86297E-038
  1.66009E-026  2.02853E-025  2.19144E-024  2.08345E-023  1.74040E-022  1.27685E-021
  8.22707E-021  4.65591E-020  2.31455E-019  1.01082E-018  3.87841E-018  1.30747E-017
  3.87280E-017  1.00797E-016  2.30521E-016  4.63259E-016  8.18091E-016  1.26956E-015
  1.73136E-015  2.07497E-015  2.18539E-015  2.02266E-015  1.64497E-015  1.17529E-015
  7.37429E-016  4.06084E-016  1.96093E-016  8.29953E-017  3.08715E-017  1.02582E-017
  3.23655E-018  1.12611E-018  5.01646E-019  2.66339E-019  1.41291E-019  6.80603E-020
  2.88928E-020  1.07408E-020  3.49591E-021  9.97196E-022  2.49501E-022  5.47850E-023
  1.05584E-023  1.78502E-024  2.64230E-025  3.40962E-026  3.82215E-027  3.95530E-028
  6.15193E-029  2.46417E-029  1.27934E-029  5.98658E-030  2.44552E-030  8.78826E-031
  2.80162E-031  7.99460E-032  2.06672E-032  4.92384E-033  1.10503E-033  2.38753E-034
  5.02901E-035  1.02820E-035  1.98670E-036  3.61598E-037  6.01164E-038
  5.40054E-026  6.48079E-025  6.95640E-024  6.60140E-023  5.51301E-022  4.04527E-021
  2.60688E-020  1.47537E-019  7.33379E-019  3.20222E-018  1.22832E-017  4.13947E-017
  1.22567E-016  3.18873E-016  7.28952E-016  1.46431E-015  2.58485E-015  4.00981E-015
  5.46658E-015  6.54976E-015  6.89702E-015  6.38293E-015  5.19123E-015  3.70967E-015
  2.32840E-015  1.28282E-015  6.19821E-016  2.62445E-016  9.75583E-017  3.22697E-017
  1.00199E-017  3.36300E-018  1.43789E-018  7.47694E-019  3.94702E-019  1.90183E-019
  8.08313E-020  3.00791E-020  9.79715E-021  2.79599E-021  6.99815E-022  1.53710E-022
  2.96327E-023  5.01209E-024  7.42589E-025  9.59942E-026  1.07756E-026  1.09089E-027
  1.46627E-028  5.10887E-029  2.60489E-029  1.22333E-029  5.02139E-030  1.81493E-030
  5.83494E-031  1.68752E-031  4.45153E-032  1.09360E-032  2.55899E-033  5.81002E-034
  1.28625E-034  2.74339E-035  5.47620E-036  1.01767E-036  1.71439E-037
  1.61415E-025  1.85235E-024  1.95243E-023  1.84076E-022  1.53430E-021  1.12542E-020
  7.25303E-020  4.10518E-019  2.04053E-018  8.90831E-018  3.41618E-017  1.15086E-016
  3.40630E-016  8.85824E-016  2.02416E-015  4.06446E-015  7.17210E-015  1.11224E-014
  1.51598E-014  1.81613E-014  1.91243E-014  1.77015E-014  1.44013E-014  1.02966E-014
  6.46729E-015  3.56622E-015  1.72470E-015  7.30782E-016  2.71530E-016  8.94257E-017
  2.73425E-017  8.85526E-018  3.62711E-018  1.84421E-018  9.68669E-019  4.67014E-019
  1.98763E-019  7.40440E-020  2.41342E-020  6.89074E-021  1.72524E-021  3.79037E-022
  7.30925E-023  1.23681E-023  1.83394E-024  2.37461E-025  2.67041E-026  2.66573E-027
  3.17110E-028  9.40650E-029  4.66687E-029  2.19973E-029  9.08232E-030  3.30647E-030
  1.07424E-030  3.15699E-031  8.54421E-032  2.17648E-032  5.33018E-033  1.27326E-033
  2.95429E-034  6.53937E-035  1.34994E-035  2.53506E-036  4.31572E-037
  4.66000E-025  4.86455E-024  4.90257E-023  4.53826E-022  3.75772E-021  2.75072E-020
  1.77197E-019  1.00290E-018  4.98497E-018  2.17603E-017  8.34278E-017  2.80969E-016
  8.31298E-016  2.16099E-015  4.93616E-015  9.90840E-015  1.74797E-014  2.71034E-014
  3.69411E-014  4.42622E-014  4.66258E-014  4.31825E-014  3.51614E-014  2.51671E-014
  1.58286E-014  8.74149E-015  4.23400E-015  1.79609E-015  6.67224E-016  2.18802E-016
  6.58786E-017  2.05753E-017  8.05186E-018  3.99577E-018  2.08858E-018  1.00806E-018
  4.29747E-019  1.60273E-019  5.22742E-020  1.49306E-020  3.73905E-021  8.21624E-022
  1.58477E-022  2.68264E-023  3.98080E-024  5.16209E-025  5.81643E-026  5.75530E-027
  6.20586E-028  1.54386E-028  7.36981E-029  3.48710E-029  1.45003E-029  5.32539E-030
  1.75267E-030  5.25569E-031  1.46563E-031  3.89139E-032  1.00189E-032  2.51665E-033
  6.07923E-034  1.38897E-034  2.92920E-035  5.58130E-036  9.58141E-037
  1.38651E-024  1.23403E-023  1.13113E-022  1.00102E-021  8.13704E-021  5.91645E-020
  3.80312E-019  2.15132E-018  1.06921E-017  4.66694E-017  1.78900E-016  6.02356E-016
  1.78168E-015  4.63022E-015  1.05738E-014  2.12218E-014  3.74375E-014  5.80589E-014
  7.91640E-014  9.49167E-014  1.00084E-013  9.28168E-014  7.57046E-014  5.42974E-014
  3.42302E-014  1.89516E-014  9.20185E-015  3.91080E-015  1.45307E-015  4.74426E-016
  1.40577E-016  4.22606E-017  1.57339E-017  7.60265E-018  3.95668E-018  1.91347E-018
  8.17426E-019  3.05219E-019  9.96016E-020  2.84538E-020  7.12612E-021  1.56603E-021
  3.02113E-022  5.11588E-023  7.59682E-024  9.86397E-025  1.11328E-025  1.09489E-026
  1.09313E-027  2.27261E-028  1.03279E-028  4.90780E-029  2.05743E-029  7.63224E-030
  2.55038E-030  7.83245E-031  2.26200E-031  6.28350E-032  1.70155E-032  4.47521E-033
  1.12481E-033  2.63537E-034  5.62708E-035  1.08480E-035  1.87466E-036
  4.39995E-024  3.22651E-023  2.52110E-022  2.02884E-021  1.57642E-020  1.12513E-019
  7.18306E-019  4.05422E-018  2.01374E-017  8.78842E-017  3.36867E-016  1.13413E-015
  3.35421E-015  8.71635E-015  1.99059E-014  3.99595E-014  7.05242E-014  1.09452E-013
  1.49406E-013  1.79413E-013  1.89563E-013  1.76245E-013  1.44190E-013  1.03781E-013
  6.56800E-014  3.65107E-014  1.77954E-014  7.58539E-015  2.82049E-015  9.16732E-016
  2.67005E-016  7.69923E-017  2.70861E-017  1.26984E-017  6.58656E-018  3.19604E-018
  1.36901E-018  5.11799E-019  1.67065E-019  4.77221E-020  1.19498E-020  2.62587E-021
  5.06627E-022  8.58198E-023  1.27516E-023  1.65711E-024  1.87097E-025  1.82788E-026
  1.71922E-027  3.05278E-028  1.32150E-028  6.30416E-029  2.65805E-029  9.93896E-030
  3.37092E-030  1.06210E-030  3.18532E-031  9.26779E-032  2.63186E-032  7.20421E-033
  1.86267E-033  4.45605E-034  9.66112E-035  1.85967E-035  3.23084E-036
  1.44255E-023  8.99769E-023  5.79194E-022  3.97258E-021  2.80638E-020  1.91435E-019
  1.19957E-018  6.72401E-018  3.33235E-017  1.45349E-016  5.57120E-016  1.87589E-015
  5.54922E-015  1.44253E-014  3.29616E-014  6.62235E-014  1.17021E-013  1.81927E-013
  2.48906E-013  2.99776E-013  3.17889E-013  2.96845E-013  2.44084E-013  1.76674E-013
  1.12489E-013  6.29148E-014  3.08394E-014  1.32034E-014  4.91722E-015  1.59090E-015
  4.54761E-016  1.25146E-016  4.11639E-017  1.86119E-017  9.63598E-018  4.70172E-018
  2.02125E-018  7.56593E-019  2.46962E-019  7.05084E-020  1.76465E-020  3.87665E-021
  7.47974E-022  1.26738E-022  1.88357E-023  2.44620E-024  2.75196E-025  2.65620E-026
  2.41376E-027  4.10020E-028  1.75596E-028  8.24896E-029  3.41457E-029  1.26183E-029
  4.28518E-030  1.37388E-030  4.25385E-031  1.28710E-031  3.78929E-032  1.06706E-032
  2.80739E-033  6.77146E-034  1.47916E-034  2.87666E-035  4.90278E-036
  4.58033E-023  2.59228E-022  1.41928E-021  8.01840E-021  4.82692E-020  2.99319E-019
  1.79250E-018  9.86209E-018  4.85440E-017  2.11301E-016  8.09684E-016  2.72739E-015
  8.07401E-015  2.10101E-014  4.80755E-014  9.67726E-014  1.71435E-013  2.67391E-013
  3.67340E-013  4.44646E-013  4.74349E-013  4.46032E-013  3.69625E-013  2.69815E-013
  1.73311E-013  9.77786E-014  4.83097E-014  2.08106E-014  7.77107E-015  2.50327E-015
  7.01391E-016  1.83133E-016  5.54617E-017  2.39330E-017  1.23913E-017  6.09975E-018
  2.63549E-018  9.87858E-019  3.22286E-019  9.19144E-020  2.29825E-020  5.04640E-021
  9.73602E-022  1.64956E-022  2.44843E-023  3.16369E-024  3.51668E-025  3.38077E-026
  3.59591E-027  8.99397E-028  3.88175E-028  1.59452E-028  5.81916E-029  1.95098E-029
  6.22615E-030  1.94276E-030  6.00709E-031  1.83450E-031  5.43911E-032  1.53129E-032
  4.00681E-033  9.57530E-034  2.06644E-034  4.00822E-035  6.88207E-036
  1.33846E-022  7.23294E-022  3.59315E-021  1.72643E-020  8.55898E-020  4.52199E-019
  2.46176E-018  1.29461E-017  6.25656E-017  2.70599E-016  1.03537E-015  3.48943E-015
  1.03450E-014  2.69765E-014  6.18991E-014  1.25043E-013  2.22513E-013  3.48995E-013
  4.82689E-013  5.88943E-013  6.34079E-013  6.02391E-013  5.04812E-013  3.72854E-013
  2.42357E-013  1.38301E-013  6.90297E-014  2.99722E-014  1.12361E-014  3.60639E-015
  9.90371E-016  2.44229E-016  6.67741E-017  2.70075E-017  1.40090E-017  6.99096E-018
  3.04242E-018  1.14225E-018  3.72268E-019  1.05986E-019  2.64648E-020  5.80699E-021
  1.11992E-021  1.89471E-022  2.79701E-023  3.57381E-024  4.03267E-025  5.18234E-026
  1.36936E-026  5.59623E-027  2.14422E-027  7.07947E-028  2.06727E-028  5.59831E-029
  1.48719E-029  4.05867E-030  1.15009E-030  3.29892E-031  9.23452E-032  2.45275E-032
  6.06388E-033  1.37547E-033  2.83937E-034  5.30505E-035  8.89521E-036
  3.50231E-022  1.85739E-021  8.81005E-021  3.84062E-020  1.61907E-019  7.04340E-019
  3.26695E-018  1.56234E-017  7.22147E-017  3.06909E-016  1.16809E-015  3.93634E-015
  1.16966E-014  3.06129E-014  7.05821E-014  1.43443E-013  2.57134E-013  4.06846E-013
  5.68500E-013  7.01810E-013  7.65493E-013  7.37538E-013  6.27250E-013  4.70268E-013
  3.10173E-013  1.79425E-013  9.06246E-014  3.97121E-014  1.49629E-014  4.79172E-015
  1.29223E-015  3.00890E-016  7.27811E-017  2.67859E-017  1.39271E-017  7.09476E-018
  3.12028E-018  1.17421E-018  3.82146E-019  1.08557E-019  2.70637E-020  5.93391E-021
  1.14316E-021  1.92657E-022  2.83382E-023  3.85715E-024  7.01880E-025  2.58248E-025
  1.20108E-025  4.95706E-026  1.72364E-026  5.10513E-027  1.31788E-027  3.07595E-028
  6.88055E-029  1.58017E-029  3.85735E-030  9.74296E-031  2.41561E-031  5.65962E-032
  1.23228E-032  2.47769E-033  4.58228E-034  7.76859E-035  1.20884E-035
  8.10707E-022  4.27120E-021  1.98819E-020  8.27524E-020  3.16483E-019  1.17047E-018
  4.46968E-018  1.82197E-017  7.66666E-017  3.12124E-016  1.16957E-015  3.92958E-015
  1.17081E-014  3.08164E-014  7.15947E-014  1.46870E-013  2.66217E-013  4.26650E-013
  6.04845E-013  7.58609E-013  8.41572E-013  8.25200E-013  7.14308E-013  5.44828E-013
  3.65207E-013  2.14361E-013  1.09624E-013  4.85018E-014  1.83806E-014  5.88345E-015
  1.56459E-015  3.46162E-016  7.31421E-017  2.34442E-017  1.21787E-017  6.39465E-018
  2.85645E-018  1.07922E-018  3.50871E-019  9.94875E-020  2.47843E-020  5.43689E-021
  1.04891E-021  1.79589E-022  3.06916E-023  8.25704E-024  4.08686E-024  2.20927E-024
  1.03314E-024  4.06030E-025  1.35002E-025  3.83972E-026  9.48716E-027  2.09321E-027
  4.33531E-028  9.03523E-029  1.98905E-029  4.54875E-030  1.02016E-030  2.14057E-031
  4.11584E-032  7.22323E-033  1.15926E-033  1.70964E-034  2.32183E-035
  1.65212E-021  8.68909E-021  4.01808E-020  1.64123E-019  5.99255E-019  2.01020E-018
  6.52378E-018  2.18956E-017  7.86412E-017  2.92239E-016  1.05254E-015  3.49508E-015
  1.04274E-014  2.76542E-014  6.49634E-014  1.35083E-013  2.48694E-013  4.05527E-013
  5.85744E-013  7.49202E-013  8.47918E-013  8.48038E-013  7.48168E-013  5.80861E-013
  3.95647E-013  2.35496E-013  1.21844E-013  5.43996E-014  2.07388E-014  6.64720E-015
  1.75263E-015  3.73032E-016  6.91275E-017  1.82684E-017  9.37131E-018  5.13900E-018
  2.34935E-018  8.94496E-019  2.91307E-019  8.27388E-020  2.07207E-020  4.60811E-021
  9.37297E-022  2.09924E-022  8.12495E-023  5.02796E-023  3.12921E-023  1.67288E-023
  7.53695E-024  2.87510E-024  9.35053E-025  2.61260E-025  6.34596E-026  1.37142E-026
  2.75711E-027  5.51036E-028  1.15479E-028  2.51608E-029  5.38673E-030  1.07640E-030
  1.95727E-031  3.22097E-032  4.81538E-033  6.57750E-034  8.24981E-035
  2.95904E-021  1.55627E-020  7.18424E-020  2.91521E-019  1.04455E-018  3.34481E-018
  9.84158E-018  2.80554E-017  8.30171E-017  2.64193E-016  8.73323E-016  2.80512E-015
  8.32605E-015  2.22615E-014  5.30601E-014  1.12335E-013  2.11018E-013  3.51545E-013
  5.19089E-013  6.78704E-013  7.84662E-013  8.00666E-013  7.19472E-013  5.67818E-013
  3.92318E-013  2.36351E-013  1.23505E-013  5.55737E-014  2.13062E-014  6.84825E-015
  1.79988E-015  3.74050E-016  6.22326E-017  1.28788E-017  6.35069E-018  3.70347E-018
  1.75344E-018  6.78526E-019  2.23522E-019  6.45970E-020  1.67946E-020  4.16807E-021
  1.24755E-021  6.45646E-022  4.72533E-022  3.35727E-022  2.05394E-022  1.06342E-022
  4.67169E-023  1.75014E-023  5.61852E-024  1.55464E-024  3.74480E-025  8.01803E-026
  1.59058E-026  3.11725E-027  6.38286E-028  1.36229E-028  2.87203E-029  5.67430E-030
  1.02277E-030  1.67188E-031  2.48899E-032  3.39539E-033  4.26216E-034
  4.65568E-021  2.44985E-020  1.13096E-019  4.58140E-019  1.63081E-018  5.12432E-018
  1.43881E-017  3.71533E-017  9.32828E-017  2.44988E-016  6.98277E-016  2.07927E-015
  6.03144E-015  1.61951E-014  3.92416E-014  8.49009E-014  1.63317E-013  2.78742E-013
  4.21427E-013  5.63453E-013  6.64919E-013  6.91061E-013  6.31044E-013  5.04935E-013
  3.52930E-013  2.14664E-013  1.13050E-013  5.11904E-014  1.97248E-014  6.36374E-015
  1.67427E-015  3.44284E-016  5.32406E-017  8.41297E-018  3.80257E-018  2.42093E-018
  1.21125E-018  4.86395E-019  1.67264E-019  5.21743E-020  1.61987E-020  6.36004E-021
  4.05640E-021  3.38532E-021  2.72809E-021  1.90835E-021  1.13523E-021  5.74344E-022
  2.48053E-022  9.18013E-023  2.92175E-023  8.03435E-024  1.92579E-024  4.10217E-025
  8.07798E-026  1.56607E-026  3.16862E-027  6.71023E-028  1.41347E-028  2.80907E-029
  5.12427E-030  8.52624E-031  1.29849E-031  1.81890E-032  2.34593E-033
  6.43452E-021  3.38788E-020  1.56486E-019  6.33950E-019  2.25290E-018  7.03272E-018
  1.93736E-017  4.77038E-017  1.08285E-016  2.40853E-016  5.68642E-016  1.47822E-015
  4.03792E-015  1.07397E-014  2.63939E-014  5.84385E-014  1.15312E-013  2.01783E-013
  3.12224E-013  4.26207E-013  5.12160E-013  5.40604E-013  5.00107E-013  4.04476E-013
  2.85195E-013  1.74700E-013  9.25379E-014  4.21066E-014  1.62953E-014  5.27936E-015
  1.39420E-015  2.86365E-016  4.25515E-017  5.23565E-018  2.04803E-018  1.48507E-018
  8.15340E-019  3.57507E-019  1.39760E-019  5.51952E-020  2.72256E-020  2.00283E-020
  1.85715E-020  1.68592E-020  1.34544E-020  9.18473E-021  5.34605E-021  2.65972E-021
  1.13466E-021  4.16251E-022  1.31671E-022  3.60545E-023  8.61475E-024  1.82920E-024
  3.58551E-025  6.90545E-026  1.38874E-026  2.93895E-027  6.23582E-028  1.25808E-028
  2.34621E-029  4.01476E-030  6.31278E-031  9.13710E-032  1.21455E-032
  7.81244E-021  4.11553E-020  1.90216E-019  7.71063E-019  2.74053E-018  8.54131E-018
  2.33749E-017  5.64456E-017  1.21976E-016  2.44325E-016  4.86918E-016  1.05608E-015
  2.56802E-015  6.56110E-015  1.61809E-014  3.65662E-014  7.39517E-014  1.32520E-013
  2.09440E-013  2.91125E-013  3.55158E-013  3.79544E-013  3.54628E-013  2.89106E-013
  2.05141E-013  1.26300E-013  6.71816E-014  3.06829E-014  1.19185E-014  3.87774E-015
  1.02927E-015  2.12299E-016  3.10580E-017  3.19786E-018  1.09048E-018  9.54117E-019
  6.09774E-019  3.19392E-019  1.62254E-019  9.64539E-020  7.82070E-020  7.87821E-020
  7.97996E-020  7.23387E-020  5.65326E-020  3.77920E-020  2.16276E-020  1.06234E-020
  4.49020E-021  1.63653E-021  5.15399E-022  1.40721E-022  3.35568E-023  7.11171E-024
  1.39016E-024  2.66754E-025  5.35527E-026  1.13873E-026  2.44880E-027  5.04805E-028
  9.68419E-029  1.71262E-029  2.78752E-030  4.16801E-031  5.69566E-032
  8.33369E-021  4.39205E-020  2.03113E-019  8.23915E-019  2.93039E-018  9.13518E-018
  2.49622E-017  5.98751E-017  1.26766E-016  2.40887E-016  4.29067E-016  7.81490E-016
  1.60580E-015  3.74726E-015  9.05174E-015  2.06952E-014  4.27429E-014  7.82372E-014
  1.25965E-013  1.77798E-013  2.19590E-013  2.36954E-013  2.23077E-013  1.82927E-013
  1.30391E-013  8.05688E-014  4.29871E-014  1.96896E-014  7.67251E-015  2.50625E-015
  6.68800E-016  1.38839E-016  2.03488E-017  2.03979E-018  7.83216E-019  8.07552E-019
  6.12703E-019  4.03938E-019  2.81984E-019  2.45329E-019  2.62625E-019  2.92641E-019
  2.99024E-019  2.66352E-019  2.03914E-019  1.33944E-019  7.56183E-020  3.67716E-020
  1.54309E-020  5.59644E-021  1.75693E-021  4.78806E-022  1.14060E-022  2.41540E-023
  4.71629E-024  9.04169E-025  1.81962E-025  3.90845E-026  8.56772E-027  1.81442E-027
  3.59559E-028  6.58500E-029  1.10883E-029  1.70802E-030  2.38997E-031
  7.81098E-021  4.11808E-020  1.90536E-019  7.73396E-019  2.75288E-018  8.58877E-018
  2.34779E-017  5.62331E-017  1.18213E-016  2.19618E-016  3.68555E-016  5.91993E-016
  1.01550E-015  2.04348E-015  4.63561E-015  1.05320E-014  2.20625E-014  4.11108E-014
  6.72638E-014  9.61960E-014  1.20033E-013  1.30546E-013  1.23634E-013  1.01837E-013
  7.28376E-014  4.51281E-014  2.41340E-014  1.10798E-014  4.32917E-015  1.41914E-015
  3.80555E-016  7.96110E-017  1.19876E-017  1.58327E-018  9.60707E-019  9.98539E-019
  8.44855E-019  6.83302E-019  6.31073E-019  7.03971E-019  8.46556E-019  9.63008E-019
  9.70348E-019  8.46628E-019  6.36116E-019  4.11639E-019  2.29782E-019  1.10823E-019
  4.62391E-020  1.67061E-020  5.23280E-021  1.42456E-021  3.39295E-022  7.18740E-023
  1.40433E-023  2.69786E-024  5.46752E-025  1.19301E-025  2.68070E-026  5.85766E-027
  1.20185E-027  2.27883E-028  3.95947E-029  6.25805E-030  8.92819E-031
  6.43307E-021  3.39267E-020  1.57039E-019  6.37789E-019  2.27188E-018  7.09460E-018
  1.94126E-017  4.65222E-017  9.76576E-017  1.79979E-016  2.94022E-016  4.39318E-016
  6.51067E-016  1.09149E-015  2.19622E-015  4.80415E-015  1.00869E-014  1.90520E-014
  3.16144E-014  4.57489E-014  5.76112E-014  6.30920E-014  6.00588E-014  4.96584E-014
  3.56186E-014  2.21176E-014  1.18512E-014  5.45147E-015  2.13486E-015  7.01872E-016
  1.89056E-016  4.00821E-017  6.67468E-018  1.69166E-018  1.48112E-018  1.49002E-018
  1.37818E-018  1.35460E-018  1.55803E-018  1.98086E-018  2.46594E-018  2.77813E-018
  2.74066E-018  2.34220E-018  1.72998E-018  1.10479E-018  6.10661E-019  2.92437E-019
  1.21418E-019  4.37319E-020  1.36755E-020  3.72143E-021  8.86888E-022  1.88150E-022
  3.68577E-023  7.11889E-024  1.46008E-024  3.25495E-025  7.53374E-026  1.70339E-026
  3.61927E-027  7.08850E-028  1.26582E-028  2.04360E-029  2.96047E-030
  4.65579E-021  2.45603E-020  1.13726E-019  4.62108E-019  1.64717E-018  5.14832E-018
  1.41027E-017  3.38387E-017  7.10893E-017  1.30805E-016  2.11556E-016  3.05200E-016
  4.11790E-016  5.81472E-016  9.83786E-016  1.97252E-015  4.06459E-015  7.73019E-015
  1.29851E-014  1.90038E-014  2.41477E-014  2.66256E-014  2.54735E-014  2.11403E-014
  1.52051E-014  9.46184E-015  5.07906E-015  2.34036E-015  9.18224E-016  3.02625E-016
  8.20434E-017  1.81125E-017  4.05450E-018  2.18526E-018  2.23410E-018  2.30923E-018
  2.43955E-018  2.90519E-018  3.85320E-018  5.15588E-018  6.39781E-018  7.05619E-018
  6.80127E-018  5.69664E-018  4.14049E-018  2.61175E-018  1.43039E-018  6.80449E-019
  2.81233E-019  1.01008E-019  3.15452E-020  8.58459E-021  2.04857E-021  4.35755E-022
  8.57591E-023  1.67111E-023  3.48587E-024  7.98013E-025  1.90899E-025  4.46924E-026
  9.81434E-027  1.97783E-027  3.61309E-028  5.93192E-029  8.69388E-030
  2.96104E-021  1.56240E-020  7.23697E-020  2.94193E-019  1.04927E-018  3.28216E-018
  9.00042E-018  2.16258E-017  4.55032E-017  8.38150E-017  1.35268E-016  1.92423E-016
  2.47038E-016  3.07650E-016  4.29212E-016  7.41635E-016  1.44533E-015  2.73338E-015
  4.63462E-015  6.85940E-015  8.80017E-015  9.77578E-015  9.40505E-015  7.83739E-015
  5.65425E-015  3.52671E-015  1.89664E-015  8.75340E-016  3.43988E-016  1.13760E-016
  3.14502E-017  7.95956E-018  3.17349E-018  2.85626E-018  3.18592E-018  3.65257E-018
  4.57833E-018  6.34424E-018  9.02808E-018  1.21719E-017  1.48208E-017  1.59419E-017
  1.50102E-017  1.23275E-017  8.82026E-018  5.49601E-018  2.98219E-018  1.40900E-018
  5.79585E-019  2.07555E-019  6.47372E-020  1.76226E-020  4.21340E-021  8.99617E-022
  1.78219E-022  3.51478E-023  7.48753E-024  1.76628E-024  4.37155E-025  1.05791E-025
  2.39200E-026  4.93646E-027  9.18171E-028  1.52682E-028  2.25696E-029
  1.65492E-021  8.73419E-021  4.04687E-020  1.64577E-019  5.87292E-019  1.83840E-018
  5.04627E-018  1.21411E-017  2.55909E-017  4.72328E-017  7.63275E-017  1.08206E-016
  1.35966E-016  1.57324E-016  1.86214E-016  2.64007E-016  4.59239E-016  8.42206E-016
  1.43195E-015  2.14225E-015  2.77786E-015  3.11285E-015  3.01490E-015  2.52497E-015
  1.82842E-015  1.14360E-015  6.16302E-016  2.84900E-016  1.12214E-016  3.75160E-017
  1.11510E-017  4.06476E-018  3.08861E-018  3.57479E-018  4.46646E-018  6.00789E-018
  8.82534E-018  1.33904E-017  1.95097E-017  2.60007E-017  3.09193E-017  3.24329E-017
  2.98515E-017  2.40493E-017  1.69380E-017  1.04219E-017  5.59941E-018  2.62581E-018
  1.07433E-018  3.83410E-019  1.19400E-019  3.25121E-020  7.79083E-021  1.67106E-021
  3.33707E-022  6.67491E-023  1.45537E-023  3.54024E-024  9.04983E-025  2.25521E-025
  5.22468E-026  1.09871E-026  2.07169E-027  3.47740E-028  5.17179E-029
  8.12823E-022  4.29078E-021  1.98863E-020  8.09030E-020  2.88844E-019  9.04763E-019
  2.48571E-018  5.98784E-018  1.26425E-017  2.33865E-017  3.78909E-017  5.37928E-017
  6.71795E-017  7.51054E-017  7.97985E-017  9.26374E-017  1.34432E-016  2.28055E-016
  3.82653E-016  5.76983E-016  7.56917E-016  8.57100E-016  8.37067E-016  7.05508E-016
  5.13310E-016  3.22172E-016  1.74058E-016  8.06499E-017  3.19915E-017  1.11658E-017
  4.17968E-018  2.77585E-018  3.22434E-018  4.38125E-018  6.41668E-018  1.01735E-017
  1.66660E-017  2.63820E-017  3.84778E-017  5.04084E-017  5.85917E-017  6.00619E-017
  5.41303E-017  4.28148E-017  2.96873E-017  1.80306E-017  9.58560E-018  4.45788E-018
  1.81263E-018  6.44212E-019  2.00191E-019  5.45096E-020  1.30908E-020  2.82127E-021
  5.68125E-022  1.15274E-022  2.57046E-023  6.43139E-024  1.69078E-024  4.31631E-025
  1.01924E-025  2.17401E-026  4.14023E-027  6.99574E-028  1.04482E-028
  3.50836E-022  1.85240E-021  8.58757E-021  3.49487E-020  1.24832E-019  3.91256E-019
  1.07579E-018  2.59435E-018  5.48606E-018  1.01703E-017  1.65261E-017  2.35399E-017
  2.94334E-017  3.25392E-017  3.27271E-017  3.26888E-017  3.80924E-017  5.56471E-017
  8.89281E-017  1.33832E-016  1.77499E-016  2.03455E-016  2.00774E-016  1.70601E-016
  1.24888E-016  7.87354E-017  4.26870E-017  1.98961E-017  8.11874E-018  3.29891E-018
  2.03034E-018  2.31715E-018  3.40113E-018  5.46528E-018  9.48251E-018  1.70121E-017
  2.95898E-017  4.75788E-017  6.89281E-017  8.88575E-017  1.01320E-016  1.01870E-016
  9.01485E-017  7.01308E-017  4.79187E-017  2.87353E-017  1.51128E-017  6.96665E-018
  2.81335E-018  9.95023E-019  3.08345E-019  8.39060E-020  2.01837E-020  4.36782E-021
  8.85913E-022  1.81916E-022  4.13160E-023  1.05739E-023  2.84174E-024  7.38951E-025
  1.76982E-025  3.81369E-026  7.31369E-027  1.24138E-027  1.85916E-028
  1.33077E-022  7.02782E-022  3.25888E-021  1.32670E-020  4.74084E-020  1.48673E-019
  4.09091E-019  9.87536E-019  2.09115E-018  3.88423E-018  6.32923E-018  9.04961E-018
  1.13623E-017  1.25649E-017  1.23883E-017  1.13775E-017  1.09377E-017  1.28601E-017
  1.83293E-017  2.68242E-017  3.57568E-017  4.15132E-017  4.14829E-017  3.56144E-017
  2.62786E-017  1.66679E-017  9.09722E-018  4.33042E-018  1.96409E-018  1.18477E-018
  1.31870E-018  2.07187E-018  3.66095E-018  7.00525E-018  1.39069E-017  2.68659E-017
  4.80878E-017  7.76409E-017  1.11643E-016  1.42131E-016  1.59733E-016  1.58218E-016
  1.37984E-016  1.05874E-016  7.14261E-017  4.23431E-017  2.20459E-017  1.00757E-017
  4.04067E-018  1.42168E-018  4.39098E-019  1.19327E-019  2.87237E-020  6.23221E-021
  1.26986E-021  2.62677E-022  6.03522E-023  1.56813E-023  4.27943E-024  1.12734E-024
  2.72687E-025  5.91733E-026  1.14011E-026  1.94086E-027  2.91177E-028
  4.43599E-023  2.34312E-022  1.08680E-021  4.42582E-021  1.58217E-020  4.96427E-020
  1.36691E-019  3.30265E-019  7.00204E-019  1.30283E-018  2.12817E-018  3.05377E-018
  3.85284E-018  4.28177E-018  4.21377E-018  3.74278E-018  3.19172E-018  2.99990E-018
  3.50725E-018  4.71739E-018  6.19915E-018  7.26429E-018  7.36031E-018  6.39954E-018
  4.77085E-018  3.05483E-018  1.69865E-018  8.74662E-019  5.41956E-019  5.91614E-019
  9.85843E-019  1.91342E-018  4.05009E-018  8.94670E-018  1.93360E-017  3.88301E-017
  7.04046E-017  1.13703E-016  1.62565E-016  2.05185E-016  2.28305E-016  2.23762E-016
  1.93072E-016  1.46598E-016  9.79126E-017  5.75028E-017  2.96840E-017  1.34647E-017
  5.36550E-018  1.87838E-018  5.78123E-019  1.56804E-019  3.77283E-020  8.19131E-021
  1.67091E-021  3.46154E-022  7.98151E-023  2.08853E-023  5.75046E-024  1.52738E-024
  3.71839E-025  8.10576E-026  1.56642E-026  2.67139E-027  4.01172E-028
  1.29947E-023  6.86523E-023  3.18506E-022  1.29746E-021  4.64003E-021  1.45659E-020
  4.01323E-020  9.70443E-020  2.05969E-019  3.83802E-019  6.28257E-019  9.04287E-019
  1.14608E-018  1.28145E-018  1.26810E-018  1.11978E-018  9.06484E-019  7.27971E-019
  6.69908E-019  7.58105E-019  9.36175E-019  1.09082E-018  1.11833E-018  9.86581E-019
  7.45904E-019  4.87240E-019  2.88820E-019  1.91155E-019  2.08225E-019  3.65545E-019
  7.77265E-019  1.82012E-018  4.48261E-018  1.08785E-017  2.46296E-017  5.04221E-017
  9.19636E-017  1.48451E-016  2.11476E-016  2.65499E-016  2.93555E-016  2.85738E-016
  2.44781E-016  1.84510E-016  1.22348E-016  7.13547E-017  3.65939E-017  1.65001E-017
  6.54074E-018  2.27991E-018  6.99391E-019  1.89268E-019  4.54747E-020  9.86100E-021
  2.00695E-021  4.14032E-022  9.50720E-023  2.48672E-023  6.86920E-024  1.83251E-024
  4.47817E-025  9.78876E-026  1.89497E-026  3.23494E-027  4.86037E-028
  3.34529E-024  1.76767E-023  8.20289E-023  3.34251E-022  1.19581E-021  3.75560E-021
  1.03535E-020  2.50546E-020  5.32270E-020  9.93087E-020  1.62846E-019  2.34987E-019
  2.98948E-019  3.36138E-019  3.35097E-019  2.97559E-019  2.37973E-019  1.77398E-019
  1.34997E-019  1.20044E-019  1.27689E-019  1.41922E-019  1.45460E-019  1.30199E-019
  1.00735E-019  6.97513E-020  5.10621E-020  5.70891E-020  1.05470E-019  2.45007E-019
  6.33879E-019  1.73996E-018  4.74693E-018  1.21458E-017  2.81637E-017  5.82175E-017
  1.06502E-016  1.71880E-016  2.44373E-016  3.05884E-016  3.36968E-016  3.26638E-016
  2.78569E-016  2.08997E-016  1.37926E-016  8.00585E-017  4.08689E-017  1.83479E-017
  7.24467E-018  2.51664E-018  7.69822E-019  2.07851E-019  4.98377E-020  1.07785E-020
  2.18295E-021  4.46437E-022  1.01447E-022  2.63590E-023  7.27178E-024  1.94256E-024
  4.75574E-025  1.04104E-025  2.01711E-026  3.44499E-027  5.17671E-028
  7.56810E-025  3.99977E-024  1.85652E-023  7.56710E-023  2.70815E-022  8.50907E-022
  2.34709E-021  5.68357E-021  1.20846E-020  2.25714E-020  3.70654E-020  5.35922E-020
  6.83809E-020  7.72352E-020  7.75158E-020  6.94224E-020  5.57881E-020  4.07426E-020
  2.81207E-020  2.01860E-020  1.69643E-020  1.65355E-020  1.63418E-020  1.47850E-020
  1.20823E-020  1.01081E-020  1.20565E-020  2.36369E-020  5.99044E-020  1.70912E-019
  5.22085E-019  1.60054E-018  4.63146E-018  1.21824E-017  2.85966E-017  5.94180E-017
  1.08898E-016  1.75775E-016  2.49706E-016  3.12102E-016  3.43157E-016  3.31876E-016
  2.82309E-016  2.11214E-016  1.38981E-016  8.04287E-017  4.09348E-017  1.83239E-017
  7.21524E-018  2.50009E-018  7.63019E-019  2.05580E-019  4.91792E-020  1.05993E-020
  2.13265E-021  4.31075E-022  9.64959E-023  2.47880E-023  6.80527E-024  1.81630E-024
  4.44840E-025  9.74263E-026  1.88831E-026  3.22529E-027  4.84619E-028
  1.50462E-025  7.95340E-025  3.69244E-024  1.50544E-023  5.38958E-023  1.69413E-022
  4.67538E-022  1.13287E-021  2.41057E-021  4.50657E-021  7.40903E-021  1.07290E-020
  1.37193E-020  1.55469E-020  1.56844E-020  1.41563E-020  1.14834E-020  8.41316E-021
  5.63572E-021  3.59445E-021  2.40064E-021  1.86288E-021  1.64635E-021  1.50173E-021
  1.45327E-021  1.93172E-021  4.10189E-021  1.13614E-020  3.56831E-020  1.21037E-019
  4.16401E-019  1.36232E-018  4.06667E-018  1.08499E-017  2.56351E-017  5.34260E-017
  9.80474E-017  1.58328E-016  2.24891E-016  2.80935E-016  3.08625E-016  2.98147E-016
  2.53279E-016  1.89207E-016  1.24293E-016  7.18014E-017  3.64769E-017  1.62981E-017
  6.40583E-018  2.21568E-018  6.75042E-019  1.81543E-019  4.33289E-020  9.30314E-021
  1.85824E-021  3.70639E-022  8.14930E-023  2.06250E-023  5.61991E-024  1.49608E-024
  3.66184E-025  8.01903E-026  1.55412E-026  2.65408E-027  3.98705E-028
  2.62877E-026  1.38981E-025  6.45370E-025  2.63193E-024  9.42557E-024  2.96396E-023
  8.18374E-023  1.98410E-022  4.22474E-022  7.90449E-022  1.30076E-021  1.88580E-021
  2.41501E-021  2.74269E-021  2.77660E-021  2.52045E-021  2.06231E-021  1.52597E-021
  1.02336E-021  6.28078E-022  3.67109E-022  2.25351E-022  1.64976E-022  1.58723E-022
  2.33574E-022  5.49429E-022  1.67197E-021  5.77299E-021  2.16892E-020  8.35731E-020
  3.08858E-019  1.04615E-018  3.17319E-018  8.52964E-018  2.02279E-017  4.22395E-017
  7.76016E-017  1.25384E-016  1.78138E-016  2.22527E-016  2.44403E-016  2.36008E-016
  2.00375E-016  1.49577E-016  9.81753E-017  5.66595E-017  2.87543E-017  1.28333E-017
  5.03817E-018  1.74052E-018  5.29586E-019  1.42207E-019  3.38672E-020  7.24435E-021
  1.43630E-021  2.82530E-022  6.09183E-023  1.51540E-023  4.09004E-024  1.08466E-024
  2.65127E-025  5.80286E-026  1.12424E-026  1.91938E-027  2.88251E-028
  4.03612E-027  2.13421E-026  9.91249E-026  4.04352E-025  1.44854E-024  4.55680E-024
  1.25874E-023  3.05338E-023  6.50556E-023  1.21804E-022  2.00595E-022  2.91061E-022
  3.73104E-022  4.24260E-022  4.30349E-022  3.92007E-022  3.22717E-022  2.41050E-022
  1.63344E-022  1.00226E-022  5.61281E-023  3.02917E-023  1.94303E-023  2.33658E-023
  5.73206E-023  1.91254E-022  7.24681E-022  3.00676E-021  1.29457E-020  5.39732E-020
  2.07329E-019  7.14875E-019  2.18646E-018  5.90167E-018  1.40276E-017  2.93327E-017
  5.39384E-017  8.72041E-017  1.23945E-016  1.54869E-016  1.70111E-016  1.64263E-016
  1.39442E-016  1.04065E-016  6.82785E-017  3.93872E-017  1.99778E-017  8.91071E-018
  3.49572E-018  1.20668E-018  3.66803E-019  9.83714E-020  2.33823E-020  4.98390E-021
  9.81066E-022  1.90341E-022  4.02194E-023  9.81822E-024  2.62089E-024  6.91754E-025
  1.68772E-025  3.69088E-026  7.14718E-027  1.21975E-027  1.83121E-028
  5.44578E-028  2.88007E-027  1.33794E-026  5.45908E-026  1.95623E-025  6.15612E-025
  1.70126E-024  4.12888E-024  8.80201E-024  1.64902E-023  2.71744E-023  3.94542E-023
  5.06041E-023  5.75739E-023  5.84432E-023  5.33158E-023  4.40381E-023  3.31096E-023
  2.26717E-023  1.40763E-023  7.90850E-024  4.20080E-024  2.88889E-024  5.04977E-024
  1.71785E-023  7.07638E-023  3.22896E-022  1.54889E-021  7.27323E-021  3.16607E-020
  1.24058E-019  4.31692E-019  1.32628E-018  3.58866E-018  8.54269E-018  1.78819E-017
  3.29075E-017  5.32346E-017  7.56992E-017  9.46197E-017  1.03960E-016  1.00404E-016
  8.52398E-017  6.36142E-017  4.17350E-017  2.40714E-017  1.22065E-017  5.44268E-018
  2.13430E-018  7.36340E-019  2.23672E-019  5.99241E-020  1.42194E-020  3.02103E-021
  5.90690E-022  1.13091E-022  2.34166E-023  5.60403E-024  1.47786E-024  3.87932E-025
  9.44342E-026  2.06308E-026  3.99270E-027  6.81113E-028  1.02220E-028
  6.45714E-029  3.41547E-028  1.58696E-027  6.47667E-027  2.32155E-026  7.30828E-026
  2.02048E-025  4.90593E-025  1.04640E-024  1.96147E-024  3.23408E-024  4.69765E-024
  6.02692E-024  6.85725E-024  6.95957E-024  6.34861E-024  5.24859E-024  3.95925E-024
  2.73148E-024  1.71808E-024  9.85637E-025  5.55106E-025  4.95896E-025  1.27085E-024
  5.41362E-024  2.69193E-023  1.43289E-022  7.56278E-022  3.72708E-021  1.65888E-020
  6.56619E-020  2.29598E-019  7.07206E-019  1.91652E-018  4.56706E-018  9.56765E-018
  1.76185E-017  2.85171E-017  4.05701E-017  5.07303E-017  5.57565E-017  5.38635E-017
  4.57377E-017  3.41386E-017  2.23987E-017  1.29190E-017  6.55069E-018  2.92043E-018
  1.14496E-018  3.94874E-019  1.19884E-019  3.20914E-020  7.60375E-021  1.61076E-021
  3.12997E-022  5.91762E-023  1.20109E-023  2.81618E-024  7.33019E-025  1.91250E-025
  4.64378E-026  1.01335E-026  1.95989E-027  3.34191E-028  5.01376E-029
  6.72828E-030  3.55941E-029  1.65414E-028  6.75240E-028  2.42104E-027  7.62402E-027
  2.10859E-026  5.12213E-026  1.09305E-025  2.04995E-025  3.38154E-025  4.91354E-025
  6.30449E-025  7.17089E-025  7.27207E-025  6.62588E-025  5.47256E-025  4.13048E-025
  2.86150E-025  1.81998E-025  1.07551E-025  6.84484E-026  9.10512E-026  3.32506E-025
  1.74994E-024  1.02648E-023  6.07255E-023  3.38399E-022  1.70994E-021  7.69690E-021
  3.06268E-020  1.07380E-019  3.31269E-019  8.98671E-019  2.14320E-018  4.49270E-018
  8.27769E-018  1.34046E-017  1.90784E-017  2.38655E-017  2.62388E-017  2.53554E-017
  2.15356E-017  1.60773E-017  1.05500E-017  6.08550E-018  3.08581E-018  1.37566E-018
  5.39263E-019  1.85939E-019  5.64287E-020  1.50948E-020  3.57200E-021  7.54711E-022
  1.45822E-022  2.72465E-023  5.42382E-024  1.24550E-024  3.19738E-025  8.28748E-026
  2.00673E-026  4.37356E-027  8.45315E-028  1.44076E-028  2.16081E-029
  6.16100E-031  3.25978E-030  1.51516E-029  6.18639E-029  2.21869E-028  6.98898E-028
  1.93367E-027  4.69920E-027  1.00326E-026  1.88243E-026  3.10653E-026  4.51520E-026
  5.79330E-026  6.58617E-026  6.67128E-026  6.06700E-026  4.99969E-026  3.76790E-026
  2.61420E-026  1.67907E-026  1.03550E-026  8.15951E-027  1.78107E-026  8.97642E-026
  5.70880E-025  3.76891E-024  2.37108E-023  1.35931E-022  6.95591E-022  3.14916E-021
  1.25666E-020  4.41294E-020  1.36277E-019  3.69966E-019  8.82837E-019  1.85160E-018
  3.41308E-018  5.52932E-018  7.87270E-018  9.85152E-018  1.08347E-017  1.04728E-017
  8.89731E-018  6.64367E-018  4.36037E-018  2.51548E-018  1.27563E-018  5.68692E-019
  2.22916E-019  7.68498E-020  2.33153E-020  6.23334E-021  1.47341E-021  3.10586E-022
  5.97009E-023  1.10329E-023  2.15546E-024  4.84681E-025  1.22635E-025  3.15637E-026
  7.62007E-027  1.65857E-027  3.20348E-028  5.45768E-029  8.18276E-030
  4.95772E-032  2.62348E-031  1.21961E-030  4.98071E-030  1.78672E-029  5.62996E-029
  1.55821E-028  3.78829E-028  8.09138E-028  1.51888E-027  2.50757E-027  3.64553E-027
  4.67720E-027  5.31426E-027  5.37575E-027  4.87779E-027  4.00765E-027  3.01180E-027
  2.08953E-027  1.35763E-027  9.01115E-028  1.01825E-027  3.77215E-027  2.47902E-026
  1.81070E-025  1.28291E-024  8.33712E-024  4.84836E-023  2.49695E-022  1.13391E-021
  4.53216E-021  1.59310E-020  4.92309E-020  1.33725E-019  3.19249E-019  6.69844E-019
  1.23520E-018  2.00177E-018  2.85107E-018  3.56878E-018  3.92604E-018  3.79592E-018
  3.22562E-018  2.40908E-018  1.58140E-018  9.12426E-019  4.62748E-019  2.06307E-019
  8.08668E-020  2.78757E-020  8.45513E-021  2.25940E-021  5.33553E-022  1.12237E-022
  2.14729E-023  3.92789E-024  7.53654E-025  1.65936E-025  4.13580E-026  1.05654E-026
  2.54260E-027  5.52657E-028  1.06670E-028  1.81656E-029  2.72280E-030
  3.50569E-033  1.85545E-032  8.62706E-032  3.52385E-031  1.26442E-030  3.98530E-030
  1.10339E-029  2.68357E-029  5.73423E-029  1.07687E-028  1.77853E-028  2.58629E-028
  3.31804E-028  3.76788E-028  3.80638E-028  3.44574E-028  2.82180E-028  2.11359E-028
  1.46641E-028  9.71805E-029  7.46470E-029  1.45609E-028  8.53914E-028  6.75240E-027
  5.36461E-026  3.94698E-025  2.60731E-024  1.52718E-023  7.89137E-023  3.58969E-022
  1.43618E-021  5.05159E-021  1.56183E-020  4.24409E-020  1.01358E-019  2.12738E-019
  3.92412E-019  6.36132E-019  9.06278E-019  1.13472E-018  1.24862E-018  1.20751E-018
  1.02630E-018  7.66645E-019  5.03332E-019  2.90448E-019  1.47318E-019  6.56828E-020
  2.57459E-020  8.87424E-021  2.69117E-021  7.18852E-022  1.69613E-022  3.56131E-023
  6.78437E-024  1.22927E-024  2.31818E-025  4.99784E-026  1.22637E-026  3.10825E-027
  7.45499E-028  1.61808E-028  3.12095E-029  5.31275E-030  7.96102E-031
  2.17856E-034  1.15309E-033  5.36200E-033  2.19088E-032  7.86305E-032  2.47904E-031
  6.86588E-031  1.67046E-030  3.57090E-030  6.70889E-030  1.10845E-029  1.61232E-029
  2.06852E-029  2.34788E-029  2.36901E-029  2.13988E-029  1.74693E-029  1.30456E-029
  9.07433E-030  6.27596E-030  6.51071E-030  2.45335E-029  1.96751E-028  1.73607E-027
  1.44306E-026  1.08215E-025  7.20717E-025  4.23705E-024  2.19335E-023  9.98715E-023
  3.99819E-022  1.40695E-021  4.35151E-021  1.18284E-020  2.82567E-020  5.93232E-020
  1.09454E-019  1.77476E-019  2.52904E-019  3.16721E-019  3.48585E-019  3.37174E-019
  2.86628E-019  2.14145E-019  1.40614E-019  8.11514E-020  4.11646E-020  1.83545E-020
  7.19455E-021  2.47972E-021  7.51874E-022  2.00767E-022  4.73359E-023  9.92247E-024
  1.88289E-024  3.38162E-025  6.27240E-026  1.32427E-026  3.19754E-027  8.03688E-028
  1.92076E-028  4.16273E-029  8.02343E-030  1.36529E-030  2.04534E-031
  1.19447E-035  6.29788E-035  2.92900E-034  1.19675E-033  4.29701E-033  1.35511E-032
  3.75424E-032  9.13750E-032  1.95412E-031  3.67279E-031  6.07070E-031  8.83298E-031
  1.13333E-030  1.28599E-030  1.29635E-030  1.16888E-030  9.51753E-031  7.09539E-031
  4.98348E-031  3.81523E-031  6.83376E-031  4.56725E-030  4.36039E-029  4.07742E-028
  3.46757E-027  2.62508E-026  1.75557E-025  1.03411E-024  5.35863E-024  2.44148E-023
  9.77811E-023  3.44198E-022  1.06485E-021  2.89519E-021  6.91786E-021  1.45267E-020
  2.68079E-020  4.34769E-020  6.19663E-020  7.76170E-020  8.54406E-020  8.26573E-020
  7.02768E-020  5.25124E-020  3.44855E-020  1.99044E-020  1.00974E-020  4.50249E-021
  1.76490E-021  6.08276E-022  1.84410E-022  4.92270E-023  1.15989E-023  2.42771E-024
  4.59046E-025  8.17682E-026  1.49287E-026  3.08697E-027  7.33095E-028  1.82649E-028
  4.34878E-029  9.41009E-030  1.81246E-030  3.08298E-031  4.61753E-032
  5.73035E-037  3.03666E-036  1.40603E-035  5.74581E-035  2.06282E-034  6.50939E-034
  1.80393E-033  4.39218E-033  9.39675E-033  1.76699E-032  2.92202E-032  4.25282E-032
  5.45782E-032  6.19236E-032  6.23843E-032  5.61787E-032  4.56752E-032  3.40975E-032
  2.46181E-032  2.40776E-032  9.01602E-032  8.56355E-031  8.91537E-030  8.58185E-029
  7.38117E-028  5.61442E-027  3.76286E-026  2.21889E-025  1.15051E-024  5.24398E-024
  2.10082E-023  7.39681E-023  2.28882E-022  6.22421E-022  1.48750E-021  3.12411E-021
  5.76624E-021  9.35317E-021  1.33329E-020  1.67029E-020  1.83891E-020  1.77925E-020
  1.51295E-020  1.13064E-020  7.42581E-021  4.28641E-021  2.17464E-021  9.69725E-022
  3.80120E-022  1.31005E-022  3.97121E-023  1.05981E-023  2.49568E-024  5.21653E-025
  9.83161E-026  1.73792E-026  3.12538E-027  6.33093E-028  1.47802E-028  3.64856E-029
  8.65250E-030  1.86921E-030  3.59768E-031  6.11737E-032  9.16028E-033
  2.41546E-038  1.28028E-037  5.96239E-037  2.44023E-036  8.70520E-036  2.74616E-035
  7.61047E-035  1.85531E-034  3.97092E-034  7.47038E-034  1.23593E-033  1.79991E-033
  2.31102E-033  2.62311E-033  2.64084E-033  2.37689E-033  1.93248E-033  1.45298E-033
  1.12874E-033  1.84413E-033  1.34694E-032  1.51313E-031  1.64150E-030  1.60260E-029
  1.38612E-028  1.05691E-027  7.09188E-027  4.18459E-026  2.17057E-025  9.89603E-025
  3.96532E-024  1.39640E-023  4.32163E-023  1.17539E-022  2.80942E-022  5.90127E-022
  1.08936E-021  1.76723E-021  2.51950E-021  3.15671E-021  3.47581E-021  3.36342E-021
  2.86031E-021  2.13774E-021  1.40415E-021  8.10579E-022  4.11258E-022  1.83397E-022
  7.18901E-023  2.47755E-023  7.50957E-024  2.00364E-024  4.71580E-025  9.84501E-026
  1.84995E-026  3.24692E-027  5.75551E-028  1.14235E-028  2.62062E-029  6.40652E-030
  1.51290E-030  3.26274E-031  6.27519E-032  1.06663E-032  1.59679E-033
  8.94895E-040  4.74218E-039  2.20927E-038  9.04207E-038  3.25226E-037  1.02802E-036
  2.82384E-036  6.87701E-036  1.47140E-035  2.77576E-035  4.59481E-035  6.69520E-035
  8.60083E-035  9.76602E-035  9.84422E-035  8.87086E-035  7.24065E-035  5.56929E-035
  5.25814E-035  1.85508E-034  2.01163E-033  2.43006E-032  2.68781E-031  2.64231E-030
  2.29186E-029  1.74980E-028  1.17490E-027  6.93520E-027  3.59825E-026  1.64081E-025
  6.57570E-025  2.31596E-024  7.16839E-024  1.94988E-023  4.66112E-023  9.79191E-023
  1.80776E-022  2.93298E-022  4.18190E-022  5.24007E-022  5.77033E-022  5.58426E-022
  4.74935E-022  3.54986E-022  2.33185E-022  1.34620E-022  6.83044E-023  3.04607E-023
  1.19405E-023  4.11493E-024  1.24715E-024  3.32685E-025  7.82645E-026  1.63208E-026
  3.05838E-027  5.33237E-028  9.32316E-029  1.81363E-029  4.08656E-030  9.88872E-031
  2.32480E-031  5.00466E-032  9.61810E-033  1.63415E-033  2.44609E-034
  2.91366E-041  1.54399E-040  7.19024E-040  2.94263E-039  1.05918E-038  3.34819E-038
  9.30154E-038  2.27095E-037  4.87270E-037  9.03048E-037  1.49263E-036  2.16910E-036
  2.81507E-036  3.19897E-036  3.22772E-036  2.91332E-036  2.39388E-036  1.94123E-036
  2.87349E-036  2.16084E-035  2.79316E-034  3.48418E-033  3.88985E-032  3.83724E-031
  3.33326E-030  2.54673E-029  1.71067E-028  1.01002E-027  5.24129E-027  2.39036E-026
  9.58069E-026  3.37466E-025  1.04463E-024  2.84177E-024  6.79374E-024  1.42733E-023
  2.63533E-023  4.27602E-023  6.09735E-023  7.64082E-023  8.41467E-023  8.14394E-023
  6.92682E-023  5.17772E-023  3.40136E-023  1.96373E-023  9.96413E-024  4.44367E-024
  1.74191E-024  6.00284E-025  1.81919E-025  4.85191E-026  1.14093E-026  2.37682E-027
  4.44267E-028  7.69811E-029  1.32845E-029  2.53357E-030  5.60495E-031  1.34183E-031
  3.13965E-032  6.74596E-033  1.29533E-033  2.20024E-034  3.29799E-035
  0.00000E+000  4.41778E-042  2.05733E-041  8.41968E-041  3.02818E-040  9.57109E-040
  2.66314E-039  6.50286E-039  1.39553E-038  2.63212E-038  4.36329E-038  6.35735E-038
  8.14151E-038  8.97851E-038  8.91925E-038  7.86826E-038  6.29750E-038  5.69411E-038
  1.98749E-037  2.50436E-036  3.49651E-035  4.42247E-034  4.96006E-033  4.90255E-032
  4.26221E-031  3.25787E-030  2.18889E-029  1.29259E-028  6.70842E-028  3.05977E-027
  1.22647E-026  4.32043E-026  1.33749E-025  3.63872E-025  8.69961E-025  1.82787E-024
  3.37509E-024  5.47672E-024  7.81000E-024  9.78764E-024  1.07796E-023  1.04334E-023
  8.87462E-024  6.63402E-024  4.35824E-024  2.51628E-024  1.27682E-024  5.69430E-025
  2.23216E-025  7.69212E-026  2.33097E-026  6.21584E-027  1.46110E-027  3.04096E-028
  5.67077E-029  9.76954E-030  1.66505E-030  3.11434E-031  6.76199E-032  1.60071E-032
  3.72660E-033  7.99025E-034  1.53316E-034  2.60742E-035  3.90025E-036
  0.00000E+000  0.00000E+000  0.00000E+000  2.11714E-042  7.61439E-042  2.40666E-041
  6.68479E-041  1.63175E-040  3.50037E-040  6.63177E-040  1.09987E-039  1.60344E-039
  2.05493E-039  2.31530E-039  2.29365E-039  1.99807E-039  1.63250E-039  2.15073E-039
  1.77792E-038  2.70663E-037  3.88670E-036  4.95824E-035  5.56788E-034  5.50782E-033
  4.79065E-032  3.66271E-031  2.46129E-030  1.45361E-029  7.54474E-029  3.44147E-028
  1.37957E-027  4.86001E-027  1.50462E-026  4.09363E-026  9.78779E-026  2.05662E-025
  3.79768E-025  6.16279E-025  8.78883E-025  1.10149E-024  1.21318E-024  1.17428E-024
  9.98882E-025  7.46723E-025  4.90580E-025  2.83251E-025  1.43732E-025  6.41019E-026
  2.51279E-026  8.65899E-027  2.62379E-027  6.99564E-028  1.64382E-028  3.41833E-029
  6.36071E-030  1.08992E-030  1.83573E-031  3.36870E-032  7.17617E-033  1.67885E-033
  3.88754E-034  8.31795E-035  1.59722E-035  2.71023E-036  4.05351E-037
  0.00000E+000  0.00000E+000  0.00000E+000  0.00000E+000  0.00000E+000  0.00000E+000
  1.47718E-042  3.60579E-042  7.73501E-042  1.45819E-041  2.41580E-041  3.51723E-041
  4.50023E-041  5.06014E-041  5.00015E-041  4.47449E-041  3.96121E-041  1.18696E-040
  1.64578E-039  2.64025E-038  3.82248E-037  4.88772E-036  5.50212E-035  5.43958E-034
  4.73244E-033  3.61879E-032  2.43206E-031  1.43646E-030  7.45620E-030  3.40127E-029
  1.36352E-028  4.80370E-028  1.48725E-027  4.04657E-027  9.67570E-027  2.03316E-026
  3.75452E-026  6.09302E-026  8.68969E-026  1.08911E-025  1.19960E-025  1.16117E-025
  9.87769E-026  7.38440E-026  4.85153E-026  2.80124E-026  1.42148E-026  6.33963E-027
  2.48512E-027  8.56347E-028  2.59470E-028  6.91711E-029  1.62484E-029  3.37620E-030
  6.26975E-031  1.06894E-031  1.78027E-032  3.20650E-033  6.69966E-034  1.54841E-034
  3.57093E-035  7.62163E-036  1.45949E-036  2.47571E-037  3.70225E-038
  0.00000E+000  0.00000E+000  0.00000E+000  0.00000E+000  0.00000E+000  0.00000E+000
  0.00000E+000  0.00000E+000  0.00000E+000  0.00000E+000  0.00000E+000  0.00000E+000
  0.00000E+000  0.00000E+000  0.00000E+000  0.00000E+000  0.00000E+000  7.20488E-042
  1.36144E-040  2.27353E-039  3.30935E-038  4.23856E-037  4.77365E-036  4.72620E-035
  4.10861E-034  3.14209E-033  2.11182E-032  1.24739E-031  6.47508E-031  2.95385E-030
  1.18420E-029  4.17210E-029  1.29175E-028  3.51477E-028  8.40443E-028  1.76609E-027
  3.26145E-027  5.29302E-027  7.54901E-027  9.46176E-027  1.04220E-026  1.00884E-026
  8.58213E-027  6.41603E-027  4.21541E-027  2.43400E-027  1.23514E-027  5.50863E-028
  2.15937E-028  7.44080E-029  2.25441E-029  6.00918E-030  1.41115E-030  2.93005E-031
  5.43112E-032  9.21623E-033  1.51863E-033  2.68584E-034  5.51245E-035  1.25727E-035
  2.87707E-036  6.12615E-037  1.17206E-037  1.98744E-038  2.96330E-039
  0.00000E+000  0.00000E+000  0.00000E+000  0.00000E+000  0.00000E+000  0.00000E+000
  0.00000E+000  0.00000E+000  0.00000E+000  0.00000E+000  0.00000E+000  0.00000E+000
  0.00000E+000  0.00000E+000  0.00000E+000  0.00000E+000  0.00000E+000  0.00000E+000
  1.03863E-041  1.72475E-040  2.51700E-039  3.23153E-038  3.64050E-037  3.60485E-036
  3.13727E-035  2.39959E-034  1.61145E-033  9.51870E-033  4.94125E-032  2.25420E-031
  9.03736E-031  3.18409E-030  9.85874E-030  2.68257E-029  6.41467E-029  1.34800E-028
  2.48944E-028  4.04023E-028  5.76241E-028  7.22267E-028  7.95584E-028  7.70141E-028
  6.55167E-028  4.89815E-028  3.21821E-028  1.85824E-028  9.42982E-029  4.20564E-029
  1.64859E-029  5.68064E-030  1.72103E-030  4.58690E-031  1.07686E-031  2.23443E-032
  4.13461E-033  6.98540E-034  1.13937E-034  1.98295E-035  3.98206E-036  8.96123E-037
  2.03765E-037  4.32778E-038  8.27193E-039  1.40213E-039  2.09000E-040
  0.00000E+000  0.00000E+000  0.00000E+000  0.00000E+000  0.00000E+000  0.00000E+000
  0.00000E+000  0.00000E+000  0.00000E+000  0.00000E+000  0.00000E+000  0.00000E+000
  0.00000E+000  0.00000E+000  0.00000E+000  0.00000E+000  0.00000E+000  0.00000E+000
  0.00000E+000  1.15633E-041  1.68749E-040  2.16417E-039  2.43914E-038  2.41650E-037
  2.10317E-036  1.60869E-035  1.08137E-034  6.38302E-034  3.31358E-033  1.51169E-032
  6.06068E-032  2.13538E-031  6.61181E-031  1.79912E-030  4.30222E-030  9.04104E-030
  1.66970E-029  2.70989E-029  3.86509E-029  4.84464E-029  5.33653E-029  5.16597E-029
  4.39482E-029  3.28570E-029  2.15882E-029  1.24655E-029  6.32579E-030  2.82127E-030
  1.10592E-030  3.81065E-031  1.15443E-031  3.07647E-032  7.22076E-033  1.49704E-033
  2.76559E-034  4.66237E-035  7.53130E-036  1.28584E-036  2.53111E-037  5.61691E-038
  1.26861E-038  2.68710E-039  5.13070E-040  8.63996E-041  1.29541E-041
  0.00000E+000  0.00000E+000  0.00000E+000  0.00000E+000  0.00000E+000  0.00000E+000
  0.00000E+000  0.00000E+000  0.00000E+000  0.00000E+000  0.00000E+000  0.00000E+000
  0.00000E+000  0.00000E+000  0.00000E+000  0.00000E+000  0.00000E+000  0.00000E+000
  0.00000E+000  0.00000E+000  9.94243E-042  1.27510E-040  1.43710E-039  1.42340E-038
  1.23896E-037  9.47724E-037  6.37089E-036  3.76377E-035  1.95400E-034  8.90846E-034
  3.57165E-033  1.25843E-032  3.89657E-032  1.06030E-031  2.53554E-031  5.32848E-031
  9.84081E-031  1.59717E-030  2.27807E-030  2.85546E-030  3.14542E-030  3.04494E-030
  2.59044E-030  1.93671E-030  1.27250E-030  7.34780E-031  3.72877E-031  1.66298E-031
  6.51867E-032  2.24606E-032  6.80398E-033  1.81298E-033  4.25408E-034  8.83123E-035
  1.62894E-035  2.72998E-036  4.37035E-037  7.33792E-038  1.41569E-038  3.09625E-039
  6.94311E-040  1.46639E-040  2.75845E-041  4.70617E-042  0.00000E+000
  0.00000E+000  0.00000E+000  0.00000E+000  0.00000E+000  0.00000E+000  0.00000E+000
  0.00000E+000  0.00000E+000  0.00000E+000  0.00000E+000  0.00000E+000  0.00000E+000
  0.00000E+000  0.00000E+000  0.00000E+000  0.00000E+000  0.00000E+000  0.00000E+000
  0.00000E+000  0.00000E+000  0.00000E+000  6.60220E-042  7.44103E-041  7.37006E-040
  6.41508E-039  4.90712E-038  3.29872E-037  1.94875E-036  1.01172E-035  4.61595E-035
  1.85077E-034  6.52136E-034  2.01797E-033  5.49120E-033  1.31315E-032  2.75964E-032
  5.09667E-032  8.27205E-032  1.17987E-031  1.47893E-031  1.62914E-031  1.57711E-031
  1.34172E-031  1.00313E-031  6.59105E-032  3.80586E-032  1.93135E-032  8.61370E-033
  3.37645E-033  1.16336E-033  3.52404E-034  9.40203E-035  2.20567E-035  4.56849E-036
  8.41522E-037  1.40534E-037  2.23069E-038  3.68522E-039  6.96780E-040  1.50106E-040
  3.34054E-041  6.80149E-042  0.00000E+000  0.00000E+000  0.00000E+000
  0.00000E+000  0.00000E+000  0.00000E+000  0.00000E+000  0.00000E+000  0.00000E+000
  0.00000E+000  0.00000E+000  0.00000E+000  0.00000E+000  0.00000E+000  0.00000E+000
  0.00000E+000  0.00000E+000  0.00000E+000  0.00000E+000  0.00000E+000  0.00000E+000
  0.00000E+000  0.00000E+000  0.00000E+000  0.00000E+000  3.38588E-042  3.35358E-041
  2.91904E-040  2.23288E-039  1.50101E-038  8.86738E-038  4.60363E-037  2.10039E-036
  8.42153E-036  2.96740E-035  9.18874E-035  2.50051E-034  5.97990E-034  1.25595E-033
  2.31959E-033  3.76480E-033  5.36992E-033  6.73111E-033  7.41481E-033  7.17808E-033
  6.10677E-033  4.56575E-033  2.99993E-033  1.73226E-033  8.79067E-034  3.92453E-034
  1.53838E-034  5.30051E-035  1.60558E-035  4.27748E-036  1.00328E-036  2.07702E-037
  3.82105E-038  6.36000E-039  1.00144E-039  1.62872E-040  3.01789E-041  5.15238E-042
  0.00000E+000  0.00000E+000  0.00000E+000  0.00000E+000  0.00000E+000
  0.00000E+000  0.00000E+000  0.00000E+000  0.00000E+000  0.00000E+000  0.00000E+000
  0.00000E+000  0.00000E+000  0.00000E+000  0.00000E+000  0.00000E+000  0.00000E+000
  0.00000E+000  0.00000E+000  0.00000E+000  0.00000E+000  0.00000E+000  0.00000E+000
  0.00000E+000  0.00000E+000  0.00000E+000  0.00000E+000  0.00000E+000  0.00000E+000
  1.16727E-041  8.92888E-041  6.00227E-040  3.54590E-039  1.84091E-038  8.39906E-038
  3.36762E-037  1.18661E-036  3.67441E-036  9.99908E-036  2.39126E-035  5.02557E-035
  9.28193E-035  1.50655E-034  2.14894E-034  2.69375E-034  2.96746E-034  2.87283E-034
  2.44414E-034  1.82742E-034  1.20074E-034  6.93364E-035  3.51867E-035  1.56933E-035
  6.15157E-036  2.11949E-036  6.41992E-037  1.71022E-037  4.01056E-038  8.29901E-039
  1.52494E-039  2.53034E-040  3.95411E-041  6.33450E-042  0.00000E+000  0.00000E+000
  0.00000E+000  0.00000E+000  0.00000E+000  0.00000E+000  0.00000E+000
  0.00000E+000  0.00000E+000  0.00000E+000  0.00000E+000  0.00000E+000  0.00000E+000
  0.00000E+000  0.00000E+000  0.00000E+000  0.00000E+000  0.00000E+000  0.00000E+000
  0.00000E+000  0.00000E+000  0.00000E+000  0.00000E+000  0.00000E+000  0.00000E+000
  0.00000E+000  0.00000E+000  0.00000E+000  0.00000E+000  0.00000E+000  0.00000E+000
  0.00000E+000  3.13778E-042  2.10931E-041  1.24610E-040  6.46930E-040  2.95159E-039
  1.18345E-038  4.16998E-038  1.29126E-037  3.51387E-037  8.40333E-037  1.76608E-036
  3.26185E-036  5.29432E-036  7.55179E-036  9.46636E-036  1.04282E-035  1.00956E-035
  8.58902E-036  6.42171E-036  4.21941E-036  2.43660E-036  1.23652E-036  5.51486E-037
  2.16173E-037  7.44801E-038  2.25592E-038  6.00914E-039  1.40893E-039  2.87649E-040
  5.19275E-041  8.23809E-042  0.00000E+000  0.00000E+000  0.00000E+000  0.00000E+000
  0.00000E+000  0.00000E+000  0.00000E+000  0.00000E+000  0.00000E+000
  0.00000E+000  0.00000E+000  0.00000E+000  0.00000E+000  0.00000E+000  0.00000E+000
  0.00000E+000  0.00000E+000  0.00000E+000  0.00000E+000  0.00000E+000  0.00000E+000
  0.00000E+000  0.00000E+000  0.00000E+000  0.00000E+000  0.00000E+000  0.00000E+000
  0.00000E+000  0.00000E+000  0.00000E+000  0.00000E+000  0.00000E+000  0.00000E+000
  0.00000E+000  0.00000E+000  0.00000E+000  3.84832E-042  1.99791E-041  9.11538E-041
  3.65483E-040  1.28781E-039  3.98778E-039  1.08519E-038  2.59520E-038  5.45418E-038
  1.00735E-037  1.63504E-037  2.33222E-037  2.92349E-037  3.22054E-037  3.11780E-037
  2.65254E-037  1.98321E-037  1.30308E-037  7.52427E-038  3.81814E-038  1.70268E-038
  6.67279E-039  2.29813E-039  6.95563E-040  1.85008E-040  4.32454E-041  8.88344E-042
  0.00000E+000  0.00000E+000  0.00000E+000  0.00000E+000  0.00000E+000  0.00000E+000
  0.00000E+000  0.00000E+000  0.00000E+000  0.00000E+000  0.00000E+000
  0.00000E+000  0.00000E+000  0.00000E+000  0.00000E+000  0.00000E+000  0.00000E+000
  0.00000E+000  0.00000E+000  0.00000E+000  0.00000E+000  0.00000E+000  0.00000E+000
  0.00000E+000  0.00000E+000  0.00000E+000  0.00000E+000  0.00000E+000  0.00000E+000
  0.00000E+000  0.00000E+000  0.00000E+000  0.00000E+000  0.00000E+000  0.00000E+000
  0.00000E+000  0.00000E+000  0.00000E+000  0.00000E+000  0.00000E+000  2.47393E-042
  9.91926E-042  3.49514E-041  1.08229E-040  2.94521E-040  7.04340E-040  1.48027E-039
  2.73398E-039  4.43753E-039  6.32967E-039  7.93440E-039  8.74059E-039  8.46177E-039
  7.19904E-039  5.38247E-039  3.53657E-039  2.04210E-039  1.03625E-039  4.62110E-040
  1.81100E-040  6.23717E-041  1.88777E-041  5.02115E-042  0.00000E+000  0.00000E+000
  0.00000E+000  0.00000E+000  0.00000E+000  0.00000E+000  0.00000E+000  0.00000E+000
  0.00000E+000  0.00000E+000  0.00000E+000  0.00000E+000  0.00000E+000
  0.00000E+000  0.00000E+000  2.69582E-042  2.56049E-041  2.13722E-040  1.56772E-039
  1.01060E-038  5.72516E-038  2.85028E-037  1.24704E-036  4.79476E-036  1.62012E-035
  4.81084E-035  1.25535E-034  2.87391E-034  5.79087E-034  1.02538E-033  1.59542E-033
  2.18118E-033  2.61985E-033  2.76404E-033  2.56061E-033  2.08179E-033  1.48418E-033
  9.27163E-034  5.07987E-034  2.45807E-034  1.08544E-034  4.83517E-035  2.58202E-035
  1.74719E-035  1.28868E-035  8.98290E-036  5.58687E-036  3.05239E-036  1.46112E-036
  6.13063E-037  2.25664E-037  7.29209E-038  2.07180E-038  5.16274E-039  1.13060E-039
  2.17584E-040  3.67994E-041  5.46951E-042  0.00000E+000  0.00000E+000  0.00000E+000
  0.00000E+000  0.00000E+000  0.00000E+000  0.00000E+000  0.00000E+000  0.00000E+000
  0.00000E+000  0.00000E+000  0.00000E+000  0.00000E+000  0.00000E+000  0.00000E+000
  0.00000E+000  0.00000E+000  0.00000E+000  0.00000E+000  0.00000E+000
  0.00000E+000  8.12173E-042  8.77784E-041  8.33719E-040  6.95898E-039  5.10464E-038
  3.29062E-037  1.86417E-036  9.28077E-036  4.06048E-035  1.55884E-034  5.26651E-034
  1.56360E-033  4.07962E-033  9.35406E-033  1.88477E-032  3.33725E-032  5.19246E-032
  7.09879E-032  8.52689E-032  8.99669E-032  8.33550E-032  6.77817E-032  4.83390E-032
  3.02094E-032  1.65495E-032  7.99678E-033  3.50563E-033  1.52537E-033  7.80891E-034
  5.10140E-034  3.70637E-034  2.57207E-034  1.59955E-034  8.76195E-035  4.19558E-035
  1.76082E-035  6.48245E-036  2.09375E-036  5.93657E-037  1.47724E-037  3.21296E-038
  6.08375E-039  1.00423E-039  1.63273E-040  5.00236E-041  3.52333E-041  2.81811E-041
  1.88030E-041  1.10252E-041  5.68123E-042  0.00000E+000  0.00000E+000  0.00000E+000
  0.00000E+000  0.00000E+000  0.00000E+000  0.00000E+000  0.00000E+000  0.00000E+000
  0.00000E+000  0.00000E+000  0.00000E+000  0.00000E+000  0.00000E+000
  1.88970E-041  2.32402E-040  2.51176E-039  2.38567E-038  1.99130E-037  1.46068E-036
  9.41605E-036  5.33427E-035  2.65148E-034  1.15989E-033  4.45896E-033  1.50640E-032
  4.47235E-032  1.16686E-031  2.67536E-031  5.39049E-031  9.54444E-031  1.48500E-030
  2.03018E-030  2.43854E-030  2.57297E-030  2.38406E-030  1.93893E-030  1.38310E-030
  8.64653E-031  4.73759E-031  2.28668E-031  9.96194E-032  4.24612E-032  2.08851E-032
  1.31479E-032  9.39262E-033  6.49143E-033  4.03349E-033  2.20494E-033  1.05658E-033
  4.43681E-034  1.63616E-034  5.28648E-035  1.49922E-035  3.72962E-036  8.12538E-037
  1.54147E-037  2.54313E-038  3.96034E-039  1.01557E-039  6.48102E-040  4.96893E-040
  3.44371E-040  2.01924E-040  1.04050E-040  4.71185E-041  1.87514E-041  6.55795E-042
  0.00000E+000  0.00000E+000  0.00000E+000  0.00000E+000  0.00000E+000  0.00000E+000
  0.00000E+000  0.00000E+000  0.00000E+000  0.00000E+000  0.00000E+000
  4.75201E-040  5.84417E-039  6.31629E-038  5.99922E-037  5.00749E-036  3.67316E-035
  2.36403E-034  1.33903E-033  6.66523E-033  2.91561E-032  1.12081E-031  3.78637E-031
  1.12409E-030  2.93269E-030  6.72384E-030  1.35471E-029  2.39856E-029  3.73174E-029
  5.10163E-029  6.12774E-029  6.46565E-029  5.99130E-029  4.87330E-029  3.47710E-029
  2.17442E-029  1.19165E-029  5.74681E-030  2.49029E-030  1.04200E-030  4.93195E-031
  2.98680E-031  2.09375E-031  1.43911E-031  8.93429E-032  4.88658E-032  2.34233E-032
  9.83752E-033  3.62386E-033  1.17140E-033  3.32346E-034  8.27992E-035  1.80466E-035
  3.43115E-036  5.66483E-037  8.56616E-038  1.86929E-038  1.05382E-038  7.96337E-039
  5.43850E-039  3.24999E-039  1.67470E-039  7.58377E-040  3.01805E-040  1.05551E-040
  3.24407E-041  8.76219E-042  0.00000E+000  0.00000E+000  0.00000E+000  0.00000E+000
  0.00000E+000  0.00000E+000  0.00000E+000  0.00000E+000  0.00000E+000
  1.05016E-038  1.29152E-037  1.39585E-036  1.32578E-035  1.10659E-034  8.10279E-034
  5.22240E-033  2.95797E-032  1.47232E-031  6.44022E-031  2.47563E-030  8.36292E-030
  2.48266E-029  6.47683E-029  1.48488E-028  2.99158E-028  5.29642E-028  8.23998E-028
  1.12644E-027  1.35298E-027  1.42759E-027  1.32292E-027  1.07618E-027  7.68017E-028
  4.80432E-028  2.63356E-028  1.26923E-028  5.47522E-029  2.25356E-029  1.02830E-029
  5.98196E-030  4.10602E-030  2.80416E-030  1.73895E-030  9.51342E-031  4.56210E-031
  1.91692E-031  7.06293E-032  2.28340E-032  6.47986E-033  1.61350E-033  3.52321E-034
  6.70771E-035  1.10918E-035  1.64564E-036  3.12521E-037  1.51883E-037  1.12176E-037
  7.67023E-038  4.55757E-038  2.36878E-038  1.07269E-038  4.26889E-039  1.49297E-039
  4.58858E-040  1.23937E-040  2.94182E-041  6.13656E-042  0.00000E+000  0.00000E+000
  0.00000E+000  0.00000E+000  0.00000E+000  0.00000E+000  0.00000E+000
  2.03951E-037  2.50825E-036  2.71063E-035  2.57007E-034  2.14485E-033  1.57301E-032
  1.01380E-031  5.74191E-031  2.85790E-030  1.25004E-029  4.80496E-029  1.62308E-028
  4.81808E-028  1.25688E-027  2.88136E-027  5.80472E-027  1.02763E-026  1.59867E-026
  2.18534E-026  2.62474E-026  2.76946E-026  2.56648E-026  2.08801E-026  1.49039E-026
  9.32586E-027  5.11347E-027  2.46328E-027  1.05857E-027  4.29389E-028  1.89277E-028
  1.05650E-028  7.08500E-029  4.80268E-029  2.97414E-029  1.62739E-029  7.80755E-030
  3.28186E-030  1.20956E-030  3.91145E-031  1.11019E-031  2.76533E-032  6.03704E-033
  1.15126E-033  1.90897E-034  2.79865E-035  4.74364E-036  1.94716E-036  1.38945E-036
  9.50343E-037  5.65711E-037  2.93338E-037  1.33338E-037  5.30634E-038  1.85580E-038
  5.70373E-039  1.54057E-039  3.65676E-040  7.62792E-041  1.39833E-041  0.00000E+000
  0.00000E+000  0.00000E+000  0.00000E+000  0.00000E+000  0.00000E+000
  3.47976E-036  4.27999E-035  4.61712E-034  4.38461E-033  3.65905E-032  2.68341E-031
  1.72937E-030  9.79432E-030  4.87464E-029  2.13204E-028  8.19470E-028  2.76793E-027
  8.21603E-027  2.14315E-026  4.91276E-026  9.89641E-026  1.75188E-025  2.72517E-025
  3.72502E-025  4.47377E-025  4.72032E-025  4.37440E-025  3.55914E-025  2.54090E-025
  1.59036E-025  8.72254E-026  4.20056E-026  1.79938E-026  7.20570E-027  3.07524E-027
  1.64581E-027  1.07584E-027  7.23023E-028  4.46966E-028  2.44605E-028  1.17405E-028
  4.93711E-029  1.82018E-029  5.88749E-030  1.67147E-030  4.16465E-031  9.09737E-032
  1.73719E-032  2.88419E-033  4.20388E-034  6.51940E-035  2.23144E-035  1.51562E-035
  1.03572E-035  6.18052E-036  3.21048E-036  1.45956E-036  5.82769E-037  2.04314E-037
  6.30224E-038  1.68289E-038  3.99458E-039  8.33260E-040  1.52751E-040  2.46081E-041
  3.48392E-042  0.00000E+000  0.00000E+000  0.00000E+000  0.00000E+000
  5.21835E-035  6.40528E-034  6.92181E-033  6.57309E-032  5.48527E-031  4.02251E-030
  2.59225E-029  1.46803E-028  7.30597E-028  3.19523E-027  1.22803E-026  4.14761E-026
  1.23104E-025  3.21089E-025  7.35973E-025  1.48244E-024  2.62401E-024  4.08148E-024
  5.57851E-024  6.69937E-024  7.06824E-024  6.55020E-024  5.32972E-024  3.80547E-024
  2.38246E-024  1.30707E-024  6.29332E-025  2.68868E-025  1.06464E-025  4.40930E-026
  2.26177E-026  1.43786E-026  9.56807E-027  5.90234E-027  3.23031E-027  1.55123E-027
  6.52610E-028  2.40681E-028  7.78704E-029  2.21128E-029  5.51126E-030  1.20457E-030
  2.30292E-031  3.83134E-032  5.56190E-033  8.07300E-034  2.29442E-034  1.45483E-034
  9.90668E-035  5.92414E-035  3.08129E-035  1.40180E-035  5.59664E-036  1.96448E-036
  6.06413E-037  1.64852E-037  3.95096E-038  8.36267E-039  1.56761E-039  2.36236E-040
  3.34454E-041  4.16120E-042  0.00000E+000  0.00000E+000  0.00000E+000
  6.86100E-034  8.43775E-033  9.11825E-032  8.65890E-031  7.22554E-030  5.29846E-029
  3.41432E-028  1.93346E-027  9.62155E-027  4.20761E-026  1.61698E-025  5.46080E-025
  1.62064E-024  4.22669E-024  9.68706E-024  1.95102E-023  3.45306E-023  5.37047E-023
  7.33955E-023  8.81347E-023  9.29811E-023  8.61636E-023  7.01107E-023  5.00655E-023
  3.13513E-023  1.72048E-023  8.28308E-024  3.53099E-024  1.38451E-024  5.57766E-025
  2.74247E-025  1.69168E-025  1.11306E-025  6.84865E-026  3.74817E-026  1.80080E-026
  7.57973E-027  2.79643E-027  9.05020E-028  2.57061E-028  6.40870E-029  1.40142E-029
  2.68212E-030  4.47103E-031  6.48410E-032  8.97338E-033  2.12835E-033  1.23308E-033
  8.34062E-034  5.00033E-034  2.60594E-034  1.18721E-034  4.74600E-035  1.65998E-035
  5.13033E-036  1.39659E-036  3.35423E-037  7.12305E-038  1.34223E-038  2.25736E-039
  3.42027E-040  3.51059E-041  3.83846E-042  0.00000E+000  0.00000E+000
  7.94081E-033  9.76686E-032  1.05548E-030  1.00227E-029  8.36334E-029  6.13249E-028
  3.95151E-027  2.23749E-026  1.11336E-025  4.86838E-025  1.87073E-024  6.31708E-024
  1.87456E-023  4.88834E-023  1.12021E-022  2.25588E-022  3.99212E-022  6.20806E-022
  8.48319E-022  1.01856E-021  1.07447E-021  9.95629E-022  8.10134E-022  5.78560E-022
  3.62369E-022  1.98912E-022  9.57634E-023  4.07494E-023  1.58423E-023  6.22283E-024
  2.93426E-024  1.75238E-024  1.13830E-024  6.98249E-025  3.82102E-025  1.83675E-025
  7.73506E-026  2.85491E-026  9.24235E-027  2.62588E-027  6.54836E-028  1.43262E-028
  2.74445E-029  4.58351E-030  6.65034E-031  8.90509E-032  1.78761E-032  9.21897E-033
  6.16021E-033  3.70052E-033  1.93186E-033  8.81010E-034  3.52478E-034  1.23987E-034
  3.83976E-035  1.04071E-035  2.50604E-036  5.34373E-037  1.01357E-037  1.72269E-038
  2.65446E-039  3.77297E-040  2.84585E-041  0.00000E+000  0.00000E+000
  8.07519E-032  9.93283E-031  1.07347E-029  1.01937E-028  8.50576E-028  6.23660E-027
  4.01830E-026  2.27512E-025  1.13197E-024  4.94923E-024  1.90157E-023  6.42043E-023
  1.90498E-022  4.96696E-022  1.13806E-021  2.29148E-021  4.05451E-021  6.30411E-021
  8.61315E-021  1.03402E-020  1.09064E-020  1.01052E-020  8.22222E-021  5.87222E-021
  3.67856E-021  2.01975E-021  9.72422E-022  4.13180E-022  1.59454E-022  6.12101E-023
  2.77033E-023  1.59851E-023  1.02342E-023  6.25511E-024  3.42225E-024  1.64594E-024
  6.93543E-025  2.56094E-025  8.29351E-026  2.35697E-026  5.87946E-027  1.28683E-027
  2.46727E-028  4.12773E-029  5.99710E-030  7.85724E-031  1.36322E-031  6.10464E-032
  3.99872E-032  2.40610E-032  1.25853E-032  5.74626E-033  2.30117E-033  8.10337E-034
  2.51331E-034  6.87747E-035  1.66451E-035  3.53284E-036  6.75640E-037  1.16365E-037
  1.83085E-038  2.68482E-039  3.75559E-040  5.10478E-041  0.00000E+000
  7.21372E-031  8.87487E-030  9.59233E-029  9.10919E-028  7.60073E-027  5.57273E-026
  3.59029E-025  2.03259E-024  1.01119E-023  4.42058E-023  1.69822E-022  5.73299E-022
  1.70074E-021  4.43371E-021  1.01571E-020  2.04475E-020  3.61728E-020  5.62325E-020
  7.68150E-020  9.22011E-020  9.72345E-020  9.00801E-020  7.32895E-020  5.23433E-020
  3.27939E-020  1.80100E-020  8.67177E-021  3.68026E-021  1.41128E-021  5.30626E-022
  2.30795E-022  1.28424E-022  8.08978E-023  4.92345E-023  2.69278E-023  1.29583E-023
  5.46352E-024  2.01843E-024  6.53913E-025  1.85896E-025  4.63855E-026  1.01565E-026
  1.94882E-027  3.26551E-028  4.75307E-029  6.14270E-030  9.44114E-031  3.59161E-031
  2.28229E-031  1.37452E-031  7.20497E-032  3.29420E-032  1.32070E-032  4.65680E-033
  1.44697E-033  3.97008E-034  9.64620E-035  2.08469E-035  3.98028E-036  6.96969E-037
  1.12500E-037  1.71147E-038  2.50901E-039  3.58930E-040  4.98896E-041
  5.66053E-030  6.96598E-029  7.53038E-028  7.15165E-027  5.96741E-026  4.37502E-025
  2.81844E-024  1.59544E-023  7.93611E-023  3.46890E-022  1.33241E-021  4.49727E-021
  1.33391E-020  3.47671E-020  7.96306E-020  1.60273E-019  2.83469E-019  4.40569E-019
  6.01694E-019  7.22060E-019  7.61328E-019  7.05194E-019  5.73685E-019  4.09714E-019
  2.56716E-019  1.41014E-019  6.79057E-020  2.87915E-020  1.09807E-020  4.05234E-021
  1.69641E-021  9.08827E-022  5.62235E-022  3.40490E-022  1.86138E-022  8.96261E-023
  3.78138E-023  1.39775E-023  4.53023E-024  1.28830E-024  3.21561E-025  7.04359E-026
  1.35246E-026  2.26948E-027  3.31010E-028  4.24382E-029  5.92569E-030  1.88512E-030
  1.14594E-030  6.89876E-031  3.62476E-031  1.65994E-031  6.66387E-032  2.35338E-032
  7.32868E-033  2.01754E-033  4.92773E-034  1.07380E-034  2.10666E-035  3.70935E-036
  6.17480E-037  9.79740E-038  1.50988E-038  2.27090E-039  3.29299E-040
  3.90119E-029  4.80269E-028  5.19313E-027  4.93263E-026  4.11602E-025  3.01761E-024
  1.94383E-023  1.10023E-022  5.47199E-022  2.39142E-021  9.18377E-021  3.09915E-020
  9.19017E-020  2.39478E-019  5.48367E-019  1.10342E-018  1.95107E-018  3.03155E-018
  4.13916E-018  4.96589E-018  5.23470E-018  4.84773E-018  3.94309E-018  2.81589E-018
  1.76445E-018  9.69387E-019  4.66872E-019  1.97802E-019  7.50864E-020  2.72516E-020
  1.09995E-020  5.66576E-021  3.43569E-021  2.06886E-021  1.13031E-021  5.44583E-022
  2.29932E-022  8.50438E-023  2.75762E-023  7.84495E-024  1.95876E-024  4.29217E-025
  8.24678E-026  1.38563E-026  2.02525E-027  2.58595E-028  3.35765E-029  8.86860E-030
  5.06576E-030  3.04236E-030  1.60252E-030  7.35240E-031  2.95634E-031  1.04603E-031
  3.26629E-032  9.02920E-033  2.21968E-033  4.88736E-034  9.74672E-035  1.79083E-035
  3.03553E-036  5.04628E-037  8.18481E-038  1.29041E-038  1.94181E-039
  2.36130E-028  2.90816E-027  3.14565E-026  2.98851E-025  2.49401E-024  1.82846E-023
  1.17775E-022  6.66540E-022  3.31452E-021  1.44827E-020  5.56056E-020  1.87601E-019
  5.56166E-019  1.44886E-018  3.31671E-018  6.67183E-018  1.17935E-017  1.83189E-017
  2.50040E-017  2.99890E-017  3.16033E-017  2.92597E-017  2.37949E-017  1.69910E-017
  1.06469E-017  5.85027E-018  2.81800E-018  1.19321E-018  4.51133E-019  1.61312E-019
  6.28977E-020  3.11174E-020  1.84601E-020  1.10442E-020  6.02937E-021  2.90688E-021
  1.22832E-021  4.54616E-022  1.47489E-022  4.19750E-023  1.04841E-023  2.29822E-024
  4.41830E-025  7.43230E-026  1.08856E-026  1.38786E-027  1.70933E-028  3.75809E-029
  1.97394E-029  1.17896E-029  6.22624E-030  2.86277E-030  1.15328E-030  4.09004E-031
  1.28140E-031  3.56050E-032  8.82437E-033  1.96829E-033  4.00563E-034  7.58248E-035
  1.36619E-035  2.34115E-036  3.99279E-037  6.56962E-038  1.02025E-038
  1.25546E-027  1.54652E-026  1.67344E-025  1.59031E-024  1.32740E-023  9.73227E-023
  6.26851E-022  3.54721E-021  1.76363E-020  7.70444E-020  2.95734E-019  9.97466E-019
  2.95621E-018  7.69870E-018  1.76177E-017  3.54269E-017  6.25999E-017  9.72009E-017
  1.32624E-016  1.59009E-016  1.67512E-016  1.55045E-016  1.26060E-016  9.00023E-017
  5.63972E-017  3.09937E-017  1.49317E-017  6.31961E-018  2.38111E-018  8.40174E-019
  3.17096E-019  1.50563E-019  8.72119E-020  5.17964E-020  2.82521E-020  1.36306E-020
  5.76481E-021  2.13520E-021  6.93105E-022  1.97341E-022  4.93081E-023  1.08129E-023
  2.07991E-024  3.50241E-025  5.13982E-026  6.55409E-027  7.78014E-028  1.44075E-028
  6.79089E-029  4.01503E-029  2.12596E-029  9.79929E-030  3.95669E-030  1.40716E-030
  4.42677E-031  1.23793E-031  3.09947E-032  7.02569E-033  1.46569E-033  2.87513E-034
  5.42076E-035  9.95854E-036  1.74966E-036  2.98865E-037  4.76460E-038
  5.86867E-027  7.22406E-026  7.81809E-025  7.43210E-024  6.20493E-023  4.54988E-022
  2.93055E-021  1.65816E-020  8.24270E-020  3.59998E-019  1.38146E-018  4.65793E-018
  1.37999E-017  3.59249E-017  8.21779E-017  1.65181E-016  2.91755E-016  4.52827E-016
  6.17594E-016  7.40166E-016  7.79465E-016  7.21226E-016  5.86252E-016  4.18509E-016
  2.62248E-016  1.44144E-016  6.94574E-017  2.93873E-017  1.10396E-017  3.84925E-018
  1.40897E-018  6.41763E-019  3.62266E-019  2.13408E-019  1.16286E-019  5.61483E-020
  2.37700E-020  8.81112E-021  2.86192E-021  8.15228E-022  2.03772E-022  4.47027E-023
  8.60315E-024  1.45008E-024  2.13190E-025  2.72173E-026  3.15208E-027  5.01209E-028
  2.06748E-028  1.20197E-028  6.37972E-029  2.94909E-029  1.19404E-029  4.26115E-030
  1.34737E-030  3.79813E-031  9.63138E-032  2.22719E-032  4.78720E-033  9.78288E-034
  1.93719E-034  3.74057E-035  6.96477E-036  1.21164E-036  1.97347E-037
  2.41878E-026  2.96680E-025  3.20824E-024  3.05012E-023  2.54713E-022  1.86806E-021
  1.20326E-020  6.80777E-020  3.38353E-019  1.47737E-018  5.66744E-018  1.91022E-017
  5.65706E-017  1.47204E-016  3.36575E-016  6.76213E-016  1.19381E-015  1.85201E-015
  2.52474E-015  3.02453E-015  3.18391E-015  2.94511E-015  2.39343E-015  1.70845E-015
  1.07062E-015  5.88597E-016  2.83702E-016  1.20011E-016  4.49664E-017  1.55111E-017
  5.51630E-018  2.40951E-018  1.32299E-018  7.72404E-019  4.20437E-019  2.03191E-019
  8.61125E-020  3.19482E-020  1.03838E-020  2.95930E-021  7.39989E-022  1.62396E-022
  3.12686E-023  5.27488E-024  7.76815E-025  9.93488E-026  1.13257E-026  1.58358E-027
  5.58661E-028  3.16398E-028  1.68267E-028  7.80442E-029  3.17027E-029  1.13618E-029
  3.61546E-030  1.02943E-030  2.65220E-031  6.28481E-032  1.39937E-032  2.99293E-033
  6.23386E-034  1.26168E-034  2.44030E-035  4.36677E-036  7.23657E-037
  8.85645E-026  1.07427E-024  1.15746E-023  1.09946E-022  9.18157E-022  6.73488E-021
  4.33850E-020  2.45452E-019  1.21972E-018  5.32428E-018  2.04177E-017  6.87899E-017
  2.03626E-016  5.29602E-016  1.21029E-015  2.43032E-015  4.28834E-015  6.64937E-015
  9.06045E-015  1.08495E-014  1.14173E-014  1.05584E-014  8.57956E-015  6.12437E-015
  3.83875E-015  2.11124E-015  1.01805E-015  4.30638E-016  1.60986E-016  5.49861E-017
  1.90273E-017  7.96745E-018  4.24724E-018  2.45571E-018  1.33534E-018  6.46045E-019
  2.74122E-019  1.01795E-019  3.31076E-020  9.44007E-021  2.36146E-021  5.18427E-022
  9.98651E-023  1.68598E-023  2.48669E-024  3.18683E-025  3.59880E-026  4.53746E-027
  1.34479E-027  7.32686E-028  3.90109E-028  1.81635E-028  7.40787E-029  2.66882E-029
  8.55995E-030  2.46799E-030  6.48490E-031  1.58272E-031  3.67007E-032  8.24310E-033
  1.80504E-033  3.81476E-034  7.62126E-035  1.40732E-035  2.34576E-036
  2.93381E-025  3.45579E-024  3.68175E-023  3.48417E-022  2.90683E-021  2.13203E-020
  1.37351E-019  7.77060E-019  3.86087E-018  1.68488E-017  6.45884E-017  2.17509E-016
  6.43527E-016  1.67282E-015  3.82074E-015  7.66801E-015  1.35231E-014  2.09582E-014
  2.85455E-014  3.41705E-014  3.59508E-014  3.32438E-014  2.70161E-014  1.92909E-014
  1.20977E-014  6.65814E-015  3.21289E-015  1.35934E-015  5.07126E-016  1.71606E-016
  5.78342E-017  2.32010E-017  1.19837E-017  6.85771E-018  3.72598E-018  1.80505E-018
  7.66916E-019  2.85071E-019  9.27770E-020  2.64661E-020  6.62294E-021  1.45446E-021
  2.80287E-022  4.73525E-023  6.99380E-024  8.98231E-025  1.00917E-025  1.17496E-026
  2.89589E-027  1.49349E-027  7.95071E-028  3.71854E-028  1.52403E-028  5.52649E-029
  1.79029E-029  5.24300E-030  1.41127E-030  3.56659E-031  8.65354E-032  2.04447E-032
  4.69530E-033  1.03099E-033  2.11642E-034  3.97865E-035  6.71367E-036
  9.13286E-025  1.00578E-023  1.04044E-022  9.73466E-022  8.09021E-021  5.92740E-020
  3.81779E-019  2.15980E-018  1.07297E-017  4.68125E-017  1.79384E-016  6.03814E-016
  1.78552E-015  4.63879E-015  1.05891E-014  2.12402E-014  3.74405E-014  5.80021E-014
  7.89776E-014  9.45278E-014  9.94587E-014  9.19958E-014  7.48022E-014  5.34557E-014
  3.35590E-014  1.84927E-014  8.93452E-015  3.78224E-015  1.40844E-015  4.72270E-016
  1.55042E-016  5.95016E-017  2.97094E-017  1.68194E-017  9.13533E-018  4.43321E-018
  1.88635E-018  7.01861E-019  2.28560E-019  6.52256E-020  1.63269E-020  3.58650E-021
  6.91397E-022  1.16879E-022  1.72844E-023  2.22465E-024  2.49377E-025  2.73660E-026
  5.60232E-027  2.68180E-027  1.42484E-027  6.69967E-028  2.76251E-028  1.00992E-028
  3.31245E-029  9.89059E-030  2.74091E-030  7.21230E-031  1.83738E-031  4.56594E-032
  1.09476E-032  2.48417E-033  5.21475E-034  9.94528E-035  1.69490E-035
  2.83952E-024  2.75097E-023  2.66016E-022  2.41630E-021  1.98512E-020  1.44861E-019
  9.31901E-019  5.27015E-018  2.61772E-017  1.14180E-016  4.37381E-016  1.47158E-015
  4.34936E-015  1.12937E-014  2.57674E-014  5.16633E-014  9.10380E-014  1.41010E-013
  1.92011E-013  2.29884E-013  2.42020E-013  2.24071E-013  1.82433E-013  1.30591E-013
  8.21481E-014  4.53665E-014  2.19629E-014  9.30819E-015  3.46055E-015  1.14957E-015
  3.67308E-016  1.34470E-016  6.46959E-017  3.62260E-017  1.96867E-017  9.57570E-018
  4.08134E-018  1.51996E-018  4.95200E-019  1.41351E-019  3.53874E-020  7.77484E-021
  1.49925E-021  2.53587E-022  3.75447E-023  4.84231E-024  5.42520E-025  5.70307E-026
  9.77028E-027  4.24747E-027  2.24731E-027  1.06368E-027  4.41902E-028  1.63189E-028
  5.43538E-029  1.66187E-029  4.76714E-030  1.31211E-030  3.51653E-031  9.16390E-032
  2.28475E-032  5.32980E-033  1.13794E-033  2.19538E-034  3.78492E-035
  9.32826E-024  7.51539E-023  6.39205E-022  5.42644E-021  4.32729E-020  3.12111E-019
  1.99951E-018  1.12925E-017  5.60647E-017  2.44478E-016  9.36215E-016  3.14874E-015
  9.30247E-015  2.41455E-014  5.50722E-014  1.10399E-013  1.94544E-013  3.01425E-013
  4.10712E-013  4.92249E-013  5.19037E-013  4.81539E-013  3.93080E-013  2.82255E-013
  1.78174E-013  9.87554E-014  4.79681E-014  2.03710E-014  7.56311E-015  2.48753E-015
  7.71939E-016  2.68198E-016  1.23713E-016  6.85080E-017  3.73067E-017  1.82049E-017
  7.77414E-018  2.89752E-018  9.44181E-019  2.69495E-019  6.74637E-020  1.48226E-020
  2.85888E-021  4.83817E-022  7.17098E-023  9.26631E-024  1.03835E-024  1.05768E-025
  1.53885E-026  5.95431E-027  3.13262E-027  1.49513E-027  6.26830E-028  2.34301E-028
  7.95028E-029  2.50053E-029  7.46231E-030  2.15570E-030  6.07294E-031  1.65308E-031
  4.25838E-032  1.01538E-032  2.20169E-033  4.27556E-034  7.41389E-035
  3.23968E-023  2.16941E-022  1.53419E-021  1.14535E-020  8.53464E-020  5.97404E-019
  3.78223E-018  2.12694E-017  1.05445E-016  4.59575E-016  1.75945E-015  5.91620E-015
  1.74752E-014  4.53542E-014  1.03453E-013  2.07456E-013  3.65835E-013  5.67485E-013
  7.74583E-013  9.30580E-013  9.84287E-013  9.16727E-013  7.51794E-013  5.42688E-013
  3.44533E-013  1.92064E-013  9.37703E-014  3.99546E-014  1.48202E-014  4.82200E-015
  1.44851E-015  4.73636E-016  2.07720E-016  1.13731E-016  6.22108E-017  3.04991E-017
  1.30534E-017  4.86782E-018  1.58580E-018  4.52409E-019  1.13207E-019  2.48683E-020
  4.79711E-021  8.12268E-022  1.20517E-022  1.55959E-023  1.74662E-024  1.73450E-025
  2.19071E-026  7.49898E-027  3.93110E-027  1.89448E-027  8.01456E-028  3.03347E-028
  1.05066E-028  3.41106E-029  1.06247E-029  3.22245E-030  9.50680E-031  2.68537E-031
  7.09870E-032  1.72094E-032  3.76878E-033  7.38339E-034  1.27881E-034
  1.12492E-022  6.62021E-022  3.89099E-021  2.41485E-020  1.58208E-019  1.03463E-018
  6.35621E-018  3.53213E-017  1.74357E-016  7.58861E-016  2.90420E-015  9.76566E-015
  2.88523E-014  7.49168E-014  1.71024E-013  3.43396E-013  6.06703E-013  9.43611E-013
  1.29251E-012  1.55981E-012  1.65900E-012  1.55535E-012  1.28518E-012  9.35447E-013
  5.99062E-013  3.36806E-013  1.65667E-013  7.09413E-014  2.63084E-014  8.46167E-015
  2.45094E-015  7.45297E-016  3.06422E-016  1.65696E-016  9.13764E-017  4.51038E-017
  1.93568E-017  7.21956E-018  2.34973E-018  6.69584E-019  1.67403E-019  3.67584E-020
  7.09150E-021  1.20148E-021  1.78408E-022  2.30891E-023  2.57489E-024  2.49452E-025
  2.86878E-026  9.17702E-027  4.82166E-027  2.32132E-027  9.78855E-028  3.71592E-028
  1.30637E-028  4.36576E-029  1.41504E-029  4.47796E-030  1.37014E-030  3.97173E-031
  1.06739E-031  2.61143E-032  5.74583E-033  1.12786E-033  1.96564E-034
  3.67390E-022  2.01986E-021  1.04327E-020  5.38042E-020  2.92981E-019  1.68425E-018
  9.66624E-018  5.21241E-017  2.54288E-016  1.10227E-015  4.21432E-015  1.41748E-014
  4.19170E-014  1.08998E-013  2.49342E-013  5.02082E-013  8.90466E-013  1.39184E-012
  1.91841E-012  2.33283E-012  2.50358E-012  2.37138E-012  1.98180E-012  1.45996E-012
  9.46406E-013  5.38280E-013  2.67412E-013  1.15289E-013  4.27897E-014  1.36048E-014
  3.78859E-015  1.05629E-015  3.97964E-016  2.11782E-016  1.18377E-016  5.90218E-017
  2.54182E-017  9.47689E-018  3.07867E-018  8.75556E-019  2.18583E-019  4.79672E-020
  9.25578E-021  1.56910E-021  2.32952E-022  3.00353E-023  3.31394E-024  3.21579E-025
  4.34012E-026  1.62586E-026  8.06443E-027  3.55535E-027  1.39181E-027  5.02375E-028
  1.72696E-028  5.78703E-029  1.90890E-029  6.15889E-030  1.90837E-030  5.55466E-031
  1.48960E-031  3.62669E-032  7.93165E-033  1.54777E-033  2.68320E-034
  1.08617E-021  5.79662E-021  2.79686E-020  1.26746E-019  5.73417E-019  2.73930E-018
  1.38194E-017  6.96297E-017  3.29762E-016  1.41356E-015  5.38726E-015  1.81237E-014
  5.36943E-014  1.40040E-013  3.21666E-013  6.51175E-013  1.16273E-012  1.83267E-012
  2.55157E-012  3.13952E-012  3.41459E-012  3.28204E-012  2.78579E-012  2.08499E-012
  1.37259E-012  7.91834E-013  3.98095E-013  1.73055E-013  6.43631E-014  2.02562E-014
  5.42486E-015  1.37011E-015  4.57405E-016  2.37393E-016  1.35490E-016  6.85634E-017
  2.96673E-017  1.10512E-017  3.57951E-018  1.01499E-018  2.52910E-019  5.54710E-020
  1.07100E-020  1.81649E-021  2.69080E-022  3.45260E-023  3.95927E-024  5.64809E-025
  1.78455E-025  7.93567E-026  3.20634E-026  1.12655E-026  3.57758E-027  1.08159E-027
  3.26725E-028  1.01103E-028  3.17769E-029  9.85831E-030  2.93084E-030  8.16451E-031
  2.09773E-031  4.91656E-032  1.04124E-032  1.98009E-033  3.36670E-034
  2.85399E-021  1.50598E-020  7.05307E-020  2.98562E-019  1.18673E-018  4.70913E-018
  1.97410E-017  8.74683E-017  3.87401E-016  1.61413E-015  6.09335E-015  2.04769E-014
  6.08408E-014  1.59505E-013  3.68970E-013  7.53620E-013  1.36035E-012  2.17197E-012
  3.06925E-012  3.83980E-012  4.25215E-012  4.16502E-012  3.60349E-012  2.74772E-012
  1.84066E-012  1.07839E-012  5.49095E-013  2.40841E-013  8.98687E-014  2.80743E-014
  7.26824E-015  1.65804E-015  4.70310E-016  2.33349E-016  1.37303E-016  7.10005E-017
  3.09317E-017  1.15091E-017  3.71341E-018  1.04922E-018  2.61000E-019  5.72835E-020
  1.10868E-020  1.88616E-021  2.82582E-022  4.03206E-023  8.20278E-024  3.27708E-024
  1.55841E-024  6.51310E-025  2.30037E-025  6.97812E-026  1.87737E-026  4.71380E-027
  1.18239E-027  3.12290E-028  8.65129E-029  2.39903E-029  6.37004E-030  1.58068E-030
  3.62833E-031  7.66997E-032  1.48624E-032  2.62591E-033  4.20616E-034
  6.61401E-021  3.47753E-020  1.61031E-019  6.61623E-019  2.45627E-018  8.56149E-018
  2.98059E-017  1.09780E-016  4.28191E-016  1.67240E-015  6.15480E-015  2.05605E-014
  6.12828E-014  1.61939E-013  3.78753E-013  7.84200E-013  1.43835E-012  2.33851E-012
  3.37107E-012  4.30773E-012  4.87553E-012  4.88040E-012  4.31149E-012  3.35191E-012
  2.28467E-012  1.35854E-012  7.00077E-013  3.09721E-013  1.16052E-013  3.61170E-014
  9.12434E-015  1.90221E-015  4.41043E-016  2.01265E-016  1.23504E-016  6.58776E-017
  2.89964E-017  1.07852E-017  3.46726E-018  9.77312E-019  2.43452E-019  5.37921E-020
  1.05654E-020  1.87878E-021  3.47812E-022  1.03297E-022  5.25685E-023  2.84510E-023
  1.33422E-023  5.26849E-024  1.76253E-024  5.06332E-025  1.27741E-025  2.94833E-026
  6.64367E-027  1.55990E-027  3.86218E-028  9.61250E-029  2.27520E-029  4.96418E-030
  9.88945E-031  1.80158E-031  3.01463E-032  4.64329E-033  6.58457E-034
  1.34798E-020  7.08278E-020  3.26799E-019  1.32755E-018  4.78343E-018  1.55697E-017
  4.75934E-017  1.45552E-016  4.72583E-016  1.63143E-015  5.65732E-015  1.85342E-014
  5.52761E-014  1.47581E-013  3.50590E-013  7.39781E-013  1.38621E-012  2.30636E-012
  3.40553E-012  4.45807E-012  5.16546E-012  5.28602E-012  4.76475E-012  3.77081E-012
  2.60971E-012  1.57161E-012  8.18086E-013  3.64656E-013  1.37261E-013  4.27063E-014
  1.06430E-014  2.07770E-015  3.87893E-016  1.52670E-016  9.88936E-017  5.51017E-017
  2.46470E-017  9.19604E-018  2.95776E-018  8.37826E-019  2.11974E-019  4.85592E-020
  1.05065E-020  2.59761E-021  1.06480E-021  6.53684E-022  4.03845E-022  2.16072E-022
  9.76787E-023  3.73868E-023  1.21999E-023  3.42822E-024  8.44508E-025  1.88854E-025
  4.06884E-026  9.02585E-027  2.10554E-027  4.94711E-028  1.10286E-028  2.24708E-029
  4.12871E-030  6.84422E-031  1.03036E-031  1.41852E-032  1.79441E-033
  2.41380E-020  1.26871E-019  5.85005E-019  2.36796E-018  8.43576E-018  2.66464E-017
  7.60328E-017  2.04005E-016  5.49977E-016  1.58604E-015  4.89916E-015  1.52722E-014
  4.51193E-014  1.21710E-013  2.94819E-013  6.37115E-013  1.22511E-012  2.09288E-012
  3.17135E-012  4.25441E-012  5.04127E-012  5.26289E-012  4.82657E-012  3.87590E-012
  2.71499E-012  1.65104E-012  8.66135E-013  3.88428E-013  1.46878E-013  4.58105E-014
  1.13687E-014  2.13741E-015  3.29019E-016  1.02422E-016  7.07448E-017  4.18701E-017
  1.92260E-017  7.26893E-018  2.37520E-018  6.95006E-019  1.88478E-019  5.07426E-020
  1.66393E-020  8.69440E-021  6.17844E-021  4.33922E-021  2.65604E-021  1.38043E-021
  6.08630E-022  2.28595E-022  7.35444E-023  2.04326E-023  4.97861E-024  1.09805E-024
  2.31785E-025  5.00266E-026  1.13395E-026  2.59855E-027  5.66883E-028  1.13100E-028
  2.03240E-029  3.28971E-030  4.83053E-031  6.48719E-032  8.01095E-033
  3.79691E-020  1.99681E-019  9.21057E-019  3.72593E-018  1.32263E-017  4.13049E-017
  1.14346E-016  2.86127E-016  6.75627E-016  1.61828E-015  4.20722E-015  1.18502E-014
  3.38283E-014  9.15887E-014  2.26441E-013  5.02580E-013  9.93948E-013  1.74481E-012
  2.71110E-012  3.71917E-012  4.49309E-012  4.76776E-012  4.43181E-012  3.59799E-012
  2.54245E-012  1.55693E-012  8.21359E-013  3.70095E-013  1.40551E-013  4.40198E-014
  1.09502E-014  2.02933E-015  2.72122E-016  6.14777E-017  4.55102E-017  2.92857E-017
  1.40716E-017  5.53641E-018  1.92257E-018  6.29473E-019  2.12716E-019  8.89884E-020
  5.53252E-020  4.43208E-020  3.52271E-020  2.46597E-020  1.47380E-020  7.49018E-021
  3.24533E-021  1.20333E-021  3.83534E-022  1.05806E-022  2.56196E-023  5.60745E-024
  1.17015E-024  2.48691E-025  5.55362E-026  1.26028E-026  2.73876E-027  5.47004E-028
  9.88430E-029  1.61639E-029  2.40952E-030  3.29929E-031  4.16417E-032
  5.24671E-020  2.76080E-019  1.27423E-018  5.15669E-018  1.82950E-017  5.69331E-017
  1.55807E-016  3.78005E-016  8.30688E-016  1.73665E-015  3.75358E-015  9.02197E-015
  2.37815E-014  6.33822E-014  1.59115E-013  3.62417E-013  7.36724E-013  1.32672E-012
  2.10801E-012  2.94679E-012  3.61545E-012  3.88449E-012  3.64647E-012  2.98326E-012
  2.12073E-012  1.30483E-012  6.91086E-013  3.12535E-013  1.19165E-013  3.75087E-014
  9.38768E-015  1.74082E-015  2.16037E-016  3.38259E-017  2.69000E-017  1.94919E-017
  1.01869E-017  4.43372E-018  1.80162E-018  7.61222E-019  3.87865E-019  2.73368E-019
  2.42263E-019  2.16748E-019  1.73216E-019  1.18933E-019  6.96222E-020  3.47869E-020
  1.48802E-020  5.46627E-021  1.73076E-021  4.75183E-022  1.14588E-022  2.49552E-023
  5.16819E-024  1.08759E-024  2.40921E-025  5.45654E-026  1.19196E-026  2.40916E-027
  4.43395E-028  7.43115E-029  1.14103E-029  1.61333E-030  2.10109E-031
  6.36958E-020  3.35327E-019  1.54862E-018  6.27135E-018  2.22605E-017  6.92409E-017
  1.88827E-016  4.52735E-016  9.63144E-016  1.86552E-015  3.49537E-015  7.00217E-015
  1.60974E-014  4.06645E-014  1.02083E-013  2.37284E-013  4.94216E-013  9.10163E-013
  1.47369E-012  2.09165E-012  2.59712E-012  2.81621E-012  2.66224E-012  2.18958E-012
  1.56279E-012  9.64619E-013  5.12322E-013  2.32362E-013  8.89180E-014  2.81341E-014
  7.09557E-015  1.32654E-015  1.59650E-016  1.82405E-017  1.58910E-017  1.35420E-017
  8.20082E-018  4.31797E-018  2.27227E-018  1.36208E-018  1.05490E-018  1.01694E-018
  1.01618E-018  9.23883E-019  7.27424E-019  4.89834E-019  2.81927E-019  1.39023E-019
  5.88936E-020  2.14863E-020  6.77091E-021  1.85281E-021  4.45566E-022  9.67047E-023
  1.99220E-023  4.16552E-024  9.19517E-025  2.08982E-025  4.61766E-026  9.51152E-027
  1.79635E-027  3.10703E-028  4.93931E-029  7.22785E-030  9.70484E-031
  6.79427E-020  3.57831E-019  1.65345E-018  6.70044E-018  2.38019E-017  7.40809E-017
  2.01958E-016  4.82509E-016  1.01363E-015  1.89422E-015  3.25841E-015  5.59266E-015
  1.07855E-014  2.44598E-014  5.96158E-014  1.39761E-013  2.96679E-013  5.56781E-013
  9.15870E-013  1.31614E-012  1.64968E-012  1.80144E-012  1.71174E-012  1.41315E-012
  1.01146E-012  6.25714E-013  3.33019E-013  1.51400E-013  5.81266E-014  1.84833E-014
  4.69771E-015  8.87834E-016  1.07381E-016  1.17923E-017  1.18067E-017  1.16762E-017
  8.47124E-018  5.57549E-018  3.85990E-018  3.22276E-018  3.32029E-018  3.66145E-018
  3.76352E-018  3.38664E-018  2.61772E-018  1.73270E-018  9.83658E-019  4.80090E-019
  2.01878E-019  7.32771E-020  2.30140E-020  6.28387E-021  1.50858E-021  3.26716E-022
  6.70820E-023  1.39789E-023  3.08789E-024  7.07816E-025  1.59094E-025  3.35921E-026
  6.54457E-027  1.17245E-027  1.93173E-028  2.92075E-029  4.02904E-030
  6.36814E-020  3.35506E-019  1.55102E-018  6.28929E-018  2.23592E-017  6.96549E-017
  1.90043E-016  4.53960E-016  9.50095E-016  1.75008E-015  2.88451E-015  4.47003E-015
  7.26962E-015  1.40378E-014  3.17131E-014  7.34512E-014  1.57684E-013  3.00523E-013
  5.01140E-013  7.27936E-013  9.19773E-013  1.01029E-012  9.64021E-013  7.98257E-013
  5.72615E-013  3.54868E-013  1.89195E-013  8.61924E-014  3.31888E-014  1.06005E-014
  2.71292E-015  5.19321E-016  6.66801E-017  1.19886E-017  1.33006E-017  1.36151E-017
  1.12396E-017  8.92064E-018  7.95262E-018  8.59848E-018  1.02832E-017  1.18234E-017
  1.20873E-017  1.06856E-017  8.11353E-018  5.29214E-018  2.97090E-018  1.43820E-018
  6.01322E-019  2.17443E-019  6.81347E-020  1.85803E-020  4.45721E-021  9.64444E-022
  1.97759E-022  4.12050E-023  9.15019E-024  2.12698E-024  4.89068E-025  1.06394E-025
  2.14595E-026  3.98655E-027  6.79713E-028  1.05814E-028  1.49310E-029
  5.24496E-020  2.76416E-019  1.27838E-018  5.18666E-018  1.84529E-017  5.75410E-017
  1.57172E-016  3.75840E-016  7.86581E-016  1.44258E-015  2.33467E-015  3.42113E-015
  4.89133E-015  7.85861E-015  1.55262E-014  3.43264E-014  7.36002E-014  1.41895E-013
  2.39562E-013  3.51543E-013  4.47628E-013  4.94451E-013  4.73709E-013  3.93380E-013
  2.82778E-013  1.75544E-013  9.37413E-014  4.27876E-014  1.65179E-014  5.29548E-015
  1.36406E-015  2.67290E-016  4.20504E-017  1.68587E-017  1.87819E-017  1.88316E-017
  1.70400E-017  1.62062E-017  1.81318E-017  2.30117E-017  2.91153E-017  3.34759E-017
  3.36334E-017  2.91701E-017  2.17916E-017  1.40354E-017  7.80573E-018  3.75357E-018
  1.56229E-018  5.63336E-019  1.76254E-019  4.80407E-020  1.15262E-020  2.49514E-021
  5.12111E-022  1.07090E-022  2.40321E-023  5.69841E-024  1.34768E-024  3.03260E-025
  6.34264E-026  1.22047E-026  2.14620E-027  3.42464E-028  4.92105E-029
  3.79617E-020  2.00119E-019  9.25868E-019  3.75833E-018  1.33803E-017  4.17612E-017
  1.14206E-016  2.73497E-016  5.73211E-016  1.05135E-015  1.69155E-015  2.41552E-015
  3.19175E-015  4.35632E-015  7.16485E-015  1.43508E-014  3.00528E-014  5.82394E-014
  9.94414E-014  1.47466E-013  1.89338E-013  2.10439E-013  2.02517E-013  1.68720E-013
  1.21573E-013  7.56132E-014  4.04469E-014  1.84951E-014  7.15554E-015  2.30162E-015
  5.98965E-016  1.25914E-016  3.20582E-017  2.43224E-017  2.66603E-017  2.71356E-017
  2.77068E-017  3.19852E-017  4.22452E-017  5.76065E-017  7.33708E-017  8.29229E-017
  8.15657E-017  6.94273E-017  5.10974E-017  3.25405E-017  1.79482E-017  8.58074E-018
  3.55768E-018  1.27994E-018  4.00088E-019  1.09068E-019  2.61961E-020  5.68168E-021
  1.17023E-021  2.46645E-022  5.62554E-023  1.36868E-023  3.34433E-024  7.80066E-025
  1.69060E-025  3.35909E-026  6.06476E-027  9.87238E-028  1.43870E-028
  2.41453E-020  1.27318E-019  5.89250E-019  2.39302E-018  8.52485E-018  2.66292E-017
  7.29068E-017  1.74861E-016  3.67188E-016  6.74766E-016  1.08563E-015  1.53629E-015
  1.95098E-015  2.37685E-015  3.21892E-015  5.48210E-015  1.07717E-014  2.07100E-014
  3.56774E-014  5.35020E-014  6.93544E-014  7.76571E-014  7.51472E-014  6.28610E-014
  4.54321E-014  2.83228E-014  1.51798E-014  6.95358E-015  2.69577E-015  8.71632E-016
  2.34089E-016  6.11112E-017  3.10910E-017  3.22390E-017  3.59785E-017  3.97936E-017
  4.79353E-017  6.54283E-017  9.44082E-017  1.30832E-016  1.64001E-016  1.81019E-016
  1.74143E-016  1.45535E-016  1.05589E-016  6.65192E-017  3.63993E-017  1.73045E-017
  7.14827E-018  2.56644E-018  8.01720E-019  2.18704E-019  5.26313E-020  1.14550E-020
  2.37421E-021  5.06617E-022  1.18105E-022  2.96299E-023  7.49981E-024  1.81279E-024
  4.05944E-025  8.29099E-026  1.52926E-026  2.52809E-027  3.72301E-028
  1.34960E-020  7.11823E-020  3.29553E-019  1.33893E-018  4.77253E-018  1.49196E-017
  4.08908E-017  9.82165E-017  2.06654E-016  3.80729E-016  6.14097E-016  8.68473E-016
  1.08617E-015  1.24273E-015  1.43810E-015  1.99018E-015  3.44555E-015  6.39139E-015
  1.10315E-014  1.67274E-014  2.19282E-014  2.47805E-014  2.41501E-014  2.03094E-014
  1.47370E-014  9.21482E-015  4.95017E-015  2.27204E-015  8.83756E-016  2.90632E-016
  8.71757E-017  3.68335E-017  3.31984E-017  3.93034E-017  4.73940E-017  6.07276E-017
  8.65291E-017  1.31351E-016  1.95430E-016  2.67887E-016  3.27646E-016  3.52490E-016
  3.31577E-016  2.72072E-016  1.94560E-016  1.21210E-016  6.57737E-017  3.10812E-017
  1.27874E-017  4.58066E-018  1.43005E-018  3.90495E-019  9.42286E-020  2.06106E-020
  4.31013E-021  9.34910E-022  2.23774E-022  5.80559E-023  1.52227E-023  3.80270E-024
  8.75912E-025  1.82944E-025  3.43063E-026  5.73685E-027  8.51244E-028
  6.62935E-021  3.49737E-020  1.61969E-019  6.58329E-019  2.34783E-018  7.34492E-018
  2.01502E-017  4.84646E-017  1.02166E-016  1.88722E-016  3.05439E-016  4.33333E-016
  5.40741E-016  6.02575E-016  6.32975E-016  7.17857E-016  1.02135E-015  1.73269E-015
  2.94117E-015  4.49457E-015  5.96566E-015  6.81871E-015  6.70626E-015  5.67950E-015
  4.14302E-015  2.60076E-015  1.40123E-015  6.45164E-016  2.53672E-016  8.89566E-017
  3.64893E-017  2.86411E-017  3.48700E-017  4.59082E-017  6.36903E-017  9.66256E-017
  1.55803E-016  2.48619E-016  3.70040E-016  4.96784E-016  5.91806E-016  6.20743E-016
  5.71121E-016  4.60030E-016  3.24048E-016  1.99471E-016  1.07235E-016  5.03209E-017
  2.06026E-017  7.35891E-018  2.29520E-018  6.27372E-019  1.51873E-019  3.34205E-020
  7.06498E-021  1.56181E-021  3.84600E-022  1.03172E-022  2.79473E-023  7.18211E-024
  1.69260E-024  3.59674E-025  6.82793E-026  1.15123E-026  1.71721E-027
  2.86172E-021  1.51008E-020  6.99556E-020  2.84449E-019  1.01496E-018  3.17733E-018
  8.72460E-018  2.10100E-017  4.43670E-017  8.21586E-017  1.33437E-016  1.90168E-016
  2.38198E-016  2.63929E-016  2.65232E-016  2.61709E-016  2.97169E-016  4.26267E-016
  6.82055E-016  1.03751E-015  1.39267E-015  1.61310E-015  1.60494E-015  1.37174E-015
  1.00765E-015  6.35836E-016  3.44080E-016  1.59790E-016  6.55062E-017  2.83046E-017
  2.02466E-017  2.47947E-017  3.55303E-017  5.39774E-017  8.88073E-017  1.54707E-016
  2.67571E-016  4.34111E-016  6.39075E-016  8.39550E-016  9.76165E-016  1.00032E-015
  9.01268E-016  7.12857E-016  4.94439E-016  3.00472E-016  1.59862E-016  7.44099E-017
  3.02851E-017  1.07764E-017  3.35566E-018  9.17836E-019  2.22887E-019  4.93568E-020
  1.05510E-020  2.37699E-021  6.01353E-022  1.66227E-022  4.62855E-023  1.21684E-023
  2.91839E-024  6.28081E-025  1.20277E-025  2.03949E-026  3.05287E-027
  1.08561E-021  5.72993E-021  2.65521E-020  1.08005E-019  3.85570E-019  1.20778E-018
  3.31920E-018  8.00205E-018  1.69243E-017  3.14100E-017  5.11798E-017  7.32782E-017
  9.23268E-017  1.02708E-016  1.01982E-016  9.38423E-017  8.88103E-017  1.01143E-016
  1.41365E-016  2.07041E-016  2.78682E-016  3.27127E-016  3.30011E-016  2.85370E-016
  2.11547E-016  1.34462E-016  7.34249E-017  3.51595E-017  1.66859E-017  1.14766E-017
  1.39902E-017  2.16950E-017  3.62756E-017  6.54907E-017  1.25096E-016  2.37793E-016
  4.25118E-016  6.91137E-016  1.00485E-015  1.29613E-015  1.47723E-015  1.48429E-015
  1.31287E-015  1.02116E-015  6.97818E-016  4.18626E-016  2.20306E-016  1.01637E-016
  4.10853E-017  1.45512E-017  4.51999E-018  1.23618E-018  3.00916E-019  6.69899E-020
  1.44556E-020  3.30790E-021  8.55403E-022  2.42157E-022  6.88798E-023  1.84195E-023
  4.47403E-024  9.71514E-025  1.87154E-025  3.18546E-026  4.77890E-027
  3.61920E-022  1.91067E-021  8.85649E-021  3.60385E-020  1.28714E-019  4.03433E-019
  1.10956E-018  2.67770E-018  5.67115E-018  1.05456E-017  1.72317E-017  2.47756E-017
  3.14050E-017  3.51946E-017  3.50638E-017  3.15598E-017  2.69976E-017  2.47669E-017
  2.77856E-017  3.65448E-017  4.80141E-017  5.67678E-017  5.81109E-017  5.09670E-017
  3.82378E-017  2.45978E-017  1.37905E-017  7.36794E-018  5.11818E-018  6.21932E-018
  1.03709E-017  1.91062E-017  3.80625E-017  8.04373E-017  1.69886E-016  3.38356E-016
  6.13446E-016  9.94976E-016  1.43218E-015  1.82259E-015  2.04662E-015  2.02549E-015
  1.76526E-015  1.35388E-015  9.13227E-016  5.41435E-016  2.81995E-016  1.28956E-016
  5.17608E-017  1.82370E-017  5.64695E-018  1.54276E-018  3.75945E-019  8.39564E-020
  1.82189E-020  4.20888E-021  1.10391E-021  3.17623E-022  9.16977E-023  2.48138E-023
  6.07983E-024  1.32813E-024  2.56847E-025  4.38196E-026  6.58263E-027
  1.06033E-022  5.59900E-022  2.59602E-021  1.05674E-020  3.77592E-020  1.18417E-019
  3.25916E-019  7.87259E-019  1.66939E-018  3.10944E-018  5.09297E-018  7.34850E-018
  9.36439E-018  1.05747E-017  1.06279E-017  9.57908E-018  7.90521E-018  6.34811E-018
  5.61958E-018  6.03481E-018  7.26421E-018  8.45482E-018  8.74083E-018  7.78725E-018
  5.94114E-018  3.92641E-018  2.40721E-018  1.76396E-018  2.16502E-018  3.86439E-018
  7.83688E-018  1.72564E-017  4.05037E-017  9.56318E-017  2.13803E-016  4.35766E-016
  7.94640E-016  1.28553E-015  1.83796E-015  2.31825E-015  2.57717E-015  2.52365E-015
  2.17588E-015  1.65116E-015  1.10240E-015  6.47330E-016  3.34192E-016  1.51643E-016
  6.04704E-017  2.11972E-017  6.54042E-018  1.78343E-018  4.34368E-019  9.70398E-020
  2.10745E-020  4.87845E-021  1.28642E-021  3.73299E-022  1.08744E-022  2.96496E-023
  7.30538E-024  1.60189E-024  3.10525E-025  5.30498E-026  7.97470E-027
  2.72995E-023  1.44185E-022  6.68712E-022  2.72300E-021  9.73394E-021  3.05430E-020
  8.41194E-020  2.03365E-019  4.31703E-019  8.05243E-019  1.32149E-018  1.91213E-018
  2.44712E-018  2.78146E-018  2.82136E-018  2.56765E-018  2.11422E-018  1.61184E-018
  1.21480E-018  1.01973E-018  1.01789E-018  1.09960E-018  1.12521E-018  1.01640E-018
  7.98369E-019  5.72179E-019  4.60692E-019  5.85865E-019  1.11945E-018  2.49590E-018
  6.07260E-018  1.58413E-017  4.19132E-017  1.05609E-016  2.43199E-016  5.01357E-016
  9.16680E-016  1.48052E-015  2.10838E-015  2.64519E-015  2.92239E-015  2.84233E-015
  2.43318E-015  1.83297E-015  1.21490E-015  7.08350E-016  3.63250E-016  1.63819E-016
  6.49750E-017  2.26747E-017  6.97230E-018  1.89651E-018  4.61043E-019  1.02769E-019
  2.22332E-020  5.12035E-021  1.34634E-021  3.91308E-022  1.14457E-022  3.13383E-023
  7.74671E-024  1.70240E-024  3.30444E-025  5.64910E-026  8.49425E-027
  6.17673E-024  3.26300E-023  1.51374E-022  6.16602E-022  2.20508E-021  6.92261E-021
  1.90777E-020  4.61574E-020  9.80770E-020  1.83161E-019  3.01062E-019  4.36572E-019
  5.60516E-019  6.40278E-019  6.54466E-019  6.01967E-019  5.00589E-019  3.78933E-019
  2.66963E-019  1.86865E-019  1.45254E-019  1.31521E-019  1.26151E-019  1.14570E-019
  9.68614E-020  8.90604E-020  1.21934E-019  2.51517E-019  6.16460E-019  1.65553E-018
  4.79467E-018  1.42165E-017  4.04329E-017  1.05467E-016  2.46572E-016  5.11344E-016
  9.36424E-016  1.51139E-015  2.14806E-015  2.68723E-015  2.95843E-015  2.86591E-015
  2.44269E-015  1.83167E-015  1.20829E-015  7.01146E-016  3.57885E-016  1.60689E-016
  6.34764E-017  2.20732E-017  6.76682E-018  1.83579E-018  4.45053E-019  9.87960E-020
  2.12166E-020  4.83376E-021  1.25883E-021  3.64396E-022  1.06611E-022  2.92389E-023
  7.23928E-024  1.59263E-024  3.09320E-025  5.28917E-026  7.95293E-027
  1.22814E-024  6.48928E-024  3.01122E-023  1.22698E-022  4.38964E-022  1.37875E-021
  3.80187E-021  9.20495E-021  1.95757E-020  3.65957E-020  6.02281E-020  8.74791E-020
  1.12569E-019  1.29032E-019  1.32623E-019  1.23044E-019  1.03521E-019  7.91117E-020
  5.50678E-020  3.55867E-020  2.27467E-020  1.60199E-020  1.30991E-020  1.18761E-020
  1.25242E-020  1.92612E-020  4.37005E-020  1.18036E-019  3.49537E-019  1.12176E-018
  3.72270E-018  1.19499E-017  3.53396E-017  9.38421E-017  2.21154E-016  4.60215E-016
  8.43827E-016  1.36195E-015  1.93420E-015  2.41650E-015  2.65568E-015  2.56715E-015
  2.18273E-015  1.63236E-015  1.07374E-015  6.21226E-016  3.16143E-016  1.41529E-016
  5.57505E-017  1.93355E-017  5.91291E-018  1.60012E-018  3.86703E-019  8.53988E-020
  1.81657E-020  4.07866E-021  1.04683E-021  3.00506E-022  8.76849E-023  2.40443E-023
  5.95567E-024  1.31068E-024  2.54590E-025  4.35303E-026  6.54410E-027
  2.14596E-025  1.13412E-024  5.26398E-024  2.14557E-023  7.67892E-023  2.41300E-022
  6.65749E-022  1.61295E-021  3.43279E-021  6.42306E-021  1.05815E-020  1.53873E-020
  1.98297E-020  2.27777E-020  2.34924E-020  2.19242E-020  1.86203E-020  1.44083E-020
  1.01217E-020  6.44094E-021  3.77427E-021  2.18057E-021  1.44869E-021  1.39057E-021
  2.31518E-021  5.86070E-021  1.75243E-020  5.71832E-020  2.02898E-019  7.52111E-019
  2.72234E-018  9.12721E-018  2.75429E-017  7.38267E-017  1.74769E-016  3.64504E-016
  6.69060E-016  1.08031E-015  1.53413E-015  1.91588E-015  2.10400E-015  2.03187E-015
  1.72552E-015  1.28862E-015  8.46295E-016  4.88799E-016  2.48303E-016  1.10954E-016
  4.36249E-017  1.51018E-017  4.60930E-018  1.24457E-018  2.99829E-019  6.58466E-020
  1.38604E-020  3.06031E-021  7.71536E-022  2.18943E-022  6.35789E-023  1.74084E-023
  4.31035E-024  9.48439E-025  1.84193E-025  3.14858E-026  4.73203E-027
  3.29518E-026  1.74181E-025  8.08653E-025  3.29701E-024  1.18042E-023  3.71095E-023
  1.02439E-022  2.48336E-022  5.28895E-022  9.90361E-022  1.63285E-021  2.37639E-021
  3.06509E-021  3.52443E-021  3.64109E-021  3.40901E-021  2.91316E-021  2.27746E-021
  1.62170E-021  1.04228E-021  6.02080E-022  3.22957E-022  1.97064E-022  2.39155E-022
  6.14976E-022  2.02160E-021  7.25743E-021  2.83960E-020  1.17279E-019  4.77951E-019
  1.81562E-018  6.22605E-018  1.89863E-017  5.11539E-017  1.21429E-016  2.53661E-016
  4.66058E-016  7.52974E-016  1.06961E-015  1.33587E-015  1.46686E-015  1.41614E-015
  1.20205E-015  8.97120E-016  5.88723E-016  3.39726E-016  1.72402E-016  7.69529E-017
  3.02206E-017  1.04481E-017  3.18421E-018  8.58144E-019  2.06124E-019  4.50203E-020
  9.37613E-021  2.03400E-021  5.02679E-022  1.40696E-022  4.05959E-023  1.10887E-023
  2.74302E-024  6.03276E-025  1.17116E-025  2.00127E-026  3.00671E-027
  4.44652E-027  2.35085E-026  1.09166E-025  4.45216E-025  1.59455E-024  5.01498E-024
  1.38505E-023  3.35960E-023  7.15964E-023  1.34155E-022  2.21331E-022  3.22297E-022
  4.15868E-022  4.78302E-022  4.94277E-022  4.63243E-022  3.97063E-022  3.12507E-022
  2.25130E-022  1.47006E-022  8.62676E-023  4.70373E-023  3.21732E-023  5.53498E-023
  1.83368E-022  7.16456E-022  3.07917E-021  1.41262E-020  6.46952E-020  2.78200E-019
  1.08370E-018  3.75953E-018  1.15294E-017  3.11571E-017  7.40953E-017  1.54970E-016
  2.84978E-016  4.60712E-016  6.54756E-016  8.18003E-016  8.98377E-016  8.67357E-016
  7.36181E-016  5.49331E-016  3.60383E-016  2.07877E-016  1.05438E-016  4.70340E-017
  1.84575E-017  6.37567E-018  1.94091E-018  5.22241E-019  1.25106E-019  2.71844E-020
  5.60347E-021  1.19423E-021  2.88998E-022  7.96526E-023  2.28089E-023  6.21093E-024
  1.53441E-024  3.37232E-025  6.54363E-026  1.11772E-026  1.67867E-027
  5.27284E-028  2.78822E-027  1.29505E-026  5.28313E-026  1.89280E-025  5.95539E-025
  1.64555E-024  3.99361E-024  8.51576E-024  1.59660E-023  2.63554E-023  3.83928E-023
  4.95434E-023  5.69627E-023  5.88239E-023  5.50947E-023  4.72457E-023  3.73078E-023
  2.70963E-023  1.79581E-023  1.08145E-023  6.32370E-024  5.63741E-024  1.37816E-023
  5.54474E-023  2.59294E-022  1.31587E-021  6.75645E-021  3.28503E-020  1.45285E-019
  5.73248E-019  2.00087E-018  6.15575E-018  1.66669E-017  3.96865E-017  8.30833E-017
  1.52900E-016  2.47340E-016  3.51694E-016  4.39562E-016  4.82908E-016  4.66343E-016
  3.95873E-016  2.95413E-016  1.93797E-016  1.11772E-016  5.66803E-017  2.52760E-017
  9.91469E-018  3.42274E-018  1.04109E-018  2.79754E-019  6.68587E-020  1.44592E-020
  2.95162E-021  6.18269E-022  1.46433E-022  3.96974E-023  1.12712E-023  3.05811E-024
  7.54326E-025  1.65651E-025  3.21256E-026  5.48507E-027  8.23495E-028
  5.49479E-029  2.90609E-028  1.35009E-027  5.50912E-027  1.97441E-026  6.21452E-026
  1.71792E-025  4.17137E-025  8.89969E-025  1.66950E-024  2.75717E-024  4.01755E-024
  5.18384E-024  5.95613E-024  6.14250E-024  5.74280E-024  4.91773E-024  3.88559E-024
  2.83583E-024  1.90316E-024  1.18322E-024  7.80986E-025  1.01312E-024  3.45603E-024
  1.70384E-023  9.49508E-023  5.44887E-022  2.99112E-021  1.50090E-020  6.73335E-020
  2.67447E-019  9.36643E-019  2.88717E-018  7.82703E-018  1.86550E-017  3.90840E-017
  7.19736E-017  1.16494E-016  1.65726E-016  2.07221E-016  2.27739E-016  2.19994E-016
  1.86796E-016  1.39417E-016  9.14702E-017  5.27571E-017  2.67522E-017  1.19282E-017
  4.67773E-018  1.61419E-018  4.90664E-019  1.31703E-019  3.14106E-020  6.76402E-021
  1.36837E-021  2.81906E-022  6.53405E-023  1.74084E-023  4.89715E-024  1.32338E-024
  3.25862E-025  7.14963E-026  1.38578E-026  2.36507E-027  3.54957E-028
  5.03200E-030  2.66178E-029  1.23685E-028  5.04829E-028  1.80981E-027  5.69854E-027
  1.57596E-026  3.82852E-026  8.17247E-026  1.53387E-025  2.53427E-025  3.69355E-025
  4.76488E-025  5.47016E-025  5.63189E-025  5.25252E-025  4.48618E-025  3.54001E-025
  2.59009E-025  1.75835E-025  1.14202E-025  9.21114E-026  1.89521E-025  8.85359E-025
  5.32276E-024  3.39723E-023  2.10151E-022  1.19546E-021  6.09537E-021  2.75452E-020
  1.09800E-019  3.85290E-019  1.18912E-018  3.22655E-018  7.69571E-018  1.61331E-017
  2.97256E-017  4.81368E-017  6.85106E-017  8.56991E-017  9.42189E-017  9.10439E-017
  7.73258E-017  5.77259E-017  3.78797E-017  2.18502E-017  1.10803E-017  4.94024E-018
  1.93708E-018  6.68260E-019  2.03028E-019  5.44460E-020  1.29617E-020  2.78048E-021
  5.57837E-022  1.13122E-022  2.56633E-023  6.71533E-024  1.87048E-024  5.03271E-025
  1.23690E-025  2.71131E-026  5.25225E-027  8.96020E-028  1.34435E-028
  4.04961E-031  2.14246E-030  9.95737E-030  4.06517E-029  1.45779E-028  4.59176E-028
  1.27040E-027  3.08765E-027  6.59430E-027  1.23829E-026  2.04676E-026  2.98365E-026
  3.84832E-026  4.41418E-026  4.53674E-026  4.21974E-026  3.59263E-026  2.82836E-026
  2.07234E-026  1.42625E-026  9.95605E-027  1.11601E-026  3.79346E-026  2.33317E-025
  1.64021E-024  1.14014E-023  7.34501E-023  4.25453E-022  2.18692E-021  9.92071E-021
  3.96253E-020  1.39215E-019  4.30018E-019  1.16758E-018  2.78637E-018  5.84419E-018
  1.07729E-017  1.74527E-017  2.48493E-017  3.10951E-017  3.41978E-017  3.30554E-017
  2.80822E-017  2.09690E-017  1.37624E-017  7.93968E-018  4.02655E-018  1.79530E-018
  7.03892E-019  2.42782E-019  7.37317E-020  1.97573E-020  4.69608E-021  1.00391E-021
  1.99878E-022  3.99314E-023  8.86965E-024  2.27837E-024  6.28003E-025  1.68185E-025
  4.12525E-026  9.03396E-027  1.74904E-027  2.98268E-028  4.47376E-029
  2.86397E-032  1.51543E-031  7.04450E-031  2.87665E-030  1.03187E-029  3.25130E-029
  8.99895E-029  2.18815E-028  4.67553E-028  8.78410E-028  1.45254E-027  2.11795E-027
  2.73139E-027  3.13070E-027  3.21245E-027  2.98028E-027  2.52929E-027  1.98634E-027
  1.45834E-027  1.02614E-027  8.21166E-028  1.51327E-027  8.14390E-027  6.15191E-026
  4.78123E-025  3.48304E-024  2.29071E-023  1.33898E-022  6.91151E-022  3.14193E-021
  1.25646E-020  4.41779E-020  1.36542E-019  3.70919E-019  8.85569E-019  1.85816E-018
  3.42653E-018  5.55314E-018  7.90925E-018  9.90031E-018  1.08914E-017  1.05304E-017
  8.94830E-018  6.68314E-018  4.38709E-018  2.53132E-018  1.28387E-018  5.72454E-019
  2.24437E-019  7.74001E-020  2.34984E-020  6.29252E-021  1.49359E-021  3.18304E-022
  6.29319E-023  1.23965E-023  2.69709E-024  6.79837E-025  1.85335E-025  4.93890E-026
  1.20887E-026  2.64473E-027  5.11760E-028  8.72396E-029  1.30817E-029
  1.77978E-033  9.41982E-033  4.37962E-032  1.78884E-031  6.41846E-031  2.02305E-030
  5.60153E-030  1.36265E-029  2.91307E-029  5.47566E-029  9.05872E-029  1.32126E-028
  1.70396E-028  1.95204E-028  2.00045E-028  1.85188E-028  1.56744E-028  1.22892E-028
  9.06894E-029  6.66687E-029  6.99263E-029  2.39607E-028  1.80637E-027  1.55227E-026
  1.27554E-025  9.51762E-025  6.32452E-024  3.71402E-023  1.92139E-022  8.74515E-022
  3.49984E-021  1.23124E-020  3.80708E-020  1.03460E-019  2.47095E-019  5.18638E-019
  9.56687E-019  1.55089E-018  2.20953E-018  2.76650E-018  3.04421E-018  2.94400E-018
  2.50223E-018  1.86917E-018  1.22721E-018  7.08185E-019  3.59221E-019  1.60179E-019
  6.27987E-020  2.16547E-020  6.57254E-021  1.75903E-021  4.17010E-022  8.86229E-023
  1.74093E-023  3.38409E-024  7.21525E-025  1.78404E-025  4.80775E-026  1.27450E-026
  3.11265E-027  6.80292E-028  1.31567E-028  2.24206E-029  3.36118E-030
  9.72052E-035  5.14471E-034  2.39279E-033  9.77543E-033  3.50842E-032  1.10619E-031
  3.06407E-031  7.45700E-031  1.59495E-030  2.99958E-030  4.96493E-030  7.24462E-030
  9.34479E-030  1.07030E-029  1.09597E-029  1.01311E-029  8.56079E-030  6.71362E-030
  5.01760E-030  4.06178E-030  6.95541E-030  4.24824E-029  3.91470E-028  3.61048E-027
  3.05281E-026  2.30528E-025  1.53987E-024  9.06479E-024  4.69544E-023  2.13871E-022
  8.56351E-022  3.01380E-021  9.32194E-021  2.53403E-020  6.05374E-020  1.27098E-019
  2.34505E-019  3.80250E-019  5.41863E-019  6.78603E-019  7.46882E-019  7.22440E-019
  6.14145E-019  4.58846E-019  3.01299E-019  1.73892E-019  8.82130E-020  3.93366E-020
  1.54220E-020  5.31746E-021  1.61358E-021  4.31635E-022  1.02216E-022  2.16682E-023
  4.23147E-024  8.12313E-025  1.69810E-025  4.11753E-026  1.09631E-026  2.89016E-027
  7.04218E-028  1.53755E-028  2.97202E-029  5.06307E-030  7.58860E-031
  4.68520E-036  2.46964E-035  1.14853E-034  4.69256E-034  1.68531E-033  5.31540E-033
  1.47290E-032  3.58625E-032  7.67453E-032  1.44419E-031  2.39172E-031  3.49184E-031
  4.50605E-031  5.16205E-031  5.28511E-031  4.88355E-031  4.12589E-031  3.24807E-031
  2.50091E-031  2.52303E-031  8.61746E-031  7.73696E-030  7.91110E-029  7.56297E-028
  6.48614E-027  4.92722E-026  3.30014E-025  1.94529E-024  1.00839E-023  4.59528E-023
  1.84062E-022  6.47962E-022  2.00470E-021  5.45074E-021  1.30245E-020  2.73506E-020
  5.04743E-020  8.18601E-020  1.16674E-019  1.46144E-019  1.60877E-019  1.55638E-019
  1.32328E-019  9.88803E-020  6.49373E-020  3.74818E-020  1.90155E-020  8.47993E-021
  3.32458E-021  1.14622E-021  3.47754E-022  9.29851E-023  2.19985E-023  4.65271E-024
  9.03674E-025  1.71449E-025  3.51589E-026  8.35845E-027  2.19762E-027  5.75965E-028
  1.39999E-028  3.05344E-029  5.89914E-030  1.00466E-030  1.50549E-031
  1.97542E-037  1.04686E-036  4.87550E-036  1.98033E-035  7.10968E-035  2.24465E-034
  6.22240E-034  1.51576E-033  3.24550E-033  6.11117E-033  1.01287E-032  1.47997E-032
  1.91097E-032  2.19070E-032  2.24436E-032  2.07550E-032  1.75773E-032  1.39867E-032
  1.15692E-032  1.84422E-032  1.23258E-031  1.34667E-030  1.44822E-029  1.40912E-028
  1.21700E-027  9.27314E-027  6.21992E-026  3.66921E-025  1.90291E-024  8.67443E-024
  3.47538E-023  1.22371E-022  3.78672E-022  1.02979E-021  2.46110E-021  5.16900E-021
  9.54073E-021  1.54758E-020  2.20610E-020  2.76374E-020  3.04279E-020  2.94411E-020
  2.50349E-020  1.87091E-020  1.22880E-020  7.09327E-021  3.59885E-021  1.60496E-021
  6.29230E-022  2.16929E-022  6.58033E-023  1.75883E-023  4.15745E-024  8.77481E-025
  1.69576E-025  3.18184E-026  6.40436E-027  1.49244E-027  3.87278E-028  1.00874E-028
  2.44564E-029  5.32831E-030  1.02888E-030  1.75175E-031  2.62453E-032
  7.31594E-039  3.87934E-038  1.80677E-037  7.39522E-037  2.63759E-036  8.32136E-036
  2.30643E-035  5.63110E-035  1.20646E-034  2.27340E-034  3.77117E-034  5.51573E-034
  7.13205E-034  8.18883E-034  8.40701E-034  7.80023E-034  6.65334E-034  5.40257E-034
  5.33074E-034  1.74421E-033  1.79944E-032  2.14688E-031  2.36476E-030  2.32082E-029
  2.01148E-028  1.53514E-027  1.03053E-026  6.08203E-026  3.15519E-025  1.43862E-024
  5.76484E-024  2.03018E-023  6.28323E-023  1.70895E-022  4.08479E-022  8.58038E-022
  1.58394E-021  2.56961E-021  3.66347E-021  4.59006E-021  5.05411E-021  4.89074E-021
  4.15922E-021  3.10857E-021  2.04187E-021  1.17876E-021  5.98087E-022  2.66735E-022
  1.04574E-022  3.60504E-023  1.09340E-023  2.92151E-024  6.90035E-025  1.45365E-025
  2.79622E-026  5.19232E-027  1.02636E-027  2.34412E-028  6.00030E-029  1.55269E-029
  3.75428E-030  8.17027E-031  1.57685E-031  2.68396E-032  4.02037E-033
  2.38197E-040  1.26224E-039  5.88504E-039  2.40898E-038  8.66620E-038  2.73994E-037
  7.61335E-037  1.83369E-036  3.92549E-036  7.43733E-036  1.23510E-035  1.80892E-035
  2.34291E-035  2.69559E-035  2.77528E-035  2.58617E-035  2.22900E-035  1.92153E-035
  2.83931E-035  1.95773E-034  2.47384E-033  3.06777E-032  3.41788E-031  3.36872E-030
  2.92504E-029  2.23432E-028  1.50060E-027  8.85897E-027  4.59675E-026  2.09624E-025
  8.40119E-025  2.95898E-024  9.15885E-024  2.49135E-023  5.95558E-023  1.25114E-022
  2.30986E-022  3.74765E-022  5.34354E-022  6.69572E-022  7.37336E-022  7.13567E-022
  6.06889E-022  4.53620E-022  2.97982E-022  1.72033E-022  8.72914E-023  3.89312E-023
  1.52631E-023  5.26147E-024  1.59558E-024  4.26205E-025  1.00594E-025  2.11548E-026
  4.05189E-027  7.45058E-028  1.44715E-028  3.23894E-029  8.17390E-030  2.10057E-030
  5.06451E-031  1.10088E-031  2.12358E-032  3.61341E-033  5.41207E-034
  6.81548E-042  3.61162E-041  1.68190E-040  6.88326E-040  2.48214E-039  7.84936E-039
  2.18166E-038  5.32965E-038  1.14441E-037  2.16004E-037  3.51672E-037  5.12242E-037
  6.57009E-037  7.83078E-037  8.09958E-037  7.60400E-037  6.68953E-037  6.60037E-037
  1.97120E-036  2.24607E-035  3.08127E-034  3.88857E-033  4.35648E-032  4.30316E-031
  3.74008E-030  2.85835E-029  1.92028E-028  1.13388E-027  5.88433E-027  2.68373E-026
  1.07568E-025  3.78901E-025  1.17291E-024  3.19078E-024  7.62822E-024  1.60267E-023
  2.95909E-023  4.80140E-023  6.84658E-023  8.57979E-023  9.44883E-023  9.14492E-023
  7.77829E-023  5.81427E-023  3.81959E-023  2.20525E-023  1.11901E-023  4.99080E-024
  1.95665E-024  6.74465E-025  2.04513E-025  5.46137E-026  1.28818E-026  2.70471E-027
  5.15994E-028  9.40090E-029  1.79527E-029  3.93726E-030  9.79084E-031  2.49777E-031
  6.00395E-032  1.30350E-032  2.51292E-033  4.27513E-034  6.41157E-035
  0.00000E+000  0.00000E+000  4.22916E-042  1.73080E-041  6.22491E-041  1.96749E-040
  5.50037E-040  1.34454E-039  2.88934E-039  5.45887E-039  9.06847E-039  1.32480E-038
  1.70227E-038  1.92425E-038  1.91409E-038  1.68896E-038  1.44227E-038  2.01995E-038
  1.56933E-037  2.38406E-036  3.41733E-035  4.34906E-034  4.88761E-033  4.83389E-032
  4.20377E-031  3.21371E-030  2.15942E-029  1.27526E-028  6.61871E-028  3.01893E-027
  1.21013E-026  4.26291E-026  1.31970E-025  3.59036E-025  8.58410E-025  1.80362E-024
  3.33034E-024  5.40415E-024  7.70659E-024  9.65812E-024  1.06370E-023  1.02955E-023
  8.75742E-024  6.54650E-024  4.30082E-024  2.48319E-024  1.26008E-024  5.62004E-025
  2.20333E-025  7.59468E-026  2.30264E-026  6.14750E-027  1.44917E-027  3.03827E-028
  5.77498E-029  1.04305E-029  1.95954E-030  4.21094E-031  1.03127E-031  2.61065E-032
  6.25515E-033  1.35618E-033  2.61333E-034  4.45139E-035  6.66326E-036
  0.00000E+000  0.00000E+000  0.00000E+000  0.00000E+000  1.37556E-042  4.34770E-042
  1.20763E-041  2.94781E-041  6.32352E-041  1.21745E-040  2.02710E-040  2.96988E-040
  3.82980E-040  4.34866E-040  4.34995E-040  3.83542E-040  3.57440E-040  1.05182E-039
  1.44905E-038  2.32129E-037  3.35801E-036  4.29244E-035  4.82414E-034  4.77371E-033
  4.15277E-032  3.17537E-031  2.13393E-030  1.26032E-029  6.54168E-029  2.98399E-028
  1.19619E-027  4.21406E-027  1.30465E-026  3.54962E-026  8.48714E-026  1.78334E-025
  3.29308E-025  5.34398E-025  7.62117E-025  9.55156E-025  1.05202E-024  1.01829E-024
  8.66202E-025  6.47544E-025  4.25429E-025  2.45640E-025  1.24651E-025  5.55960E-026
  2.17962E-026  7.51266E-027  2.27755E-027  6.07916E-028  1.43228E-028  2.99883E-029
  5.68053E-030  1.01765E-030  1.88188E-031  3.96262E-032  9.55241E-033  2.39852E-033
  5.72687E-034  1.24008E-034  2.39181E-035  4.06584E-036  6.08561E-037
  0.00000E+000  0.00000E+000  0.00000E+000  0.00000E+000  0.00000E+000  0.00000E+000
  0.00000E+000  0.00000E+000  0.00000E+000  2.31501E-042  3.83530E-042  5.58393E-042
  7.14453E-042  8.03343E-042  7.93819E-042  6.89343E-042  9.11139E-042  7.02184E-041
  1.22441E-039  1.99766E-038  2.90616E-037  3.72118E-036  4.19041E-035  4.14377E-034
  3.60546E-033  2.75718E-032  1.85305E-031  1.09451E-030  5.68137E-030  2.59168E-029
  1.03898E-028  3.66037E-028  1.13328E-027  3.08350E-027  7.37297E-027  1.54930E-026
  2.86102E-026  4.64302E-026  6.62180E-026  8.29939E-026  9.14140E-026  8.84864E-026
  7.52730E-026  5.62735E-026  3.69721E-026  2.13479E-026  1.08333E-026  4.83182E-027
  1.89428E-027  6.52894E-028  1.97915E-028  5.28159E-029  1.24375E-029  2.60085E-030
  4.91102E-031  8.73061E-032  1.59017E-032  3.28115E-033  7.78159E-034  1.93715E-034
  4.61636E-035  9.97936E-036  1.92031E-036  3.26364E-037  4.88447E-038
  0.00000E+000  0.00000E+000  0.00000E+000  0.00000E+000  0.00000E+000  0.00000E+000
  0.00000E+000  0.00000E+000  0.00000E+000  0.00000E+000  0.00000E+000  0.00000E+000
  0.00000E+000  0.00000E+000  0.00000E+000  0.00000E+000  0.00000E+000  4.82421E-042
  9.11584E-041  1.51377E-039  2.21399E-038  2.83675E-037  3.19551E-036  3.16408E-035
  2.75361E-034  2.10387E-033  1.41406E-032  8.35258E-032  4.33581E-031  1.97796E-030
  7.92971E-030  2.79377E-029  8.65005E-029  2.35363E-028  5.62798E-028  1.18266E-027
  2.18404E-027  3.54450E-027  5.05527E-027  6.33620E-027  6.97925E-027  6.75593E-027
  5.74725E-027  4.29671E-027  2.82303E-027  1.63007E-027  8.27211E-028  3.68950E-028
  1.44643E-028  4.98519E-029  1.51106E-029  4.03167E-030  9.48976E-031  1.98215E-031
  3.73171E-032  6.58638E-033  1.18224E-033  2.39072E-034  5.58464E-035  1.37739E-035
  3.26384E-036  7.04521E-037  1.35493E-037  2.30225E-038  3.43827E-039
  0.00000E+000  0.00000E+000  0.00000E+000  0.00000E+000  0.00000E+000  0.00000E+000
  0.00000E+000  0.00000E+000  0.00000E+000  0.00000E+000  0.00000E+000  0.00000E+000
  0.00000E+000  0.00000E+000  0.00000E+000  0.00000E+000  0.00000E+000  0.00000E+000
  6.11159E-042  1.01489E-040  1.48107E-039  1.89945E-038  2.14182E-037  2.12099E-036
  1.84595E-035  1.41193E-034  9.48249E-034  5.60130E-033  2.90772E-032  1.32651E-031
  5.31818E-031  1.87374E-030  5.80160E-030  1.57863E-029  3.77489E-029  7.93274E-029
  1.46499E-028  2.37762E-028  3.39112E-028  4.25048E-028  4.68197E-028  4.53227E-028
  3.85567E-028  2.88260E-028  1.89396E-028  1.09362E-028  5.54986E-029  2.47534E-029
  9.70422E-030  3.34449E-030  1.01367E-030  2.70411E-031  6.36225E-032  1.32748E-032
  2.49233E-033  4.36916E-034  7.74656E-035  1.53515E-035  3.51811E-036  8.59454E-037
  2.02826E-037  4.37126E-038  8.40175E-039  1.42137E-039  2.13109E-040
  0.00000E+000  0.00000E+000  0.00000E+000  0.00000E+000  0.00000E+000  0.00000E+000
  0.00000E+000  0.00000E+000  0.00000E+000  0.00000E+000  0.00000E+000  0.00000E+000
  0.00000E+000  0.00000E+000  0.00000E+000  0.00000E+000  0.00000E+000  0.00000E+000
  0.00000E+000  5.97957E-042  8.72625E-041  1.11912E-039  1.26131E-038  1.24928E-037
  1.08754E-036  8.31859E-036  5.59185E-035  3.30339E-034  1.71357E-033  7.81754E-033
  3.13423E-032  1.10430E-031  3.41927E-031  9.30412E-031  2.22490E-030  4.67560E-030
  8.63493E-030  1.40144E-029  1.99886E-029  2.50546E-029  2.75986E-029  2.67166E-029
  2.27286E-029  1.69928E-029  1.11650E-029  6.44700E-030  3.27172E-030  1.45925E-030
  5.72071E-031  1.97154E-031  5.97507E-032  1.59367E-032  3.74813E-033  7.81108E-034
  1.46274E-034  2.55245E-035  4.45680E-036  8.65931E-037  1.94958E-037  4.71497E-038
  1.10788E-038  2.38365E-039  4.53794E-040  7.74216E-041  1.16080E-041
  0.00000E+000  0.00000E+000  0.00000E+000  0.00000E+000  0.00000E+000  0.00000E+000
  0.00000E+000  0.00000E+000  0.00000E+000  0.00000E+000  0.00000E+000  0.00000E+000
  0.00000E+000  0.00000E+000  0.00000E+000  0.00000E+000  0.00000E+000  0.00000E+000
  0.00000E+000  0.00000E+000  4.51827E-042  5.79460E-041  6.53082E-040  6.46853E-039
  5.63037E-038  4.30687E-037  2.89521E-036  1.71038E-035  8.87967E-035  4.05134E-034
  1.62319E-033  5.71913E-033  1.77086E-032  4.81874E-032  1.15232E-031  2.42164E-031
  4.47238E-031  7.25873E-031  1.03533E-030  1.29774E-030  1.42953E-030  1.38386E-030
  1.17731E-030  8.80209E-031  5.78339E-031  3.33953E-031  1.69474E-031  7.55879E-032
  2.96322E-032  1.02118E-032  3.09457E-033  8.25237E-034  1.94009E-034  4.04661E-035
  7.55913E-036  1.30871E-036  2.25610E-037  4.29874E-038  9.50398E-039  2.27425E-039
  5.31908E-040  1.11892E-040  2.17224E-041  3.70605E-042  0.00000E+000
  0.00000E+000  0.00000E+000  0.00000E+000  0.00000E+000  0.00000E+000  0.00000E+000
  0.00000E+000  0.00000E+000  0.00000E+000  0.00000E+000  0.00000E+000  0.00000E+000
  0.00000E+000  0.00000E+000  0.00000E+000  0.00000E+000  0.00000E+000  0.00000E+000
  0.00000E+000  0.00000E+000  0.00000E+000  2.63671E-042  2.97171E-041  2.94336E-040
  2.56198E-039  1.95975E-038  1.31740E-037  7.78270E-037  4.04050E-036  1.84346E-035
  7.39139E-035  2.60442E-034  8.05947E-034  2.19311E-033  5.24454E-033  1.10217E-032
  2.03555E-032  3.30377E-032  4.71229E-032  5.90674E-032  6.50666E-032  6.29889E-032
  5.35878E-032  4.00650E-032  2.63248E-032  1.52010E-032  7.71420E-033  3.44064E-033
  1.34880E-033  4.64809E-034  1.41027E-034  3.76031E-035  8.83730E-036  1.83871E-036
  3.42719E-037  5.90047E-038  1.00485E-038  1.87814E-039  4.07591E-040  9.64526E-041
  2.13071E-041  4.70697E-042  0.00000E+000  0.00000E+000  0.00000E+000
  0.00000E+000  0.00000E+000  0.00000E+000  0.00000E+000  0.00000E+000  0.00000E+000
  0.00000E+000  0.00000E+000  0.00000E+000  0.00000E+000  0.00000E+000  0.00000E+000
  0.00000E+000  0.00000E+000  0.00000E+000  0.00000E+000  0.00000E+000  0.00000E+000
  0.00000E+000  0.00000E+000  0.00000E+000  0.00000E+000  0.00000E+000  1.17700E-041
  1.02449E-040  7.83668E-040  5.26805E-039  3.11216E-038  1.61572E-037  7.37167E-037
  2.95568E-036  1.04146E-035  3.22495E-035  8.77597E-035  2.09875E-034  4.41083E-034
  8.14654E-034  1.32138E-033  1.88475E-033  2.36252E-033  2.60249E-033  2.51941E-033
  2.14340E-033  1.60253E-033  1.05296E-033  6.08020E-034  3.08845E-034  1.37752E-034
  5.40018E-035  1.86093E-035  5.63878E-036  1.50331E-036  3.53194E-037  7.34288E-038
  1.36584E-038  2.33924E-039  3.93756E-040  7.22178E-041  1.53785E-041  3.13357E-042
  0.00000E+000  0.00000E+000  0.00000E+000  0.00000E+000  0.00000E+000
  0.00000E+000  0.00000E+000  0.00000E+000  0.00000E+000  0.00000E+000  0.00000E+000
  0.00000E+000  0.00000E+000  0.00000E+000  0.00000E+000  0.00000E+000  0.00000E+000
  0.00000E+000  0.00000E+000  0.00000E+000  0.00000E+000  0.00000E+000  0.00000E+000
  0.00000E+000  0.00000E+000  0.00000E+000  0.00000E+000  0.00000E+000  0.00000E+000
  3.60025E-042  2.75396E-041  1.85129E-040  1.09367E-039  5.67796E-039  2.59054E-038
  1.03868E-037  3.65990E-037  1.13331E-036  3.08404E-036  7.37541E-036  1.55005E-035
  2.86285E-035  4.64670E-035  6.62803E-035  8.30841E-035  9.15261E-035  8.86064E-035
  7.53857E-035  5.63642E-035  3.70354E-035  2.13862E-035  1.08533E-035  4.84078E-036
  1.89767E-036  6.53931E-037  1.98136E-037  5.28172E-038  1.24055E-038  2.57721E-039
  4.78465E-040  8.15436E-041  1.35745E-041  0.00000E+000  0.00000E+000  0.00000E+000
  0.00000E+000  0.00000E+000  0.00000E+000  0.00000E+000  0.00000E+000
  0.00000E+000  0.00000E+000  0.00000E+000  0.00000E+000  0.00000E+000  0.00000E+000
  0.00000E+000  0.00000E+000  0.00000E+000  0.00000E+000  0.00000E+000  0.00000E+000
  0.00000E+000  0.00000E+000  0.00000E+000  0.00000E+000  0.00000E+000  0.00000E+000
  0.00000E+000  0.00000E+000  0.00000E+000  0.00000E+000  0.00000E+000  0.00000E+000
  0.00000E+000  0.00000E+000  5.71734E-042  3.37758E-041  1.75352E-040  8.00037E-040
  3.20776E-039  1.13028E-038  3.49999E-038  9.52443E-038  2.27774E-037  4.78701E-037
  8.84133E-037  1.43504E-036  2.04693E-036  2.56588E-036  2.82659E-036  2.73643E-036
  2.32808E-036  1.74062E-036  1.14368E-036  6.60388E-037  3.35109E-037  1.49495E-037
  5.86040E-038  2.01943E-038  6.11838E-039  1.62378E-039  3.79555E-040  7.79680E-041
  1.40751E-041  2.23296E-042  0.00000E+000  0.00000E+000  0.00000E+000  0.00000E+000
  0.00000E+000  0.00000E+000  0.00000E+000  0.00000E+000  0.00000E+000
  0.00000E+000  0.00000E+000  0.00000E+000  0.00000E+000  0.00000E+000  0.00000E+000
  0.00000E+000  0.00000E+000  0.00000E+000  0.00000E+000  0.00000E+000  0.00000E+000
  0.00000E+000  0.00000E+000  0.00000E+000  0.00000E+000  0.00000E+000  0.00000E+000
  0.00000E+000  0.00000E+000  0.00000E+000  0.00000E+000  0.00000E+000  0.00000E+000
  0.00000E+000  0.00000E+000  0.00000E+000  0.00000E+000  4.75909E-042  2.17131E-041
  8.70591E-041  3.06761E-040  9.49902E-040  2.58495E-039  6.18183E-039  1.29920E-038
  2.39955E-038  3.89472E-038  5.55541E-038  6.96384E-038  7.67142E-038  7.42670E-038
  6.31844E-038  4.72408E-038  3.10397E-038  1.79230E-038  9.09492E-039  4.05583E-039
  1.58948E-039  5.47422E-040  1.65685E-040  4.40695E-041  1.03012E-041  2.11606E-042
  0.00000E+000  0.00000E+000  0.00000E+000  0.00000E+000  0.00000E+000  0.00000E+000
  0.00000E+000  0.00000E+000  0.00000E+000  0.00000E+000  0.00000E+000
  0.00000E+000  0.00000E+000  1.25542E-041  1.19240E-040  9.95286E-040  7.30075E-039
  4.70631E-038  2.66616E-037  1.32735E-036  5.80737E-036  2.23288E-035  7.54478E-035
  2.23621E-034  5.83449E-034  1.33775E-033  2.69539E-033  4.77233E-033  7.42469E-033
  1.01491E-032  1.21872E-032  1.28538E-032  1.19004E-032  9.66577E-033  6.88157E-033
  4.29295E-033  2.35353E-033  1.15291E-033  5.36037E-034  2.73743E-034  1.77758E-034
  1.37374E-034  1.06303E-034  7.49711E-035  4.67754E-035  2.55169E-035  1.21971E-035
  5.11266E-036  1.88079E-036  6.06827E-037  1.71980E-037  4.26292E-038  9.21397E-039
  1.73048E-039  3.00020E-040  7.80033E-041  5.20613E-041  4.68767E-041  3.55903E-041
  2.37465E-041  1.39239E-041  7.17490E-042  3.24911E-042  0.00000E+000  0.00000E+000
  0.00000E+000  0.00000E+000  0.00000E+000  0.00000E+000  0.00000E+000  0.00000E+000
  0.00000E+000  0.00000E+000  0.00000E+000  0.00000E+000  0.00000E+000
  3.07540E-042  3.78223E-041  4.08777E-040  3.88257E-039  3.24075E-038  2.37719E-037
  1.53242E-036  8.68128E-036  4.32199E-035  1.88762E-034  7.25660E-034  2.45151E-033
  7.27821E-033  1.89890E-032  4.35372E-032  8.77191E-032  1.55307E-031  2.41624E-031
  3.30285E-031  3.96626E-031  4.18321E-031  3.87341E-031  3.14671E-031  2.24100E-031
  1.39841E-031  7.66363E-032  3.74093E-032  1.71551E-032  8.47109E-033  5.27545E-033
  3.97866E-033  3.05647E-033  2.15154E-033  1.33883E-033  7.30948E-034  3.49615E-034
  1.46837E-034  5.40108E-035  1.74369E-035  4.93924E-036  1.22570E-036  2.65498E-037
  4.99269E-038  8.46853E-039  1.90254E-039  1.10236E-039  9.33770E-040  7.26322E-040
  4.94888E-040  2.90180E-040  1.49528E-040  6.77129E-041  2.69472E-041  9.42428E-042
  2.89652E-042  0.00000E+000  0.00000E+000  0.00000E+000  0.00000E+000  0.00000E+000
  0.00000E+000  0.00000E+000  0.00000E+000  0.00000E+000  0.00000E+000
  8.80020E-041  1.08228E-039  1.16971E-038  1.11099E-037  9.27333E-037  6.80229E-036
  4.38498E-035  2.47966E-034  1.23429E-033  5.39921E-033  2.07553E-032  7.01160E-032
  2.08158E-031  5.43066E-031  1.24508E-030  2.50851E-030  4.44119E-030  6.90922E-030
  9.44432E-030  1.13414E-029  1.19622E-029  1.10774E-029  9.00089E-030  6.41206E-030
  4.00243E-030  2.19290E-030  1.06731E-030  4.83549E-031  2.31405E-031  1.38126E-031
  1.01423E-031  7.71959E-032  5.42326E-032  3.37606E-032  1.84364E-032  8.82084E-033
  3.69959E-033  1.36149E-033  4.39744E-034  1.24759E-034  3.09804E-035  6.71877E-036
  1.26607E-036  2.11811E-037  4.21457E-038  2.07389E-038  1.70375E-038  1.32607E-038
  8.97730E-039  5.31458E-039  2.73857E-039  1.24014E-039  4.93530E-040  1.72603E-040
  5.30490E-041  1.43285E-041  3.40107E-042  0.00000E+000  0.00000E+000  0.00000E+000
  0.00000E+000  0.00000E+000  0.00000E+000  0.00000E+000  0.00000E+000
  2.21298E-039  2.72159E-038  2.94145E-037  2.79379E-036  2.33195E-035  1.70745E-034
  1.10046E-033  6.23299E-033  3.10244E-032  1.35706E-031  5.21653E-031  1.76218E-030
  5.23128E-030  1.36474E-029  3.12874E-029  6.30330E-029  1.11592E-028  1.73598E-028
  2.37287E-028  2.84948E-028  3.00554E-028  2.78348E-028  2.26208E-028  1.61191E-028
  1.00647E-028  5.51373E-029  2.67707E-029  1.20009E-029  5.57895E-030  3.19124E-030
  2.27611E-030  1.71405E-030  1.20127E-030  7.47769E-031  4.08520E-031  1.95533E-031
  8.20413E-032  3.01963E-032  9.75517E-033  2.76562E-033  6.87328E-034  1.49418E-034
  2.82069E-035  4.68188E-036  8.46197E-037  3.48082E-037  2.73456E-037  2.12690E-037
  1.44263E-037  8.51793E-038  4.40776E-038  1.99602E-038  7.94342E-039  2.77807E-039
  8.53830E-040  2.30618E-040  5.47405E-041  1.14187E-041  0.00000E+000  0.00000E+000
  0.00000E+000  0.00000E+000  0.00000E+000  0.00000E+000  0.00000E+000
  4.89051E-038  6.01450E-037  6.50038E-036  6.17376E-035  5.14290E-034  3.77172E-033
  2.43084E-032  1.37676E-031  6.85248E-031  2.99725E-030  1.15208E-029  3.89162E-029
  1.15521E-028  3.01354E-028  6.90834E-028  1.39170E-027  2.46369E-027  3.83244E-027
  5.23826E-027  6.29026E-027  6.63485E-027  6.14504E-027  4.99471E-027  3.56004E-027
  2.22357E-027  1.21810E-027  5.90248E-028  2.62176E-028  1.18678E-028  6.50711E-029
  4.49768E-029  3.34611E-029  2.33823E-029  1.45528E-029  7.95379E-030  3.80859E-030
  1.59853E-030  5.88539E-031  1.90170E-031  5.39277E-032  1.34100E-032  2.91628E-033
  5.52229E-034  9.12703E-035  1.53394E-035  5.23681E-036  3.86392E-036  2.99693E-036
  2.03682E-036  1.20396E-036  6.22320E-037  2.82328E-037  1.12356E-037  3.92944E-038
  1.20770E-038  3.26198E-039  7.74277E-040  1.61512E-040  2.96079E-041  4.76984E-042
  0.00000E+000  0.00000E+000  0.00000E+000  0.00000E+000  0.00000E+000
  9.49533E-037  1.16787E-035  1.25978E-034  1.19632E-033  9.98346E-033  7.32143E-032
  4.71838E-031  2.67223E-030  1.32997E-029  5.81688E-029  2.23576E-028  7.55167E-028
  2.24153E-027  5.84696E-027  1.34028E-026  2.69983E-026  4.77910E-026  7.43374E-026
  1.01600E-025  1.22000E-025  1.28682E-025  1.19188E-025  9.68887E-026  6.90748E-026
  4.31567E-026  2.36431E-026  1.14381E-026  5.04027E-027  2.22688E-027  1.17114E-027
  7.82742E-028  5.74343E-028  3.99950E-028  2.48852E-028  1.36066E-028  6.51831E-029
  2.73681E-029  1.00790E-029  3.25753E-030  9.24040E-031  2.29889E-031  5.00490E-032
  9.48796E-033  1.56588E-033  2.49832E-034  7.09995E-035  4.81511E-035  3.71320E-035
  2.52954E-035  1.49783E-035  7.75209E-036  3.51911E-036  1.40383E-036  4.92125E-037
  1.51779E-037  4.12058E-038  9.85561E-039  2.00764E-039  3.68035E-040  5.92905E-041
  8.39410E-042  0.00000E+000  0.00000E+000  0.00000E+000  0.00000E+000
  1.62037E-035  1.98874E-034  2.14906E-033  2.04075E-032  1.70297E-031  1.24883E-030
  8.04784E-030  4.55758E-029  2.26815E-028  9.91955E-028  3.81236E-027  1.28760E-026
  3.82161E-026  9.96771E-026  2.28467E-025  4.60179E-025  8.14514E-025  1.26685E-024
  1.73133E-024  2.07883E-024  2.19263E-024  2.03090E-024  1.65110E-024  1.17737E-024
  7.35815E-025  4.03154E-025  1.94787E-025  8.52481E-026  3.68461E-026  1.86058E-026
  1.19998E-026  8.66868E-027  6.01161E-027  3.73884E-027  2.04515E-027  9.80217E-028
  4.11719E-028  1.51671E-028  4.90323E-029  1.39125E-029  3.46290E-030  7.54640E-031
  1.43332E-031  2.36576E-032  3.63518E-033  8.71124E-034  5.30161E-034  4.04659E-034
  2.76316E-034  1.63940E-034  8.49580E-035  3.84512E-035  1.53398E-035  5.38400E-036
  1.66169E-036  4.51613E-037  1.08194E-037  2.28865E-038  4.28600E-039  6.47678E-040
  9.16957E-041  1.14086E-041  0.00000E+000  0.00000E+000  0.00000E+000
  2.42417E-034  2.98112E-033  3.22142E-032  3.05905E-031  2.55261E-030  1.87178E-029
  1.20615E-028  6.83013E-028  3.39886E-027  1.48634E-026  5.71193E-026  1.92898E-025
  5.72472E-025  1.49300E-024  3.42170E-024  6.89128E-024  1.21962E-023  1.89673E-023
  2.59191E-023  3.11189E-023  3.28208E-023  3.03998E-023  2.47165E-023  1.76280E-023
  1.10200E-023  6.03878E-024  2.91471E-024  1.26815E-024  5.37408E-025  2.60919E-025
  1.62085E-025  1.15059E-025  7.94045E-026  4.93545E-026  2.70081E-026  1.29513E-026
  5.44224E-027  2.00550E-027  6.48511E-028  1.84062E-028  4.58337E-029  9.99685E-030
  1.90209E-030  3.14306E-031  4.71145E-032  9.68695E-033  5.15905E-033  3.86952E-033
  2.64668E-033  1.57303E-033  8.15952E-034  3.71035E-034  1.48225E-034  5.20792E-035
  1.59872E-035  4.35284E-036  1.04493E-036  2.21732E-037  4.17315E-038  7.00473E-039
  1.05803E-039  1.09522E-040  1.19750E-041  0.00000E+000  0.00000E+000
  3.19278E-033  3.92666E-032  4.24320E-031  4.02915E-030  3.36197E-029  2.46513E-028
  1.58839E-027  8.99391E-027  4.47522E-026  1.95685E-025  7.51931E-025  2.53908E-024
  7.53446E-024  1.96474E-023  4.50231E-023  9.06646E-023  1.60438E-022  2.49478E-022
  3.40874E-022  4.09215E-022  4.31560E-022  3.99713E-022  3.25000E-022  2.31826E-022
  1.44961E-022  7.94504E-023  3.83176E-023  1.65882E-023  6.90671E-024  3.22962E-024
  1.92936E-024  1.34312E-024  9.21650E-025  5.72395E-025  3.13356E-025  1.50349E-025
  6.32071E-026  2.33006E-026  7.53684E-027  2.13973E-027  5.33037E-028  1.16353E-028
  2.21743E-029  3.67040E-030  5.41559E-031  9.78991E-032  4.45449E-032  3.25286E-032
  2.22720E-032  1.32627E-032  6.88702E-033  3.13395E-033  1.25285E-033  4.40570E-034
  1.36420E-034  3.72393E-035  8.87503E-036  1.89186E-036  3.58293E-037  6.07476E-038
  9.32412E-039  1.31746E-039  1.75166E-040  9.70749E-042  0.00000E+000
  3.69483E-032  4.54429E-031  4.91076E-030  4.66299E-029  3.89069E-028  2.85264E-027
  1.83794E-026  1.04060E-025  5.17730E-025  2.26359E-024  8.69693E-024  2.93635E-023
  8.71214E-023  2.27152E-022  5.20453E-022  1.04789E-021  1.85404E-021  2.88255E-021
  3.93797E-021  4.72684E-021  4.98439E-021  4.61624E-021  3.75340E-021  2.67764E-021
  1.67470E-021  9.18049E-022  4.42493E-022  1.90749E-022  7.81849E-023  3.52796E-023
  2.02423E-023  1.37902E-023  9.40053E-024  5.83219E-024  3.19407E-024  1.53344E-024
  6.44992E-025  2.37864E-025  7.69645E-026  2.18571E-026  5.44701E-027  1.18984E-027
  2.27090E-028  3.76644E-029  5.50494E-030  8.97415E-031  3.42745E-031  2.40478E-031
  1.64657E-031  9.82574E-032  5.10866E-032  2.32665E-032  9.30867E-033  3.27681E-033
  1.01613E-033  2.77979E-034  6.72252E-035  1.44205E-035  2.71491E-036  4.66153E-037
  7.29917E-038  1.06281E-038  1.47274E-039  1.98031E-040  2.59938E-041
  3.75626E-031  4.62052E-030  4.99347E-029  4.74157E-028  3.95614E-027  2.90044E-026
  1.86857E-025  1.05783E-024  5.26243E-024  2.30051E-023  8.83751E-023  2.98336E-022
  8.85019E-022  2.30712E-021  5.28515E-021  1.06393E-020  1.88206E-020  2.92556E-020
  3.99599E-020  4.79564E-020  5.05616E-020  4.68221E-020  3.80690E-020  2.71599E-020
  1.69900E-020  9.31551E-021  4.48797E-021  1.92774E-021  7.79264E-022  3.40038E-022
  1.87217E-022  1.24545E-022  8.42563E-023  5.22057E-023  2.86020E-023  1.37403E-023
  5.78271E-024  2.13353E-024  6.90581E-025  1.96180E-025  4.89087E-026  1.06905E-026
  2.04308E-027  3.39572E-028  4.93792E-029  7.43613E-030  2.36036E-030  1.56481E-030
  1.06944E-030  6.39630E-031  3.33038E-031  1.51825E-031  6.08016E-032  2.14295E-032
  6.65693E-033  1.82589E-033  4.43375E-034  9.57158E-035  1.84963E-035  3.17052E-036
  5.08774E-037  7.67632E-038  1.11384E-038  1.57623E-039  2.16992E-040
  3.35452E-030  4.12727E-029  4.46095E-028  4.23609E-027  3.53433E-026  2.59104E-025
  1.66909E-024  9.44790E-024  4.69944E-023  2.05408E-022  7.88952E-022  2.66286E-021
  7.89790E-021  2.05845E-020  4.71451E-020  9.48848E-020  1.67810E-019  2.60792E-019
  3.56130E-019  4.27303E-019  4.50428E-019  4.17050E-019  3.39056E-019  2.41900E-019
  1.51344E-019  8.29964E-020  3.99724E-020  1.71176E-020  6.83562E-021  2.89094E-021
  1.52656E-021  9.89519E-022  6.63606E-022  4.10522E-022  2.24996E-022  1.08163E-022
  4.55497E-023  1.68139E-023  5.44444E-024  1.54718E-024  3.85868E-025  8.43941E-026
  1.61481E-026  2.68952E-027  3.90257E-028  5.54416E-029  1.46203E-029  8.97125E-030
  6.10288E-030  3.65858E-030  1.90809E-030  8.70847E-031  3.49148E-031  1.23239E-031
  3.83652E-032  1.05571E-032  2.57646E-033  5.60645E-034  1.09713E-034  1.95658E-035
  3.24331E-036  4.97652E-037  7.58707E-038  1.12925E-038  1.62353E-039
  2.63128E-029  3.23844E-028  3.50095E-027  3.32479E-026  2.77402E-025  2.03355E-024
  1.30985E-023  7.41346E-023  3.68693E-022  1.61123E-021  6.18738E-021  2.08791E-020
  6.19122E-020  1.61324E-019  3.69390E-019  7.43241E-019  1.31411E-018  2.04168E-018
  2.78728E-018  3.34342E-018  3.52349E-018  3.26171E-018  2.65136E-018  1.89156E-018
  1.18357E-018  6.49174E-019  3.12579E-019  1.33518E-019  5.27500E-020  2.16723E-020
  1.09744E-020  6.91656E-021  4.59272E-021  2.83576E-021  1.55476E-021  7.47992E-022
  3.15214E-022  1.16420E-022  3.77139E-023  1.07214E-023  2.67494E-024  5.85374E-025
  1.12128E-025  1.87127E-026  2.71459E-027  3.70093E-028  8.18331E-029  4.53831E-029
  3.06017E-029  1.83875E-029  9.60774E-030  4.39086E-030  1.76281E-030  6.23328E-031
  1.94554E-031  5.37505E-032  1.32001E-032  2.90101E-033  5.76669E-034  1.05350E-034
  1.80645E-035  2.97479E-036  4.65574E-037  7.26945E-038  1.08584E-038
  1.81268E-028  2.23183E-027  2.41342E-026  2.29235E-025  1.91272E-024  1.40212E-023
  9.03046E-023  5.11034E-022  2.54107E-021  1.11025E-020  4.26256E-020  1.43803E-019
  4.26298E-019  1.11048E-018  2.54194E-018  5.11295E-018  9.03715E-018  1.40359E-017
  1.91553E-017  2.29697E-017  2.41994E-017  2.23955E-017  1.82013E-017  1.29843E-017
  8.12486E-018  4.45703E-018  2.14573E-018  9.14606E-019  3.57967E-019  1.43201E-019
  6.95565E-020  4.25351E-020  2.79299E-020  1.72066E-020  9.43720E-021  4.54400E-021
  1.91637E-021  7.08220E-022  2.29536E-022  6.52792E-023  1.62934E-023  3.56750E-024
  6.84025E-025  1.14369E-025  1.66068E-026  2.20175E-027  4.15354E-028  2.02996E-028
  1.34854E-028  8.11993E-029  4.25184E-029  1.94621E-029  7.82619E-030  2.77331E-030
  8.68380E-031  2.41102E-031  5.96735E-032  1.32779E-032  2.69112E-033  5.06140E-034
  9.03356E-035  1.56013E-035  2.57175E-036  4.19503E-037  6.47430E-038
  1.09675E-027  1.35081E-026  1.46122E-025  1.38825E-024  1.15848E-023  8.49228E-023
  5.46911E-022  3.09453E-021  1.53843E-020  6.72018E-020  2.57937E-019  8.69922E-019
  2.57803E-018  6.71332E-018  1.53614E-017  3.08869E-017  5.45711E-017  8.47220E-017
  1.15576E-016  1.38537E-016  1.45900E-016  1.34980E-016  1.09674E-016  7.82279E-017
  4.89516E-017  2.68567E-017  1.29282E-017  5.50083E-018  2.13539E-018  8.33629E-019
  3.88634E-019  2.30147E-019  1.49243E-019  9.17054E-020  5.03153E-020  2.42490E-020
  1.02354E-020  3.78519E-021  1.22745E-021  3.49232E-022  8.72027E-023  1.91032E-023
  3.66610E-024  6.14038E-025  8.93065E-026  1.16281E-026  1.91479E-027  8.05098E-028
  5.22405E-028  3.15070E-028  1.65378E-028  7.58397E-029  3.05563E-029  1.08565E-029
  3.41280E-030  9.53388E-031  2.38278E-031  5.38430E-032  1.11751E-032  2.17535E-033
  4.06030E-034  7.37360E-035  1.30245E-035  2.16441E-036  3.43285E-037
  5.83085E-027  7.18038E-026  7.76951E-025  7.38369E-024  6.16274E-023  4.51788E-022
  2.90940E-021  1.64596E-020  8.18108E-020  3.57271E-019  1.37087E-018  4.62181E-018
  1.36916E-017  3.56391E-017  8.15144E-017  1.63825E-016  2.89311E-016  4.48945E-016
  6.12152E-016  7.33424E-016  7.72067E-016  7.14015E-016  5.79979E-016  4.13616E-016
  2.58820E-016  1.42017E-016  6.83614E-017  2.90442E-017  1.11941E-017  4.27355E-018
  1.91386E-018  1.09560E-018  7.00680E-019  4.29287E-019  2.35626E-019  1.13673E-019
  4.80263E-020  1.77741E-020  5.76707E-021  1.64161E-021  4.10083E-022  8.98805E-023
  1.72632E-023  2.89603E-024  4.22047E-025  5.43488E-026  8.01137E-027  2.84142E-027
  1.77978E-027  1.07424E-027  5.65376E-028  2.59841E-028  1.04937E-028  3.74035E-029
  1.18155E-029  3.32612E-030  8.41467E-031  1.93810E-031  4.13967E-032  8.38470E-033
  1.64248E-033  3.13580E-034  5.78350E-035  1.01022E-035  1.61506E-036
  2.72847E-026  3.35375E-025  3.62811E-024  3.44868E-023  2.87907E-022  2.11088E-021
  1.35933E-020  7.68922E-020  3.82099E-019  1.66815E-018  6.39846E-018  2.15633E-017
  6.38504E-017  1.66122E-016  3.79763E-016  7.62828E-016  1.34640E-015  2.08815E-015
  2.84571E-015  3.40767E-015  3.58548E-015  3.31450E-015  2.69145E-015  1.91910E-015
  1.20088E-015  6.59037E-016  3.17250E-016  1.34624E-016  5.15591E-017  1.92853E-017
  8.30516E-018  4.58826E-018  2.89010E-018  1.76497E-018  9.69203E-019  4.68109E-019
  1.97979E-019  7.33302E-020  2.38079E-020  6.78036E-021  1.69451E-021  3.71578E-022
  7.14225E-023  1.19990E-023  1.75242E-024  2.24283E-025  3.03334E-026  8.96247E-027
  5.33601E-027  3.21847E-027  1.69895E-027  7.82844E-028  3.17052E-028  1.13457E-028
  3.60575E-029  1.02480E-029  2.63225E-030  6.20640E-031  1.37154E-031  2.90437E-032
  5.98239E-033  1.19817E-033  2.29752E-034  4.12630E-035  6.72938E-036
  1.12913E-025  1.37871E-024  1.48862E-023  1.41457E-022  1.18108E-021  8.66065E-021
  5.57727E-020  3.15450E-019  1.56720E-018  6.83972E-018  2.62242E-017  8.83360E-017
  2.61432E-016  6.79795E-016  1.55312E-015  3.11782E-015  5.49955E-015  8.52397E-015
  1.16093E-014  1.38939E-014  1.46115E-014  1.35016E-014  1.09605E-014  7.81435E-015
  4.89029E-015  2.68447E-015  1.29248E-015  5.47928E-016  2.08669E-016  7.65932E-017
  3.17498E-017  1.69018E-017  1.04720E-017  6.37316E-018  3.50182E-018  1.69351E-018
  7.17063E-019  2.65828E-019  8.63626E-020  2.46082E-020  6.15266E-021  1.34981E-021
  2.59634E-022  4.36757E-023  6.39256E-024  8.15830E-025  1.03485E-025  2.53870E-026
  1.40914E-026  8.47402E-027  4.48786E-027  2.07427E-027  8.42990E-028  3.03137E-028
  9.70698E-029  2.79203E-029  7.30767E-030  1.77257E-030  4.07446E-031  9.05387E-032
  1.96086E-032  4.10454E-033  8.13943E-034  1.49545E-034  2.50015E-035
  4.18255E-025  5.01252E-024  5.37572E-023  5.09790E-022  4.25470E-021  3.11997E-020
  2.00925E-019  1.13633E-018  5.64409E-018  2.46237E-017  9.43668E-017  3.17702E-016
  9.39682E-016  2.44185E-015  5.57509E-015  1.11840E-014  1.97137E-014  3.05344E-014
  4.15602E-014  4.97108E-014  5.22539E-014  4.82690E-014  3.91787E-014  2.79345E-014
  1.74869E-014  9.60393E-015  4.62583E-015  1.95964E-015  7.42481E-016  2.67752E-016
  1.06909E-016  5.47530E-017  3.33271E-017  2.02117E-017  1.11151E-017  5.38336E-018
  2.28225E-018  8.46843E-019  2.75306E-019  7.84854E-020  1.96317E-020  4.30885E-021
  8.29324E-022  1.39674E-022  2.04862E-023  2.61272E-024  3.16547E-025  6.48800E-026
  3.28190E-026  1.96091E-026  1.04218E-026  4.83463E-027  1.97315E-027  7.13852E-028
  2.30754E-028  6.73702E-029  1.80446E-029  4.52683E-030  1.08764E-030  2.54135E-031
  5.77561E-032  1.25748E-032  2.56524E-033  4.80243E-034  8.12497E-035
  1.42495E-024  1.63124E-023  1.71682E-022  1.61695E-021  1.34658E-020  9.86908E-020
  6.35494E-019  3.59362E-018  1.78452E-017  7.78244E-017  2.98101E-016  1.00301E-015
  2.96464E-015  7.69833E-015  1.75632E-014  3.52064E-014  6.20123E-014  9.59855E-014
  1.30569E-013  1.56103E-013  1.64041E-013  1.51519E-013  1.23005E-013  8.77429E-014
  5.49675E-014  3.02167E-014  1.45657E-014  6.16794E-015  2.32577E-015  8.24502E-016
  3.17115E-016  1.55939E-016  9.31380E-017  5.62991E-017  3.10005E-017  1.50408E-017
  6.38496E-018  2.37134E-018  7.71392E-019  2.20011E-019  5.50525E-020  1.20879E-020
  2.32789E-021  3.92477E-022  5.76792E-023  7.36121E-024  8.64066E-025  1.50150E-025
  6.75182E-026  3.98835E-026  2.12785E-026  9.91473E-027  4.06770E-027  1.48279E-027
  4.84998E-028  1.44245E-028  3.97324E-029  1.03649E-029  2.61284E-030  6.42039E-031
  1.52554E-031  3.43644E-032  7.17636E-033  1.36402E-033  2.32978E-034
  4.69671E-024  4.88263E-023  4.90789E-022  4.53549E-021  3.75064E-020  2.74245E-019
  1.76468E-018  9.97625E-018  4.95264E-017  2.15903E-016  8.26559E-016  2.77929E-015
  8.20895E-015  2.12999E-014  4.85566E-014  9.72616E-014  1.71200E-013  2.64844E-013
  3.60124E-013  4.30478E-013  4.52415E-013  4.18062E-013  3.39663E-013  2.42581E-013
  1.52202E-013  8.38127E-014  4.04606E-014  1.71338E-014  6.43060E-015  2.24078E-015
  8.29193E-016  3.90359E-016  2.28503E-016  1.37754E-016  7.60051E-017  3.69532E-017
  1.57090E-017  5.83910E-018  1.90039E-018  5.42196E-019  1.35709E-019  2.98070E-020
  5.74303E-021  9.69183E-022  1.42696E-022  1.82387E-023  2.09617E-024  3.15217E-025
  1.22928E-025  7.13048E-026  3.82031E-026  1.78980E-026  7.39096E-027  2.71977E-027
  9.02784E-028  2.74687E-028  7.82279E-029  2.13255E-029  5.65322E-030  1.45810E-030
  3.60528E-031  8.35874E-032  1.77869E-032  3.42213E-033  5.88979E-034
  1.59763E-023  1.41397E-022  1.29047E-021  1.13875E-020  9.23814E-020  6.70629E-019
  4.30443E-018  2.43125E-017  1.20642E-016  5.25688E-016  2.01143E-015  6.75896E-015
  1.99489E-014  5.17230E-014  1.17827E-013  2.35868E-013  4.14982E-013  6.41817E-013
  8.72774E-013  1.04374E-012  1.09791E-012  1.01598E-012  8.27067E-013  5.92146E-013
  3.72610E-013  2.05810E-013  9.96105E-014  4.22104E-014  1.57680E-014  5.39513E-015
  1.91502E-015  8.58861E-016  4.91949E-016  2.96147E-016  1.63916E-016  7.99011E-017
  3.40147E-017  1.26516E-017  4.11859E-018  1.17517E-018  2.94165E-019  6.46219E-020
  1.24559E-020  2.10384E-021  3.10294E-022  3.97366E-023  4.50465E-024  5.99767E-025
  1.98445E-025  1.12073E-025  6.03480E-026  2.84684E-026  1.18524E-026  4.41328E-027
  1.49188E-027  4.66646E-028  1.38148E-028  3.95100E-029  1.10159E-029  2.97176E-030
  7.60478E-031  1.80517E-031  3.90226E-032  7.57619E-033  1.31191E-033
  5.79454E-023  4.22584E-022  3.28291E-021  2.62975E-020  2.03671E-019  1.45014E-018
  9.23880E-018  5.20411E-017  2.57959E-016  1.12335E-015  4.29584E-015  1.44265E-014
  4.25524E-014  1.10264E-013  2.51064E-013  5.02448E-013  8.84031E-013  1.36786E-012
  1.86188E-012  2.23015E-012  2.35132E-012  2.18258E-012  1.78367E-012  1.28290E-012
  8.11367E-013  4.50441E-013  2.18936E-013  9.29291E-014  3.45468E-014  1.15843E-014
  3.92240E-015  1.66178E-015  9.28958E-016  5.59578E-016  3.11283E-016  1.52235E-016
  6.48982E-017  2.41452E-017  7.85864E-018  2.24165E-018  5.61000E-019  1.23238E-019
  2.37613E-020  4.01664E-021  5.93397E-022  7.61484E-023  8.55388E-024  1.03045E-024
  2.84587E-025  1.55075E-025  8.40909E-026  4.00265E-026  1.68347E-026  6.35994E-027
  2.19823E-027  7.10482E-028  2.19709E-028  6.60644E-029  1.93350E-029  5.42791E-030
  1.42948E-030  3.45827E-031  7.56513E-032  1.48098E-032  2.57339E-033
  2.16761E-022  1.34658E-021  8.61898E-021  5.87581E-020  4.13008E-019  2.80668E-018
  1.75343E-017  9.80194E-017  4.84472E-016  2.10728E-015  8.05348E-015  2.70330E-014
  7.97071E-014  2.06497E-013  4.70211E-013  9.41457E-013  1.65813E-012  2.57006E-012
  3.50729E-012  4.21602E-012  4.46586E-012  4.16944E-012  3.43082E-012  2.48673E-012
  1.58562E-012  8.87280E-013  4.34083E-013  1.84809E-013  6.83695E-014  2.24111E-014
  7.17957E-015  2.83310E-015  1.53770E-015  9.29795E-016  5.21337E-016  2.56073E-016
  1.09303E-016  4.06521E-017  1.32191E-017  3.76718E-018  9.42149E-019  2.06911E-019
  3.99034E-020  6.75118E-021  9.99045E-022  1.28438E-022  1.43219E-023  1.58836E-024
  3.64129E-025  1.90639E-025  1.04568E-025  5.03378E-026  2.14181E-026  8.22699E-027
  2.91770E-027  9.78682E-028  3.17101E-028  1.00180E-028  3.06338E-029  8.89093E-030
  2.39519E-030  5.87851E-031  1.29732E-031  2.55288E-032  4.45718E-033
  7.84022E-022  4.42555E-021  2.41271E-020  1.35495E-019  8.10345E-019  4.99667E-018
  2.97885E-017  1.63268E-016  8.00796E-016  3.47334E-015  1.32611E-014  4.45018E-014
  1.31234E-013  3.40179E-013  7.75471E-013  1.55550E-012  2.74720E-012  4.27477E-012
  5.86431E-012  7.09679E-012  7.57955E-012  7.14561E-012  5.94477E-012  4.36029E-012
  2.81403E-012  1.59262E-012  7.86341E-013  3.36357E-013  1.23873E-013  3.96102E-014
  1.18912E-014  4.27620E-015  2.23009E-015  1.35955E-015  7.71738E-016  3.81313E-016
  1.62937E-016  6.05230E-017  1.96414E-017  5.58709E-018  1.39551E-018  3.06313E-019
  5.90903E-020  1.00085E-020  1.48356E-021  1.90872E-022  2.10899E-023  2.18290E-024
  4.27912E-025  2.19170E-025  1.22107E-025  5.92302E-026  2.53705E-026  9.87693E-027
  3.59157E-027  1.25050E-027  4.23701E-028  1.39796E-028  4.42631E-029  1.31586E-029
  3.59757E-030  8.90535E-031  1.97445E-031  3.89482E-032  6.80684E-033
  2.60760E-021  1.40641E-020  6.96622E-020  3.33170E-019  1.64106E-018  8.60779E-018
  4.65557E-017  2.43497E-016  1.17113E-015  5.04239E-015  1.92081E-014  6.44515E-014
  1.90259E-013  4.94129E-013  1.12972E-012  2.27552E-012  4.04158E-012  6.33534E-012
  8.77194E-012  1.07354E-011  1.16171E-011  1.11149E-011  9.39555E-012  7.00552E-012
  4.59430E-012  2.63821E-012  1.31773E-012  5.67233E-013  2.08171E-013  6.49305E-014
  1.81328E-014  5.77086E-015  2.83341E-015  1.75101E-015  1.01277E-015  5.04557E-016
  2.15791E-016  7.99528E-017  2.58574E-017  7.33300E-018  1.82799E-018  4.00989E-019
  7.74100E-020  1.31346E-020  1.95021E-021  2.50514E-022  2.73768E-023  2.79879E-024
  5.85600E-025  3.08398E-025  1.66015E-025  7.71269E-026  3.19348E-026  1.22369E-026
  4.47289E-027  1.59210E-027  5.55139E-028  1.87742E-028  6.03700E-029  1.80667E-029
  4.94331E-030  1.22095E-030  2.69822E-031  5.30451E-032  9.24395E-033
  7.76332E-021  4.11015E-020  1.94509E-019  8.45090E-019  3.54431E-018  1.53078E-017
  7.04221E-017  3.34220E-016  1.53476E-015  6.48531E-015  2.45538E-014  8.23443E-014
  2.43621E-013  6.35318E-013  1.46105E-012  2.96591E-012  5.32047E-012  8.44317E-012
  1.18631E-011  1.47658E-011  1.62811E-011  1.58925E-011  1.37129E-011  1.04327E-011
  6.97140E-012  4.06917E-012  2.05851E-012  8.92673E-013  3.27028E-013  9.98221E-014
  2.59422E-014  7.08723E-015  3.15758E-015  1.98870E-015  1.18280E-015  5.96204E-016
  2.55206E-016  9.41785E-017  3.03013E-017  8.55656E-018  2.12799E-018  4.66802E-019
  9.03267E-020  1.53863E-020  2.29303E-021  2.96329E-022  3.46991E-023  5.61334E-024
  2.13907E-024  1.04600E-024  4.54599E-025  1.73743E-025  6.11560E-026  2.08084E-026
  7.08336E-027  2.43298E-027  8.30322E-028  2.74454E-028  8.57702E-029  2.48712E-029
  6.59989E-030  1.58637E-030  3.42793E-031  6.61873E-032  1.13718E-032
  2.04446E-020  1.07531E-019  4.99490E-019  2.07324E-018  7.89790E-018  2.90378E-017
  1.09981E-016  4.44145E-016  1.85280E-015  7.48851E-015  2.78929E-014  9.32623E-014
  2.76872E-013  7.27246E-013  1.68949E-012  3.47422E-012  6.33102E-012  1.02335E-011
  1.46810E-011  1.86918E-011  2.11048E-011  2.10994E-011  1.86317E-011  1.44823E-011
  9.86337E-012  5.84970E-012  2.99562E-012  1.30884E-012  4.79631E-013  1.44180E-013
  3.52665E-014  8.12973E-015  3.09985E-015  1.99451E-015  1.23495E-015  6.32920E-016
  2.71303E-016  9.95980E-017  3.18358E-017  8.94698E-018  2.22239E-018  4.89182E-019
  9.54783E-020  1.65102E-020  2.54772E-021  3.85440E-022  8.61051E-023  3.62476E-023
  1.75809E-023  7.49310E-024  2.71789E-024  8.58698E-025  2.47049E-025  6.89581E-026
  1.98716E-026  6.02526E-027  1.85974E-027  5.57853E-028  1.57649E-028  4.13437E-029
  9.98843E-030  2.21127E-030  4.46150E-031  8.15570E-032  1.34256E-032
  4.74013E-020  2.48866E-019  1.14839E-018  4.67846E-018  1.70247E-017  5.68428E-017
  1.83222E-016  6.09303E-016  2.16642E-015  7.98046E-015  2.85585E-014  9.44496E-014
  2.81344E-013  7.47056E-013  1.76278E-012  3.69533E-012  6.88544E-012  1.14070E-011
  1.67979E-011  2.19655E-011  2.54596E-011  2.60912E-011  2.35651E-011  1.86831E-011
  1.29390E-011  7.77833E-012  4.02446E-012  1.77038E-012  6.50148E-013  1.93909E-013
  4.55153E-014  8.95627E-015  2.71014E-015  1.76924E-015  1.15847E-015  6.07728E-016
  2.61356E-016  9.54651E-017  3.03327E-017  8.50710E-018  2.12519E-018  4.75951E-019
  9.62957E-020  1.81050E-020  3.66099E-021  1.15751E-021  5.87714E-022  3.16457E-022
  1.48906E-022  5.92170E-023  2.00118E-023  5.85124E-024  1.53045E-024  3.79213E-025
  9.56721E-026  2.55629E-026  7.03109E-027  1.87753E-027  4.66951E-028  1.06382E-028
  2.21597E-029  4.23464E-030  7.44744E-031  1.20588E-031  1.79168E-032
  9.65954E-020  5.07113E-019  2.33586E-018  9.45327E-018  3.37618E-017  1.07664E-016
  3.15030E-016  8.91213E-016  2.61221E-015  8.23830E-015  2.70729E-014  8.68064E-014
  2.58288E-013  6.95251E-013  1.67577E-012  3.60388E-012  6.90583E-012  1.17780E-011
  1.78512E-011  2.39922E-011  2.85177E-011  2.98845E-011  2.75127E-011  2.21636E-011
  1.55489E-011  9.44294E-012  4.92396E-012  2.17845E-012  8.02728E-013  2.39086E-013
  5.49666E-014  9.61472E-015  2.15757E-015  1.39070E-015  9.81161E-016  5.31549E-016
  2.30379E-016  8.40711E-017  2.67333E-017  7.58368E-018  1.95618E-018  4.69100E-019
  1.10031E-019  2.98617E-020  1.24530E-020  7.40560E-021  4.51091E-021  2.41280E-021
  1.09485E-021  4.20861E-022  1.38065E-022  3.92016E-023  9.89914E-024  2.33742E-024
  5.53413E-025  1.37794E-025  3.53822E-026  8.81690E-027  2.02957E-027  4.21864E-028
  7.88356E-029  1.33071E-029  2.04470E-030  2.88096E-031  3.73773E-032
  1.72930E-019  9.08281E-019  4.18354E-018  1.69006E-017  5.99605E-017  1.87647E-016
  5.24239E-016  1.34513E-015  3.35156E-015  8.73901E-015  2.48300E-014  7.41724E-014
  2.17179E-013  5.91851E-013  1.46262E-012  3.24117E-012  6.40745E-012  1.12633E-011
  1.75543E-011  2.41857E-011  2.93668E-011  3.13261E-011  2.92594E-011  2.38427E-011
  1.68776E-011  1.03215E-011  5.41169E-012  2.40519E-012  8.89906E-013  2.65877E-013
  6.08339E-014  9.95691E-015  1.62082E-015  9.70871E-016  7.53840E-016  4.26783E-016
  1.88250E-016  6.95696E-017  2.26694E-017  6.79305E-018  1.95531E-018  5.78084E-019
  2.04126E-019  1.04349E-019  7.06529E-020  4.86906E-020  2.97595E-020  1.55218E-020
  6.86951E-021  2.58801E-021  8.35554E-022  2.33958E-022  5.81868E-023  1.34541E-023
  3.09182E-024  7.43133E-025  1.84484E-025  4.45907E-026  9.95671E-027  2.00048E-027
  3.59275E-028  5.79034E-029  8.44572E-030  1.12492E-030  1.37699E-031
  2.71962E-019  1.42923E-018  6.58632E-018  2.66072E-017  9.42327E-017  2.92951E-016
  8.03028E-016  1.96570E-015  4.43321E-015  9.81116E-015  2.31941E-014  6.10046E-014
  1.70113E-013  4.64369E-013  1.17519E-012  2.68524E-012  5.47425E-012  9.89666E-012
  1.58032E-011  2.22178E-011  2.74223E-011  2.96318E-011  2.79544E-011  2.29529E-011
  1.63414E-011  1.00382E-011  5.28289E-012  2.35654E-012  8.75691E-013  2.63122E-013
  6.05159E-014  9.66798E-015  1.19341E-015  6.04202E-016  5.28952E-016  3.18400E-016
  1.45973E-016  5.65865E-017  2.00822E-017  7.00525E-018  2.58654E-018  1.13372E-018
  6.73753E-019  5.09772E-019  3.96274E-019  2.76796E-019  1.66072E-019  8.47713E-020
  3.68488E-020  1.36932E-020  4.37562E-021  1.21507E-021  2.99672E-022  6.85010E-023
  1.54800E-023  3.64774E-024  8.90136E-025  2.12594E-025  4.71035E-026  9.41680E-027
  1.68669E-027  2.71862E-028  3.97960E-029  5.34011E-030  6.60610E-031
  3.75756E-019  1.97571E-018  9.11020E-018  3.68238E-017  1.30425E-016  4.04784E-016
  1.10219E-015  2.64588E-015  5.68135E-015  1.13278E-014  2.26591E-014  5.01831E-014
  1.26618E-013  3.37356E-013  8.66279E-013  2.03303E-012  4.25945E-012  7.88724E-012
  1.28445E-011  1.83404E-011  2.29075E-011  2.49751E-011  2.37166E-011  1.95667E-011
  1.39799E-011  8.61153E-012  4.54371E-012  2.03291E-012  7.58699E-013  2.29535E-013
  5.33301E-014  8.53357E-015  8.73679E-016  3.39382E-016  3.45383E-016  2.27488E-016
  1.13290E-016  4.95304E-017  2.11809E-017  9.59488E-018  5.01005E-018  3.34759E-018
  2.79242E-018  2.43772E-018  1.94298E-018  1.33997E-018  7.88516E-019  3.95594E-019
  1.69653E-019  6.24186E-020  1.98019E-020  5.46815E-021  1.34116E-021  3.04238E-022
  6.79821E-023  1.58161E-023  3.82403E-024  9.10551E-025  2.02340E-025  4.07900E-026
  7.40823E-027  1.21793E-027  1.82874E-028  2.52717E-029  3.22292E-030
  4.56143E-019  2.39945E-018  1.10705E-017  4.47783E-017  1.58704E-016  4.92643E-016
  1.33929E-015  3.19307E-015  6.71514E-015  1.26893E-014  2.26461E-014  4.22298E-014
  9.15080E-014  2.27719E-013  5.81504E-013  1.38976E-012  2.97708E-012  5.62197E-012
  9.29982E-012  1.34374E-011  1.69304E-011  1.85742E-011  1.77157E-011  1.46606E-011
  1.04978E-011  6.47823E-012  3.42458E-012  1.53616E-012  5.75697E-013  1.75406E-013
  4.12368E-014  6.68823E-015  6.23801E-016  1.82843E-016  2.23627E-016  1.68436E-016
  9.78113E-017  5.25327E-017  2.88605E-017  1.74793E-017  1.28644E-017  1.16879E-017
  1.13839E-017  1.03229E-017  8.17039E-018  5.53664E-018  3.20322E-018  1.58517E-018
  6.72872E-019  2.45747E-019  7.75572E-020  2.13327E-020  5.21174E-021  1.17566E-021
  2.60537E-022  6.00875E-023  1.44638E-023  3.45272E-024  7.74567E-025  1.58689E-025
  2.94867E-026  4.99101E-027  7.75106E-028  1.10937E-028  1.46181E-029
  4.86551E-019  2.56040E-018  1.18192E-017  4.78387E-017  1.69688E-016  5.27173E-016
  1.43369E-015  3.41299E-015  7.12470E-015  1.31466E-014  2.20211E-014  3.59939E-014
  6.54207E-014  1.43853E-013  3.53072E-013  8.47370E-013  1.84468E-012  3.53988E-012
  5.93201E-012  8.65455E-012  1.09802E-011  1.21044E-011  1.15828E-011  9.60655E-012
  6.88962E-012  4.25734E-012  2.25408E-012  1.01348E-012  3.81304E-013  1.16958E-013
  2.78098E-014  4.58991E-015  4.26822E-016  1.18727E-016  1.68198E-016  1.48262E-016
  1.04547E-016  6.97147E-017  4.83132E-017  3.86571E-017  3.77530E-017  4.06207E-017
  4.16888E-017  3.77683E-017  2.94241E-017  1.96059E-017  1.11845E-017  5.47574E-018
  2.30633E-018  8.37768E-019  2.63424E-019  7.22610E-020  1.76056E-020  3.95524E-021
  8.71275E-022  1.99841E-022  4.80864E-023  1.15631E-023  2.63327E-024  5.51667E-025
  1.05534E-025  1.84872E-026  2.97819E-027  4.41457E-028  5.99480E-029
  4.56050E-019  2.40073E-018  1.10873E-017  4.49037E-017  1.59406E-016  4.95721E-016
  1.34960E-015  3.21483E-015  6.70097E-015  1.22565E-014  1.99188E-014  2.99956E-014
  4.65709E-014  8.63612E-014  1.93871E-013  4.56798E-013  1.00265E-012  1.94959E-012
  3.30530E-012  4.86539E-012  6.21239E-012  6.87889E-012  6.60224E-012  5.48686E-012
  3.94080E-012  2.43826E-012  1.29289E-012  5.82597E-013  2.19978E-013  6.78747E-014
  1.63008E-014  2.74889E-015  2.94431E-016  1.25207E-016  1.71849E-016  1.66513E-016
  1.35785E-016  1.07119E-016  9.24148E-017  9.55899E-017  1.11946E-016  1.28875E-016
  1.33016E-016  1.18815E-016  9.10082E-017  5.97572E-017  3.37030E-017  1.63630E-017
  6.85161E-018  2.47909E-018  7.77558E-019  2.12934E-019  5.17912E-020  1.16044E-020
  2.54670E-021  5.82867E-022  1.40808E-022  3.42810E-023  7.96919E-024  1.71678E-024
  3.39701E-025  6.17507E-026  1.03173E-026  1.57959E-027  2.20135E-028
  3.75639E-019  1.97805E-018  9.13910E-018  3.70345E-017  1.31570E-016  4.09567E-016
  1.11646E-015  2.66330E-015  5.55683E-015  1.01461E-014  1.62935E-014  2.35043E-014
  3.26015E-014  5.03367E-014  9.74679E-014  2.17264E-013  4.74706E-013  9.32282E-013
  1.59849E-012  2.37481E-012  3.05319E-012  3.39731E-012  3.27177E-012  2.72547E-012
  1.96089E-012  1.21505E-012  6.45313E-013  2.91415E-013  1.10384E-013  3.42290E-014
  8.30019E-015  1.46156E-015  2.38536E-016  1.79240E-016  2.18895E-016  2.16651E-016
  1.93990E-016  1.79776E-016  1.94158E-016  2.42551E-016  3.08712E-016  3.60007E-016
  3.66922E-016  3.22067E-016  2.42848E-016  1.57489E-016  8.80070E-017  4.24483E-017
  1.76954E-017  6.38485E-018  1.99945E-018  5.47104E-019  1.32982E-019  2.97626E-020
  6.52376E-021  1.49567E-021  3.64582E-022  9.03762E-023  2.15680E-023  4.80093E-024
  9.85501E-025  1.85940E-025  3.21421E-026  5.06135E-027  7.20521E-028
  2.71902E-019  1.43222E-018  6.61982E-018  2.68397E-017  9.54193E-017  2.97317E-016
  8.11515E-016  1.93911E-015  4.05380E-015  7.41217E-015  1.18722E-014  1.68139E-014
  2.18362E-014  2.89005E-014  4.61468E-014  9.20183E-014  1.95367E-013  3.85150E-013
  6.67625E-013  1.00218E-012  1.29902E-012  1.45418E-012  1.40656E-012  1.17538E-012
  8.47627E-013  5.26233E-013  2.80002E-013  1.26714E-013  4.81308E-014  1.49944E-014
  3.69714E-015  7.40232E-016  2.47254E-016  2.55740E-016  2.89604E-016  2.92034E-016
  2.91085E-016  3.25604E-016  4.24467E-016  5.84958E-016  7.60207E-016  8.76582E-016
  8.76858E-016  7.56319E-016  5.62300E-016  3.60793E-016  2.00067E-016  9.59843E-017
  3.98750E-017  1.43593E-017  4.49301E-018  1.22939E-018  2.98944E-019  6.69472E-020
  1.47003E-020  3.39161E-021  8.39074E-022  2.13065E-022  5.24721E-023  1.21096E-023
  2.58061E-024  5.04313E-025  8.98234E-026  1.44769E-026  2.09563E-027
  1.72959E-019  9.11309E-019  4.21372E-018  1.70929E-017  6.08081E-017  1.89643E-016
  5.18264E-016  1.24049E-015  2.59921E-015  4.76543E-015  7.64691E-015  1.07786E-014
  1.35750E-014  1.62319E-014  2.13401E-014  3.56533E-014  7.03391E-014  1.37203E-013
  2.39909E-013  3.64321E-013  4.76996E-013  5.38157E-013  5.23576E-013  4.39415E-013
  3.17917E-013  1.97881E-013  1.05524E-013  4.78576E-014  1.82283E-014  5.72477E-015
  1.48699E-015  4.20213E-016  2.87123E-016  3.30477E-016  3.68697E-016  3.97440E-016
  4.62311E-016  6.19908E-016  9.03686E-016  1.28363E-015  1.65199E-015  1.86576E-015
  1.82865E-015  1.55088E-015  1.13812E-015  7.23247E-016  3.98298E-016  1.90192E-016
  7.87810E-017  2.83278E-017  8.86128E-018  2.42638E-018  5.90921E-019  1.32676E-019
  2.92854E-020  6.83536E-021  1.72712E-021  4.51840E-022  1.15277E-022  2.76145E-023
  6.09884E-024  1.22958E-024  2.24514E-025  3.68543E-026  5.40273E-027
  9.66872E-020  5.09580E-019  2.35706E-018  9.56590E-018  3.40524E-017  1.06290E-016
  2.90812E-016  6.97206E-016  1.46420E-015  2.69289E-015  4.33733E-015  6.12639E-015
  7.64430E-015  8.67973E-015  9.84393E-015  1.32446E-014  2.26536E-014  4.23195E-014
  7.40307E-014  1.13727E-013  1.50710E-013  1.71755E-013  1.68413E-013  1.42182E-013
  1.03331E-013  6.45383E-014  3.45104E-014  1.56906E-014  6.00615E-015  1.93734E-015
  5.96701E-016  3.07611E-016  3.23167E-016  3.88652E-016  4.56040E-016  5.60221E-016
  7.74750E-016  1.17691E-015  1.79096E-015  2.52815E-015  3.18044E-015  3.50577E-015
  3.36477E-015  2.80636E-015  2.03325E-015  1.27982E-015  6.99983E-016  3.32682E-016
  1.37405E-016  4.93411E-017  1.54351E-017  4.23208E-018  1.03347E-018  2.33138E-019
  5.19230E-020  1.23280E-020  3.20039E-021  8.66393E-022  2.29355E-022  5.69487E-023
  1.29849E-023  2.68688E-024  5.00337E-025  8.32761E-026  1.23209E-026
  4.74993E-020  2.50409E-019  1.15868E-018  4.70455E-018  1.67572E-017  5.23475E-017
  1.43381E-016  3.44269E-016  7.24561E-016  1.33672E-015  2.16228E-015  3.06958E-015
  3.83693E-015  4.27931E-015  4.46585E-015  4.94936E-015  6.84329E-015  1.15016E-014
  1.96657E-014  3.04199E-014  4.08499E-014  4.71418E-014  4.67014E-014  3.97434E-014
  2.90597E-014  1.82334E-014  9.78490E-015  4.46843E-015  1.73893E-015  6.17723E-016
  2.87951E-016  2.67105E-016  3.37119E-016  4.32372E-016  5.71571E-016  8.30230E-016
  1.31811E-015  2.12747E-015  3.24636E-015  4.48374E-015  5.48814E-015  5.89714E-015
  5.53976E-015  4.54142E-015  3.24628E-015  2.02244E-015  1.09775E-015  5.18933E-016
  2.13601E-016  7.65773E-017  2.39566E-017  6.58016E-018  1.61292E-018  3.66322E-019
  8.26100E-020  2.00482E-020  5.37051E-021  1.50725E-021  4.13504E-022  1.06022E-022
  2.48271E-023  5.24397E-024  9.91073E-025  1.66620E-025  2.48119E-026
  2.05069E-020  1.08138E-019  5.00546E-019  2.03326E-018  7.24652E-018  2.26545E-017
  6.21143E-017  1.49351E-016  3.14951E-016  5.82714E-016  9.46574E-016  1.35166E-015
  1.70061E-015  1.89711E-015  1.91711E-015  1.87907E-015  2.07112E-015  2.87670E-015
  4.55957E-015  6.98107E-015  9.47549E-015  1.10931E-014  1.11328E-014  9.57390E-015
  7.05715E-015  4.45538E-015  2.40453E-015  1.11201E-015  4.60327E-016  2.16959E-016
  1.82272E-016  2.36502E-016  3.31716E-016  4.78806E-016  7.46674E-016  1.26063E-015
  2.17138E-015  3.57098E-015  5.37191E-015  7.22878E-015  8.60669E-015  9.01694E-015
  8.28836E-015  6.67314E-015  4.70070E-015  2.89467E-015  1.55714E-015  7.31252E-016
  2.99662E-016  1.07177E-016  3.35187E-017  9.22364E-018  2.27090E-018  5.20021E-019
  1.19031E-019  2.96079E-020  8.19506E-021  2.38107E-021  6.74343E-022  1.77588E-022
  4.24671E-023  9.10928E-024  1.74009E-024  2.94604E-025  4.40627E-026
  7.78044E-021  4.10394E-020  1.90026E-019  7.72240E-019  2.75379E-018  8.61529E-018
  2.36440E-017  5.69236E-017  1.20255E-016  2.23062E-016  3.63725E-016  5.22314E-016
  6.62292E-016  7.44697E-016  7.49955E-016  6.97406E-016  6.52787E-016  7.13051E-016
  9.59329E-016  1.38990E-015  1.88146E-015  2.23153E-015  2.27367E-015  1.98140E-015
  1.47615E-015  9.40261E-016  5.13832E-016  2.48506E-016  1.25765E-016  1.00260E-016
  1.32245E-016  2.02381E-016  3.21602E-016  5.47252E-016  1.00174E-015  1.87089E-015
  3.34758E-015  5.50319E-015  8.13088E-015  1.06800E-014  1.24018E-014  1.26917E-014
  1.14237E-014  9.03107E-015  6.26370E-015  3.80773E-015  2.02708E-015  9.44313E-016
  3.84756E-016  1.37137E-016  4.28421E-017  1.18061E-017  2.91938E-018  6.74178E-019
  1.56660E-019  3.99145E-020  1.13865E-020  3.40956E-021  9.91151E-022  2.66511E-022
  6.47335E-023  1.40396E-023  2.70179E-024  4.59579E-025  6.89316E-026
  2.59418E-021  1.36871E-020  6.33971E-020  2.57747E-019  9.19613E-019  2.87901E-018
  7.90823E-018  1.90616E-017  4.03326E-017  7.49806E-017  1.22663E-016  1.77013E-016
  2.26106E-016  2.56770E-016  2.60852E-016  2.40174E-016  2.08118E-016  1.86720E-016
  1.97721E-016  2.48684E-016  3.22721E-016  3.83487E-016  3.96447E-016  3.50963E-016
  2.65181E-016  1.71555E-016  9.73465E-017  5.48061E-017  4.35337E-017  5.83180E-017
  9.70453E-017  1.70359E-016  3.19137E-016  6.41910E-016  1.31981E-015  2.60535E-015
  4.73153E-015  7.73136E-015  1.12465E-014  1.44892E-014  1.64867E-014  1.65401E-014
  1.46126E-014  1.13570E-014  7.75813E-015  4.65424E-015  2.45017E-015  1.13112E-015
  4.57719E-016  1.62404E-016  5.06282E-017  1.39582E-017  3.46292E-018  8.05215E-019
  1.89428E-019  4.92106E-020  1.43807E-020  4.40840E-021  1.30699E-021  3.56811E-022
  8.76252E-023  1.91482E-023  3.70295E-024  6.31767E-025  9.49197E-026
  7.60127E-022  4.01154E-021  1.85870E-020  7.55984E-020  2.69867E-019  8.45419E-019
  2.32418E-018  5.60806E-018  1.18828E-017  2.21329E-017  3.63062E-017  5.26052E-017
  6.76108E-017  7.74887E-017  7.96604E-017  7.39644E-017  6.28863E-017  5.09742E-017
  4.33438E-017  4.31804E-017  4.94001E-017  5.67163E-017  5.89138E-017  5.30053E-017
  4.08688E-017  2.74419E-017  1.76461E-017  1.46359E-017  2.01190E-017  3.63187E-017
  7.04895E-017  1.45901E-016  3.24627E-016  7.41890E-016  1.63385E-015  3.31466E-015
  6.05036E-015  9.82861E-015  1.41385E-014  1.79665E-014  2.01416E-014  1.99028E-014
  1.73233E-014  1.32731E-014  8.94720E-015  5.30296E-015  2.76199E-015  1.26355E-015
  5.07621E-016  1.79170E-016  5.56839E-017  1.53393E-017  3.81079E-018  8.89380E-019
  2.10689E-019  5.53824E-020  1.64407E-020  5.12114E-021  1.53902E-021  4.24521E-022
  1.05021E-022  2.30621E-023  4.47350E-024  7.64589E-025  1.14983E-025
  1.95731E-022  1.03323E-021  4.78888E-021  1.94854E-020  6.95929E-020  2.18151E-019
  6.00193E-019  1.44963E-018  3.07539E-018  5.73749E-018  9.43235E-018  1.37102E-017
  1.77059E-017  2.04439E-017  2.12474E-017  1.99915E-017  1.71126E-017  1.34750E-017
  1.01453E-017  8.00457E-018  7.29076E-018  7.44394E-018  7.50855E-018  6.82723E-018
  5.46457E-018  4.11065E-018  3.73038E-018  5.38662E-018  1.05637E-017  2.26702E-017
  5.18918E-017  1.27988E-016  3.26532E-016  8.07463E-016  1.84408E-015  3.79082E-015
  6.93175E-015  1.12161E-014  1.60218E-014  2.01819E-014  2.24039E-014  2.19085E-014
  1.88662E-014  1.43020E-014  9.54133E-015  5.59985E-015  2.89043E-015  1.31180E-015
  5.23479E-016  1.83803E-016  5.69178E-017  1.56470E-017  3.88393E-018  9.06231E-019
  2.14765E-019  5.66163E-020  1.69219E-020  5.31800E-021  1.61148E-021  4.47406E-022
  1.11190E-022  2.44894E-023  4.75878E-024  8.14111E-025  1.22479E-025
  4.42915E-023  2.33864E-022  1.08427E-021  4.41350E-021  1.57705E-020  4.94647E-020
  1.36190E-019  3.29229E-019  6.99223E-019  1.30626E-018  2.15124E-018  3.13437E-018
  4.06202E-018  4.71564E-018  4.94268E-018  4.70788E-018  4.08648E-018  3.23215E-018
  2.34388E-018  1.61447E-018  1.15392E-018  9.39037E-019  8.48262E-019  7.66035E-019
  6.77436E-019  7.03354E-019  1.10793E-018  2.38070E-018  5.65422E-018  1.43101E-017
  3.91126E-017  1.11496E-016  3.10425E-016  8.01377E-016  1.86453E-015  3.85871E-015
  7.06264E-015  1.14042E-014  1.62277E-014  2.03382E-014  2.24443E-014  2.18053E-014
  1.86473E-014  1.40349E-014  9.29553E-015  5.41693E-015  2.77712E-015  1.25252E-015
  4.97079E-016  1.73731E-016  5.36029E-017  1.46935E-017  3.63730E-018  8.45452E-019
  1.99221E-019  5.22353E-020  1.55932E-020  4.91421E-021  1.49525E-021  4.16637E-022
  1.03812E-022  2.29015E-023  4.45415E-024  7.62285E-025  1.14689E-025
  8.80776E-024  4.65174E-023  2.15735E-022  8.78473E-022  3.14045E-021  9.85568E-021
  2.71539E-020  6.56961E-020  1.39662E-019  2.61211E-019  4.30774E-019  6.28726E-019
  8.16726E-019  9.51538E-019  1.00314E-018  9.64361E-019  8.48218E-019  6.80535E-019
  4.94843E-019  3.26585E-019  2.02154E-019  1.28405E-019  9.37207E-020  8.28586E-020
  9.70222E-020  1.73168E-019  4.14529E-019  1.09265E-018  3.05663E-018  9.24483E-018
  2.94164E-017  9.22464E-017  2.69631E-016  7.11820E-016  1.67238E-015  3.47436E-015
  6.36492E-015  1.02700E-014  1.45874E-014  1.82351E-014  2.00590E-014  1.94157E-014
  1.65356E-014  1.23906E-014  8.16872E-015  4.73803E-015  2.41784E-015  1.08566E-015
  4.29092E-016  1.49417E-016  4.59497E-017  1.25556E-017  3.09592E-018  7.15075E-019
  1.66780E-019  4.32112E-020  1.28002E-020  4.02606E-021  1.22617E-021  3.42183E-022
  8.53634E-023  1.88450E-023  3.66630E-024  6.27459E-025  9.43889E-026
  1.53920E-024  8.13106E-024  3.77207E-023  1.53655E-022  5.49543E-022  1.72556E-021
  4.75722E-021  1.15183E-020  2.45078E-020  4.58817E-020  7.57469E-020  1.10687E-019
  1.43991E-019  1.68098E-019  1.77810E-019  1.71957E-019  1.52756E-019  1.24309E-019
  9.17602E-020  6.07336E-020  3.60194E-020  1.99056E-020  1.19444E-020  1.12104E-020
  2.08219E-020  5.57411E-020  1.63611E-019  5.05802E-019  1.68971E-018  5.98935E-018
  2.11348E-017  6.99585E-017  2.09760E-016  5.60284E-016  1.32355E-015  2.75655E-015
  5.05486E-015  8.15669E-015  1.15790E-014  1.44587E-014  1.58808E-014  1.53425E-014
  1.30377E-014  9.74527E-015  6.40744E-015  3.70589E-015  1.88562E-015  8.44212E-016
  3.32712E-016  1.15537E-016  3.54331E-017  9.65203E-018  2.36948E-018  5.43102E-019
  1.25031E-019  3.18689E-020  9.32312E-021  2.91614E-021  8.86925E-022  2.47529E-022
  6.17668E-023  1.36373E-023  2.65293E-024  4.53933E-025  6.82660E-026
  2.36378E-025  1.24899E-024  5.79582E-024  2.36174E-023  8.45033E-023  2.65475E-022
  7.32337E-022  1.77439E-021  3.77837E-021  7.07952E-021  1.16976E-020  1.71070E-020
  2.22705E-020  2.60200E-020  2.75617E-020  2.67357E-020  2.38991E-020  1.96622E-020
  1.47442E-020  9.92822E-021  5.93191E-021  3.20028E-021  1.87905E-021  2.24502E-021
  5.89646E-021  1.90318E-020  6.49116E-020  2.38982E-019  9.41242E-019  3.73123E-018
  1.39780E-017  4.76039E-017  1.44634E-016  3.88808E-016  9.21520E-016  1.92274E-015
  3.52937E-015  5.69783E-015  8.08915E-015  1.00985E-014  1.10860E-014  1.07018E-014
  9.08476E-015  6.78211E-015  4.45278E-015  2.57125E-015  1.30605E-015  5.83672E-016
  2.29597E-016  7.95723E-017  2.43498E-017  6.61431E-018  1.61658E-018  3.67545E-019
  8.34146E-020  2.08612E-020  6.00711E-021  1.86362E-021  5.65104E-022  1.57565E-022
  3.93038E-023  8.67544E-024  1.68716E-024  2.88586E-025  4.33845E-026
  3.19008E-026  1.68597E-025  7.82572E-025  3.18998E-024  1.14184E-023  3.58896E-023
  9.90616E-023  2.40175E-022  5.11793E-022  9.59647E-022  1.58670E-021  2.32163E-021
  3.02307E-021  3.53181E-021  3.74078E-021  3.63138E-021  3.25602E-021  2.69810E-021
  2.04926E-021  1.40604E-021  8.60725E-022  4.82763E-022  3.28117E-022  5.44326E-022
  1.74386E-021  6.47870E-021  2.61913E-020  1.14268E-019  5.07773E-019  2.15050E-018
  8.31539E-018  2.87377E-017  8.79329E-017  2.37265E-016  5.63575E-016  1.17755E-015
  2.16357E-015  3.49516E-015  4.96409E-015  6.19845E-015  6.80462E-015  6.56766E-015
  5.57339E-015  4.15862E-015  2.72852E-015  1.57431E-015  7.98902E-016  3.56648E-016
  1.40125E-016  4.84962E-017  1.48148E-017  4.01442E-018  9.77088E-019  2.20393E-019
  4.92969E-020  1.20809E-020  3.41671E-021  1.04936E-021  3.16860E-022  8.82046E-023
  2.19856E-023  4.85039E-024  9.42871E-025  1.61211E-025  2.42266E-026
  3.78336E-027  1.99994E-026  9.28555E-026  3.78627E-025  1.35582E-024  4.26350E-024
  1.17744E-023  2.85648E-023  6.09096E-023  1.14285E-022  1.89067E-022  2.76728E-022
  3.60301E-022  4.20665E-022  4.45074E-022  4.31667E-022  3.87281E-022  3.22200E-022
  2.47006E-022  1.72314E-022  1.08603E-022  6.56705E-023  5.78236E-023  1.33438E-022
  5.07324E-022  2.22964E-021  1.07301E-020  5.33084E-020  2.54876E-019  1.11823E-018
  4.39470E-018  1.53052E-017  4.70185E-017  1.27163E-016  3.02516E-016  6.32797E-016
  1.16369E-015  1.88118E-015  2.67323E-015  3.33930E-015  3.66688E-015  3.53972E-015
  3.00393E-015  2.24119E-015  1.47015E-015  8.47961E-016  4.30109E-016  1.91896E-016
  7.53382E-017  2.60488E-017  7.94689E-018  2.14892E-018  5.21069E-019  1.16658E-019
  2.57269E-020  6.17548E-021  1.71302E-021  5.20114E-022  1.56256E-022  4.34058E-023
  1.08082E-023  2.38295E-024  4.62993E-025  7.91282E-026  1.18868E-026
  3.94308E-028  2.08480E-027  9.68200E-027  3.94916E-026  1.41468E-025  4.45060E-025
  1.22976E-024  2.98514E-024  6.36931E-024  1.19581E-023  1.97926E-023  2.89757E-023
  3.77166E-023  4.39937E-023  4.64694E-023  4.49827E-023  4.03149E-023  3.35953E-023
  2.59228E-023  1.83466E-023  1.19553E-023  8.11838E-024  1.01363E-023  3.21349E-023
  1.48228E-022  7.80807E-022  4.32192E-021  2.32872E-020  1.15830E-019  5.17454E-019
  2.05074E-018  7.17213E-018  2.20857E-017  5.98244E-017  1.42482E-016  2.98314E-016
  5.49004E-016  8.88082E-016  1.26271E-015  1.57807E-015  1.73355E-015  1.67393E-015
  1.42086E-015  1.06021E-015  6.95479E-016  4.01111E-016  2.03417E-016  9.07279E-017
  3.56033E-017  1.23018E-017  3.74910E-018  1.01201E-018  2.44571E-019  5.43800E-020
  1.18321E-020  2.78238E-021  7.56356E-022  2.26792E-022  6.77442E-023  1.87724E-023
  4.66893E-024  1.02866E-024  1.99757E-025  3.41250E-026  5.12449E-027
  3.61140E-029  1.90981E-028  8.87150E-028  3.61965E-027  1.29711E-026  4.08250E-026
  1.12862E-025  2.74118E-025  5.85231E-025  1.09939E-024  1.82053E-024  2.66572E-024
  3.46884E-024  4.04200E-024  4.26153E-024  4.11534E-024  3.68115E-024  3.06831E-024
  2.37893E-024  1.70726E-024  1.16242E-024  9.48243E-025  1.81439E-024  7.81467E-024
  4.41740E-023  2.70943E-022  1.64154E-021  9.24740E-021  4.69367E-020  2.11624E-019
  8.42454E-019  2.95351E-018  9.10884E-018  2.47004E-017  5.88797E-017  1.23367E-016
  2.27188E-016  3.67720E-016  5.23112E-016  6.54068E-016  7.18801E-016  6.94326E-016
  5.89521E-016  4.39981E-016  2.88662E-016  1.66493E-016  8.44319E-017  3.76530E-017
  1.47716E-017  5.10152E-018  1.55346E-018  4.18708E-019  1.00890E-019  2.22926E-020
  4.78957E-021  1.10390E-021  2.93930E-022  8.69669E-023  2.58149E-023  7.13422E-024
  1.77211E-024  3.90139E-025  7.57224E-026  1.29306E-026  1.94110E-027
  2.90669E-030  1.53743E-029  7.14341E-029  2.91542E-028  1.04512E-027  3.29075E-027
  9.10180E-027  2.21187E-026  4.72505E-026  8.88146E-026  1.47144E-025  2.15509E-025
  2.80376E-025  3.26409E-025  3.43541E-025  3.30978E-025  2.95435E-025  2.46200E-025
  1.91730E-025  1.39895E-025  1.02043E-025  1.11609E-025  3.42955E-025  1.95786E-024
  1.31598E-023  8.93557E-023  5.69379E-022  3.28166E-021  1.68280E-020  7.62389E-020
  3.04259E-019  1.06828E-018  3.29802E-018  8.95040E-018  2.13500E-017  4.47602E-017
  8.24740E-017  1.33558E-016  1.90086E-016  2.37774E-016  2.61409E-016  2.52595E-016
  2.14532E-016  1.60153E-016  1.05093E-016  6.06226E-017  3.07444E-017  1.37101E-017
  5.37772E-018  1.85660E-018  5.64981E-019  1.52088E-019  3.65509E-020  8.03062E-021
  1.70518E-021  3.85441E-022  1.00501E-022  2.93219E-023  8.64531E-024  2.38229E-024
  5.90953E-025  1.30004E-025  2.52198E-026  4.30493E-027  6.46046E-028
  2.05592E-031  1.08764E-030  5.05468E-030  2.06353E-029  7.39984E-029  2.33094E-028
  6.45017E-028  1.56834E-027  3.35234E-027  6.30506E-027  1.04516E-026  1.53128E-026
  1.99214E-026  2.31781E-026  2.43626E-026  2.34285E-026  2.08792E-026  1.74049E-026
  1.36321E-026  1.01958E-026  8.41169E-027  1.43197E-026  6.94924E-026  4.97086E-025
  3.76041E-024  2.70549E-023  1.76945E-022  1.03163E-021  5.31799E-021  2.41562E-020
  9.65468E-020  3.39312E-019  1.04830E-018  2.84665E-018  6.79391E-018  1.42504E-017
  2.62694E-017  4.25587E-017  6.05961E-017  7.58269E-017  8.33932E-017  8.06073E-017
  6.84801E-017  5.11344E-017  3.35613E-017  1.93627E-017  9.82052E-018  4.37938E-018
  1.71762E-018  5.92835E-019  1.80309E-019  4.84853E-020  1.16255E-020  2.54117E-021
  5.33710E-022  1.18404E-022  3.02295E-023  8.69168E-024  2.54436E-024  6.98961E-025
  1.73142E-025  3.80610E-026  7.37997E-027  1.25929E-027  1.88930E-028
  1.27792E-032  6.76175E-032  3.14315E-031  1.28352E-030  4.60428E-030  1.45092E-029
  4.01691E-029  9.77241E-029  2.09014E-028  3.93369E-028  6.52478E-028  9.56448E-028
  1.24462E-027  1.44787E-027  1.52092E-027  1.46126E-027  1.30167E-027  1.08705E-027
  8.59427E-028  6.71573E-028  6.99474E-028  2.11418E-027  1.47418E-026  1.22580E-025
  9.92813E-025  7.36137E-024  4.87783E-023  2.86051E-022  1.47870E-021  6.72687E-021
  2.69107E-020  9.46398E-020  2.92543E-019  7.94768E-019  1.89762E-018  3.98187E-018
  7.34298E-018  1.19005E-017  1.69500E-017  2.12173E-017  2.33415E-017  2.25681E-017
  1.91776E-017  1.43232E-017  9.40263E-018  5.42551E-018  2.75202E-018  1.22728E-018
  4.81316E-019  1.66093E-019  5.04945E-020  1.35654E-020  3.24599E-021  7.06236E-022
  1.46830E-022  3.19947E-023  7.99816E-024  2.26505E-024  6.58055E-025  1.80186E-025
  4.45702E-026  9.79035E-027  1.89746E-027  3.23669E-028  4.85475E-029
  6.97927E-034  3.69425E-033  1.71763E-032  7.01594E-032  2.51762E-031  7.93692E-031
  2.19841E-030  5.35139E-030  1.14532E-029  2.15707E-029  3.58064E-029  5.25264E-029
  6.83964E-029  7.96031E-029  8.36444E-029  8.03954E-029  7.17091E-029  6.01552E-029
  4.83662E-029  4.12309E-029  6.54286E-029  3.53250E-028  3.10788E-027  2.81647E-026
  2.36408E-025  1.77952E-024  1.18692E-023  6.98166E-023  3.61470E-022  1.64588E-021
  6.58836E-021  2.31809E-020  7.16834E-020  1.94816E-019  4.65304E-019  9.76682E-019
  1.80166E-018  2.92074E-018  4.16122E-018  5.21024E-018  5.73335E-018  5.54471E-018
  4.71276E-018  3.52052E-018  2.31147E-018  1.33395E-018  6.76692E-019  3.01786E-019
  1.18351E-019  4.08342E-020  1.24095E-020  3.33113E-021  7.95641E-022  1.72380E-022
  3.55027E-023  7.60427E-024  1.86142E-024  5.18950E-025  1.49568E-025  4.08139E-026
  1.00806E-026  2.21268E-027  4.28649E-028  7.30971E-029  1.09615E-029
  3.35035E-035  1.77321E-034  8.24895E-034  3.37037E-033  1.20985E-032  3.81572E-032
  1.05745E-031  2.57565E-031  5.51636E-031  1.03981E-030  1.72768E-030  2.53710E-030
  3.30746E-030  3.85416E-030  4.05588E-030  3.90655E-030  3.49738E-030  2.95947E-030
  2.45684E-030  2.52090E-030  7.48487E-030  6.19822E-029  6.18833E-028  5.86407E-027
  5.01080E-026  3.80027E-025  2.54328E-024  1.49847E-023  7.76530E-023  3.53783E-022
  1.41677E-021  4.98656E-021  1.54249E-020  4.19322E-020  1.00179E-019  2.10331E-019
  3.88087E-019  6.29297E-019  8.96778E-019  1.12310E-018  1.23613E-018  1.19569E-018
  1.01648E-018  7.59457E-019  4.98710E-019  2.87839E-019  1.46029E-019  6.51276E-020
  2.55403E-020  8.81094E-021  2.67680E-021  7.18033E-022  1.71224E-022  3.69541E-023
  7.54466E-024  1.58963E-024  3.81073E-025  1.04536E-025  2.98765E-026  8.12320E-027
  2.00325E-027  4.39389E-028  8.50850E-029  1.45055E-029  2.17477E-030
  1.41970E-036  7.48228E-036  3.47989E-035  1.42188E-034  5.11000E-034  1.61237E-033
  4.47088E-033  1.08973E-032  2.33593E-032  4.40768E-032  7.33276E-032  1.07830E-031
  1.40824E-031  1.64478E-031  1.73612E-031  1.67907E-031  1.51353E-031  1.30060E-031
  1.15310E-031  1.73463E-031  1.00839E-030  1.05784E-029  1.12453E-028  1.08941E-027
  9.39150E-027  7.14983E-026  4.79351E-025  2.82694E-024  1.46579E-023  6.68064E-023
  2.67615E-022  9.42160E-022  2.91505E-021  7.92625E-021  1.89403E-020  3.97744E-020
  7.34035E-020  1.19050E-019  1.69684E-019  2.12547E-019  2.33978E-019  2.26363E-019
  1.92464E-019  1.43819E-019  9.44527E-020  5.45206E-020  2.76619E-020  1.23374E-020
  4.83811E-021  1.66888E-021  5.06874E-022  1.35880E-022  3.23549E-023  6.95849E-024
  1.40916E-024  2.92275E-025  6.86276E-026  1.85153E-026  5.24507E-027  1.42067E-027
  3.49790E-028  7.66660E-029  1.48400E-029  2.52931E-030  3.79145E-031
  5.26183E-038  2.78886E-037  1.29906E-036  5.27633E-036  1.89472E-035  5.98961E-035
  1.66194E-034  4.05414E-034  8.69933E-034  1.64359E-033  2.73874E-033  4.03634E-033
  5.28617E-033  6.19769E-033  6.56961E-033  6.39854E-033  5.83278E-033  5.15407E-033
  5.29738E-033  1.50558E-032  1.42585E-031  1.67031E-030  1.82967E-029  1.79181E-028
  1.55150E-027  1.18352E-026  7.94263E-026  4.68675E-025  2.43100E-024  1.10828E-023
  4.44058E-023  1.56364E-022  4.83879E-022  1.31593E-021  3.14504E-021  6.60562E-021
  1.21926E-020  1.97778E-020  2.81940E-020  3.53212E-020  3.88882E-020  3.76277E-020
  3.19969E-020  2.39125E-020  1.57061E-020  9.06673E-021  4.60043E-021  2.05189E-021
  8.04634E-022  2.77528E-022  8.42709E-023  2.25782E-023  5.36910E-024  1.15102E-024
  2.31335E-025  4.72669E-026  1.08728E-026  2.88367E-027  8.09337E-028  2.18335E-028
  5.36679E-029  1.17541E-029  2.27432E-030  3.87542E-031  5.80833E-032
  1.71427E-039  9.08713E-039  4.23349E-038  1.73341E-037  6.23800E-037  1.95226E-036
  5.41532E-036  1.32696E-035  2.85126E-035  5.39637E-035  9.01222E-035  1.33210E-034
  1.75130E-034  2.06386E-034  2.20532E-034  2.17087E-034  2.01442E-034  1.87876E-034
  2.68706E-034  1.58979E-033  1.93179E-032  2.37599E-031  2.64004E-030  2.59921E-029
  2.25571E-028  1.72257E-027  1.15669E-026  6.82779E-026  3.54243E-025  1.61529E-024
  6.47306E-024  2.27967E-023  7.05558E-023  1.91906E-022  4.58711E-022  9.63571E-022
  1.77878E-021  2.88575E-021  4.11426E-021  5.15494E-021  5.67619E-021  5.49281E-021
  4.67132E-021  3.49138E-021  2.29339E-021  1.32401E-021  6.71831E-022  2.99658E-022
  1.17507E-022  4.05263E-023  1.23031E-023  3.29465E-024  7.82528E-025  1.67263E-025
  3.33809E-026  6.72353E-027  1.51553E-027  3.94955E-028  1.09771E-028  2.94872E-029
  7.23552E-030  1.58349E-030  3.06278E-031  5.21781E-032  7.81889E-033
  4.89653E-041  2.59474E-040  1.21327E-039  4.96958E-039  1.78921E-038  5.66247E-038
  1.57536E-037  3.85314E-037  8.15888E-037  1.53983E-036  2.61791E-036  3.88614E-036
  5.13787E-036  6.09952E-036  6.58288E-036  6.56879E-036  6.25044E-036  6.52870E-036
  1.71163E-035  1.76841E-034  2.39032E-033  3.00520E-032  3.36233E-031  3.31925E-030
  2.88408E-029  2.20377E-028  1.48035E-027  8.74030E-027  4.53547E-026  2.06839E-025
  8.28984E-025  2.91984E-024  9.03789E-024  2.45850E-023  5.87714E-023  1.23468E-022
  2.27951E-022  3.69846E-022  5.27348E-022  6.60802E-022  7.27688E-022  7.04241E-022
  5.98967E-022  4.47707E-022  2.94105E-022  1.69801E-022  8.61645E-023  3.84328E-023
  1.50707E-023  5.19725E-024  1.57750E-024  4.22247E-025  1.00181E-025  2.13552E-026
  4.23398E-027  8.41246E-028  1.85861E-028  4.75739E-029  1.30874E-029  3.49978E-030
  8.57203E-031  1.87454E-031  3.62439E-032  6.17302E-033  9.24950E-034
  0.00000E+000  6.52450E-042  3.03841E-041  1.24348E-040  4.51868E-040  1.43158E-039
  3.98808E-039  9.77063E-039  2.10558E-038  3.99218E-038  6.66138E-038  9.64174E-038
  1.25105E-037  1.60968E-037  1.76137E-037  1.79069E-037  1.77774E-037  2.41424E-037
  1.36522E-036  1.87655E-035  2.64513E-034  3.35933E-033  3.77135E-032  3.72821E-031
  3.24163E-030  2.47790E-029  1.66486E-028  9.83130E-028  5.10223E-027  2.32710E-026
  9.32762E-026  3.28566E-025  1.01711E-024  2.76699E-024  6.61515E-024  1.38984E-023
  2.56618E-023  4.16391E-023  5.93763E-023  7.44082E-023  8.19460E-023  7.93113E-023
  6.74599E-023  5.04271E-023  3.31281E-023  1.91273E-023  9.70633E-024  4.32947E-024
  1.69769E-024  5.85423E-025  1.77660E-025  4.75346E-026  1.12666E-026  2.39567E-027
  4.72074E-028  9.25847E-029  2.00555E-029  5.04010E-030  1.37166E-030  3.65057E-031
  8.92416E-032  1.94999E-032  3.76866E-033  6.41791E-034  9.62820E-035
  0.00000E+000  0.00000E+000  0.00000E+000  2.74780E-042  9.88261E-042  3.12357E-041
  8.92272E-041  2.19281E-040  4.74385E-040  9.03795E-040  1.51718E-039  2.24544E-039
  2.93212E-039  3.38109E-039  3.44638E-039  3.15925E-039  2.93906E-039  8.32854E-039
  1.12385E-037  1.79467E-036  2.59310E-035  3.30808E-034  3.72109E-033  3.68167E-032
  3.20242E-031  2.44848E-030  1.64535E-029  9.71713E-029  5.04343E-028  2.30046E-027
  9.22151E-027  3.24850E-026  1.00568E-025  2.73607E-025  6.54167E-025  1.37450E-024
  2.53800E-024  4.11847E-024  5.87320E-024  7.36054E-024  8.10667E-024  7.84647E-024
  6.67434E-024  4.98940E-024  3.27793E-024  1.89266E-024  9.60472E-025  4.28418E-025
  1.67991E-025  5.79253E-026  1.75760E-026  4.70087E-027  1.11318E-027  2.36154E-028
  4.62692E-029  8.96292E-030  1.90424E-030  4.69668E-031  1.26384E-031  3.34663E-032
  8.16455E-033  1.78239E-033  3.44378E-034  5.87154E-035  8.79329E-036
  0.00000E+000  0.00000E+000  0.00000E+000  0.00000E+000  0.00000E+000  0.00000E+000
  1.68486E-042  4.11274E-042  8.82249E-042  1.83480E-041  3.11325E-041  4.66827E-041
  6.19288E-041  7.27705E-041  7.58415E-041  7.01974E-041  8.64043E-041  5.69228E-040
  9.46699E-039  1.54517E-037  2.24360E-036  2.87130E-035  3.22871E-034  3.19574E-033
  2.78039E-032  2.12615E-031  1.42889E-030  8.43943E-030  4.38056E-029  1.99823E-028
  8.01043E-028  2.82202E-027  8.73692E-027  2.37711E-026  5.68374E-026  1.19430E-025
  2.20538E-025  3.57890E-025  5.10399E-025  6.39685E-025  7.04563E-025  6.81981E-025
  5.80129E-025  4.33692E-025  2.84936E-025  1.64525E-025  8.34935E-026  3.72424E-026
  1.46032E-026  5.03508E-027  1.52755E-027  4.08418E-028  9.66329E-029  2.04563E-029
  3.98661E-030  7.63229E-031  1.59099E-031  3.84994E-032  1.02381E-032  2.69649E-033
  6.56373E-034  1.43182E-034  2.76918E-035  4.71279E-036  7.05753E-037
  0.00000E+000  0.00000E+000  0.00000E+000  0.00000E+000  0.00000E+000  0.00000E+000
  0.00000E+000  0.00000E+000  0.00000E+000  0.00000E+000  0.00000E+000  0.00000E+000
  0.00000E+000  0.00000E+000  0.00000E+000  0.00000E+000  0.00000E+000  3.72095E-041
  7.09469E-040  1.17311E-038  1.70833E-037  2.18847E-036  2.46501E-035  2.43805E-034
  2.12149E-033  1.62242E-032  1.09044E-031  6.44082E-031  3.34335E-030  1.52516E-029
  6.11428E-029  2.15411E-028  6.66936E-028  1.81465E-027  4.33906E-027  9.11783E-027
  1.68376E-026  2.73253E-026  3.89711E-026  4.88446E-026  5.38005E-026  5.20779E-026
  4.43018E-026  3.31201E-026  2.17605E-026  1.25650E-026  6.37661E-027  2.84430E-027
  1.11526E-027  3.84514E-028  1.16639E-028  3.11758E-029  7.37056E-030  1.55719E-030
  3.01961E-031  5.71678E-032  1.16972E-032  2.77623E-033  7.29194E-034  1.90953E-034
  4.64529E-035  1.01214E-035  1.95359E-036  3.32430E-037  4.97793E-038
  0.00000E+000  0.00000E+000  0.00000E+000  0.00000E+000  0.00000E+000  0.00000E+000
  0.00000E+000  0.00000E+000  0.00000E+000  0.00000E+000  0.00000E+000  0.00000E+000
  0.00000E+000  0.00000E+000  0.00000E+000  0.00000E+000  0.00000E+000  2.49467E-042
  4.71393E-041  7.82793E-040  1.14421E-038  1.46644E-037  1.65213E-036  1.63601E-035
  1.42384E-034  1.08797E-033  7.31265E-033  4.31949E-032  2.24227E-031  1.02291E-030
  4.10092E-030  1.44484E-029  4.47352E-029  1.21723E-028  2.91064E-028  6.11644E-028
  1.12954E-027  1.83316E-027  2.61452E-027  3.27702E-027  3.60962E-027  3.49415E-027
  2.97249E-027  2.22229E-027  1.46012E-027  8.43120E-028  4.27878E-028  1.90856E-028
  7.48343E-029  2.57996E-029  7.82512E-030  2.09092E-030  4.93981E-031  1.04173E-031
  2.01066E-032  3.76648E-033  7.56783E-034  1.76125E-034  4.57394E-035  1.19039E-035
  2.88365E-036  6.27736E-037  1.21120E-037  2.06072E-038  3.08099E-039
  0.00000E+000  0.00000E+000  0.00000E+000  0.00000E+000  0.00000E+000  0.00000E+000
  0.00000E+000  0.00000E+000  0.00000E+000  0.00000E+000  0.00000E+000  0.00000E+000
  0.00000E+000  0.00000E+000  0.00000E+000  0.00000E+000  0.00000E+000  0.00000E+000
  2.77737E-042  4.61210E-041  6.73063E-040  8.63191E-039  9.72862E-038  9.63801E-037
  8.38843E-036  6.41627E-035  4.30943E-034  2.54560E-033  1.32147E-032  6.02864E-032
  2.41699E-031  8.51574E-031  2.63672E-030  7.17460E-030  1.71564E-029  3.60534E-029
  6.65826E-029  1.08061E-028  1.54125E-028  1.93183E-028  2.12796E-028  2.05993E-028
  1.75243E-028  1.31018E-028  8.60842E-029  4.97085E-029  2.52269E-029  1.12525E-029
  4.41200E-030  1.52099E-030  4.61271E-031  1.23221E-031  2.90918E-032  6.12453E-033
  1.17697E-033  2.18273E-034  4.31531E-035  9.84422E-036  2.51791E-036  6.51129E-037
  1.57330E-037  3.42155E-038  6.59928E-039  1.11931E-039  1.67821E-040
  0.00000E+000  0.00000E+000  0.00000E+000  0.00000E+000  0.00000E+000  0.00000E+000
  0.00000E+000  0.00000E+000  0.00000E+000  0.00000E+000  0.00000E+000  0.00000E+000
  0.00000E+000  0.00000E+000  0.00000E+000  0.00000E+000  0.00000E+000  0.00000E+000
  0.00000E+000  2.38805E-042  3.48498E-041  4.46943E-040  5.03728E-039  4.98924E-038
  4.34276E-037  3.32193E-036  2.23318E-035  1.31926E-034  6.84379E-034  3.12224E-033
  1.25179E-032  4.41049E-032  1.36564E-031  3.71604E-031  8.88620E-031  1.86744E-030
  3.44881E-030  5.59739E-030  7.98357E-030  1.00070E-029  1.10231E-029  1.06709E-029
  9.07814E-030  6.78722E-030  4.45955E-030  2.57515E-030  1.30688E-030  5.82936E-031
  2.28560E-031  7.87901E-032  2.38921E-032  6.38083E-033  1.50527E-033  3.16385E-034
  6.06598E-035  1.11412E-035  2.16136E-036  4.83302E-037  1.21894E-037  3.13086E-038
  7.54436E-039  1.63901E-039  3.14048E-040  5.35796E-041  8.03334E-042
  0.00000E+000  0.00000E+000  0.00000E+000  0.00000E+000  0.00000E+000  0.00000E+000
  0.00000E+000  0.00000E+000  0.00000E+000  0.00000E+000  0.00000E+000  0.00000E+000
  0.00000E+000  0.00000E+000  0.00000E+000  0.00000E+000  0.00000E+000  0.00000E+000
  0.00000E+000  0.00000E+000  0.00000E+000  2.03372E-041  2.29211E-040  2.27024E-039
  1.97608E-038  1.51157E-037  1.01612E-036  6.00286E-036  3.11648E-035  1.42188E-034
  5.70104E-034  2.00733E-033  6.21549E-033  1.69132E-032  4.04453E-032  8.49973E-032
  1.56977E-031  2.54776E-031  3.63393E-031  4.55500E-031  5.01760E-031  4.85734E-031
  4.13236E-031  3.08957E-031  2.03002E-031  1.17223E-031  5.94903E-032  2.65353E-032
  1.04037E-032  3.58621E-033  1.08734E-033  2.90319E-034  6.85633E-035  1.43890E-035
  2.74320E-036  4.99340E-037  9.52693E-038  2.08791E-038  5.18962E-039  1.32339E-039
  3.17964E-040  6.80502E-041  1.32111E-041  2.25394E-042  0.00000E+000
  0.00000E+000  0.00000E+000  0.00000E+000  0.00000E+000  0.00000E+000  0.00000E+000
  0.00000E+000  0.00000E+000  0.00000E+000  0.00000E+000  0.00000E+000  0.00000E+000
  0.00000E+000  0.00000E+000  0.00000E+000  0.00000E+000  0.00000E+000  0.00000E+000
  0.00000E+000  0.00000E+000  0.00000E+000  0.00000E+000  9.16572E-042  9.07829E-041
  7.90197E-040  6.04450E-039  4.06330E-038  2.40044E-037  1.24622E-036  5.68583E-036
  2.27975E-035  8.03289E-035  2.48743E-034  6.76898E-034  1.61767E-033  3.39962E-033
  6.27865E-033  1.01905E-032  1.45351E-032  1.82195E-032  2.00700E-032  1.94292E-032
  1.65295E-032  1.23584E-032  8.12023E-033  4.68903E-033  2.37967E-033  1.06144E-033
  4.16154E-034  1.43614E-034  4.35405E-035  1.16228E-035  2.73925E-036  5.74094E-037
  1.09063E-037  1.96852E-038  3.69558E-039  7.93734E-040  1.94319E-040  4.91756E-041
  1.13880E-041  2.51574E-042  0.00000E+000  0.00000E+000  0.00000E+000
  0.00000E+000  0.00000E+000  0.00000E+000  0.00000E+000  0.00000E+000  0.00000E+000
  0.00000E+000  0.00000E+000  0.00000E+000  0.00000E+000  0.00000E+000  0.00000E+000
  0.00000E+000  0.00000E+000  0.00000E+000  0.00000E+000  0.00000E+000  0.00000E+000
  0.00000E+000  0.00000E+000  0.00000E+000  0.00000E+000  0.00000E+000  3.19029E-042
  2.77690E-041  2.12415E-040  1.42792E-039  8.43559E-039  4.37946E-038  1.99811E-037
  8.01146E-037  2.82291E-036  8.74130E-036  2.37875E-035  5.68872E-035  1.19557E-034
  2.20814E-034  3.58404E-034  5.11226E-034  6.40839E-034  7.05451E-034  6.82933E-034
  5.81461E-034  4.34749E-034  2.85665E-034  1.64962E-034  8.37195E-035  3.73429E-035
  1.46409E-035  5.04647E-036  1.52985E-036  4.08302E-037  9.61811E-038  2.01322E-038
  3.81202E-039  6.82558E-040  1.26155E-040  2.65534E-041  5.14549E-042  0.00000E+000
  0.00000E+000  0.00000E+000  0.00000E+000  0.00000E+000  0.00000E+000
  0.00000E+000  0.00000E+000  0.00000E+000  0.00000E+000  0.00000E+000  0.00000E+000
  0.00000E+000  0.00000E+000  0.00000E+000  0.00000E+000  0.00000E+000  0.00000E+000
  0.00000E+000  0.00000E+000  0.00000E+000  0.00000E+000  0.00000E+000  0.00000E+000
  0.00000E+000  0.00000E+000  0.00000E+000  0.00000E+000  0.00000E+000  0.00000E+000
  0.00000E+000  6.56001E-042  4.40984E-041  2.60516E-040  1.35251E-039  6.17075E-039
  2.47417E-038  8.71798E-038  2.69957E-037  7.34628E-037  1.75685E-036  3.69227E-036
  6.81939E-036  1.10686E-035  1.57882E-035  1.97909E-035  2.18018E-035  2.11063E-035
  1.79567E-035  1.34263E-035  8.82214E-036  5.09447E-036  2.58547E-036  1.15324E-036
  4.52137E-037  1.55838E-037  4.72388E-038  1.26053E-038  2.96799E-039  6.20516E-040
  1.17132E-040  2.08152E-041  2.40121E-042  0.00000E+000  0.00000E+000  0.00000E+000
  0.00000E+000  0.00000E+000  0.00000E+000  0.00000E+000  0.00000E+000
  0.00000E+000  0.00000E+000  0.00000E+000  0.00000E+000  0.00000E+000  0.00000E+000
  0.00000E+000  0.00000E+000  0.00000E+000  0.00000E+000  0.00000E+000  0.00000E+000
  0.00000E+000  0.00000E+000  0.00000E+000  0.00000E+000  0.00000E+000  0.00000E+000
  0.00000E+000  0.00000E+000  0.00000E+000  0.00000E+000  0.00000E+000  0.00000E+000
  0.00000E+000  0.00000E+000  0.00000E+000  7.07044E-042  3.67073E-041  1.67475E-040
  6.71495E-040  2.36607E-039  7.32668E-039  1.99379E-038  4.76810E-038  1.00209E-037
  1.85079E-037  3.00403E-037  4.28493E-037  5.37128E-037  5.91704E-037  5.72828E-037
  4.87347E-037  3.64372E-037  2.39412E-037  1.38242E-037  7.01499E-038  3.12830E-038
  1.22598E-038  4.22232E-039  1.27794E-039  3.39912E-040  7.94539E-041  1.63214E-041
  2.94640E-042  0.00000E+000  0.00000E+000  0.00000E+000  0.00000E+000  0.00000E+000
  0.00000E+000  0.00000E+000  0.00000E+000  0.00000E+000  0.00000E+000
  0.00000E+000  4.75382E-042  5.13786E-041  4.87994E-040  4.07324E-039  2.98786E-038
  1.92607E-037  1.09114E-036  5.43224E-036  2.37669E-035  9.12055E-035  3.08127E-034
  9.14756E-034  2.38659E-033  5.47175E-033  1.10241E-032  1.95170E-032  3.03601E-032
  4.14938E-032  4.98118E-032  5.25068E-032  4.85732E-032  3.94039E-032  2.80104E-032
  1.74598E-032  9.61770E-033  4.84081E-033  2.46377E-033  1.50717E-033  1.16732E-033
  9.81999E-034  7.79466E-034  5.51528E-034  3.43037E-034  1.86921E-034  8.94199E-035
  3.74465E-035  1.37623E-035  4.43848E-036  1.25476E-036  3.10065E-037  6.65563E-038
  1.25926E-038  2.65833E-039  1.31413E-039  1.19256E-039  1.05587E-039  8.23201E-040
  5.49255E-040  3.22059E-040  1.65955E-040  7.51516E-041  2.99075E-041  1.04596E-041
  3.21472E-042  0.00000E+000  0.00000E+000  0.00000E+000  0.00000E+000  0.00000E+000
  0.00000E+000  0.00000E+000  0.00000E+000  0.00000E+000  0.00000E+000
  1.25862E-041  1.54789E-040  1.67294E-039  1.58896E-038  1.32629E-037  9.72875E-037
  6.27148E-036  3.55284E-035  1.76526E-034  7.72185E-034  2.96836E-033  1.00278E-032
  2.97698E-032  7.76659E-032  1.78059E-031  3.58733E-031  6.35081E-031  9.87902E-031
  1.35014E-030  1.62083E-030  1.70866E-030  1.58089E-030  1.28279E-030  9.12173E-031
  5.68644E-031  3.12781E-031  1.56261E-031  7.77029E-032  4.56068E-032  3.41190E-032
  2.82838E-032  2.23643E-032  1.58256E-032  9.84445E-033  5.36563E-033  2.56279E-033
  1.07383E-033  3.94842E-034  1.27557E-034  3.60797E-035  8.92352E-036  1.92005E-036
  3.61404E-037  7.04654E-038  2.89437E-038  2.48122E-038  2.19231E-038  1.69443E-038
  1.14467E-038  6.71185E-039  3.45857E-039  1.56619E-039  6.23285E-040  2.17983E-040
  6.69963E-041  1.80956E-041  4.29525E-042  0.00000E+000  0.00000E+000  0.00000E+000
  0.00000E+000  0.00000E+000  0.00000E+000  0.00000E+000  0.00000E+000
  3.60152E-040  4.42926E-039  4.78707E-038  4.54676E-037  3.79514E-036  2.78386E-035
  1.79092E-034  1.01436E-033  5.04895E-033  2.20847E-032  8.48931E-032  2.86774E-031
  8.51317E-031  2.22090E-030  5.09146E-030  1.02571E-029  1.81579E-029  2.82447E-029
  3.86005E-029  4.63403E-029  4.88540E-029  4.52070E-029  3.66912E-029  2.60990E-029
  1.62725E-029  8.94034E-030  4.43801E-030  2.16105E-030  1.21843E-030  8.78689E-031
  7.16443E-031  5.63927E-031  3.98812E-031  2.48168E-031  1.35320E-031  6.46628E-032
  2.70998E-032  9.96596E-033  3.21668E-033  9.10509E-034  2.25712E-034  4.86523E-035
  9.13922E-036  1.68080E-036  5.73425E-037  4.54830E-037  3.99906E-037  3.09710E-037
  2.08494E-037  1.22676E-037  6.33428E-038  2.86844E-038  1.14153E-038  3.99230E-039
  1.22702E-039  3.31416E-040  7.86663E-041  1.64096E-041  3.00816E-042  0.00000E+000
  0.00000E+000  0.00000E+000  0.00000E+000  0.00000E+000  0.00000E+000
  9.05669E-039  1.11382E-037  1.20380E-036  1.14337E-035  9.52381E-035  6.98458E-034
  4.50149E-033  2.54951E-032  1.26895E-031  5.55029E-031  2.13341E-030  7.20641E-030
  2.13918E-029  5.58030E-029  1.27922E-028  2.57694E-028  4.56164E-028  7.09532E-028
  9.69651E-028  1.16407E-027  1.22727E-027  1.13578E-027  9.22027E-028  6.56053E-028
  4.09124E-028  2.24579E-028  1.10875E-028  5.29837E-029  2.87399E-029  1.99440E-029
  1.59622E-029  1.24971E-029  8.83089E-030  5.49690E-030  2.99866E-030  1.43345E-030
  6.00917E-031  2.21051E-031  7.13633E-032  2.02095E-032  5.00994E-033  1.08216E-033
  2.03393E-034  3.58987E-035  1.02668E-035  7.35669E-036  6.40939E-036  4.97342E-036
  3.35261E-036  1.97378E-036  1.01862E-036  4.61679E-037  1.83731E-037  6.42564E-038
  1.97490E-038  5.33418E-039  1.26614E-039  2.64114E-040  4.84166E-041  7.79993E-042
  0.00000E+000  0.00000E+000  0.00000E+000  0.00000E+000  0.00000E+000
  2.00146E-037  2.46146E-036  2.66006E-035  2.52091E-034  2.10371E-033  1.54276E-032
  9.94244E-032  5.63082E-031  2.80243E-030  1.22570E-029  4.71102E-029  1.59122E-028
  4.72312E-028  1.23200E-027  2.82401E-027  5.68846E-027  1.00689E-026  1.56605E-026
  2.14008E-026  2.56912E-026  2.70865E-026  2.50696E-026  2.03555E-026  1.44878E-026
  9.03687E-027  4.95725E-027  2.43609E-027  1.14479E-027  5.98491E-028  3.99053E-028
  3.12839E-028  2.43398E-028  1.71814E-028  1.06978E-028  5.83859E-029  2.79214E-029
  1.17086E-029  4.30815E-030  1.39125E-030  3.94155E-031  9.77965E-032  2.11625E-032
  3.97750E-033  6.82658E-034  1.66720E-034  1.05232E-034  9.02965E-035  7.01963E-035
  4.74052E-035  2.79395E-035  1.44319E-035  6.54599E-036  2.61169E-036  9.15470E-037
  2.82307E-037  7.66268E-038  1.83220E-038  3.73576E-039  6.84829E-040  1.10326E-040
  1.56195E-041  0.00000E+000  0.00000E+000  0.00000E+000  0.00000E+000
  3.88575E-036  4.77935E-035  5.15310E-034  4.89331E-033  4.08333E-032  2.99437E-031
  1.92965E-030  1.09278E-029  5.43833E-029  2.37839E-028  9.14076E-028  3.08720E-027
  9.16279E-027  2.38985E-026  5.47762E-026  1.10327E-025  1.95269E-025  3.03685E-025
  4.14972E-025  4.98143E-025  5.25198E-025  4.86124E-025  3.94777E-025  2.81056E-025
  1.75353E-025  9.61445E-026  4.70631E-026  2.17904E-026  1.10020E-026  7.04022E-027
  5.39419E-027  4.16637E-027  2.93713E-027  1.82921E-027  9.98834E-028  4.77872E-028
  2.00459E-028  7.37786E-029  2.38322E-029  6.75461E-030  1.67730E-030  3.63550E-031
  6.84357E-032  1.15350E-032  2.45841E-033  1.33647E-033  1.12020E-033  8.72268E-034
  5.90408E-034  3.48493E-034  1.80222E-034  8.18404E-035  3.26674E-035  1.13873E-035
  3.51343E-036  9.55515E-037  2.28829E-037  4.83763E-038  9.05120E-039  1.50497E-039
  1.94155E-040  2.41563E-041  0.00000E+000  0.00000E+000  0.00000E+000
  6.61488E-035  8.13428E-034  8.78969E-033  8.34631E-032  6.96454E-031  5.10691E-030
  3.29080E-029  1.86347E-028  9.27309E-028  4.05514E-027  1.55836E-026  5.26270E-026
  1.56182E-025  4.07315E-025  9.33482E-025  1.87997E-024  3.32704E-024  5.17375E-024
  7.06906E-024  8.48533E-024  8.94595E-024  8.28069E-024  6.72558E-024  4.78936E-024
  2.98889E-024  1.63822E-024  7.99289E-025  3.65266E-025  1.78503E-025  1.09538E-025
  8.18401E-026  6.26815E-026  4.41150E-026  2.74798E-026  1.50131E-026  7.18611E-027
  3.01557E-027  1.11021E-027  3.58724E-028  1.01710E-028  2.52747E-029  5.48653E-030
  1.03479E-030  1.72486E-031  3.29037E-032  1.50792E-032  1.21982E-032  9.50095E-033
  6.44355E-033  3.80745E-033  1.97021E-033  8.95128E-034  3.57494E-034  1.25596E-034
  3.88423E-035  1.04678E-035  2.51121E-036  5.33112E-037  1.00220E-037  1.67910E-038
  2.52866E-039  3.46889E-040  2.88524E-041  0.00000E+000  0.00000E+000
  9.91406E-034  1.21916E-032  1.31743E-031  1.25093E-030  1.04377E-029  7.65318E-029
  4.93121E-028  2.79215E-027  1.38932E-026  6.07492E-026  2.33430E-025  7.88227E-025
  2.33896E-024  6.09917E-024  1.39763E-023  2.81438E-023  4.98005E-023  7.74334E-023
  1.05788E-022  1.26970E-022  1.33855E-022  1.23902E-022  1.00643E-022  7.16843E-023
  4.47472E-023  2.45206E-023  1.19310E-023  5.39019E-024  2.55552E-024  1.50326E-024
  1.09271E-024  8.28843E-025  5.82153E-025  3.62681E-025  1.98254E-025  9.49448E-026
  3.98589E-026  1.46792E-026  4.74449E-027  1.34571E-027  3.34627E-028  7.27386E-029
  1.37475E-029  2.27732E-030  3.98553E-031  1.52095E-031  1.16867E-031  9.09155E-032
  6.17890E-032  3.65557E-032  1.89296E-032  8.60515E-033  3.43890E-033  1.20919E-033
  3.74409E-034  1.02188E-034  2.46249E-035  5.16684E-036  9.78348E-037  1.65490E-037
  2.53068E-038  3.55541E-039  4.68903E-040  5.93903E-041  0.00000E+000
  1.30559E-032  1.60561E-031  1.73498E-030  1.64737E-029  1.37448E-028  1.00774E-027
  6.49267E-027  3.67594E-026  1.82888E-025  7.99603E-025  3.07212E-024  1.03723E-023
  3.07743E-023  8.02368E-023  1.83836E-022  3.70131E-022  6.54846E-022  1.01805E-021
  1.39063E-021  1.66887E-021  1.75920E-021  1.62834E-021  1.32274E-021  9.42309E-022
  5.88353E-022  3.22365E-022  1.56498E-022  6.99992E-023  3.22729E-023  1.81990E-023
  1.28411E-023  9.63306E-024  6.74937E-024  4.20517E-024  2.30003E-024  1.10212E-024
  4.62894E-025  1.70536E-025  5.51370E-026  1.56447E-026  3.89259E-027  8.47181E-028
  1.60452E-028  2.65023E-029  4.34999E-030  1.37780E-030  9.86186E-031  7.64292E-031
  5.20595E-031  3.08427E-031  1.59843E-031  7.27107E-032  2.90793E-032  1.02352E-032
  3.17365E-033  8.68058E-034  2.09853E-034  4.49825E-035  8.59330E-036  1.44034E-036
  2.24873E-037  3.25199E-038  4.46496E-039  5.93969E-040  7.71484E-041
  1.51049E-031  1.85779E-030  2.00755E-029  1.90616E-028  1.59033E-027  1.16591E-026
  7.51104E-026  4.25204E-025  2.11525E-024  9.24682E-024  3.55217E-023  1.19913E-022
  3.55719E-022  9.27296E-022  2.12421E-021  4.27605E-021  7.56388E-021  1.17569E-020
  1.60567E-020  1.92662E-020  2.03063E-020  1.87942E-020  1.52673E-020  1.08777E-020
  6.79320E-021  3.72183E-021  1.80346E-021  7.99685E-022  3.59391E-022  1.94369E-022
  1.32836E-022  9.84066E-023  6.87462E-023  4.28319E-023  2.34416E-023  1.12397E-023
  4.72310E-024  1.74076E-024  5.63010E-025  1.59809E-025  3.97851E-026  8.66842E-027
  1.64509E-027  2.71525E-028  4.25705E-029  1.12638E-029  7.33918E-030  5.64533E-030
  3.85367E-030  2.28678E-030  1.18625E-030  5.40028E-031  2.16165E-031  7.61756E-032
  2.36608E-032  6.48838E-033  1.57478E-033  3.39639E-034  6.55147E-035  1.14197E-035
  1.77507E-036  2.66157E-037  3.82307E-038  5.35163E-039  7.29543E-040
  1.53518E-030  1.88848E-029  2.04089E-028  1.93784E-027  1.61670E-026  1.18516E-025
  7.63426E-025  4.32127E-024  2.14938E-023  9.39460E-023  3.60833E-022  1.21786E-021
  3.61207E-021  9.41411E-021  2.15609E-020  4.33925E-020  7.67392E-020  1.19251E-019
  1.62828E-019  1.95334E-019  2.05841E-019  1.90489E-019  1.54735E-019  1.10255E-019
  6.88675E-020  3.77302E-020  1.82545E-020  8.03381E-021  3.52767E-021  1.83135E-021
  1.20978E-021  8.83607E-022  6.15143E-022  3.83226E-022  2.09875E-022  1.00699E-022
  4.23397E-023  1.56119E-023  5.05126E-024  1.43434E-024  3.57277E-025  7.79225E-026
  1.48164E-026  2.44705E-027  3.71772E-028  8.34303E-029  4.82589E-029  3.66415E-029
  2.50632E-029  1.48992E-029  7.73740E-030  3.52556E-030  1.41270E-030  4.98541E-031
  1.55176E-031  4.26874E-032  1.04111E-032  2.26263E-033  4.41752E-034  7.84676E-035
  1.29131E-035  1.95078E-036  2.94769E-037  4.34118E-038  6.18661E-039
  1.37052E-029  1.68636E-028  1.82272E-027  1.73077E-026  1.44393E-025  1.05843E-024
  6.81723E-024  3.85827E-023  1.91878E-022  8.38516E-022  3.21998E-021  1.08656E-020
  3.22188E-020  8.39512E-020  1.92222E-019  3.86753E-019  6.83780E-019  1.06228E-018
  1.45005E-018  1.73906E-018  1.83216E-018  1.69519E-018  1.37687E-018  9.81097E-019
  6.12894E-019  3.35787E-019  1.62256E-019  7.09478E-020  3.05072E-020  1.52207E-020
  9.70103E-021  6.97385E-021  4.83531E-021  3.01178E-021  1.65058E-021  7.92561E-022
  3.33449E-022  1.23015E-022  3.98185E-023  1.13113E-023  2.81899E-024  6.15391E-025
  1.17220E-025  1.93883E-026  2.88531E-027  5.61146E-028  2.81103E-028  2.09031E-028
  1.43210E-028  8.53048E-029  4.43564E-029  2.02326E-029  8.11732E-030  2.86952E-030
  8.95435E-031  2.47283E-031  6.06754E-032  1.33126E-032  2.63845E-033  4.79624E-034
  8.16244E-035  1.32959E-035  2.04752E-036  3.16558E-037  4.69236E-038
  1.07459E-028  1.32270E-027  1.42997E-026  1.35799E-025  1.13295E-024  8.30428E-024
  5.34810E-023  3.02635E-022  1.50478E-021  6.57457E-021  2.52411E-020  8.51524E-020
  2.52427E-019  6.57546E-019  1.50511E-018  3.02732E-018  5.35049E-018  8.30934E-018
  1.13386E-017  1.35938E-017  1.43171E-017  1.32433E-017  1.07547E-017  7.66296E-018
  4.78749E-018  2.62298E-018  1.26615E-018  5.50563E-019  2.32325E-019  1.11568E-019
  6.84977E-020  4.83796E-020  3.33865E-020  2.07896E-020  1.14023E-020  5.47966E-021
  2.30706E-021  8.51599E-022  2.75781E-022  7.83757E-023  1.95426E-023  4.26983E-024
  8.14654E-025  1.35004E-025  1.98337E-026  3.42701E-027  1.45533E-027  1.04848E-027
  7.18928E-028  4.29190E-028  2.23498E-028  1.02073E-028  4.10124E-029  1.45282E-029
  4.54761E-030  1.26188E-030  3.11959E-031  6.92633E-032  1.39848E-032  2.61422E-033
  4.62519E-034  7.90206E-035  1.31529E-035  2.07040E-036  3.17465E-037
  7.39972E-028  9.11156E-027  9.85358E-026  9.35926E-025  7.80878E-024  5.72352E-023
  3.68566E-022  2.08529E-021  1.03664E-020  4.52813E-020  1.73796E-019  5.86136E-019
  1.73698E-018  4.52307E-018  1.03493E-017  2.08081E-017  3.67612E-017  5.70662E-017
  7.78372E-017  9.32798E-017  9.82043E-017  9.08082E-017  7.37253E-017  5.25249E-017
  3.28163E-017  1.79798E-017  8.67189E-018  3.75286E-018  1.55719E-018  7.21059E-019
  4.25885E-019  2.94999E-019  2.02483E-019  1.26037E-019  6.91838E-020  3.32794E-020
  1.40226E-020  5.17940E-021  1.67816E-021  4.77145E-022  1.19035E-022  2.60283E-023
  4.97348E-024  8.25960E-025  1.20448E-025  1.89601E-026  6.72472E-027  4.62663E-027
  3.17084E-027  1.89755E-027  9.89826E-028  4.52728E-028  1.82226E-028  6.47141E-029
  2.03340E-029  5.67585E-030  1.41635E-030  3.19147E-031  6.59227E-032  1.27387E-032
  2.35437E-033  4.22785E-034  7.38389E-035  1.23630E-035  1.91099E-036
  4.47597E-027  5.51223E-026  5.96305E-025  5.66534E-024  4.72742E-023  3.46504E-022
  2.23111E-021  1.26211E-020  6.27282E-020  2.73924E-019  1.05102E-018  3.54335E-018
  1.04964E-017  2.73210E-017  6.24855E-017  1.25572E-016  2.21735E-016  3.44034E-016
  4.69012E-016  5.61776E-016  5.91148E-016  5.46394E-016  4.43461E-016  3.15882E-016
  1.97352E-016  1.08130E-016  5.21173E-017  2.24623E-017  9.18160E-018  4.10742E-018
  2.33156E-018  1.58098E-018  1.07856E-018  6.71051E-019  3.68691E-019  1.77537E-019
  7.48733E-020  2.76749E-020  8.97198E-021  2.55223E-021  6.37044E-022  1.39401E-022
  2.66731E-023  4.43938E-024  6.45014E-025  9.46478E-026  2.78653E-026  1.79756E-026
  1.22874E-026  7.37231E-027  3.85327E-027  1.76551E-027  7.12144E-028  2.53681E-028
  8.00848E-029  2.25194E-029  5.68542E-030  1.30473E-030  2.77037E-031  5.56333E-032
  1.07820E-032  2.03551E-033  3.71708E-034  6.44063E-035  1.03626E-035
  2.38052E-026  2.92924E-025  3.16906E-024  3.01162E-023  2.51350E-022  1.84242E-021
  1.18624E-020  6.70930E-020  3.33374E-019  1.45533E-018  5.58185E-018  1.88103E-017
  5.56953E-017  1.44894E-016  3.31207E-016  6.65215E-016  1.17393E-015  1.82030E-015
  2.48002E-015  2.96872E-015  3.12214E-015  2.88431E-015  2.34002E-015  1.66643E-015
  1.04108E-015  5.70429E-016  2.74798E-016  1.18023E-016  4.76013E-017  2.06136E-017
  1.12380E-017  7.44629E-018  5.04555E-018  3.13761E-018  1.72567E-018  8.31945E-019
  3.51205E-019  1.29915E-019  4.21436E-020  1.19948E-020  2.99551E-021  6.55953E-022
  1.25668E-022  2.09606E-023  3.04181E-024  4.24252E-025  1.04053E-025  6.15663E-026
  4.18385E-026  2.51704E-026  1.31859E-026  6.05416E-027  2.44835E-027  8.75444E-028
  2.77980E-028  7.88873E-029  2.02077E-029  4.74266E-030  1.04059E-030  2.18227E-031
  4.44507E-032  8.80721E-033  1.67383E-033  2.98567E-034  4.89487E-035
  1.11647E-025  1.36864E-024  1.47935E-023  1.40586E-022  1.17353E-021  8.60295E-021
  5.53883E-020  3.13220E-019  1.55591E-018  6.78977E-018  2.60304E-017  8.76755E-017
  2.59452E-016  6.74569E-016  1.54095E-015  3.09281E-015  5.45411E-015  8.45094E-015
  1.15054E-014  1.37628E-014  1.44645E-014  1.33551E-014  1.08301E-014  7.71071E-015
  4.81701E-015  2.63960E-015  1.27114E-015  5.44313E-016  2.16918E-016  9.11044E-017
  4.76788E-017  3.08180E-017  2.07273E-017  1.28831E-017  7.09419E-018  3.42461E-018
  1.44727E-018  5.35818E-019  1.73932E-019  4.95313E-020  1.23762E-020  2.71195E-021
  5.20154E-022  8.69355E-023  1.26209E-023  1.69929E-024  3.51652E-025  1.86200E-025
  1.25193E-025  7.55196E-026  3.96672E-026  1.82582E-026  7.40698E-027  2.66077E-027
  8.51004E-028  2.44284E-028  6.37120E-029  1.53654E-029  3.50234E-030  7.70060E-031
  1.64919E-031  3.41781E-032  6.72520E-033  1.22885E-033  2.04646E-034
  4.65362E-025  5.63915E-024  6.07173E-023  5.76424E-022  4.81115E-021  3.52718E-020
  2.27086E-019  1.28397E-018  6.37620E-018  2.78132E-017  1.06575E-016  3.58750E-016
  1.06092E-015  2.75634E-015  6.29157E-015  1.26174E-014  2.22318E-014  3.44182E-014
  4.68191E-014  5.59613E-014  5.87731E-014  5.42337E-014  4.39626E-014  3.12946E-014
  1.95520E-014  1.07166E-014  5.16001E-015  2.20392E-015  8.68808E-016  3.54471E-016
  1.78008E-016  1.12054E-016  7.47668E-017  4.64553E-017  2.56176E-017  1.23848E-017
  5.24012E-018  1.94177E-018  6.30753E-019  1.79724E-019  4.49307E-020  9.85171E-021
  1.89153E-021  3.16743E-022  4.60455E-023  6.05566E-024  1.07856E-024  4.98419E-025
  3.29273E-025  1.99126E-025  1.04914E-025  4.84348E-026  1.97247E-026  7.12638E-027
  2.29988E-027  6.69679E-028  1.78564E-028  4.44838E-029  1.05859E-029  2.44625E-030
  5.49980E-031  1.18674E-031  2.40495E-032  4.48189E-033  7.55863E-034
  1.75624E-024  2.06497E-023  2.19752E-022  2.07789E-021  1.73233E-020  1.26971E-019
  8.17389E-019  4.62081E-018  2.29396E-017  1.00017E-016  3.83017E-016  1.28841E-015
  3.80715E-015  9.88283E-015  2.25379E-014  4.51558E-014  7.94886E-014  1.22945E-013
  1.67093E-013  1.99561E-013  2.09449E-013  1.93180E-013  1.56559E-013  1.11454E-013
  6.96601E-014  3.82029E-014  1.83978E-014  7.84109E-015  3.06002E-015  1.21413E-015
  5.84657E-016  3.57832E-016  2.36793E-016  1.47127E-016  8.12750E-017  3.93576E-017
  1.66735E-017  6.18415E-018  2.01018E-018  5.73082E-019  1.43341E-019  3.14479E-020
  6.04372E-021  1.01381E-021  1.47659E-022  1.91321E-023  3.00413E-024  1.18433E-024
  7.61425E-025  4.61431E-025  2.43984E-025  1.13047E-025  4.62559E-026  1.68316E-026
  5.49348E-027  1.62815E-027  4.45956E-028  1.15378E-028  2.87825E-029  6.99412E-030
  1.64538E-030  3.67755E-031  7.63737E-032  1.44622E-032  2.46380E-033
  6.23687E-024  6.84652E-023  7.06852E-022  6.60492E-021  5.48355E-020  4.01384E-019
  2.58285E-018  1.45972E-017  7.24396E-017  3.15671E-016  1.20805E-015  4.06042E-015
  1.19874E-014  3.10870E-014  7.08214E-014  1.41746E-013  2.49263E-013  3.85164E-013
  5.23027E-013  6.24228E-013  6.54862E-013  6.03907E-013  4.89530E-013  3.48712E-013
  2.18167E-013  1.19788E-013  5.77288E-014  2.45604E-014  9.49200E-015  3.66326E-015
  1.68899E-015  1.00318E-015  6.58394E-016  4.09355E-016  2.26639E-016  1.09955E-016
  4.66413E-017  1.73140E-017  5.63135E-018  1.60618E-018  4.01913E-019  8.82220E-020
  1.69688E-020  2.85102E-021  4.16140E-022  5.34440E-023  7.58525E-024  2.50700E-024
  1.54853E-024  9.39713E-025  4.98970E-025  2.32218E-025  9.55766E-026  3.50895E-026
  1.16143E-026  3.51810E-027  9.95055E-028  2.68718E-028  7.04554E-029  1.79782E-029
  4.40563E-030  1.01450E-030  2.14966E-031  4.12324E-032  7.08154E-033
  2.21565E-023  2.13610E-022  2.05863E-021  1.86583E-020  1.53048E-019  1.11536E-018
  7.16613E-018  4.04733E-017  2.00749E-016  8.74276E-016  3.34325E-015  1.12270E-014
  3.31113E-014  8.57753E-014  1.95195E-013  3.90256E-013  6.85592E-013  1.05850E-012
  1.43648E-012  1.71391E-012  1.79820E-012  1.65924E-012  1.34650E-012  9.60778E-013
  6.02385E-013  3.31507E-013  1.60015E-013  6.79871E-014  2.60169E-014  9.75514E-015
  4.29252E-015  2.46778E-015  1.60705E-015  1.00105E-015  5.55871E-016  2.70247E-016
  1.14776E-016  4.26360E-017  1.38729E-017  3.95800E-018  9.90687E-019  2.17548E-019
  4.18738E-020  7.04559E-021  1.03071E-021  1.31747E-022  1.72977E-023  4.74525E-024
  2.77029E-024  1.68174E-024  8.97531E-025  4.20013E-025  1.74139E-025  6.46485E-026
  2.17744E-026  6.77314E-027  1.98897E-027  5.63014E-028  1.55260E-028  4.14720E-029
  1.05316E-029  2.48637E-030  5.35441E-031  1.03757E-031  1.79360E-032
  8.32099E-023  6.66663E-022  5.64180E-021  4.77220E-020  3.79598E-019  2.73252E-018
  1.74746E-017  9.85151E-017  4.88186E-016  2.12444E-015  8.11700E-015  2.72312E-014
  8.02267E-014  2.07600E-013  4.71924E-013  9.42632E-013  1.65478E-012  2.55375E-012
  3.46572E-012  4.13736E-012  4.34613E-012  4.01825E-012  3.27000E-012  2.34158E-012
  1.47414E-012  8.14598E-013  3.94373E-013  1.67437E-013  6.33968E-014  2.30258E-014
  9.60900E-015  5.32358E-015  3.44324E-015  2.15324E-015  1.20053E-015  5.85029E-016
  2.48725E-016  9.24245E-017  3.00741E-017  8.57996E-018  2.14765E-018  4.71714E-019
  9.08498E-020  1.53063E-020  2.24425E-021  2.86273E-022  3.54533E-023  8.05649E-024
  4.35880E-024  2.64449E-024  1.42057E-024  6.69454E-025  2.80126E-025  1.05452E-025
  3.62895E-026  1.16527E-026  3.57111E-027  1.06250E-027  3.07777E-028  8.56712E-029
  2.24241E-029  5.40272E-030  1.17872E-030  2.30303E-031  4.00099E-032
  3.29950E-022  2.19934E-021  1.54655E-020  1.14852E-019  8.52393E-019  5.94844E-018
  3.75637E-017  2.10722E-016  1.04203E-015  4.52924E-015  1.72882E-014  5.79418E-014
  1.70533E-013  4.40864E-013  1.00140E-012  1.99920E-012  3.50932E-012  5.41864E-012
  7.36316E-012  8.80963E-012  9.28473E-012  8.62267E-012  7.05657E-012  5.08652E-012
  3.22521E-012  1.79453E-012  8.73193E-013  3.70762E-013  1.38731E-013  4.85615E-014
  1.90085E-014  1.00660E-014  6.47563E-015  4.07878E-015  2.28718E-015  1.11753E-015
  4.75420E-016  1.76607E-016  5.74309E-017  1.63753E-017  4.09745E-018  8.99954E-019
  1.73408E-019  2.92525E-020  4.29884E-021  5.48089E-022  6.49719E-023  1.22855E-023
  6.02774E-024  3.65544E-024  1.98164E-024  9.42460E-025  3.98951E-025  1.52791E-025
  5.39720E-026  1.79868E-026  5.77704E-027  1.80798E-027  5.48347E-028  1.58204E-028
  4.24561E-029  1.03966E-029  2.29161E-030  4.50635E-031  7.86200E-032
  1.30574E-021  7.66053E-021  4.48114E-020  2.76470E-019  1.80100E-018  1.17231E-017
  7.17458E-017  3.97310E-016  1.95449E-015  8.47584E-015  3.23112E-014  1.08191E-013
  3.18191E-013  8.22188E-013  1.86738E-012  3.72993E-012  6.55597E-012  1.01468E-011
  1.38385E-011  1.66423E-011  1.76590E-011  1.65387E-011  1.36699E-011  9.96283E-012
  6.38944E-012  3.59277E-012  1.76173E-012  7.48981E-013  2.76620E-013  9.27234E-014
  3.34688E-014  1.66833E-014  1.06895E-014  6.81620E-015  3.85405E-015  1.88884E-015
  8.03518E-016  2.98079E-016  9.67721E-017  2.75536E-017  6.88807E-018  1.51238E-018
  2.91536E-019  4.92472E-020  7.25455E-021  9.25109E-022  1.05951E-022  1.68054E-023
  7.33214E-024  4.46422E-024  2.45404E-024  1.18114E-024  5.07042E-025  1.98226E-025
  7.22042E-026  2.50903E-026  8.46493E-027  2.78138E-027  8.78602E-028  2.61109E-028
  7.14618E-029  1.77177E-029  3.93530E-030  7.77513E-031  1.36052E-031
  4.85444E-021  2.66310E-020  1.37090E-019  7.03462E-019  3.80616E-018  2.17396E-017
  1.24064E-016  6.65670E-016  3.23212E-015  1.39432E-014  5.30410E-014  1.77453E-013
  5.21821E-013  1.34905E-012  3.06814E-012  6.14334E-012  1.08397E-011  1.68707E-011
  2.31839E-011  2.81550E-011  3.02357E-011  2.87179E-011  2.41107E-011  1.78640E-011
  1.16437E-011  6.64217E-012  3.29114E-012  1.40295E-012  5.11273E-013  1.63251E-013
  5.31681E-014  2.42739E-014  1.54877E-014  1.00742E-014  5.76573E-015  2.83598E-015
  1.20512E-015  4.45747E-016  1.44252E-016  4.09647E-017  1.02233E-017  2.24336E-018
  4.32711E-019  7.32344E-020  1.08188E-020  1.37967E-021  1.53268E-022  2.06549E-023
  8.00278E-024  4.96506E-024  2.78402E-024  1.35667E-024  5.90326E-025  2.35768E-025
  8.87459E-026  3.22028E-026  1.13903E-026  3.90534E-027  1.27424E-027  3.86973E-028
  1.07326E-028  2.68168E-029  5.98277E-030  1.18503E-030  2.07662E-031
  1.63291E-020  8.69839E-020  4.18638E-019  1.89007E-018  8.50344E-018  4.03290E-017
  2.01901E-016  1.01007E-015  4.75229E-015  2.02421E-014  7.66539E-014  2.56206E-013
  7.54092E-013  1.95417E-012  4.46190E-012  8.98629E-012  1.59846E-011  2.51449E-011
  3.50220E-011  4.32268E-011  4.72982E-011  4.58601E-011  3.93455E-011  2.97860E-011
  1.98080E-011  1.14942E-011  5.76511E-012  2.46748E-012  8.88664E-013  2.70260E-013
  7.78828E-014  3.11624E-014  1.96978E-014  1.32121E-014  7.69635E-015  3.80270E-015
  1.61198E-015  5.93218E-016  1.90971E-016  5.40068E-017  1.34450E-017  2.94887E-018
  5.69719E-019  9.67724E-020  1.43609E-020  1.83250E-021  1.99033E-022  2.45969E-023
  9.31045E-024  5.91069E-024  3.30380E-024  1.59057E-024  6.87687E-025  2.76752E-025
  1.06650E-025  4.00396E-026  1.46617E-026  5.16447E-027  1.71334E-027  5.24549E-028
  1.45868E-028  3.64393E-029  8.11805E-030  1.60517E-030  2.80804E-031
  4.88100E-020  2.57090E-019  1.20133E-018  5.07007E-018  2.00652E-017  7.91084E-017
  3.28791E-016  1.44316E-015  6.33452E-015  2.61736E-014  9.80273E-014  3.26951E-013
  9.64625E-013  2.51332E-012  5.78564E-012  1.17825E-011  2.12609E-011  3.40411E-011
  4.84118E-011  6.11784E-011  6.86658E-011  6.83476E-011  6.01692E-011  4.66592E-011
  3.16930E-011  1.87109E-011  9.49937E-012  4.08569E-012  1.45935E-012  4.25978E-013
  1.08105E-013  3.57377E-014  2.20005E-014  1.54371E-014  9.22270E-015  4.58422E-015
  1.93572E-015  7.07013E-016  2.25886E-016  6.35220E-017  1.57729E-017  3.46337E-018
  6.72684E-019  1.15363E-019  1.73505E-020  2.26322E-021  2.71626E-022  5.18111E-023
  2.44614E-023  1.33518E-023  6.34193E-024  2.66790E-024  1.04356E-024  3.95536E-025
  1.48697E-025  5.54962E-026  2.02331E-026  7.04605E-027  2.29518E-027  6.87792E-028
  1.87285E-028  4.59239E-029  1.00742E-029  1.96765E-030  3.40972E-031
  1.28681E-019  6.75301E-019  3.11991E-018  1.27827E-017  4.72823E-017  1.63943E-016
  5.66320E-016  2.06420E-015  7.95962E-015  3.07557E-014  1.12122E-013  3.71539E-013
  1.10026E-012  2.89469E-012  6.75913E-012  1.40199E-011  2.58659E-011  4.24870E-011
  6.21473E-011  8.08908E-011  9.35195E-011  9.57630E-011  8.65197E-011  6.86321E-011
  4.75063E-011  2.84642E-011  1.46016E-011  6.31205E-012  2.24601E-012  6.37884E-013
  1.45284E-013  3.75326E-014  2.16065E-014  1.61408E-014  9.98736E-015  5.00618E-015
  2.10376E-015  7.61073E-016  2.40923E-016  6.73668E-017  1.67307E-017  3.70386E-018
  7.32994E-019  1.30027E-019  2.09302E-020  3.37506E-021  8.03858E-022  3.48416E-022
  1.73220E-022  7.62994E-023  2.89435E-023  9.76929E-024  3.10494E-024  9.91071E-025
  3.29751E-025  1.12790E-025  3.80414E-026  1.22087E-026  3.65320E-027  1.00852E-027
  2.55110E-028  5.87711E-029  1.22568E-029  2.30081E-030  3.86745E-031
  2.98370E-019  1.56462E-018  7.20185E-018  2.91720E-017  1.04743E-016  3.39382E-016
  1.03075E-015  3.12271E-015  1.00154E-014  3.41392E-014  1.17132E-013  3.80846E-013
  1.13115E-012  3.01947E-012  7.20410E-012  1.53437E-011  2.91693E-011  4.94721E-011
  7.47580E-011  1.00420E-010  1.19536E-010  1.25615E-010  1.16025E-010  9.37229E-011
  6.58118E-011  3.98643E-011  2.06094E-011  8.95123E-012  3.18567E-012  8.93096E-013
  1.89351E-013  3.75339E-014  1.87203E-014  1.51672E-014  9.83371E-015  4.98974E-015
  2.08841E-015  7.48437E-016  2.35115E-016  6.57313E-017  1.65400E-017  3.78735E-018
  8.00877E-019  1.61933E-019  3.56687E-020  1.15396E-020  5.69203E-021  3.03239E-021
  1.43404E-021  5.76682E-022  1.98241E-022  5.97746E-023  1.65968E-023  4.55823E-024
  1.31537E-024  3.97921E-025  1.19593E-025  3.39476E-026  8.87627E-027  2.12428E-027
  4.66052E-028  9.39782E-029  1.74240E-029  2.96254E-030  4.59653E-031
  6.07891E-019  3.18848E-018  1.46652E-017  5.91824E-017  2.10073E-016  6.60642E-016
  1.87442E-015  4.99031E-015  1.33106E-014  3.79162E-014  1.15933E-013  3.59567E-013
  1.06321E-012  2.88793E-012  7.08635E-012  1.56012E-011  3.07124E-011  5.39123E-011
  8.41281E-011  1.16294E-010  1.41873E-010  1.52142E-010  1.42822E-010  1.16828E-010
  8.28209E-011  5.05252E-011  2.62611E-011  1.14534E-011  4.08818E-012  1.14407E-012
  2.34517E-013  3.71992E-014  1.44173E-014  1.28517E-014  8.84331E-015  4.56904E-015
  1.91302E-015  6.83176E-016  2.15361E-016  6.15631E-017  1.63806E-017  4.18242E-018
  1.07630E-018  3.15570E-019  1.29455E-019  7.30122E-020  4.35117E-020  2.32352E-020
  1.05899E-020  4.09492E-021  1.35523E-021  3.91940E-022  1.03166E-022  2.64012E-023
  7.01766E-024  1.95742E-024  5.43911E-025  1.41927E-025  3.36357E-026  7.16458E-027
  1.37439E-027  2.39167E-028  3.80604E-029  5.57305E-030  7.52841E-031
  1.08802E-018  5.70974E-018  2.62684E-017  1.05929E-016  3.74607E-016  1.16458E-015
  3.20625E-015  7.96818E-015  1.86543E-014  4.42598E-014  1.14315E-013  3.22293E-013
  9.28899E-013  2.55801E-012  6.47105E-012  1.47628E-011  3.01018E-011  5.45578E-011
  8.75151E-011  1.23763E-010  1.53749E-010  1.67204E-010  1.58622E-010  1.30760E-010
  9.32212E-011  5.71106E-011  2.97889E-011  1.30390E-011  4.67525E-012  1.31513E-012
  2.67955E-013  3.69728E-014  1.00161E-014  9.83857E-015  7.28327E-015  3.86689E-015
  1.63828E-015  5.94179E-016  1.94607E-016  6.05125E-017  1.87633E-017  6.10203E-018
  2.27365E-018  1.11328E-018  7.06372E-019  4.73548E-019  2.88253E-019  1.50828E-019
  6.70298E-020  2.53543E-020  8.23507E-021  2.33870E-021  6.02021E-022  1.49285E-022
  3.80990E-023  1.01853E-023  2.72132E-024  6.83311E-025  1.55176E-025  3.14093E-026
  5.66353E-027  9.15539E-028  1.33909E-028  1.78820E-029  2.19448E-030
  1.71081E-018  8.98274E-018  4.13491E-017  1.66795E-016  5.89442E-016  1.82570E-015
  4.96827E-015  1.19733E-014  2.61125E-014  5.42066E-014  1.16986E-013  2.84259E-013
  7.67062E-013  2.10746E-012  5.46979E-012  1.28942E-011  2.71240E-011  5.04850E-011
  8.27312E-011  1.18943E-010  1.49592E-010  1.64139E-010  1.56694E-010  1.29731E-010
  9.27689E-011  5.69679E-011  2.97847E-011  1.30792E-011  4.71430E-012  1.33770E-012
  2.75200E-013  3.58069E-014  6.42909E-015  6.81532E-015  5.51320E-015  3.05533E-015
  1.34377E-015  5.18178E-016  1.90417E-016  7.15124E-017  2.87157E-017  1.29930E-017
  7.30611E-018  5.14978E-018  3.87759E-018  2.69290E-018  1.62053E-018  8.30771E-019
  3.62380E-019  1.35056E-019  4.33608E-020  1.21895E-020  3.10100E-021  7.55982E-022
  1.88580E-022  4.92434E-023  1.29059E-023  3.19219E-024  7.15483E-025  1.42966E-025
  2.54369E-026  4.05677E-027  5.85819E-028  7.73743E-029  9.41248E-030
  2.36351E-018  1.24157E-017  5.71850E-017  2.30818E-016  8.16026E-016  2.52599E-015
  6.84885E-015  1.63091E-014  3.44321E-014  6.62461E-014  1.24185E-013  2.53681E-013
  6.07953E-013  1.61285E-012  4.23522E-012  1.02410E-011  2.20919E-011  4.19829E-011
  6.99015E-011  1.01672E-010  1.28919E-010  1.42241E-010  1.36281E-010  1.13092E-010
  8.09958E-011  4.98043E-011  2.60843E-011  1.14880E-011  4.16340E-012  1.19330E-012
  2.49594E-013  3.22483E-014  3.93069E-015  4.30530E-015  3.88958E-015  2.31735E-015
  1.11460E-015  4.96398E-016  2.25399E-016  1.09106E-016  5.80082E-017  3.66255E-017
  2.84115E-017  2.39392E-017  1.89411E-017  1.31011E-017  7.74711E-018  3.90237E-018
  1.67809E-018  6.18725E-019  1.97058E-019  5.50234E-020  1.38902E-020  3.34812E-021
  8.22572E-022  2.11637E-022  5.49200E-023  1.35256E-023  3.03222E-024  6.08430E-025
  1.09176E-025  1.76490E-026  2.59755E-027  3.51364E-028  4.38957E-029
  2.86906E-018  1.50777E-017  6.94841E-017  2.80652E-016  9.92951E-016  3.07538E-015
  8.33479E-015  1.97744E-014  4.12117E-014  7.64342E-014  1.31288E-013  2.29881E-013
  4.68837E-013  1.14412E-012  2.96583E-012  7.27697E-012  1.59997E-011  3.09046E-011
  5.20908E-011  7.64254E-011  9.74741E-011  1.07950E-010  1.03664E-010  8.61396E-011
  6.17468E-011  3.80018E-011  1.99318E-011  8.80285E-012  3.20740E-012  9.28598E-013
  1.97785E-013  2.59928E-014  2.37354E-015  2.58375E-015  2.68656E-015  1.81154E-015
  1.02987E-015  5.71577E-016  3.28893E-016  2.01426E-016  1.40908E-016  1.19297E-016
  1.11867E-016  1.00563E-016  7.98340E-017  5.44017E-017  3.16290E-017  1.57055E-017
  6.68025E-018  2.44357E-018  7.73761E-019  2.15010E-019  5.39703E-020  1.28987E-020
  3.13326E-021  7.98013E-022  2.06112E-022  5.08446E-023  1.14838E-023  2.33487E-024
  4.27170E-025  7.08641E-026  1.07627E-026  1.50687E-027  1.94723E-028
  3.06039E-018  1.60893E-017  7.41831E-017  2.99829E-016  1.06168E-015  3.29136E-015
  8.92737E-015  2.11757E-014  4.39585E-014  8.02863E-014  1.31691E-013  2.06679E-013
  3.55413E-013  7.55564E-013  1.86193E-012  4.56488E-012  1.01685E-011  1.99062E-011
  3.39073E-011  5.01206E-011  6.42455E-011  7.13771E-011  6.86737E-011  5.71288E-011
  4.09826E-011  2.52437E-011  1.32591E-011  5.87177E-012  2.15034E-012  6.28393E-013
  1.36116E-013  1.83597E-014  1.53216E-015  1.69995E-015  2.04626E-015  1.63773E-015
  1.14547E-015  7.82353E-016  5.46188E-016  4.19632E-016  3.84243E-016  3.97753E-016
  4.04406E-016  3.67651E-016  2.88306E-016  1.93263E-016  1.10743E-016  5.43715E-017
  2.29358E-017  8.34085E-018  2.63018E-018  7.28319E-019  1.82036E-019  4.32178E-020
  1.04077E-020  2.63289E-021  6.79503E-022  1.68677E-022  3.85959E-023  8.00361E-024
  1.50374E-024  2.57758E-025  4.06039E-026  5.89665E-027  7.87376E-028
  2.86872E-018  1.50869E-017  6.95939E-017  2.81455E-016  9.97433E-016  3.09545E-015
  8.40659E-015  1.99643E-014  4.14457E-014  7.53348E-014  1.21017E-013  1.77975E-013
  2.65128E-013  4.71864E-013  1.04905E-012  2.50842E-012  5.61837E-012  1.11258E-011
  1.91463E-011  2.85195E-011  3.67523E-011  4.09764E-011  3.95136E-011  3.29184E-011
  2.36395E-011  1.45767E-011  7.66838E-012  3.40503E-012  1.25282E-012  3.69089E-013
  8.11233E-014  1.13643E-014  1.26686E-015  1.54296E-015  1.96322E-015  1.80954E-015
  1.47765E-015  1.17027E-015  9.80758E-016  9.60847E-016  1.08490E-015  1.23820E-015
  1.28417E-015  1.15643E-015  8.92480E-016  5.89461E-016  3.33808E-016  1.62462E-016
  6.81097E-017  2.46650E-017  7.75548E-018  2.14243E-018  5.33819E-019  1.26105E-019
  3.01806E-020  7.60839E-021  1.96990E-021  4.94390E-022  1.15227E-022  2.45151E-023
  4.75673E-024  8.45931E-025  1.38408E-025  2.08165E-026  2.86167E-027
  2.36312E-018  1.24320E-017  5.73727E-017  2.32166E-016  8.23410E-016  2.55809E-015
  6.95694E-015  1.65505E-014  3.44196E-014  6.25797E-014  9.98258E-014  1.42140E-013
  1.92028E-013  2.85240E-013  5.39309E-013  1.20803E-012  2.68454E-012  5.36373E-012
  9.33048E-012  1.40223E-011  1.81891E-011  2.03733E-011  1.97082E-011  1.64547E-011
  1.18361E-011  7.30955E-012  3.85241E-012  1.71517E-012  6.33688E-013  1.87961E-013
  4.19319E-014  6.41636E-015  1.47002E-015  1.89818E-015  2.30149E-015  2.25444E-015
  2.01923E-015  1.83564E-015  1.90082E-015  2.30154E-015  2.91239E-015  3.42268E-015
  3.52649E-015  3.12614E-015  2.37579E-015  1.54964E-015  8.69349E-016  4.20280E-016
  1.75398E-016  6.33336E-017  1.98779E-017  5.48343E-018  1.36362E-018  3.21085E-019
  7.65759E-020  1.93093E-020  5.03865E-021  1.28527E-021  3.06868E-022  6.73509E-023
  1.35522E-023  2.50466E-024  4.25092E-025  6.59716E-026  9.29333E-027
  1.71071E-018  9.00272E-018  4.15644E-017  1.68291E-016  5.97321E-016  1.85761E-015
  5.05905E-015  1.20585E-014  2.51397E-014  4.58260E-014  7.31149E-014  1.02870E-013
  1.31712E-013  1.69440E-013  2.61859E-013  5.17020E-013  1.10951E-012  2.22225E-012
  3.90832E-012  5.93662E-012  7.76633E-012  8.75397E-012  8.50694E-012  7.12620E-012
  5.13896E-012  3.18053E-012  1.67997E-012  7.49942E-013  2.78084E-013  8.30387E-014
  1.90628E-014  3.73954E-015  1.96331E-015  2.49368E-015  2.85112E-015  2.87106E-015
  2.82122E-015  3.05555E-015  3.88494E-015  5.34764E-015  7.03811E-015  8.24123E-015
  8.35707E-015  7.28734E-015  5.46304E-015  3.52650E-015  1.96357E-015  9.44390E-016
  3.92826E-016  1.41573E-016  4.43922E-017  1.22397E-017  3.04160E-018  7.15278E-019
  1.70536E-019  4.32089E-020  1.14262E-020  2.97990E-021  7.32984E-022  1.66700E-022
  3.48595E-023  6.68968E-024  1.17370E-024  1.87057E-025  2.68705E-026
  1.08833E-018  5.72927E-018  2.64623E-017  1.07203E-016  3.80777E-016  1.18536E-015
  3.23264E-015  7.71995E-015  1.61379E-014  2.95215E-014  4.72739E-014  6.64702E-014
  8.32638E-014  9.80739E-014  1.25135E-013  2.03638E-013  4.00820E-013  7.91075E-013
  1.40294E-012  2.15728E-012  2.85301E-012  3.24346E-012  3.17235E-012  2.67036E-012
  1.93284E-012  1.19985E-012  6.35466E-013  2.84449E-013  1.05881E-013  3.20262E-014
  8.04030E-015  2.68502E-015  2.49530E-015  3.06735E-015  3.42852E-015  3.64206E-015
  4.11331E-015  5.38975E-015  7.87244E-015  1.13888E-014  1.49774E-014  1.72437E-014
  1.71655E-014  1.47353E-014  1.09135E-014  6.98252E-015  3.86369E-015  1.85059E-015
  7.67858E-016  2.76406E-016  8.66532E-017  2.39013E-017  5.94338E-018  1.39916E-018
  3.34783E-019  8.56992E-020  2.31111E-020  6.19988E-021  1.57877E-021  3.73018E-022
  8.10339E-023  1.60963E-023  2.90529E-024  4.73032E-025  6.89771E-026
  6.08481E-019  3.20421E-018  1.48057E-017  6.00120E-017  2.13310E-016  6.64667E-016
  1.81503E-015  4.34252E-015  9.10179E-015  1.67134E-014  2.68997E-014  3.80094E-014
  4.74634E-014  5.37390E-014  5.99604E-014  7.80770E-014  1.30502E-013  2.43823E-013
  4.31262E-013  6.70950E-013  8.99071E-013  1.03365E-012  1.01997E-012  8.64426E-013
  6.28954E-013  3.92031E-013  2.08321E-013  9.35590E-014  3.50905E-014  1.10795E-014
  3.62201E-015  2.39096E-015  2.84193E-015  3.45694E-015  3.98538E-015  4.73391E-015
  6.35739E-015  9.63554E-015  1.49618E-014  2.17042E-014  2.80159E-014  3.15571E-014
  3.08197E-014  2.60604E-014  1.90837E-014  1.21101E-014  6.66289E-015  3.17954E-015
  1.31655E-015  4.73567E-016  1.48518E-016  4.10178E-017  1.02216E-017  2.41544E-018
  5.82668E-019  1.51633E-019  4.19762E-020  1.16453E-020  3.07915E-021  7.55805E-022
  1.70073E-022  3.47987E-023  6.42642E-024  1.06366E-024  1.56826E-025
  2.98971E-019  1.57485E-018  7.27986E-018  2.95230E-017  1.05010E-016  3.27509E-016
  8.95451E-016  2.14613E-015  4.50950E-015  8.31119E-015  1.34484E-014  1.91379E-014
  2.40441E-014  2.69880E-014  2.81767E-014  3.05913E-014  4.06731E-014  6.67712E-014
  1.14165E-013  1.78376E-013  2.42326E-013  2.82488E-013  2.82020E-013  2.41225E-013
  1.76768E-013  1.10785E-013  5.91341E-014  2.67249E-014  1.02829E-014  3.75678E-015
  2.07647E-015  2.24691E-015  2.91123E-015  3.66176E-015  4.65140E-015  6.48555E-015
  1.01364E-014  1.65726E-014  2.59832E-014  3.69667E-014  4.64908E-014  5.11246E-014
  4.89561E-014  4.07661E-014  2.95094E-014  1.85680E-014  1.01552E-014  4.82721E-015
  1.99446E-015  7.16949E-016  2.25011E-016  6.22745E-017  1.55772E-017  3.70594E-018
  9.05705E-019  2.41136E-019  6.89184E-020  1.98402E-020  5.44867E-021  1.38565E-021
  3.21416E-022  6.73608E-023  1.26603E-023  2.12091E-024  3.15174E-025
  1.29094E-019  6.80226E-019  3.14565E-018  1.27636E-017  4.54290E-017  1.41809E-016
  3.88180E-016  9.31856E-016  1.96254E-015  3.62926E-015  5.90228E-015  8.46174E-015
  1.07328E-014  1.21261E-014  1.24263E-014  1.22016E-014  1.30371E-014  1.72335E-014
  2.66096E-014  4.07030E-014  5.57575E-014  6.59869E-014  6.68407E-014  5.78667E-014
  4.28094E-014  2.70304E-014  1.45364E-014  6.69405E-015  2.82349E-015  1.49914E-015
  1.47978E-015  2.00741E-015  2.76542E-015  3.81953E-015  5.65801E-015  9.24863E-015
  1.58891E-014  2.66005E-014  4.10834E-014  5.68420E-014  6.94658E-014  7.44896E-014
  6.98667E-014  5.72276E-014  4.08986E-014  2.54862E-014  1.38408E-014  6.54742E-015
  2.69751E-015  9.68699E-016  3.04261E-016  8.44365E-017  2.12315E-017  5.09973E-018
  1.26838E-018  3.47263E-019  1.02829E-019  3.07306E-020  8.74221E-021  2.29221E-021
  5.44909E-022  1.16314E-022  2.21442E-023  3.74147E-024  5.58984E-025
  4.89866E-020  2.58202E-019  1.19451E-018  4.84919E-018  1.72707E-017  5.39567E-017
  1.47861E-016  3.55480E-016  7.50210E-016  1.39150E-015  2.27315E-015  3.28108E-015
  4.20303E-015  4.80602E-015  4.95149E-015  4.70283E-015  4.38966E-015  4.56742E-015
  5.77772E-015  8.12854E-015  1.09830E-014  1.31403E-014  1.35270E-014  1.18888E-014
  8.90619E-015  5.68626E-015  3.11227E-015  1.53060E-015  8.47092E-016  7.90188E-016
  1.11133E-015  1.67913E-015  2.55070E-015  4.09719E-015  7.16650E-015  1.31346E-014
  2.35828E-014  3.93923E-014  5.94635E-014  7.99288E-014  9.49478E-014  9.92664E-014
  9.11143E-014  7.33046E-014  5.16314E-014  3.18056E-014  1.71208E-014  8.04753E-015
  3.30202E-015  1.18356E-015  3.71893E-016  1.03504E-016  2.61863E-017  6.36249E-018
  1.61491E-018  4.55719E-019  1.39808E-019  4.32477E-020  1.26802E-020  3.40736E-021
  8.25276E-022  1.78529E-022  3.42966E-023  5.82826E-024  8.73809E-025
  1.63358E-020  8.61304E-020  3.98615E-019  1.61901E-018  5.76982E-018  1.80403E-017
  4.94881E-017  1.19139E-016  2.51896E-016  4.68433E-016  7.68148E-016  1.11516E-015
  1.44109E-015  1.66851E-015  1.74300E-015  1.65862E-015  1.47196E-015  1.30026E-015
  1.28346E-015  1.50006E-015  1.88462E-015  2.23399E-015  2.32915E-015  2.08254E-015
  1.58645E-015  1.03398E-015  5.97572E-016  3.62143E-016  3.34155E-016  4.86599E-016
  8.06155E-016  1.35512E-015  2.39040E-015  4.55786E-015  9.08812E-015  1.77739E-014
  3.24128E-014  5.35722E-014  7.91230E-014  1.03684E-013  1.20077E-013  1.22598E-013
  1.10161E-013  8.69971E-014  6.03113E-014  3.66651E-014  1.95277E-014  9.10452E-015
  3.71464E-015  1.32728E-015  4.16833E-016  1.16285E-016  2.95963E-017  7.27401E-018
  1.88344E-018  5.46831E-019  1.73122E-019  5.51212E-020  1.65520E-020  4.53061E-021
  1.11218E-021  2.42831E-022  4.69320E-023  8.00524E-024  1.20278E-024
  4.78734E-021  2.52488E-020  1.16897E-019  4.75015E-019  1.69388E-018  5.30025E-018
  1.45537E-017  3.50805E-017  7.42919E-017  1.38461E-016  2.27763E-016  3.32197E-016
  4.32354E-016  5.05982E-016  5.36370E-016  5.17836E-016  4.58015E-016  3.78558E-016
  3.10992E-016  2.82524E-016  2.97138E-016  3.29374E-016  3.41231E-016  3.09813E-016
  2.41938E-016  1.66170E-016  1.14337E-016  1.09577E-016  1.66702E-016  3.02814E-016
  5.64830E-016  1.10081E-015  2.31197E-015  5.08703E-015  1.10057E-014  2.22236E-014
  4.06755E-014  6.65340E-014  9.66194E-014  1.24149E-013  1.40879E-013  1.40993E-013
  1.24317E-013  9.64811E-014  6.58474E-014  3.94861E-014  2.07878E-014  9.60178E-015
  3.89026E-015  1.38384E-015  4.33814E-016  1.21150E-016  3.09688E-017  7.67962E-018
  2.01995E-018  5.99748E-019  1.94566E-019  6.33147E-020  1.93469E-020  5.36503E-021
  1.32915E-021  2.91980E-022  5.66479E-023  9.68428E-024  1.45682E-024
  1.23292E-021  6.50446E-021  3.01256E-020  1.22473E-019  4.36990E-019  1.36836E-018
  3.76070E-018  9.07514E-018  1.92465E-017  3.59373E-017  5.92643E-017  8.67487E-017
  1.13513E-016  1.33950E-016  1.43755E-016  1.41028E-016  1.26482E-016  1.03636E-016
  7.87297E-017  5.87780E-017  4.78303E-017  4.44334E-017  4.31809E-017  3.92884E-017
  3.22199E-017  2.59709E-017  2.72490E-017  4.42777E-017  8.84376E-017  1.83303E-016
  3.95625E-016  9.19044E-016  2.24747E-015  5.43243E-015  1.22842E-014  2.51808E-014
  4.60938E-014  7.48424E-014  1.07461E-013  1.36235E-013  1.52359E-013  1.50214E-013
  1.30489E-013  9.98217E-014  6.72077E-014  3.98028E-014  2.07243E-014  9.48307E-015
  3.81361E-015  1.34937E-015  4.21723E-016  1.17686E-016  3.01293E-017  7.50311E-018
  1.99021E-018  5.98922E-019  1.97402E-019  6.51846E-020  2.01531E-020  5.63690E-021
  1.40477E-021  3.09764E-022  6.02347E-023  1.03102E-023  1.55185E-024
  2.79037E-022  1.47253E-021  6.82256E-021  2.77492E-020  9.90656E-020  3.10421E-019
  8.53864E-019  2.06263E-018  4.37995E-018  8.19105E-018  1.35347E-017  1.98640E-017
  2.60921E-017  3.09705E-017  3.35417E-017  3.33488E-017  3.04130E-017  2.52492E-017
  1.89517E-017  1.30016E-017  8.62533E-018  6.15367E-018  5.01660E-018  4.42177E-018
  4.15247E-018  5.01411E-018  9.02868E-018  2.00014E-017  4.61438E-017  1.10373E-016
  2.83800E-016  7.73050E-016  2.09718E-015  5.34514E-015  1.23646E-014  2.55338E-014
  4.67299E-014  7.55516E-014  1.07756E-013  1.35485E-013  1.50114E-013  1.46523E-013
  1.25962E-013  9.53480E-014  6.35335E-014  3.72555E-014  1.92207E-014  8.72352E-015
  3.48408E-015  1.22614E-015  3.81741E-016  1.06267E-016  2.71622E-017  6.75557E-018
  1.79195E-018  5.41279E-019  1.79730E-019  5.98432E-020  1.86333E-020  5.23921E-021
  1.31027E-021  2.89554E-022  5.63720E-023  9.65428E-024  1.45333E-024
  5.54975E-023  2.92954E-022  1.35780E-021  5.52495E-021  1.97349E-020  6.18799E-020
  1.70346E-019  4.11885E-019  8.75607E-019  1.63963E-018  2.71345E-018  3.98985E-018
  5.25389E-018  6.25945E-018  6.81999E-018  6.84657E-018  6.33307E-018  5.35017E-018
  4.07004E-018  2.75867E-018  1.68114E-018  9.76299E-019  6.19554E-019  5.18747E-019
  6.83025E-019  1.40205E-018  3.49313E-018  8.99606E-018  2.38544E-017  6.78379E-017
  2.05722E-016  6.27071E-016  1.80642E-015  4.73450E-015  1.10826E-014  2.29816E-014
  4.20697E-014  6.78829E-014  9.64854E-014  1.20765E-013  1.33085E-013  1.29116E-013
  1.10271E-013  8.28967E-014  5.48484E-014  3.19379E-014  1.63663E-014  7.38150E-015
  2.93161E-015  1.02677E-015  3.18394E-016  8.83149E-017  2.24794E-017  5.55708E-018
  1.46303E-018  4.39750E-019  1.46041E-019  4.87805E-020  1.52431E-020  4.29810E-021
  1.07692E-021  2.38238E-022  4.64039E-023  7.94794E-024  1.19631E-024
  9.69990E-024  5.12168E-023  2.37464E-022  9.66663E-022  3.45468E-021  1.08391E-020
  2.98607E-020  7.22644E-020  1.53777E-019  2.88275E-019  4.77636E-019  7.03204E-019
  9.27332E-019  1.10703E-018  1.21026E-018  1.22242E-018  1.14249E-018  9.80090E-019
  7.59839E-019  5.23193E-019  3.16514E-019  1.71058E-019  9.41987E-020  8.45307E-020
  1.69788E-019  4.71595E-019  1.35814E-018  3.99286E-018  1.25415E-017  4.22640E-017
  1.44632E-016  4.71190E-016  1.40148E-015  3.72732E-015  8.78257E-015  1.82619E-014
  3.34536E-014  5.39508E-014  7.65726E-014  9.56345E-014  1.05099E-013  1.01630E-013
  8.64722E-014  6.47396E-014  4.26486E-014  2.47226E-014  1.26119E-014  5.66329E-015
  2.23990E-015  7.81486E-016  2.41440E-016  6.66978E-017  1.68802E-017  4.13424E-018
  1.07437E-018  3.19191E-019  1.05421E-019  3.51880E-020  1.10071E-020  3.10720E-021
  7.79116E-022  1.72416E-022  3.35837E-023  5.75112E-024  8.65408E-025
  1.48985E-024  7.86873E-024  3.64951E-023  1.48624E-022  5.31420E-022  1.66834E-021
  4.59936E-021  1.11397E-020  2.37263E-020  4.45203E-020  7.38327E-020  1.08790E-019
  1.43561E-019  1.71502E-019  1.87747E-019  1.90242E-019  1.78995E-019  1.55357E-019
  1.22554E-019  8.62628E-020  5.33523E-020  2.92516E-020  1.67849E-020  1.92925E-020
  5.04104E-020  1.59284E-019  5.18100E-019  1.79415E-018  6.70223E-018  2.57029E-017
  9.46390E-017  3.19534E-016  9.66385E-016  2.59070E-015  6.12874E-015  1.27697E-014
  2.34149E-014  3.77704E-014  5.35915E-014  6.68811E-014  7.34132E-014  7.08789E-014
  6.01931E-014  4.49658E-014  2.95494E-014  1.70838E-014  8.69085E-015  3.89147E-015
  1.53472E-015  5.33897E-016  1.64428E-016  4.52412E-017  1.13776E-017  2.75615E-018
  7.04624E-019  2.05959E-019  6.73698E-020  2.24079E-020  7.00414E-021  1.97722E-021
  4.95790E-022  1.09703E-022  2.13629E-023  3.65710E-024  5.50106E-025
  2.01094E-025  1.06237E-024  4.92883E-024  2.00803E-023  7.18334E-023  2.25643E-022
  6.22482E-022  1.50881E-021  3.21625E-021  6.04002E-021  1.00242E-020  1.47779E-020
  1.95043E-020  2.32963E-020  2.55009E-020  2.58667E-020  2.44296E-020  2.13791E-020
  1.71044E-020  1.22938E-020  7.83177E-021  4.52362E-021  3.05393E-021  4.79688E-021
  1.47531E-020  5.22738E-020  1.98879E-019  8.21081E-019  3.52030E-018  1.46307E-017
  5.60512E-017  1.92789E-016  5.88270E-016  1.58432E-015  3.75784E-015  7.84247E-015
  1.43950E-014  2.32346E-014  3.29763E-014  4.11531E-014  4.51593E-014  4.35763E-014
  3.69770E-014  2.75942E-014  1.81110E-014  1.04557E-014  5.31049E-015  2.37370E-015
  9.34362E-016  3.24358E-016  9.96376E-017  2.73139E-017  6.82610E-018  1.63472E-018
  4.10478E-019  1.17701E-019  3.80191E-020  1.25757E-020  3.92308E-021  1.10663E-021
  2.77369E-022  6.13486E-023  1.19417E-023  2.04344E-024  3.07253E-025
  2.38527E-026  1.26044E-025  5.84959E-025  2.38406E-024  8.53247E-024  2.68169E-023
  7.40274E-023  1.79562E-022  3.83059E-022  7.19922E-022  1.19556E-021  1.76312E-021
  2.32671E-021  2.77718E-021  3.03706E-021  3.07952E-021  2.91352E-021  2.56409E-021
  2.07432E-021  1.51857E-021  9.97993E-022  6.21689E-022  5.35788E-022  1.15328E-021
  4.14293E-021  1.71263E-020  7.78164E-020  3.71904E-019  1.74174E-018  7.56536E-018
  2.95844E-017  1.02749E-016  3.15085E-016  8.51015E-016  2.02227E-015  4.22599E-015
  7.76455E-015  1.25420E-014  1.78101E-014  2.22341E-014  2.44027E-014  2.35471E-014
  1.99774E-014  1.49029E-014  9.77608E-015  5.63996E-015  2.86210E-015  1.27800E-015
  5.02443E-016  1.74155E-016  5.33874E-017  1.45878E-017  3.62427E-018  8.58254E-019
  2.11574E-019  5.94166E-020  1.89145E-020  6.21287E-021  1.93268E-021  5.44504E-022
  1.36378E-022  3.01474E-023  5.86538E-024  1.00322E-024  1.50784E-025
  2.48632E-027  1.31415E-026  6.10071E-026  2.48732E-025  8.90603E-025  2.80059E-024
  7.73575E-024  1.87770E-023  4.00868E-023  7.53939E-023  1.25280E-022  1.84806E-022
  2.43826E-022  2.90783E-022  3.17574E-022  3.21677E-022  3.04525E-022  2.69072E-022
  2.19654E-022  1.63497E-022  1.11173E-022  7.71062E-023  9.14447E-023  2.67294E-022
  1.15282E-021  5.71709E-021  3.03425E-020  1.59799E-019  7.86143E-019  3.49347E-018
  1.38067E-017  4.82051E-017  1.48261E-016  4.01201E-016  9.54690E-016  1.99721E-015
  3.67284E-015  5.93713E-015  8.43619E-015  1.05370E-014  1.15692E-014  1.11664E-014
  9.47488E-015  7.06818E-015  4.63606E-015  2.67391E-015  1.35637E-015  6.05306E-016
  2.37789E-016  8.23319E-017  2.51975E-017  6.86582E-018  1.69665E-018  3.97541E-019
  9.62382E-020  2.64490E-020  8.28626E-021  2.70000E-021  8.37034E-022  2.35458E-022
  5.89217E-023  1.30169E-023  2.53119E-024  4.32742E-025  6.50157E-026
  2.27750E-028  1.20406E-027  5.59128E-027  2.28044E-026  8.16880E-026  2.57009E-025
  7.10337E-025  1.72538E-024  3.68620E-024  6.93793E-024  1.15356E-023  1.70226E-023
  2.24562E-023  2.67614E-023  2.91916E-023  2.95374E-023  2.79718E-023  2.47982E-023
  2.04097E-023  1.54467E-023  1.09644E-023  8.94654E-024  1.56732E-023  6.17885E-023
  3.26850E-022  1.91471E-021  1.13097E-020  6.29392E-020  3.17639E-019  1.42807E-018
  5.67574E-018  1.98763E-017  6.12467E-017  1.65957E-016  3.95325E-016  8.27759E-016
  1.52342E-015  2.46431E-015  3.50373E-015  4.37858E-015  4.80965E-015  4.64393E-015
  3.94155E-015  2.94091E-015  1.92912E-015  1.11262E-015  5.64302E-016  2.51756E-016
  9.88512E-017  3.41991E-017  1.04527E-017  2.84134E-018  6.98771E-019  1.62127E-019
  3.85679E-020  1.03705E-020  3.19442E-021  1.03170E-021  3.18604E-022  8.94662E-023
  2.23667E-023  4.93794E-024  9.59707E-025  1.64004E-025  2.46312E-026
  1.83335E-029  9.69474E-029  4.50320E-028  1.83730E-027  6.58423E-027  2.07260E-026
  5.73180E-026  1.39319E-025  2.97870E-025  5.61061E-025  9.33523E-025  1.37824E-024
  1.81844E-024  2.16637E-024  2.36150E-024  2.38838E-024  2.26375E-024  2.01435E-024
  1.67214E-024  1.29036E-024  9.75938E-025  1.02538E-024  2.79632E-024  1.46773E-023
  9.36687E-023  6.18138E-022  3.88526E-021  2.22528E-020  1.13768E-019  5.14594E-019
  2.05159E-018  7.19781E-018  2.22072E-017  6.02323E-017  1.43597E-016  3.00892E-016
  5.54134E-016  8.96920E-016  1.27594E-015  1.59534E-015  1.75319E-015  1.69345E-015
  1.43779E-015  1.07306E-015  7.04011E-016  4.06075E-016  2.05952E-016  9.18698E-017
  3.60610E-017  1.24686E-017  3.80689E-018  1.03268E-018  2.52883E-019  5.81460E-020
  1.36039E-020  3.57918E-021  1.08322E-021  3.46532E-022  1.06565E-022  2.98674E-023
  7.45937E-024  1.64573E-024  3.19694E-025  5.46105E-026  8.19903E-027
  1.29695E-030  6.85979E-030  3.18726E-029  1.30085E-028  4.66373E-028  1.46881E-027
  4.06445E-027  9.88606E-027  2.11535E-026  3.98777E-026  6.64066E-026  9.81162E-026
  1.29528E-025  1.54364E-025  1.68314E-025  1.70352E-025  1.61812E-025  1.44705E-025
  1.21381E-025  9.61909E-026  8.08796E-026  1.24400E-025  5.32425E-025  3.56911E-024
  2.61267E-023  1.85071E-022  1.20194E-021  6.98490E-021  3.59478E-020  1.63130E-019
  6.51557E-019  2.28864E-018  7.06732E-018  1.91827E-017  4.57620E-017  9.59464E-017
  1.76796E-016  2.86310E-016  4.07497E-016  5.09732E-016  5.60400E-016  5.41505E-016
  4.59906E-016  3.43333E-016  2.25302E-016  1.29973E-016  6.59233E-017  2.94051E-017
  1.15398E-017  3.98828E-018  1.21663E-018  3.29447E-019  8.03681E-020  1.83272E-020
  4.22087E-021  1.08692E-021  3.23025E-022  1.02302E-022  3.13182E-023  8.76013E-024
  2.18558E-024  4.81886E-025  9.35656E-026  1.59771E-026  2.39802E-027
  8.06298E-032  4.26561E-031  1.98249E-030  8.09413E-030  2.90310E-029  9.14784E-029
  2.53294E-028  6.16548E-028  1.32037E-027  2.49152E-027  4.15341E-027  6.14357E-027
  8.11990E-027  9.68917E-027  1.05817E-026  1.07359E-026  1.02398E-026  9.22339E-027
  7.84652E-027  6.48276E-027  6.59140E-027  1.69972E-026  1.07252E-025  8.56010E-025
  6.80855E-024  5.00818E-023  3.30672E-022  1.93583E-021  9.99761E-021  4.54531E-020
  1.81750E-019  6.38924E-019  1.97427E-018  5.36171E-018  1.27974E-017  2.68444E-017
  4.94874E-017  8.01765E-017  1.14160E-016  1.42857E-016  1.57114E-016  1.51868E-016
  1.29021E-016  9.63431E-017  6.32357E-017  3.64854E-017  1.85073E-017  8.25512E-018
  3.23922E-018  1.11912E-018  3.41142E-019  9.22346E-020  2.24242E-020  5.07515E-021
  1.15163E-021  2.90369E-022  8.47058E-023  2.65432E-023  8.08704E-024  2.25733E-024
  5.62601E-025  1.23967E-025  2.40597E-026  4.10700E-027  6.16261E-028
  4.40532E-033  2.33112E-032  1.08372E-031  4.42623E-031  1.58825E-030  5.00741E-030
  1.38743E-029  3.37988E-029  7.24524E-029  1.36874E-028  2.28482E-028  3.38511E-028
  4.48282E-028  5.36240E-028  5.87567E-028  5.98897E-028  5.75062E-028  5.23331E-028
  4.54411E-028  4.04069E-028  5.77913E-028  2.64263E-027  2.18582E-026  1.93694E-025
  1.61078E-024  1.20762E-023  8.03978E-023  4.72463E-022  2.44473E-021  1.11271E-020
  4.45261E-020  1.56617E-019  4.84176E-019  1.31549E-018  3.14112E-018  6.59149E-018
  1.21559E-017  1.97013E-017  2.80615E-017  3.51270E-017  3.86447E-017  3.73650E-017
  3.17524E-017  2.37157E-017  1.55690E-017  8.98429E-018  4.55772E-018  2.03299E-018
  7.97651E-019  2.75505E-019  8.39305E-020  2.26619E-020  5.49284E-021  1.23461E-021
  2.76266E-022  6.82350E-023  1.95318E-023  6.05273E-024  1.83484E-024  5.11042E-025
  1.27236E-025  2.80192E-026  5.43580E-027  9.27615E-028  1.39157E-028
  2.11462E-034  1.11965E-033  5.20683E-033  2.12745E-032  7.63759E-032  2.40943E-031
  6.68098E-031  1.62905E-030  3.49611E-030  6.61421E-030  1.10610E-029  1.64249E-029
  2.18160E-029  2.62003E-029  2.88627E-029  2.96330E-029  2.87325E-029  2.65250E-029
  2.37792E-029  2.44147E-029  6.00037E-029  4.41869E-028  4.27140E-027  4.00181E-026
  3.40365E-025  2.57610E-024  1.72230E-023  1.01419E-022  5.25376E-022  2.39291E-021
  9.58034E-021  3.37119E-020  1.04258E-019  2.83362E-019  6.76825E-019  1.42073E-018
  2.62087E-018  4.24894E-018  6.05370E-018  7.58000E-018  8.34124E-018  8.06699E-018
  6.85677E-018  5.12231E-018  3.36331E-018  1.94110E-018  9.84803E-019  4.39288E-019
  1.72344E-019  5.95133E-020  1.81207E-020  4.88695E-021  1.18128E-021  2.63836E-022
  5.82673E-023  1.41046E-023  3.96036E-024  1.21310E-024  3.65791E-025  1.01650E-025
  2.52816E-026  5.56419E-027  1.07907E-027  1.84092E-028  2.76108E-029
  8.92457E-036  4.72416E-035  2.19904E-034  8.98910E-034  3.22896E-033  1.01937E-032
  2.82913E-032  6.90639E-032  1.48437E-031  2.81358E-031  4.71637E-031  7.02623E-031
  9.37305E-031  1.13221E-030  1.25706E-030  1.30387E-030  1.28100E-030  1.20620E-030
  1.14281E-030  1.57179E-030  7.44613E-030  7.34661E-029  7.68855E-028  7.40682E-027
  6.37029E-026  4.84454E-025  3.24613E-024  1.91372E-023  9.92028E-023  4.52046E-022
  1.81049E-021  6.37284E-021  1.97142E-020  5.35955E-020  1.28048E-019  2.68855E-019
  4.96087E-019  8.04446E-019  1.14640E-018  1.43577E-018  1.58029E-018  1.52864E-018
  1.29956E-018  9.70991E-019  6.37646E-019  3.68053E-019  1.86744E-019  8.33024E-020
  3.26799E-020  1.12828E-020  3.43383E-021  9.25096E-022  2.23065E-022  4.95318E-023
  1.08045E-023  2.56462E-024  7.06186E-025  2.13705E-025  6.40790E-026  1.77649E-026
  4.41367E-027  9.70858E-028  1.88214E-028  3.21020E-029  4.81391E-030
  3.32612E-037  1.76335E-036  8.15755E-036  3.33490E-035  1.20061E-034  3.79385E-034
  1.05418E-033  2.57736E-033  5.55036E-033  1.05475E-032  1.77425E-032  2.65545E-032
  3.56351E-032  4.34036E-032  4.87142E-032  5.11955E-032  5.11539E-032  4.95352E-032
  5.23872E-032  1.21958E-031  1.00494E-030  1.14523E-029  1.24524E-028  1.21609E-027
  1.05173E-026  8.01810E-026  5.37917E-025  3.17341E-024  1.64575E-023  7.50175E-023
  3.00532E-022  1.05811E-021  3.27394E-021  8.90246E-021  2.12738E-020  4.46760E-020
  8.24518E-020  1.33728E-019  1.90610E-019  2.38765E-019  2.62846E-019  2.54297E-019
  2.16221E-019  1.61576E-019  1.06119E-019  6.12588E-020  3.10838E-020  1.38661E-020
  5.43947E-021  1.87768E-021  5.71229E-022  1.53749E-022  3.69901E-023  8.16979E-024
  1.76148E-024  4.10210E-025  1.10746E-025  3.30926E-026  9.86430E-027  2.72797E-027
  6.77030E-028  1.48843E-028  2.88459E-029  4.91892E-030  7.37505E-031
  1.08454E-038  5.75165E-038  2.68108E-037  1.09855E-036  3.91885E-036  1.23834E-035
  3.46027E-035  8.47855E-035  1.83106E-034  3.49256E-034  5.90381E-034  8.89335E-034
  1.20408E-033  1.48335E-033  1.68887E-033  1.80696E-033  1.84640E-033  1.86469E-033
  2.50438E-033  1.17040E-032  1.33207E-031  1.61917E-030  1.79281E-029  1.76263E-028
  1.52871E-027  1.16700E-026  7.83469E-026  4.62399E-025  2.39874E-024  1.09366E-023
  4.38224E-023  1.54317E-022  4.77561E-022  1.29879E-021  3.10416E-021  6.51993E-021
  1.20348E-020  1.95221E-020  2.78302E-020  3.48662E-020  3.83881E-020  3.71446E-020
  3.15868E-020  2.36067E-020  1.55059E-020  8.95169E-021  4.54249E-021  2.02639E-021
  7.94891E-022  2.74353E-022  8.34342E-023  2.24379E-023  5.38731E-024  1.18399E-024
  2.52498E-025  5.77210E-026  1.52755E-026  4.50485E-027  1.33446E-027  3.68089E-028
  9.12517E-029  2.00507E-029  3.88468E-030  6.62300E-031  9.92859E-032
  3.11130E-040  1.65103E-039  7.70205E-039  3.15890E-038  1.13917E-037  3.61261E-037
  9.95746E-037  2.43876E-036  5.34666E-036  1.02559E-035  1.74636E-035  2.65553E-035
  3.63855E-035  4.54882E-035  5.26871E-035  5.74659E-035  6.02130E-035  6.61701E-035
  1.42468E-034  1.24125E-033  1.63303E-032  2.04225E-031  2.28097E-030  2.25010E-029
  1.95440E-028  1.49308E-027  1.00281E-026  5.92020E-026  3.07179E-025  1.40076E-024
  5.61362E-024  1.97706E-023  6.11918E-023  1.66441E-022  3.97851E-022  8.35747E-022
  1.54285E-021  2.50304E-021  3.56869E-021  4.47146E-021  4.92369E-021  4.76471E-021
  4.05221E-021  3.02874E-021  1.98956E-021  1.14867E-021  5.82911E-022  2.60037E-022
  1.02001E-022  3.52007E-023  1.07016E-023  2.87578E-024  6.89192E-025  1.50776E-025
  3.18245E-026  7.14534E-027  1.85335E-027  5.39129E-028  1.58657E-028  4.36434E-029
  1.08072E-029  2.37341E-030  4.59698E-031  7.83598E-032  1.17452E-032
  7.77368E-042  4.11939E-041  1.95083E-040  8.01546E-040  2.89707E-039  9.21340E-039
  2.57896E-038  6.35621E-038  1.38002E-037  2.60847E-037  4.63116E-037  7.13964E-037
  9.94524E-037  1.26692E-036  1.49792E-036  1.66898E-036  1.80730E-036  2.36632E-036
  1.01846E-035  1.28882E-034  1.79957E-033  2.27982E-032  2.55719E-031  2.52697E-030
  2.19669E-029  1.67892E-028  1.12793E-027  6.66012E-027  3.45622E-026  1.57626E-025
  6.31766E-025  2.22525E-024  6.88807E-024  1.87374E-023  4.47934E-023  9.41049E-023
  1.73742E-022  2.81898E-022  4.01953E-022  5.03682E-022  5.54674E-022  5.36811E-022
  4.56575E-022  3.41283E-022  2.24201E-022  1.29449E-022  6.56932E-023  2.93061E-023
  1.14951E-023  3.96650E-024  1.20554E-024  3.23735E-025  7.74523E-026  1.68728E-026
  3.52695E-027  7.78200E-028  1.97809E-028  5.67283E-029  1.65785E-029  4.54728E-030
  1.12469E-030  2.46866E-031  4.78016E-032  8.14661E-033  1.22099E-033
  0.00000E+000  0.00000E+000  4.23915E-042  1.73489E-041  6.53703E-041  2.08979E-040
  5.88763E-040  1.46277E-039  3.20738E-039  6.21242E-039  1.06405E-038  1.61350E-038
  2.16887E-038  2.58776E-038  2.74943E-038  4.48840E-038  5.11737E-038  9.69986E-038
  8.25136E-037  1.23215E-035  1.75957E-034  2.24388E-033  2.52255E-032  2.49524E-031
  2.17016E-030  1.65910E-029  1.11482E-028  6.58354E-028  3.41685E-027  1.55845E-026
  6.24681E-026  2.20048E-025  6.81195E-025  1.85318E-024  4.43055E-024  9.30874E-024
  1.71877E-023  2.78894E-023  3.97701E-023  4.98391E-023  5.48888E-023  5.31248E-023
  4.51873E-023  3.37788E-023  2.21917E-023  1.28135E-023  6.50283E-024  2.90096E-024
  1.13784E-024  3.92582E-025  1.19286E-025  3.20131E-026  7.64704E-027  1.65937E-027
  3.43703E-028  7.45679E-029  1.85735E-029  5.24847E-030  1.52260E-030  4.16358E-031
  1.02852E-031  2.25636E-032  4.36769E-033  7.44290E-034  1.11678E-034
  0.00000E+000  0.00000E+000  0.00000E+000  0.00000E+000  0.00000E+000  3.82981E-042
  1.21317E-041  3.05644E-041  6.81526E-041  1.34667E-040  2.36116E-040  3.67827E-040
  5.09736E-040  6.29048E-040  6.91811E-040  6.92973E-040  7.97675E-040  4.04148E-039
  6.44615E-038  1.04898E-036  1.52197E-035  1.94447E-034  2.18851E-033  2.16587E-032
  1.88425E-031  1.44077E-030  9.68232E-030  5.71842E-029  2.96808E-028  1.35386E-027
  5.42711E-027  1.91186E-026  5.91886E-026  1.61032E-025  3.85017E-025  8.08984E-025
  1.49381E-024  2.42406E-024  3.45690E-024  4.33239E-024  4.77161E-024  4.61853E-024
  3.92866E-024  2.93692E-024  1.92955E-024  1.11416E-024  5.65446E-025  2.52249E-025
  9.89362E-026  3.41321E-026  1.03686E-026  2.78104E-027  6.63359E-028  1.43422E-028
  2.94522E-029  6.28658E-030  1.53437E-030  4.26993E-031  1.22914E-031  3.35025E-032
  8.26532E-033  1.81213E-033  3.50713E-034  5.98301E-035  8.96315E-036
  0.00000E+000  0.00000E+000  0.00000E+000  0.00000E+000  0.00000E+000  0.00000E+000
  0.00000E+000  0.00000E+000  0.00000E+000  1.79210E-042  4.99993E-042  8.07297E-042
  1.16202E-041  1.49126E-041  1.70576E-041  1.73786E-041  2.86218E-041  2.74758E-040
  4.84025E-039  7.95705E-038  1.15843E-036  1.48376E-035  1.66916E-034  1.65237E-033
  1.43775E-032  1.09949E-031  7.38947E-031  4.36455E-030  2.26551E-029  1.03344E-028
  4.14289E-028  1.45953E-027  4.51873E-027  1.22945E-026  2.93969E-026  6.17709E-026
  1.14067E-025  1.85110E-025  2.63994E-025  3.30869E-025  3.64430E-025  3.52753E-025
  3.00075E-025  2.24333E-025  1.47391E-025  8.51087E-026  4.31940E-026  1.92691E-026
  7.55740E-027  2.60700E-027  7.91779E-028  2.12257E-028  5.05623E-029  1.08949E-029
  2.21926E-030  4.66321E-031  1.11527E-031  3.05487E-032  8.72190E-033  2.36917E-033
  5.83649E-034  1.28099E-034  2.47780E-035  4.22012E-036  6.32191E-037
  0.00000E+000  0.00000E+000  0.00000E+000  0.00000E+000  0.00000E+000  0.00000E+000
  0.00000E+000  0.00000E+000  0.00000E+000  0.00000E+000  0.00000E+000  0.00000E+000
  0.00000E+000  0.00000E+000  0.00000E+000  0.00000E+000  0.00000E+000  1.69096E-041
  3.19525E-040  5.32385E-039  7.75792E-038  9.94152E-037  1.11997E-035  1.10900E-034
  9.64096E-034  7.37328E-033  4.95574E-032  2.92722E-031  1.51950E-030  6.93174E-030
  2.77892E-029  9.79045E-029  3.03126E-028  8.24776E-028  1.97216E-027  4.14421E-027
  7.65305E-027  1.24200E-026  1.77135E-026  2.22014E-026  2.44543E-026  2.36715E-026
  2.01372E-026  1.50548E-026  9.89155E-027  5.71182E-027  2.89887E-027  1.29320E-027
  5.07180E-028  1.74942E-028  5.31216E-029  1.42337E-029  3.38648E-030  7.27408E-031
  1.47046E-031  3.04345E-032  7.13293E-033  1.92211E-033  5.44044E-034  1.47232E-034
  3.62762E-035  7.94285E-036  1.53605E-036  2.61592E-037  3.91859E-038
  0.00000E+000  0.00000E+000  0.00000E+000  0.00000E+000  0.00000E+000  0.00000E+000
  0.00000E+000  0.00000E+000  0.00000E+000  0.00000E+000  0.00000E+000  0.00000E+000
  0.00000E+000  0.00000E+000  0.00000E+000  0.00000E+000  0.00000E+000  0.00000E+000
  1.88259E-041  3.12622E-040  4.56224E-039  5.85511E-038  6.59717E-037  6.53317E-036
  5.68606E-035  4.34516E-034  2.92060E-033  1.72519E-032  8.95561E-032  4.08554E-031
  1.63793E-030  5.77081E-030  1.78678E-029  4.86180E-029  1.16256E-028  2.44303E-028
  4.51165E-028  7.32210E-028  1.04431E-027  1.30894E-027  1.44181E-027  1.39570E-027
  1.18734E-027  8.87690E-028  5.83254E-028  3.36802E-028  1.70935E-028  7.62542E-029
  2.99053E-029  1.03145E-029  3.13143E-030  8.38678E-031  1.99311E-031  4.26863E-032
  8.56746E-033  1.74766E-033  4.01431E-034  1.06392E-034  2.98783E-035  8.05354E-036
  1.97789E-036  4.32824E-037  8.36841E-038  1.42502E-038  2.13220E-039
  0.00000E+000  0.00000E+000  0.00000E+000  0.00000E+000  0.00000E+000  0.00000E+000
  0.00000E+000  0.00000E+000  0.00000E+000  0.00000E+000  0.00000E+000  0.00000E+000
  0.00000E+000  0.00000E+000  0.00000E+000  0.00000E+000  0.00000E+000  0.00000E+000
  0.00000E+000  1.61870E-041  2.36223E-040  3.02952E-039  3.41443E-038  3.38186E-037
  2.94397E-036  2.25186E-035  1.51373E-034  8.93475E-034  4.63824E-033  2.11601E-032
  8.48349E-032  2.98900E-031  9.25485E-031  2.51829E-030  6.02193E-030  1.26549E-029
  2.33709E-029  3.79304E-029  5.40994E-029  6.78099E-029  7.46945E-029  7.23072E-029
  6.15140E-029  4.59905E-029  3.02184E-029  1.74499E-029  8.85625E-030  3.95075E-030
  1.54936E-030  5.34341E-031  1.62196E-031  4.34222E-032  1.03084E-032  2.20172E-033
  4.38936E-034  8.84369E-035  1.99090E-035  5.18402E-036  1.43987E-036  3.86524E-037
  9.47774E-038  2.07277E-038  4.00662E-039  6.80738E-040  1.02065E-040
  0.00000E+000  0.00000E+000  0.00000E+000  0.00000E+000  0.00000E+000  0.00000E+000
  0.00000E+000  0.00000E+000  0.00000E+000  0.00000E+000  0.00000E+000  0.00000E+000
  0.00000E+000  0.00000E+000  0.00000E+000  0.00000E+000  0.00000E+000  0.00000E+000
  0.00000E+000  0.00000E+000  1.07488E-041  1.37852E-040  1.55366E-039  1.53884E-038
  1.33945E-037  1.02459E-036  6.88761E-036  4.06893E-035  2.11247E-034  9.63058E-034
  3.86116E-033  1.36043E-032  4.21239E-032  1.14623E-031  2.74102E-031  5.76028E-031
  1.06382E-030  1.72658E-030  2.46264E-030  3.08680E-030  3.40025E-030  3.29164E-030
  2.80034E-030  2.09369E-030  1.37569E-030  7.94408E-031  4.03182E-031  1.79857E-031
  7.05321E-032  2.43234E-032  7.38204E-033  1.97522E-033  4.68440E-034  9.99676E-035
  1.98011E-035  3.92988E-036  8.67405E-037  2.21882E-037  6.10075E-038  1.63056E-038
  3.99145E-039  8.72360E-040  1.67849E-040  2.86367E-041  4.29359E-042
  0.00000E+000  0.00000E+000  0.00000E+000  0.00000E+000  0.00000E+000  0.00000E+000
  0.00000E+000  0.00000E+000  0.00000E+000  0.00000E+000  0.00000E+000  0.00000E+000
  0.00000E+000  0.00000E+000  0.00000E+000  0.00000E+000  0.00000E+000  0.00000E+000
  0.00000E+000  0.00000E+000  0.00000E+000  5.51244E-042  6.21281E-041  6.15355E-040
  5.35621E-039  4.09715E-038  2.75423E-037  1.62709E-036  8.44729E-036  3.85404E-035
  1.54528E-034  5.44495E-034  1.68482E-033  4.58464E-033  1.09635E-032  2.30403E-032
  4.25520E-032  6.90630E-032  9.85065E-032  1.23475E-031  1.36015E-031  1.31672E-031
  1.12020E-031  8.37530E-032  5.50314E-032  3.17786E-032  1.61283E-032  7.19461E-033
  2.82130E-033  9.72863E-034  2.95208E-034  7.90833E-035  1.87377E-035  3.98217E-036
  7.84124E-037  1.53655E-037  3.32598E-038  8.35434E-039  2.27273E-039  6.04611E-040
  1.44687E-040  3.19629E-041  6.20521E-042  0.00000E+000  0.00000E+000
  0.00000E+000  0.00000E+000  0.00000E+000  0.00000E+000  0.00000E+000  0.00000E+000
  0.00000E+000  0.00000E+000  0.00000E+000  0.00000E+000  0.00000E+000  0.00000E+000
  0.00000E+000  0.00000E+000  0.00000E+000  0.00000E+000  0.00000E+000  0.00000E+000
  0.00000E+000  0.00000E+000  0.00000E+000  0.00000E+000  2.18330E-042  2.16248E-041
  1.88227E-040  1.43982E-039  9.67889E-039  5.71791E-038  2.96854E-037  1.35438E-036
  5.43042E-036  1.91346E-035  5.92513E-035  1.61239E-034  3.85600E-034  8.09845E-034
  1.49568E-033  2.42756E-033  3.46253E-033  4.34023E-033  4.78108E-033  4.62845E-033
  3.93770E-033  2.94409E-033  1.93448E-033  1.11709E-033  5.66950E-034  2.53175E-034
  9.92798E-035  3.42330E-035  1.03864E-035  2.77752E-036  6.57549E-037  1.39438E-037
  2.73047E-038  5.28587E-039  1.12240E-039  2.76731E-040  7.44442E-041  1.86998E-041
  4.70068E-042  0.00000E+000  0.00000E+000  0.00000E+000  0.00000E+000
  0.00000E+000  0.00000E+000  0.00000E+000  0.00000E+000  0.00000E+000  0.00000E+000
  0.00000E+000  0.00000E+000  0.00000E+000  0.00000E+000  0.00000E+000  0.00000E+000
  0.00000E+000  0.00000E+000  0.00000E+000  0.00000E+000  0.00000E+000  0.00000E+000
  0.00000E+000  0.00000E+000  0.00000E+000  0.00000E+000  0.00000E+000  0.00000E+000
  5.81302E-042  4.44658E-041  2.98913E-040  1.76586E-039  9.16772E-039  4.18273E-038
  1.67707E-037  5.90932E-037  1.82986E-036  4.97954E-036  1.19085E-035  2.50273E-035
  4.62240E-035  7.50264E-035  1.07017E-034  1.34149E-034  1.47781E-034  1.43069E-034
  1.21721E-034  9.10095E-035  5.98014E-035  3.45340E-035  1.75271E-035  7.81857E-036
  3.06588E-036  1.05709E-036  3.20687E-037  8.57313E-038  2.02802E-038  4.29179E-039
  8.36050E-040  1.59983E-040  3.33354E-041  8.06448E-042  1.86652E-042  0.00000E+000
  0.00000E+000  0.00000E+000  0.00000E+000  0.00000E+000  0.00000E+000
  0.00000E+000  0.00000E+000  0.00000E+000  0.00000E+000  0.00000E+000  0.00000E+000
  0.00000E+000  0.00000E+000  0.00000E+000  0.00000E+000  0.00000E+000  0.00000E+000
  0.00000E+000  0.00000E+000  0.00000E+000  0.00000E+000  0.00000E+000  0.00000E+000
  0.00000E+000  0.00000E+000  0.00000E+000  0.00000E+000  0.00000E+000  0.00000E+000
  0.00000E+000  0.00000E+000  8.11254E-042  4.79257E-041  2.48813E-040  1.13520E-039
  4.55160E-039  1.60380E-038  4.96626E-038  1.35145E-037  3.23197E-037  6.79246E-037
  1.25453E-036  2.03623E-036  2.90446E-036  3.64082E-036  4.01075E-036  3.88281E-036
  3.30339E-036  2.46983E-036  1.62301E-036  9.37251E-037  4.75680E-037  2.12191E-037
  8.32038E-038  2.86866E-038  8.70150E-039  2.32556E-039  5.49724E-040  1.16114E-040
  2.25089E-041  3.16842E-042  0.00000E+000  0.00000E+000  0.00000E+000  0.00000E+000
  0.00000E+000  0.00000E+000  0.00000E+000  0.00000E+000  0.00000E+000
  0.00000E+000  1.70974E-041  1.84786E-040  1.75510E-039  1.46496E-038  1.07460E-037
  6.92722E-037  3.92433E-036  1.95373E-035  8.52915E-035  3.27875E-034  1.10760E-033
  3.28815E-033  8.57826E-033  1.96662E-032  3.96188E-032  7.01345E-032  1.09082E-031
  1.49043E-031  1.78848E-031  1.88402E-031  1.74111E-031  1.41043E-031  1.00119E-031
  6.24703E-032  3.48546E-032  1.84961E-032  1.08189E-032  8.05352E-033  7.11029E-033
  6.27345E-033  5.03463E-033  3.56614E-033  2.21370E-033  1.20457E-033  5.74713E-034
  2.40581E-034  8.84993E-035  2.85076E-035  8.03759E-036  1.97465E-036  4.21824E-037
  8.56224E-038  2.93251E-038  2.47110E-038  2.45785E-038  2.16898E-038  1.66306E-038
  1.11645E-038  6.54640E-039  3.37332E-039  1.52759E-039  6.07921E-040  2.12609E-040
  6.53448E-041  1.76495E-041  4.18937E-042  0.00000E+000  0.00000E+000  0.00000E+000
  0.00000E+000  0.00000E+000  0.00000E+000  0.00000E+000  0.00000E+000
  4.52669E-041  5.56707E-040  6.01680E-039  5.71476E-038  4.77006E-037  3.49899E-036
  2.25557E-035  1.27492E-034  6.34584E-034  2.77574E-033  1.06698E-032  3.60431E-032
  1.06997E-031  2.79125E-031  6.39890E-031  1.28905E-030  2.28180E-030  3.54887E-030
  4.84893E-030  5.81882E-030  6.13029E-030  5.66640E-030  4.59158E-030  3.26024E-030
  2.03344E-030  1.13045E-030  5.91513E-031  3.34445E-031  2.38796E-031  2.05820E-031
  1.80175E-031  1.44372E-031  1.02276E-031  6.35345E-032  3.45808E-032  1.65005E-032
  6.90902E-033  2.53878E-033  8.18353E-034  2.31251E-034  5.68999E-035  1.21630E-035
  2.39250E-036  6.94860E-037  5.19630E-037  5.10037E-037  4.50894E-037  3.46231E-037
  2.32054E-037  1.36430E-037  7.03015E-038  3.18356E-038  1.26694E-038  4.43088E-039
  1.36182E-039  3.67824E-040  8.73084E-041  1.82123E-041  3.33862E-042  0.00000E+000
  0.00000E+000  0.00000E+000  0.00000E+000  0.00000E+000  0.00000E+000
  1.29530E-039  1.59300E-038  1.72169E-037  1.63527E-036  1.36494E-035  9.98942E-035
  6.43802E-034  3.64627E-033  1.81482E-032  7.93789E-032  3.05114E-031  1.03063E-030
  3.05935E-030  7.98058E-030  1.82942E-029  3.68514E-029  6.52290E-029  1.01447E-028
  1.38607E-028  1.66336E-028  1.75254E-028  1.62020E-028  1.31324E-028  9.32742E-029
  5.81609E-029  3.22359E-029  1.66606E-029  9.12614E-030  6.24618E-030  5.24351E-030
  4.54864E-030  3.63779E-030  2.57728E-030  1.60174E-030  8.72159E-031  4.16340E-031
  1.74363E-031  6.40829E-032  2.06649E-032  5.83768E-033  1.43909E-033  3.08399E-034
  5.94097E-035  1.49527E-035  9.68003E-036  9.30238E-036  8.23041E-036  6.32977E-036
  4.24510E-036  2.49580E-036  1.28755E-036  5.83060E-037  2.32036E-037  8.11503E-038
  2.49413E-038  6.73660E-039  1.59903E-039  3.33553E-040  6.11460E-041  9.85063E-042
  0.00000E+000  0.00000E+000  0.00000E+000  0.00000E+000  0.00000E+000
  3.25728E-038  4.00591E-037  4.32952E-036  4.11198E-035  3.42361E-034  2.51070E-033
  1.61804E-032  9.16358E-032  4.56065E-031  1.99468E-030  7.66662E-030  2.58951E-029
  7.68624E-029  2.00488E-028  4.59555E-028  9.25656E-028  1.63836E-027  2.54790E-027
  3.48111E-027  4.17751E-027  4.40176E-027  4.07000E-027  3.29977E-027  2.34438E-027
  1.46163E-027  8.08097E-028  4.13166E-028  2.19776E-028  1.44156E-028  1.17589E-028
  1.00947E-028  8.05436E-029  5.70626E-029  3.54796E-029  1.93274E-029  9.22948E-030
  3.86638E-030  1.42144E-030  4.58536E-031  1.29624E-031  3.20039E-032  6.86429E-033
  1.30544E-033  2.92146E-034  1.60281E-034  1.49171E-034  1.32428E-034  1.02103E-034
  6.83673E-035  4.01953E-035  2.07419E-035  9.40560E-036  3.74796E-036  1.31335E-036
  4.05532E-037  1.10053E-037  2.63066E-038  5.54549E-039  9.84152E-040  1.58547E-040
  2.24464E-041  2.79274E-042  0.00000E+000  0.00000E+000  0.00000E+000
  7.19835E-037  8.85119E-036  9.54286E-035  9.06167E-034  7.56164E-033  5.54503E-032
  3.57333E-031  2.02361E-030  1.00707E-029  4.40428E-029  1.69267E-028  5.71681E-028
  1.69674E-027  4.42540E-027  1.01430E-026  2.04287E-026  3.61548E-026  5.62225E-026
  7.68109E-026  9.21755E-026  9.71271E-026  8.98177E-026  7.28372E-026  5.17637E-026
  3.22712E-026  1.78054E-026  9.01852E-027  4.66969E-027  2.93595E-027  2.32171E-027
  1.96946E-027  1.56695E-027  1.11001E-027  6.90492E-028  3.76322E-028  1.79774E-028
  7.53332E-029  2.77033E-029  8.93990E-030  2.52895E-030  6.25246E-031  1.34379E-031
  2.53658E-032  5.16934E-033  2.37224E-033  2.10880E-033  1.86718E-033  1.44253E-033
  9.70233E-034  5.71143E-034  2.95072E-034  1.33951E-034  5.34678E-035  1.87699E-035
  5.73912E-036  1.55856E-036  3.73788E-037  7.89779E-038  1.47638E-038  2.45137E-039
  3.17494E-040  3.95019E-041  4.31911E-042  0.00000E+000  0.00000E+000
  1.39742E-035  1.71414E-034  1.85222E-033  1.75875E-032  1.46755E-031  1.07612E-030
  6.93425E-030  3.92662E-029  1.95397E-028  8.54474E-028  3.28367E-027  1.10892E-026
  3.29093E-026  8.58251E-026  1.96690E-025  3.96109E-025  7.00966E-025  1.08994E-024
  1.48896E-024  1.78672E-024  1.88272E-024  1.74120E-024  1.41231E-024  1.00397E-024
  6.25926E-025  3.44776E-025  1.73218E-025  8.75135E-026  5.27726E-026  4.03671E-026
  3.37808E-026  2.67858E-026  1.89705E-026  1.18063E-026  6.43783E-027  3.07673E-027
  1.28971E-027  4.74423E-028  1.53151E-028  4.33502E-029  1.07313E-029  2.31120E-030
  4.34630E-031  8.25596E-032  3.14322E-032  2.61965E-032  2.31285E-032  1.79063E-032
  1.20590E-032  7.10342E-033  3.67153E-033  1.66747E-033  6.65893E-034  2.33952E-034
  7.23492E-035  1.97108E-035  4.66306E-036  9.87705E-037  1.85905E-037  3.10920E-038
  4.66908E-039  6.37665E-040  5.36877E-041  5.15875E-042  0.00000E+000
  2.37747E-034  2.92350E-033  3.15894E-032  2.99950E-031  2.50271E-030  1.83504E-029
  1.18237E-028  6.69477E-028  3.33117E-027  1.45658E-026  5.59693E-026  1.88992E-025
  5.60806E-025  1.46237E-024  3.35099E-024  6.74765E-024  1.19394E-023  1.85625E-023
  2.53556E-023  3.04241E-023  3.20581E-023  2.96500E-023  2.40535E-023  1.71035E-023
  1.06640E-023  5.86611E-024  2.92664E-024  1.44607E-024  8.37199E-025  6.18170E-025
  5.09433E-025  4.02319E-025  2.84829E-025  1.77350E-025  9.67602E-026  4.62645E-026
  1.94004E-026  7.13876E-027  2.30532E-027  6.52900E-028  1.61808E-028  3.49198E-029
  6.55838E-030  1.18402E-030  3.75472E-031  2.86886E-031  2.51693E-031  1.95287E-031
  1.31705E-031  7.76410E-032  4.01509E-032  1.82443E-032  7.29033E-033  2.56345E-033
  7.93728E-034  2.16620E-034  5.21884E-035  1.11257E-035  2.05835E-036  3.47215E-037
  5.30706E-038  7.41534E-039  9.70316E-040  1.21674E-040  4.75864E-042
  3.56265E-033  4.38127E-032  4.73405E-031  4.49483E-030  3.75017E-029  2.74950E-028
  1.77143E-027  1.00292E-026  4.98977E-026  2.18157E-025  8.38170E-025  2.82989E-024
  8.39617E-024  2.18910E-023  5.01555E-023  1.00980E-022  1.78648E-022  2.77710E-022
  3.79290E-022  4.55060E-022  4.79471E-022  4.43464E-022  3.59805E-022  2.55903E-022
  1.59571E-022  8.76838E-023  4.34845E-023  2.10603E-023  1.17220E-023  8.33933E-024
  6.75501E-024  5.30938E-024  3.75687E-024  2.34038E-024  1.27766E-024  6.11208E-025
  2.56407E-025  9.43832E-026  3.04902E-026  8.63984E-027  2.14341E-027  4.63466E-028
  8.70705E-029  1.51736E-029  4.05956E-030  2.77422E-030  2.40676E-030  1.87114E-030
  1.26399E-030  7.45787E-031  3.85904E-031  1.75455E-031  7.01625E-032  2.46956E-032
  7.65743E-033  2.09426E-033  5.06140E-034  1.08422E-034  2.06861E-035  3.54291E-036
  5.33570E-037  7.69099E-038  1.04652E-038  1.37743E-039  1.77016E-040
  4.69084E-032  5.76876E-031  6.23336E-030  5.91823E-029  4.93748E-028  3.61971E-027
  2.33186E-026  1.32007E-025  6.56687E-025  2.87071E-024  1.10279E-023  3.72275E-023
  1.10435E-022  2.87884E-022  6.59471E-022  1.32750E-021  2.34812E-021  3.64951E-021
  4.98358E-021  5.97826E-021  6.29831E-021  5.82515E-021  4.72662E-021  3.36232E-021
  2.09688E-021  1.15124E-021  5.68012E-022  2.70222E-022  1.44837E-022  9.91218E-023
  7.87612E-023  6.15623E-023  4.35295E-023  2.71306E-023  1.48209E-023  7.09409E-024
  2.97741E-024  1.09640E-024  3.54324E-025  1.00454E-025  2.49443E-026  5.40344E-027
  1.01642E-027  1.73007E-028  3.98383E-029  2.37444E-029  2.02257E-029  1.57509E-029
  1.06593E-029  6.29560E-030  3.25988E-030  1.48315E-030  5.93605E-031  2.09184E-031
  6.49739E-032  1.78151E-032  4.32219E-033  9.31396E-034  1.79368E-034  3.11736E-035
  4.96242E-036  7.10926E-037  1.01454E-037  1.40480E-038  1.89602E-039
  5.42565E-031  6.67328E-030  7.21109E-029  6.84648E-028  5.71162E-027  4.18690E-026
  2.69697E-025  1.52657E-024  7.59306E-024  3.31880E-023  1.27471E-022  4.30236E-022
  1.27605E-021  3.32577E-021  7.61693E-021  1.53294E-020  2.71091E-020  4.21243E-020
  5.75103E-020  6.89754E-020  7.26567E-020  6.71925E-020  5.45221E-020  3.87902E-020
  2.41939E-020  1.32741E-020  6.52085E-021  3.05325E-021  1.57900E-021  1.03820E-021
  8.07556E-022  6.27146E-022  4.43028E-022  2.76266E-022  1.51027E-022  7.23358E-023
  3.03752E-023  1.11902E-023  3.61780E-024  1.02619E-024  2.55039E-025  5.53388E-026
  1.04284E-026  1.74874E-027  3.55080E-028  1.80435E-028  1.49423E-028  1.16481E-028
  7.89851E-029  4.67044E-029  2.42031E-029  1.10205E-029  4.41521E-030  1.55811E-030
  4.84958E-031  1.33382E-031  3.25140E-032  7.05837E-033  1.37516E-033  2.43362E-034
  3.98096E-035  6.15195E-036  8.82644E-037  1.29020E-037  1.82212E-038
  5.51262E-030  6.78164E-029  7.32894E-028  6.95852E-027  5.80488E-026  4.25492E-025
  2.74047E-024  1.55098E-023  7.71324E-023  3.37073E-022  1.29440E-021  4.36792E-021
  1.29521E-020  3.37491E-020  7.72753E-020  1.55479E-019  2.74881E-019  4.27015E-019
  5.82824E-019  6.98834E-019  7.35969E-019  6.80515E-019  5.52164E-019  3.92872E-019
  2.45062E-019  1.34382E-019  6.57707E-020  3.03658E-020  1.51843E-020  9.58323E-021
  7.28163E-021  5.61293E-021  3.96041E-021  2.47093E-021  1.35186E-021  6.47947E-022
  2.72245E-022  1.00343E-022  3.24551E-023  9.21056E-024  2.29092E-024  4.97850E-025
  9.40136E-026  1.56267E-026  2.86962E-027  1.22214E-027  9.70923E-028  7.56753E-028
  5.14266E-028  3.04494E-028  1.57941E-028  7.19828E-029  2.88733E-029  1.02065E-029
  3.18470E-030  8.79234E-031  2.15584E-031  4.72318E-032  9.33553E-033  1.68915E-033
  2.85402E-034  4.60365E-035  7.20735E-036  1.06293E-036  1.56710E-037
  4.91948E-029  6.05375E-028  6.54345E-027  6.21317E-026  5.18304E-025  3.79884E-024
  2.44644E-023  1.38436E-022  6.88336E-022  3.00745E-021  1.15464E-020  3.89532E-020
  1.15476E-019  3.00810E-019  6.88557E-019  1.38494E-018  2.44772E-018  3.80112E-018
  5.18630E-018  6.21656E-018  6.54494E-018  6.05036E-018  4.90857E-018  3.49252E-018
  2.17865E-018  1.19416E-018  5.82631E-019  2.65688E-019  1.28753E-019  7.79605E-020
  5.77424E-020  4.41322E-020  3.10943E-020  1.94102E-020  1.06287E-020  5.09842E-021
  2.14359E-021  7.90503E-022  2.55804E-022  7.26328E-023  1.80794E-023  3.93445E-024
  7.44600E-025  1.23193E-025  2.09524E-026  7.41249E-027  5.55296E-027  4.31926E-027
  2.94203E-027  1.74461E-027  9.05903E-028  4.13325E-028  1.66025E-028  5.88080E-029
  1.84054E-029  5.10506E-030  1.26084E-030  2.79403E-031  5.62170E-032  1.04485E-032
  1.83304E-033  3.09840E-034  5.09885E-035  8.12282E-036  1.20290E-036
  3.85565E-028  4.74635E-027  5.13161E-026  4.87325E-025  4.06539E-024  2.97952E-023
  1.91857E-022  1.08547E-021  5.39614E-021  2.35710E-020  9.04710E-020  3.05127E-019
  9.04255E-019  2.35473E-018  5.38804E-018  1.08331E-017  1.91384E-017  2.97080E-017
  4.05165E-017  4.85447E-017  5.10888E-017  4.72126E-017  3.82942E-017  2.72445E-017
  1.69954E-017  9.31205E-018  4.53134E-018  2.04407E-018  9.62223E-019  5.58926E-019
  4.02696E-019  3.04817E-019  2.14396E-019  1.33908E-019  7.33967E-020  3.52390E-020
  1.48269E-020  5.47113E-021  1.77137E-021  5.03229E-022  1.25352E-022  2.73144E-023
  5.18049E-024  8.55547E-025  1.37568E-025  4.04566E-026  2.79836E-026  2.16590E-026
  1.47881E-026  8.78455E-027  4.56718E-027  2.08649E-027  8.39525E-028  2.98099E-028
  9.36439E-029  2.61232E-029  6.51025E-030  1.46325E-030  3.00911E-031  5.77431E-032
  1.05699E-032  1.87684E-033  3.24185E-034  5.37791E-035  8.38749E-036
  2.65408E-027  3.26815E-026  3.53453E-025  3.35728E-024  2.80097E-023  2.05278E-022
  1.32168E-021  7.47638E-021  3.71582E-020  1.62267E-019  6.22624E-019  2.09916E-018
  6.21855E-018  1.61867E-017  3.70215E-017  7.43997E-017  1.31373E-016  2.03819E-016
  2.77824E-016  3.32696E-016  3.49955E-016  3.23260E-016  2.62109E-016  1.86445E-016
  1.16299E-016  6.37021E-017  3.09289E-017  1.38204E-017  6.33458E-018  3.53099E-018
  2.46982E-018  1.84930E-018  1.29811E-018  8.11255E-019  4.45142E-019  2.13936E-019
  9.00899E-020  3.32658E-020  1.07766E-020  3.06323E-021  7.63575E-022  1.66582E-022
  3.16603E-023  5.22860E-024  8.08225E-025  1.99609E-025  1.24449E-025  9.54298E-026
  6.53101E-026  3.88727E-026  2.02400E-026  9.26062E-027  3.73368E-027  1.32971E-027
  4.19617E-028  1.17892E-028  2.97113E-029  6.79594E-030  1.43504E-030  2.85813E-031
  5.48096E-032  1.02301E-032  1.84889E-033  3.17758E-034  5.07988E-035
  1.60541E-026  1.97640E-025  2.13799E-024  2.03129E-023  1.69495E-022  1.24222E-021
  7.99729E-021  4.52301E-020  2.24739E-019  9.81107E-019  3.76314E-018  1.26820E-017
  3.75517E-017  9.76968E-017  2.23325E-016  4.48538E-016  7.91522E-016  1.22721E-015
  1.67170E-015  2.00054E-015  2.10298E-015  1.94146E-015  1.57349E-015  1.11895E-015
  6.97892E-016  3.82161E-016  1.85201E-016  8.20756E-017  3.67137E-017  1.96517E-017
  1.33206E-017  9.85406E-018  6.90119E-018  4.31577E-018  2.37099E-018  1.14080E-018
  4.80850E-019  1.77690E-019  5.75996E-020  1.63823E-020  4.08647E-021  8.92496E-022
  1.69960E-022  2.81001E-023  4.22968E-024  8.93281E-025  4.89457E-025  3.69505E-025
  2.53422E-025  1.51175E-025  7.88478E-026  3.61416E-026  1.46071E-026  5.22111E-027
  1.65691E-027  4.69642E-028  1.20018E-028  2.80489E-029  6.11277E-030  1.26989E-030
  2.55787E-031  5.01205E-032  9.43648E-033  1.67140E-033  2.72682E-034
  8.54822E-026  1.05027E-024  1.13579E-023  1.07927E-022  9.00725E-022  6.60180E-021
  4.24989E-020  2.40315E-019  1.19374E-018  5.20936E-018  1.99722E-017  6.72735E-017
  1.99086E-016  5.17633E-016  1.18246E-015  2.37320E-015  4.18471E-015  6.48299E-015
  8.82384E-015  1.05510E-014  1.10827E-014  1.02243E-014  8.28188E-015  5.88740E-015
  3.67141E-015  2.01001E-015  9.72566E-016  4.27931E-016  1.87216E-016  9.63206E-017
  6.31666E-017  4.61113E-017  3.22123E-017  2.01601E-017  1.10909E-017  5.34321E-018
  2.25454E-018  8.33822E-019  2.70477E-019  7.69760E-020  1.92144E-020  4.20081E-021
  8.01442E-022  1.32743E-022  1.96419E-023  3.63080E-024  1.70734E-024  1.25767E-024
  8.63984E-025  5.16699E-025  2.70034E-025  1.24044E-025  5.02830E-026  1.80533E-026
  5.76918E-027  1.65331E-027  4.29849E-028  1.03116E-028  2.33156E-029  5.07321E-030
  1.07421E-030  2.20312E-031  4.29926E-032  7.80894E-033  1.29518E-033
  4.02646E-025  4.91295E-024  5.30191E-023  5.03606E-022  4.20316E-021  3.08089E-020
  1.98322E-019  1.12122E-018  5.56776E-018  2.42868E-017  9.30644E-017  3.13281E-016
  9.26472E-016  2.40703E-015  5.49398E-015  1.10166E-014  1.94077E-014  3.00373E-014
  4.08428E-014  4.87898E-014  5.12015E-014  4.71979E-014  3.82071E-014  2.71501E-014
  1.69287E-014  9.26704E-015  4.47843E-015  1.95824E-015  8.39514E-016  4.15597E-016
  2.63301E-016  1.89458E-016  1.32000E-016  8.26926E-017  4.55649E-017  2.19831E-017
  9.28632E-018  3.43759E-018  1.11591E-018  3.17785E-019  7.93781E-020  1.73711E-020
  3.31973E-021  5.51022E-022  8.06975E-023  1.33903E-023  5.30148E-024  3.76453E-024
  2.58805E-024  1.55213E-024  8.13086E-025  3.74476E-025  1.52348E-025  5.50001E-026
  1.77287E-026  5.15054E-027  1.36777E-027  3.38510E-028  7.98138E-029  1.82402E-029
  4.05557E-030  8.66856E-031  1.74418E-031  3.23424E-032  5.43611E-033
  1.69860E-024  2.03305E-023  2.17861E-022  2.06479E-021  1.72238E-020  1.26239E-019
  8.12558E-019  4.59290E-018  2.27992E-017  9.94012E-017  3.80655E-016  1.28044E-015
  3.78348E-015  9.82057E-015  2.23925E-014  4.48535E-014  7.89277E-014  1.22016E-013
  1.65717E-013  1.97742E-013  2.07305E-013  1.90932E-013  1.54466E-013  1.09731E-013
  6.84213E-014  3.74590E-014  1.80867E-014  7.86541E-015  3.30948E-015  1.57787E-015
  9.64414E-016  6.83349E-016  4.74870E-016  2.97867E-016  1.64433E-016  7.94580E-017
  3.36070E-017  1.24524E-017  4.04535E-018  1.15277E-018  2.88134E-019  6.31117E-020
  1.20799E-020  2.00963E-021  2.92661E-022  4.46697E-023  1.47179E-023  9.91579E-024
  6.81169E-024  4.09799E-024  2.15275E-024  9.94597E-025  4.06430E-025  1.47732E-025
  4.81356E-026  1.42232E-026  3.87569E-027  9.94868E-028  2.45646E-028  5.90200E-029
  1.37404E-029  3.04550E-030  6.28656E-031  1.18549E-031  2.01402E-032
  6.59758E-024  7.53500E-023  7.91929E-022  7.45167E-021  6.20113E-020  4.54179E-019
  2.92261E-018  1.65152E-017  8.19471E-017  3.57065E-016  1.36634E-015  4.59197E-015
  1.35546E-014  3.51433E-014  8.00348E-014  1.60109E-013  2.81367E-013  4.34391E-013
  5.89216E-013  7.02248E-013  7.35466E-013  6.76868E-013  5.47369E-013  3.88847E-013
  2.42562E-013  1.32870E-013  6.41292E-014  2.77529E-014  1.14727E-014  5.26978E-015
  3.10255E-015  2.16311E-015  1.49983E-015  9.42473E-016  5.21410E-016  2.52398E-016
  1.06889E-016  3.96430E-017  1.28880E-017  3.67482E-018  9.19083E-019  2.01476E-019
  3.86181E-020  6.43916E-021  9.35425E-022  1.34199E-022  3.67057E-023  2.30033E-023
  1.57531E-023  9.51010E-024  5.01247E-024  2.32472E-024  9.55176E-025  3.50152E-025
  1.15631E-025  3.48872E-026  9.80446E-027  2.62375E-027  6.80423E-028  1.71715E-028
  4.16816E-029  9.52985E-030  2.00908E-030  3.84044E-031  6.58075E-032
  2.48296E-023  2.57123E-022  2.57820E-021  2.37888E-020  1.96503E-019  1.43546E-018
  9.22830E-018  5.21201E-017  2.58473E-016  1.12544E-015  4.30271E-015  1.44450E-014
  4.25868E-014  1.10267E-013  2.50763E-013  5.00907E-013  8.78964E-013  1.35506E-012
  1.83564E-012  2.18540E-012  2.28701E-012  2.10405E-012  1.70178E-012  1.20984E-012
  7.55644E-013  4.14503E-013  2.00115E-013  8.62231E-014  3.50260E-014  1.54859E-014
  8.76152E-015  6.00715E-015  4.15963E-015  2.62075E-015  1.45367E-015  7.04989E-016
  2.98929E-016  1.10959E-016  3.60949E-017  1.02971E-017  2.57667E-018  5.65244E-019
  1.08480E-019  1.81274E-020  2.63233E-021  3.61300E-022  8.26049E-023  4.70509E-023
  3.20104E-023  1.93990E-023  1.02657E-023  4.78358E-024  1.97886E-024  7.33134E-025
  2.46169E-025  7.61858E-026  2.22007E-026  6.22097E-027  1.69643E-027  4.48448E-028
  1.12933E-028  2.65013E-029  5.68342E-030  1.09833E-030  1.89507E-031
  9.65389E-023  8.50074E-022  7.72771E-021  6.80127E-020  5.50766E-019  3.99252E-018
  2.55924E-017  1.44358E-016  7.15280E-016  3.11163E-015  1.18835E-014  3.98446E-014
  1.17304E-013  3.03261E-013  6.88552E-013  1.37321E-012  2.40598E-012  3.70422E-012
  5.01266E-012  5.96400E-012  6.24084E-012  5.74516E-012  4.65338E-012  3.31557E-012
  2.07677E-012  1.14250E-012  5.52336E-013  2.37009E-013  9.45204E-014  4.00977E-014
  2.17087E-014  1.46292E-014  1.01339E-014  6.41039E-015  3.56702E-015  1.73322E-015
  7.35688E-016  2.73233E-016  8.89124E-017  2.53717E-017  6.35094E-018  1.39398E-018
  2.67821E-019  4.48459E-020  6.51793E-021  8.67704E-022  1.68292E-022  8.49464E-023
  5.71392E-023  3.47804E-023  1.84970E-023  8.66987E-024  3.61707E-024  1.35787E-024
  4.65413E-025  1.48508E-025  4.51072E-026  1.32764E-026  3.80402E-027  1.04899E-027
  2.72626E-028  6.53599E-029  1.42121E-029  2.77067E-030  4.80698E-031
  3.99979E-022  2.90297E-021  2.24382E-020  1.79008E-019  1.38234E-018  9.82045E-018
  6.24446E-017  3.51067E-016  1.73659E-015  7.54493E-015  2.87769E-014  9.63480E-014
  2.83202E-013  7.30940E-013  1.65687E-012  3.29934E-012  5.77339E-012  8.88102E-012
  1.20148E-011  1.43023E-011  1.49884E-011  1.38341E-011  1.12479E-011  8.05371E-012
  5.07301E-012  2.80583E-012  1.36061E-012  5.81542E-013  2.27139E-013  9.18389E-014
  4.71906E-014  3.12239E-014  2.17018E-014  1.38131E-014  7.71687E-015  3.75662E-015
  1.59550E-015  5.92575E-016  1.92795E-016  5.50076E-017  1.37696E-017  3.02331E-018
  5.81393E-019  9.75399E-020  1.42000E-020  1.85186E-021  3.10687E-022  1.35451E-022
  8.95344E-023  5.48012E-023  2.93324E-023  1.38513E-023  5.84060E-024  2.22895E-024
  7.83420E-025  2.59141E-025  8.24161E-026  2.55138E-026  7.66079E-027  2.19268E-027
  5.85095E-028  1.42731E-028  3.13819E-029  6.16090E-030  1.07369E-030
  1.70616E-021  1.05625E-020  6.72847E-020  4.56343E-019  3.19352E-018  2.16270E-017
  1.34715E-016  7.50959E-016  3.70077E-015  1.60448E-014  6.10947E-014  2.04221E-013
  5.99304E-013  1.54435E-012  3.49580E-012  6.95405E-012  1.21632E-011  1.87173E-011
  2.53595E-011  3.02742E-011  3.18686E-011  2.95977E-011  2.42562E-011  1.75301E-011
  1.11520E-011  6.22389E-012  3.03442E-012  1.29205E-012  4.92386E-013  1.87623E-013
  9.01066E-014  5.83674E-014  4.08962E-014  2.62825E-014  1.47585E-014  7.19618E-015
  3.05565E-015  1.13379E-015  3.68494E-016  1.05049E-016  2.62835E-017  5.77113E-018
  1.11066E-018  1.86683E-019  2.72359E-020  3.50297E-021  5.18719E-022  1.90569E-022
  1.22973E-022  7.58899E-023  4.09832E-023  1.95411E-023  8.35080E-024  3.25235E-024
  1.17823E-024  4.06167E-025  1.35696E-025  4.41518E-026  1.38343E-026  4.08759E-027
  1.11452E-027  2.75684E-028  6.11467E-029  1.20711E-029  2.11112E-030
  7.02651E-021  3.95684E-020  2.14953E-019  1.20127E-018  7.14506E-018  4.38344E-017
  2.60168E-016  1.42005E-015  6.93572E-015  2.99459E-014  1.13755E-013  3.79583E-013
  1.11231E-012  2.86316E-012  6.47743E-012  1.28886E-011  2.25753E-011  3.48431E-011
  4.74386E-011  5.70371E-011  6.06188E-011  5.69803E-011  4.73618E-011  3.47624E-011
  2.24597E-011  1.27048E-011  6.24499E-012  2.65008E-012  9.81490E-013  3.47209E-013
  1.51755E-013  9.54908E-014  6.79264E-014  4.43122E-014  2.50521E-014  1.22293E-014
  5.18453E-015  1.91888E-015  6.22126E-016  1.77012E-016  4.42365E-017  9.70999E-018
  1.87008E-018  3.14982E-019  4.60755E-020  5.86811E-021  7.79806E-022  2.35687E-022
  1.47841E-022  9.26098E-023  5.06818E-023  2.44742E-023  1.06340E-023  4.24480E-024
  1.59323E-024  5.74901E-025  2.01992E-025  6.88680E-026  2.23931E-026  6.79098E-027
  1.88334E-027  4.70855E-028  1.05132E-028  2.08408E-029  3.65455E-030
  2.65892E-020  1.43132E-019  7.07099E-019  3.36897E-018  1.65067E-017  8.60410E-017
  4.62423E-016  2.40394E-015  1.14924E-014  4.91678E-014  1.86011E-013  6.19465E-013
  1.81369E-012  4.66915E-012  1.05772E-011  2.11084E-011  3.71601E-011  5.77940E-011
  7.95303E-011  9.69641E-011  1.04837E-010  1.00528E-010  8.54011E-011  6.40959E-011
  4.22900E-011  2.43413E-011  1.20910E-011  5.11809E-012  1.83932E-012  5.95955E-013
  2.27780E-013  1.36671E-013  9.96654E-014  6.65211E-014  3.79548E-014  1.85357E-014
  7.82962E-015  2.88393E-015  9.30805E-016  2.63926E-016  6.58188E-017  1.44394E-017
  2.78420E-018  4.70377E-019  6.90688E-020  8.73184E-021  1.05292E-021  2.55839E-022
  1.56992E-022  1.01323E-022  5.65606E-023  2.77358E-023  1.22799E-023  5.04010E-024
  1.96712E-024  7.44233E-025  2.74309E-025  9.73869E-026  3.26132E-026  1.00830E-026
  2.82965E-027  7.12455E-028  1.59740E-028  3.17440E-029  5.57478E-030
  9.00457E-020  4.75827E-019  2.24658E-018  9.73114E-018  4.06356E-017  1.74419E-016
  7.96161E-016  3.74672E-015  1.70582E-014  7.14526E-014  2.68056E-013  8.90297E-013
  2.60745E-012  6.72982E-012  1.53211E-011  3.08153E-011  5.48612E-011  8.66227E-011
  1.21509E-010  1.51597E-010  1.68252E-010  1.65940E-010  1.45041E-010  1.11840E-010
  7.55663E-011  4.43141E-011  2.22599E-011  9.41274E-012  3.29356E-012  9.75068E-013
  3.11243E-013  1.71251E-013  1.29563E-013  8.94647E-014  5.16901E-014  2.52327E-014
  1.05919E-014  3.87070E-015  1.24033E-015  3.49817E-016  8.69873E-017  1.90821E-017
  3.69076E-018  6.27540E-019  9.29085E-020  1.17310E-020  1.31165E-021  2.61824E-022
  1.62064E-022  1.08987E-022  6.17573E-023  3.04798E-023  1.36484E-023  5.73363E-024
  2.31855E-024  9.13933E-025  3.49635E-025  1.27568E-025  4.34427E-026  1.35494E-026
  3.81691E-027  9.62119E-028  2.15688E-028  4.28353E-029  7.51699E-030
  2.69737E-019  1.41586E-018  6.56119E-018  2.71558E-017  1.03065E-016  3.76918E-016
  1.41634E-015  5.66059E-015  2.33406E-014  9.32206E-014  3.43115E-013  1.13370E-012
  3.32689E-012  8.64469E-012  1.98983E-011  4.06465E-011  7.38443E-011  1.19543E-010
  1.72639E-010  2.22409E-010  2.55235E-010  2.60150E-010  2.34456E-010  1.85709E-010
  1.28275E-010  7.64733E-011  3.87963E-011  1.64153E-011  5.63786E-012  1.54842E-012
  4.00962E-013  1.88601E-013  1.49761E-013  1.08548E-013  6.37935E-014  3.11081E-014
  1.29396E-014  4.67553E-015  1.48318E-015  4.15434E-016  1.03052E-016  2.26771E-017
  4.43022E-018  7.67207E-019  1.16778E-019  1.53681E-020  1.90560E-021  4.68074E-022
  2.82070E-022  1.71859E-022  8.90998E-023  4.09852E-023  1.75676E-023  7.27330E-024
  2.95974E-024  1.18101E-024  4.54637E-025  1.65337E-025  5.57239E-026  1.71462E-026
  4.76445E-027  1.18634E-027  2.63253E-028  5.18577E-029  9.04289E-030
  7.11420E-019  3.72704E-018  1.71547E-017  6.96776E-017  2.52639E-016  8.39543E-016
  2.68732E-015  8.84266E-015  3.10026E-014  1.12460E-013  3.96484E-013  1.29354E-012
  3.80828E-012  1.00216E-011  2.35244E-011  4.92992E-011  9.23620E-011  1.54798E-010
  2.31943E-010  3.10051E-010  3.68484E-010  3.87570E-010  3.58787E-010  2.90448E-010
  2.04014E-010  1.23098E-010  6.29162E-011  2.66730E-011  9.07796E-012  2.37700E-012
  5.06932E-013  1.84674E-013  1.54522E-013  1.19602E-013  7.18948E-014  3.50300E-014
  1.44097E-014  5.13505E-015  1.61004E-015  4.48291E-016  1.11537E-016  2.49347E-017
  5.03967E-018  9.27205E-019  1.57446E-019  2.69314E-020  6.60166E-021  2.91270E-021
  1.50925E-021  7.02981E-022  2.86563E-022  1.06673E-022  3.85528E-023  1.42048E-023
  5.37367E-024  2.02666E-024  7.35302E-025  2.50366E-025  7.88678E-026  2.27796E-026
  5.99048E-027  1.42528E-027  3.05037E-028  5.84281E-029  9.97405E-030
  1.64932E-018  8.63892E-018  3.96842E-017  1.60085E-016  5.69562E-016  1.80788E-015
  5.25733E-015  1.47358E-014  4.25947E-014  1.31997E-013  4.26295E-013  1.34771E-012
  3.97250E-012  1.06530E-011  2.57475E-011  5.59131E-011  1.08933E-010  1.90023E-010
  2.95873E-010  4.09531E-010  5.01532E-010  5.40664E-010  5.10301E-010  4.19191E-010
  2.97590E-010  1.80901E-010  9.29225E-011  3.95049E-011  1.34270E-011  3.44380E-012
  6.41644E-013  1.65060E-013  1.42864E-013  1.20224E-013  7.43890E-014  3.62891E-014
  1.47705E-014  5.19571E-015  1.61585E-015  4.51673E-016  1.15190E-016  2.72662E-017
  6.11923E-018  1.34555E-018  3.18591E-019  1.01717E-019  4.75862E-020  2.49581E-020
  1.19054E-020  4.87696E-021  1.72655E-021  5.48616E-022  1.67092E-022  5.24501E-023
  1.74050E-023  5.86721E-024  1.89982E-024  5.71097E-025  1.57472E-025  3.97851E-026
  9.22463E-027  1.96312E-027  3.82488E-028  6.79049E-029  1.09212E-029
  3.35943E-018  1.76028E-017  8.08456E-017  3.25478E-016  1.15004E-015  3.58163E-015
  9.94651E-015  2.53177E-014  6.23483E-014  1.59972E-013  4.46857E-013  1.31902E-012
  3.84834E-012  1.05431E-011  2.64142E-011  5.97805E-011  1.21395E-010  2.20029E-010
  3.54179E-010  5.03852E-010  6.30489E-010  6.90831E-010  6.59781E-010  5.46490E-010
  3.90172E-010  2.38126E-010  1.22706E-010  5.23366E-011  1.78517E-011  4.57143E-012
  7.98195E-013  1.41046E-013  1.18735E-013  1.10393E-013  7.07975E-014  3.47483E-014
  1.40737E-014  4.93125E-015  1.54799E-015  4.49608E-016  1.25052E-016  3.44828E-017
  9.75080E-018  3.02659E-018  1.19266E-018  6.25808E-019  3.61470E-019  1.92368E-019
  8.81628E-020  3.43917E-020  1.15534E-020  3.44917E-021  9.69734E-022  2.76721E-022
  8.34342E-023  2.57295E-023  7.61212E-024  2.06576E-024  5.05077E-025  1.11100E-025
  2.21190E-026  4.01833E-027  6.70740E-028  1.03252E-028  1.46547E-029
  6.01155E-018  3.15150E-017  1.44798E-016  5.82846E-016  2.05533E-015  6.35684E-015
  1.73183E-014  4.20735E-014  9.39701E-014  2.05421E-013  4.79763E-013  1.25567E-012
  3.52567E-012  9.79475E-012  2.54238E-011  5.98880E-011  1.26211E-010  2.36033E-010
  3.89491E-010  5.64572E-010  7.16102E-010  7.92021E-010  7.61117E-010  6.32902E-010
  4.52990E-010  2.76976E-010  1.43023E-010  6.12110E-011  2.10076E-011  5.42847E-012
  9.35583E-013  1.21386E-013  8.88932E-014  9.24146E-014  6.19171E-014  3.08628E-014
  1.26236E-014  4.52286E-015  1.50373E-015  4.91695E-016  1.65721E-016  5.88352E-017
  2.27238E-017  1.05388E-017  6.17651E-018  3.98548E-018  2.40754E-018  1.26323E-018
  5.64102E-019  2.14601E-019  7.04288E-020  2.04983E-020  5.57225E-021  1.51942E-021
  4.35147E-022  1.27773E-022  3.60804E-023  9.31422E-024  2.14649E-024  4.39094E-025
  8.00238E-026  1.30979E-026  1.94377E-027  2.63851E-028  3.29591E-029
  9.45134E-018  4.95717E-017  2.27886E-016  9.17710E-016  3.23583E-015  9.98866E-015
  2.70240E-014  6.43785E-014  1.36999E-013  2.70532E-013  5.37775E-013  1.19838E-012
  3.09400E-012  8.52148E-012  2.26910E-011  5.52273E-011  1.19851E-010  2.29387E-010
  3.85031E-010  5.64789E-010  7.22045E-010  8.02508E-010  7.73347E-010  6.43994E-010
  4.61277E-010  2.82254E-010  1.45974E-010  6.26913E-011  2.16723E-011  5.67801E-012
  9.93342E-013  1.06966E-013  6.00088E-014  7.03311E-014  4.97709E-014  2.56376E-014
  1.09322E-014  4.24251E-015  1.63433E-015  6.63884E-016  2.87059E-016  1.32643E-016
  7.03995E-017  4.57264E-017  3.29752E-017  2.26614E-017  1.36621E-017  7.03421E-018
  3.08050E-018  1.15302E-018  3.73345E-019  1.07233E-019  2.86520E-020  7.62361E-021
  2.12107E-021  6.06454E-022  1.67517E-022  4.23967E-023  9.57170E-024  1.91272E-024
  3.39177E-025  5.37924E-026  7.70900E-027  1.00856E-027  1.21373E-028
  1.30564E-017  6.85103E-017  3.15122E-016  1.26982E-015  4.47993E-015  1.38294E-014
  3.73469E-014  8.83402E-014  1.84102E-013  3.44716E-013  6.12713E-013  1.15902E-012
  2.61886E-012  6.87784E-012  1.84370E-011  4.58863E-011  1.01757E-010  1.98049E-010
  3.36372E-010  4.97246E-010  6.38693E-010  7.11683E-010  6.86597E-010  5.71930E-010
  4.09674E-010  2.50763E-010  1.29865E-010  5.59677E-011  1.94942E-011  5.18527E-012
  9.31072E-013  9.28427E-014  3.66237E-014  4.88111E-014  3.71795E-014  2.04710E-014
  9.67095E-015  4.44680E-015  2.15396E-015  1.10693E-015  5.96665E-016  3.56814E-016
  2.55255E-016  2.05127E-016  1.60173E-016  1.10915E-016  6.58852E-017  3.33246E-017
  1.43747E-017  5.31798E-018  1.70635E-018  4.85928E-019  1.28407E-019  3.36219E-020
  9.17945E-021  2.58273E-021  7.05845E-022  1.77532E-022  3.99501E-023  7.97629E-024
  1.41697E-024  2.25935E-025  3.26982E-026  4.34059E-027  5.32011E-028
  1.58492E-017  8.31984E-017  3.82884E-016  1.54390E-015  5.45117E-015  1.68405E-014
  4.54904E-014  1.07422E-013  2.22156E-013  4.05945E-013  6.76224E-013  1.12050E-012
  2.14857E-012  5.11257E-012  1.34117E-011  3.37197E-011  7.59470E-011  1.49745E-010
  2.56679E-010  3.81694E-010  4.91978E-010  5.49168E-010  5.30159E-010  4.41648E-010
  3.16338E-010  1.93701E-010  1.00455E-010  4.34445E-011  1.52438E-011  4.11470E-012
  7.59655E-013  7.48568E-014  2.06579E-014  3.17602E-014  2.69293E-014  1.68165E-014
  9.55354E-015  5.53151E-015  3.33271E-015  2.06463E-015  1.37876E-015  1.08046E-015
  9.63202E-016  8.52294E-016  6.76940E-016  4.63549E-016  2.70796E-016  1.34930E-016
  5.75261E-017  2.10992E-017  6.72563E-018  1.90347E-018  4.98866E-019  1.29054E-019
  3.47483E-020  9.67324E-021  2.63096E-021  6.62122E-022  1.49780E-022  3.02044E-023
  5.44932E-024  8.87922E-025  1.32121E-025  1.81116E-026  2.29507E-027
  1.69070E-017  8.87850E-017  4.08797E-016  1.64948E-015  5.82883E-015  1.80259E-014
  4.87458E-014  1.15183E-013  2.37826E-013  4.30525E-013  6.94057E-013  1.05216E-012
  1.71658E-012  3.51358E-012  8.65925E-012  2.16405E-011  4.92427E-011  9.81899E-011
  1.69770E-010  2.53938E-010  3.28498E-010  3.67429E-010  3.55058E-010  2.95902E-010
  2.12006E-010  1.29899E-010  6.74759E-011  2.92836E-011  1.03463E-011  2.82996E-012
  5.35752E-013  5.40189E-014  1.20619E-014  2.12815E-014  2.08825E-014  1.57156E-014
  1.10985E-014  7.81547E-015  5.51764E-015  4.08958E-015  3.49062E-015  3.42996E-015
  3.42509E-015  3.11372E-015  2.45485E-015  1.65485E-015  9.52350E-016  4.68873E-016
  1.98132E-016  7.22091E-017  2.29073E-017  6.45302E-018  1.68027E-018  4.30499E-019
  1.14675E-019  3.16982E-020  8.61417E-021  2.17932E-021  4.98431E-022  1.02241E-022
  1.88888E-023  3.17270E-024  4.89114E-025  6.95860E-026  9.12998E-027
  1.58496E-017  8.32622E-017  3.83554E-016  1.54861E-015  5.47704E-015  1.69569E-014
  4.59205E-014  1.08685E-013  2.24678E-013  4.05989E-013  6.45656E-013  9.30566E-013
  1.33471E-012  2.27502E-012  4.98446E-012  1.20622E-011  2.75300E-011  5.54657E-011
  9.68112E-011  1.45829E-010  1.89548E-010  2.12661E-010  2.05886E-010  1.71784E-010
  1.23191E-010  7.55665E-011  3.93278E-011  1.71272E-011  6.08935E-012  1.68449E-012
  3.25906E-013  3.52149E-014  9.68476E-015  1.74130E-014  1.94415E-014  1.73756E-014
  1.43717E-014  1.15039E-014  9.41090E-015  8.68685E-015  9.32240E-015  1.04379E-014
  1.08255E-014  9.80901E-015  7.62113E-015  5.06095E-015  2.87677E-015  1.40325E-015
  5.89070E-016  2.13702E-016  6.75625E-017  1.89668E-017  4.91351E-018  1.24922E-018
  3.30074E-019  9.08819E-020  2.47683E-020  6.32699E-021  1.47080E-021  3.08780E-022
  5.87919E-023  1.02355E-023  1.63994E-024  2.42132E-025  3.28017E-026
  1.30577E-017  6.86201E-017  3.16253E-016  1.27768E-015  4.52266E-015  1.40181E-014
  3.80207E-014  9.01722E-014  1.86871E-013  3.38336E-013  5.36528E-013  7.55686E-013
  9.97587E-013  1.42573E-012  2.61735E-012  5.86382E-012  1.32278E-011  2.68688E-011
  4.74054E-011  7.20545E-011  9.42845E-011  1.06279E-010  1.03227E-010  8.63259E-011
  6.20180E-011  3.81101E-011  1.98795E-011  8.68741E-012  3.10578E-012  8.67310E-013
  1.71936E-013  2.27618E-014  1.17428E-014  1.85334E-014  2.15574E-014  2.10713E-014
  1.90413E-014  1.70838E-014  1.68970E-014  1.95435E-014  2.42823E-014  2.85711E-014
  2.96680E-014  2.65202E-014  2.02950E-014  1.33058E-014  7.48988E-015  3.62797E-015
  1.51571E-015  5.48123E-016  1.72896E-016  4.84213E-017  1.24965E-017  3.15891E-018
  8.30187E-019  2.28480E-019  6.27062E-020  1.62532E-020  3.86202E-021  8.34734E-022
  1.64645E-022  2.98019E-023  4.96275E-024  7.58313E-025  1.05597E-025
  9.45399E-018  4.97001E-017  2.29163E-016  9.26408E-016  3.28196E-015  1.01841E-014
  2.76653E-014  6.57570E-014  1.36686E-013  2.48406E-013  3.95045E-013  5.53158E-013
  7.00562E-013  8.78326E-013  1.30842E-012  2.53755E-012  5.47982E-012  1.11357E-011
  1.98668E-011  3.05412E-011  4.03322E-011  4.57782E-011  4.46892E-011  3.75126E-011
  2.70289E-011  1.66526E-011  8.71053E-012  3.81955E-012  1.37216E-012  3.87038E-013
  8.09038E-014  1.74134E-014  1.60066E-014  2.21191E-014  2.53013E-014  2.56484E-014
  2.50599E-014  2.62779E-014  3.21795E-014  4.36457E-014  5.76914E-014  6.82924E-014
  7.00217E-014  6.16246E-014  4.65254E-014  3.01856E-014  1.68633E-014  8.12587E-015
  3.38347E-015  1.22107E-015  3.84669E-016  1.07584E-016  2.76989E-017  6.97687E-018
  1.82967E-018  5.05453E-019  1.40398E-019  3.71339E-020  9.07258E-021  2.02960E-021
  4.16142E-022  7.83552E-023  1.35278E-023  2.12965E-024  3.03302E-025
  6.01544E-018  3.16348E-017  1.45934E-016  5.90312E-016  2.09300E-015  6.50191E-015
  1.76900E-014  4.21398E-014  8.78729E-014  1.60414E-013  2.56542E-013  3.60517E-013
  4.50819E-013  5.25691E-013  6.51528E-013  1.02329E-012  1.98986E-012  3.95672E-012
  7.10989E-012  1.10722E-011  1.47977E-011  1.69579E-011  1.66770E-011  1.40776E-011
  1.01878E-011  6.29958E-012  3.30613E-012  1.45485E-012  5.25511E-013  1.51421E-013
  3.71853E-014  1.67201E-014  2.01669E-014  2.56748E-014  2.88776E-014  3.05526E-014
  3.36879E-014  4.28361E-014  6.19477E-014  9.04660E-014  1.20893E-013  1.41361E-013
  1.42543E-013  1.23598E-013  9.22343E-014  5.93328E-014  3.29502E-014  1.58162E-014
  6.57052E-015  2.36860E-015  7.45855E-016  2.08536E-016  5.36466E-017  1.34998E-017
  3.54691E-018  9.88693E-019  2.79608E-019  7.59301E-020  1.91814E-020  4.45840E-021
  9.51237E-022  1.85926E-022  3.31336E-023  5.34563E-024  7.74785E-025
  3.36374E-018  1.76961E-017  8.16716E-017  3.30568E-016  1.17300E-015  3.64791E-015
  9.93997E-015  2.37289E-014  4.96359E-014  9.10305E-014  1.46545E-013  2.07598E-013
  2.60503E-013  2.96021E-013  3.27033E-013  4.10754E-013  6.61058E-013  1.22144E-012
  2.17527E-012  3.42484E-012  4.64247E-012  5.38775E-012  5.35266E-012  4.55435E-012
  3.31638E-012  2.06078E-012  1.08602E-012  4.80048E-013  1.75462E-013  5.42756E-014
  1.99568E-014  1.73326E-014  2.24991E-014  2.76416E-014  3.16325E-014  3.66834E-014
  4.78447E-014  7.18673E-014  1.13141E-013  1.67852E-013  2.21454E-013  2.54068E-013
  2.51781E-013  2.15324E-013  1.59041E-013  1.01564E-013  5.61260E-014  2.68586E-014
  1.11403E-014  4.01422E-015  1.26451E-015  3.53827E-016  9.11168E-017  2.29801E-017
  6.07886E-018  1.72052E-018  4.98697E-019  1.39876E-019  3.66901E-020  8.87352E-021
  1.96668E-021  3.97327E-022  7.26878E-023  1.19541E-023  1.75545E-024
  1.65302E-018  8.69941E-018  4.01685E-017  1.62682E-016  5.77724E-016  1.79856E-015
  4.90786E-015  1.17399E-014  2.46299E-014  4.53696E-014  7.35226E-014  1.05141E-013
  1.33363E-013  1.51734E-013  1.59993E-013  1.71199E-013  2.16689E-013  3.40574E-013
  5.75204E-013  9.04049E-013  1.24183E-012  1.46323E-012  1.47318E-012  1.26703E-012
  9.30457E-013  5.82021E-013  3.08480E-013  1.37611E-013  5.23611E-014  2.02053E-014
  1.37989E-014  1.69918E-014  2.24319E-014  2.78823E-014  3.43852E-014  4.62232E-014
  7.10091E-014  1.17396E-013  1.88893E-013  2.76400E-013  3.56408E-013  4.00127E-013
  3.89587E-013  3.28720E-013  2.40413E-013  1.52464E-013  8.38646E-014  4.00212E-014
  1.65788E-014  5.97380E-015  1.88373E-015  5.28126E-016  1.36429E-016  3.46147E-017
  9.27227E-018  2.68331E-018  8.02318E-019  2.33506E-019  6.37101E-020  1.60092E-020
  3.67048E-021  7.62179E-022  1.42324E-022  2.37433E-023  3.51962E-024
  7.13889E-019  3.75838E-018  1.73619E-017  7.03573E-017  2.50051E-016  7.79246E-016
  2.12930E-015  5.10309E-015  1.07351E-014  1.98541E-014  3.23707E-014  4.67192E-014
  6.00229E-014  6.91870E-014  7.26244E-014  7.22372E-014  7.50742E-014  9.28021E-014
  1.36248E-013  2.05522E-013  2.83011E-013  3.38490E-013  3.46336E-013  3.02074E-013
  2.24351E-013  1.41628E-013  7.58290E-014  3.48006E-014  1.51883E-014  9.42393E-015
  1.08029E-014  1.51335E-014  2.05630E-014  2.74149E-014  3.87667E-014  6.13462E-014
  1.05183E-013  1.79728E-013  2.85733E-013  4.07048E-013  5.10664E-013  5.60009E-013
  5.35179E-013  4.45165E-013  3.22138E-013  2.02737E-013  1.10938E-013  5.27714E-014
  2.18283E-014  7.86575E-015  2.48409E-015  6.98595E-016  1.81445E-016  4.65029E-017
  1.26914E-017  3.78024E-018  1.17183E-018  3.54592E-019  1.00501E-019  2.61308E-020
  6.16207E-021  1.30730E-021  2.47867E-022  4.17751E-023  6.23285E-024
  2.70944E-019  1.42694E-018  6.59481E-018  2.67404E-017  9.51074E-017  2.96679E-016
  8.11729E-016  1.94880E-015  4.10962E-015  7.62754E-015  1.25026E-014  1.81919E-014
  2.36576E-014  2.77105E-014  2.94876E-014  2.89256E-014  2.72189E-014  2.69759E-014
  3.13150E-014  4.16146E-014  5.53673E-014  6.65693E-014  6.92395E-014  6.14326E-014
  4.63131E-014  2.96547E-014  1.62854E-014  8.23667E-015  5.14219E-015  5.60865E-015
  8.28227E-015  1.23676E-014  1.80839E-014  2.75337E-014  4.59632E-014  8.25916E-014
  1.49192E-013  2.54401E-013  3.94201E-013  5.44265E-013  6.63031E-013  7.09099E-013
  6.63968E-013  5.43444E-013  3.88379E-013  2.42146E-013  1.31614E-013  6.23308E-014
  2.57223E-014  9.26560E-015  2.93099E-015  8.27568E-016  2.16558E-016  5.62774E-017
  1.57304E-017  4.84534E-018  1.56031E-018  4.90224E-019  1.43728E-019  3.84407E-020
  9.26567E-021  1.99718E-021  3.82788E-022  6.49664E-023  9.73447E-024
  9.03693E-020  4.76104E-019  2.20138E-018  8.93122E-018  3.17888E-017  9.92553E-017
  2.71898E-016  6.53821E-016  1.38178E-015  2.57247E-015  4.23557E-015  6.20493E-015
  8.15280E-015  9.69286E-015  1.05045E-014  1.04295E-014  9.57461E-015  8.41586E-015
  7.72511E-015  8.14186E-015  9.60275E-015  1.11955E-014  1.17312E-014  1.05991E-014
  8.15372E-015  5.37003E-015  3.19363E-015  2.14210E-015  2.31426E-015  3.60298E-015
  5.93195E-015  9.60136E-015  1.60048E-014  2.88623E-014  5.56133E-014  1.07729E-013
  1.97865E-013  3.32346E-013  5.00904E-013  6.70800E-013  7.93856E-013  8.27480E-013
  7.57990E-013  6.09163E-013  4.28923E-013  2.64297E-013  1.42375E-013  6.70020E-014
  2.75440E-014  9.90819E-015  3.13808E-015  8.89829E-016  2.34884E-016  6.20327E-017
  1.78049E-017  5.67752E-018  1.89572E-018  6.15615E-019  1.85571E-019  5.07256E-020
  1.24248E-020  2.70814E-021  5.22868E-022  8.91454E-023  1.33930E-023
  2.64882E-020  1.39600E-019  6.45762E-019  2.62139E-018  9.33691E-018  2.91790E-017
  8.00234E-017  1.92711E-016  4.08057E-016  7.61663E-016  1.25868E-015  1.85388E-015
  2.45579E-015  2.95545E-015  3.25733E-015  3.29594E-015  3.05363E-015  2.59541E-015
  2.08531E-015  1.72191E-015  1.60664E-015  1.66129E-015  1.69140E-015  1.54574E-015
  1.22653E-015  8.71255E-016  6.59474E-016  7.41478E-016  1.22809E-015  2.23481E-015
  4.02430E-015  7.41099E-015  1.46549E-014  3.08833E-014  6.54426E-014  1.31551E-013
  2.41991E-013  3.99997E-013  5.88833E-013  7.68368E-013  8.86265E-013  9.01815E-013
  8.08256E-013  6.37186E-013  4.41296E-013  2.68189E-013  1.42875E-013  6.66733E-014
  2.72532E-014  9.77530E-015  3.09628E-015  8.81076E-016  2.34489E-016  6.28973E-017
  1.85088E-017  6.08826E-018  2.09629E-018  6.98993E-019  2.15186E-019  5.97552E-020
  1.48005E-020  3.25006E-021  6.30458E-022  1.07790E-022  1.62189E-023
  6.82293E-021  3.59712E-020  1.66468E-019  6.76126E-019  2.40988E-018  7.53759E-018
  2.06939E-017  4.99012E-017  1.05842E-016  1.97993E-016  3.28151E-016  4.85319E-016
  6.46801E-016  7.85549E-016  8.77457E-016  9.03786E-016  8.53168E-016  7.30160E-016
  5.64653E-016  4.05456E-016  2.93837E-016  2.38134E-016  2.14458E-016  1.92691E-016
  1.63220E-016  1.45275E-016  1.80206E-016  3.24464E-016  6.55387E-016  1.31670E-015
  2.68979E-015  5.87250E-015  1.36851E-014  3.21866E-014  7.19284E-014  1.47041E-013
  2.69825E-013  4.40620E-013  6.37694E-013  8.16213E-013  9.22695E-013  9.20309E-013
  8.09162E-013  6.26587E-013  4.26961E-013  2.55788E-013  1.34621E-013  6.22092E-014
  2.52453E-014  9.01462E-015  2.85091E-015  8.12582E-016  2.17471E-016  5.90011E-017
  1.76915E-017  5.95806E-018  2.09909E-018  7.13515E-019  2.22931E-019  6.25718E-020
  1.56116E-020  3.44434E-021  6.70039E-022  1.14736E-022  1.72771E-023
  1.54445E-021  8.14530E-021  3.77109E-020  1.53248E-019  5.46571E-019  1.71095E-018
  4.70196E-018  1.13521E-017  2.41141E-017  4.51914E-017  7.50718E-017  1.11363E-016
  1.49049E-016  1.82177E-016  2.05468E-016  2.14629E-016  2.06349E-016  1.79962E-016
  1.40133E-016  9.68901E-017  6.10076E-017  3.80748E-017  2.66807E-017  2.21757E-017
  2.25196E-017  3.24662E-017  6.58056E-017  1.48822E-016  3.34379E-016  7.59044E-016
  1.83356E-015  4.74469E-015  1.24761E-014  3.13008E-014  7.19049E-014  1.48159E-013
  2.71299E-013  4.39699E-013  6.29583E-013  7.95674E-013  8.87062E-013  8.71995E-013
  7.55488E-013  5.76631E-013  3.87535E-013  2.29219E-013  1.19268E-013  5.45810E-014
  2.19788E-014  7.80499E-015  2.46046E-015  7.00649E-016  1.87777E-016  5.11808E-017
  1.54939E-017  5.29088E-018  1.89149E-018  6.51071E-019  2.05384E-019  5.80392E-020
  1.45458E-020  3.21800E-021  6.26973E-022  1.07441E-022  1.61824E-023
  3.07229E-022  1.62083E-021  7.50720E-021  3.05230E-020  1.08932E-019  3.41257E-019
  9.38706E-019  2.26889E-018  4.82590E-018  9.05792E-018  1.50738E-017  2.24086E-017
  3.00751E-017  3.69083E-017  4.18934E-017  4.42040E-017  4.31320E-017  3.83493E-017
  3.04781E-017  2.12853E-017  1.29853E-017  7.10474E-018  3.92462E-018  3.00340E-018
  4.41849E-018  1.01965E-017  2.60903E-017  6.57425E-017  1.65977E-016  4.43608E-016
  1.27504E-015  3.75671E-015  1.06288E-014  2.76078E-014  6.43382E-014  1.33143E-013
  2.43593E-013  3.93261E-013  5.59769E-013  7.02225E-013  7.76231E-013  7.55933E-013
  6.48464E-013  4.89917E-013  3.25918E-013  1.90879E-013  9.84043E-014  4.46607E-014
  1.78572E-014  6.30548E-015  1.97925E-015  5.61763E-016  1.50102E-016  4.07989E-017
  1.23471E-017  4.23415E-018  1.52444E-018  5.28444E-019  1.67640E-019  4.75604E-020
  1.19494E-020  2.64736E-021  5.16139E-022  8.84652E-023  1.33232E-023
  5.37071E-023  2.83431E-022  1.31330E-021  5.34230E-021  1.90775E-020  5.98091E-020
  1.64664E-019  3.98408E-019  8.48409E-019  1.59448E-018  2.65715E-018  3.95587E-018
  5.31805E-018  6.54106E-018  7.45254E-018  7.91598E-018  7.80908E-018  7.05681E-018
  5.72973E-018  4.09863E-018  2.54429E-018  1.37461E-018  7.16943E-019  6.03867E-019
  1.25265E-018  3.54114E-018  1.00043E-017  2.80981E-017  8.30222E-017  2.64654E-016
  8.73268E-016  2.78958E-015  8.21410E-015  2.17291E-014  5.10414E-014  1.05934E-013
  1.93849E-013  3.12477E-013  4.43545E-013  5.54313E-013  6.09879E-013  5.90736E-013
  5.03728E-013  3.78131E-013  2.49875E-013  1.45357E-013  7.44425E-014  3.35752E-014
  1.33485E-014  4.68966E-015  1.46529E-015  4.13880E-016  1.09880E-016  2.96026E-017
  8.88071E-018  3.03339E-018  1.09316E-018  3.80027E-019  1.20889E-019  3.43643E-020
  8.64402E-021  1.91610E-021  3.73614E-022  6.40278E-023  9.64013E-024
  8.25053E-024  4.35547E-023  2.01892E-022  8.21663E-022  2.93590E-021  9.21074E-021
  2.53798E-020  6.14663E-020  1.31032E-019  2.46537E-019  4.11299E-019  6.12937E-019
  8.24715E-019  1.01539E-018  1.15906E-018  1.23613E-018  1.22892E-018  1.12483E-018
  9.30551E-019  6.82505E-019  4.37025E-019  2.45521E-019  1.39758E-019  1.51509E-019
  3.83615E-019  1.18299E-018  3.68545E-018  1.20214E-017  4.24045E-017  1.56404E-016
  5.63762E-016  1.88300E-015  5.66230E-015  1.51279E-014  3.57060E-014  7.42732E-014
  1.36022E-013  2.19225E-013  3.10885E-013  3.87898E-013  4.25841E-013  4.11341E-013
  3.49622E-013  2.61493E-013  1.72113E-013  9.97028E-014  5.08426E-014  2.28333E-014
  9.04006E-015  3.16299E-015  9.84016E-016  2.76428E-016  7.27778E-017  1.93564E-017
  5.72158E-018  1.93459E-018  6.94637E-019  2.41443E-019  7.68627E-020  2.18635E-020
  5.50120E-021  1.21943E-021  2.37720E-022  4.07253E-023  6.12931E-024
  1.11381E-024  5.88164E-024  2.72739E-023  1.11052E-022  3.97025E-022  1.24643E-021
  3.43722E-021  8.33205E-021  1.77797E-020  3.34866E-020  5.59181E-020  8.33914E-020
  1.12250E-019  1.38237E-019  1.57906E-019  1.68798E-019  1.68735E-019  1.55996E-019
  1.31091E-019  9.83429E-020  6.50525E-020  3.87263E-020  2.59555E-020  3.79095E-020
  1.10899E-019  3.75831E-019  1.34850E-018  5.24872E-018  2.15839E-017  8.76582E-017
  3.31960E-016  1.13500E-015  3.45137E-015  9.27378E-015  2.19580E-014  4.57605E-014
  8.38947E-014  1.35280E-013  1.91849E-013  2.39282E-013  2.62482E-013  2.53249E-013
  2.14924E-013  1.60451E-013  1.05382E-013  6.09006E-014  3.09756E-014  1.38731E-014
  5.47675E-015  1.91025E-015  5.92050E-016  1.65423E-016  4.31605E-017  1.13098E-017
  3.28171E-018  1.09370E-018  3.89988E-019  1.35243E-019  4.30292E-020  1.22371E-020
  3.07831E-021  6.82123E-022  1.32921E-022  2.27615E-023  3.42422E-024
  1.32137E-025  6.97975E-025  3.23779E-024  1.31893E-023  4.71797E-023  1.48214E-022
  4.09040E-022  9.92412E-022  2.11973E-021  3.99617E-021  6.67884E-021  9.96637E-021
  1.34187E-020  1.65246E-020  1.88791E-020  2.02110E-020  2.02879E-020  1.89109E-020
  1.61056E-020  1.23274E-020  8.42012E-021  5.38741E-021  4.50610E-021  8.90761E-021
  3.01653E-020  1.17522E-019  5.02627E-019  2.29724E-018  1.04910E-017  4.50013E-017
  1.74886E-016  6.05313E-016  1.85215E-015  4.99427E-015  1.18518E-014  2.47377E-014
  4.54034E-014  7.32706E-014  1.03962E-013  1.29696E-013  1.42267E-013  1.37224E-013
  1.16395E-013  8.68270E-014  5.69689E-014  3.28817E-014  1.67002E-014  7.46706E-015
  2.94215E-015  1.02381E-015  3.16320E-016  8.79439E-017  2.27419E-017  5.86797E-018
  1.66817E-018  5.46452E-019  1.93056E-019  6.66985E-020  2.11900E-020  6.02177E-021
  1.51397E-021  3.35304E-022  6.53053E-023  1.11776E-023  1.68080E-024
  1.37759E-026  7.27882E-026  3.37774E-025  1.37655E-024  4.92671E-024  1.54872E-023
  4.27736E-023  1.03867E-022  2.22063E-022  4.19046E-022  7.00981E-022  1.04674E-021
  1.40985E-021  1.73635E-021  1.98432E-021  2.12735E-021  2.14364E-021  2.01304E-021
  1.73529E-021  1.35331E-021  9.56210E-022  6.73291E-022  7.48083E-022  1.99020E-021
  8.01659E-021  3.73255E-020  1.88828E-019  9.67323E-019  4.69403E-018  2.07218E-017
  8.16141E-017  2.84356E-016  8.73276E-016  2.36027E-015  5.61047E-015  1.17257E-014
  2.15439E-014  3.47966E-014  4.94056E-014  6.16667E-014  6.76670E-014  6.52796E-014
  5.53706E-014  4.12969E-014  2.70857E-014  1.56248E-014  7.92964E-015  3.54206E-015
  1.39387E-015  4.84210E-016  1.49219E-016  4.13033E-017  1.05919E-017  2.69184E-018
  7.49196E-019  2.40804E-019  8.41533E-020  2.89355E-020  9.17403E-021  2.60431E-021
  6.54282E-022  1.44817E-022  2.81899E-023  4.82260E-024  7.24878E-025
  1.26212E-027  6.67061E-027  3.09659E-026  1.26252E-025  4.52099E-025  1.42208E-024
  3.93058E-024  9.55294E-024  2.04436E-023  3.86181E-023  6.46666E-023  9.66521E-023
  1.30277E-022  1.60553E-022  1.83664E-022  1.97325E-022  1.99708E-022  1.88975E-022
  1.64850E-022  1.31024E-022  9.64148E-023  7.79567E-023  1.22796E-022  4.38111E-022
  2.15934E-021  1.20085E-020  6.87943E-020  3.77075E-019  1.88943E-018  8.46457E-018
  3.35743E-017  1.17418E-016  3.61432E-016  9.78463E-016  2.32884E-015  4.87244E-015
  8.96060E-015  1.44845E-014  2.05802E-014  2.57030E-014  2.82178E-014  2.72323E-014
  2.31044E-014  1.72339E-014  1.13031E-014  6.51920E-015  3.30737E-015  1.47654E-015
  5.80565E-016  2.01424E-016  6.19424E-017  1.70795E-017  4.34655E-018  1.08880E-018
  2.96682E-019  9.34694E-020  3.22738E-020  1.10362E-020  3.49057E-021  9.89661E-022
  2.48428E-022  5.49511E-023  1.06909E-023  1.82810E-024  2.74669E-025
  1.01619E-028  5.37230E-028  2.49477E-027  1.01759E-026  3.64584E-026  1.14754E-025
  3.17421E-025  7.72162E-025  1.65417E-024  3.12837E-024  5.24506E-024  7.84970E-024
  1.05953E-023  1.30787E-023  1.49949E-023  1.61679E-023  1.64570E-023  1.57077E-023
  1.38775E-023  1.12671E-023  8.76680E-024  8.73342E-024  2.06619E-023  9.85002E-023
  5.92517E-022  3.77855E-021  2.33493E-020  1.32683E-019  6.75802E-019  3.05072E-018
  1.21476E-017  4.25798E-017  1.31269E-016  3.55792E-016  8.47667E-016  1.77507E-015
  3.26703E-015  5.28489E-015  7.51395E-015  9.38988E-015  1.03139E-014  9.95808E-015
  8.45158E-015  6.30576E-015  4.13632E-015  2.38574E-015  1.21021E-015  5.40123E-016
  2.12255E-016  7.35704E-017  2.25856E-017  6.20674E-018  1.56868E-018  3.87669E-019
  1.03465E-019  3.19321E-020  1.08844E-020  3.69948E-021  1.16695E-021  3.30408E-022
  8.28694E-023  1.83186E-023  3.56209E-024  6.08839E-025  9.14439E-026
  7.19033E-030  3.80240E-029  1.76637E-028  7.20798E-028  2.58390E-027  8.13835E-027
  2.25296E-026  5.48592E-026  1.17659E-025  2.22820E-025  3.74181E-025  5.61054E-025
  7.59036E-025  9.39716E-025  1.08174E-024  1.17293E-024  1.20316E-024  1.16033E-024
  1.04005E-024  8.67106E-025  7.35347E-025  1.00304E-024  3.67993E-024  2.28224E-023
  1.60562E-022  1.11557E-021  7.18140E-021  4.15645E-020  2.13478E-019  9.67621E-019
  3.86164E-018  1.35555E-017  4.18353E-017  1.13492E-016  2.70604E-016  5.67071E-016
  1.04440E-015  1.69052E-015  2.40495E-015  3.00699E-015  3.30452E-015  3.19190E-015
  2.71002E-015  2.02256E-015  1.32700E-015  7.65480E-016  3.88304E-016  1.73276E-016
  6.80679E-017  2.35758E-017  7.22730E-018  1.98035E-018  4.97414E-019  1.21389E-019
  3.17528E-020  9.59714E-021  3.22708E-021  1.08973E-021  3.42751E-022  9.69085E-023
  2.42847E-023  5.36495E-024  1.04272E-024  1.78153E-025  2.67488E-026
  4.47137E-031  2.36525E-030  1.09916E-029  4.48741E-029  1.60956E-028  5.07317E-028
  1.40566E-027  3.42650E-027  7.35887E-027  1.39594E-026  2.34910E-026  3.53171E-026
  4.79473E-026  5.96392E-026  6.90841E-026  7.55217E-026  7.82623E-026  7.64270E-026
  6.96917E-026  6.02790E-026  5.91127E-026  1.26001E-025  6.98340E-025  5.29473E-024
  4.11692E-023  2.99796E-022  1.97056E-021  1.15115E-020  5.93827E-020  2.69779E-019
  1.07814E-018  3.78832E-018  1.17007E-017  3.17635E-017  7.57826E-017  1.58901E-016
  2.92816E-016  4.74219E-016  6.74965E-016  8.44327E-016  9.28272E-016  8.96991E-016
  7.61839E-016  5.68751E-016  3.73245E-016  2.15339E-016  1.09241E-016  4.87443E-017
  1.91432E-017  6.62654E-018  2.02897E-018  5.54548E-019  1.38513E-019  3.34112E-020
  8.57209E-021  2.53696E-021  8.41041E-022  2.82049E-022  8.84429E-023  2.49697E-023
  6.25201E-024  1.38039E-024  2.68171E-025  4.58018E-026  6.87490E-027
  2.44387E-032  1.29317E-031  6.01199E-031  2.45570E-030  8.81392E-030  2.78029E-029
  7.71145E-029  1.88220E-028  4.04893E-028  7.69693E-028  1.29886E-027  1.96002E-027
  2.67442E-027  3.34929E-027  3.91444E-027  4.32665E-027  4.54166E-027  4.50179E-027
  4.19326E-027  3.84081E-027  4.87340E-027  1.79584E-026  1.36532E-025  1.17543E-024
  9.66011E-024  7.20556E-023  4.78601E-022  2.80923E-021  1.45262E-020  6.60830E-020
  2.64333E-019  9.29437E-019  2.87237E-018  7.80160E-018  1.86225E-017  3.90660E-017
  7.20219E-017  1.16691E-016  1.66158E-016  2.07933E-016  2.28692E-016  2.21062E-016
  1.87813E-016  1.40249E-016  9.20596E-017  5.31213E-017  2.69506E-017  1.20252E-017
  4.72173E-018  1.63369E-018  4.99710E-019  1.36274E-019  3.38670E-020  8.08153E-021
  2.03527E-021  5.89799E-022  1.92669E-022  6.41431E-023  2.00495E-023  5.65210E-024
  1.41404E-024  3.12038E-025  6.05960E-026  1.03461E-026  1.55256E-027
  1.17413E-033  6.21526E-033  2.89089E-032  1.18155E-031  4.24408E-031  1.34010E-030
  3.72158E-030  9.09838E-030  1.96137E-029  3.73897E-029  6.33334E-029  9.60639E-029
  1.31998E-028  1.66857E-028  1.97335E-028  2.21179E-028  2.35764E-028  2.37781E-028
  2.27756E-028  2.31014E-028  4.53492E-028  2.81915E-027  2.60502E-026  2.40473E-025
  2.03319E-024  1.53488E-023  1.02491E-022  6.03118E-022  3.12291E-021  1.42190E-020
  5.69113E-020  2.00209E-019  6.19008E-019  1.68197E-018  4.01646E-018  8.42884E-018
  1.55451E-017  2.51954E-017  3.58885E-017  4.49263E-017  4.94270E-017  4.77919E-017
  4.06145E-017  3.03361E-017  1.99166E-017  1.14942E-017  5.83197E-018  2.60218E-018
  1.02161E-018  3.53333E-019  1.07982E-019  2.93893E-020  7.27074E-021  1.71773E-021
  4.24970E-022  1.20590E-022  3.87974E-023  1.28177E-023  3.99313E-024  1.12399E-024
  2.80976E-025  6.19721E-026  1.20303E-026  2.05346E-027  3.08079E-028
  4.95623E-035  2.62666E-034  1.22250E-033  5.00055E-033  1.79800E-032  5.68474E-032
  1.58139E-031  3.87465E-031  8.37678E-031  1.60305E-030  2.72956E-030  4.16943E-030
  5.78353E-030  7.40106E-030  8.88412E-030  1.01239E-029  1.09799E-029  1.12949E-029
  1.12719E-029  1.39947E-029  5.04246E-029  4.52319E-028  4.63177E-027  4.42958E-026
  3.79840E-025  2.88476E-024  1.93163E-023  1.13830E-022  5.89894E-022  2.68737E-021
  1.07609E-020  3.78700E-020  1.17126E-019  3.18358E-019  7.60457E-019  1.59636E-018
  2.94500E-018  4.77462E-018  6.80291E-018  8.51842E-018  9.37422E-018  9.06632E-018
  7.70647E-018  5.75734E-018  3.78051E-018  2.18208E-018  1.10724E-018  4.94045E-019
  1.93937E-019  6.70535E-020  2.04767E-020  5.56331E-021  1.37066E-021  3.20833E-022
  7.80350E-023  2.16845E-023  6.86777E-024  2.25072E-024  6.98727E-025  1.96376E-025
  4.90520E-026  1.08138E-026  2.09853E-027  3.58112E-028  5.37168E-029
  1.85070E-036  9.75462E-036  4.54929E-035  1.86300E-034  6.70850E-034  2.12504E-033
  5.92593E-033  1.45657E-032  3.16231E-032  6.08539E-032  1.04388E-031  1.61002E-031
  2.26173E-031  2.93913E-031  3.59098E-031  4.16807E-031  4.60372E-031  4.84526E-031
  5.19661E-031  9.55718E-031  6.34942E-030  6.92812E-029  7.45689E-028  7.25626E-027
  6.26603E-026  4.77358E-025  3.20119E-024  1.88802E-023  9.78935E-023  4.46145E-022
  1.78704E-021  6.29077E-021  1.94615E-020  5.29112E-020  1.26420E-019  2.65446E-019
  4.89816E-019  7.94306E-019  1.13199E-018  1.41776E-018  1.56053E-018  1.50958E-018
  1.28339E-018  9.58957E-019  6.29780E-019  3.63545E-019  1.84484E-019  8.23162E-020
  3.23102E-020  1.11680E-020  3.40819E-021  9.24519E-022  2.26923E-022  5.26609E-023
  1.26017E-023  3.42967E-024  1.06877E-024  3.47307E-025  1.07426E-025  3.01442E-026
  7.52382E-027  1.65794E-027  3.21645E-028  5.48764E-029  8.23005E-030
  6.04774E-038  3.21111E-037  1.49906E-036  6.10118E-036  2.20850E-035  7.01654E-035
  1.96409E-034  4.85137E-034  1.05996E-033  2.05653E-033  3.56522E-033  5.57402E-033
  7.96076E-033  1.05468E-032  1.31513E-032  1.55466E-032  1.74617E-032  1.89172E-032
  2.35763E-032  8.02145E-032  8.14068E-031  9.71481E-030  1.07054E-028  1.05063E-027
  9.10476E-027  6.94758E-026  4.66310E-025  2.75164E-024  1.42723E-023  6.50633E-023
  2.60673E-022  9.17824E-022  2.84002E-021  7.72287E-021  1.84557E-020  3.87592E-020
  7.15344E-020  1.16025E-019  1.65382E-019  2.07169E-019  2.28070E-019  2.20659E-019
  1.87626E-019  1.40214E-019  9.20941E-020  5.31669E-020  2.69815E-020  1.20391E-020
  4.72511E-021  1.63284E-021  4.98004E-022  1.34899E-022  3.29974E-023  7.59644E-024
  1.78975E-024  4.77145E-025  1.46234E-025  4.70994E-026  1.45123E-026  4.06559E-027
  1.01398E-027  2.23346E-028  4.33180E-029  7.38911E-030  1.10801E-030
  1.74197E-039  9.26433E-039  4.33383E-038  1.78366E-037  6.46036E-037  2.03918E-036
  5.78851E-036  1.44103E-035  3.17979E-035  6.24644E-035  1.09956E-034  1.75071E-034
  2.55236E-034  3.45479E-034  4.39463E-034  5.29037E-034  6.05296E-034  6.87458E-034
  1.18080E-033  7.84797E-033  9.83684E-032  1.22063E-030  1.36019E-029  1.34055E-028
  1.16387E-027  8.88930E-027  5.96942E-026  3.52366E-025  1.82811E-024  8.33551E-024
  3.34017E-023  1.17626E-022  3.64029E-022  9.90058E-022  2.36635E-021  4.97040E-021
  9.17482E-021  1.48833E-020  2.12178E-020  2.65827E-020  2.92687E-020  2.83213E-020
  2.40845E-020  1.80005E-020  1.18240E-020  6.82665E-021  3.46459E-021  1.54590E-021
  6.06689E-022  2.09605E-022  6.38943E-023  1.72855E-023  4.21487E-024  9.63106E-025
  2.23565E-025  5.83952E-026  1.75932E-026  5.61376E-027  1.72270E-027  4.81798E-028
  1.20071E-028  2.64372E-029  5.12623E-030  8.74274E-031  1.31083E-031
  4.31326E-041  2.36535E-040  1.11073E-039  4.59322E-039  1.67354E-038  5.37567E-038
  1.52343E-037  3.77836E-037  8.65108E-037  1.73120E-036  3.11375E-036  5.07731E-036
  7.58587E-036  1.05024E-035  1.35997E-035  1.65723E-035  1.92267E-035  2.39841E-035
  7.22101E-035  7.86070E-034  1.07743E-032  1.36021E-031  1.52395E-030  1.50520E-029
  1.30813E-028  9.99644E-028  6.71507E-027  3.96470E-026  2.05728E-025  9.38184E-025
  3.75996E-024  1.32427E-023  4.09884E-023  1.11491E-022  2.66509E-022  5.59856E-022
  1.03356E-021  1.67683E-021  2.39078E-021  2.99565E-021  3.29869E-021  3.19226E-021
  2.71497E-021  2.02932E-021  1.33311E-021  7.69720E-022  3.90654E-022  1.74309E-022
  6.84031E-023  2.36280E-023  7.19912E-024  1.94533E-024  4.72975E-025  1.07326E-025
  2.45626E-026  6.28733E-027  1.86128E-027  5.88111E-028  1.79702E-028  5.01699E-029
  1.24935E-029  2.74974E-030  5.33058E-031  9.08987E-032  1.36269E-032
  0.00000E+000  5.05077E-042  2.54217E-041  1.06036E-040  3.90450E-040  1.27047E-039
  3.65697E-039  9.32325E-039  2.10796E-038  4.23234E-038  7.55567E-038  1.38857E-037
  2.13001E-037  3.00998E-037  3.94954E-037  4.83942E-037  5.70741E-037  8.82361E-037
  5.28632E-036  7.40196E-035  1.05137E-033  1.33789E-032  1.50300E-031  1.48621E-030
  1.29236E-029  9.87917E-029  6.63771E-028  3.91963E-027  2.03416E-026  9.27742E-026
  3.71850E-025  1.30979E-024  4.05444E-024  1.10294E-023  2.63673E-023  5.53952E-023
  1.02276E-022  1.65947E-022  2.36625E-022  2.96518E-022  3.26543E-022  3.16034E-022
  2.68803E-022  2.00932E-022  1.32005E-022  7.62218E-023  3.86857E-023  1.72614E-023
  6.77335E-024  2.33926E-024  7.12430E-025  1.92307E-025  4.66316E-026  1.05131E-026
  2.37367E-027  5.95587E-028  1.73175E-028  5.41576E-029  1.64734E-029  4.59063E-030
  1.14228E-030  2.51313E-031  4.87086E-032  8.30457E-033  1.24488E-033
  0.00000E+000  0.00000E+000  0.00000E+000  1.86935E-042  8.34982E-042  2.77485E-041
  8.18619E-041  2.14666E-040  5.00951E-040  1.04133E-039  1.92942E-039  3.18732E-039
  4.69379E-039  6.15874E-039  7.19375E-039  7.56439E-039  8.09699E-039  2.70058E-038
  3.87267E-037  6.26102E-036  9.06186E-035  1.15857E-033  1.30368E-032  1.29000E-031
  1.12214E-030  8.57973E-030  5.76546E-029  3.40494E-028  1.76721E-027  8.06062E-027
  3.23105E-026  1.13818E-025  3.52349E-025  9.58578E-025  2.29179E-024  4.81521E-024
  8.89096E-024  1.44270E-023  2.05732E-023  2.57824E-023  2.83951E-023  2.74831E-023
  2.33772E-023  1.74756E-023  1.14814E-023  6.62978E-024  3.36495E-024  1.50141E-024
  5.89118E-025  2.03426E-025  6.19298E-026  1.67005E-026  4.03966E-027  9.05235E-028
  2.01768E-028  4.96409E-029  1.41710E-029  4.38411E-030  1.32714E-030  3.69118E-031
  9.17726E-032  2.01834E-032  3.91094E-033  6.66739E-034  1.00049E-034
  0.00000E+000  0.00000E+000  0.00000E+000  0.00000E+000  0.00000E+000  0.00000E+000
  0.00000E+000  4.77154E-042  1.15716E-041  2.50186E-041  4.82030E-041  8.26964E-041
  1.26195E-040  1.71081E-040  2.05777E-040  2.23371E-040  2.86043E-040  1.73325E-039
  2.89421E-038  4.74824E-037  6.90510E-036  8.84108E-035  9.94234E-034  9.84147E-033
  8.56273E-032  6.54783E-031  4.40049E-030  2.59903E-029  1.34903E-028  6.15359E-028
  2.46678E-027  8.69010E-027  2.69037E-026  7.31969E-026  1.75011E-025  3.67733E-025
  6.79036E-025  1.10191E-024  1.57144E-024  1.96944E-024  2.16914E-024  2.09958E-024
  1.78600E-024  1.33518E-024  8.77242E-025  5.06565E-025  2.57111E-025  1.14719E-025
  4.50106E-026  1.55401E-026  4.72924E-027  1.27418E-027  3.07509E-028  6.85197E-029
  1.50860E-029  3.64058E-030  1.01998E-030  3.11998E-031  9.39672E-032  2.60815E-032
  6.47915E-033  1.42434E-033  2.75957E-034  4.70931E-035  7.05662E-036
  0.00000E+000  0.00000E+000  0.00000E+000  0.00000E+000  0.00000E+000  0.00000E+000
  0.00000E+000  0.00000E+000  0.00000E+000  0.00000E+000  0.00000E+000  1.67499E-042
  2.73221E-042  3.91661E-042  4.93402E-042  5.46240E-042  9.79998E-042  1.04418E-040
  1.91792E-039  3.17248E-038  4.62247E-037  5.92306E-036  6.67212E-035  6.59869E-034
  5.74198E-033  4.39124E-032  2.95136E-031  1.74325E-030  9.04884E-030  4.12782E-029
  1.65479E-028  5.82987E-028  1.80496E-027  4.91098E-027  1.17425E-026  2.46745E-026
  4.55648E-026  7.39443E-026  1.05457E-025  1.32172E-025  1.45581E-025  1.40918E-025
  1.19876E-025  8.96204E-026  5.88841E-026  3.40035E-026  1.72588E-026  7.70055E-027
  3.02119E-027  1.04294E-027  3.17286E-028  8.54145E-029  2.05704E-029  4.55934E-030
  9.92175E-031  2.34939E-031  6.45792E-032  1.95207E-032  5.84755E-033  1.61953E-033
  4.01944E-034  8.84583E-035  1.71304E-035  2.91908E-036  4.37394E-037
  0.00000E+000  0.00000E+000  0.00000E+000  0.00000E+000  0.00000E+000  0.00000E+000
  0.00000E+000  0.00000E+000  0.00000E+000  0.00000E+000  0.00000E+000  0.00000E+000
  0.00000E+000  0.00000E+000  0.00000E+000  0.00000E+000  0.00000E+000  5.93473E-042
  1.12143E-040  1.86224E-039  2.72142E-038  3.48818E-037  3.93008E-036  3.89185E-035
  3.38375E-034  2.58792E-033  1.73943E-032  1.02745E-031  5.33351E-031  2.43309E-030
  9.75432E-030  3.43659E-029  1.06403E-028  2.89514E-028  6.92276E-028  1.45473E-027
  2.68646E-027  4.35984E-027  6.21808E-027  7.79360E-027  8.58452E-027  8.30985E-027
  7.06923E-027  5.28516E-027  3.47264E-027  2.00535E-027  1.01784E-027  4.54135E-028
  1.78164E-028  6.14957E-029  1.87027E-029  5.03100E-030  1.20924E-030  2.66702E-031
  5.73977E-032  1.33415E-032  3.59690E-033  1.07383E-033  3.19815E-034  8.85156E-035
  2.19443E-035  4.81956E-036  9.33204E-037  1.59011E-037  2.38068E-038
  0.00000E+000  0.00000E+000  0.00000E+000  0.00000E+000  0.00000E+000  0.00000E+000
  0.00000E+000  0.00000E+000  0.00000E+000  0.00000E+000  0.00000E+000  0.00000E+000
  0.00000E+000  0.00000E+000  0.00000E+000  0.00000E+000  0.00000E+000  0.00000E+000
  5.80653E-042  9.64230E-041  1.40714E-039  1.80463E-038  2.03457E-037  2.01492E-036
  1.75370E-035  1.34141E-034  9.00865E-034  5.32143E-033  2.76244E-032  1.26023E-031
  5.05243E-031  1.78010E-030  5.51164E-030  1.49972E-029  3.58619E-029  7.53615E-029
  1.39174E-028  2.25872E-028  3.22152E-028  4.03789E-028  4.44779E-028  4.30559E-028
  3.66287E-028  2.73853E-028  1.79939E-028  1.03911E-028  5.27415E-029  2.35315E-029
  9.23129E-030  3.18594E-030  9.68664E-031  2.60385E-031  6.24723E-032  1.37149E-032
  2.92070E-033  6.66701E-034  1.76249E-034  5.20230E-035  1.53983E-035  4.24366E-036
  1.05111E-036  2.30769E-037  4.46768E-038  7.60072E-039  1.13960E-039
  0.00000E+000  0.00000E+000  0.00000E+000  0.00000E+000  0.00000E+000  0.00000E+000
  0.00000E+000  0.00000E+000  0.00000E+000  0.00000E+000  0.00000E+000  0.00000E+000
  0.00000E+000  0.00000E+000  0.00000E+000  0.00000E+000  0.00000E+000  0.00000E+000
  0.00000E+000  4.38752E-042  6.40289E-041  8.21159E-040  9.25490E-039  9.16663E-038
  7.97886E-037  6.10362E-036  4.10296E-035  2.42384E-034  1.25729E-033  5.73593E-033
  2.29966E-032  8.10247E-032  2.50879E-031  6.82658E-031  1.63243E-030  3.43053E-030
  6.33550E-030  1.02824E-029  1.46657E-029  1.83826E-029  2.02491E-029  1.96021E-029
  1.66763E-029  1.24681E-029  8.19246E-030  4.73101E-030  2.40129E-030  1.07136E-030
  4.20269E-031  1.45029E-031  4.40835E-032  1.18423E-032  2.83644E-033  6.20015E-034
  1.30730E-034  2.93602E-035  7.60852E-036  2.21186E-036  6.50499E-037  1.78813E-037
  4.42467E-038  9.71061E-039  1.87411E-039  3.19741E-040  4.79396E-041
  0.00000E+000  0.00000E+000  0.00000E+000  0.00000E+000  0.00000E+000  0.00000E+000
  0.00000E+000  0.00000E+000  0.00000E+000  0.00000E+000  0.00000E+000  0.00000E+000
  0.00000E+000  0.00000E+000  0.00000E+000  0.00000E+000  0.00000E+000  0.00000E+000
  0.00000E+000  0.00000E+000  2.56040E-042  3.28367E-041  3.70087E-040  3.66557E-039
  3.19060E-038  2.44060E-037  1.64065E-036  9.69231E-036  5.03191E-035  2.29579E-034
  9.19797E-034  3.24081E-033  1.00348E-032  2.73058E-032  6.52974E-032  1.37224E-031
  2.53429E-031  4.11318E-031  5.86669E-031  7.35365E-031  8.10044E-031  7.84173E-031
  6.67135E-031  4.98792E-031  3.27749E-031  1.89271E-031  9.60665E-032  4.28603E-032
  1.68124E-032  5.80062E-033  1.76269E-033  4.73213E-034  1.13162E-034  2.46739E-035
  5.15270E-036  1.13583E-036  2.88517E-037  8.27015E-038  2.41569E-038  6.62219E-039
  1.63692E-039  3.56879E-040  6.92837E-041  1.18205E-041  1.77228E-042
  0.00000E+000  0.00000E+000  0.00000E+000  0.00000E+000  0.00000E+000  0.00000E+000
  0.00000E+000  0.00000E+000  0.00000E+000  0.00000E+000  0.00000E+000  0.00000E+000
  0.00000E+000  0.00000E+000  0.00000E+000  0.00000E+000  0.00000E+000  0.00000E+000
  0.00000E+000  0.00000E+000  0.00000E+000  0.00000E+000  1.30056E-041  1.28815E-040
  1.12124E-039  8.57675E-039  5.76555E-038  3.40606E-037  1.76831E-036  8.06783E-036
  3.23481E-035  1.13981E-034  3.52950E-034  9.59785E-034  2.29520E-033  4.82347E-033
  8.90827E-033  1.44584E-032  2.06225E-032  2.58498E-032  2.84754E-032  2.75662E-032
  2.34523E-032  1.75345E-032  1.15216E-032  6.65356E-033  3.37706E-033  1.50664E-033
  5.90963E-034  2.03888E-034  6.20257E-035  1.66419E-035  3.97372E-036  8.61779E-037
  1.78370E-037  3.86704E-038  9.62720E-039  2.71944E-039  7.88613E-040  2.15550E-040
  5.24850E-041  1.15945E-041  2.25093E-042  0.00000E+000  0.00000E+000
  0.00000E+000  0.00000E+000  0.00000E+000  0.00000E+000  0.00000E+000  0.00000E+000
  0.00000E+000  0.00000E+000  0.00000E+000  0.00000E+000  0.00000E+000  0.00000E+000
  0.00000E+000  0.00000E+000  0.00000E+000  0.00000E+000  0.00000E+000  0.00000E+000
  0.00000E+000  0.00000E+000  0.00000E+000  0.00000E+000  0.00000E+000  3.97819E-042
  3.46272E-041  2.64875E-040  1.78057E-039  1.05189E-038  5.46106E-038  2.49158E-037
  9.99005E-037  3.52008E-036  1.09001E-035  2.96623E-035  7.09366E-035  1.49084E-034
  2.75349E-034  4.46919E-034  6.37025E-034  7.98504E-034  8.79615E-034  8.51540E-034
  7.24462E-034  5.41663E-034  3.55918E-034  2.05731E-034  1.04422E-034  4.65872E-035
  1.82729E-035  6.30387E-036  1.91481E-036  5.13491E-037  1.22445E-037  2.64617E-038
  5.43103E-039  1.15863E-039  2.82683E-040  7.86456E-041  2.08404E-041  5.96123E-042
  0.00000E+000  0.00000E+000  0.00000E+000  0.00000E+000  0.00000E+000
  0.00000E+000  0.00000E+000  0.00000E+000  0.00000E+000  0.00000E+000  0.00000E+000
  0.00000E+000  0.00000E+000  0.00000E+000  0.00000E+000  0.00000E+000  0.00000E+000
  0.00000E+000  0.00000E+000  0.00000E+000  0.00000E+000  0.00000E+000  0.00000E+000
  0.00000E+000  0.00000E+000  0.00000E+000  0.00000E+000  0.00000E+000  0.00000E+000
  0.00000E+000  7.18876E-042  4.83250E-041  2.85485E-040  1.48214E-039  6.76219E-039
  2.71131E-038  9.55356E-038  2.95831E-037  8.05039E-037  1.92523E-036  4.04615E-036
  7.47300E-036  1.21295E-035  1.73014E-035  2.16878E-035  2.38914E-035  2.31300E-035
  1.96788E-035  1.47138E-035  9.66845E-036  5.58350E-036  2.83397E-036  1.26433E-036
  4.95889E-037  1.71060E-037  5.19495E-038  1.39245E-038  3.31622E-039  7.14324E-040
  1.45446E-040  3.05495E-041  7.30437E-042  0.00000E+000  0.00000E+000  0.00000E+000
  0.00000E+000  0.00000E+000  0.00000E+000  0.00000E+000  0.00000E+000
  4.39403E-042  5.40392E-041  5.84047E-040  5.54728E-039  4.63027E-038  3.39645E-037
  2.18947E-036  1.24035E-035  6.15986E-035  2.69442E-034  1.03571E-033  3.49864E-033
  1.03859E-032  2.70934E-032  6.21083E-032  1.25111E-031  2.21441E-031  3.44341E-031
  4.70330E-031  5.64091E-031  5.93737E-031  5.48030E-031  4.43268E-031  3.14432E-031
  1.97189E-031  1.13143E-031  6.58444E-032  4.61852E-032  4.09383E-032  3.92759E-032
  3.54955E-032  2.85976E-032  2.02374E-032  1.25476E-032  6.81789E-033  3.25030E-033
  1.35972E-033  4.99066E-034  1.60710E-034  4.51195E-035  1.10035E-035  2.38885E-036
  6.27871E-037  4.12549E-037  4.41676E-037  4.45105E-037  3.90042E-037  2.97863E-037
  1.99435E-037  1.16940E-037  6.02585E-038  2.72877E-038  1.08595E-038  3.79790E-039
  1.16727E-039  3.15278E-040  7.48358E-041  1.56106E-041  2.86168E-042  0.00000E+000
  0.00000E+000  0.00000E+000  0.00000E+000  0.00000E+000  0.00000E+000
  1.43074E-040  1.75957E-039  1.90171E-038  1.80625E-037  1.50766E-036  1.10592E-035
  7.11112E-035  4.02752E-034  2.00458E-033  8.76781E-033  3.37012E-032  1.13838E-031
  3.37913E-031  8.81468E-031  2.02056E-030  4.06996E-030  7.20334E-030  1.12010E-029
  1.52993E-029  1.83503E-029  1.93174E-029  1.78346E-029  1.44299E-029  1.02367E-029
  6.41011E-030  3.65010E-030  2.07467E-030  1.39608E-030  1.19570E-030  1.13070E-030
  1.01804E-030  8.19895E-031  5.80431E-031  3.60036E-031  1.95732E-031  9.33313E-032
  3.90499E-032  1.43378E-032  4.61429E-033  1.29760E-033  3.17490E-034  6.83052E-035
  1.62367E-035  8.93390E-036  9.17117E-036  9.23779E-036  8.10938E-036  6.19782E-036
  4.14528E-036  2.43243E-036  1.25380E-036  5.67613E-037  2.26316E-037  7.91499E-038
  2.43265E-038  6.57054E-039  1.55961E-039  3.25331E-040  5.96387E-041  9.60781E-042
  0.00000E+000  0.00000E+000  0.00000E+000  0.00000E+000  0.00000E+000
  4.09403E-039  5.03497E-038  5.44171E-037  5.16854E-036  4.30317E-035  3.15563E-034
  2.03366E-033  1.15175E-032  5.73214E-032  2.50705E-031  9.63589E-031  3.25466E-030
  9.66048E-030  2.51981E-029  5.77570E-029  1.16331E-028  2.05881E-028  3.20126E-028
  4.37253E-028  5.24470E-028  5.52173E-028  5.09901E-028  4.12686E-028  2.92803E-028
  1.83133E-028  1.03602E-028  5.76451E-029  3.72558E-029  3.07684E-029  2.86253E-029
  2.56587E-029  2.06533E-029  1.46266E-029  9.07700E-030  4.93659E-030  2.35464E-030
  9.85518E-031  3.61961E-031  1.16554E-031  3.28188E-032  8.03766E-033  1.72131E-033
  3.79311E-034  1.73368E-034  1.68094E-034  1.69017E-034  1.48765E-034  1.13914E-034
  7.63004E-035  4.48381E-035  2.30115E-035  1.04306E-035  4.15567E-036  1.45589E-036
  4.48645E-037  1.22073E-037  2.91716E-038  6.14678E-039  1.09227E-039  1.75964E-040
  2.49123E-041  3.09954E-042  0.00000E+000  0.00000E+000  0.00000E+000
  1.02952E-037  1.26614E-036  1.36829E-035  1.29601E-034  1.08147E-033  7.93048E-033
  5.11055E-032  2.89413E-031  1.44029E-030  6.29897E-030  2.42085E-029  8.17612E-029
  2.42664E-028  6.32907E-028  1.45058E-027  2.92146E-027  5.16999E-027  8.03840E-027
  1.09791E-026  1.31693E-026  1.38662E-026  1.28071E-026  1.03684E-026  7.35776E-027
  4.59763E-027  2.58650E-027  1.41192E-027  8.77727E-028  6.97719E-028  6.37350E-028
  5.68307E-028  4.57097E-028  3.23831E-028  2.01063E-028  1.09396E-028  5.21968E-029
  2.18530E-029  8.02887E-030  2.58687E-030  7.29229E-031  1.78957E-031  3.82512E-032
  7.96282E-033  3.03004E-033  2.70956E-033  2.71028E-033  2.39057E-033  1.83300E-033
  1.22858E-033  7.22268E-034  3.72980E-034  1.69297E-034  6.75727E-035  2.37222E-035
  7.23745E-036  1.96465E-036  4.69895E-037  9.95852E-038  1.86004E-038  3.08428E-039
  4.00967E-040  4.98874E-041  5.45466E-042  0.00000E+000  0.00000E+000
  2.27440E-036  2.79745E-035  3.01440E-034  2.86227E-033  2.38833E-032  1.75128E-031
  1.12849E-030  6.39024E-030  3.17993E-029  1.39059E-028  5.34391E-028  1.80468E-027
  5.35572E-027  1.39672E-026  3.20089E-026  6.44596E-026  1.14061E-025  1.77331E-025
  2.42193E-025  2.90504E-025  3.05894E-025  2.82577E-025  2.28830E-025  1.62419E-025
  1.01418E-025  5.67857E-026  3.04749E-026  1.82549E-026  1.39459E-026  1.24818E-026
  1.10614E-026  8.88798E-027  6.29879E-027  3.91294E-027  2.12997E-027  1.01666E-027
  4.25776E-028  1.56484E-028  5.04447E-029  1.42349E-029  3.50026E-030  7.48070E-031
  1.49692E-031  4.78335E-032  3.85386E-032  3.81862E-032  3.37500E-032  2.59174E-032
  1.73847E-032  1.02249E-032  5.28223E-033  2.39868E-033  9.57902E-034  3.36550E-034
  1.04080E-034  2.83538E-035  6.81208E-036  1.41454E-036  2.65139E-037  4.44738E-038
  6.66062E-039  9.05776E-040  1.13872E-040  7.41353E-042  0.00000E+000
  4.40316E-035  5.41421E-034  5.85007E-033  5.55458E-032  4.63466E-031  3.39820E-030
  2.18955E-029  1.23976E-028  6.16880E-028  2.69737E-027  1.03647E-026  3.49987E-026
  1.03854E-025  2.70811E-025  6.20551E-025  1.24952E-024  2.21079E-024  3.43677E-024
  4.69345E-024  5.62945E-024  5.92785E-024  5.47668E-024  4.43605E-024  3.14929E-024
  1.96546E-024  1.09609E-024  5.79424E-025  3.35119E-025  2.45749E-025  2.15028E-025
  1.89197E-025  1.51830E-025  1.07632E-025  6.69013E-026  3.64356E-026  1.73984E-026
  7.28892E-027  2.67981E-027  8.64300E-028  2.44126E-028  6.01387E-029  1.28659E-029
  2.50671E-030  6.84958E-031  4.84842E-031  4.72773E-031  4.18600E-031  3.22001E-031
  2.16178E-031  1.27214E-031  6.57482E-032  2.98714E-032  1.19367E-032  4.19748E-033
  1.29971E-033  3.54694E-034  8.54355E-035  1.82046E-035  3.44402E-036  5.63381E-037
  8.54669E-038  1.19522E-038  1.55213E-039  1.92727E-040  7.78160E-042
  7.50843E-034  9.23268E-033  9.97617E-032  9.47183E-031  7.90252E-030  5.79381E-029
  3.73279E-028  2.11337E-027  1.05146E-026  4.59710E-026  1.76624E-025  5.96338E-025
  1.76932E-024  4.61310E-024  1.05693E-023  2.12790E-023  3.76439E-023  5.85116E-023
  7.98981E-023  9.58249E-023  1.00903E-022  9.32313E-023  7.55314E-023  5.36333E-023
  3.34592E-023  1.85966E-023  9.70080E-024  5.42915E-024  3.81850E-024  3.25900E-024
  2.84381E-024  2.27851E-024  1.61567E-024  1.00486E-024  5.47574E-025  2.61593E-025
  1.09634E-025  4.03226E-026  1.30112E-026  3.67823E-027  9.07644E-028  1.94503E-028
  3.72499E-029  8.90892E-030  5.41013E-030  5.14529E-030  4.56117E-030  3.51517E-030
  2.36232E-030  1.39098E-030  7.19266E-031  3.26973E-031  1.30757E-031  4.60273E-032
  1.42725E-032  3.90323E-033  9.43105E-034  2.01906E-034  3.84762E-035  6.57535E-036
  9.79429E-037  1.39678E-037  1.89631E-038  2.46973E-039  3.14004E-040
  1.12502E-032  1.38343E-031  1.49476E-030  1.41914E-029  1.18394E-028  8.67949E-028
  5.59141E-027  3.16532E-026  1.57464E-025  6.88365E-025  2.64440E-024  8.92701E-024
  2.64823E-023  6.90356E-023  1.58144E-022  3.18338E-022  5.63065E-022  8.75056E-022
  1.19472E-021  1.43271E-021  1.50855E-021  1.39390E-021  1.12944E-021  8.02145E-022
  5.00277E-022  2.77268E-022  1.42957E-022  7.75994E-023  5.23251E-023  4.34607E-023
  3.75634E-023  3.00375E-023  2.13039E-023  1.32586E-023  7.22942E-024  3.45549E-024
  1.44883E-024  5.33079E-025  1.72094E-025  4.86894E-026  1.20333E-026  2.58387E-027
  4.89717E-028  1.05141E-028  5.37427E-029  4.92432E-029  4.36612E-029  3.37171E-029
  2.26850E-029  1.33665E-029  6.91577E-030  3.14593E-030  1.25916E-030  4.43767E-031
  1.37845E-031  3.77930E-032  9.16629E-033  1.97378E-033  3.79540E-034  6.57809E-035
  1.04226E-035  1.53938E-036  2.06843E-037  2.85110E-038  3.80914E-039
  1.48086E-031  1.82117E-030  1.96778E-029  1.86819E-028  1.55847E-027  1.14242E-026
  7.35882E-026  4.16534E-025  2.07185E-024  9.05588E-024  3.47833E-023  1.17403E-022
  3.48218E-022  9.07587E-022  2.07866E-021  4.18342E-021  7.39798E-021  1.14948E-020
  1.56910E-020  1.88136E-020  1.98072E-020  1.83014E-020  1.48305E-020  1.05344E-020
  6.56864E-021  3.63191E-021  1.85360E-021  9.78207E-022  6.32381E-022  5.10013E-022
  4.36019E-022  3.47833E-022  2.46739E-022  1.53666E-022  8.38464E-023  4.01000E-023
  1.68213E-023  6.19188E-024  1.99990E-024  5.66238E-025  1.40143E-025  3.01572E-026
  5.68303E-027  1.12244E-027  4.77373E-028  4.14707E-028  3.67161E-028  2.84155E-028
  1.91430E-028  1.12884E-028  5.84444E-029  2.66063E-029  1.06600E-029  3.76226E-030
  1.17107E-030  3.22055E-031  7.84740E-032  1.70193E-032  3.30943E-033  5.83638E-034
  9.49275E-035  1.45465E-035  2.14442E-036  2.94872E-037  4.14804E-038
  1.71236E-030  2.10620E-029  2.27591E-028  2.16073E-027  1.80243E-026  1.32113E-025
  8.50903E-025  4.81576E-024  2.39500E-023  1.04666E-022  4.01946E-022  1.35641E-021
  4.02229E-021  1.04813E-020  2.40000E-020  4.82895E-020  8.53741E-020  1.32619E-019
  1.80986E-019  2.16954E-019  2.28372E-019  2.10990E-019  1.70977E-019  1.21461E-019
  7.57229E-020  4.17852E-020  2.11374E-020  1.08710E-020  6.74073E-021  5.26723E-021
  4.44751E-021  3.53787E-021  2.50988E-021  1.56430E-021  8.54205E-022  4.08796E-022
  1.71577E-022  6.31871E-023  2.04189E-023  5.78539E-024  1.43375E-024  3.09195E-025
  5.81188E-026  1.07907E-026  3.81019E-027  3.07619E-027  2.71251E-027  2.10401E-027
  1.41954E-027  8.37838E-028  4.34114E-028  1.97802E-028  7.93449E-029  2.80510E-029
  8.75301E-030  2.41614E-030  5.92096E-031  1.29556E-031  2.55437E-032  4.60172E-033
  7.72165E-034  1.23365E-034  1.90960E-035  2.87582E-036  4.02918E-037
  1.73922E-029  2.13976E-028  2.31248E-027  2.19553E-026  1.83141E-025  1.34227E-024
  8.64415E-024  4.89151E-023  2.43226E-022  1.06274E-021  4.08036E-021  1.37665E-020
  4.08131E-020  1.06323E-019  2.43390E-019  4.89573E-019  8.65280E-019  1.34369E-018
  1.83315E-018  2.19680E-018  2.31180E-018  2.13544E-018  1.73035E-018  1.22926E-018
  7.66238E-019  4.22114E-019  2.11894E-019  1.06454E-019  6.33668E-020  4.78778E-020
  3.98646E-020  3.16042E-020  2.24218E-020  1.39859E-020  7.64379E-021  3.66080E-021
  1.53743E-021  5.66496E-022  1.83159E-022  5.19317E-023  1.28854E-023  2.78465E-024
  5.23180E-025  9.29590E-026  2.74567E-026  2.01262E-026  1.76063E-026  1.36872E-026
  9.24998E-027  5.46519E-027  2.83422E-027  1.29273E-027  5.19287E-028  1.83956E-028
  5.75739E-029  1.59649E-029  3.93995E-030  8.71620E-031  1.74815E-031  3.23157E-032
  5.62327E-033  9.40509E-034  1.52997E-034  2.41160E-035  3.62050E-036
  1.55149E-028  1.90942E-027  2.06399E-026  1.95980E-025  1.63478E-024  1.19808E-023
  7.71466E-023  4.36484E-022  2.16997E-021  9.47929E-021  3.63866E-020  1.22730E-019
  3.63749E-019  9.47313E-019  2.16781E-018  4.35893E-018  7.70110E-018  1.19542E-017
  1.63021E-017  1.95282E-017  2.05429E-017  1.89702E-017  1.53687E-017  1.09174E-017
  6.80395E-018  3.74289E-018  1.86641E-018  9.18064E-019  5.25256E-019  3.83050E-019
  3.13978E-019  2.47936E-019  1.75893E-019  1.09814E-019  6.00753E-020  2.87957E-020
  1.21019E-020  4.46182E-021  1.44342E-021  4.09537E-022  1.01729E-022  2.20287E-023
  4.14225E-024  7.14233E-025  1.79313E-025  1.16367E-025  1.00417E-025  7.82246E-026
  5.29647E-026  3.13307E-026  1.62646E-026  7.42755E-027  2.98859E-027  1.06127E-027
  3.33365E-028  9.29584E-029  2.31415E-029  5.18969E-030  1.06290E-030  2.02619E-031
  3.67439E-032  6.45135E-033  1.10176E-033  1.81001E-034  2.80223E-035
  1.21552E-027  1.49647E-026  1.61807E-025  1.53665E-024  1.28188E-023  9.39414E-023
  6.04839E-022  3.42153E-021  1.70064E-020  7.42723E-020  2.85016E-019  9.61037E-019
  2.84735E-018  7.41255E-018  1.69557E-017  3.40784E-017  6.01791E-017  9.33672E-017
  1.27260E-016  1.52364E-016  1.60202E-016  1.47873E-016  1.19762E-016  8.50599E-017
  5.29991E-017  2.91193E-017  1.44374E-017  6.96826E-018  3.83804E-018  2.69738E-018
  2.17283E-018  1.70797E-018  1.21155E-018  7.57150E-019  4.14662E-019  1.98949E-019
  8.36778E-020  3.08718E-020  9.99329E-021  2.83734E-021  7.05544E-022  1.53068E-022
  2.88298E-023  4.87455E-024  1.06342E-024  5.96158E-025  5.03371E-025  3.92757E-025
  2.66488E-025  1.57855E-025  8.20450E-026  3.75209E-026  1.51271E-026  5.38748E-027
  1.69986E-027  4.77281E-028  1.20106E-028  2.73914E-029  5.75437E-030  1.13707E-030
  2.15794E-031  3.98150E-032  7.11865E-033  1.21286E-033  1.92675E-034
  8.36563E-027  1.03002E-025  1.11405E-024  1.05825E-023  8.82896E-023  6.47025E-022
  4.16546E-021  2.35596E-020  1.17073E-019  5.11149E-019  1.96085E-018  6.60923E-018
  1.95735E-017  5.09321E-017  1.16444E-016  2.33905E-016  4.12804E-016  6.40053E-016
  8.71815E-016  1.04309E-015  1.09603E-015  1.01109E-015  8.18496E-016  5.81147E-016
  3.61999E-016  1.98680E-016  9.80207E-017  4.65177E-017  2.47115E-017  1.67171E-017
  1.32107E-017  1.03304E-017  7.32666E-018  4.58383E-018  2.51349E-018  1.20724E-018
  5.08225E-019  1.87644E-019  6.07816E-020  1.72697E-020  4.29868E-021  9.34241E-022
  1.76325E-022  2.94552E-023  5.72528E-024  2.71549E-024  2.21855E-024  1.73240E-024
  1.17817E-024  6.98999E-025  3.63812E-025  1.66659E-025  6.73512E-026  2.40725E-026
  7.63694E-027  2.16265E-027  5.51549E-028  1.28407E-028  2.78071E-029  5.72416E-030
  1.14019E-030  2.20880E-031  4.11762E-032  7.23809E-033  1.17455E-033
  5.06285E-026  6.22799E-025  6.73632E-024  6.40036E-023  5.34075E-022  3.91414E-021
  2.51969E-020  1.42487E-019  7.07869E-019  3.08956E-018  1.18473E-017  3.99141E-017
  1.18145E-016  3.07248E-016  7.01998E-016  1.40913E-015  2.48501E-015  3.84988E-015
  5.23946E-015  6.26337E-015  6.57569E-015  6.06139E-015  4.90369E-015  3.48015E-015
  2.16704E-015  1.18825E-015  5.83765E-016  2.72920E-016  1.40122E-016  9.11662E-017
  7.05563E-017  5.48508E-017  3.88952E-017  2.43650E-017  1.33791E-017  6.43397E-018
  2.71132E-018  1.00190E-018  3.24773E-019  9.23447E-020  2.30083E-020  5.00862E-021
  9.47457E-022  1.57198E-022  2.79117E-023  1.10438E-023  8.60196E-024  6.71306E-024
  4.57690E-024  2.72042E-024  1.41823E-024  6.50986E-025  2.63835E-025  9.47092E-026
  3.02495E-026  8.65726E-027  2.24468E-027  5.35845E-028  1.20237E-028  2.58957E-029
  5.42044E-030  1.09966E-030  2.12699E-031  3.83827E-032  6.33748E-033
  2.70256E-025  3.31141E-024  3.57813E-023  3.39953E-022  2.83714E-021  2.07946E-020
  1.33857E-019  7.56821E-019  3.75875E-018  1.63990E-017  6.28536E-017  2.11636E-016
  6.26035E-016  1.62687E-015  3.71406E-015  7.44868E-015  1.31231E-014  2.03100E-014
  2.76111E-014  3.29709E-014  3.45782E-014  3.18426E-014  2.57399E-014  1.82571E-014
  1.13640E-014  6.22623E-015  3.04791E-015  1.40623E-015  6.99285E-016  4.37355E-016
  3.30956E-016  2.55634E-016  1.81249E-016  1.13706E-016  6.25376E-017  3.01159E-017
  1.27055E-017  4.69933E-018  1.52453E-018  4.33809E-019  1.08188E-019  2.35872E-020
  4.47225E-021  7.39625E-022  1.22711E-022  4.02957E-023  2.93659E-023  2.28534E-023
  1.56231E-023  9.30567E-024  4.86069E-024  2.23648E-024  9.09572E-025  3.28256E-025
  1.05721E-025  3.06566E-026  8.11173E-027  1.99535E-027  4.66283E-028  1.05391E-028
  2.31667E-029  4.90238E-030  9.78787E-031  1.80499E-031  3.02244E-032
  1.28268E-024  1.55301E-023  1.67130E-022  1.58613E-021  1.32352E-020  9.70091E-020
  6.24430E-019  3.52984E-018  1.75251E-017  7.64239E-017  2.92742E-016  9.85005E-016
  2.91134E-015  7.55870E-015  1.72384E-014  3.45334E-014  6.07672E-014  9.39254E-014
  1.27519E-013  1.52068E-013  1.59274E-013  1.46501E-013  1.18311E-013  8.38626E-014
  5.21801E-014  2.85720E-014  1.39454E-014  6.35938E-015  3.06931E-015  1.84491E-015
  1.36303E-015  1.04558E-015  7.41357E-016  4.65903E-016  2.56715E-016  1.23817E-016
  5.23017E-017  1.93641E-017  6.28724E-018  1.79045E-018  4.46930E-019  9.75777E-020
  1.85435E-020  3.06409E-021  4.84143E-022  1.32551E-022  8.83778E-023  6.83547E-023
  4.68595E-023  2.79791E-023  1.46480E-023  6.75930E-024  2.76070E-024  1.00288E-024
  3.26361E-025  9.61854E-026  2.60873E-026  6.64696E-027  1.62480E-027  3.85944E-028
  8.88755E-029  1.95231E-029  4.00335E-030  7.51455E-031  1.27264E-031
  5.51658E-024  6.47605E-023  6.88574E-022  6.50742E-021  5.42322E-020  3.97375E-019
  2.55746E-018  1.44536E-017  7.17313E-017  3.12630E-016  1.19665E-015  4.02287E-015
  1.18780E-014  3.08029E-014  7.01583E-014  1.40348E-013  2.46592E-013  3.80541E-013
  5.15808E-013  6.14120E-013  6.42251E-013  5.89971E-013  4.75972E-013  3.37186E-013
  2.09762E-013  1.14828E-013  5.59139E-014  2.52350E-014  1.18419E-014  6.83941E-015
  4.92687E-015  3.75259E-015  2.66183E-015  1.67640E-015  9.25648E-016  4.47216E-016
  1.89161E-016  7.01076E-017  2.27824E-017  6.49292E-018  1.62217E-018  3.54628E-019
  6.75396E-020  1.11673E-020  1.70597E-021  3.94734E-022  2.34878E-022  1.79647E-022
  1.23498E-022  7.39472E-023  3.88194E-023  1.79761E-023  7.38038E-024  2.70303E-024
  8.91010E-025  2.67899E-025  7.48454E-026  1.98554E-026  5.09335E-027  1.27085E-027
  3.05396E-028  6.92811E-029  1.45241E-029  2.76569E-030  4.72680E-031
  2.23547E-023  2.44710E-022  2.52242E-021  2.35483E-020  1.95389E-019  1.42957E-018
  9.19547E-018  5.19479E-017  2.57676E-016  1.12224E-015  4.29166E-015  1.44115E-014
  4.24966E-014  1.10044E-013  2.50236E-013  4.99708E-013  8.76362E-013  1.34983E-012
  1.82617E-012  2.17030E-012  2.26608E-012  2.07896E-012  1.67590E-012  1.18697E-012
  7.38648E-013  4.04491E-013  1.96641E-013  8.79187E-014  4.01549E-014  2.22691E-014
  1.56219E-014  1.18166E-014  8.39143E-015  5.29913E-015  2.93303E-015  1.41965E-015
  6.01286E-016  2.23078E-016  7.25511E-017  2.06918E-017  5.17371E-018  1.13238E-018
  2.16102E-019  3.57870E-020  5.34621E-021  1.06696E-021  5.52506E-022  4.14927E-022
  2.85995E-022  1.71807E-022  9.04878E-023  4.20821E-023  1.73892E-023  6.43353E-024
  2.15478E-024  6.63860E-025  1.92058E-025  5.32891E-026  1.43682E-026  3.75715E-027
  9.37711E-028  2.18582E-028  4.66580E-029  8.98827E-030  1.54751E-030
  9.07343E-023  8.71161E-022  8.37272E-021  7.57627E-020  6.20833E-019  4.52118E-018
  2.90301E-017  1.63853E-016  8.12128E-016  3.53374E-015  1.34981E-014  4.52637E-014
  1.33258E-013  3.44440E-013  7.81690E-013  1.55771E-012  2.72588E-012  4.18947E-012
  5.65625E-012  6.70997E-012  6.99614E-012  6.41304E-012  5.16913E-012  3.66374E-012
  2.28323E-012  1.25217E-012  6.08297E-013  2.69564E-013  1.19792E-013  6.36565E-014
  4.34200E-014  3.26446E-014  2.32394E-014  1.47273E-014  8.17379E-015  3.96364E-015
  1.68086E-015  6.24137E-016  2.03120E-016  5.79643E-017  1.45029E-017  3.17757E-018
  6.07524E-019  1.00813E-019  1.48500E-020  2.61859E-021  1.15361E-021  8.42314E-022
  5.81917E-022  3.50931E-022  1.85567E-022  8.67557E-023  3.61373E-023  1.35393E-023
  4.62478E-024  1.46725E-024  4.41868E-025  1.28668E-025  3.64536E-026  9.95233E-027
  2.56646E-027  6.11853E-028  1.32533E-028  2.57703E-029  4.46318E-030
  3.89346E-022  3.10547E-021  2.61784E-020  2.20839E-019  1.75359E-018  1.26077E-017
  8.05439E-017  4.53604E-016  2.24518E-015  9.75662E-015  3.72129E-014  1.24572E-013
  3.66016E-013  9.43995E-013  2.13734E-012  4.24887E-012  7.41748E-012  1.13747E-011
  1.53280E-011  1.81587E-011  1.89217E-011  1.73512E-011  1.40074E-011  9.95540E-012
  6.22677E-012  3.42676E-012  1.66561E-012  7.31458E-013  3.15467E-013  1.59793E-013
  1.05695E-013  7.91245E-014  5.65960E-014  3.60374E-014  2.00629E-014  9.74563E-015
  4.13651E-015  1.53670E-015  5.00259E-016  1.42802E-016  3.57454E-017  7.83824E-018
  1.50106E-018  2.49656E-019  3.64704E-020  5.82344E-021  2.14459E-021  1.50272E-021
  1.04009E-021  6.30196E-022  3.34890E-022  1.57598E-022  6.63039E-023  2.52337E-023
  8.82922E-024  2.89995E-024  9.13386E-025  2.79625E-025  8.30643E-026  2.35649E-026
  6.24682E-027  1.51691E-027  3.32480E-028  6.51356E-029  1.13352E-029
  1.76133E-021  1.16995E-020  8.19308E-020  6.06186E-019  4.48649E-018  3.12453E-017
  1.96971E-016  1.10308E-015  5.44454E-015  2.36124E-014  8.98856E-014  3.00256E-013
  8.80139E-013  2.26426E-012  5.11333E-012  1.01393E-011  1.76605E-011  2.70340E-011
  3.63919E-011  4.31140E-011  4.49897E-011  4.13838E-011  3.35730E-011  2.40181E-011
  1.51356E-011  8.38601E-012  4.08560E-012  1.77626E-012  7.39177E-013  3.53004E-013
  2.25117E-013  1.68297E-013  1.21415E-013  7.78268E-014  4.34774E-014  2.11465E-014
  8.97710E-015  3.33403E-015  1.08498E-015  3.09646E-016  7.75133E-017  1.70063E-017
  3.26142E-018  5.43716E-019  7.90763E-020  1.16896E-020  3.55888E-021  2.35397E-021
  1.63197E-021  9.94897E-022  5.32064E-022  2.52467E-022  1.07551E-022  4.17328E-023
  1.50327E-023  5.13911E-024  1.69899E-024  5.46766E-025  1.69668E-025  4.97574E-026
  1.34951E-026  3.32614E-027  7.35971E-028  1.45054E-028  2.53410E-029
  7.93837E-021  4.64624E-020  2.70904E-019  1.66494E-018  1.08057E-017  7.01163E-017
  4.27928E-016  2.36330E-015  1.15912E-014  5.00925E-014  1.90173E-013  6.33618E-013
  1.85241E-012  4.75288E-012  1.07064E-011  2.11851E-011  3.68482E-011  5.63882E-011
  7.60002E-011  9.03292E-011  9.47918E-011  8.79209E-011  7.21070E-011  5.22531E-011
  3.33744E-011  1.87042E-011  9.15489E-012  3.93361E-012  1.56479E-012  6.90618E-013
  4.19205E-013  3.14267E-013  2.30087E-013  1.48895E-013  8.34961E-014  4.06271E-014
  1.72271E-014  6.38776E-015  2.07566E-015  5.91731E-016  1.48047E-016  3.24871E-017
  6.23798E-018  1.04248E-018  1.51328E-019  2.10812E-020  5.27487E-021  3.22859E-021
  2.24476E-021  1.38076E-021  7.44809E-022  3.57193E-022  1.54563E-022  6.14199E-023
  2.29004E-023  8.18827E-024  2.84701E-024  9.61131E-025  3.10061E-025  9.35042E-026
  2.58356E-026  6.44396E-027  1.43664E-027  2.84512E-028  4.98589E-029
  3.35786E-020  1.83864E-019  9.44219E-019  4.82993E-018  2.60325E-017  1.48076E-016
  8.41552E-016  4.49629E-015  2.17308E-014  9.32521E-014  3.52553E-013  1.17094E-012
  3.41398E-012  8.73916E-012  1.96530E-011  3.88636E-011  6.76622E-011  1.03870E-010
  1.40837E-010  1.68970E-010  1.79664E-010  1.69471E-010  1.41777E-010  1.04968E-010
  6.84480E-011  3.90027E-011  1.92243E-011  8.15067E-012  3.06734E-012  1.21381E-012
  6.82759E-013  5.15591E-013  3.86758E-013  2.53755E-013  1.42893E-013  6.94515E-014
  2.93526E-014  1.08433E-014  3.51188E-015  9.98734E-016  2.49525E-016  5.47440E-017
  1.05249E-017  1.76388E-018  2.56031E-019  3.40337E-020  6.96212E-021  3.85157E-021
  2.70133E-021  1.68679E-021  9.21329E-022  4.48017E-022  1.97679E-022  8.08469E-023
  3.13697E-023  1.17747E-023  4.30486E-024  1.51847E-024  5.06401E-025  1.56224E-025
  4.38031E-026  1.10268E-026  2.47267E-027  4.91500E-028  8.63371E-029
  1.28465E-019  6.83047E-019  3.28034E-018  1.47719E-017  6.62374E-017  3.12757E-016
  1.55727E-015  7.74235E-015  3.61751E-014  1.52880E-013  5.73748E-013  1.89791E-012
  5.52039E-012  1.41167E-011  3.17661E-011  6.30007E-011  1.10345E-010  1.71079E-010
  2.35359E-010  2.87930E-010  3.13668E-010  3.04286E-010  2.62331E-010  2.00070E-010
  1.33952E-010  7.78535E-011  3.86960E-011  1.61912E-011  5.73622E-012  1.96862E-012
  9.76138E-013  7.44090E-013  5.79940E-013  3.88135E-013  2.19576E-013  1.06370E-013
  4.46677E-014  1.63882E-014  5.27650E-015  1.49411E-015  3.72384E-016  8.16703E-017
  1.57336E-017  2.64849E-018  3.85407E-019  4.93077E-020  8.15583E-021  3.95881E-021
  2.85190E-021  1.83138E-021  1.01930E-021  5.04508E-022  2.27865E-022  9.63614E-023
  3.90726E-023  1.54131E-023  5.90584E-024  2.16295E-024  7.40643E-025  2.32420E-025
  6.58575E-026  1.66850E-026  3.75602E-027  7.48378E-028  1.31657E-028
  4.36728E-019  2.29561E-018  1.07023E-017  4.50514E-017  1.77749E-016  6.97881E-016
  2.88293E-015  1.25498E-014  5.45377E-014  2.22795E-013  8.23861E-013  2.70909E-012
  7.86903E-012  2.01626E-011  4.56223E-011  9.13743E-011  1.62464E-010  2.57214E-010
  3.63543E-010  4.59403E-010  5.18947E-010  5.22786E-010  4.67462E-010  3.68355E-010
  2.53282E-010  1.49980E-010  7.51345E-011  3.11146E-011  1.04523E-011  3.06195E-012
  1.23939E-012  9.46450E-013  7.81210E-013  5.37633E-013  3.05769E-013  1.47238E-013
  6.11893E-014  2.22066E-014  7.08405E-015  1.99294E-015  4.95155E-016  1.08679E-016
  2.10480E-017  3.57944E-018  5.26819E-019  6.59258E-020  8.81047E-021  3.60945E-021
  2.76818E-021  1.86113E-021  1.05969E-021  5.33550E-022  2.46570E-022  1.07871E-022
  4.56682E-023  1.88362E-023  7.49347E-024  2.81802E-024  9.80746E-025  3.10527E-025
  8.83831E-026  2.24366E-026  5.05447E-027  1.00722E-027  1.77171E-028
  1.30957E-018  6.85694E-018  3.15975E-017  1.29085E-016  4.75907E-016  1.64341E-015
  5.64278E-015  2.03726E-014  7.75216E-014  2.94822E-013  1.05619E-012  3.43560E-012
  9.98131E-012  2.57689E-011  5.91390E-011  1.20966E-010  2.21232E-010  3.62712E-010
  5.33686E-010  7.04055E-010  8.30117E-010  8.70191E-010  8.05417E-010  6.52644E-010
  4.58238E-010  2.75103E-010  1.38640E-010  5.70812E-011  1.85050E-011  4.72539E-012
  1.43690E-012  1.06435E-012  9.52399E-013  6.80476E-013  3.89540E-013  1.85986E-013
  7.61815E-014  2.72321E-014  8.57866E-015  2.39436E-015  5.93890E-016  1.31186E-016
  2.58445E-017  4.53323E-018  6.98974E-019  9.23529E-020  1.23097E-020  4.55789E-021
  3.42525E-021  2.26113E-021  1.25346E-021  6.18278E-022  2.84770E-022  1.26490E-022
  5.49076E-023  2.31650E-023  9.33366E-024  3.51863E-024  1.21915E-024  3.83076E-025
  1.08130E-025  2.72404E-026  6.09712E-027  1.20870E-027  2.11753E-028
  3.45404E-018  1.80683E-017  8.29291E-017  3.34811E-016  1.19767E-015  3.86359E-015
  1.16652E-014  3.50072E-014  1.10580E-013  3.69287E-013  1.23841E-012  3.93603E-012
  1.14471E-011  3.00211E-011  7.07444E-011  1.49901E-010  2.85966E-010  4.91092E-010
  7.57454E-010  1.04475E-009  1.28111E-009  1.38727E-009  1.31691E-009  1.08714E-009
  7.73146E-010  4.67893E-010  2.36701E-010  9.73080E-011  3.10319E-011  7.26257E-012
  1.60004E-012  1.06393E-012  1.05733E-012  7.92112E-013  4.57360E-013  2.16274E-013
  8.70906E-014  3.05835E-014  9.50431E-015  2.63894E-015  6.59694E-016  1.49735E-016
  3.11797E-017  6.01420E-018  1.08320E-018  1.93338E-019  4.71773E-020  2.14075E-020
  1.19733E-020  6.09766E-021  2.75623E-021  1.16147E-021  4.81813E-022  2.02076E-022
  8.47818E-023  3.45646E-023  1.33337E-023  4.78036E-024  1.57434E-024  4.72255E-025
  1.28137E-025  3.12611E-026  6.82286E-027  1.32664E-027  2.29041E-028
  8.00574E-018  4.18822E-017  1.92038E-016  7.72168E-016  2.72936E-015  8.54142E-015
  2.40879E-014  6.35700E-014  1.67108E-013  4.65443E-013  1.38503E-012  4.18731E-012
  1.21414E-011  3.26100E-011  7.98996E-011  1.77472E-010  3.55918E-010  6.41477E-010
  1.03307E-009  1.47714E-009  1.86317E-009  2.06013E-009  1.98442E-009  1.65409E-009
  1.18346E-009  7.18810E-010  3.64477E-010  1.50058E-010  4.77400E-011  1.07757E-011
  1.81394E-012  9.54278E-013  1.07203E-012  8.49521E-013  4.96356E-013  2.32853E-013
  9.23019E-014  3.19221E-014  9.85214E-015  2.76563E-015  7.20585E-016  1.78505E-016
  4.30626E-017  1.03146E-017  2.57398E-018  7.87702E-019  3.41802E-019  1.75838E-019
  8.52735E-020  3.60682E-020  1.34335E-020  4.64807E-021  1.61137E-021  5.87919E-022
  2.21670E-022  8.17506E-023  2.82673E-023  8.99496E-024  2.62225E-024  7.00413E-025
  1.71351E-025  3.82989E-026  7.78590E-027  1.43174E-027  2.36820E-028
  1.63026E-017  8.53214E-017  3.91249E-016  1.57157E-015  5.53211E-015  1.71055E-014
  4.67907E-014  1.15318E-013  2.66630E-013  6.20194E-013  1.55999E-012  4.29234E-012
  1.22071E-011  3.36276E-011  8.61819E-011  2.01241E-010  4.23049E-010  7.93735E-010
  1.31959E-009  1.93190E-009  2.47729E-009  2.76889E-009  2.68461E-009  2.24575E-009
  1.60965E-009  9.78726E-010  4.97015E-010  2.05283E-010  6.56782E-011  1.47949E-011
  2.13341E-012  7.80329E-013  9.91202E-013  8.36476E-013  4.96930E-013  2.32600E-013
  9.14959E-014  3.15891E-014  9.93595E-015  2.96154E-015  8.72275E-016  2.61847E-016
  8.07070E-017  2.60174E-017  9.71070E-018  4.65786E-018  2.57676E-018  1.36365E-018
  6.29820E-019  2.49135E-019  8.58764E-020  2.70402E-020  8.38248E-021  2.72957E-021
  9.29475E-022  3.11333E-022  9.69838E-023  2.73476E-023  6.93956E-024  1.59154E-024
  3.32442E-025  6.36929E-026  1.12394E-026  1.82714E-027  2.72738E-028
  2.91675E-017  1.52721E-016  7.00618E-016  2.81457E-015  9.89768E-015  3.04777E-014
  8.23664E-014  1.96836E-013  4.24605E-013  8.68030E-013  1.83679E-012  4.39191E-012
  1.18368E-011  3.30209E-011  8.80283E-011  2.14536E-010  4.67882E-010  9.02977E-010
  1.53162E-009  2.27230E-009  2.93748E-009  3.29755E-009  3.20300E-009  2.68020E-009
  1.92039E-009  1.16757E-009  5.93638E-010  2.46198E-010  7.95121E-011  1.81876E-011
  2.49478E-012  5.95447E-013  8.31214E-013  7.51046E-013  4.56853E-013  2.15785E-013
  8.58659E-014  3.06454E-014  1.04578E-014  3.63710E-015  1.33490E-015  5.10753E-016
  2.01800E-016  8.83517E-017  4.72633E-017  2.89732E-017  1.72828E-017  9.08832E-018
  4.08273E-018  1.56689E-018  5.23493E-019  1.58727E-019  4.67764E-020  1.43282E-020
  4.59147E-021  1.45383E-021  4.27670E-022  1.12913E-022  2.64459E-023  5.49901E-024
  1.02193E-024  1.71303E-025  2.61501E-026  3.66462E-027  4.73720E-028
  4.58528E-017  2.40190E-016  1.10246E-015  4.43107E-015  1.55853E-014  4.79476E-014
  1.29050E-013  3.04625E-013  6.36397E-013  1.20918E-012  2.23870E-012  4.55857E-012
  1.11119E-011  3.04703E-011  8.31474E-011  2.08925E-010  4.67449E-010  9.18826E-010
  1.57717E-009  2.35629E-009  3.05664E-009  3.43511E-009  3.33544E-009  2.78805E-009
  1.99546E-009  1.21271E-009  6.17362E-010  2.57195E-010  8.39615E-011  1.96330E-011
  2.72199E-012  4.34785E-013  6.27703E-013  6.11187E-013  3.84985E-013  1.87332E-013
  7.84020E-014  3.09977E-014  1.26448E-014  5.55069E-015  2.55434E-015  1.19707E-015
  6.01435E-016  3.57284E-016  2.43562E-016  1.64584E-016  9.92445E-017  5.13227E-017
  2.25856E-017  8.51102E-018  2.79717E-018  8.32634E-019  2.39169E-019  7.08458E-020
  2.19332E-020  6.74048E-021  1.93107E-021  4.96297E-022  1.12707E-022  2.25750E-023
  4.00796E-024  6.36105E-025  9.11705E-026  1.19187E-026  1.43203E-027
  6.33412E-017  3.31936E-016  1.52436E-015  6.13062E-015  2.15768E-014  6.64046E-014
  1.78597E-013  4.19879E-013  8.65745E-013  1.58677E-012  2.69996E-012  4.75361E-012
  1.00526E-011  2.59308E-011  7.07558E-011  1.81011E-010  4.12080E-010  8.20143E-010
  1.41873E-009  2.12839E-009  2.76550E-009  3.10791E-009  3.01490E-009  2.51685E-009
  1.79939E-009  1.09325E-009  5.57358E-010  2.33288E-010  7.69901E-011  1.84258E-011
  2.64585E-012  3.07781E-013  4.25079E-013  4.51352E-013  3.00513E-013  1.56653E-013
  7.39054E-014  3.54861E-014  1.83485E-014  9.93419E-015  5.41511E-015  3.08537E-015
  2.02679E-015  1.53369E-015  1.17307E-015  8.11297E-016  4.83918E-016  2.45833E-016
  1.06454E-016  3.96050E-017  1.28784E-017  3.78993E-018  1.07129E-018  3.10574E-019
  9.40727E-020  2.84211E-020  8.04456E-021  2.04873E-021  4.61623E-022  9.17899E-023
  1.61874E-023  2.55521E-024  3.65109E-025  4.77433E-026  5.75778E-027
  7.68928E-017  4.03112E-016  1.85217E-015  7.45387E-015  2.62550E-014  8.08736E-014
  2.17662E-013  5.11512E-013  1.05028E-012  1.89511E-012  3.07766E-012  4.85624E-012
  8.74205E-012  2.01372E-011  5.32481E-011  1.36946E-010  3.15562E-010  6.34366E-010
  1.10460E-009  1.66322E-009  2.16451E-009  2.43300E-009  2.35881E-009  1.96744E-009
  1.40568E-009  8.54160E-010  4.36226E-010  1.83454E-010  6.11768E-011  1.49639E-011
  2.23596E-012  2.09863E-013  2.61193E-013  3.09336E-013  2.26276E-013  1.35035E-013
  7.80098E-014  4.73895E-014  2.98173E-014  1.86872E-014  1.19934E-014  8.68224E-015
  7.26746E-015  6.27559E-015  4.97095E-015  3.41793E-015  2.00616E-015  1.00329E-015
  4.29053E-016  1.58124E-016  5.10246E-017  1.48920E-017  4.15991E-018  1.18695E-018
  3.53968E-019  1.05806E-019  2.97948E-020  7.58155E-021  1.71290E-021  3.42774E-022
  6.11107E-023  9.80606E-024  1.43299E-024  1.92649E-025  2.39541E-026
  8.20316E-017  4.30219E-016  1.97772E-015  7.96444E-015  2.80777E-014  8.65834E-014
  2.33334E-013  5.49024E-013  1.12737E-012  2.02406E-012  3.21446E-012  4.72710E-012
  7.32828E-012  1.43609E-011  3.52157E-011  8.95289E-011  2.07909E-010  4.21992E-010
  7.40203E-010  1.11984E-009  1.46127E-009  1.64458E-009  1.59502E-009  1.33034E-009
  9.50548E-010  5.78006E-010  2.95812E-010  1.24992E-010  4.20832E-011  1.04924E-011
  1.62554E-012  1.37701E-013  1.55900E-013  2.11444E-013  1.79660E-013  1.31183E-013
  9.48019E-014  6.90308E-014  4.93833E-014  3.55333E-014  2.82521E-014  2.60352E-014
  2.52845E-014  2.28906E-014  1.81210E-014  1.22811E-014  7.09809E-015  3.50488E-015
  1.48459E-015  5.43315E-016  1.74323E-016  5.05522E-017  1.39880E-017  3.94081E-018
  1.16134E-018  3.44794E-019  9.70040E-020  2.47861E-020  5.65018E-021  1.14695E-021
  2.08733E-022  3.44235E-023  5.20086E-024  7.25248E-025  9.34724E-026
  7.69097E-017  4.03513E-016  1.85590E-015  7.47891E-015  2.63897E-014  8.14761E-014
  2.19921E-013  5.18513E-013  1.06702E-012  1.91686E-012  3.02108E-012  4.27847E-012
  5.92427E-012  9.63901E-012  2.06716E-011  5.04576E-011  1.17229E-010  2.40234E-010
  4.25263E-010  6.47772E-010  8.49170E-010  9.58478E-010  9.31233E-010  7.77583E-010
  5.56144E-010  3.38651E-010  1.73750E-010  7.37584E-011  2.50473E-011  6.34539E-012
  1.01565E-012  9.36270E-014  1.09138E-013  1.64921E-013  1.66175E-013  1.46899E-013
  1.24056E-013  1.00760E-013  8.09004E-014  7.03412E-014  7.08966E-014  7.70037E-014
  7.94372E-014  7.22855E-014  5.65054E-014  3.77197E-014  2.15198E-014  1.05214E-014
  4.42498E-015  1.61116E-015  5.14765E-016  1.48527E-016  4.07808E-017  1.13707E-017
  3.32069E-018  9.82274E-019  2.77074E-019  7.13939E-020  1.65077E-020  3.42101E-021
  6.40085E-022  1.09234E-022  1.71482E-023  2.48505E-024  3.31519E-025
  6.33710E-017  3.32612E-016  1.53059E-015  6.17220E-015  2.17989E-014  6.73867E-014
  1.82206E-013  4.30623E-013  8.88989E-013  1.60275E-012  2.52842E-012  3.52998E-012
  4.56883E-012  6.28380E-012  1.11175E-011  2.47428E-011  5.65185E-011  1.16661E-010
  2.08806E-010  3.21099E-010  4.23953E-010  4.80970E-010  4.68969E-010  3.92606E-010
  2.81400E-010  1.71735E-010  8.83732E-011  3.76864E-011  1.28932E-011  3.31058E-012
  5.53571E-013  7.90394E-014  1.06424E-013  1.59666E-013  1.78487E-013  1.75676E-013
  1.61108E-013  1.43415E-013  1.35482E-013  1.47939E-013  1.78175E-013  2.08443E-013
  2.17509E-013  1.95828E-013  1.50823E-013  9.93576E-014  5.61060E-014  2.72279E-014
  1.13925E-014  4.13326E-015  1.31662E-015  3.78432E-016  1.03262E-016  2.85572E-017
  8.28720E-018  2.45023E-018  6.95579E-019  1.81573E-019  4.28196E-020  9.11538E-021
  1.76398E-021  3.12884E-022  5.11155E-023  7.68511E-024  1.05700E-024
  4.58891E-017  2.40953E-016  1.10938E-015  4.47674E-015  1.58256E-014  4.89839E-014
  1.32684E-013  3.14383E-013  6.51406E-013  1.18035E-012  1.87254E-012  2.61512E-012
  3.28955E-012  4.03621E-012  5.77347E-012  1.08763E-011  2.34709E-011  4.82890E-011
  8.73849E-011  1.36028E-010  1.81436E-010  2.07448E-010  2.03453E-010  1.71075E-010
  1.23052E-010  7.53408E-011  3.89060E-011  1.66653E-011  5.73928E-012  1.49706E-012
  2.79139E-013  8.73468E-014  1.26604E-013  1.75769E-013  2.01179E-013  2.06698E-013
  2.02157E-013  2.05548E-013  2.39874E-013  3.16053E-013  4.15876E-013  4.95557E-013
  5.12688E-013  4.54870E-013  3.45600E-013  2.25237E-013  1.26193E-013  6.09099E-014
  2.53950E-014  9.19206E-015  2.92243E-015  8.37727E-016  2.27538E-016  6.25583E-017
  1.80958E-017  5.36811E-018  1.54066E-018  4.09615E-019  9.91133E-020  2.18024E-020
  4.38387E-021  8.09750E-022  1.37483E-022  2.13613E-023  3.01378E-024
  2.92038E-017  1.53405E-016  7.06673E-016  2.85367E-015  1.00974E-014  3.12935E-014
  8.49168E-014  2.01723E-013  4.19565E-013  7.64536E-013  1.22237E-012  1.72112E-012
  2.15885E-012  2.50989E-012  3.03268E-012  4.55078E-012  8.61526E-012  1.71332E-011
  3.11336E-011  4.91100E-011  6.63737E-011  7.67250E-011  7.58951E-011  6.42421E-011
  4.64530E-011  2.85688E-011  1.48149E-011  6.37526E-012  2.21323E-012  5.99284E-013
  1.51010E-013  1.04568E-013  1.49076E-013  1.92897E-013  2.19484E-013  2.33369E-013
  2.52564E-013  3.09545E-013  4.37146E-013  6.37782E-013  8.61014E-013  1.01915E-012
  1.03885E-012  9.08572E-013  6.82412E-013  4.40984E-013  2.45615E-013  1.18097E-013
  4.91249E-014  1.77587E-014  5.64076E-015  1.61452E-015  4.37294E-016  1.19858E-016
  3.46924E-017  1.03750E-017  3.02707E-018  8.24701E-019  2.05994E-019  4.70550E-020
  9.85481E-021  1.89399E-021  3.32961E-022  5.31849E-023  7.65671E-024
  1.63334E-017  8.58332E-017  3.95610E-016  1.59866E-015  5.66195E-015  1.75695E-014
  4.77597E-014  1.13741E-013  2.37453E-013  4.35135E-013  7.01598E-013  9.99306E-013
  1.26682E-012  1.45697E-012  1.60918E-012  1.94988E-012  2.96831E-012  5.32919E-012
  9.48296E-012  1.50827E-011  2.06891E-011  2.42572E-011  2.42798E-011  2.07458E-011
  1.51132E-011  9.35079E-012  4.87439E-012  2.11064E-012  7.46828E-013  2.28297E-013
  1.03169E-013  1.16390E-013  1.59698E-013  1.98372E-013  2.27583E-013  2.60170E-013
  3.29515E-013  4.85806E-013  7.67928E-013  1.15753E-012  1.55420E-012  1.81054E-012
  1.81636E-012  1.56812E-012  1.16645E-012  7.48665E-013  4.15113E-013  1.99057E-013
  8.26917E-014  2.98810E-014  9.49135E-015  2.71614E-015  7.35164E-016  2.01578E-016
  5.86678E-017  1.77924E-017  5.31136E-018  1.49223E-018  3.86782E-019  9.20107E-020
  2.00631E-020  3.99813E-021  7.23912E-022  1.18208E-022  1.72801E-023
  8.02816E-018  4.22063E-017  1.94636E-016  7.87076E-016  2.79014E-015  8.66875E-015
  2.36045E-014  5.63500E-014  1.18055E-013  2.17491E-013  3.53546E-013  5.09708E-013
  6.56411E-013  7.63585E-013  8.22488E-013  8.76229E-013  1.04966E-012  1.54051E-012
  2.51940E-012  3.95195E-012  5.48031E-012  6.53047E-012  6.63686E-012  5.74335E-012
  4.22671E-012  2.63649E-012  1.38463E-012  6.07863E-013  2.29446E-013  9.77064E-014
  8.47261E-014  1.15030E-013  1.54001E-013  1.90699E-013  2.30895E-013  3.00932E-013
  4.52921E-013  7.52934E-013  1.23775E-012  1.85592E-012  2.44574E-012  2.79502E-012
  2.75997E-012  2.35439E-012  1.73631E-012  1.10790E-012  6.12022E-013  2.92887E-013
  1.21585E-013  4.39477E-014  1.39726E-014  4.00366E-015  1.08569E-015  2.99082E-016
  8.80552E-017  2.72699E-017  8.38562E-018  2.44303E-018  6.59195E-019  1.63298E-019
  3.69526E-020  7.59463E-021  1.40787E-021  2.33760E-022  3.45533E-023
  3.46782E-018  1.82390E-017  8.41551E-017  3.40546E-016  1.20831E-015  3.75863E-015
  1.02511E-014  2.45273E-014  5.15524E-014  9.54341E-014  1.56284E-013  2.27868E-013
  2.98257E-013  3.53705E-013  3.84377E-013  3.92013E-013  3.99845E-013  4.56722E-013
  6.18140E-013  8.99710E-013  1.23551E-012  1.49148E-012  1.54275E-012  1.35704E-012
  1.01238E-012  6.38793E-013  3.40256E-013  1.56053E-013  7.22769E-014  5.42623E-014
  7.06189E-014  1.01121E-013  1.36170E-013  1.76967E-013  2.40644E-013  3.68905E-013
  6.30459E-013  1.09931E-012  1.79867E-012  2.63566E-012  3.38856E-012  3.79208E-012
  3.68393E-012  3.10477E-012  2.27001E-012  1.43994E-012  7.92512E-013  3.78530E-013
  1.57062E-013  5.68134E-014  1.80956E-014  5.20014E-015  1.41708E-015  3.94194E-016
  1.18222E-016  3.76604E-017  1.20007E-017  3.63788E-018  1.02198E-018  2.62811E-019
  6.13847E-020  1.29308E-020  2.44011E-021  4.10063E-022  6.10836E-023
  1.31642E-018  6.92659E-018  3.19766E-017  1.29487E-016  4.59846E-016  1.43207E-015
  3.91179E-015  9.37908E-015  1.97712E-014  3.67568E-014  6.05793E-014  8.91915E-014
  1.18449E-013  1.43268E-013  1.58933E-013  1.62592E-013  1.55993E-013  1.48541E-013
  1.55616E-013  1.88388E-013  2.41046E-013  2.88917E-013  3.03360E-013  2.72037E-013
  2.06656E-013  1.32859E-013  7.34745E-014  3.89260E-014  2.83630E-014  3.57242E-014
  5.45971E-014  8.06954E-014  1.14434E-013  1.66226E-013  2.65054E-013  4.66562E-013
  8.49447E-013  1.48372E-012  2.36711E-012  3.36287E-012  4.20329E-012  4.59626E-012
  4.38531E-012  3.64581E-012  2.63902E-012  1.66225E-012  9.10637E-013  4.33825E-013
  1.79859E-013  6.51140E-014  2.07910E-014  6.00195E-015  1.64898E-015  4.65727E-016
  1.43273E-016  4.72414E-017  1.56559E-017  4.93897E-018  1.44002E-018  3.82306E-019
  9.15763E-020  1.96518E-020  3.75610E-021  6.36490E-022  9.53007E-023
  4.39163E-019  2.31170E-018  1.06776E-017  4.32672E-017  1.53787E-016  4.79462E-016
  1.31157E-015  3.15072E-015  6.65914E-015  1.24257E-014  2.05889E-014  3.05570E-014
  4.10690E-014  5.05291E-014  5.72737E-014  5.97498E-014  5.71385E-014  5.05649E-014
  4.36250E-014  4.06164E-014  4.31246E-014  4.81841E-014  5.03393E-014  4.59536E-014
  3.57881E-014  2.39446E-014  1.49024E-014  1.14407E-014  1.44273E-014  2.36059E-014
  3.85737E-014  6.04614E-014  9.57607E-014  1.63307E-013  3.03184E-013  5.81568E-013
  1.07923E-012  1.85086E-012  2.86004E-012  3.92934E-012  4.76514E-012  5.07955E-012
  4.74712E-012  3.88250E-012  2.77509E-012  1.73158E-012  9.42357E-013  4.47074E-013
  1.85006E-013  6.70008E-014  2.14523E-014  6.22923E-015  1.73041E-015  4.98552E-016
  1.58155E-016  5.41590E-017  1.86653E-017  6.10727E-018  1.83757E-018  5.00310E-019
  1.22122E-019  2.65552E-020  5.12010E-021  8.72391E-022  1.31045E-022
  1.28750E-019  6.78002E-019  3.13328E-018  1.27049E-017  4.51953E-017  1.41055E-016
  3.86380E-016  9.29811E-016  1.96973E-015  3.68695E-015  6.13594E-015  9.16444E-015
  1.24324E-014  1.55040E-014  1.78987E-014  1.90818E-014  1.85757E-014  1.63230E-014
  1.30204E-014  9.91491E-015  8.00831E-015  7.35226E-015  7.14541E-015  6.52682E-015
  5.28805E-015  3.95716E-015  3.41657E-015  4.53128E-015  8.01950E-015  1.45654E-014
  2.54338E-014  4.44763E-014  8.27673E-014  1.66281E-013  3.44010E-013  6.88563E-013
  1.27663E-012  2.14136E-012  3.21040E-012  4.27366E-012  5.03094E-012  5.22255E-012
  4.77048E-012  3.82748E-012  2.69321E-012  1.65975E-012  8.94837E-013  4.21781E-013
  1.73895E-013  6.29228E-014  2.01920E-014  5.89982E-015  1.65941E-015  4.88789E-016
  1.60140E-016  5.68944E-017  2.03102E-017  6.85086E-018  2.11258E-018  5.85991E-019
  1.44946E-019  3.18005E-020  6.16634E-021  1.05423E-021  1.58659E-022
  3.31708E-020  1.74749E-019  8.07988E-019  3.27834E-018  1.16715E-017  3.64636E-017
  1.00009E-016  2.41054E-016  5.11694E-016  9.60319E-016  1.60381E-015  2.40703E-015
  3.28804E-015  4.14174E-015  4.84968E-015  5.26759E-015  5.23914E-015  4.68456E-015
  3.71167E-015  2.61669E-015  1.72269E-015  1.18316E-015  9.30544E-016  8.01859E-016
  7.09476E-016  7.26879E-016  1.08025E-015  2.11288E-015  4.28978E-015  8.38296E-015
  1.62873E-014  3.34143E-014  7.38180E-014  1.68086E-013  3.70376E-013  7.55224E-013
  1.39182E-012  2.29237E-012  3.35582E-012  4.35317E-012  4.99376E-012  5.05790E-012
  4.51664E-012  3.55124E-012  2.45529E-012  1.49093E-012  7.94307E-013  3.71062E-013
  1.52084E-013  5.48817E-014  1.76250E-014  5.17560E-015  1.47207E-015  4.42436E-016
  1.49168E-016  5.46776E-017  2.00785E-017  6.93144E-018  2.17577E-018  6.11338E-019
  1.52553E-019  3.36606E-020  6.54961E-021  1.12193E-021  1.69011E-022
  7.51016E-021  3.95805E-020  1.83100E-019  7.43374E-019  2.64860E-018  8.28263E-018
  2.27438E-017  5.49002E-017  1.16749E-016  2.19594E-016  3.67762E-016  5.53937E-016
  7.60427E-016  9.64655E-016  1.14122E-015  1.25767E-015  1.27495E-015  1.16563E-015
  9.41664E-016  6.62627E-016  4.07156E-016  2.28550E-016  1.33397E-016  9.88562E-017
  1.10008E-016  1.91707E-016  4.27551E-016  9.78551E-016  2.14678E-015  4.64770E-015
  1.05530E-014  2.58112E-014  6.54050E-014  1.60949E-013  3.66634E-013  7.53718E-013
  1.38212E-012  2.24904E-012  3.23977E-012  4.12605E-012  4.64177E-012  4.60933E-012
  4.03715E-012  3.11644E-012  2.11851E-012  1.26717E-012  6.66455E-013  3.08116E-013
  1.25325E-013  4.50154E-014  1.44353E-014  4.24792E-015  1.21657E-015  3.70702E-016
  1.27562E-016  4.78234E-017  1.79192E-017  6.28631E-018  1.99697E-018  5.65801E-019
  1.41967E-019  3.14308E-020  6.12747E-021  1.05062E-021  1.58323E-022
  1.49426E-021  7.87820E-021  3.64623E-020  1.48124E-019  5.28155E-019  1.65315E-018
  4.54456E-018  1.09847E-017  2.33971E-017  4.40909E-017  7.40035E-017  1.11762E-016
  1.53943E-016  1.96218E-016  2.33792E-016  2.60424E-016  2.68083E-016  2.50151E-016
  2.07127E-016  1.49323E-016  9.25063E-017  4.94399E-017  2.46717E-017  1.68107E-017
  2.65150E-017  6.63917E-017  1.72352E-016  4.25555E-016  1.02806E-015  2.58592E-015
  7.01269E-015  1.98523E-014  5.49369E-014  1.41104E-013  3.27049E-013  6.75247E-013
  1.23501E-012  1.99622E-012  2.84851E-012  3.58658E-012  3.98349E-012  3.90165E-012
  3.36908E-012  2.56392E-012  1.71895E-012  1.01489E-012  5.27533E-013  2.41438E-013
  9.74095E-014  3.47822E-014  1.11127E-014  3.26499E-015  9.35761E-016  2.86445E-016
  9.95363E-017  3.78002E-017  1.43406E-017  5.08189E-018  1.62634E-018  4.63103E-019
  1.16565E-019  2.58532E-020  5.04457E-021  8.65203E-022  1.30376E-022
  2.61267E-022  1.37800E-021  6.38076E-021  2.59364E-020  9.25463E-020  2.89930E-019
  7.97872E-019  1.93096E-018  4.11886E-018  7.77448E-018  1.30723E-017  1.97809E-017
  2.73089E-017  3.49160E-017  4.18034E-017  4.69295E-017  4.88922E-017  4.64112E-017
  3.93225E-017  2.91769E-017  1.86708E-017  1.02705E-017  5.25631E-018  4.11403E-018
  8.34298E-018  2.35531E-017  6.52660E-017  1.75977E-016  4.90232E-016  1.47258E-015
  4.65706E-015  1.45225E-014  4.22288E-014  1.10963E-013  2.59661E-013  5.37721E-013
  9.82841E-013  1.58384E-012  2.24929E-012  2.81455E-012  3.10294E-012  3.01383E-012
  2.57881E-012  1.94377E-012  1.29049E-012  7.54608E-013  3.88657E-013  1.76394E-013
  7.06494E-014  2.50731E-014  7.96968E-015  2.33025E-015  6.64366E-016  2.02436E-016
  7.02992E-017  2.68061E-017  1.02306E-017  3.64529E-018  1.17136E-018  3.34446E-019
  8.43123E-020  1.87139E-020  3.65233E-021  6.26354E-022  9.43582E-023
  4.01443E-023  2.11812E-022  9.81237E-022  3.99079E-021  1.42499E-020  4.46801E-020
  1.23082E-019  2.98229E-019  6.36995E-019  1.20411E-018  2.02774E-018  3.07309E-018
  4.24951E-018  5.44457E-018  6.54056E-018  7.38564E-018  7.76825E-018  7.48003E-018
  6.46535E-018  4.92765E-018  3.26788E-018  1.89306E-018  1.08166E-018  1.08775E-018
  2.59660E-018  7.78396E-018  2.33253E-017  7.18817E-017  2.38701E-016  8.41739E-016
  2.95650E-015  9.74290E-015  2.90879E-014  7.73849E-014  1.82136E-013  3.78108E-013
  6.91464E-013  1.11336E-012  1.57810E-012  1.96901E-012  2.16265E-012  2.09106E-012
  1.77997E-012  1.33397E-012  8.80228E-013  5.11459E-013  2.61762E-013  1.18076E-013
  4.70189E-014  1.65956E-014  5.24563E-015  1.52334E-015  4.30174E-016  1.29543E-016
  4.45799E-017  1.69488E-017  6.47549E-018  2.31222E-018  7.44345E-019  2.12765E-019
  5.36657E-020  1.19127E-020  2.32452E-021  3.98507E-022  6.00094E-023
  5.42057E-024  2.86108E-023  1.32601E-022  5.39605E-022  1.92808E-021  6.05041E-021
  1.66837E-020  4.04708E-020  8.65540E-020  1.63841E-019  2.76302E-019  4.19322E-019
  5.80643E-019  7.45191E-019  8.97653E-019  1.01859E-018  1.08008E-018  1.05288E-018
  9.25993E-019  7.22757E-019  4.95721E-019  3.04369E-019  2.02331E-019  2.69582E-019
  7.40312E-019  2.40403E-018  8.16229E-018  2.98867E-017  1.17196E-016  4.62856E-016
  1.72781E-015  5.86367E-015  1.77544E-014  4.75699E-014  1.12392E-013  2.33821E-013
  4.28063E-013  6.89456E-013  9.76899E-013  1.21771E-012  1.33539E-012  1.28848E-012
  1.09393E-012  8.17318E-013  5.37447E-013  3.11110E-013  1.58591E-013  7.12443E-014
  2.82508E-014  9.92679E-015  3.12108E-015  8.99553E-016  2.51024E-016  7.43707E-017
  2.52123E-017  9.50821E-018  3.62385E-018  1.29378E-018  4.16617E-019  1.19104E-019
  3.00383E-020  6.66588E-021  1.30016E-021  2.22791E-022  3.35335E-023
  6.43206E-025  3.39617E-024  1.57471E-023  6.41157E-023  2.29247E-022  7.19973E-022
  1.98721E-021  4.82596E-021  1.03344E-020  1.95897E-020  3.30845E-020  5.02841E-020
  6.97365E-020  8.96677E-020  1.08325E-019  1.23513E-019  1.31981E-019  1.30120E-019
  1.16247E-019  9.26984E-020  6.56398E-020  4.30348E-020  3.46654E-020  6.16738E-020
  1.95669E-019  7.20149E-019  2.89495E-018  1.25823E-017  5.57456E-017  2.35441E-016
  9.07897E-016  3.12907E-015  9.54849E-015  2.56955E-014  6.08764E-014  1.26881E-013
  2.32578E-013  3.74903E-013  5.31425E-013  6.62443E-013  7.26215E-013  7.00206E-013
  5.93842E-013  4.43048E-013  2.90825E-013  1.68002E-013  8.54412E-014  3.82833E-014
  1.51363E-014  5.30017E-015  1.65864E-015  4.74522E-016  1.30758E-016  3.80261E-017
  1.26522E-017  4.71628E-018  1.78875E-018  6.37545E-019  2.05163E-019  5.86258E-020
  1.47784E-020  3.27780E-021  6.38983E-022  1.09437E-022  1.64640E-023
  6.70723E-026  3.54270E-025  1.64337E-024  6.69476E-024  2.39532E-023  7.52882E-023
  2.08006E-022  5.05726E-022  1.08441E-021  2.05869E-021  3.48266E-021  5.30286E-021
  7.36964E-021  9.50101E-021  1.15212E-020  1.32106E-020  1.42320E-020  1.41895E-020
  1.28668E-020  1.04693E-020  7.65761E-021  5.44779E-021  5.59663E-021  1.32903E-020
  4.98355E-020  2.17528E-019  1.04327E-018  5.17068E-018  2.46695E-017  1.08008E-016
  4.23580E-016  1.47205E-015  4.51257E-015  1.21785E-014  2.89116E-014  6.03529E-014
  1.10766E-013  1.78724E-013  2.53527E-013  3.16189E-013  3.46717E-013  3.34303E-013
  2.83453E-013  2.11371E-013  1.38644E-013  8.00098E-014  4.06386E-014  1.81800E-014
  7.17372E-015  2.50534E-015  7.80913E-016  2.21890E-016  6.03923E-017  1.72269E-017
  5.61381E-018  2.06356E-018  7.77532E-019  2.76383E-019  8.88288E-020  2.53623E-020
  6.38897E-021  1.41616E-021  2.75909E-022  4.72291E-023  7.10197E-024
  6.14656E-027  3.24769E-026  1.50718E-025  6.14330E-025  2.19949E-024  6.91902E-024
  1.91351E-023  4.65795E-023  1.00024E-022  1.90214E-022  3.22437E-022  4.92155E-022
  6.86045E-022  8.87953E-022  1.08251E-021  1.25018E-021  1.35951E-021  1.37158E-021
  1.26231E-021  1.04792E-021  7.95062E-022  6.32677E-022  8.79519E-022  2.79022E-021
  1.27531E-020  6.69499E-020  3.69870E-019  1.98969E-018  9.88107E-018  4.40716E-017
  1.74378E-016  6.08853E-016  1.87177E-015  5.06165E-015  1.20351E-014  2.51560E-014
  4.62209E-014  7.46503E-014  1.05981E-013  1.32264E-013  1.45109E-013  1.39963E-013
  1.18695E-013  8.85102E-014  5.80444E-014  3.34829E-014  1.69956E-014  7.59597E-015
  2.99332E-015  1.04329E-015  3.24115E-016  9.15328E-017  2.46247E-017  6.89124E-018
  2.19727E-018  7.95223E-019  2.97329E-019  1.05335E-019  3.37996E-020  9.64071E-021
  2.42668E-021  5.37532E-022  1.04666E-022  1.79073E-023  2.69159E-024
  4.95028E-028  2.61654E-027  1.21482E-026  4.95442E-026  1.77508E-025  5.58877E-025
  1.54727E-024  3.77146E-024  8.11203E-024  1.54582E-023  2.62713E-023  4.02331E-023
  5.63287E-023  7.33283E-023  9.00662E-023  1.04990E-022  1.15446E-022  1.17981E-022
  1.10258E-022  9.34959E-023  7.43050E-023  6.96277E-023  1.39344E-022  5.93135E-022
[truncated: 7,202,802 more chars]
