# Supplementary material for: D-O-A based organic phosphors for both aggregation-induced electrophosphorescence and host-free sensitization
Source: Nat Commun. 2023 Mar 25;14:1678. doi: 10.1038/s41467-023-37414-y (PMC10039947; doi:10.1038/s41467-023-37414-y)
Supplement: Supplementary file 3 — Source Data [file 41467_2023_37414_MOESM3_ESM.zip › Source data/Fig4d.Hole and electron distributions of S1 and Tn below S1/RTP-D2 s1hole.cub]

 Generated by Multiwfn
 Totally       536250 grid points
   79  -22.913429  -14.317550  -14.824241
  110    0.447504    0.000000    0.000000
   75    0.000000    0.447504    0.000000
   65    0.000000    0.000000    0.447504
    8    8.000000   -1.929309   -5.863813   -0.452302
    7    7.000000    9.449156   -2.230699   -0.324960
    7    7.000000  -10.863153   -0.251477   -0.304823
    7    7.000000    7.445691    1.759603   -0.919885
    7    7.000000   11.884493    1.548998   -0.231350
    6    6.000000   18.345464   -5.313730    0.847995
    1    1.000000   19.846696   -6.270882    1.064657
    6    6.000000   18.468357   -2.733854    0.679428
    1    1.000000   20.063196   -1.917240    0.782100
    6    6.000000   16.302417   -1.294276    0.363393
    1    1.000000   16.414434    0.494712    0.253280
    6    6.000000   13.967620   -2.488728    0.210215
    6    6.000000   11.643489   -0.979940   -0.138558
    6    6.000000    7.410223   -0.769760   -0.707113
    6    6.000000    4.954350   -2.078035   -0.809303
    6    6.000000    4.789919   -4.666312   -0.307361
    1    1.000000    6.291001   -5.610841   -0.025335
    6    6.000000    2.497129   -5.865274   -0.213062
    1    1.000000    2.411480   -7.627233    0.118896
    6    6.000000    0.295077   -4.486444   -0.609125
    6    6.000000   -4.200690   -4.477306   -0.407469
    6    6.000000   -4.978750   -3.365985    1.797214
    1    1.000000   -3.980010   -3.560833    3.276507
    6    6.000000   -7.209582   -1.950286    1.923589
    6    6.000000   -8.631333   -1.729016   -0.305452
    6    6.000000  -12.130299    0.102380   -2.690618
    6    6.000000  -11.196334    1.790503   -4.443206
    1    1.000000   -9.731317    2.760949   -4.070212
    6    6.000000  -12.407505    2.064372   -6.756772
    1    1.000000  -11.761382    3.205061   -7.983023
    6    6.000000  -14.555288    0.671920   -7.263671
    1    1.000000  -15.411611    0.893529   -8.824241
    6    6.000000  -11.416112    1.385026    1.725639
    6    6.000000  -10.072341    1.212118    4.002420
    6    6.000000  -10.715242    2.884127    5.937368
    1    1.000000   -9.833706    2.780348    7.497696
    6    6.000000  -12.595504    4.693397    5.670518
    1    1.000000  -12.989341    5.808611    7.019262
    6    6.000000  -13.882909    4.842201    3.403110
    1    1.000000  -15.165660    6.080553    3.187388
    6    6.000000  -13.324837    3.206611    1.449790
    1    1.000000  -14.237484    3.313626   -0.093424
    6    6.000000   -8.124248   -0.868013    4.439629
    6    6.000000    2.732181   -0.762041   -1.255506
    1    1.000000    2.814215    0.992994   -1.631537
    6    6.000000    0.402637   -1.937668   -1.168584
    1    1.000000   -1.102326   -1.010142   -1.486999
    6    6.000000    9.722275    2.819206   -0.625850
    6    6.000000   16.028219   -6.527688    0.699116
    1    1.000000   15.934669   -8.317550    0.817088
    6    6.000000   13.844606   -5.106288    0.374422
    1    1.000000   12.253589   -5.930973    0.266870
    6    6.000000    9.894848    5.611166   -0.680371
    6    6.000000   12.267553    6.778043   -0.663394
    1    1.000000   13.756821    5.773725   -0.621057
    6    6.000000   12.460162    9.387838   -0.707550
    1    1.000000   14.072734   10.173482   -0.689058
    6    6.000000   10.297270   10.844814   -0.778462
    1    1.000000   10.434836   12.633208   -0.817815
    6    6.000000    7.941155    9.732635   -0.796075
    1    1.000000    6.465739   10.752909   -0.834194
    6    6.000000    7.727196    7.098853   -0.755311
    1    1.000000    6.107157    6.326922   -0.777452
    6    6.000000   -5.638185   -4.333418   -2.554512
    1    1.000000   -5.116663   -5.161964   -4.060050
    6    6.000000   -7.864666   -2.957094   -2.494989
    1    1.000000   -8.879794   -2.850352   -3.972386
    6    6.000000   -9.420310   -2.981571    5.952897
    1    1.000000   -9.934095   -2.329909    7.607779
    1    1.000000   -8.238143   -4.389091    6.183027
    1    1.000000  -10.914048   -3.574226    5.030584
    6    6.000000   -5.842444    0.107834    5.993813
    1    1.000000   -4.949579    1.410616    5.026441
    1    1.000000   -4.688835   -1.298967    6.343825
    1    1.000000   -6.443171    0.825409    7.590860
    6    6.000000  -14.261765   -1.315332   -3.186865
    1    1.000000  -14.900244   -2.461870   -1.961053
    6    6.000000  -15.466230   -1.038396   -5.522206
    1    1.000000  -16.913429   -2.028561   -5.907906
  0.00000E+000  0.00000E+000  0.00000E+000  1.05192E-039  8.78025E-039  6.44060E-038
  4.15183E-037  2.35204E-036  1.17097E-035  5.12317E-035  1.96981E-034  6.65588E-034
  1.97642E-033  5.15758E-033  1.18279E-032  2.38203E-032  4.21552E-032  6.55409E-032
  8.94814E-032  1.07216E-031  1.12628E-031  1.03535E-031  8.30136E-032  5.77043E-032
  3.43865E-032  1.71879E-032  6.90288E-033  1.98412E-033  2.78879E-034  1.41785E-036
  1.18799E-034  2.15129E-034  2.13533E-034  1.56307E-034  9.26811E-035  4.63245E-035
  1.98994E-035  7.42071E-036  2.44293E-036  6.92708E-037  1.72617E-037  3.78016E-038
  7.27496E-039  1.23039E-039  0.00000E+000  0.00000E+000  0.00000E+000  0.00000E+000
  0.00000E+000  0.00000E+000  0.00000E+000  0.00000E+000  0.00000E+000  0.00000E+000
  0.00000E+000  0.00000E+000  0.00000E+000  0.00000E+000  0.00000E+000  0.00000E+000
  0.00000E+000  0.00000E+000  0.00000E+000  0.00000E+000  0.00000E+000
  0.00000E+000  3.33662E-040  3.60617E-039  3.42514E-038  2.85893E-037  2.09712E-036
  1.35187E-035  7.65848E-035  3.81279E-034  1.66815E-033  6.41390E-033  2.16722E-032
  6.43654E-032  1.67914E-031  3.84975E-031  7.75545E-031  1.37268E-030  2.13424E-030
  2.91405E-030  3.49212E-030  3.66944E-030  3.37504E-030  2.70875E-030  1.88638E-030
  1.12798E-030  5.67550E-031  2.30429E-031  6.83117E-032  1.06738E-032  3.22017E-036
  2.92141E-033  5.83631E-033  5.97142E-033  4.42862E-033  2.64291E-033  1.32548E-033
  5.70428E-034  2.12936E-034  6.93491E-035  1.99031E-035  4.95968E-036  1.08613E-036
  2.09026E-037  3.53520E-038  5.25438E-039  6.86313E-040  0.00000E+000  0.00000E+000
  0.00000E+000  0.00000E+000  0.00000E+000  0.00000E+000  0.00000E+000  0.00000E+000
  0.00000E+000  0.00000E+000  0.00000E+000  0.00000E+000  0.00000E+000  0.00000E+000
  0.00000E+000  0.00000E+000  0.00000E+000  0.00000E+000  0.00000E+000
  7.76339E-040  9.54767E-039  1.03190E-037  9.80096E-037  8.18078E-036  6.00087E-035
  3.86836E-034  2.19146E-033  1.09102E-032  4.77560E-032  1.83608E-031  6.20315E-031
  1.84173E-030  4.80518E-030  1.10166E-029  2.21931E-029  3.92809E-029  6.10751E-029
  8.33953E-029  9.99517E-029  1.05054E-028  9.66733E-029  7.76611E-029  5.41762E-029
  3.24993E-029  1.64530E-029  6.76393E-030  2.06376E-030  3.53561E-031  2.64111E-033
  6.20181E-032  1.38879E-031  1.46728E-031  1.10207E-031  6.62221E-032  3.33202E-032
  1.43678E-032  5.36922E-033  1.74971E-033  4.98538E-034  1.24457E-034  2.72669E-035
  5.19476E-036  8.54318E-037  1.17346E-037  1.21315E-038  6.06795E-040  3.04044E-040
  2.02864E-040  1.18950E-040  6.12944E-041  0.00000E+000  0.00000E+000  0.00000E+000
  0.00000E+000  0.00000E+000  0.00000E+000  0.00000E+000  0.00000E+000  0.00000E+000
  0.00000E+000  0.00000E+000  0.00000E+000  0.00000E+000  0.00000E+000
  1.95225E-038  2.40094E-037  2.59490E-036  2.46464E-035  2.05721E-034  1.50903E-033
  9.72772E-033  5.51465E-032  2.74539E-031  1.20109E-030  4.61763E-030  1.56009E-029
  4.63189E-029  1.20846E-028  2.77054E-028  5.58121E-028  9.87842E-028  1.53594E-027
  2.09735E-027  2.51401E-027  2.64295E-027  2.43320E-027  1.95634E-027  1.36691E-027
  8.22428E-028  4.18737E-028  1.74131E-028  5.45266E-029  1.01044E-029  2.10179E-031
  1.11628E-030  2.87888E-030  3.15654E-030  2.40918E-030  1.45784E-030  7.36166E-031
  3.18076E-031  1.18990E-031  3.87844E-032  1.10586E-032  2.76184E-033  6.04075E-034
  1.15545E-034  1.90823E-035  2.65304E-036  2.85008E-037  1.68925E-038  2.17972E-041
  3.26512E-039  1.91452E-039  9.86541E-040  4.46749E-040  1.77789E-040  6.21785E-041
  0.00000E+000  0.00000E+000  0.00000E+000  0.00000E+000  0.00000E+000  0.00000E+000
  0.00000E+000  0.00000E+000  0.00000E+000  0.00000E+000  0.00000E+000
  4.31433E-037  5.30590E-036  5.73453E-035  5.44666E-034  4.54628E-033  3.33484E-032
  2.15171E-031  1.21894E-030  6.06828E-030  2.65477E-029  1.02064E-028  3.44825E-028
  1.02376E-027  2.67094E-027  6.12329E-027  1.23350E-026  2.18318E-026  3.39449E-026
  4.63535E-026  5.55670E-026  5.84287E-026  5.38134E-026  4.33008E-026  3.02990E-026
  1.82802E-026  9.35644E-027  3.93209E-027  1.26053E-027  2.49939E-028  9.24475E-030
  1.69674E-029  5.20898E-029  5.95324E-029  4.61965E-029  2.81758E-029  1.42910E-029
  6.18745E-030  2.31691E-030  7.55900E-031  2.15618E-031  5.38570E-032  1.17866E-032
  2.25437E-033  3.74200E-034  5.25592E-035  5.82740E-036  3.92355E-037  1.18637E-039
  1.62175E-038  1.96298E-038  1.39541E-038  6.31903E-039  2.51474E-039  8.79483E-040
  2.70306E-040  7.30093E-041  0.00000E+000  0.00000E+000  0.00000E+000  0.00000E+000
  0.00000E+000  0.00000E+000  0.00000E+000  0.00000E+000  0.00000E+000
  8.37885E-036  1.03046E-034  1.11370E-033  1.05775E-032  8.83944E-032  6.48414E-031
  4.17990E-030  2.36790E-029  1.17880E-028  5.15707E-028  1.98264E-027  6.69826E-027
  1.98862E-026  5.18805E-026  1.18935E-025  2.39580E-025  4.24023E-025  6.59277E-025
  9.00285E-025  1.07930E-024  1.13507E-024  1.04579E-024  8.42083E-025  5.90027E-025
  3.56886E-025  1.83557E-025  7.78927E-026  2.55072E-026  5.36381E-027  2.90824E-028
  2.14666E-028  8.21890E-028  9.84113E-028  7.77567E-028  4.78292E-028  2.43651E-028
  1.05738E-028  3.96508E-029  1.29447E-029  3.69366E-030  9.23134E-031  2.02126E-031
  3.86964E-032  6.43743E-033  9.12827E-034  1.03887E-034  7.71731E-036  8.81906E-038
  1.56280E-037  2.29398E-037  1.52089E-037  7.85474E-038  3.12589E-038  1.09322E-038
  3.35998E-039  9.07526E-040  2.15414E-040  0.00000E+000  0.00000E+000  0.00000E+000
  0.00000E+000  0.00000E+000  0.00000E+000  0.00000E+000  0.00000E+000
  1.43004E-034  1.75847E-033  1.90062E-032  1.80789E-031  1.50911E-030  1.10702E-029
  7.13624E-029  4.04265E-028  2.01254E-027  8.80440E-027  3.38481E-026  1.14352E-025
  3.39485E-025  8.85645E-025  2.03025E-024  4.08951E-024  7.23756E-024  1.12527E-023
  1.53661E-023  1.84222E-023  1.93768E-023  1.78581E-023  1.43887E-023  1.00942E-023
  6.11994E-024  3.16184E-024  1.35375E-024  4.51952E-025  1.00056E-025  7.15321E-027
  2.20703E-027  1.12959E-026  1.42556E-026  1.14875E-026  7.13087E-027  3.64951E-027
  1.58771E-027  5.96188E-028  1.94785E-028  5.56095E-029  1.39018E-029  3.04532E-030
  5.83703E-031  9.73362E-032  1.38960E-032  1.61709E-033  1.29784E-034  2.81848E-036
  1.20698E-036  2.32488E-036  1.62232E-036  8.11952E-037  3.41466E-037  1.19422E-037
  3.67038E-038  9.91365E-039  2.35315E-039  4.90861E-040  8.99831E-041  0.00000E+000
  0.00000E+000  0.00000E+000  0.00000E+000  0.00000E+000  0.00000E+000
  2.14422E-033  2.64182E-032  2.85565E-031  2.71259E-030  2.26435E-029  1.66105E-028
  1.07077E-027  6.06590E-027  3.01976E-026  1.32107E-025  5.07872E-025  1.71574E-024
  5.09348E-024  1.32873E-023  3.04583E-023  6.13485E-023  1.08568E-022  1.68789E-022
  2.30482E-022  2.76325E-022  2.90671E-022  2.67958E-022  2.16021E-022  1.51715E-022
  9.21800E-023  4.78217E-023  2.06436E-023  7.01398E-024  1.62476E-024  1.43391E-025
  1.76410E-026  1.35047E-025  1.80911E-025  1.48948E-025  9.33712E-026  4.80238E-026
  2.09477E-026  7.87719E-027  2.57567E-027  7.35681E-028  1.83987E-028  4.03182E-029
  7.73456E-030  1.29290E-030  1.85679E-031  2.19959E-032  1.87838E-033  6.00528E-035
  7.14694E-036  2.06027E-035  1.53561E-035  7.87014E-036  3.36844E-036  1.14644E-036
  3.52354E-037  9.51703E-038  2.25900E-038  4.71223E-039  8.63831E-040  1.39163E-040
  0.00000E+000  0.00000E+000  0.00000E+000  0.00000E+000  0.00000E+000
  2.83161E-032  3.48335E-031  3.76551E-030  3.57703E-029  2.98595E-028  2.19045E-027
  1.41208E-026  7.99951E-026  3.98236E-025  1.74217E-024  6.69745E-024  2.26253E-023
  6.71648E-023  1.75203E-022  4.01593E-022  8.08827E-022  1.43127E-021  2.22502E-021
  3.03811E-021  3.64232E-021  3.83163E-021  3.53295E-021  2.84954E-021  2.00328E-021
  1.21955E-021  6.35093E-022  2.76228E-022  9.53647E-023  2.29942E-023  2.39629E-024
  9.95045E-026  1.40208E-024  2.01076E-024  1.69486E-024  1.07372E-024  5.55175E-025
  2.42841E-025  9.14567E-026  2.99296E-026  8.55289E-027  2.13972E-027  4.69090E-028
  9.00519E-029  1.50815E-029  2.17761E-030  2.61872E-031  2.34829E-032  9.69670E-034
  2.72962E-035  1.55667E-034  1.25636E-034  6.58932E-035  2.78050E-035  1.01372E-035
  3.18119E-036  8.85244E-037  2.19245E-037  3.97546E-038  7.28769E-039  1.17405E-039
  1.66217E-040  0.00000E+000  0.00000E+000  0.00000E+000  0.00000E+000
  3.28088E-031  4.03649E-030  4.36359E-029  4.14545E-028  3.46073E-027  2.53882E-026
  1.63670E-025  9.27209E-025  4.61589E-024  2.01930E-023  7.76268E-023  2.62231E-022
  7.78414E-022  2.03042E-021  4.65372E-021  9.37204E-021  1.65829E-020  2.57770E-020
  3.51939E-020  4.21908E-020  4.43843E-020  4.09305E-020  3.30263E-020  2.32385E-020
  1.41721E-020  7.40598E-021  3.24349E-021  1.13619E-021  2.83891E-022  3.38474E-023
  2.95920E-025  1.26148E-023  1.95674E-023  1.69232E-023  1.08434E-023  5.63831E-024
  2.47358E-024  9.33074E-025  3.05623E-025  8.73814E-026  2.18681E-026  4.79582E-027
  9.21284E-028  1.54536E-028  2.24083E-029  2.72810E-030  2.54416E-031  1.25447E-032
  4.77981E-035  1.03736E-033  8.98014E-034  4.84215E-034  2.06494E-034  7.49847E-035
  2.38958E-035  6.68686E-036  1.66906E-036  3.73692E-037  7.55877E-038  1.39326E-038
  1.23234E-039  1.53325E-040  0.00000E+000  0.00000E+000  0.00000E+000
  3.34067E-030  4.11034E-029  4.44427E-028  4.22249E-027  3.52527E-026  2.58631E-025
  1.66737E-024  9.44600E-024  4.70250E-023  2.05718E-022  7.90811E-022  2.67134E-021
  7.92928E-021  2.06814E-020  4.73978E-020  9.54442E-020  1.68861E-019  2.62452E-019
  3.58289E-019  4.29482E-019  4.51795E-019  4.16674E-019  3.36316E-019  2.36825E-019
  1.44658E-019  7.58342E-020  3.34225E-020  1.18640E-020  3.06002E-021  4.07721E-022
  4.88148E-026  9.80955E-023  1.66662E-022  1.48267E-022  9.61663E-023  5.03049E-023
  2.21386E-023  8.36513E-024  2.74250E-024  7.84531E-025  1.96404E-025  4.30865E-026
  8.28157E-027  1.39105E-027  2.02474E-028  2.49165E-029  2.40277E-030  1.36196E-031
  1.36136E-034  5.71805E-033  5.78120E-033  3.22442E-033  1.39702E-033  4.92947E-034
  1.57377E-034  4.45422E-035  1.12195E-035  2.54319E-036  5.22900E-037  9.84201E-038
  1.71241E-038  9.98990E-040  1.09229E-040  0.00000E+000  0.00000E+000
  2.98860E-029  3.67852E-028  3.97809E-027  3.78008E-026  3.15622E-025  2.31571E-024
  1.49299E-023  8.45837E-023  4.21088E-022  1.84210E-021  7.08119E-021  2.39191E-020
  7.09945E-020  1.85156E-019  4.24300E-019  8.54308E-019  1.51125E-018  2.34851E-018
  3.20562E-018  3.84206E-018  4.04132E-018  3.72724E-018  3.00912E-018  2.12029E-018
  1.29694E-018  6.81847E-019  3.02248E-019  1.08591E-019  2.88148E-020  4.21422E-021
  1.59869E-023  6.57000E-022  1.24195E-021  1.13968E-021  7.48952E-022  3.94286E-022
  1.74096E-022  6.59003E-023  2.16264E-023  6.18994E-024  1.55016E-024  3.40173E-025
  6.54164E-026  1.10010E-026  1.60641E-027  1.99483E-028  1.97771E-029  1.24749E-030
  8.43317E-033  2.63356E-032  3.15339E-032  1.83189E-032  8.05671E-033  2.98350E-033
  9.63105E-034  2.61797E-034  6.66437E-035  1.53226E-035  3.20929E-036  6.18238E-037
  1.10594E-037  1.85195E-038  2.91709E-039  6.00965E-041  0.00000E+000
  2.34948E-028  2.89295E-027  3.12939E-026  2.97419E-025  2.48368E-024  1.82245E-023
  1.17506E-022  6.65745E-022  3.31439E-021  1.44993E-020  5.57352E-020  1.88257E-019
  5.58730E-019  1.45706E-018  3.33859E-018  6.72115E-018  1.18876E-017  1.84703E-017
  2.52064E-017  3.02054E-017  3.17674E-017  2.92969E-017  2.36556E-017  1.66768E-017
  1.02133E-017  5.38328E-018  2.39881E-018  8.71333E-019  2.37166E-019  3.75396E-020
  5.13659E-022  3.77231E-021  8.09389E-021  7.68535E-021  5.12212E-021  2.71488E-021
  1.20295E-021  4.56205E-022  1.49865E-022  4.29191E-023  1.07520E-023  2.36015E-024
  4.54064E-025  7.64367E-026  1.11920E-026  1.40053E-027  1.42081E-028  9.74376E-030
  1.49002E-031  9.91403E-032  1.49618E-031  9.12180E-032  4.08261E-032  1.52655E-032
  4.97558E-033  1.43754E-033  3.73231E-034  8.18107E-035  1.74945E-035  3.45709E-036
  6.37035E-037  1.10196E-037  1.79449E-038  2.74614E-039  0.00000E+000
  1.62269E-027  1.99916E-026  2.16339E-025  2.05667E-024  1.71782E-023  1.26067E-022
  8.12920E-022  4.60603E-021  2.29319E-020  1.00319E-019  3.85622E-019  1.30246E-018
  3.86531E-018  1.00790E-017  2.30911E-017  4.64789E-017  8.21911E-017  1.27676E-016
  1.74199E-016  2.08698E-016  2.19443E-016  2.02351E-016  1.63394E-016  1.15233E-016
  7.06443E-017  3.73202E-017  1.67089E-017  6.12985E-018  1.70696E-018  2.89118E-019
  7.67208E-021  1.84490E-020  4.61098E-020  4.54620E-020  3.07612E-020  1.64221E-020
  7.30346E-021  2.77519E-021  9.12635E-022  2.61519E-022  6.55384E-023  1.43901E-023
  2.76954E-024  4.66630E-025  6.84832E-026  8.62543E-027  8.91988E-028  6.53768E-029
  1.58701E-030  2.92399E-031  6.15922E-031  3.98316E-031  1.81988E-031  6.88192E-032
  2.26513E-032  6.62642E-033  1.74352E-033  4.16679E-034  8.47970E-035  1.72257E-035
  3.27487E-036  5.85587E-037  9.85461E-038  1.55473E-038  2.28249E-039
  9.84373E-027  1.21376E-025  1.31422E-024  1.24990E-023  1.04427E-022  7.66524E-022
  4.94352E-021  2.80129E-020  1.39475E-019  6.10174E-019  2.34545E-018  7.92154E-018
  2.35070E-017  6.12885E-017  1.40392E-016  2.82536E-016  4.99511E-016  7.75746E-016
  1.05811E-015  1.26729E-015  1.33216E-015  1.22813E-015  9.91617E-016  6.99500E-016
  4.29190E-016  2.27183E-016  1.02145E-016  3.78113E-017  1.07469E-017  1.92988E-018
  7.82836E-020  7.61391E-020  2.29504E-019  2.35889E-019  1.62223E-019  8.72658E-020
  3.89610E-020  1.48350E-020  4.88399E-021  1.40038E-021  3.51070E-022  7.71039E-023
  1.48446E-023  2.50295E-024  3.68057E-025  4.66110E-026  4.89850E-027  3.78765E-028
  1.24121E-029  6.17836E-031  2.19231E-030  1.52461E-030  7.13733E-031  2.73462E-031
  9.10311E-032  2.69763E-032  7.21526E-033  1.75942E-033  3.95525E-034  7.65470E-035
  1.50322E-035  2.77893E-036  4.82836E-037  7.83940E-038  1.17924E-038
  5.24308E-026  6.47286E-025  7.01462E-024  6.67525E-023  5.57942E-022  4.09668E-021
  2.64262E-020  1.49768E-019  7.45758E-019  3.26268E-018  1.25415E-017  4.23559E-017
  1.25680E-016  3.27638E-016  7.50387E-016  1.50981E-015  2.66859E-015  4.14310E-015
  5.64925E-015  6.76357E-015  7.10724E-015  6.55014E-015  5.28770E-015  3.73033E-015
  2.29024E-015  1.21433E-015  5.48039E-016  2.04515E-016  5.92046E-017  1.11856E-017
  6.12625E-019  2.61414E-019  9.97483E-019  1.07352E-018  7.51231E-019  4.07385E-019
  1.82624E-019  6.96863E-020  2.29687E-020  6.58995E-021  1.65267E-021  3.63060E-022
  6.99200E-023  1.17967E-023  1.73759E-024  2.21071E-025  2.35461E-026  1.90147E-027
  7.68748E-029  7.28240E-031  6.71673E-030  5.11274E-030  2.46321E-030  9.58234E-031
  3.23157E-031  9.71848E-032  2.64694E-032  6.60755E-033  1.52387E-033  3.28248E-034
  6.16219E-035  1.17729E-035  2.10905E-036  3.51690E-037  5.40816E-038
  2.45059E-025  3.03102E-024  3.28887E-023  3.13250E-022  2.61987E-021  1.92447E-020
  1.24179E-019  7.03921E-019  3.50560E-018  1.53381E-017  5.89598E-017  1.99117E-016
  5.90779E-016  1.53991E-015  3.52617E-015  7.09309E-015  1.25333E-014  1.94516E-014
  2.65122E-014  3.17279E-014  3.33250E-014  3.06998E-014  2.47749E-014  1.74766E-014
  1.07342E-014  5.69937E-015  2.58063E-015  9.70016E-016  2.85459E-016  5.63759E-017
  3.86710E-018  7.29398E-019  3.78327E-018  4.28487E-018  3.05489E-018  1.67077E-018
  7.52175E-019  2.87658E-019  9.49259E-020  2.72529E-020  6.83712E-021  1.50235E-021
  2.89407E-022  4.88542E-023  7.20605E-024  9.20403E-025  9.91432E-026  8.29633E-027
  3.91232E-028  2.13948E-031  1.76103E-029  1.50119E-029  7.48232E-030  2.96252E-030
  1.01409E-030  3.10104E-031  8.61874E-032  2.20382E-032  5.23567E-033  1.16247E-033
  2.42528E-034  4.45015E-035  8.20550E-036  1.40220E-036  2.19928E-037
  1.00422E-024  1.24556E-023  1.35408E-022  1.29138E-021  1.08102E-020  7.94587E-020
  5.12945E-019  2.90859E-018  1.44881E-017  6.33980E-017  2.43714E-016  8.23052E-016
  2.44180E-015  6.36380E-015  1.45692E-014  2.92987E-014  5.17522E-014  8.02863E-014
  1.09378E-013  1.30827E-013  1.37337E-013  1.26449E-013  1.01998E-013  7.19327E-014
  4.41897E-014  2.34877E-014  1.06650E-014  4.03456E-015  1.20485E-015  2.47358E-016
  2.02185E-017  1.58464E-018  1.25135E-017  1.49995E-017  1.09090E-017  6.01987E-018
  2.72218E-018  1.04347E-018  3.44764E-019  9.90459E-020  2.48574E-020  5.46324E-021
  1.05266E-021  1.77777E-022  2.62528E-023  3.36414E-024  3.65804E-025  3.15177E-026
  1.67011E-027  4.92588E-030  3.91562E-029  3.86045E-029  2.00106E-029  8.08586E-030
  2.81534E-030  8.77229E-031  2.49330E-031  6.54608E-032  1.60230E-032  3.67325E-033
  7.91204E-034  1.49975E-034  2.84056E-035  4.96308E-036  7.92210E-037
  3.60300E-024  4.48786E-023  4.89281E-022  4.67529E-021  3.91894E-020  2.88322E-019
  1.86247E-018  1.05657E-017  5.26454E-017  2.30414E-016  8.85841E-016  2.99163E-015
  8.87482E-015  2.31261E-014  5.29326E-014  1.06415E-013  1.87895E-013  2.91357E-013
  3.96713E-013  4.74219E-013  4.97486E-013  4.57738E-013  3.68997E-013  2.60114E-013
  1.59784E-013  8.49916E-014  3.86823E-014  1.47159E-014  4.45230E-015  9.45689E-016
  8.89328E-017  2.44465E-018  3.60670E-017  4.60492E-017  3.42108E-017  1.90560E-017
  8.65691E-018  3.32629E-018  1.10040E-018  3.16341E-019  7.94199E-020  1.74588E-020
  3.36458E-021  5.68414E-022  8.40171E-023  1.07950E-023  1.18297E-024  1.04394E-025
  6.05392E-027  5.64592E-029  7.28162E-029  8.67730E-029  4.71450E-029  1.94873E-029
  6.92066E-030  2.20211E-030  6.41438E-031  1.73234E-031  4.37406E-032  1.03618E-032
  2.30144E-033  4.77568E-034  8.73996E-035  1.55779E-035  2.52525E-036
  1.12938E-023  1.41586E-022  1.55027E-021  1.48565E-020  1.24777E-019  9.19262E-019
  5.94381E-018  3.37412E-017  1.68198E-016  7.36367E-016  2.83148E-015  9.56287E-015
  2.83674E-014  7.39095E-014  1.69128E-013  3.39899E-013  5.99893E-013  9.29721E-013
  1.26512E-012  1.51121E-012  1.58411E-012  1.45636E-012  1.17308E-012  8.26388E-013
  5.07479E-013  2.70045E-013  1.23134E-013  4.70709E-014  1.44063E-014  3.15263E-015
  3.32384E-016  2.04948E-018  9.05119E-017  1.23991E-016  9.42219E-017  5.29991E-017
  2.41917E-017  9.31800E-018  3.08651E-018  8.87899E-019  2.22990E-019  4.90277E-020
  9.44943E-021  1.59671E-021  2.36160E-022  3.04048E-023  3.35266E-024  3.01640E-025
  1.87641E-026  3.13403E-028  1.10992E-028  1.70432E-028  9.78094E-029  4.14865E-029
  1.50367E-029  4.89479E-030  1.46883E-030  4.08702E-031  1.06518E-031  2.60572E-032
  5.96508E-033  1.27130E-033  2.38748E-034  4.33136E-035  7.11677E-036
  3.08236E-023  3.90276E-022  4.30126E-021  4.14001E-020  3.48742E-019  2.57446E-018
  1.66694E-017  9.47188E-017  4.72481E-016  2.06943E-015  7.95947E-015  2.68851E-014
  7.97513E-014  2.07760E-013  4.75303E-013  9.54872E-013  1.68446E-012  2.60903E-012
  3.54770E-012  4.23431E-012  4.43452E-012  4.07289E-012  3.27746E-012  2.30680E-012
  1.41575E-012  7.53397E-013  3.43999E-013  1.32038E-013  4.08205E-014  9.16953E-015
  1.06264E-015  1.96642E-019  1.97594E-016  2.92826E-016  2.27923E-016  1.29515E-016
  5.94068E-017  2.29388E-017  7.60802E-018  2.19002E-018  5.50169E-019  1.20974E-019
  2.33154E-020  3.93958E-021  5.82803E-022  7.51245E-023  8.32079E-024  7.59902E-025
  4.99086E-026  1.18884E-027  1.33701E-028  2.91663E-028  1.78235E-028  7.78447E-029
  2.88923E-029  9.64137E-030  2.96689E-030  8.53552E-031  2.31474E-031  5.84268E-032
  1.37658E-032  3.00729E-033  6.03605E-034  1.06580E-034  1.77183E-035
  7.28527E-023  9.36754E-022  1.04279E-020  1.01036E-019  8.54874E-019  6.32982E-018
  4.10696E-017  2.33698E-016  1.16689E-015  5.11423E-015  1.96786E-014  6.64836E-014
  1.97225E-013  5.13739E-013  1.17502E-012  2.35967E-012  4.16041E-012  6.43969E-012
  8.74950E-012  1.04330E-011  1.09147E-011  1.00131E-011  8.04798E-012  5.65807E-012
  3.46941E-012  1.84565E-012  8.43437E-013  3.24811E-013  1.01296E-013  2.32794E-014
  2.91964E-015  6.64945E-018  3.74879E-016  6.06650E-016  4.84305E-016  2.78103E-016
  1.28199E-016  4.96247E-017  1.64794E-017  4.74648E-018  1.19262E-018  2.62217E-019
  5.05218E-020  8.53239E-021  1.26155E-021  1.62602E-022  1.80481E-023  1.66510E-024
  1.13905E-025  3.43847E-027  1.17034E-028  4.29844E-028  2.82203E-028  1.27218E-028
  4.84701E-029  1.66506E-029  5.28696E-030  1.57086E-030  4.38415E-031  1.14724E-031
  2.82554E-032  6.31417E-033  1.29084E-033  2.31881E-034  3.89409E-035
  1.47805E-022  1.94732E-021  2.20164E-020  2.15483E-019  1.83547E-018  1.36518E-017
  8.88481E-017  5.06635E-016  2.53334E-015  1.11139E-014  4.27912E-014  1.44622E-013
  4.29085E-013  1.11764E-012  2.55566E-012  5.13022E-012  9.04013E-012  1.39824E-011
  1.89806E-011  2.26086E-011  2.36237E-011  2.16433E-011  1.73710E-011  1.21955E-011
  7.46890E-012  3.97037E-012  1.81498E-012  7.00727E-013  2.20152E-013  5.16067E-014
  6.91736E-015  5.90635E-017  6.17468E-016  1.10270E-015  9.04064E-016  5.24756E-016
  2.43114E-016  9.43378E-017  3.13642E-017  9.03758E-018  2.27071E-018  4.99020E-019
  9.60593E-020  1.61994E-020  2.39022E-021  3.07322E-022  3.40582E-023  3.15547E-024
  2.22214E-025  7.98175E-027  5.36331E-029  5.17612E-028  3.70893E-028  1.73484E-028
  6.82281E-029  2.42776E-029  8.02098E-030  2.48430E-030  7.21700E-031  1.95930E-031
  4.93775E-032  1.13694E-032  2.44207E-033  4.45494E-034  7.55013E-035
  2.53577E-022  3.47526E-021  4.02638E-020  4.00279E-019  3.44450E-018  2.57935E-017
  1.68635E-016  9.64591E-016  4.83350E-015  2.12354E-014  8.18390E-014  2.76752E-013
  8.21343E-013  2.13942E-012  4.89122E-012  9.81469E-012  1.72844E-011  2.67124E-011
  3.62246E-011  4.30972E-011  4.49702E-011  4.11367E-011  3.29618E-011  2.31020E-011
  1.41262E-011  7.50050E-012  3.42789E-012  1.32575E-012  4.19070E-013  9.99259E-014
  1.41680E-014  2.37913E-016  8.82036E-016  1.75909E-015  1.48284E-015  8.70144E-016
  4.05130E-016  1.57570E-016  5.24364E-017  1.51111E-017  3.79447E-018  8.32798E-019
  1.59950E-019  2.68789E-020  3.94536E-021  5.03707E-022  5.53846E-023  5.11445E-024
  3.68598E-025  1.56991E-026  1.58438E-029  3.91845E-028  3.31428E-028  1.65370E-028
  6.88369E-029  2.60933E-029  9.24219E-030  3.07129E-030  9.51551E-031  2.74512E-031
  7.25714E-032  1.75306E-032  3.78579E-033  7.55142E-034  1.28888E-034
  3.58072E-022  5.24567E-021  6.32273E-020  6.44193E-019  5.63123E-018  4.26041E-017
  2.80454E-016  1.61160E-015  8.10096E-015  3.56663E-014  1.37649E-013  4.65898E-013
  1.38338E-012  3.60400E-012  8.23863E-012  1.65254E-011  2.90844E-011  4.49102E-011
  6.08358E-011  7.22812E-011  7.53054E-011  6.87648E-011  5.49938E-011  3.84663E-011
  2.34752E-011  1.24441E-011  5.68252E-012  2.19980E-012  6.98728E-013  1.69041E-013
  2.51334E-014  6.48357E-016  1.09161E-015  2.46365E-015  2.13729E-015  1.26795E-015
  5.93157E-016  2.31162E-016  7.69620E-017  2.21644E-017  5.55578E-018  1.21548E-018
  2.32242E-019  3.87152E-020  5.61590E-021  7.05504E-022  7.61538E-023  6.96599E-024
  5.24910E-025  3.02141E-026  9.86199E-028  9.45828E-030  3.90580E-029  3.20031E-029
  1.88430E-029  9.80951E-030  4.63813E-030  1.98027E-030  7.54407E-031  2.55749E-031
  7.69222E-032  2.03627E-032  4.78733E-033  9.50394E-034  1.93553E-034
  3.94293E-022  6.51968E-021  8.40040E-020  8.90465E-019  7.97812E-018  6.13206E-017
  4.07858E-016  2.35993E-015  1.19177E-014  5.26351E-014  2.03564E-013  6.89938E-013
  2.05026E-012  5.34337E-012  1.22148E-011  2.44932E-011  4.30808E-011  6.64624E-011
  8.99236E-011  1.06685E-010  1.10956E-010  1.01118E-010  8.06900E-011  5.63077E-011
  3.42825E-011  1.81344E-011  8.26891E-012  3.20136E-012  1.02049E-012  2.49884E-013
  3.86723E-014  1.34704E-015  1.16942E-015  3.03044E-015  2.70738E-015  1.62338E-015
  7.62689E-016  2.97618E-016  9.90288E-017  2.84534E-017  7.10075E-018  1.54207E-018
  2.91224E-019  4.76917E-020  6.74205E-021  8.18875E-022  8.55055E-023  7.87167E-024
  7.08880E-025  8.11988E-026  1.58355E-026  4.83568E-027  1.66859E-027  5.28051E-028
  1.40064E-028  2.91996E-029  4.25889E-030  3.03961E-031  1.24706E-032  3.62768E-032
  2.68284E-032  1.14180E-032  3.52750E-033  8.82176E-034  1.73821E-034
  2.97424E-022  6.32452E-021  9.19559E-020  1.04192E-018  9.71237E-018  7.65140E-017
  5.17033E-016  3.02285E-015  1.53713E-014  6.82038E-014  2.64596E-013  8.98621E-013
  2.67377E-012  6.97302E-012  1.59432E-011  3.19625E-011  5.61856E-011  8.65988E-011
  1.17020E-010  1.38610E-010  1.43883E-010  1.30835E-010  1.04143E-010  7.24776E-011
  4.40043E-011  2.32151E-011  1.05632E-011  4.08648E-012  1.30562E-012  3.22842E-013
  5.16713E-014  2.24688E-015  1.08385E-015  3.27519E-015  3.01374E-015  1.82521E-015
  8.60333E-016  3.35655E-016  1.11359E-016  3.18037E-017  7.85512E-018  1.67761E-018
  3.08645E-019  4.85933E-020  6.49864E-021  7.38825E-022  7.44901E-023  7.95541E-024
  1.32786E-024  4.27776E-025  1.93627E-025  8.82771E-026  3.58538E-026  1.26618E-026
  3.88678E-027  1.03682E-027  2.38790E-028  4.67669E-029  7.57890E-030  9.64383E-031
  8.57477E-032  3.59927E-033  6.18408E-035  1.55136E-034  7.12158E-035
  9.74613E-023  4.21362E-021  7.86769E-020  1.00542E-018  1.00156E-017  8.20828E-017
  5.68490E-016  3.37667E-015  1.73495E-014  7.75131E-014  3.02094E-013  1.02909E-012
  3.06785E-012  8.00965E-012  1.83221E-011  3.67298E-011  6.45331E-011  9.93725E-011
  1.34102E-010  1.58572E-010  1.64260E-010  1.48996E-010  1.18267E-010  8.20540E-011
  4.96565E-011  2.61127E-011  1.18482E-011  4.57588E-012  1.46344E-012  3.64604E-013
  6.00060E-014  3.09153E-015  8.69140E-016  3.11067E-015  2.94632E-015  1.79967E-015
  8.49281E-016  3.30204E-016  1.08666E-016  3.05909E-017  7.37794E-018  1.51669E-018
  2.62852E-019  3.78195E-020  4.47210E-021  4.53389E-022  5.10841E-023  1.15116E-023
  5.73985E-024  3.56671E-024  1.99692E-024  9.47161E-025  3.84377E-025  1.35846E-025
  4.23157E-026  1.16765E-026  2.85270E-027  6.14284E-028  1.15708E-028  1.88682E-029
  2.62531E-030  3.04859E-031  2.83502E-032  1.98738E-033  7.86596E-035
  2.34951E-023  1.23425E-021  4.64157E-020  7.59895E-019  8.52908E-018  7.46646E-017
  5.37823E-016  3.27369E-015  1.70869E-014  7.71292E-014  3.02649E-013  1.03561E-012
  3.09623E-012  8.09790E-012  1.85405E-011  3.71753E-011  6.52918E-011  1.00452E-010
  1.35375E-010  1.59786E-010  1.65142E-010  1.49392E-010  1.18213E-010  8.17311E-011
  4.92763E-011  2.58138E-011  1.16709E-011  4.49553E-012  1.43725E-012  3.60005E-013
  6.06133E-014  3.56578E-015  6.03703E-016  2.59507E-015  2.52530E-015  1.55109E-015
  7.29533E-016  2.80650E-016  9.05453E-017  2.46458E-017  5.62216E-018  1.05498E-018
  1.57614E-019  1.79334E-020  1.54858E-021  1.50342E-022  5.28052E-023  5.01739E-023
  4.54733E-023  3.16047E-023  1.74009E-023  7.97199E-024  3.14771E-024  1.09446E-024
  3.38906E-025  9.38455E-026  2.32247E-026  5.11963E-027  1.00047E-027  1.72388E-028
  2.60387E-029  3.42597E-030  3.88676E-031  3.77784E-032  3.07815E-033
  5.11119E-022  2.38118E-022  1.22603E-020  3.98308E-019  5.70565E-018  5.61907E-017
  4.32001E-016  2.73366E-015  1.46177E-014  6.70152E-014  2.65636E-013  9.15000E-013
  2.74742E-012  7.20486E-012  1.65205E-011  3.31446E-011  5.82043E-011  8.94783E-011
  1.20423E-010  1.41868E-010  1.46268E-010  1.31930E-010  1.04037E-010  7.16515E-011
  4.30159E-011  2.24340E-011  1.00988E-011  3.87580E-012  1.23700E-012  3.10839E-013
  5.32920E-014  3.48450E-015  3.64159E-016  1.89742E-015  1.88932E-015  1.15973E-015
  5.38329E-016  2.01596E-016  6.20288E-017  1.55633E-017  3.08216E-018  4.48243E-019
  4.08051E-020  1.54546E-021  2.94371E-023  7.21669E-023  2.89946E-022  4.35887E-022
  3.85943E-022  2.48252E-022  1.28247E-022  5.61876E-023  2.15401E-023  7.35261E-024
  2.25332E-024  6.21351E-025  1.53913E-025  3.41229E-026  6.74082E-027  1.18122E-027
  1.82861E-028  2.49170E-029  2.97853E-030  3.11272E-031  2.83093E-032
  2.01491E-021  4.73796E-021  1.79999E-021  9.59204E-020  2.66844E-018  3.33533E-017
  2.87809E-016  1.94152E-015  1.07853E-014  5.06326E-014  2.03765E-013  7.08812E-013
  2.14187E-012  5.63943E-012  1.29616E-011  2.60344E-011  4.57269E-011  7.02546E-011
  9.44285E-011  1.11029E-010  1.14180E-010  1.02662E-010  8.06546E-011  5.53094E-011
  3.30466E-011  1.71467E-011  7.67883E-012  2.93319E-012  9.33211E-013  2.34746E-013
  4.08095E-014  2.90782E-015  1.91556E-016  1.20827E-015  1.22113E-015  7.39263E-016
  3.31155E-016  1.16053E-016  3.16755E-017  6.34464E-018  7.81554E-019  2.79045E-020
  3.76604E-021  5.24528E-021  4.85649E-022  1.00949E-021  3.20025E-021  3.72732E-021
  2.82761E-021  1.65328E-021  8.03659E-022  3.38411E-022  1.26402E-022  4.24233E-023
  1.28642E-023  3.52593E-024  8.71163E-025  1.93201E-025  3.82802E-026  6.74675E-027
  1.05382E-027  1.45455E-028  1.77044E-029  1.89645E-030  1.78598E-031
  4.66603E-021  1.65443E-020  3.34656E-020  1.00424E-020  5.93654E-019  1.39903E-017
  1.52040E-016  1.14744E-015  6.78348E-015  3.30489E-014  1.36100E-013  4.80412E-013
  1.46538E-012  3.88125E-012  8.95285E-012  1.80173E-011  3.16673E-011  4.86380E-011
  6.52972E-011  7.66275E-011  7.85928E-011  7.04274E-011  5.51066E-011  3.76122E-011
  2.23536E-011  1.15314E-011  5.13294E-012  1.94928E-012  6.17288E-013  1.55098E-013
  2.72366E-014  2.08660E-015  8.83504E-017  6.59682E-016  6.65571E-016  3.85548E-016
  1.57558E-016  4.62046E-017  8.65623E-018  6.00994E-019  3.61848E-020  1.86556E-019
  1.12361E-019  2.00379E-020  1.72949E-021  1.80423E-020  2.86303E-020  2.58588E-020
  1.72066E-020  9.31012E-021  4.30840E-021  1.75626E-021  6.41821E-022  2.12261E-022
  6.37402E-023  1.73632E-023  4.27523E-024  9.46900E-025  1.87713E-025  3.31571E-026
  5.19953E-027  7.21910E-028  8.85721E-029  9.59604E-030  9.17418E-031
  8.00167E-021  3.37500E-020  1.04009E-019  1.79096E-019  4.11667E-020  2.91878E-018
  5.75489E-017  5.41395E-016  3.56507E-015  1.84412E-014  7.86987E-014  2.83984E-013
  8.78331E-013  2.34683E-012  5.44259E-012  1.09865E-011  1.93366E-011  2.97018E-011
  3.98367E-011  4.66611E-011  4.77274E-011  4.26176E-011  3.32024E-011  2.25462E-011
  1.33214E-011  6.82743E-012  3.01794E-012  1.13803E-012  3.58120E-013  8.96703E-014
  1.58534E-014  1.29684E-015  3.61631E-017  2.97327E-016  2.88497E-016  1.47704E-016
  4.61111E-017  6.80834E-018  7.57555E-021  1.28425E-018  1.75094E-018  9.79721E-019
  2.38167E-019  5.40800E-021  7.82452E-020  1.75083E-019  1.89663E-019  1.44431E-019
  8.74230E-020  4.46157E-020  1.98679E-020  7.88918E-021  2.83090E-021  9.24358E-022
  2.75149E-022  7.45181E-023  1.82836E-023  4.04271E-024  8.01291E-025  1.41706E-025
  2.22770E-026  3.10480E-027  3.82983E-028  4.17851E-029  4.03189E-030
  1.10344E-020  5.08955E-020  1.87221E-019  4.98883E-019  7.20365E-019  1.28035E-019
  1.14410E-017  1.86202E-016  1.50856E-015  8.64270E-015  3.90399E-014  1.45706E-013
  4.60079E-013  1.24521E-012  2.91074E-012  5.90293E-012  1.04136E-011  1.60063E-011
  2.14539E-011  2.50849E-011  2.55876E-011  2.27641E-011  1.76535E-011  1.19219E-011
  6.99909E-012  3.56125E-012  1.56170E-012  5.83968E-013  1.82269E-013  4.53644E-014
  8.05072E-015  7.03987E-016  1.41136E-017  1.00479E-016  8.44032E-017  2.84609E-017
  1.91463E-018  2.08822E-018  7.82577E-018  8.53457E-018  5.05492E-018  1.53628E-018
  8.10141E-020  2.63829E-019  8.53712E-019  1.11266E-018  9.73867E-019  6.63002E-019
  3.75136E-019  1.83213E-019  7.91608E-020  3.07665E-020  1.08702E-020  3.50982E-021
  1.03646E-021  2.79184E-022  6.82698E-023  1.50699E-023  2.98627E-024  5.28668E-025
  8.32968E-026  1.16495E-026  1.44384E-027  1.58508E-028  1.54159E-029
  1.27110E-020  6.16705E-020  2.48456E-019  7.94307E-019  1.81694E-018  2.15205E-018
  3.52343E-019  3.58371E-017  4.74977E-016  3.29475E-015  1.63671E-014  6.44065E-014
  2.09826E-013  5.78778E-013  1.36863E-012  2.79457E-012  4.94813E-012  7.61648E-012
  1.02063E-011  1.19149E-011  1.21205E-011  1.07420E-011  8.29009E-012  5.56560E-012
  3.24482E-012  1.63783E-012  7.11746E-013  2.63492E-013  8.13779E-014  2.00652E-014
  3.56388E-015  3.36870E-016  7.22126E-018  1.88858E-017  8.10273E-018  2.94745E-019
  1.07946E-017  2.40642E-017  2.60210E-017  1.71135E-017  6.28394E-018  5.81008E-019
  7.13547E-019  3.33519E-018  5.21086E-018  5.25094E-018  4.03912E-018  2.54871E-018
  1.37316E-018  6.48453E-019  2.73485E-019  1.04405E-019  3.63945E-020  1.16332E-020
  3.41007E-021  9.13864E-022  2.22759E-022  4.90966E-023  9.72825E-024  1.72436E-024
  2.72368E-025  3.82345E-026  4.76290E-027  5.26293E-028  5.16035E-029
  1.24808E-020  6.23974E-020  2.64621E-019  9.28623E-019  2.56774E-018  4.99089E-018
  4.68849E-018  1.11447E-018  8.97623E-017  9.56966E-016  5.64841E-015  2.42364E-014
  8.28544E-014  2.35083E-013  5.65333E-013  1.16582E-012  2.07555E-012  3.20272E-012
  4.29314E-012  5.00522E-012  5.07789E-012  4.48279E-012  3.44200E-012  2.29632E-012
  1.32873E-012  6.64742E-013  2.85880E-013  1.04552E-013  3.18380E-014  7.73510E-015
  1.36831E-015  1.42831E-016  6.56164E-018  1.01772E-018  4.10991E-018  2.20858E-017
  4.47006E-017  5.23636E-017  3.92414E-017  1.70889E-017  2.21191E-018  1.64835E-018
  1.05425E-017  1.94868E-017  2.25617E-017  1.96617E-017  1.39081E-017  8.31900E-018
  4.32093E-018  1.98730E-018  8.21653E-019  3.08886E-019  1.06386E-019  3.36896E-020
  9.80662E-021  2.61518E-021  6.35521E-022  1.39879E-022  2.77209E-023  4.92139E-024
  7.79640E-025  1.09918E-025  1.37715E-026  1.53288E-027  1.51664E-028
  1.05677E-020  5.38020E-020  2.35199E-019  8.69811E-019  2.64881E-018  6.29259E-018
  1.02403E-017  7.22685E-018  3.90423E-018  1.79554E-016  1.52457E-015  7.60932E-015
  2.80850E-014  8.31476E-014  2.04928E-013  4.28658E-013  7.69211E-013  1.19149E-012
  1.59879E-012  1.86209E-012  1.88415E-012  1.65664E-012  1.26521E-012  8.38427E-013
  4.81173E-013  2.38326E-013  1.01238E-013  3.64499E-014  1.08745E-014  2.57445E-015
  4.47450E-016  5.27923E-017  6.92012E-018  7.21004E-018  2.38936E-017  5.16396E-017
  6.95385E-017  6.06389E-017  3.08913E-017  4.83202E-018  3.56172E-018  2.73780E-017
  5.83828E-017  7.71452E-017  7.61685E-017  6.06160E-017  4.04829E-017  2.32855E-017
  1.17582E-017  5.29359E-018  2.15208E-018  7.98082E-019  2.71840E-019  8.53225E-020
  2.46675E-020  6.54642E-021  1.58616E-021  3.48698E-022  6.91350E-023  1.22984E-023
  1.95518E-024  2.77050E-025  3.49434E-026  3.92199E-027  3.92046E-028
  7.77052E-021  4.00010E-020  1.78099E-019  6.79327E-019  2.18376E-018  5.74114E-018
  1.16075E-017  1.54677E-017  7.46399E-018  1.15978E-017  2.85964E-016  1.92102E-015
  8.06028E-015  2.54797E-014  6.51061E-014  1.38983E-013  2.52207E-013  3.92838E-013
  5.28116E-013  6.14667E-013  6.20330E-013  5.43130E-013  4.12436E-013  2.71330E-013
  1.54299E-013  7.55392E-014  3.15939E-014  1.11260E-014  3.20867E-015  7.20451E-016
  1.17541E-016  1.55123E-017  5.54926E-018  1.31937E-017  3.47142E-017  5.77902E-017
  6.03506E-017  3.54275E-017  5.65833E-018  7.81691E-018  5.95199E-017  1.41032E-016
  2.10168E-016  2.34380E-016  2.10132E-016  1.57352E-016  1.00841E-016  5.63086E-017
  2.78020E-017  1.22949E-017  4.92514E-018  1.80377E-018  6.07935E-019  1.89156E-019
  5.43147E-020  1.43442E-020  3.46531E-021  7.61013E-022  1.50999E-022  2.69288E-023
  4.29918E-024  6.12827E-025  7.78933E-026  8.82711E-027  8.92667E-028
  4.98383E-021  2.58270E-020  1.16273E-019  4.51823E-019  1.49936E-018  4.17127E-018
  9.39944E-018  1.59526E-017  1.68029E-017  4.65992E-018  2.56754E-017  3.61001E-016
  1.91306E-015  6.71367E-015  1.81000E-014  3.97748E-014  7.33117E-014  1.15077E-013
  1.55147E-013  1.80505E-013  1.81679E-013  1.58349E-013  1.19497E-013  7.79784E-014
  4.38769E-014  2.11707E-014  8.66506E-015  2.94417E-015  7.95254E-016  1.57098E-016
  2.02927E-017  2.49633E-018  2.38629E-018  1.01065E-017  2.51252E-017  3.37123E-017
  2.21682E-017  2.45410E-018  1.76552E-017  1.10220E-016  2.77080E-016  4.57900E-016
  5.73161E-016  5.78272E-016  4.86577E-016  3.49022E-016  2.16886E-016  1.18320E-016
  5.73472E-017  2.49713E-017  9.86971E-018  3.57209E-018  1.19148E-018  3.67476E-019
  1.04781E-019  2.75330E-020  6.63177E-021  1.45508E-021  2.89039E-022  5.17056E-023
  8.29630E-024  1.19085E-024  1.52724E-025  1.74988E-026  1.79302E-027
  2.79603E-021  1.45460E-020  6.59207E-020  2.59043E-019  8.76171E-019  2.51968E-018
  6.03003E-018  1.15272E-017  1.60825E-017  1.26019E-017  1.66744E-018  4.13437E-017
  3.59338E-016  1.50319E-015  4.39470E-015  1.00646E-014  1.89526E-014  3.00620E-014
  4.06888E-014  4.73307E-014  4.74971E-014  4.11864E-014  3.08604E-014  1.99471E-014
  1.10763E-014  5.23813E-015  2.07140E-015  6.58136E-016  1.53211E-016  2.06556E-017
  1.15998E-018  6.97975E-019  1.44903E-019  2.28090E-018  6.00135E-018  3.92187E-018
  1.46437E-018  3.78834E-017  1.75444E-016  4.46813E-016  8.02394E-016  1.11698E-015
  1.26376E-015  1.19493E-015  9.61920E-016  6.68415E-016  4.05540E-016  2.17081E-016
  1.03560E-016  4.44709E-017  1.73562E-017  6.20916E-018  2.04946E-018  6.26360E-019
  1.77288E-019  4.63386E-020  1.11272E-020  2.43954E-021  4.85324E-022  8.71436E-023
  1.40655E-023  2.03540E-024  2.63740E-025  3.06002E-026  3.18210E-027
  1.37461E-021  7.16679E-021  3.26036E-020  1.28973E-019  4.41247E-019  1.29434E-018
  3.20843E-018  6.54892E-018  1.04594E-017  1.15970E-017  6.01969E-018  1.66233E-018
  4.86335E-017  2.80486E-016  9.29645E-016  2.25815E-015  4.37776E-015  7.03951E-015
  9.57585E-015  1.11368E-014  1.11358E-014  9.59704E-015  7.12902E-015  4.55264E-015
  2.48222E-015  1.13743E-015  4.22370E-016  1.15964E-016  1.77893E-017  8.23756E-019
  3.47909E-018  4.65800E-018  2.75586E-018  1.29162E-018  2.28019E-018  1.35387E-017
  6.91110E-017  2.39093E-016  5.95581E-016  1.13826E-015  1.74253E-015  2.19858E-015
  2.33153E-015  2.10791E-015  1.64277E-015  1.11398E-015  6.62962E-016  3.49225E-016
  1.64268E-016  6.96316E-017  2.68440E-017  9.49177E-018  3.09904E-018  9.38053E-019
  2.63424E-019  6.84604E-020  1.63859E-020  3.59011E-021  7.15599E-022  1.29067E-022
  2.09774E-023  3.06425E-024  4.01768E-025  4.72799E-026  4.99815E-027
  5.92925E-022  3.09472E-021  1.41083E-020  5.60230E-020  1.92969E-019  5.72814E-019
  1.45006E-018  3.07506E-018  5.28717E-018  6.88840E-018  5.71738E-018  1.53913E-018
  3.77068E-018  4.21547E-017  1.70786E-016  4.51148E-016  9.09265E-016  1.48785E-015
  2.03615E-015  2.36671E-015  2.35536E-015  2.01396E-015  1.47926E-015  9.28938E-016
  4.92320E-016  2.13277E-016  6.94464E-017  1.29743E-017  5.45631E-019  4.01538E-018
  9.17725E-018  1.15187E-017  1.24549E-017  1.68567E-017  3.56805E-017  9.92205E-017
  2.74487E-016  6.57867E-016  1.31468E-015  2.18754E-015  3.05676E-015  3.62285E-015
  3.67500E-015  3.21601E-015  2.44513E-015  1.62600E-015  9.52166E-016  4.94540E-016
  2.29618E-016  9.61241E-017  3.66044E-017  1.27877E-017  4.12741E-018  1.23644E-018
  3.44245E-019  8.89079E-020  2.12056E-020  4.64343E-021  9.27761E-022  1.68219E-022
  2.75628E-023  4.06988E-024  5.40815E-025  6.46602E-026  6.96047E-027
  2.24564E-022  1.17264E-021  5.35147E-021  2.12947E-020  7.36349E-020  2.20126E-019
  5.64329E-019  1.22443E-018  2.19747E-018  3.12245E-018  3.18737E-018  1.75736E-018
  2.56858E-019  4.79281E-018  2.71289E-017  8.07353E-017  1.71217E-016  2.86279E-016
  3.94460E-016  4.57859E-016  4.52694E-016  3.82982E-016  2.76892E-016  1.69480E-016
  8.55301E-017  3.31238E-017  7.81154E-018  3.74662E-019  2.27856E-018  7.61084E-018
  1.32255E-017  1.88148E-017  2.76313E-017  4.92351E-017  1.08081E-016  2.59568E-016
  6.00217E-016  1.24041E-015  2.22053E-015  3.41167E-015  4.49886E-015  5.10898E-015
  5.01868E-015  4.28453E-015  3.19415E-015  2.08991E-015  1.20674E-015  6.18754E-016
  2.83759E-016  1.17329E-016  4.41211E-017  1.52196E-017  4.85215E-018  1.43721E-018
  3.96368E-019  1.01663E-019  2.41546E-020  5.28642E-021  1.05926E-021  1.93250E-022
  3.19607E-023  4.77760E-024  6.44485E-025  7.84192E-026  8.60953E-027
  7.47185E-023  3.90211E-022  1.78156E-021  7.09672E-021  2.45928E-020  7.38218E-020
  1.90696E-019  4.19538E-019  7.72615E-019  1.15446E-018  1.31394E-018  9.74210E-019
  2.72943E-019  3.77366E-019  3.70413E-018  1.30381E-017  2.95086E-017  5.06313E-017
  7.02748E-017  8.13442E-017  7.96928E-017  6.64242E-017  4.69084E-017  2.75194E-017
  1.26604E-017  3.80205E-018  3.05577E-019  7.38544E-019  3.74176E-018  8.40046E-018
  1.46365E-017  2.42305E-017  4.33011E-017  8.82276E-017  1.97761E-016  4.48589E-016
  9.55872E-016  1.82816E-015  3.06900E-015  4.48197E-015  5.68136E-015  6.25625E-015
  5.99822E-015  5.02164E-015  3.68347E-015  2.37660E-015  1.35501E-015  6.86443E-016
  3.11022E-016  1.27007E-016  4.71418E-017  1.60445E-017  5.04740E-018  1.47660E-018
  4.02963E-019  1.02556E-019  2.42618E-020  5.30715E-021  1.06699E-021  1.96049E-022
  3.27697E-023  4.96680E-024  6.81294E-025  8.45016E-026  9.47517E-027
  2.18482E-023  1.14094E-022  5.20974E-022  2.07627E-021  7.20338E-021  2.16743E-020
  5.62448E-020  1.24800E-019  2.33517E-019  3.59744E-019  4.35986E-019  3.75682E-019
  1.71624E-019  3.30113E-020  4.31949E-019  1.91550E-018  4.69900E-018  8.30754E-018
  1.16165E-017  1.33844E-017  1.29471E-017  1.05645E-017  7.19207E-018  3.91485E-018
  1.48579E-018  2.15164E-019  1.31579E-019  1.19857E-018  3.47071E-018  7.27996E-018
  1.37562E-017  2.62574E-017  5.38921E-017  1.19244E-016  2.71568E-016  5.99300E-016
  1.22130E-015  2.23059E-015  3.59362E-015  5.06975E-015  6.24666E-015  6.72114E-015
  6.32209E-015  5.20867E-015  3.76814E-015  2.40117E-015  1.35307E-015  6.77551E-016
  3.03335E-016  1.22301E-016  4.47815E-017  1.50247E-017  4.65878E-018  1.34441E-018
  3.62603E-019  9.14804E-020  2.15360E-020  4.70815E-021  9.50201E-022  1.76004E-022
  2.97729E-023  4.58253E-024  6.40184E-025  8.10552E-026  9.29303E-027
  5.61567E-024  2.93226E-023  1.33892E-022  5.33722E-022  1.85286E-021  5.58293E-021
  1.45286E-020  3.24111E-020  6.12620E-020  9.62156E-020  1.21196E-019  1.13809E-019
  6.61057E-020  1.33290E-020  4.31556E-020  2.57758E-019  6.96337E-019  1.27318E-018
  1.79343E-018  2.05252E-018  1.95153E-018  1.54418E-018  9.90578E-019  4.68191E-019
  1.11287E-019  1.02789E-020  2.54204E-019  9.89045E-019  2.50292E-018  5.43983E-018
  1.14195E-017  2.47012E-017  5.61921E-017  1.31606E-016  3.03662E-016  6.60422E-016
  1.31016E-015  2.32276E-015  3.63850E-015  5.00737E-015  6.03991E-015  6.38198E-015
  5.91058E-015  4.80410E-015  3.43345E-015  2.16323E-015  1.20557E-015  5.96910E-016
  2.64050E-016  1.05085E-016  3.79353E-017  1.25358E-017  3.82684E-018  1.08789E-018
  2.89598E-019  7.23439E-020  1.69357E-020  3.69974E-021  7.49873E-022  1.40154E-022
  2.40246E-023  3.76054E-024  5.35797E-025  6.93301E-026  8.13362E-027
  1.26899E-024  6.62563E-024  3.02537E-023  1.20614E-022  4.18898E-022  1.26339E-021
  3.29401E-021  7.37515E-021  1.40354E-020  2.23285E-020  2.88429E-020  2.85748E-020
  1.89977E-020  5.66450E-021  3.93685E-021  3.18495E-020  9.62372E-020  1.82618E-019
  2.59159E-019  2.93980E-019  2.73174E-019  2.06596E-019  1.19842E-019  4.22281E-020
  2.04836E-021  3.39122E-020  1.97950E-019  6.15692E-019  1.55228E-018  3.64312E-018
  8.52988E-018  2.05298E-017  5.05198E-017  1.23335E-016  2.87663E-016  6.20496E-016
  1.20976E-015  2.10158E-015  3.22647E-015  4.35884E-015  5.17144E-015  5.38503E-015
  4.92289E-015  3.95461E-015  2.79567E-015  1.74299E-015  9.61182E-016  4.70681E-016
  2.05734E-016  8.07993E-017  2.87429E-017  9.34739E-018  2.80622E-018  7.84816E-019
  2.05908E-019  5.08680E-020  1.18317E-020  2.58213E-021  5.25767E-022  9.92412E-023
  1.72585E-023  2.75076E-024  4.00163E-025  5.29594E-026  6.35953E-027
  2.52137E-025  1.31648E-024  6.01170E-024  2.39719E-023  8.32899E-023  2.51406E-022
  6.56480E-022  1.47392E-021  2.81915E-021  4.52679E-021  5.95190E-021  6.11389E-021
  4.42512E-021  1.69293E-021  4.24320E-022  3.59596E-021  1.23459E-020  2.44131E-020
  3.49268E-020  3.91880E-020  3.53174E-020  2.49401E-020  1.20658E-020  1.99939E-021
  2.31180E-021  2.74732E-020  1.09822E-019  3.25572E-019  8.64428E-019  2.22824E-018
  5.78839E-018  1.52319E-017  3.98232E-017  1.00285E-016  2.35941E-016  5.06414E-016
  9.75678E-016  1.67041E-015  2.52636E-015  3.36453E-015  3.93932E-015  4.05273E-015
  3.66404E-015  2.91306E-015  2.03908E-015  1.25891E-015  6.87285E-016  3.32960E-016
  1.43822E-016  5.57368E-017  1.95319E-017  6.24727E-018  1.84268E-018  5.06354E-019
  1.30750E-019  3.19011E-020  7.36524E-021  1.60512E-021  3.28403E-022  6.26446E-023
  1.10629E-023  1.79717E-024  2.67129E-025  3.61698E-026  4.44496E-027
  4.40536E-026  2.30048E-025  1.05074E-024  4.19129E-024  1.45705E-023  4.40198E-023
  1.15118E-022  2.59109E-022  4.97726E-022  8.05249E-022  1.07341E-021  1.13264E-021
  8.69858E-022  3.91050E-022  7.17741E-023  3.65742E-022  1.45237E-021  3.01041E-021
  4.34865E-021  4.81470E-021  4.16064E-021  2.63351E-021  8.81757E-022  3.85711E-023
  2.48712E-021  1.41587E-020  5.06053E-020  1.53833E-019  4.41866E-019  1.25649E-018
  3.58458E-018  1.01462E-017  2.77902E-017  7.16282E-017  1.69660E-016  3.62963E-016
  6.93348E-016  1.17421E-015  1.75554E-015  2.31157E-015  2.67739E-015  2.72659E-015
  2.44153E-015  1.92336E-015  1.33425E-015  8.16291E-016  4.41418E-016  2.11649E-016
  9.03707E-017  3.45637E-017  1.19311E-017  3.75205E-018  1.08658E-018  2.93072E-019
  7.43842E-020  1.79003E-020  4.09792E-021  8.91309E-022  1.83236E-022  3.53389E-023
  6.34137E-024  1.05055E-024  1.59587E-025  2.21032E-026  2.77791E-027
  6.76923E-027  3.53592E-026  1.61566E-025  6.44814E-025  2.24335E-024  6.78514E-024
  1.77742E-023  4.01115E-023  7.73733E-023  1.26045E-022  1.70036E-022  1.83437E-022
  1.47508E-022  7.44438E-023  1.51670E-023  3.27849E-023  1.53750E-022  3.37183E-022
  4.93102E-022  5.36774E-022  4.36287E-022  2.28377E-022  2.89745E-023  1.20666E-022
  1.28606E-021  5.82503E-021  2.06163E-020  6.66876E-020  2.09757E-019  6.55578E-019
  2.02741E-018  6.08188E-018  1.72566E-017  4.52512E-017  1.07718E-016  2.29891E-016
  4.36326E-016  7.32770E-016  1.08562E-015  1.41641E-015  1.62593E-015  1.64156E-015
  1.45772E-015  1.13900E-015  7.83712E-016  4.75471E-016  2.54836E-016  1.20997E-016
  5.10949E-017  1.92940E-017  6.56228E-018  2.02908E-018  5.76763E-019  1.52583E-019
  3.80252E-020  9.01429E-021  2.04398E-021  4.43374E-022  9.15639E-023  1.78557E-023
  3.25644E-024  5.50185E-025  8.53922E-026  1.20890E-026  1.55199E-027
  9.14884E-028  4.78112E-027  2.18592E-026  8.73094E-026  3.04076E-025  9.21036E-025
  2.41769E-024  5.47240E-024  1.06034E-023  1.73947E-023  2.37363E-023  2.61283E-023
  2.18554E-023  1.20919E-023  3.01215E-024  2.54467E-024  1.42873E-023  3.36543E-023
  5.00094E-023  5.31513E-023  3.91944E-023  1.40380E-023  1.30736E-024  7.66570E-023
  4.90452E-022  2.07984E-021  7.66937E-021  2.69166E-020  9.29095E-020  3.16231E-019
  1.04529E-018  3.28018E-018  9.55524E-018  2.53722E-017  6.06074E-017  1.29090E-016
  2.43773E-016  4.06693E-016  5.98138E-016  7.74544E-016  8.82486E-016  8.84433E-016
  7.79707E-016  6.04851E-016  4.13144E-016  2.48747E-016  1.32232E-016  6.22161E-017
  2.60012E-017  9.70021E-018  3.25272E-018  9.89317E-019  2.76056E-019  7.16120E-020
  1.75102E-020  4.08490E-021  9.16416E-022  1.98078E-022  4.10703E-023  8.09579E-024
  1.50018E-024  2.58365E-025  4.09360E-026  5.91645E-027  7.74670E-028
  1.08776E-028  5.68830E-028  2.60285E-027  1.04073E-026  3.62967E-026  1.10146E-025
  2.89861E-025  6.58414E-025  1.28224E-024  2.11944E-024  2.92654E-024  3.28586E-024
  2.85102E-024  1.70803E-024  5.19569E-025  1.77980E-025  1.12874E-024  2.92604E-024
  4.43830E-024  4.53960E-024  2.81647E-024  3.65850E-025  2.44373E-024  2.92472E-023
  1.56923E-022  6.71614E-022  2.65376E-021  1.01840E-020  3.83707E-020  1.40452E-019
  4.89444E-019  1.58901E-018  4.71861E-018  1.26413E-017  3.02648E-017  6.43478E-017
  1.21019E-016  2.00826E-016  2.93612E-016  3.77857E-016  4.27826E-016  4.26093E-016
  3.73295E-016  2.87757E-016  1.95282E-016  1.16776E-016  6.16202E-017  2.87540E-017
  1.19029E-017  4.39112E-018  1.45300E-018  4.35068E-019  1.19245E-019  3.03388E-020
  7.27643E-021  1.66921E-021  3.70129E-022  7.96369E-023  1.65645E-023  3.29817E-024
  6.20482E-025  1.08819E-025  1.75776E-026  2.58935E-027  3.45149E-028
  1.13809E-029  5.95632E-029  2.72848E-028  1.09249E-027  3.81698E-027  1.16100E-026
  3.06475E-026  6.99076E-026  1.36940E-025  2.28267E-025  3.19224E-025  3.65808E-025
  3.29005E-025  2.12062E-025  7.73646E-026  1.43090E-026  7.25473E-026  2.15332E-025
  3.35126E-025  3.19728E-025  1.38313E-025  1.73056E-026  1.14719E-024  8.71444E-024
  4.46181E-023  2.00804E-022  8.62187E-022  3.61297E-021  1.47030E-020  5.70890E-020
  2.07149E-019  6.89555E-019  2.07596E-018  5.59583E-018  1.34146E-017  2.84750E-017
  5.33732E-017  8.81875E-017  1.28308E-016  1.64280E-016  1.85034E-016  1.83311E-016
  1.59739E-016  1.22465E-016  8.26402E-017  4.91223E-017  2.57516E-017  1.19283E-017
  4.89584E-018  1.78794E-018  5.84481E-019  1.72490E-019  4.64848E-020  1.16074E-020
  2.73117E-021  6.15847E-022  1.34859E-022  2.88532E-023  6.01374E-024  1.20810E-024
  2.30452E-025  4.10948E-026  6.75571E-027  1.01236E-027  1.37098E-028
  1.04803E-030  5.49177E-030  2.51904E-029  1.01041E-028  3.53811E-028  1.07927E-027
  2.85966E-027  6.55542E-027  1.29284E-026  2.17564E-026  3.08521E-026  3.61253E-026
  3.36928E-026  2.32838E-026  1.00020E-026  1.77937E-027  3.55589E-027  1.28592E-026
  2.06326E-026  1.70456E-026  2.61518E-027  2.46210E-026  3.45123E-025  2.23035E-024
  1.16340E-023  5.63046E-023  2.63531E-022  1.19607E-021  5.18831E-021  2.10894E-020
  7.88537E-020  2.67248E-019  8.12340E-019  2.19870E-018  5.27414E-018  1.11785E-017
  2.08944E-017  3.44013E-017  4.98536E-017  6.35624E-017  7.12816E-017  7.03049E-017
  6.09872E-017  4.65389E-017  3.12524E-017  1.84807E-017  9.63327E-018  4.43361E-018
  1.80614E-018  6.53721E-019  2.11401E-019  6.15754E-020  1.63382E-020  4.00847E-021
  9.25894E-022  2.05219E-022  4.43522E-023  9.42575E-024  1.96595E-024  3.97868E-025
  7.68252E-026  1.39035E-026  2.32140E-027  3.53128E-028  4.84833E-029
  8.49924E-032  4.46024E-031  2.04969E-030  8.24018E-030  2.89296E-029  8.85555E-029
  2.35694E-028  5.43474E-028  1.08025E-027  1.83755E-027  2.64611E-027  3.17067E-027
  3.06951E-027  2.26945E-027  1.12916E-027  2.69433E-028  1.26657E-028  5.77776E-028
  9.55585E-028  5.49222E-028  1.63970E-028  9.22158E-027  8.27234E-026  5.13920E-025
  2.83160E-024  1.48698E-023  7.54703E-023  3.66487E-022  1.67176E-021  7.03244E-021
  2.68708E-020  9.22295E-020  2.82198E-019  7.65830E-019  1.83734E-018  3.88885E-018
  7.25204E-018  1.19055E-017  1.71974E-017  2.18508E-017  2.44166E-017  2.39933E-017
  2.07346E-017  1.57605E-017  1.05401E-017  6.20535E-018  3.21895E-018  1.47336E-018
  5.96355E-019  2.14183E-019  6.86109E-020  1.97544E-020  5.16886E-021  1.24778E-021
  2.83228E-022  6.17287E-023  1.31617E-023  2.77557E-024  5.78455E-025  1.17726E-025
  2.29647E-026  4.20892E-027  7.12174E-028  1.09733E-028  1.52427E-029
  6.06133E-033  3.19329E-032  1.47085E-031  5.92901E-031  2.08909E-030  6.42085E-030
  1.71811E-029  3.98911E-029  8.00113E-029  1.37772E-028  2.01789E-028  2.47844E-028
  2.49348E-028  1.96925E-028  1.11832E-028  3.67725E-029  5.90863E-030  1.65807E-029
  2.71674E-029  4.30241E-030  1.55110E-028  2.23823E-027  1.72066E-026  1.09422E-025
  6.48240E-025  3.68873E-024  2.00852E-023  1.02954E-022  4.87835E-022  2.10393E-021
  8.16331E-021  2.82657E-020  8.68687E-020  2.36131E-019  5.66440E-019  1.19743E-018
  2.22871E-018  3.65020E-018  5.25880E-018  6.66299E-018  7.42356E-018  7.27272E-018
  6.26525E-018  4.74673E-018  3.16358E-018  1.85565E-018  9.58681E-019  4.36772E-019
  1.75828E-019  6.27359E-020  1.99347E-020  5.68228E-021  1.46863E-021  3.49406E-022
  7.80388E-023  1.67362E-023  3.52013E-024  7.35932E-025  1.53020E-025  3.12570E-026
  6.14639E-027  1.13827E-027  1.94749E-028  3.03297E-029  4.25405E-030
  3.81975E-034  2.01127E-033  9.27951E-033  3.76970E-032  1.33381E-031  4.12133E-031
  1.11003E-030  2.59735E-030  5.26434E-030  9.19057E-030  1.37158E-029  1.72991E-029
  1.81081E-029  1.52525E-029  9.75690E-030  4.19300E-030  9.34215E-031  2.80907E-031
  2.64840E-031  1.92856E-030  4.44926E-029  4.35345E-028  3.24215E-027  2.18074E-026
  1.39511E-025  8.52953E-025  4.91768E-024  2.62702E-023  1.27989E-022  5.61851E-022
  2.20337E-021  7.67489E-021  2.36559E-020  6.43639E-020  1.54354E-019  3.25945E-019
  6.05699E-019  9.90124E-019  1.42343E-018  1.79941E-018  2.00003E-018  1.95454E-018
  1.67946E-018  1.26899E-018  8.43362E-019  4.93178E-019  2.53933E-019  1.15247E-019
  4.61849E-020  1.63887E-020  5.17223E-021  1.46177E-021  3.73806E-022  8.77958E-023
  1.93230E-023  4.08146E-024  8.46919E-025  1.75398E-025  3.63310E-026  7.43387E-027
  1.47035E-027  2.74524E-028  4.73895E-029  7.44465E-030  1.05246E-030
  2.20308E-035  1.12266E-034  5.19757E-034  2.10778E-033  7.54453E-033  2.34592E-032
  6.36699E-032  1.50465E-031  3.08741E-031  5.47129E-031  8.33594E-031  1.08163E-030
  1.17937E-030  1.05778E-030  7.52986E-031  4.00437E-031  1.47399E-031  4.63361E-032
  6.69082E-032  7.64944E-031  8.51157E-030  7.38205E-029  5.65872E-028  4.08001E-027
  2.80427E-026  1.81980E-025  1.09660E-024  6.03896E-024  3.00116E-023  1.33384E-022
  5.26925E-022  1.84277E-021  5.69053E-021  1.54909E-020  3.71358E-020  7.83457E-020
  1.45400E-019  2.37316E-019  3.40589E-019  4.29764E-019  4.76762E-019  4.64986E-019
  3.98712E-019  3.00609E-019  1.99321E-019  1.16268E-019  5.97006E-020  2.70100E-020
  1.07840E-020  3.80942E-021  1.19546E-021  3.35444E-022  8.50043E-023  1.97420E-023
  4.28816E-024  8.93038E-025  1.82872E-025  3.74947E-026  7.72611E-027  1.58057E-027
  3.13780E-028  5.89367E-029  1.02442E-029  1.62036E-030  2.30516E-031
  1.08221E-036  5.79648E-036  2.58026E-035  1.05180E-034  3.75492E-034  1.18774E-033
  3.25318E-033  7.77545E-033  1.61781E-032  2.91995E-032  4.55275E-032  6.08209E-032
  6.91416E-032  6.59050E-032  5.16452E-032  3.25596E-032  1.69017E-032  1.01609E-032
  2.04488E-032  1.45723E-031  1.32195E-030  1.13685E-029  9.22854E-029  7.13431E-028
  5.21317E-027  3.54480E-026  2.20731E-025  1.24235E-024  6.26044E-024  2.80618E-023
  1.11407E-022  3.90653E-022  1.20777E-021  3.28858E-021  7.88056E-021  1.66126E-020
  3.07987E-020  5.02063E-020  7.19563E-020  9.06638E-020  1.00424E-019  9.77862E-020
  8.37083E-020  6.30011E-020  4.16956E-020  2.42730E-020  1.24358E-020  5.61193E-021
  2.23388E-021  7.86203E-022  2.45578E-022  6.84985E-023  1.72253E-023  3.96193E-024
  8.50555E-025  1.74840E-025  3.53474E-026  7.17176E-027  1.46831E-027  2.99794E-028
  5.96184E-029  1.12431E-029  1.96414E-030  3.12295E-031  4.46448E-032
  4.19126E-038  2.53483E-037  1.20003E-036  5.00242E-036  1.68056E-035  5.29520E-035
  1.45945E-034  3.60077E-034  7.61241E-034  1.40155E-033  2.24001E-033  3.09391E-033
  3.67125E-033  3.71462E-033  3.16197E-033  2.28713E-033  1.50752E-033  1.30516E-033
  3.14883E-033  2.04791E-032  1.80379E-031  1.62028E-030  1.40497E-029  1.15564E-028
  8.86753E-028  6.24454E-027  3.98142E-026  2.27547E-025  1.15770E-024  5.21947E-024
  2.07907E-023  7.30306E-023  2.25950E-022  6.15267E-022  1.47385E-021  3.10494E-021
  5.75147E-021  9.36654E-021  1.34097E-020  1.68765E-020  1.86705E-020  1.81568E-020
  1.55221E-020  1.16660E-020  7.70928E-021  4.48072E-021  2.29151E-021  1.03198E-021
  4.09794E-022  1.43794E-022  4.47453E-023  1.24192E-023  3.10297E-024  7.07780E-025
  1.50384E-025  3.05462E-026  6.09997E-027  1.22439E-027  2.48804E-028  5.06210E-029
  1.00661E-029  1.90259E-030  3.33520E-031  5.32307E-032  7.62296E-033
  1.55281E-039  8.22854E-039  4.70183E-038  1.97287E-037  7.29566E-037  2.37841E-036
  5.98991E-036  1.46369E-035  3.12521E-035  6.08727E-035  9.99142E-035  1.42623E-034
  1.76583E-034  1.88735E-034  1.74254E-034  1.41400E-034  1.11711E-034  1.24662E-034
  3.58502E-034  2.43327E-033  2.24626E-032  2.14910E-031  1.98325E-030  1.71615E-029
  1.36658E-028  9.87095E-028  6.39931E-027  3.69632E-026  1.89297E-025  8.56794E-025
  3.42046E-024  1.20285E-023  3.72310E-023  1.01378E-022  2.42768E-022  5.11164E-022
  9.46224E-022  1.53978E-021  2.20257E-021  2.76946E-021  3.06090E-021  2.97369E-021
  2.53949E-021  1.90648E-021  1.25838E-021  7.30446E-022  3.73030E-022  1.67720E-022
  6.64715E-023  2.32684E-023  7.21821E-024  1.99531E-024  4.95840E-025  1.12294E-025
  2.36427E-026  4.75015E-027  9.37497E-028  1.86128E-028  3.75076E-029  7.59410E-030
  1.50767E-030  2.85168E-031  5.00911E-032  7.99416E-033  1.15133E-033
  5.05573E-041  2.67910E-040  1.24764E-039  5.10600E-039  2.60812E-038  8.58965E-038
  2.49686E-037  6.40811E-037  1.45257E-036  2.29928E-036  3.83006E-036  5.55806E-036
  7.72959E-036  8.66058E-036  8.59524E-036  7.65320E-036  6.97377E-036  9.63157E-036
  3.39264E-035  2.59533E-034  2.57794E-033  2.64058E-032  2.56997E-031  2.31281E-030
  1.89237E-029  1.39168E-028  9.12730E-028  5.31046E-027  2.73174E-026  1.23970E-025
  4.95637E-025  1.74424E-024  5.40014E-024  1.47032E-023  3.51996E-023  7.40833E-023
  1.37064E-022  2.22907E-022  3.18644E-022  4.00369E-022  4.42168E-022  4.29228E-022
  3.66249E-022  2.74714E-022  1.81157E-022  1.05049E-022  5.35868E-023  2.40623E-023
  9.52169E-024  3.32662E-024  1.02938E-024  2.83596E-025  7.01543E-026  1.57906E-026
  3.29783E-027  6.55993E-028  1.28023E-028  2.51393E-029  5.02030E-030  1.01036E-030
  1.99998E-031  3.78061E-032  6.62286E-033  1.06296E-033  1.47726E-034
  0.00000E+000  7.66565E-042  3.56984E-041  1.46097E-040  5.25445E-040  1.66076E-039
  8.30018E-039  2.16152E-038  4.97622E-038  1.01308E-037  1.82440E-037  2.90691E-037
  4.09899E-037  3.23656E-037  3.22226E-037  3.10926E-037  3.18296E-037  5.68184E-037
  2.71768E-036  2.49865E-035  2.74828E-034  2.97637E-033  3.02739E-032  2.80525E-031
  2.33966E-030  1.74225E-029  1.15174E-028  6.73428E-028  3.47459E-027  1.57960E-026
  6.32146E-026  2.22566E-025  6.89153E-025  1.87623E-024  4.49063E-024  9.44803E-024
  1.74729E-023  2.84026E-023  4.05803E-023  5.09600E-023  5.62470E-023  5.45671E-023
  4.65304E-023  3.48772E-023  2.29825E-023  1.33164E-023  6.78686E-024  3.04441E-024
  1.20322E-024  4.19717E-025  1.29611E-025  3.56088E-026  8.77486E-027  1.96459E-027
  4.07362E-028  8.02906E-029  1.55026E-029  3.01094E-030  5.95544E-031  1.19025E-031
  2.34652E-032  4.40762E-033  7.76190E-034  1.20461E-034  1.74975E-035
  0.00000E+000  0.00000E+000  0.00000E+000  3.67362E-042  1.32124E-041  4.17599E-041
  1.15993E-040  2.83139E-040  6.07378E-040  3.25667E-039  5.97797E-039  9.71366E-039
  1.39733E-038  1.77956E-038  2.00639E-038  2.00252E-038  2.64095E-038  5.17841E-038
  2.53171E-037  2.38385E-036  2.72838E-035  3.08511E-034  3.21239E-033  3.03761E-032
  2.56999E-031  1.93042E-030  1.28307E-029  7.52735E-029  3.89165E-028  1.77129E-027
  7.09312E-027  2.49807E-026  7.73550E-026  2.10581E-025  5.03915E-025  1.05993E-024
  1.95955E-024  3.18414E-024  4.54753E-024  5.70825E-024  6.29760E-024  6.10657E-024
  5.20454E-024  3.89901E-024  2.56779E-024  1.48690E-024  7.57283E-025  3.39422E-025
  1.34015E-025  4.66896E-026  1.43938E-026  3.94533E-027  9.69038E-028  2.15950E-028
  4.44904E-029  8.69502E-030  1.66176E-030  3.19249E-031  6.25175E-032  1.23986E-032
  2.41810E-033  4.56109E-034  7.78309E-035  1.25552E-035  1.82145E-036
  0.00000E+000  0.00000E+000  0.00000E+000  0.00000E+000  0.00000E+000  0.00000E+000
  2.56318E-042  6.25671E-042  1.34216E-041  2.53023E-041  4.19185E-041  6.10304E-041
  7.80873E-041  8.78026E-041  8.67617E-041  6.72632E-040  1.44487E-040  1.30851E-039
  1.43396E-038  1.87604E-037  2.40664E-036  2.85263E-035  3.06224E-034  2.92772E-033
  2.49902E-032  1.88836E-031  1.26006E-030  7.40907E-030  3.83570E-029  1.74720E-028
  6.99958E-028  2.46558E-027  7.63508E-027  2.07830E-026  4.97255E-026  1.04570E-025
  1.93277E-025  3.13974E-025  4.48273E-025  5.62505E-025  6.20362E-025  6.01320E-025
  5.12295E-025  3.83629E-025  2.52536E-025  1.46161E-025  7.43997E-026  3.33253E-026
  1.31475E-026  4.57580E-027  1.40871E-027  3.85370E-028  9.43860E-029  2.09479E-029
  4.29067E-030  8.31978E-031  1.57456E-031  2.99246E-032  5.80005E-033  1.13302E-033
  2.15237E-034  4.05646E-035  7.14485E-036  1.15012E-036  1.66640E-037
  0.00000E+000  0.00000E+000  0.00000E+000  0.00000E+000  0.00000E+000  0.00000E+000
  0.00000E+000  0.00000E+000  0.00000E+000  0.00000E+000  0.00000E+000  0.00000E+000
  0.00000E+000  0.00000E+000  0.00000E+000  0.00000E+000  0.00000E+000  3.69608E-041
  6.98413E-040  1.44912E-038  1.94993E-037  2.37346E-036  2.58758E-035  2.50969E-034
  2.14752E-033  1.62920E-032  1.08960E-031  6.41678E-031  3.32512E-030  1.51554E-029
  6.07316E-029  2.13950E-028  6.62533E-028  1.80332E-027  4.31410E-027  9.07086E-027
  1.67625E-026  2.72245E-026  3.88603E-026  4.87505E-026  5.37503E-026  5.20855E-026
  4.43608E-026  3.32086E-026  2.18531E-026  1.26432E-026  6.43291E-027  2.87997E-027
  1.13548E-027  3.94859E-028  1.21420E-028  3.31606E-029  8.10179E-030  1.79154E-030
  3.65010E-031  7.02581E-032  1.31724E-032  2.47684E-033  4.61708E-034  9.01668E-035
  1.75237E-035  3.28476E-036  5.76517E-037  9.25987E-038  1.27566E-038
  0.00000E+000  0.00000E+000  0.00000E+000  0.00000E+000  0.00000E+000  0.00000E+000
  0.00000E+000  0.00000E+000  0.00000E+000  0.00000E+000  0.00000E+000  0.00000E+000
  0.00000E+000  0.00000E+000  0.00000E+000  0.00000E+000  0.00000E+000  0.00000E+000
  5.32816E-041  8.84791E-040  1.29121E-038  1.75898E-037  1.93825E-036  1.89274E-035
  1.63293E-034  1.24217E-033  8.29319E-033  4.88890E-032  2.53491E-031  1.15570E-030
  4.63210E-030  1.63195E-029  5.05365E-029  1.37546E-028  3.29024E-028  6.91731E-028
  1.27809E-027  2.07545E-027  2.96197E-027  3.71510E-027  4.09527E-027  3.96756E-027
  3.37835E-027  2.52841E-027  1.66338E-027  9.62068E-028  4.89339E-028  2.18985E-028
  8.62944E-029  2.99876E-029  9.21222E-030  2.51228E-030  6.12461E-031  1.34987E-031
  2.73681E-032  5.23157E-033  9.61679E-034  1.77259E-034  3.36397E-035  6.50502E-036
  1.25438E-036  2.33825E-037  4.08895E-038  6.55262E-039  8.99715E-040
  0.00000E+000  0.00000E+000  0.00000E+000  0.00000E+000  0.00000E+000  0.00000E+000
  0.00000E+000  0.00000E+000  0.00000E+000  0.00000E+000  0.00000E+000  0.00000E+000
  0.00000E+000  0.00000E+000  0.00000E+000  0.00000E+000  0.00000E+000  0.00000E+000
  0.00000E+000  5.93197E-041  8.65678E-040  1.11022E-038  1.25127E-037  1.25917E-036
  1.08949E-035  8.30283E-035  5.56845E-034  3.27527E-033  1.69893E-032  7.74744E-032
  3.10556E-031  1.09418E-030  3.38828E-030  9.22154E-030  2.20572E-029  4.63679E-029
  8.56643E-029  1.39090E-028  1.98477E-028  2.48903E-028  2.74330E-028  2.65731E-028
  2.26228E-028  1.69280E-028  1.11342E-028  6.43831E-029  3.27385E-029  1.46461E-029
  5.76906E-030  2.00360E-030  6.14988E-031  1.67501E-031  4.07549E-032  8.93377E-033
  1.80091E-033  3.39192E-034  6.24013E-035  1.14822E-035  2.15555E-036  4.12689E-037
  7.89465E-038  1.46323E-038  2.54915E-039  3.71938E-040  5.57657E-041
  0.00000E+000  0.00000E+000  0.00000E+000  0.00000E+000  0.00000E+000  0.00000E+000
  0.00000E+000  0.00000E+000  0.00000E+000  0.00000E+000  0.00000E+000  0.00000E+000
  0.00000E+000  0.00000E+000  0.00000E+000  0.00000E+000  0.00000E+000  0.00000E+000
  0.00000E+000  0.00000E+000  5.10044E-041  6.54122E-040  7.37230E-039  7.30199E-038
  6.35583E-037  4.86180E-036  3.26825E-035  1.93386E-034  1.00338E-033  4.56491E-033
  1.82998E-032  6.44770E-032  1.99660E-031  5.43375E-031  1.29964E-030  2.73187E-030
  5.04670E-030  8.19342E-030  1.16905E-029  1.46593E-029  1.61549E-029  1.56466E-029
  1.33189E-029  9.96475E-030  6.55317E-030  3.78851E-030  1.92602E-030  8.61421E-031
  3.39179E-031  1.17730E-031  3.61047E-032  9.82036E-033  2.38433E-033  5.19674E-034
  1.04350E-034  1.96764E-035  3.59078E-036  6.54127E-037  1.21475E-037  2.30236E-038
  4.36863E-039  8.04960E-040  1.18747E-040  2.02594E-041  0.00000E+000
  0.00000E+000  0.00000E+000  0.00000E+000  0.00000E+000  0.00000E+000  0.00000E+000
  0.00000E+000  0.00000E+000  0.00000E+000  0.00000E+000  0.00000E+000  0.00000E+000
  0.00000E+000  0.00000E+000  0.00000E+000  0.00000E+000  0.00000E+000  0.00000E+000
  0.00000E+000  0.00000E+000  0.00000E+000  3.38691E-041  3.81723E-040  3.78082E-039
  3.29092E-038  2.51734E-037  1.69223E-036  9.99705E-036  5.19012E-035  2.36797E-034
  9.49441E-034  3.34544E-033  1.03390E-032  2.81378E-032  6.72987E-032  1.41457E-031
  2.61308E-031  4.24212E-031  6.05229E-031  7.58864E-031  8.36219E-031  8.09829E-031
  6.89280E-031  5.15640E-031  3.39062E-031  1.95999E-031  9.96267E-032  4.45479E-032
  1.75358E-032  6.08437E-033  1.86485E-033  5.05306E-034  1.22473E-034  2.67547E-035
  5.35238E-036  1.00357E-036  1.81701E-037  3.27735E-038  6.02063E-039  1.12955E-039
  2.12553E-040  2.92795E-041  0.00000E+000  0.00000E+000  0.00000E+000
  0.00000E+000  0.00000E+000  0.00000E+000  0.00000E+000  0.00000E+000  0.00000E+000
  0.00000E+000  0.00000E+000  0.00000E+000  0.00000E+000  0.00000E+000  0.00000E+000
  0.00000E+000  0.00000E+000  0.00000E+000  0.00000E+000  0.00000E+000  0.00000E+000
  0.00000E+000  0.00000E+000  0.00000E+000  0.00000E+000  1.73695E-041  1.72038E-040
  1.49746E-039  1.14546E-038  7.70014E-038  4.54894E-037  2.36165E-036  1.07749E-035
  4.32023E-035  1.52227E-034  4.71380E-034  1.28275E-033  3.06768E-033  6.43761E-033
  1.18912E-032  1.93032E-032  2.75391E-032  3.45277E-032  3.80447E-032  3.68413E-032
  3.13548E-032  2.34540E-032  1.54208E-032  8.91321E-033  4.53000E-033  2.02343E-033
  7.96100E-034  2.76054E-034  8.45428E-035  2.29491E-035  5.55476E-036  1.21074E-036
  2.41343E-037  4.50042E-038  8.08530E-039  1.44412E-039  2.62435E-040  2.21803E-041
  0.00000E+000  0.00000E+000  0.00000E+000  0.00000E+000  0.00000E+000
  0.00000E+000  0.00000E+000  0.00000E+000  0.00000E+000  0.00000E+000  0.00000E+000
  0.00000E+000  0.00000E+000  0.00000E+000  0.00000E+000  0.00000E+000  0.00000E+000
  0.00000E+000  0.00000E+000  0.00000E+000  0.00000E+000  0.00000E+000  0.00000E+000
  0.00000E+000  0.00000E+000  0.00000E+000  0.00000E+000  0.00000E+000  0.00000E+000
  5.98808E-041  4.58049E-040  3.07915E-039  1.81904E-038  9.44382E-038  4.30870E-037
  1.72758E-036  6.08729E-036  1.88496E-035  5.12950E-035  1.22671E-034  2.57811E-034
  4.76161E-034  7.72858E-034  1.10240E-033  1.38189E-033  1.52230E-033  1.47401E-033
  1.25422E-033  9.37961E-034  6.16546E-034  3.56264E-034  1.81011E-034  8.08966E-035
  3.18233E-035  1.10321E-035  3.37711E-036  9.16010E-037  2.21429E-037  4.81593E-038
  9.56646E-039  1.77439E-039  3.16373E-040  5.59630E-041  0.00000E+000  0.00000E+000
  0.00000E+000  0.00000E+000  0.00000E+000  0.00000E+000  0.00000E+000
  0.00000E+000  0.00000E+000  0.00000E+000  0.00000E+000  0.00000E+000  0.00000E+000
  0.00000E+000  0.00000E+000  0.00000E+000  0.00000E+000  0.00000E+000  0.00000E+000
  0.00000E+000  0.00000E+000  0.00000E+000  0.00000E+000  0.00000E+000  0.00000E+000
  0.00000E+000  0.00000E+000  0.00000E+000  0.00000E+000  0.00000E+000  0.00000E+000
  0.00000E+000  1.60967E-041  1.08207E-040  6.39245E-040  3.31874E-039  1.51416E-038
  6.07105E-038  2.13919E-037  6.62412E-037  1.80261E-036  4.31089E-036  9.05996E-036
  1.67332E-035  2.71597E-035  3.87405E-035  4.85622E-035  5.34965E-035  5.17899E-035
  4.40615E-035  3.29432E-035  2.16455E-035  1.25190E-035  6.36034E-036  2.84230E-036
  1.11795E-036  3.87460E-037  1.18557E-037  3.21336E-038  7.75798E-039  1.47563E-039
  2.66387E-040  4.22612E-041  0.00000E+000  0.00000E+000  0.00000E+000  0.00000E+000
  0.00000E+000  0.00000E+000  0.00000E+000  0.00000E+000  0.00000E+000
  0.00000E+000  0.00000E+000  0.00000E+000  0.00000E+000  0.00000E+000  0.00000E+000
  0.00000E+000  0.00000E+000  0.00000E+000  0.00000E+000  0.00000E+000  0.00000E+000
  0.00000E+000  0.00000E+000  0.00000E+000  0.00000E+000  0.00000E+000  0.00000E+000
  0.00000E+000  0.00000E+000  0.00000E+000  0.00000E+000  0.00000E+000  0.00000E+000
  0.00000E+000  0.00000E+000  0.00000E+000  1.97418E-041  1.02492E-040  4.67617E-040
  1.87492E-039  6.60645E-039  2.04572E-038  5.56698E-038  1.33133E-037  2.79798E-037
  5.16770E-037  8.38772E-037  1.19642E-036  1.49974E-036  1.65213E-036  1.59943E-036
  1.36075E-036  1.01738E-036  6.68475E-037  3.85993E-037  1.95870E-037  8.73470E-038
  3.42312E-038  1.17894E-038  3.56822E-039  9.49088E-040  2.21848E-040  4.55718E-041
  0.00000E+000  0.00000E+000  0.00000E+000  0.00000E+000  0.00000E+000  0.00000E+000
  0.00000E+000  0.00000E+000  0.00000E+000  0.00000E+000  0.00000E+000
  0.00000E+000  0.00000E+000  0.00000E+000  0.00000E+000  0.00000E+000  0.00000E+000
  0.00000E+000  0.00000E+000  0.00000E+000  0.00000E+000  0.00000E+000  0.00000E+000
  0.00000E+000  0.00000E+000  0.00000E+000  0.00000E+000  0.00000E+000  0.00000E+000
  0.00000E+000  0.00000E+000  0.00000E+000  0.00000E+000  0.00000E+000  0.00000E+000
  0.00000E+000  0.00000E+000  0.00000E+000  0.00000E+000  0.00000E+000  1.26912E-041
  5.08856E-041  1.79300E-040  5.55212E-040  1.51089E-039  3.61325E-039  7.59376E-039
  1.40252E-038  2.27644E-038  3.24710E-038  4.07033E-038  4.48390E-038  4.34087E-038
  3.69309E-038  2.76120E-038  1.81425E-038  1.04759E-038  5.31593E-039  2.37061E-039
  9.29041E-040  3.19965E-040  9.68420E-041  2.57584E-041  0.00000E+000  0.00000E+000
  0.00000E+000  0.00000E+000  0.00000E+000  0.00000E+000  0.00000E+000  0.00000E+000
  0.00000E+000  0.00000E+000  0.00000E+000  0.00000E+000  0.00000E+000
  0.00000E+000  0.00000E+000  5.86887E-040  5.57425E-039  4.65278E-038  3.41297E-037
  2.20011E-036  1.24638E-035  6.20513E-035  2.71484E-034  1.04383E-033  3.52705E-033
  1.04733E-032  2.73223E-032  6.26385E-032  1.26171E-031  2.23265E-031  3.46994E-031
  4.73445E-031  5.66663E-031  5.94135E-031  5.44342E-031  4.33845E-031  2.98324E-031
  1.74236E-031  8.37549E-032  3.08954E-032  7.18754E-033  3.73240E-034  4.83233E-034
  1.88653E-033  2.51413E-033  2.24156E-033  1.56295E-033  9.04275E-034  4.46119E-034
  1.90274E-034  7.06748E-035  2.29533E-035  6.56390E-036  1.63567E-036  3.58197E-037
  6.89354E-038  1.16589E-038  1.73286E-039  0.00000E+000  0.00000E+000  0.00000E+000
  0.00000E+000  0.00000E+000  0.00000E+000  0.00000E+000  0.00000E+000  0.00000E+000
  0.00000E+000  0.00000E+000  0.00000E+000  0.00000E+000  0.00000E+000  0.00000E+000
  0.00000E+000  0.00000E+000  0.00000E+000  0.00000E+000  0.00000E+000
  0.00000E+000  1.76812E-039  1.91096E-038  1.81503E-037  1.51499E-036  1.11129E-035
  7.16378E-035  4.05834E-034  2.02045E-033  8.83978E-033  3.40005E-032  1.14877E-031
  3.41030E-031  8.89725E-031  2.03968E-030  4.10843E-030  7.27016E-030  1.12996E-029
  1.54188E-029  1.84584E-029  1.93608E-029  1.77511E-029  1.41669E-029  9.76606E-030
  5.73104E-030  2.78116E-030  1.04714E-030  2.57488E-031  1.84691E-032  9.97492E-033
  4.98255E-032  6.96787E-032  6.32088E-032  4.44687E-032  2.58378E-032  1.27785E-032
  5.45756E-033  2.02868E-033  6.58753E-034  1.87337E-034  4.67905E-035  1.01683E-035
  1.91580E-036  3.05322E-037  3.81833E-038  2.82623E-039  4.70552E-042  4.97191E-040
  3.31735E-040  1.94515E-040  1.00232E-040  0.00000E+000  0.00000E+000  0.00000E+000
  0.00000E+000  0.00000E+000  0.00000E+000  0.00000E+000  0.00000E+000  0.00000E+000
  0.00000E+000  0.00000E+000  0.00000E+000  0.00000E+000  0.00000E+000
  4.11393E-039  5.05945E-038  5.46817E-037  5.19367E-036  4.33511E-035  3.17995E-034
  2.04990E-033  1.16129E-032  5.78506E-032  2.53091E-031  9.72993E-031  3.28725E-030
  9.75948E-030  2.54614E-029  5.83686E-029  1.17568E-028  2.08045E-028  3.23361E-028
  4.41278E-028  5.28360E-028  5.54384E-028  5.08633E-028  4.06442E-028  2.80840E-028
  1.65537E-028  8.10342E-029  3.10844E-029  8.02492E-030  7.32941E-031  1.62010E-031
  1.14106E-030  1.68868E-030  1.56565E-030  1.11160E-030  6.48791E-031  3.21696E-031
  1.37580E-031  5.11620E-032  1.66254E-032  4.72985E-033  1.17861E-033  2.57212E-034
  4.86154E-035  7.81832E-036  1.00514E-036  8.27172E-038  8.08249E-040  2.69543E-039
  6.07564E-039  3.56249E-039  1.83573E-039  8.31297E-040  3.30825E-040  1.15700E-040
  0.00000E+000  0.00000E+000  0.00000E+000  0.00000E+000  0.00000E+000  0.00000E+000
  0.00000E+000  0.00000E+000  0.00000E+000  0.00000E+000  0.00000E+000
  1.03453E-037  1.27229E-036  1.37507E-035  1.30605E-034  1.09015E-033  7.99657E-033
  5.15943E-032  2.92278E-031  1.45504E-030  6.36542E-030  2.44718E-029  8.26765E-029
  2.45452E-028  6.40342E-028  1.46791E-027  2.95666E-027  5.23197E-027  8.13206E-027
  1.10981E-026  1.32902E-026  1.39491E-026  1.28058E-026  1.02447E-026  7.09415E-027
  4.19871E-027  2.07193E-027  8.08406E-028  2.17879E-028  2.40059E-029  1.95788E-030
  2.27022E-029  3.58421E-029  3.39972E-029  2.43884E-029  1.43150E-029  7.11636E-030
  3.04713E-030  1.13440E-030  3.68807E-031  1.04962E-031  2.61627E-032  5.70568E-033
  1.08335E-033  1.75560E-034  2.30941E-035  2.06481E-036  4.36961E-038  3.16713E-038
  6.33251E-038  5.73386E-038  2.95462E-038  1.33798E-038  5.32466E-039  1.86220E-039
  5.72342E-040  1.54589E-040  0.00000E+000  0.00000E+000  0.00000E+000  0.00000E+000
  0.00000E+000  0.00000E+000  0.00000E+000  0.00000E+000  0.00000E+000
  2.28622E-036  2.81167E-035  3.03881E-034  2.88626E-033  2.40909E-032  1.76920E-031
  1.14048E-030  6.46071E-030  3.21626E-029  1.40704E-028  5.40928E-028  1.82745E-027
  5.42525E-027  1.41531E-026  3.24434E-026  6.53452E-026  1.15629E-025  1.79722E-025
  2.45283E-025  2.93765E-025  3.08413E-025  2.83287E-025  2.26871E-025  1.57415E-025
  9.35204E-026  4.64921E-026  1.84235E-026  5.15887E-027  6.60485E-028  1.48437E-029
  3.91597E-028  6.66022E-028  6.47754E-028  4.69887E-028  2.77345E-028  1.38282E-028
  5.93177E-029  2.21010E-029  7.18809E-030  2.04652E-030  5.10438E-031  1.11396E-031
  2.11783E-032  3.45591E-033  4.63685E-034  4.42824E-035  1.46003E-036  2.86984E-037
  8.21620E-037  6.81099E-037  4.17916E-037  1.89251E-037  7.53147E-038  2.63399E-038
  8.09549E-039  2.18658E-039  5.19016E-040  1.08265E-040  0.00000E+000  0.00000E+000
  0.00000E+000  0.00000E+000  0.00000E+000  0.00000E+000  0.00000E+000
  4.44007E-035  5.46054E-034  5.90123E-033  5.61324E-032  4.68552E-031  3.43705E-030
  2.21563E-029  1.25512E-028  6.24825E-028  2.73343E-027  1.05083E-026  3.54999E-026
  1.05387E-025  2.74919E-025  6.30173E-025  1.26920E-024  2.24578E-024  3.49053E-024
  4.76391E-024  5.70605E-024  5.99192E-024  5.50643E-024  4.41404E-024  3.06830E-024
  1.82926E-024  9.15609E-025  3.68008E-025  1.06621E-025  1.54360E-026  3.35555E-029
  5.84097E-027  1.08308E-026  1.08280E-026  7.94984E-027  4.72034E-027  2.36092E-027
  1.01446E-027  3.78333E-028  1.23128E-028  3.50652E-029  8.74956E-030  1.91135E-030
  3.64095E-031  5.97298E-032  8.14027E-033  8.20104E-034  3.61325E-035  1.79209E-036
  9.18264E-036  8.19941E-036  4.82973E-036  2.35244E-036  9.36182E-037  3.27413E-037
  1.00629E-037  2.71798E-038  6.45152E-039  1.34577E-039  2.46702E-040  0.00000E+000
  0.00000E+000  0.00000E+000  0.00000E+000  0.00000E+000  0.00000E+000
  7.57605E-034  9.31808E-033  1.00894E-031  9.58377E-031  7.99998E-030  5.86844E-029
  3.78298E-028  2.14300E-027  1.06682E-026  4.66698E-026  1.79412E-025  6.06087E-025
  1.79920E-024  4.69328E-024  1.07575E-023  2.16648E-023  3.83326E-023  5.95765E-023
  8.13097E-023  9.73952E-023  1.02293E-022  9.40443E-023  7.54519E-023  5.25359E-023
  3.14216E-023  1.58267E-023  6.44412E-024  1.92485E-024  3.08721E-025  4.22580E-028
  7.50791E-026  1.54072E-025  1.58784E-025  1.18103E-025  7.05735E-026  3.54157E-026
  1.52453E-026  5.69123E-027  1.85326E-027  5.28024E-028  1.31801E-028  2.88105E-029
  5.49751E-030  9.06227E-031  1.25151E-031  1.31647E-032  7.09696E-034  5.61261E-036
  8.86270E-035  8.70493E-035  5.27625E-035  2.53785E-035  1.04980E-035  3.71467E-036
  1.16108E-036  2.96907E-037  7.04752E-038  1.47009E-038  2.69493E-039  4.34154E-040
  6.14658E-041  0.00000E+000  0.00000E+000  0.00000E+000  0.00000E+000
  1.13617E-032  1.40050E-031  1.51391E-030  1.43810E-029  1.20044E-028  8.80611E-028
  5.67679E-027  3.21586E-026  1.60090E-025  7.00330E-025  2.69221E-024  9.09446E-024
  2.69962E-023  7.04166E-023  1.61392E-022  3.25009E-022  5.75012E-022  8.93625E-022
  1.21957E-021  1.46086E-021  1.53453E-021  1.41128E-021  1.13313E-021  7.90173E-022
  4.73993E-022  2.40125E-022  9.89362E-023  3.03723E-023  5.31158E-024  5.55712E-026
  8.27838E-025  1.91625E-024  2.04234E-024  1.54056E-024  9.26870E-025  4.66778E-025
  2.01316E-025  7.52326E-026  2.45131E-026  6.98685E-027  1.74462E-027  3.81602E-028
  7.29194E-029  1.20677E-029  1.68568E-030  1.83599E-031  1.15074E-032  7.54905E-036
  7.21389E-034  7.99929E-034  5.00144E-034  2.43201E-034  9.99939E-035  3.59243E-035
  1.12650E-035  3.13139E-036  7.74378E-037  1.71180E-037  3.40367E-038  4.16785E-039
  5.90067E-040  7.34149E-041  0.00000E+000  0.00000E+000  0.00000E+000
  1.50115E-031  1.84678E-030  1.99648E-029  1.89651E-028  1.58322E-027  1.16144E-026
  7.48726E-026  4.24150E-025  2.11147E-024  9.23672E-024  3.55068E-023  1.19940E-022
  3.56013E-022  9.28562E-022  2.12805E-021  4.28508E-021  7.58053E-021  1.17798E-020
  1.60752E-020  1.92553E-020  2.02279E-020  1.86085E-020  1.49507E-020  1.04398E-020
  6.27924E-021  3.19792E-021  1.33194E-021  4.19088E-022  7.89137E-023  1.92810E-024
  7.78028E-024  2.08260E-023  2.30388E-023  1.76441E-023  1.06930E-023  5.40533E-024
  2.33597E-024  8.73928E-025  2.84931E-025  8.12442E-026  2.02937E-026  4.44114E-027
  8.49698E-028  1.41074E-028  1.98874E-029  2.22737E-030  1.55635E-031  8.45064E-034
  5.11779E-033  6.60446E-033  4.29198E-033  2.12139E-033  8.81376E-034  3.04081E-034
  9.62420E-035  2.68977E-035  6.70197E-036  1.49692E-036  3.01816E-037  5.54012E-038
  9.34705E-039  6.19363E-040  6.77207E-041  0.00000E+000  0.00000E+000
  1.73946E-030  2.14006E-029  2.31380E-028  2.19825E-027  1.83521E-026  1.34636E-025
  8.67957E-025  4.91701E-024  2.44775E-023  1.07076E-022  4.11599E-022  1.39029E-021
  4.12652E-021  1.07620E-020  2.46619E-020  4.96541E-020  8.78304E-020  1.36468E-019
  1.86210E-019  2.23031E-019  2.34303E-019  2.15588E-019  1.73306E-019  1.21162E-019
  7.30522E-020  3.73845E-020  1.57253E-020  5.05891E-021  1.01527E-021  4.11808E-023
  6.17532E-023  1.97650E-022  2.27898E-022  1.77419E-022  1.08361E-022  5.49959E-023
  2.38177E-023  8.92102E-024  2.91046E-024  8.30210E-025  2.07441E-025  4.54189E-026
  8.69908E-027  1.44846E-027  2.05838E-028  2.36207E-029  1.80518E-030  2.65365E-032
  2.89094E-032  4.61481E-032  3.13760E-032  1.57491E-032  6.59101E-033  2.39158E-033
  7.64014E-034  2.03720E-034  5.12087E-035  1.15757E-035  2.37137E-036  4.44275E-037
  7.68656E-038  1.23941E-038  5.02084E-040  0.00000E+000  0.00000E+000
  1.77099E-029  2.17958E-028  2.35689E-027  2.23944E-026  1.86976E-025  1.37179E-024
  8.84387E-024  5.01020E-023  2.49415E-022  1.09105E-021  4.19384E-021  1.41652E-020
  4.20406E-020  1.09633E-019  2.51203E-019  5.05705E-019  8.94382E-019  1.38945E-018
  1.89561E-018  2.27018E-018  2.38481E-018  2.19460E-018  1.76496E-018  1.23520E-018
  7.46363E-019  3.83631E-019  1.62829E-019  5.34421E-020  1.13356E-020  6.50033E-022
  4.08141E-022  1.63682E-021  1.97656E-021  1.56629E-021  9.64588E-022  4.91623E-022
  2.13392E-022  8.00247E-023  2.61257E-023  7.45539E-024  1.86343E-024  4.08167E-025
  7.82484E-026  1.30607E-026  1.86875E-027  2.18826E-028  1.79527E-029  4.48619E-031
  1.29444E-031  2.79747E-031  2.01005E-031  1.02751E-031  4.33683E-032  1.58331E-032
  5.09065E-033  1.45612E-033  3.71291E-034  7.92302E-035  1.65265E-035  3.16739E-036
  5.63176E-037  9.36705E-038  1.46504E-038  2.15673E-039  0.00000E+000
  1.58459E-028  1.95079E-027  2.10998E-026  2.00516E-025  1.67436E-024  1.22853E-023
  7.92078E-023  4.48741E-022  2.23393E-021  9.77205E-021  3.75613E-020  1.26861E-019
  3.76478E-019  9.81672E-019  2.24902E-018  4.52688E-018  8.00475E-018  1.24332E-017
  1.69592E-017  2.03068E-017  2.13298E-017  1.96292E-017  1.57915E-017  1.10613E-017
  6.69659E-018  3.45573E-018  1.47881E-018  4.94204E-019  1.10020E-019  8.13549E-021
  2.19464E-021  1.18178E-020  1.50282E-020  1.21393E-020  7.54223E-021  3.86126E-021
  1.67997E-021  6.30820E-022  2.06090E-022  5.88357E-023  1.47101E-023  3.22332E-024
  6.18425E-025  1.03438E-025  1.48857E-026  1.77283E-027  1.53961E-028  5.37589E-030
  4.26421E-031  1.46615E-030  1.12781E-030  5.89109E-031  2.51128E-031  9.23384E-032
  2.99109E-032  8.62737E-033  2.23437E-033  5.23217E-034  1.02273E-034  2.00973E-035
  3.67953E-036  6.32072E-037  1.02206E-037  1.55369E-038  2.20816E-039
  1.24572E-027  1.53433E-026  1.66008E-025  1.57800E-024  1.31789E-023  9.67099E-023
  6.23577E-022  3.53298E-021  1.75884E-020  7.69381E-020  2.95721E-019  9.98722E-019
  2.96359E-018  7.72668E-018  1.76992E-017  3.56188E-017  6.29704E-017  9.77843E-017
  1.33347E-016  1.59631E-016  1.67642E-016  1.54266E-016  1.24131E-016  8.70095E-017
  5.27642E-017  2.73255E-017  1.17804E-017  4.00155E-018  9.29459E-019  8.35645E-020
  9.20200E-021  7.43133E-020  1.00155E-019  8.25964E-020  5.18020E-020  2.66454E-020
  1.16218E-020  4.36979E-021  1.42867E-021  4.08039E-022  1.02048E-022  2.23687E-023
  4.29459E-024  7.19582E-025  1.04062E-025  1.25705E-026  1.14326E-027  5.02577E-029
  8.50658E-031  6.61187E-030  5.53817E-030  2.96803E-030  1.27999E-030  4.74555E-031
  1.55052E-031  4.52017E-032  1.18691E-032  2.82844E-033  6.17852E-034  1.13605E-034
  2.14529E-035  3.80900E-036  6.36579E-037  9.97965E-038  1.45714E-038
  8.60293E-027  1.06035E-025  1.14781E-024  1.09144E-023  9.11761E-023  6.69190E-022
  4.31542E-021  2.44518E-020  1.21734E-019  5.32516E-019  2.04674E-018  6.91190E-018
  2.05082E-017  5.34618E-017  1.22442E-016  2.46355E-016  4.35421E-016  6.75956E-016
  9.21508E-016  1.10280E-015  1.15783E-015  1.06528E-015  8.57234E-016  6.01196E-016
  3.65093E-016  1.89670E-016  8.23169E-017  2.83745E-017  6.84187E-018  7.18292E-019
  2.74567E-020  4.06508E-019  5.84985E-019  4.93358E-019  3.12524E-019  1.61553E-019
  7.06474E-020  2.66005E-020  8.70355E-021  2.48687E-021  6.22133E-022  1.36412E-022
  2.62054E-023  4.39746E-024  6.38574E-025  7.80630E-026  7.37297E-027  3.83141E-028
  4.94430E-031  2.54904E-029  2.37801E-029  1.31396E-029  5.74387E-030  2.15006E-030
  7.09513E-031  2.09380E-031  5.58167E-032  1.35703E-032  3.03591E-033  6.29419E-034
  1.11671E-034  2.04989E-035  3.53793E-036  5.71023E-037  8.54693E-038
  5.21763E-026  6.43763E-025  6.97368E-024  6.63452E-023  5.54432E-022  4.07033E-021
  2.62532E-020  1.48772E-019  7.40723E-019  3.24030E-018  1.24540E-017  4.20548E-017
  1.24767E-016  3.25199E-016  7.44642E-016  1.49787E-015  2.64662E-015  4.10727E-015
  5.59723E-015  6.69582E-015  7.02736E-015  6.46380E-015  5.20103E-015  3.64882E-015
  2.21840E-015  1.15565E-015  5.04555E-016  1.76227E-016  4.39204E-017  5.22935E-018
  4.46515E-020  1.93165E-018  2.99412E-018  2.58700E-018  1.65621E-018  8.60621E-019
  3.77374E-019  1.42298E-019  4.65960E-020  1.33198E-020  3.33314E-021  7.31046E-022
  1.40509E-022  2.36087E-023  3.44038E-024  4.24813E-025  4.13890E-026  2.43928E-027
  5.58978E-030  8.31935E-029  8.91908E-029  5.11120E-029  2.26991E-029  8.59155E-030
  2.86777E-030  8.58131E-031  2.32797E-031  5.78387E-032  1.32782E-032  2.84063E-033
  5.68460E-034  9.84943E-035  1.75328E-035  2.90763E-036  4.45122E-037
  2.77782E-025  3.43265E-024  3.72245E-023  3.54405E-022  2.96324E-021  2.17626E-020
  1.40403E-019  7.95784E-019  3.96258E-018  1.73352E-017  6.66270E-017  2.24974E-016
  6.67373E-016  1.73918E-015  3.98148E-015  8.00654E-015  1.41421E-014  2.19383E-014
  2.98833E-014  3.57316E-014  3.74831E-014  3.44631E-014  2.77238E-014  1.94525E-014
  1.18371E-014  6.18079E-015  2.71283E-015  9.58766E-016  2.46032E-016  3.25015E-017
  6.48423E-021  7.95983E-018  1.34276E-017  1.19088E-017  7.70992E-018  4.02827E-018
  1.77136E-018  6.68940E-019  2.19226E-019  6.26959E-020  1.56933E-020  3.44285E-021
  6.62017E-022  1.11355E-022  1.62755E-023  2.02673E-024  2.02606E-025  1.31603E-026
  1.21329E-028  2.26577E-028  2.91841E-028  1.74686E-028  7.90236E-029  3.02954E-029
  1.02454E-029  3.11438E-030  8.61538E-031  2.19150E-031  5.17319E-032  1.14108E-032
  2.36125E-033  4.57712E-034  7.74053E-035  1.31613E-035  2.05603E-036
  1.29726E-024  1.60681E-023  1.74523E-022  1.66342E-021  1.39188E-020  1.02278E-019
  6.60109E-019  3.74238E-018  1.86382E-017  8.15448E-017  3.13419E-016  1.05825E-015
  3.13886E-015  8.17839E-015  1.87179E-014  3.76285E-014  6.64377E-014  1.03015E-013
  1.40248E-013  1.67599E-013  1.75711E-013  1.61464E-013  1.29837E-013  9.10932E-014
  5.54641E-014  2.90167E-014  1.27948E-014  4.56966E-015  1.20332E-015  1.73399E-016
  5.00987E-019  2.83852E-017  5.27585E-017  4.81270E-017  3.15284E-017  1.65670E-017
  7.30641E-018  2.76350E-018  9.06417E-019  2.59343E-019  6.49338E-020  1.42487E-020
  2.74088E-021  4.61453E-022  6.76146E-023  8.47991E-024  8.66000E-025  6.07234E-026
  1.08651E-027  5.02137E-028  8.31977E-028  5.24714E-028  2.42441E-028  9.43236E-029
  3.23775E-029  1.00179E-029  2.83181E-030  7.39097E-031  1.79647E-031  4.08903E-032
  8.73416E-033  1.74518E-033  3.24996E-034  5.28997E-035  8.41398E-036
  5.30839E-024  6.59814E-023  7.18360E-022  6.85801E-021  5.74502E-020  4.22490E-019
  2.72830E-018  1.54736E-017  7.70832E-017  3.37300E-016  1.29649E-015  4.37742E-015
  1.29824E-014  3.38194E-014  7.73809E-014  1.55501E-013  2.74432E-013  4.25292E-013
  5.78648E-013  6.91022E-013  7.23944E-013  6.64779E-013  5.34244E-013  3.74706E-013
  2.28214E-013  1.19572E-013  5.29338E-014  1.90816E-014  5.14067E-015  7.97207E-016
  8.93700E-018  8.73735E-017  1.81604E-016  1.70758E-016  1.13263E-016  5.98688E-017
  2.64833E-017  1.00327E-017  3.29351E-018  9.42772E-019  2.36112E-019  5.18219E-020
  9.97156E-021  1.68008E-021  2.46689E-022  3.11231E-023  3.23522E-024  2.41106E-025
  6.41375E-027  8.65388E-028  2.06133E-027  1.38473E-027  6.55971E-028  2.59473E-028
  9.05832E-029  2.85872E-029  8.27466E-030  2.22002E-030  5.56276E-031  1.30719E-031
  2.88053E-032  5.92889E-033  1.13105E-033  1.88591E-034  3.04766E-035
  1.90000E-023  2.37422E-022  2.59413E-021  2.48257E-020  2.08316E-019  1.53374E-018
  9.91249E-018  5.62509E-017  2.80326E-016  1.22694E-015  4.71655E-015  1.59248E-014
  4.72245E-014  1.22996E-013  2.81337E-013  5.65132E-013  9.96844E-013  1.54387E-012
  2.09907E-012  2.50469E-012  2.62175E-012  2.40536E-012  1.93149E-012  1.35394E-012
  8.24584E-013  4.32499E-013  1.92097E-013  6.98109E-014  1.91890E-014  3.16757E-015
  7.03951E-017  2.31400E-016  5.47642E-016  5.31959E-016  3.57464E-016  1.90109E-016
  8.43564E-017  3.20089E-017  1.05168E-017  3.01183E-018  7.54487E-019  1.65624E-019
  3.18769E-020  5.37401E-021  7.90404E-022  1.00209E-022  1.05697E-023  8.27105E-025
  2.86482E-026  1.05350E-027  4.43075E-027  3.21152E-027  1.56533E-027  6.31093E-028
  2.24422E-028  7.23887E-029  2.15138E-029  5.94282E-030  1.53658E-030  3.72734E-031
  8.46521E-032  1.79004E-032  3.49436E-033  6.24861E-034  9.76169E-035
  5.93219E-023  7.47325E-022  8.20963E-021  7.88521E-020  6.63303E-019  4.89202E-018
  3.16546E-017  1.79781E-016  8.96444E-016  3.92500E-015  1.50914E-014  5.09569E-014
  1.51100E-013  3.93460E-013  8.99694E-013  1.80644E-012  3.18456E-012  4.92866E-012
  6.69555E-012  7.98191E-012  8.34637E-012  7.64931E-012  6.13602E-012  4.29759E-012
  2.61636E-012  1.37313E-012  6.11491E-013  2.23780E-013  6.26022E-014  1.09003E-014
  3.73705E-016  5.25096E-016  1.44686E-015  1.45523E-015  9.91215E-016  5.30476E-016
  2.36130E-016  8.97457E-017  2.95121E-017  8.45551E-018  2.11864E-018  4.65134E-019
  8.95343E-020  1.51000E-020  2.22361E-021  2.82990E-022  3.02009E-023  2.45698E-024
  1.02497E-025  6.92731E-028  8.24237E-027  6.54597E-027  3.29549E-027  1.35711E-027
  4.92943E-028  1.62823E-028  4.96926E-029  1.41571E-029  3.78628E-030  9.47611E-031
  2.21511E-031  4.80314E-032  9.57445E-033  1.74056E-033  2.76259E-034
  1.60868E-022  2.05212E-021  2.27292E-020  2.19510E-019  1.85338E-018  1.37039E-017
  8.88291E-017  5.05116E-016  2.52077E-015  1.10430E-014  4.24734E-014  1.43434E-013
  4.25305E-013  1.10728E-012  2.53108E-012  5.07952E-012  8.94895E-012  1.38391E-011
  1.87826E-011  2.23670E-011  2.33602E-011  2.13819E-011  1.71298E-011  1.19838E-011
  7.29023E-012  3.82656E-012  1.70740E-012  6.28511E-013  1.78534E-013  3.25402E-014
  1.51163E-015  1.01538E-015  3.34950E-015  3.49630E-015  2.41509E-015  1.30081E-015
  5.80867E-016  2.21130E-016  7.27774E-017  2.08599E-017  5.22753E-018  1.14768E-018
  2.20907E-019  3.72574E-020  5.48975E-021  7.00425E-022  7.54063E-023  6.32192E-024
  3.01648E-025  1.33957E-028  1.32328E-026  1.17152E-026  6.11303E-027  2.57656E-027
  9.57617E-028  3.24689E-028  1.02074E-028  3.00004E-029  8.27718E-030  2.13780E-030
  5.15662E-031  1.14427E-031  2.32435E-032  4.28765E-033  6.90267E-034
  3.76263E-022  4.89469E-021  5.49031E-020  5.34664E-019  4.53951E-018  3.36922E-017
  2.18961E-016  1.24733E-015  6.23239E-015  2.73254E-014  1.05152E-013  3.55196E-013
  1.05326E-012  2.74175E-012  6.26516E-012  1.25668E-011  2.21244E-011  3.41840E-011
  4.63458E-011  5.51221E-011  5.74898E-011  5.25418E-011  4.20278E-011  2.93588E-011
  1.78396E-011  9.36022E-012  4.18173E-012  1.54669E-012  4.45158E-013  8.43733E-014
  4.91048E-015  1.66075E-015  6.79620E-015  7.37899E-015  5.17103E-015  2.80326E-015
  1.25574E-015  4.78806E-016  1.57705E-016  4.52166E-017  1.13315E-017  2.48723E-018
  4.78535E-019  8.06601E-020  1.18792E-020  1.51657E-021  1.64093E-022  1.40522E-023
  7.38316E-025  1.96395E-027  1.82118E-026  1.82948E-026  9.91721E-027  4.28494E-027
  1.63304E-027  5.69742E-028  1.84946E-028  5.62372E-029  1.60276E-029  4.26981E-030
  1.05531E-030  2.39834E-031  4.99456E-032  9.33257E-033  1.56617E-033
  7.50328E-022  1.00707E-020  1.15211E-019  1.13637E-018  9.72987E-018  7.26246E-017
  4.73796E-016  2.70613E-015  1.35460E-014  5.94637E-014  2.29006E-013  7.73907E-013
  2.29525E-012  5.97427E-012  1.36475E-011  2.73598E-011  4.81318E-011  7.42954E-011
  1.00608E-010  1.19493E-010  1.24427E-010  1.13518E-010  9.06345E-011  6.31977E-011
  3.83408E-011  2.00982E-011  8.98365E-012  3.33497E-012  9.70549E-013  1.90199E-013
  1.31648E-014  2.27366E-015  1.20910E-014  1.36839E-014  9.73089E-015  5.30929E-015
  2.38567E-015  9.10997E-016  3.00248E-016  8.60957E-017  2.15695E-017  4.73098E-018
  9.09087E-019  1.52941E-019  2.24664E-020  2.86027E-021  3.09308E-022  2.67772E-023
  1.50325E-024  1.15858E-026  2.07945E-026  2.41953E-026  1.36405E-026  6.05285E-027
  2.37449E-027  8.56886E-028  2.88810E-028  9.13225E-029  2.70378E-029  7.44802E-030
  1.89543E-030  4.41373E-031  9.32011E-032  1.79356E-032  3.03498E-033
  1.25021E-021  1.76686E-020  2.08581E-019  2.09856E-018  1.82012E-017  1.37019E-016
  8.99038E-016  5.15501E-015  2.58730E-014  1.13782E-013  4.38717E-013  1.48368E-012
  4.40179E-012  1.14577E-011  2.61667E-011  5.24298E-011  9.21619E-011  1.42109E-010
  1.92187E-010  2.27903E-010  2.36885E-010  2.15680E-010  1.71828E-010  1.19547E-010
  7.23781E-011  3.78832E-011  1.69292E-011  6.30066E-012  1.85041E-012  3.73037E-013
  2.95952E-014  2.56622E-015  1.88722E-014  2.23039E-014  1.60959E-014  8.83765E-015
  3.98264E-015  1.52276E-015  5.02047E-016  1.43913E-016  3.60183E-017  7.88549E-018
  1.51064E-018  2.52951E-019  3.69013E-020  4.65460E-021  4.98325E-022  4.30422E-023
  2.53075E-024  3.69363E-026  1.63291E-026  2.36492E-026  1.39970E-026  6.44075E-027
  2.64027E-027  1.00460E-027  3.58929E-028  1.20389E-028  3.76704E-029  1.08907E-029
  2.88864E-030  6.94971E-031  1.50626E-031  2.92035E-032  5.18242E-033
  1.67543E-021  2.59079E-020  3.22086E-019  3.34435E-018  2.95912E-017  2.25674E-016
  1.49355E-015  8.61365E-015  4.34023E-014  1.91381E-013  7.39228E-013  2.50276E-012
  7.42976E-012  1.93431E-011  4.41678E-011  8.84536E-011  1.55358E-010  2.39284E-010
  3.23138E-010  3.82523E-010  3.96790E-010  3.60441E-010  2.86433E-010  1.98759E-010
  1.20028E-010  6.26895E-011  2.79853E-011  1.04302E-011  3.08532E-012  6.36915E-013
  5.63488E-014  2.33435E-015  2.58642E-014  3.19642E-014  2.34052E-014  1.29280E-014
  5.84084E-015  2.23509E-015  7.36683E-016  2.10893E-016  5.26458E-017  1.14756E-017
  2.18307E-018  3.61604E-019  5.19076E-020  6.40222E-021  6.67388E-022  5.67157E-023
  3.55919E-024  1.09960E-025  1.36892E-027  7.12096E-027  5.13936E-027  2.72083E-027
  1.31059E-027  5.95781E-028  2.54068E-028  1.00180E-028  3.60229E-029  1.16791E-029
  3.38232E-030  8.72403E-031  1.99061E-031  4.01469E-032  7.13777E-033
  1.66267E-021  3.05723E-020  4.15870E-019  4.54766E-018  4.15307E-017  3.23143E-016
  2.16672E-015  1.26048E-014  6.38843E-014  2.82806E-013  1.09525E-012  3.71443E-012
  1.10378E-011  2.87494E-011  6.56449E-011  1.31409E-010  2.30615E-010  3.54773E-010
  4.78356E-010  5.65182E-010  5.84933E-010  5.29968E-010  4.19939E-010  2.90504E-010
  1.74889E-010  9.10868E-011  4.05849E-011  1.51297E-011  4.49923E-012  9.47091E-013
  9.14725E-014  1.65704E-015  3.11567E-014  4.02917E-014  2.99187E-014  1.66150E-014
  7.52063E-015  2.87761E-015  9.46853E-016  2.70103E-016  6.70153E-017  1.44625E-017
  2.70804E-018  4.37728E-019  6.05988E-020  7.11253E-021  7.02255E-022  5.92480E-023
  4.78672E-024  5.26889E-025  1.16199E-025  4.14175E-026  1.52829E-026  4.67570E-027
  1.05935E-027  1.47640E-028  6.90748E-030  4.83981E-030  7.17029E-030  4.62634E-030
  2.00433E-030  6.65305E-031  1.79916E-031  4.06844E-032  7.84259E-033
  9.68668E-022  2.67557E-020  4.32541E-019  5.17442E-018  4.97632E-017  3.99636E-016
  2.73397E-015  1.61143E-014  8.23836E-014  3.66827E-013  1.42618E-012  4.84911E-012
  1.44323E-011  3.76219E-011  8.59231E-011  1.71950E-010  3.01529E-010  4.63302E-010
  6.23657E-010  7.35324E-010  7.59118E-010  6.85790E-010  5.41636E-010  3.73362E-010
  2.23944E-010  1.16226E-010  5.16408E-011  1.92322E-011  5.73874E-012  1.22698E-012
  1.27186E-013  8.97050E-016  3.30323E-014  4.46837E-014  3.36119E-014  1.87461E-014
  8.48943E-015  3.24155E-015  1.06151E-015  3.00249E-016  7.34506E-017  1.54940E-017
  2.79823E-018  4.27699E-019  5.45040E-020  5.73784E-021  5.20493E-022  5.23587E-023
  1.03873E-023  4.57652E-024  2.55363E-024  1.29322E-024  5.53667E-025  2.00642E-025
  6.20360E-026  1.63627E-026  3.63862E-027  6.63382E-028  9.35692E-029  8.89053E-030
  3.52442E-031  1.92685E-032  3.68872E-032  1.70957E-032  4.79563E-033
  1.01569E-022  1.38199E-020  3.34459E-019  4.74962E-018  4.99454E-017  4.22298E-016
  2.98149E-015  1.79286E-014  9.28627E-014  4.17073E-013  1.63088E-012  5.56612E-012
  1.66062E-011  4.33483E-011  9.90583E-011  1.98219E-010  3.47360E-010  5.33075E-010
  7.16342E-010  8.42721E-010  8.67617E-010  7.81291E-010  6.14803E-010  4.22083E-010
  2.52081E-010  1.30270E-010  5.76625E-011  2.14261E-011  6.40287E-012  1.38532E-012
  1.51977E-013  4.45209E-016  3.08648E-014  4.35946E-014  3.31564E-014  1.85329E-014
  8.37339E-015  3.17684E-015  1.02819E-015  2.85114E-016  6.75066E-017  1.35015E-017
  2.23678E-018  2.97725E-019  3.06825E-020  2.48710E-021  2.37323E-022  7.54298E-023
  6.06336E-023  4.81534E-023  3.02117E-023  1.52517E-023  6.44673E-024  2.34595E-024
  7.46129E-025  2.08576E-025  5.11948E-026  1.09694E-026  2.03148E-027  3.20308E-028
  4.20010E-029  4.39837E-030  3.37296E-031  1.49382E-032  1.26721E-034
  9.82291E-022  1.33216E-021  1.53921E-019  3.25298E-018  4.05260E-017  3.74331E-016
  2.78121E-015  1.72550E-014  9.11652E-014  4.14769E-013  1.63571E-012  5.61391E-012
  1.68091E-011  4.39734E-011  1.00597E-010  2.01345E-010  3.52663E-010  5.40592E-010
  7.25162E-010  8.51086E-010  8.73651E-010  7.83958E-010  6.14392E-010  4.19877E-010
  2.49526E-010  1.28294E-010  5.65160E-011  2.09242E-011  6.24989E-012  1.36348E-012
  1.56459E-013  4.30444E-016  2.54458E-014  3.73816E-014  2.86503E-014  1.59844E-014
  7.16186E-015  2.67389E-015  8.41740E-016  2.22751E-016  4.87396E-017  8.51468E-018
  1.10967E-018  9.39971E-020  3.88137E-021  1.13538E-022  1.67937E-022  4.57711E-022
  5.81135E-022  4.61384E-022  2.72694E-022  1.31077E-022  5.37268E-023  1.92617E-023
  6.11500E-024  1.72647E-024  4.33238E-025  9.63013E-026  1.88683E-026  3.23925E-027
  4.83894E-028  6.23423E-029  6.85195E-030  6.29594E-031  4.69631E-032
  6.87861E-021  1.02450E-020  1.39993E-020  1.34240E-018  2.46630E-017  2.69051E-016
  2.18063E-015  1.42261E-014  7.75095E-014  3.59587E-013  1.43613E-012  4.96974E-012
  1.49599E-011  3.92655E-011  8.99920E-011  1.80247E-010  3.15641E-010  4.83349E-010
  6.47241E-010  7.57772E-010  7.75424E-010  6.93163E-010  5.40807E-010  3.67708E-010
  2.17297E-010  1.11061E-010  4.86375E-011  1.79167E-011  5.33821E-012  1.17022E-012
  1.39064E-013  6.72127E-016  1.85087E-014  2.80882E-014  2.15615E-014  1.19066E-014
  5.22016E-015  1.87518E-015  5.52070E-016  1.29817E-016  2.28217E-017  2.53489E-018
  9.27844E-020  5.64529E-021  8.79140E-021  5.93821E-022  1.89877E-021  5.06455E-021
  5.31115E-021  3.70958E-021  2.02353E-021  9.25394E-022  3.67953E-022  1.29625E-022
  4.08033E-023  1.15009E-023  2.89810E-024  6.50651E-025  1.29609E-025  2.28113E-026
  3.53293E-027  4.79632E-028  5.68575E-029  5.85750E-030  5.21302E-031
  2.09400E-020  6.41057E-020  8.06972E-020  1.19028E-019  9.19931E-018  1.46068E-016
  1.39189E-015  9.88430E-015  5.65604E-014  2.70386E-013  1.10054E-012  3.85518E-012
  1.16963E-011  3.08516E-011  7.09134E-011  1.42231E-010  2.49119E-010  3.81179E-010
  5.09572E-010  5.95103E-010  6.06958E-010  5.40352E-010  4.19532E-010  2.83647E-010
  1.66566E-010  8.45517E-011  3.67690E-011  1.34563E-011  3.99086E-012  8.76113E-013
  1.06922E-013  8.88090E-016  1.18398E-014  1.83525E-014  1.39442E-014  7.48281E-015
  3.11033E-015  1.01487E-015  2.49547E-016  4.03542E-017  2.52092E-018  1.04463E-019
  5.41135E-019  2.94064E-019  4.76430E-020  2.98026E-021  3.24692E-020  4.77395E-020
  3.99611E-020  2.48361E-020  1.26565E-020  5.55092E-021  2.15014E-021  7.45302E-022
  2.32391E-022  6.51932E-023  1.64102E-023  3.69177E-024  7.39139E-025  1.31189E-025
  2.05738E-026  2.84322E-027  3.45537E-028  3.68621E-029  3.44606E-030
  4.36608E-020  1.72200E-019  4.56133E-019  4.75141E-019  8.25867E-019  4.97150E-017
  6.77336E-016  5.61995E-015  3.49007E-014  1.74925E-013  7.32844E-013  2.61415E-012
  8.02326E-012  2.13177E-011  4.92151E-011  9.89416E-011  1.73434E-010  2.65253E-010
  3.54059E-010  4.12458E-010  4.19237E-010  3.71614E-010  2.87011E-010  1.92857E-010
  1.12459E-010  5.66450E-011  2.44314E-011  8.86866E-012  2.61245E-012  5.72423E-013
  7.12699E-014  9.19277E-016  6.58979E-015  1.02380E-014  7.50909E-015  3.74706E-015
  1.35609E-015  3.33583E-016  4.02699E-017  2.67446E-020  6.10124E-018  7.19238E-018
  3.59142E-018  8.20546E-019  2.02033E-020  1.51220E-019  3.37945E-019  3.44369E-019
  2.45405E-019  1.39696E-019  6.75181E-020  2.86351E-020  1.08532E-020  3.70944E-021
  1.14638E-021  3.19912E-022  8.03224E-023  1.80625E-023  3.62156E-024  6.44880E-025
  1.01661E-025  1.41550E-026  1.73805E-027  1.88067E-028  1.79234E-029
  7.09633E-020  3.15878E-019  1.08430E-018  2.46568E-018  2.05921E-018  4.69898E-018
  2.12624E-016  2.46494E-015  1.77387E-014  9.61014E-014  4.21133E-013  1.54386E-012
  4.81971E-012  1.29430E-011  3.00756E-011  6.06853E-011  1.06546E-010  1.62958E-010
  2.17239E-010  2.52458E-010  2.55711E-010  2.25635E-010  1.73291E-010  1.15669E-010
  6.69303E-011  3.34205E-011  1.42784E-011  5.13235E-012  1.49809E-012  3.26556E-013
  4.12969E-014  7.80853E-016  3.10440E-015  4.66692E-015  3.11000E-015  1.27041E-015
  2.89021E-016  1.24156E-017  1.81619E-017  5.21026E-017  4.85100E-017  2.55754E-017
  7.39278E-018  5.35083E-019  4.98217E-019  1.88711E-018  2.37652E-018  1.95542E-018
  1.24909E-018  6.66762E-019  3.09406E-019  1.27747E-019  4.75526E-020  1.60566E-020
  4.92259E-021  1.36682E-021  3.42213E-022  7.68726E-023  1.54188E-023  2.75018E-024
  4.34831E-025  6.08084E-026  7.51110E-027  8.19086E-028  7.88748E-029
  9.48937E-020  4.51148E-019  1.75187E-018  5.20903E-018  1.00557E-017  6.41032E-018
  2.19040E-017  7.21862E-016  7.05559E-015  4.38375E-014  2.06579E-013  7.89740E-013
  2.52864E-012  6.89686E-012  1.61786E-011  3.28238E-011  5.77857E-011  8.84410E-011
  1.17792E-010  1.36576E-010  1.37849E-010  1.21062E-010  9.24284E-011  6.12545E-011
  3.51472E-011  1.73814E-011  7.34598E-012  2.60977E-012  7.52874E-013  1.62722E-013
  2.08750E-014  5.71298E-016  1.15797E-015  1.54983E-015  7.73523E-016  1.37908E-016
  5.74345E-018  1.27784E-016  2.25006E-016  2.06055E-016  1.20335E-016  4.23690E-017
  5.37107E-018  1.13244E-018  8.32612E-018  1.31124E-017  1.25327E-017  9.03282E-018
  5.34900E-018  2.72248E-018  1.22396E-018  4.94463E-019  1.81285E-019  6.05686E-020
  1.84357E-020  5.09509E-021  1.27223E-021  2.85464E-022  5.72679E-023  1.02283E-023
  1.62117E-024  2.27527E-025  2.82409E-026  3.09906E-027  3.00810E-028
  1.07263E-019  5.29817E-019  2.19974E-018  7.42532E-018  1.89983E-017  3.06286E-017
  1.37602E-017  8.30654E-017  1.94960E-015  1.59156E-014  8.49395E-014  3.46973E-013
  1.15414E-012  3.22034E-012  7.65818E-012  1.56614E-011  2.76874E-011  4.24406E-011
  5.64993E-011  6.53726E-011  6.57503E-011  5.74630E-011  4.35997E-011  2.86752E-011
  1.63044E-011  7.97749E-012  3.33033E-012  1.16680E-012  3.31604E-013  7.07929E-014
  9.23910E-015  3.75203E-016  2.89646E-016  2.51361E-016  2.19246E-017  8.42501E-017
  3.77589E-016  6.03733E-016  5.91377E-016  3.91777E-016  1.65149E-016  3.00180E-017
  1.87275E-018  2.91926E-017  5.77597E-017  6.43569E-017  5.26003E-017  3.47475E-017
  1.94911E-017  9.56848E-018  4.19477E-018  1.66431E-018  6.02260E-019  1.99336E-019
  6.02759E-020  1.65866E-020  4.13129E-021  9.26069E-022  1.85840E-022  3.32409E-023
  5.28232E-024  7.44124E-025  9.28195E-026  1.02501E-026  1.00276E-027
  1.04043E-019  5.25788E-019  2.26918E-018  8.20345E-018  2.39537E-017  5.22410E-017
  6.86171E-017  1.90265E-017  2.53407E-016  4.19248E-015  2.83326E-014  1.29178E-013
  4.55681E-013  1.31484E-012  3.18879E-012  6.59575E-012  1.17320E-011  1.80305E-011
  2.40056E-011  2.77245E-011  2.77876E-011  2.41640E-011  1.82153E-011  1.18836E-011
  6.69087E-012  3.23537E-012  1.33173E-012  4.58769E-013  1.27838E-013  2.67997E-014
  3.58223E-015  2.28878E-016  3.98716E-017  1.59541E-017  1.95355E-016  6.39550E-016
  1.06873E-015  1.17331E-015  8.96075E-016  4.48230E-016  1.06307E-016  3.18750E-018
  8.24346E-017  2.03269E-016  2.63867E-016  2.45394E-016  1.81813E-016  1.13075E-016
  6.09352E-017  2.90836E-017  1.24906E-017  4.88018E-018  1.74567E-018  5.72843E-019
  1.72159E-019  4.71817E-020  1.17246E-020  2.62613E-021  5.27300E-022  9.44884E-023
  1.50604E-023  2.13057E-024  2.67236E-025  2.97175E-026  2.93231E-027
  8.73785E-020  4.47695E-019  1.97719E-018  7.43603E-018  2.33124E-017  5.84805E-017
  1.07229E-016  1.10299E-016  1.63482E-017  6.14117E-016  7.17424E-015  3.98318E-014
  1.54305E-013  4.68124E-013  1.16780E-012  2.45441E-012  4.40355E-012  6.79432E-012
  9.05258E-012  1.04382E-011  1.04255E-011  9.01912E-012  6.75253E-012  4.36759E-012
  2.43305E-012  1.16106E-012  4.70005E-013  1.58441E-013  4.29139E-014  8.72205E-015
  1.19981E-015  1.31358E-016  5.38220E-017  2.05138E-016  6.58485E-016  1.25398E-015
  1.60309E-015  1.43351E-015  8.47184E-016  2.47463E-016  7.05779E-018  1.91976E-016
  5.73861E-016  8.62369E-016  9.13153E-016  7.61909E-016  5.28480E-016  3.14658E-016
  1.64450E-016  7.67349E-017  3.23906E-017  1.24855E-017  4.41931E-018  1.43856E-018
  4.29802E-019  1.17331E-019  2.90942E-020  6.51298E-021  1.30890E-021  2.35074E-022
  3.76024E-023  5.34591E-024  6.74835E-025  7.56442E-026  7.53686E-027
  6.38892E-020  3.30042E-019  1.47783E-018  5.68969E-018  1.85802E-017  5.02298E-017
  1.07192E-016  1.61824E-016  1.21760E-016  2.01054E-017  1.16860E-015  9.74920E-015
  4.42178E-014  1.44800E-013  3.76215E-013  8.08494E-013  1.46780E-012  2.27717E-012
  3.03832E-012  3.49836E-012  3.48151E-012  2.99547E-012  2.22643E-012  1.42678E-012
  7.85496E-013  3.69123E-013  1.46307E-013  4.78200E-014  1.23515E-014  2.35105E-015
  3.26129E-016  6.68580E-017  1.06713E-016  3.90040E-016  9.32913E-016  1.45963E-015
  1.56268E-015  1.09048E-015  3.73530E-016  1.26998E-017  3.81148E-016  1.31032E-015
  2.24881E-015  2.70349E-015  2.54514E-015  1.97815E-015  1.30956E-015  7.54614E-016
  3.84947E-016  1.76284E-016  7.33007E-017  2.79112E-017  9.78176E-018  3.15938E-018
  9.38500E-019  2.55216E-019  6.31569E-020  1.41335E-020  2.84396E-021  5.12184E-022
  8.22797E-023  1.17657E-023  1.49631E-024  1.69271E-025  1.70531E-026
  4.08138E-020  2.11840E-019  9.56306E-019  3.73342E-018  1.24887E-017  3.52358E-017
  8.14874E-017  1.45797E-016  1.75223E-016  8.45943E-017  6.93976E-017  1.72957E-015
  1.04863E-014  3.87214E-014  1.06709E-013  2.36467E-013  4.36140E-013  6.81562E-013
  9.11203E-013  1.04766E-012  1.03853E-012  8.88224E-013  6.54948E-013  4.15404E-013
  2.25591E-013  1.03990E-013  4.00102E-014  1.24272E-014  2.91932E-015  4.68324E-016
  5.83903E-017  2.36740E-017  1.00626E-016  3.78969E-016  8.08088E-016  1.08501E-015
  8.99072E-016  3.38035E-016  1.89745E-017  6.67857E-016  2.44832E-015  4.69779E-015
  6.36761E-015  6.75856E-015  5.90230E-015  4.36685E-015  2.79298E-015  1.56894E-015
  7.84649E-016  3.53576E-016  1.45044E-016  5.45979E-017  1.89508E-017  6.07350E-018
  1.79365E-018  4.85879E-019  1.20004E-019  2.68527E-020  5.41240E-021  9.78052E-022
  1.57919E-022  2.27362E-023  2.91652E-024  3.33433E-025  3.40160E-026
  2.28313E-020  1.18809E-019  5.38822E-019  2.12075E-018  7.19571E-018  2.08179E-017
  5.03933E-017  9.85413E-017  1.44511E-016  1.30337E-016  3.08263E-017  1.75182E-016
  1.97675E-015  8.89063E-015  2.66999E-014  6.16993E-014  1.16170E-013  1.83204E-013
  2.45523E-013  2.81795E-013  2.78054E-013  2.36181E-013  1.72567E-013  1.08131E-013
  5.77243E-014  2.59014E-014  9.49540E-015  2.67160E-015  4.99419E-016  4.80294E-017
  1.00239E-017  3.19943E-018  4.33394E-017  2.01565E-016  3.95848E-016  3.99651E-016
  1.39946E-016  5.89749E-017  1.05436E-015  3.79273E-015  7.91370E-015  1.19622E-014
  1.42622E-014  1.40014E-014  1.16153E-014  8.29054E-015  5.16397E-015  2.84174E-015
  1.39748E-015  6.20733E-016  2.51437E-016  9.35959E-017  3.21748E-017  1.02299E-017
  3.00293E-018  8.10222E-019  1.99732E-019  4.47001E-020  9.02911E-021  1.63830E-021
  2.66120E-022  3.86205E-023  5.00376E-024  5.79001E-025  5.99137E-026
  1.12007E-020  5.83576E-020  2.65311E-019  1.04901E-018  3.58878E-018  1.05372E-017
  2.61979E-017  5.38636E-017  8.74927E-017  1.01263E-016  6.09770E-017  9.47455E-018
  2.73394E-016  1.73571E-015  5.91454E-015  1.44611E-014  2.79507E-014  4.45630E-014
  5.98688E-014  6.85375E-014  6.72342E-014  5.66319E-014  4.09190E-014  2.52468E-014
  1.31590E-014  5.65546E-015  1.89305E-015  4.24502E-016  4.04846E-017  1.77093E-017
  3.38896E-017  1.46377E-017  1.45465E-018  2.82299E-017  4.31773E-017  7.02063E-018
  2.07087E-016  1.49004E-015  4.92366E-015  1.08371E-014  1.80097E-014  2.39666E-014
  2.63998E-014  2.45864E-014  1.96550E-014  1.36512E-014  8.32499E-015  4.50280E-015
  2.18167E-015  9.56230E-016  3.82629E-016  1.40846E-016  4.79387E-017  1.51153E-017
  4.40869E-018  1.18452E-018  2.91448E-019  6.52536E-020  1.32162E-020  2.40981E-021
  3.94220E-022  5.77430E-023  7.56763E-024  8.87760E-025  9.33384E-026
  4.82371E-021  2.51429E-020  1.14435E-019  4.53534E-019  1.55873E-018  4.61596E-018
  1.16582E-017  2.46823E-017  4.24549E-017  5.56567E-017  4.73987E-017  1.46293E-017
  2.38249E-017  2.84130E-016  1.16672E-015  3.07320E-015  6.13424E-015  9.90201E-015
  1.33292E-014  1.51985E-014  1.47944E-014  1.23277E-014  8.77840E-015  5.30060E-015
  2.66093E-015  1.05742E-015  2.90416E-016  3.40576E-017  1.30594E-017  5.42251E-017
  7.48815E-017  6.04309E-017  3.65181E-017  3.29159E-017  9.72991E-017  4.62570E-016
  1.82626E-015  5.37975E-015  1.21567E-014  2.18644E-014  3.22019E-014  3.96431E-014
  4.14144E-014  3.71436E-014  2.88761E-014  1.96268E-014  1.17605E-014  6.26572E-015
  2.99473E-015  1.29591E-015  5.12261E-016  1.86404E-016  6.27831E-017  1.96195E-017
  5.68294E-018  1.51998E-018  3.73262E-019  8.36291E-020  1.69937E-020  3.11662E-021
  5.14080E-022  7.61092E-023  1.01061E-023  1.20400E-024  1.28845E-025
  1.82481E-021  9.51134E-021  4.33044E-020  1.71808E-019  5.91884E-019  1.76118E-018
  4.48895E-018  9.66977E-018  1.71984E-017  2.41582E-017  2.42821E-017  1.30931E-017
  2.27669E-018  3.83127E-017  2.06696E-016  5.98924E-016  1.24178E-015  2.03129E-015
  2.73664E-015  3.10159E-015  2.98771E-015  2.45403E-015  1.71249E-015  1.00054E-015
  4.70487E-016  1.59270E-016  2.59365E-017  4.49763E-018  3.61514E-017  7.88593E-017
  1.09279E-016  1.26609E-016  1.56921E-016  2.69675E-016  6.62272E-016  1.86318E-015
  4.92651E-015  1.12265E-014  2.15358E-014  3.47746E-014  4.75867E-014  5.56269E-014
  5.59662E-014  4.87977E-014  3.71124E-014  2.47793E-014  1.46238E-014  7.68517E-015
  3.62586E-015  1.54927E-015  6.04804E-016  2.17427E-016  7.24119E-017  2.24087E-017
  6.44166E-018  1.71436E-018  4.20137E-019  9.42225E-020  1.92219E-020  3.54940E-021
  5.91110E-022  8.85931E-023  1.19394E-023  1.44710E-024  1.57886E-025
  6.06665E-022  3.16131E-021  1.43923E-020  5.71191E-020  1.96993E-019  5.87652E-019
  1.50567E-018  3.27680E-018  5.94564E-018  8.69638E-018  9.56732E-018  6.64317E-018
  1.60520E-018  4.23978E-018  3.32450E-017  1.08310E-016  2.34399E-016  3.88603E-016
  5.23119E-016  5.87777E-016  5.58364E-016  4.49780E-016  3.04740E-016  1.68677E-016
  7.00333E-017  1.61984E-017  9.71624E-019  1.35785E-017  4.34460E-017  8.19539E-017
  1.26025E-016  1.87601E-016  3.14303E-016  6.42761E-016  1.52693E-015  3.73701E-015
  8.53990E-015  1.72874E-014  3.03374E-014  4.58702E-014  5.97854E-014  6.73743E-014
  6.59094E-014  5.62120E-014  4.19895E-014  2.76104E-014  1.60733E-014  8.33879E-015
  3.88460E-015  1.63863E-015  6.31396E-016  2.24066E-016  7.37140E-017  2.25674E-017
  6.43249E-018  1.70246E-018  4.16294E-019  9.34765E-020  1.91587E-020  3.56589E-021
  6.00439E-022  9.12524E-023  1.25033E-023  1.54443E-024  1.72067E-025
  1.77298E-022  9.23611E-022  4.20390E-021  1.66838E-020  5.75633E-020  1.71940E-019
  4.41849E-019  9.67485E-019  1.77699E-018  2.66390E-018  3.09057E-018  2.45403E-018
  9.17352E-019  4.39962E-019  4.91086E-018  1.83461E-017  4.15817E-017  6.98356E-017
  9.37637E-017  1.04161E-016  9.71835E-017  7.62323E-017  4.93895E-017  2.48762E-017
  7.94093E-018  5.73507E-019  2.97534E-018  1.50022E-017  3.68805E-017  7.03241E-017
  1.22927E-016  2.20725E-016  4.39808E-016  9.80947E-016  2.31152E-015  5.32815E-015
  1.13265E-014  2.14616E-014  3.56585E-014  5.16177E-014  6.50051E-014  7.12909E-014
  6.82334E-014  5.71571E-014  4.20472E-014  2.72751E-014  1.56778E-014  8.03294E-015
  3.69487E-015  1.53809E-015  5.84547E-016  2.04566E-016  6.64006E-017  2.00864E-017
  5.67107E-018  1.49157E-018  3.63822E-019  8.18157E-020  1.68596E-020  3.16669E-021
  5.39941E-022  8.33490E-023  1.16313E-023  1.46654E-024  1.67061E-025
  4.55588E-023  2.37271E-022  1.07971E-021  4.28447E-021  1.47847E-020  4.41926E-020
  1.13767E-019  2.50059E-019  4.62864E-019  7.04869E-019  8.45401E-019  7.26515E-019
  3.44837E-019  7.17037E-020  6.71979E-019  2.92054E-018  6.94711E-018  1.18137E-017
  1.57977E-017  1.73089E-017  1.57899E-017  1.19423E-017  7.21171E-018  3.04596E-018
  4.96874E-019  3.26931E-019  3.39781E-018  1.10798E-017  2.57941E-017  5.26462E-017
  1.04696E-016  2.17685E-016  4.86990E-016  1.14759E-015  2.70447E-015  6.04453E-015
  1.23278E-014  2.24200E-014  3.59224E-014  5.04301E-014  6.19154E-014  6.64864E-014
  6.25197E-014  5.15823E-014  3.74389E-014  2.39852E-014  1.36213E-014  6.89420E-015
  3.13052E-015  1.28537E-015  4.81421E-016  1.65956E-016  5.30796E-017  1.58440E-017
  4.42547E-018  1.15569E-018  2.81092E-019  6.33187E-020  1.31286E-020  2.49149E-021
  4.30823E-022  6.76623E-023  9.63203E-024  1.24134E-024  1.44728E-025
  1.02949E-023  5.36080E-023  2.43915E-022  9.67853E-022  3.34033E-021  9.98984E-021
  2.57503E-020  5.67530E-020  1.05624E-019  1.62604E-019  1.99451E-019  1.80388E-019
  9.86774E-020  2.00951E-020  8.52831E-020  4.34667E-019  1.08746E-018  1.87294E-018
  2.49334E-018  2.68961E-018  2.38661E-018  1.71534E-018  9.22742E-019  2.69975E-019
  1.27932E-020  4.90149E-019  2.30270E-018  6.60733E-018  1.57767E-017  3.52973E-017
  7.92954E-017  1.85478E-016  4.51184E-016  1.10555E-015  2.61362E-015  5.74037E-015
  1.14081E-014  2.01879E-014  3.15309E-014  4.32758E-014  5.21010E-014  5.50083E-014
  5.09675E-014  4.15002E-014  2.97576E-014  1.88435E-014  1.05773E-014  5.28879E-015
  2.37033E-015  9.59465E-016  3.53856E-016  1.20022E-016  3.77740E-017  1.11095E-017
  3.06566E-018  7.94075E-019  1.92495E-019  4.34406E-020  9.06921E-021  1.74102E-021
  3.05755E-022  4.89295E-023  7.11491E-024  9.38198E-025  1.12012E-025
  2.04604E-024  1.06543E-023  4.84795E-023  1.92394E-022  6.64222E-022  1.98778E-021
  5.13033E-021  1.13342E-020  2.11890E-020  3.28986E-020  4.10410E-020  3.85046E-020
  2.31555E-020  5.69347E-021  9.96243E-021  5.96288E-020  1.57581E-019  2.75395E-019
  3.65260E-019  3.87435E-019  3.32194E-019  2.21712E-019  9.72503E-020  1.06794E-020
  3.83420E-020  3.29680E-019  1.21109E-018  3.41641E-018  8.68983E-018  2.15150E-017
  5.40337E-017  1.39060E-016  3.60285E-016  9.08948E-016  2.15749E-015  4.68868E-015
  9.15858E-015  1.58988E-014  2.43703E-014  3.28738E-014  3.89649E-014  4.05672E-014
  3.71139E-014  2.98683E-014  2.11797E-014  1.32651E-014  7.36228E-015  3.63713E-015
  1.60869E-015  6.41691E-016  2.32873E-016  7.76372E-017  2.40113E-017  6.94736E-018
  1.89124E-018  4.85329E-019  1.17185E-019  2.64941E-020  5.57291E-021  1.08337E-021
  1.93477E-022  3.15876E-023  4.69649E-024  6.34007E-025  7.75164E-026
  3.57690E-025  1.86297E-024  8.47934E-024  3.36648E-023  1.16297E-022  3.48376E-022
  9.00549E-022  1.99470E-021  3.74551E-021  5.86075E-021  7.41818E-021  7.16959E-021
  4.63111E-021  1.36996E-021  1.06234E-021  7.37804E-021  2.07817E-020  3.70070E-020
  4.89969E-020  5.10342E-020  4.18532E-020  2.49088E-020  7.25266E-021  7.96236E-022
  3.07766E-020  1.59146E-019  5.42611E-019  1.58623E-018  4.38514E-018  1.20326E-017
  3.33657E-017  9.27651E-017  2.52197E-016  6.50483E-016  1.54994E-015  3.34533E-015
  6.45583E-015  1.10501E-014  1.66975E-014  2.22178E-014  2.60008E-014  2.67518E-014
  2.42056E-014  1.92764E-014  1.35293E-014  8.38591E-015  4.60380E-015  2.24761E-015
  9.81080E-016  3.85574E-016  1.37622E-016  4.50607E-017  1.36788E-017  3.88803E-018
  1.04256E-018  2.64723E-019  6.36166E-020  1.44076E-020  3.05478E-021  6.01872E-022
  1.09415E-022  1.82403E-023  2.77442E-024  3.83447E-025  4.79869E-026
  5.50132E-026  2.86652E-025  1.30542E-024  5.18665E-024  1.79357E-023  5.38046E-023
  1.39374E-022  3.09681E-022  5.84359E-022  9.21773E-022  1.18329E-021  1.17506E-021
  8.06552E-022  2.80367E-022  1.05733E-022  8.00981E-022  2.44488E-021  4.46760E-021
  5.92152E-021  6.04007E-021  4.65405E-021  2.28005E-021  2.22468E-022  1.55402E-021
  1.46447E-020  6.33736E-020  2.16397E-019  6.75257E-019  2.04920E-018  6.20448E-018
  1.87360E-017  5.53993E-017  1.56239E-016  4.09754E-016  9.79446E-016  2.10391E-015
  4.02406E-015  6.81434E-015  1.01821E-014  1.33996E-014  1.55156E-014  1.58031E-014
  1.41609E-014  1.11710E-014  7.76664E-015  4.76733E-015  2.59015E-015  1.25013E-015
  5.38671E-016  2.08601E-016  7.32177E-017  2.35328E-017  7.00562E-018  1.95373E-018
  5.15302E-019  1.29296E-019  3.08969E-020  7.00704E-021  1.49786E-021  2.99270E-022
  5.54134E-023  9.43630E-024  1.46830E-024  2.07653E-025  2.65730E-026
  7.44540E-027  3.88215E-026  1.76948E-025  7.03828E-025  2.43746E-024  7.32653E-024
  1.90306E-023  4.24506E-023  8.05690E-023  1.28240E-022  1.67097E-022  1.70480E-022
  1.23838E-022  4.97842E-023  1.10503E-023  7.37423E-023  2.50928E-022  4.75688E-022
  6.33290E-022  6.28714E-022  4.39925E-022  1.47044E-022  1.77588E-023  8.77881E-022
  5.38299E-021  2.21009E-020  7.88185E-020  2.67104E-019  8.91764E-019  2.95261E-018
  9.57114E-018  2.96940E-017  8.60866E-017  2.28573E-016  5.47638E-016  1.17212E-015
  2.22659E-015  3.73902E-015  5.53700E-015  7.22090E-015  8.28705E-015  8.36752E-015
  7.43436E-015  5.81517E-015  4.00830E-015  2.43828E-015  1.31190E-015  6.26343E-016
  2.66560E-016  1.01756E-016  3.51303E-017  1.10831E-017  3.23410E-018  8.84133E-019
  2.29092E-019  5.67296E-020  1.34664E-020  3.05656E-021  6.58673E-022  1.33471E-022
  2.51743E-023  4.37824E-024  6.96511E-025  1.00689E-025  1.31566E-026
  8.86941E-028  4.62917E-027  2.11255E-026  8.41587E-026  2.92036E-025  8.80105E-025
  2.29412E-024  5.14235E-024  9.82798E-024  1.58062E-023  2.09368E-023  2.19755E-023
  1.68828E-023  7.77431E-024  1.46348E-024  5.50695E-024  2.18863E-023  4.37721E-023
  5.87320E-023  5.59934E-023  3.31372E-023  4.05457E-024  2.75902E-023  3.21666E-022
  1.68045E-021  6.97747E-021  2.66597E-020  9.89112E-020  3.61691E-019  1.29369E-018
  4.43890E-018  1.42854E-017  4.22671E-017  1.13228E-016  2.71691E-016  5.79809E-016
  1.09549E-015  1.82734E-015  2.68641E-015  3.47726E-015  3.96083E-015  3.96956E-015
  3.50071E-015  2.71774E-015  1.85883E-015  1.12150E-015  5.98031E-016  2.82656E-016
  1.18904E-016  4.47773E-017  1.52155E-017  4.71375E-018  1.34832E-018  3.61168E-019
  9.18557E-020  2.24228E-020  5.28176E-021  1.19888E-021  2.60318E-022  5.34800E-023
  1.02703E-023  1.82284E-024  2.96137E-025  4.36942E-026  5.81919E-027
  9.30391E-029  4.86234E-028  2.22257E-027  8.87224E-027  3.08671E-026  9.33356E-026
  2.44369E-025  5.51033E-025  1.06190E-024  1.72849E-024  2.33206E-024  2.52341E-024
  2.05209E-024  1.07508E-024  2.39496E-025  3.14806E-025  1.56557E-024  3.39452E-024
  4.60359E-024  4.09360E-024  1.72142E-024  1.63002E-025  1.24825E-023  9.35859E-023
  4.67025E-022  2.03673E-021  8.45746E-021  3.43525E-020  1.36266E-019  5.19370E-019
  1.86226E-018  6.15862E-018  1.84920E-017  4.98461E-017  1.19703E-016  2.54824E-016
  4.79366E-016  7.95293E-016  1.16225E-015  1.49510E-015  1.69230E-015  1.68527E-015
  1.47668E-015  1.13889E-015  7.73629E-016  4.63350E-016  2.45095E-016  1.14790E-016
  4.77781E-017  1.77682E-017  5.94865E-018  1.81127E-018  5.08146E-019  1.33379E-019
  3.32801E-020  8.00126E-021  1.86821E-021  4.23645E-022  9.26061E-023  1.92720E-023
  3.76436E-024  6.80946E-025  1.12789E-025  1.69533E-026  2.29663E-027
  8.59946E-030  4.50170E-029  2.06207E-028  8.25309E-028  2.88074E-027  8.74725E-027
  2.30263E-026  5.22973E-026  1.01775E-025  1.67976E-025  2.31344E-025  2.58673E-025
  2.22957E-025  1.32054E-025  3.92057E-026  1.38442E-026  8.66174E-026  2.13719E-025
  2.93255E-025  2.27148E-025  3.69978E-026  2.54640E-025  3.69025E-024  2.34429E-023
  1.18869E-022  5.56920E-022  2.52524E-021  1.11531E-020  4.73829E-020  1.89861E-019
  7.03631E-019  2.37342E-018  7.20094E-018  1.94920E-017  4.68213E-017  9.94603E-017
  1.86434E-016  3.07945E-016  4.47846E-016  5.73158E-016  6.45345E-016  6.39215E-016
  5.57027E-016  4.27173E-016  2.88447E-016  1.71655E-016  9.01571E-017  4.18846E-017
  1.72690E-017  6.35001E-018  2.09734E-018  6.28449E-019  1.73106E-019  4.45515E-020
  1.09058E-020  2.58087E-021  5.96725E-022  1.35025E-022  2.96771E-023  6.24773E-024
  1.23936E-024  2.28088E-025  3.84415E-026  5.87392E-027  8.07660E-028
  7.00845E-031  3.67717E-030  1.68899E-029  6.78162E-029  2.37684E-028  7.25445E-028
  1.92228E-027  4.40350E-027  8.66851E-027  1.45357E-026  2.04829E-026  2.37224E-026
  2.16957E-026  1.44283E-026  5.66557E-027  9.32533E-028  3.30068E-027  1.01985E-026
  1.40829E-026  7.80913E-027  1.27264E-027  9.68290E-026  8.69749E-025  5.27831E-024
  2.82023E-023  1.43481E-022  7.07904E-022  3.36114E-021  1.50856E-020  6.27838E-020
  2.38357E-019  8.15372E-019  2.49167E-018  6.76295E-018  1.62433E-017  3.44404E-017
  6.43675E-017  1.05940E-016  1.53457E-016  1.95570E-016  2.19241E-016  2.16182E-016
  1.87515E-016  1.43109E-016  9.61428E-017  5.69003E-017  2.97028E-017  1.37027E-017
  5.60314E-018  2.03999E-018  6.65726E-019  1.96611E-019  5.32493E-020  1.34519E-020
  3.23214E-021  7.52708E-022  1.72186E-022  3.88276E-023  8.56728E-024  1.82138E-024
  3.66220E-025  6.84246E-026  1.17083E-026  1.81465E-027  2.52715E-028
  5.04206E-032  2.65307E-031  1.22273E-030  4.93060E-030  1.73669E-029  5.33412E-029
  1.42468E-028  3.29695E-028  6.57732E-028  1.12293E-027  1.62286E-027  1.95116E-027
  1.89458E-027  1.40400E-027  6.99432E-028  1.66659E-028  7.27057E-029  3.13755E-028
  4.20827E-028  6.83377E-029  1.55160E-027  2.34352E-026  1.77313E-025  1.09607E-024
  6.29400E-024  3.47942E-023  1.85010E-022  9.31719E-022  4.36150E-021  1.86646E-020
  7.20891E-020  2.49027E-019  7.64695E-019  2.07903E-018  4.99166E-018  1.05666E-017
  1.97009E-017  3.23305E-017  4.66807E-017  5.92867E-017  6.62239E-017  6.50574E-017
  5.62126E-017  4.27280E-017  2.85825E-017  1.68375E-017  8.74396E-018  4.00985E-018
  1.62813E-018  5.87732E-019  1.89803E-019  5.53441E-020  1.47631E-020  3.66601E-021
  8.65363E-022  1.98341E-022  4.48589E-023  1.00675E-023  2.22617E-024  4.76971E-025
  9.69933E-026  1.83560E-026  3.18158E-027  4.99058E-028  7.02478E-029
  3.19527E-033  1.69368E-032  7.83984E-032  3.17781E-031  1.12650E-030  3.48687E-030
  9.39997E-030  2.20150E-029  4.45996E-029  7.77029E-029  1.15439E-028  1.44364E-028
  1.48816E-028  1.21886E-028  7.37936E-029  2.80353E-029  4.87331E-030  4.01146E-030
  3.79378E-030  1.77456E-029  4.63712E-028  4.49973E-027  3.26416E-026  2.12940E-025
  1.32296E-024  7.89117E-024  4.46463E-023  2.35340E-022  1.13648E-021  4.96147E-021
  1.93950E-020  6.74491E-020  2.07784E-019  5.65459E-019  1.35700E-018  2.86860E-018
  5.33779E-018  8.73903E-018  1.25850E-017  1.59390E-017  1.77520E-017  1.73862E-017
  1.49749E-017  1.13447E-017  7.56201E-018  4.43748E-018  2.29452E-018  1.04701E-018
  4.22614E-019  1.51462E-019  4.84795E-020  1.39809E-020  3.67985E-021  8.99735E-022
  2.08899E-022  4.71426E-023  1.05368E-023  2.35048E-024  5.19915E-025  1.12021E-025
  2.29851E-026  4.39568E-027  7.69993E-028  1.21979E-028  1.73215E-029
  1.79994E-034  9.53583E-034  4.46301E-033  1.82079E-032  6.50480E-032  2.03226E-031
  5.54242E-031  1.31605E-030  2.71350E-030  4.83567E-030  7.40176E-030  9.64263E-030
  1.05432E-029  9.46192E-030  6.71087E-030  3.52730E-030  1.26742E-030  4.00522E-031
  6.75208E-031  8.17347E-030  8.89125E-029  7.48178E-028  5.55733E-027  3.88907E-026
  2.60568E-025  1.65767E-024  9.84686E-024  5.37006E-023  2.65197E-022  1.17409E-021
  4.62793E-021  1.61673E-020  4.99085E-020  1.35888E-019  3.25938E-019  6.88198E-019
  1.27852E-018  2.08923E-018  3.00239E-018  3.79402E-018  4.21559E-018  4.11854E-018
  3.53816E-018  2.67317E-018  1.77668E-018  1.03928E-018  5.35485E-019  2.43348E-019
  9.77470E-020  3.48231E-020  1.10631E-020  3.16071E-021  8.22333E-022  1.98317E-022
  4.53517E-023  1.00838E-023  2.22671E-024  4.93158E-025  1.08922E-025  2.35488E-026
  4.86412E-027  9.37855E-028  1.65676E-028  2.64550E-029  3.78337E-030
  9.36459E-036  4.80016E-035  2.24479E-034  9.20580E-034  3.35723E-033  1.06072E-032
  2.93210E-032  7.07901E-032  1.48912E-031  2.72134E-031  4.29744E-031  5.83773E-031
  6.75857E-031  6.58593E-031  5.30977E-031  3.48431E-031  1.92453E-031  1.24729E-031
  2.46072E-031  1.59625E-030  1.36236E-029  1.12556E-028  8.84607E-028  6.65835E-027
  4.76500E-026  3.19109E-025  1.96626E-024  1.09901E-023  5.51370E-023  2.46484E-022
  9.77071E-022  3.42362E-021  1.05825E-020  2.88194E-020  6.90908E-020  1.45738E-019
  2.70400E-019  4.41192E-019  6.32969E-019  7.98429E-019  8.85469E-019  8.63368E-019
  7.40162E-019  5.57983E-019  3.69983E-019  2.15870E-019  1.10907E-019  5.02338E-020
  2.00977E-020  7.12495E-021  2.24962E-021  6.37684E-022  1.64274E-022  3.91424E-023
  8.82920E-024  1.93579E-024  4.22291E-025  9.27634E-026  2.04231E-026  4.42139E-027
  9.17339E-028  1.77946E-028  3.16392E-029  5.08355E-030  7.31072E-031
  4.16474E-037  2.26027E-036  1.08098E-035  4.21535E-035  1.53178E-034  4.98398E-034
  1.39957E-033  3.44250E-033  7.40530E-033  1.39033E-032  2.27203E-032  3.21972E-032
  3.93178E-032  4.12268E-032  3.68762E-032  2.83199E-032  2.00425E-032  1.79219E-032
  3.90198E-032  2.22449E-031  1.81919E-030  1.56585E-029  1.31780E-028  1.06009E-027
  8.00394E-027  5.57336E-026  3.52682E-025  2.00584E-024  1.01739E-023  4.57842E-023
  1.82183E-022  6.39628E-022  1.97871E-021  5.38880E-021  1.29129E-020  2.72163E-020
  5.04443E-020  8.22076E-020  1.17785E-019  1.48364E-019  1.64291E-019  1.59937E-019
  1.36886E-019  1.03013E-019  6.81765E-020  3.96965E-020  2.03478E-020  9.19167E-021
  3.66566E-021  1.29438E-021  4.06622E-022  1.14512E-022  2.92533E-023  6.89774E-024
  1.53685E-024  3.32554E-025  7.16739E-026  1.56033E-026  3.41916E-027  7.39800E-028
  1.53869E-028  2.99710E-029  5.35426E-030  8.64328E-031  1.24835E-031
  1.26945E-038  9.07650E-038  4.38013E-037  1.86476E-036  6.41083E-036  2.07454E-035
  5.89132E-035  1.52345E-034  3.35807E-034  6.48772E-034  1.09683E-033  1.61919E-033
  2.08388E-033  2.33115E-033  2.27004E-033  1.95751E-033  1.63280E-033  1.77317E-033
  4.36754E-033  2.57929E-032  2.20615E-031  2.02956E-030  1.82654E-029  1.55332E-028
  1.22217E-027  8.75689E-027  5.64711E-026  3.25080E-025  1.66129E-024  7.50975E-024
  2.99588E-023  1.05319E-022  3.25961E-022  8.87672E-022  2.12621E-021  4.47846E-021
  8.29383E-021  1.35035E-020  1.93274E-020  2.43178E-020  2.68964E-020  2.61510E-020
  2.23525E-020  1.67978E-020  1.11006E-020  6.45292E-021  3.30161E-021  1.48825E-021
  5.91999E-022  2.08371E-022  6.51895E-023  1.82597E-023  4.63174E-024  1.08229E-024
  2.38498E-025  5.09800E-026  1.08574E-026  2.34097E-027  5.09906E-028  1.10081E-028
  2.29111E-029  4.47365E-030  8.01806E-031  1.29875E-031  1.87923E-032
  4.13316E-040  2.19022E-039  1.60587E-038  6.92141E-038  2.63511E-037  8.86482E-037
  2.63606E-036  5.94277E-036  1.32989E-035  2.77883E-035  4.85937E-035  7.45898E-035
  1.00345E-034  1.18666E-034  1.23603E-034  1.16258E-034  1.09153E-034  1.40163E-034
  4.06529E-034  2.65735E-033  2.47635E-032  2.44655E-031  2.33370E-030  2.07289E-029
  1.68142E-028  1.22954E-027  8.03422E-027  4.66358E-026  2.39549E-025  1.08616E-024
  4.34037E-024  1.52711E-023  4.72767E-023  1.28733E-022  3.08244E-022  6.48919E-022
  1.20098E-021  1.95391E-021  2.79434E-021  3.51279E-021  3.88167E-021  3.77040E-021
  3.21941E-021  2.41672E-021  1.59518E-021  9.26100E-022  4.73149E-022  2.12920E-022
  8.45224E-023  2.96737E-023  9.25241E-024  2.58008E-024  6.50570E-025  1.50830E-025
  3.29119E-026  6.95542E-027  1.46417E-027  3.12515E-028  6.75901E-029  1.45381E-029
  3.02327E-030  5.90924E-031  1.06120E-031  1.71968E-032  2.49940E-033
  1.18261E-041  6.26682E-041  2.91841E-040  1.19437E-039  9.07686E-039  3.10496E-038
  9.39602E-038  2.51596E-037  5.96243E-037  1.25075E-036  1.83922E-036  2.87434E-036
  3.93935E-036  5.43269E-036  6.00592E-036  6.04294E-036  6.25704E-036  9.41978E-036
  3.32884E-035  2.53496E-034  2.57311E-033  2.72123E-032  2.72010E-031  2.49609E-030
  2.06945E-029  1.53504E-028  1.01219E-027  5.90885E-027  3.04565E-026  1.38376E-025
  5.53584E-025  1.94875E-024  6.03389E-024  1.64283E-023  3.93252E-023  8.27539E-023
  1.53079E-022  2.48906E-022  3.55743E-022  4.46904E-022  4.93477E-022  4.78965E-022
  4.08641E-022  3.06492E-022  2.02116E-022  1.17222E-022  5.98211E-023  2.68840E-023
  1.06548E-023  3.73288E-024  1.16076E-024  3.22490E-025  8.09062E-026  1.86300E-026
  4.02944E-027  8.42581E-028  1.75368E-028  3.70422E-029  7.94772E-030  1.70116E-030
  3.53012E-031  6.89857E-032  1.23689E-032  2.01308E-033  2.84506E-034
  0.00000E+000  0.00000E+000  7.33837E-042  3.00326E-041  1.08014E-040  3.41396E-040
  3.09918E-039  8.46411E-039  2.04649E-038  4.38063E-038  8.30127E-038  1.39249E-037
  2.06736E-037  2.71603E-037  3.15679E-037  3.54061E-037  2.67842E-037  5.02094E-037
  2.76239E-036  2.30557E-035  2.51456E-034  2.76708E-033  2.86278E-032  2.69238E-031
  2.26657E-030  1.69783E-029  1.12651E-028  6.60156E-028  3.41066E-027  1.55172E-026
  6.21233E-026  2.18763E-025  6.77400E-025  1.84414E-024  4.41338E-024  9.28430E-024
  1.71675E-023  2.79020E-023  3.98589E-023  5.00466E-023  5.52313E-023  5.35752E-023
  4.56804E-023  3.42386E-023  2.25625E-023  1.30753E-023  6.66664E-024  2.99288E-024
  1.18461E-024  4.14338E-025  1.28553E-025  3.56055E-026  8.89425E-027  2.03585E-027
  4.36836E-028  9.04454E-029  1.86180E-029  3.89093E-030  8.27610E-031  1.76106E-031
  3.64273E-032  7.08690E-033  1.27556E-033  2.02287E-034  2.96028E-035
  0.00000E+000  0.00000E+000  0.00000E+000  0.00000E+000  2.38685E-042  7.54405E-042
  2.09545E-041  5.11498E-041  1.09725E-040  1.42485E-039  2.75333E-039  4.70726E-039
  7.11843E-039  9.51878E-039  1.12518E-038  1.17535E-038  1.64567E-038  3.48834E-038
  1.85852E-037  1.85991E-036  2.21036E-035  2.56035E-034  2.70475E-033  2.58351E-032
  2.19899E-031  1.65940E-030  1.10568E-029  6.49637E-029  3.36159E-028  1.53078E-027
  6.13154E-027  2.15963E-026  6.68749E-026  1.82042E-025  4.35581E-025  9.16091E-025
  1.69343E-024  2.75136E-024  3.92894E-024  4.93117E-024  5.43969E-024  5.27417E-024
  4.49479E-024  3.36722E-024  2.21768E-024  1.28439E-024  6.54404E-025  2.93540E-025
  1.16066E-025  4.05413E-026  1.25553E-026  3.46841E-027  8.63190E-028  1.96539E-028
  4.18674E-029  8.58841E-030  1.74906E-030  3.61612E-031  7.62082E-032  1.61081E-032
  3.30483E-033  6.44743E-034  1.13304E-034  1.85155E-035  2.70700E-036
  0.00000E+000  0.00000E+000  0.00000E+000  0.00000E+000  0.00000E+000  0.00000E+000
  0.00000E+000  0.00000E+000  0.00000E+000  4.01696E-042  6.65495E-042  9.68913E-042
  1.23971E-041  1.39395E-041  1.37742E-041  1.19614E-041  4.75827E-041  4.19255E-040
  9.43250E-039  1.31059E-037  1.74512E-036  2.10931E-035  2.28911E-034  2.20158E-033
  1.88746E-032  1.43014E-031  9.55717E-031  5.62656E-030  2.91458E-029  1.32804E-028
  5.32115E-028  1.87445E-027  5.80445E-027  1.57991E-026  3.77979E-026  7.94794E-026
  1.46888E-025  2.38591E-025  3.40611E-025  4.27365E-025  4.71281E-025  4.56781E-025
  3.89135E-025  2.91399E-025  1.91835E-025  1.11049E-025  5.65494E-026  2.53491E-026
  1.00148E-026  3.49424E-027  1.08047E-027  2.97819E-028  7.38787E-029  1.67422E-029
  3.54286E-030  7.20427E-031  1.45197E-031  2.96952E-032  6.19796E-033  1.29421E-033
  2.60151E-034  5.07173E-035  9.12987E-036  1.48949E-036  2.17551E-037
  0.00000E+000  0.00000E+000  0.00000E+000  0.00000E+000  0.00000E+000  0.00000E+000
  0.00000E+000  0.00000E+000  0.00000E+000  0.00000E+000  0.00000E+000  0.00000E+000
  0.00000E+000  0.00000E+000  0.00000E+000  0.00000E+000  0.00000E+000  2.47481E-041
  4.67640E-040  7.76561E-039  1.26435E-037  1.55701E-036  1.71030E-035  1.66682E-034
  1.43620E-033  1.08633E-032  7.27344E-032  4.28626E-031  2.22195E-030  1.01288E-029
  4.05954E-029  1.43015E-028  4.42861E-028  1.20535E-027  2.88336E-027  6.06210E-027
  1.12016E-026  1.81913E-026  2.59642E-026  3.25697E-026  3.59075E-026  3.47934E-026
  2.96323E-026  2.21830E-026  1.45987E-026  8.44772E-027  4.29994E-027  1.92650E-027
  7.60597E-028  2.65136E-028  8.18772E-029  2.25253E-029  5.57172E-030  1.25727E-030
  2.64423E-031  5.33256E-032  1.06391E-032  2.15237E-033  4.35550E-034  9.08125E-035
  1.85585E-035  3.60209E-036  6.46611E-037  1.05310E-037  1.48013E-038
  0.00000E+000  0.00000E+000  0.00000E+000  0.00000E+000  0.00000E+000  0.00000E+000
  0.00000E+000  0.00000E+000  0.00000E+000  0.00000E+000  0.00000E+000  0.00000E+000
  0.00000E+000  0.00000E+000  0.00000E+000  0.00000E+000  0.00000E+000  0.00000E+000
  3.13523E-041  5.20635E-040  7.59786E-039  9.74411E-038  1.13059E-036  1.10765E-035
  9.57571E-035  7.29365E-034  4.86943E-033  2.87182E-032  1.48942E-031  6.79134E-031
  2.72214E-030  9.59051E-030  2.96981E-029  8.08264E-029  1.93334E-028  4.06433E-028
  7.50907E-028  1.21929E-027  1.74000E-027  2.18229E-027  2.40548E-027  2.33037E-027
  1.98426E-027  1.48508E-027  9.77081E-028  5.65236E-028  2.87610E-028  1.28804E-028
  5.08245E-029  1.77033E-029  5.46086E-030  1.49981E-030  3.70030E-031  8.31722E-032
  1.73925E-032  3.47992E-033  6.77986E-034  1.35616E-034  2.77459E-035  5.73360E-036
  1.16391E-036  2.24883E-037  4.02517E-038  6.11878E-039  9.17406E-040
  0.00000E+000  0.00000E+000  0.00000E+000  0.00000E+000  0.00000E+000  0.00000E+000
  0.00000E+000  0.00000E+000  0.00000E+000  0.00000E+000  0.00000E+000  0.00000E+000
  0.00000E+000  0.00000E+000  0.00000E+000  0.00000E+000  0.00000E+000  0.00000E+000
  0.00000E+000  3.06750E-041  4.47654E-040  5.74108E-039  6.47050E-038  6.40879E-037
  5.62092E-036  4.28735E-035  2.87695E-034  1.69770E-033  8.77595E-033  4.00231E-032
  1.60437E-031  5.65261E-031  1.75037E-030  4.76364E-030  1.13938E-029  2.39504E-029
  4.42459E-029  7.18371E-029  1.02504E-028  1.28539E-028  1.41665E-028  1.37220E-028
  1.16820E-028  8.74162E-029  5.75023E-029  3.32572E-029  1.69177E-029  7.57385E-030
  2.98718E-030  1.03982E-030  3.20436E-031  8.78747E-032  2.16296E-032  4.83845E-033
  1.00551E-033  1.98447E-034  3.87991E-035  7.67844E-036  1.55439E-036  3.18308E-037
  6.41752E-038  1.23415E-038  1.95352E-039  3.33289E-040  4.99710E-041
  0.00000E+000  0.00000E+000  0.00000E+000  0.00000E+000  0.00000E+000  0.00000E+000
  0.00000E+000  0.00000E+000  0.00000E+000  0.00000E+000  0.00000E+000  0.00000E+000
  0.00000E+000  0.00000E+000  0.00000E+000  0.00000E+000  0.00000E+000  0.00000E+000
  0.00000E+000  0.00000E+000  2.31786E-041  2.97261E-040  3.35029E-039  3.31834E-038
  2.88837E-037  2.20941E-036  1.48524E-035  8.77419E-035  4.55525E-034  2.07931E-033
  8.31016E-033  2.92795E-032  9.06652E-032  2.46737E-031  5.90122E-031  1.24041E-030
  2.29136E-030  3.71993E-030  5.30742E-030  6.65503E-030  7.33389E-030  7.10306E-030
  6.04641E-030  4.52396E-030  2.97546E-030  1.72063E-030  8.75107E-031  3.91675E-031
  1.54423E-031  5.37238E-032  1.65411E-032  4.52967E-033  1.11236E-033  2.47347E-034
  5.11553E-035  1.00790E-035  1.95267E-036  3.82355E-037  7.65817E-038  1.55385E-038
  3.11089E-039  4.81679E-040  9.35120E-041  1.59540E-041  0.00000E+000
  0.00000E+000  0.00000E+000  0.00000E+000  0.00000E+000  0.00000E+000  0.00000E+000
  0.00000E+000  0.00000E+000  0.00000E+000  0.00000E+000  0.00000E+000  0.00000E+000
  0.00000E+000  0.00000E+000  0.00000E+000  0.00000E+000  0.00000E+000  0.00000E+000
  0.00000E+000  0.00000E+000  0.00000E+000  1.35262E-041  1.52448E-040  1.50994E-039
  1.31429E-038  1.00535E-037  6.75824E-037  3.99250E-036  2.07277E-035  9.45691E-035
  3.79176E-034  1.33606E-033  4.12678E-033  1.12308E-032  2.68602E-032  5.64565E-032
  1.04285E-031  1.69295E-031  2.41528E-031  3.02832E-031  3.33696E-031  3.23164E-031
  2.75064E-031  2.05782E-031  1.35329E-031  7.82461E-032  3.97889E-032  1.78044E-032
  7.01742E-033  2.44022E-033  7.49612E-034  2.04976E-034  5.02293E-035  1.11727E-035
  2.30006E-036  4.50126E-037  8.64246E-038  1.67452E-038  3.31817E-039  6.66990E-040
  9.17243E-041  2.02629E-041  0.00000E+000  0.00000E+000  0.00000E+000
  0.00000E+000  0.00000E+000  0.00000E+000  0.00000E+000  0.00000E+000  0.00000E+000
  0.00000E+000  0.00000E+000  0.00000E+000  0.00000E+000  0.00000E+000  0.00000E+000
  0.00000E+000  0.00000E+000  0.00000E+000  0.00000E+000  0.00000E+000  0.00000E+000
  0.00000E+000  0.00000E+000  0.00000E+000  0.00000E+000  0.00000E+000  6.03797E-041
  5.25560E-040  4.02020E-039  2.70250E-038  1.59653E-037  8.28862E-037  3.78165E-036
  1.51626E-035  5.34267E-035  1.65439E-034  4.50205E-034  1.07665E-033  2.26275E-033
  4.17916E-033  6.77107E-033  9.65940E-033  1.21110E-032  1.33445E-032  1.29225E-032
  1.09982E-032  8.22736E-033  5.41006E-033  3.12769E-033  1.59042E-033  7.11353E-034
  2.80223E-034  9.73774E-035  2.99321E-035  8.17624E-036  2.00009E-036  4.43622E-037
  9.09183E-038  1.76760E-038  3.36392E-039  6.44973E-040  1.26439E-040  1.34896E-041
  0.00000E+000  0.00000E+000  0.00000E+000  0.00000E+000  0.00000E+000
  0.00000E+000  0.00000E+000  0.00000E+000  0.00000E+000  0.00000E+000  0.00000E+000
  0.00000E+000  0.00000E+000  0.00000E+000  0.00000E+000  0.00000E+000  0.00000E+000
  0.00000E+000  0.00000E+000  0.00000E+000  0.00000E+000  0.00000E+000  0.00000E+000
  0.00000E+000  0.00000E+000  0.00000E+000  0.00000E+000  0.00000E+000  0.00000E+000
  1.84692E-041  1.41277E-040  9.49710E-040  5.61051E-039  2.91278E-038  1.32894E-037
  5.32842E-037  1.87752E-036  5.81384E-036  1.58211E-035  3.78357E-035  7.95172E-035
  1.46863E-034  2.38375E-034  3.40017E-034  4.26219E-034  4.69526E-034  4.54548E-034
  3.86882E-034  2.89349E-034  1.90222E-034  1.09943E-034  5.58816E-035  2.49916E-035
  9.84295E-036  3.41926E-036  1.05040E-036  2.86641E-037  7.00010E-038  1.54835E-038
  3.15953E-039  6.10327E-040  1.15146E-040  0.00000E+000  0.00000E+000  0.00000E+000
  0.00000E+000  0.00000E+000  0.00000E+000  0.00000E+000  0.00000E+000
  0.00000E+000  0.00000E+000  0.00000E+000  0.00000E+000  0.00000E+000  0.00000E+000
  0.00000E+000  0.00000E+000  0.00000E+000  0.00000E+000  0.00000E+000  0.00000E+000
  0.00000E+000  0.00000E+000  0.00000E+000  0.00000E+000  0.00000E+000  0.00000E+000
  0.00000E+000  0.00000E+000  0.00000E+000  0.00000E+000  0.00000E+000  0.00000E+000
  0.00000E+000  0.00000E+000  2.93298E-041  1.73269E-040  8.99552E-040  4.10417E-039
  1.64557E-038  5.79833E-038  1.79549E-037  4.88601E-037  1.16848E-036  2.45572E-036
  4.53558E-036  7.36171E-036  1.05007E-035  1.31629E-035  1.45004E-035  1.40378E-035
  1.19430E-035  8.92935E-036  5.86706E-036  3.38777E-036  1.71910E-036  7.71613E-037
  3.03843E-037  1.05515E-037  3.23960E-038  8.32993E-039  1.94711E-039  3.99974E-040
  7.22049E-041  1.14550E-041  0.00000E+000  0.00000E+000  0.00000E+000  0.00000E+000
  0.00000E+000  0.00000E+000  0.00000E+000  0.00000E+000  0.00000E+000
  0.00000E+000  0.00000E+000  0.00000E+000  0.00000E+000  0.00000E+000  0.00000E+000
  0.00000E+000  0.00000E+000  0.00000E+000  0.00000E+000  0.00000E+000  0.00000E+000
  0.00000E+000  0.00000E+000  0.00000E+000  0.00000E+000  0.00000E+000  0.00000E+000
  0.00000E+000  0.00000E+000  0.00000E+000  0.00000E+000  0.00000E+000  0.00000E+000
  0.00000E+000  0.00000E+000  0.00000E+000  0.00000E+000  2.44140E-041  1.11388E-040
  4.46611E-040  1.57367E-039  4.87297E-039  1.32607E-038  3.17126E-038  6.66487E-038
  1.23096E-037  1.99798E-037  2.84991E-037  3.57243E-037  3.93542E-037  3.80988E-037
  3.24134E-037  2.42344E-037  1.59233E-037  9.19447E-038  4.66567E-038  2.08063E-038
  8.15398E-039  2.80826E-039  8.49961E-040  2.26076E-040  5.28448E-041  1.08553E-041
  0.00000E+000  0.00000E+000  0.00000E+000  0.00000E+000  0.00000E+000  0.00000E+000
  0.00000E+000  0.00000E+000  0.00000E+000  0.00000E+000  0.00000E+000
  0.00000E+000  0.00000E+000  2.73309E-039  2.59589E-038  2.16676E-037  1.58939E-036
  1.02458E-035  5.80431E-035  2.88968E-034  1.26428E-033  4.86105E-033  1.64252E-032
  4.87680E-032  1.27225E-031  2.91629E-031  5.87313E-031  1.03897E-030  1.61395E-030
  2.20025E-030  2.62963E-030  2.75009E-030  2.50826E-030  1.98296E-030  1.34347E-030
  7.62963E-031  3.46701E-031  1.12492E-031  1.75009E-032  1.76230E-034  1.06849E-032
  2.15753E-032  2.41795E-032  2.00928E-032  1.35368E-032  7.69452E-033  3.75989E-033
  1.59518E-033  5.90767E-034  1.91315E-034  5.44774E-035  1.34963E-035  2.90833E-036
  5.35153E-037  7.95938E-038  7.91592E-039  1.58890E-040  8.27032E-040  6.27909E-040
  4.18952E-040  2.45655E-040  1.26585E-040  5.73230E-041  0.00000E+000  0.00000E+000
  0.00000E+000  0.00000E+000  0.00000E+000  0.00000E+000  0.00000E+000  0.00000E+000
  0.00000E+000  0.00000E+000  0.00000E+000  0.00000E+000  0.00000E+000
  6.69524E-040  8.23401E-039  8.89919E-038  8.45246E-037  7.05519E-036  5.17521E-035
  3.33612E-034  1.88994E-033  9.40908E-033  4.11871E-032  1.58348E-031  5.34925E-031
  1.58807E-030  4.14285E-030  9.49627E-030  1.91245E-029  3.38322E-029  5.25583E-029
  7.16605E-029  8.56683E-029  8.96397E-029  8.18379E-029  6.48182E-029  4.40671E-029
  2.51938E-029  1.16069E-029  3.89073E-030  6.77629E-031  5.83711E-035  2.64219E-031
  5.86459E-031  6.77627E-031  5.69966E-031  3.86192E-031  2.20243E-031  1.07806E-031
  4.57678E-032  1.69553E-032  5.49566E-033  1.56007E-033  3.87469E-034  8.38789E-035
  1.55395E-035  2.35831E-036  2.51671E-037  8.44644E-039  2.77535E-039  7.99080E-039
  8.73116E-039  5.11957E-039  2.63808E-039  1.19464E-039  4.75420E-040  1.66270E-040
  5.11024E-041  0.00000E+000  0.00000E+000  0.00000E+000  0.00000E+000  0.00000E+000
  0.00000E+000  0.00000E+000  0.00000E+000  0.00000E+000  0.00000E+000
  1.91583E-038  2.35615E-037  2.54648E-036  2.41865E-035  2.01883E-034  1.48088E-033
  9.54623E-033  5.41240E-032  2.69442E-031  1.17876E-030  4.53149E-030  1.53089E-029
  4.54477E-029  1.18558E-028  2.71753E-028  5.47274E-028  9.68159E-028  1.50409E-027
  2.05097E-027  2.45246E-027  2.56736E-027  2.34603E-027  1.86130E-027  1.26948E-027
  7.30275E-028  3.40709E-028  1.17598E-028  2.25178E-029  1.36822E-031  5.61352E-030
  1.39376E-029  1.66352E-029  1.41856E-029  9.68161E-030  5.53943E-030  2.71634E-030
  1.15441E-030  4.27924E-031  1.38757E-031  3.93991E-032  9.79367E-033  2.12198E-033
  3.95902E-034  6.11049E-035  6.90029E-036  3.20836E-037  2.79856E-038  1.32445E-037
  1.31385E-037  9.37635E-038  4.83157E-038  2.18795E-038  8.70720E-039  3.04518E-039
  9.35928E-040  2.52793E-040  6.00040E-041  0.00000E+000  0.00000E+000  0.00000E+000
  0.00000E+000  0.00000E+000  0.00000E+000  0.00000E+000  0.00000E+000
  4.81771E-037  5.92497E-036  6.40361E-035  6.08216E-034  5.07672E-033  3.72812E-032
  2.40320E-031  1.36138E-030  6.77708E-030  2.96477E-029  1.13976E-028  3.85041E-028
  1.14304E-027  2.98173E-027  6.83437E-027  1.37631E-026  2.43474E-026  3.78258E-026
  5.15832E-026  6.16933E-026  6.46109E-026  5.90893E-026  4.69537E-026  3.21192E-026
  1.85825E-026  8.77045E-027  3.10796E-027  6.45083E-028  1.29632E-029  1.01871E-028
  2.89430E-028  3.58126E-028  3.09969E-028  2.13080E-028  1.22372E-028  6.01280E-029
  2.55861E-029  9.48879E-030  3.07813E-030  8.74545E-031  2.17545E-031  4.72113E-032
  8.84497E-033  1.38570E-033  1.63822E-034  9.53998E-036  1.60624E-037  1.88327E-036
  2.03932E-036  1.39068E-036  7.77647E-037  3.52153E-037  1.40143E-037  4.90126E-038
  1.50639E-038  4.06873E-039  9.65771E-040  2.01457E-040  0.00000E+000  0.00000E+000
  0.00000E+000  0.00000E+000  0.00000E+000  0.00000E+000  0.00000E+000
  1.06468E-035  1.30937E-034  1.41515E-033  1.34406E-032  1.12351E-031  8.24136E-031
  5.31257E-030  3.00945E-029  1.49814E-028  6.55380E-028  2.51945E-027  8.51112E-027
  2.52655E-026  6.59046E-026  1.51053E-025  3.04179E-025  5.38087E-025  8.35961E-025
  1.14007E-024  1.36373E-024  1.42875E-024  1.30761E-024  1.04055E-024  7.13740E-025
  4.15109E-025  1.98011E-025  7.18564E-026  1.59845E-026  6.06069E-028  1.56591E-027
  5.24795E-027  6.75989E-027  5.94616E-027  4.11916E-027  2.37508E-027  1.16951E-027
  4.98245E-028  1.84924E-028  6.00115E-029  1.70555E-029  4.24538E-030  9.22893E-031
  1.73590E-031  2.75082E-032  3.37801E-033  2.31725E-034  2.26112E-037  2.27907E-035
  2.76186E-035  1.93856E-035  1.06256E-035  4.98102E-036  1.98226E-036  6.93258E-037
  2.13071E-037  5.75501E-038  1.36603E-038  2.84951E-039  5.22364E-040  8.41529E-041
  0.00000E+000  0.00000E+000  0.00000E+000  0.00000E+000  0.00000E+000
  2.06727E-034  2.54258E-033  2.75297E-032  2.61498E-031  2.18280E-030  1.60119E-029
  1.03216E-028  5.84697E-028  2.91063E-027  1.27327E-026  4.89468E-026  1.65345E-025
  4.90812E-025  1.28021E-024  2.93407E-024  5.90808E-024  1.04508E-023  1.62357E-023
  2.21424E-023  2.64897E-023  2.77611E-023  2.54240E-023  2.02576E-023  1.39300E-023
  8.14099E-024  3.92130E-024  1.45393E-024  3.43450E-025  1.96544E-026  2.01327E-026
  8.30169E-026  1.11856E-025  1.00132E-025  6.99421E-026  4.04996E-026  1.99876E-026
  8.52595E-027  3.16665E-027  1.02809E-027  2.92314E-028  7.27981E-029  1.58464E-029
  2.99165E-030  4.78840E-031  6.06163E-032  4.70205E-033  2.00344E-035  2.33496E-034
  3.28033E-034  2.38933E-034  1.32898E-034  6.20901E-035  2.52692E-035  8.93751E-036
  2.79184E-036  7.71848E-037  1.89418E-037  3.54202E-038  6.49313E-039  1.04604E-039
  1.48095E-040  0.00000E+000  0.00000E+000  0.00000E+000  0.00000E+000
  3.52789E-033  4.34856E-032  4.70057E-031  4.46510E-030  3.72724E-029  2.73408E-028
  1.76247E-027  9.98405E-027  4.97008E-026  2.17415E-025  8.35757E-025  2.82312E-024
  8.37975E-024  2.18560E-023  5.00876E-023  1.00850E-022  1.78380E-022  2.77105E-022
  3.77915E-022  4.52147E-022  4.73965E-022  4.34311E-022  3.46457E-022  2.38783E-022
  1.40171E-022  6.81218E-023  2.57548E-023  6.41139E-024  4.92047E-025  2.12127E-025
  1.14457E-024  1.62221E-024  1.48016E-024  1.04309E-024  6.06728E-025  3.00158E-025
  1.28205E-025  4.76521E-026  1.54778E-026  4.40235E-027  1.09697E-027  2.39050E-028
  4.52641E-029  7.30320E-030  9.47497E-031  8.04927E-032  1.09157E-033  2.04701E-033
  3.47211E-033  2.64164E-033  1.49481E-033  6.80925E-034  2.76665E-034  9.83272E-035
  3.08104E-035  8.55569E-036  2.11271E-036  4.66087E-037  9.24233E-038  1.14268E-038
  1.61776E-039  2.01278E-040  0.00000E+000  0.00000E+000  0.00000E+000
  5.30430E-032  6.52529E-031  7.05396E-030  6.70061E-029  5.59356E-028  4.10330E-027
  2.64514E-026  1.49843E-025  7.45913E-025  3.26291E-024  1.25424E-023  4.23654E-023
  1.25744E-022  3.27941E-022  7.51480E-022  1.51294E-021  2.67579E-021  4.15636E-021
  5.66814E-021  6.78170E-021  7.11025E-021  6.51849E-021  5.20526E-021  3.59496E-021
  2.11892E-021  1.03822E-021  3.99511E-022  1.04142E-022  9.97334E-024  1.76642E-024
  1.37374E-023  2.06154E-023  1.92047E-023  1.36630E-023  7.98557E-024  3.96067E-024
  1.69405E-024  6.30147E-025  2.04772E-025  5.82634E-026  1.45245E-026  3.16816E-027
  6.01396E-028  9.77399E-029  1.29542E-029  1.18741E-030  2.99130E-032  1.39281E-032
  3.10626E-032  2.48916E-032  1.43216E-032  6.80616E-033  2.79032E-033  1.00271E-033
  3.00679E-034  8.35720E-035  2.07878E-035  4.63226E-036  9.31069E-037  1.70216E-037
  2.85733E-038  1.93226E-039  2.11271E-040  0.00000E+000  0.00000E+000
  6.99449E-031  8.60482E-030  9.30293E-029  8.83799E-028  7.37818E-027  5.41265E-026
  3.48927E-025  1.97662E-024  9.83952E-024  4.30409E-023  1.65440E-022  5.58790E-022
  1.65842E-021  4.32478E-021  9.90927E-021  1.99478E-020  3.52754E-020  5.47876E-020
  7.47084E-020  8.93832E-020  9.37242E-020  8.59568E-020  6.87011E-020  4.75356E-020
  2.81221E-020  1.38823E-020  5.42821E-021  1.47369E-021  1.67867E-022  1.07894E-023
  1.43329E-022  2.29516E-022  2.18700E-022  1.57184E-022  9.23386E-023  4.59216E-023
  1.96702E-023  7.32282E-024  2.38076E-024  6.77625E-025  1.68995E-025  3.68933E-026
  7.01857E-027  1.14762E-027  1.54836E-028  1.50795E-029  5.54001E-031  7.14741E-032
  2.40387E-031  2.05367E-031  1.20517E-031  5.77417E-032  2.37872E-032  8.58550E-033
  2.73784E-033  7.75840E-034  1.81465E-034  4.07042E-035  8.30902E-036  1.54965E-036
  2.66632E-037  4.27186E-038  6.41918E-039  1.71266E-040  0.00000E+000
  8.10430E-030  9.97307E-029  1.07837E-027  1.02457E-026  8.55403E-026  6.27557E-025
  4.04569E-024  2.29186E-023  1.14087E-022  4.99039E-022  1.91812E-021  6.47825E-021
  1.92250E-020  5.01295E-020  1.14846E-019  2.31158E-019  4.08712E-019  6.34686E-019
  8.65337E-019  1.03523E-018  1.08555E-018  9.95863E-019  7.96544E-019  5.52049E-019
  3.27686E-019  1.62863E-019  6.46139E-020  1.81849E-020  2.38193E-021  3.96457E-023
  1.29768E-021  2.23804E-021  2.18577E-021  1.58818E-021  9.38047E-022  4.67836E-022
  2.00703E-022  7.47814E-023  2.43245E-023  6.92574E-024  1.72788E-024  3.77489E-025
  7.19474E-026  1.18249E-026  1.61943E-027  1.65636E-028  7.84660E-030  2.38421E-031
  1.60199E-030  1.48239E-030  8.90615E-031  4.30796E-031  1.78473E-031  6.47454E-032
  2.07707E-032  5.93197E-033  1.51519E-033  3.48741E-034  6.57568E-035  1.25396E-035
  2.21631E-036  3.66163E-037  5.68661E-038  8.31344E-039  1.14048E-039
  8.25269E-029  1.01585E-027  1.09863E-026  1.04397E-025  8.71690E-025  6.39554E-024
  4.12322E-023  2.33584E-022  1.16277E-021  5.08606E-021  1.95481E-020  6.60171E-020
  1.95896E-019  5.10739E-019  1.16993E-018  2.35438E-018  4.16199E-018  6.46182E-018
  8.80840E-018  1.05361E-017  1.10478E-017  1.01369E-017  8.11291E-018  5.63070E-018
  3.35232E-018  1.67644E-018  6.73912E-019  1.95831E-019  2.87692E-020  3.26693E-023
  1.01733E-020  1.91092E-020  1.91715E-020  1.40933E-020  8.37201E-021  4.18794E-021
  1.79955E-021  6.71102E-022  2.18403E-022  6.22054E-023  1.55247E-023  3.39385E-024
  6.47879E-025  1.06947E-025  1.48314E-026  1.57887E-027  8.97474E-029  3.09029E-031
  9.13506E-030  9.35244E-030  5.77887E-030  2.82668E-030  1.17876E-030  4.30160E-031
  1.38958E-031  4.00233E-032  1.03479E-032  2.41798E-033  5.15062E-034  9.02859E-035
  1.64251E-035  2.80201E-036  4.49895E-037  6.79325E-038  9.59709E-039
  7.38438E-028  9.09325E-027  9.83706E-026  9.34964E-025  7.80787E-024  5.72920E-023
  3.69390E-022  2.09271E-021  1.04175E-020  4.55665E-020  1.75126E-019  5.91382E-019
  1.75465E-018  4.57408E-018  1.04758E-017  2.10773E-017  3.72512E-017  5.78207E-017
  7.87979E-017  9.42328E-017  9.87954E-017  9.06549E-017  7.25873E-017  5.04393E-017
  3.01096E-017  1.51412E-017  6.15945E-018  1.84157E-018  2.97721E-019  5.88415E-022
  6.88676E-020  1.42832E-019  1.47564E-019  1.09837E-019  6.56446E-020  3.29412E-020
  1.41787E-020  5.29254E-021  1.72331E-021  4.90995E-022  1.22578E-022  2.68115E-023
  5.12521E-024  8.49165E-025  1.19014E-025  1.30932E-026  8.52682E-028  1.20051E-030
  4.41666E-029  5.15087E-029  3.29166E-029  1.63131E-029  6.85480E-030  2.51870E-030
  8.20171E-031  2.38661E-031  6.25200E-032  1.48625E-032  3.23367E-033  6.49791E-034
  1.21062E-034  1.91484E-035  3.17799E-036  4.95028E-037  7.18790E-038
  5.80511E-027  7.15272E-026  7.74103E-025  7.35966E-024  6.14737E-023  4.51146E-022
  2.90907E-021  1.64818E-020  8.20488E-020  3.58881E-019  1.37923E-018  4.65713E-018
  1.38162E-017  3.60107E-017  8.24572E-017  1.65863E-016  2.93058E-016  4.54739E-016
  6.19517E-016  7.40639E-016  7.76316E-016  7.12304E-016  5.70505E-016  3.96818E-016
  2.37428E-016  1.19990E-016  4.93381E-017  1.51304E-017  2.65203E-018  2.95751E-020
  4.01125E-019  9.34321E-019  9.96707E-019  7.51804E-019  4.52206E-019  2.27673E-019
  9.81694E-020  3.66794E-020  1.19497E-020  3.40577E-021  8.50511E-022  1.86123E-022
  3.56200E-023  5.92023E-024  8.37164E-025  9.46392E-026  6.84165E-027  5.69154E-029
  1.78488E-028  2.47278E-028  1.64549E-028  8.28112E-029  3.51069E-029  1.30021E-029
  4.27308E-030  1.25807E-030  3.34562E-031  8.10596E-032  1.80505E-032  3.72699E-033
  7.18574E-034  1.29468E-034  2.00341E-035  3.21409E-036  4.78639E-037
  4.00854E-026  4.94341E-025  5.35328E-024  5.09176E-023  4.25436E-022  3.12290E-021
  2.01401E-020  1.14119E-019  5.68127E-019  2.48500E-018  9.54977E-018  3.22432E-017
  9.56423E-017  2.49238E-016  5.70571E-016  1.14738E-015  2.02659E-015  3.14350E-015
  4.28085E-015  5.11575E-015  5.36031E-015  4.91732E-015  3.93886E-015  2.74172E-015
  1.64367E-015  8.34340E-016  3.46382E-016  1.08654E-016  2.04032E-017  4.97758E-019
  2.00072E-018  5.34728E-018  5.90751E-018  4.51948E-018  2.73683E-018  1.38268E-018
  5.97289E-019  2.23390E-019  7.28180E-020  2.07608E-020  5.18598E-021  1.13536E-021
  2.17501E-022  3.62463E-023  5.16422E-024  5.97139E-025  4.68495E-026  8.47031E-028
  5.88943E-028  1.03271E-027  7.21710E-028  3.69812E-028  1.58396E-028  5.92010E-029
  1.96629E-029  5.86672E-030  1.58678E-030  3.92593E-031  8.96591E-032  1.90519E-032
  3.78889E-033  7.06814E-034  1.12634E-034  1.85750E-035  2.83057E-036
  2.43045E-025  3.00117E-024  3.25293E-023  3.09598E-022  2.58798E-021  1.90032E-020
  1.22582E-019  6.94683E-019  3.45869E-018  1.51287E-017  5.81375E-017  1.96274E-016
  5.82119E-016  1.51665E-015  3.47109E-015  6.97785E-015  1.23200E-014  1.91014E-014
  2.59997E-014  3.10548E-014  3.25240E-014  2.98255E-014  2.38889E-014  1.66364E-014
  9.98963E-015  5.09031E-015  2.13147E-015  6.82199E-016  1.35911E-016  5.35018E-018
  8.48964E-018  2.67681E-017  3.07251E-017  2.38622E-017  1.45525E-017  7.37862E-018
  3.19349E-018  1.19562E-018  3.89955E-019  1.11216E-019  2.77887E-020  6.08603E-021
  1.16688E-021  1.94902E-022  2.79459E-023  3.29285E-024  2.75739E-025  7.78582E-027
  1.52001E-027  3.74308E-027  2.77642E-027  1.45302E-027  6.29790E-028  2.37872E-028
  7.99656E-029  2.42213E-029  6.67609E-030  1.69028E-030  3.96580E-031  8.68365E-032
  1.78209E-032  3.42899E-033  6.15200E-034  9.54507E-035  1.48499E-035
  1.29319E-024  1.59995E-023  1.73649E-022  1.65425E-021  1.38373E-020  1.01652E-019
  6.55937E-019  3.71807E-018  1.85140E-017  8.09874E-017  3.11218E-016  1.05059E-015
  3.11542E-015  8.11506E-015  1.85669E-014  3.73105E-014  6.58450E-014  1.02035E-013
  1.38803E-013  1.65688E-013  1.73420E-013  1.58948E-013  1.27273E-013  8.86537E-014
  5.32996E-014  2.72485E-014  1.14965E-014  3.74593E-015  7.85362E-016  4.29964E-017
  3.03600E-017  1.17175E-016  1.40231E-016  1.10659E-016  6.79863E-017  3.46002E-017
  1.50045E-017  5.62352E-018  1.83520E-018  5.23579E-019  1.30855E-019  2.86682E-020
  5.50058E-021  9.20514E-022  1.32699E-022  1.58842E-023  1.40181E-024  5.29852E-026
  2.79759E-027  1.17348E-026  9.36551E-027  5.02451E-027  2.20759E-027  8.43912E-028
  2.87621E-028  8.86082E-029  2.49391E-029  6.47413E-030  1.56303E-030  3.52987E-031
  7.47553E-032  1.48228E-032  2.73758E-033  4.66698E-034  6.90382E-035
  6.03281E-024  7.48568E-023  8.14067E-022  7.76582E-021  6.50214E-020  4.77991E-019
  3.08583E-018  1.74973E-017  8.71453E-017  3.81247E-016  1.46508E-015  4.94537E-015
  1.46626E-014  3.81837E-014  8.73332E-014  1.75422E-013  3.09420E-013  4.79189E-013
  6.51414E-013  7.77001E-013  8.12637E-013  7.44293E-013  5.95666E-013  4.14891E-013
  2.49650E-013  1.27975E-013  5.43527E-014  1.79918E-014  3.94252E-015  2.75197E-016
  9.02047E-017  4.48426E-016  5.61676E-016  4.50751E-016  2.79069E-016  1.42574E-016
  6.19526E-017  2.32442E-017  7.59006E-018  2.16616E-018  5.41505E-019  1.18669E-019
  2.27829E-020  3.81887E-021  5.53015E-022  6.70751E-023  6.17748E-024  2.86628E-025
  2.83526E-027  3.16818E-026  2.76853E-026  1.52916E-026  6.82618E-027  2.64552E-027
  9.15665E-028  2.87481E-028  8.27905E-029  2.20770E-029  5.49152E-030  1.27978E-030
  2.79566E-031  5.70521E-032  1.08059E-032  1.88183E-033  2.84143E-034
  2.46407E-023  3.07096E-022  3.34962E-021  3.20192E-020  2.68470E-019  1.97557E-018
  1.27629E-017  7.24031E-017  3.60719E-016  1.57837E-015  6.06582E-015  2.04742E-014
  6.06946E-014  1.58017E-013  3.61278E-013  7.25327E-013  1.27861E-012  1.97874E-012
  2.68774E-012  3.20305E-012  3.34680E-012  3.06252E-012  2.44910E-012  1.70519E-012
  1.02652E-012  5.27335E-013  2.25237E-013  7.55989E-014  1.72127E-014  1.44790E-015
  2.17552E-016  1.50003E-015  1.97451E-015  1.61287E-015  1.00653E-015  5.16262E-016
  2.24792E-016  8.44332E-017  2.75868E-017  7.87573E-018  1.96924E-018  4.31656E-019
  8.29145E-020  1.39168E-020  2.02294E-021  2.48075E-022  2.36567E-023  1.27613E-024
  7.21622E-028  7.32421E-026  7.17019E-026  4.09767E-026  1.86260E-026  7.33172E-027
  2.58238E-027  8.27791E-028  2.44451E-028  6.70684E-029  1.72055E-029  4.13785E-030
  9.31580E-031  1.95356E-031  3.78718E-032  6.72850E-033  1.08548E-033
  8.79232E-023  1.10313E-021  1.20863E-020  1.15886E-019  9.73707E-019  7.17563E-018
  4.64046E-017  2.63438E-016  1.31309E-015  5.74728E-015  2.20902E-014  7.45612E-014
  2.21001E-013  5.75211E-013  1.31459E-012  2.63783E-012  4.64683E-012  7.18546E-012
  9.75088E-012  1.16081E-011  1.21154E-011  1.10736E-011  8.84641E-012  6.15495E-012
  3.70531E-012  1.90639E-012  8.18119E-013  2.77925E-013  6.54141E-014  6.37593E-015
  4.08335E-016  4.38551E-015  6.09299E-015  5.07006E-015  3.19003E-015  1.64279E-015
  7.16793E-016  2.69528E-016  8.81146E-017  2.51639E-017  6.29317E-018  1.37972E-018
  2.65126E-019  4.45475E-020  6.49542E-021  8.03783E-022  7.88554E-023  4.76639E-024
  1.64232E-026  1.43878E-025  1.62655E-025  9.67195E-026  4.48771E-026  1.79771E-026
  6.45597E-027  2.11780E-027  6.42110E-028  1.81520E-028  4.80753E-029  1.19270E-029
  2.76406E-030  5.94566E-031  1.17736E-031  2.12760E-032  3.47829E-033
  2.73126E-022  3.46201E-021  3.81893E-020  3.67844E-019  3.10039E-018  2.28973E-017
  1.48299E-016  8.42767E-016  4.20371E-015  1.84075E-014  7.07679E-014  2.38877E-013
  7.07958E-013  1.84214E-012  4.20819E-012  8.43907E-012  1.48551E-011  2.29494E-011
  3.11093E-011  3.69894E-011  3.85540E-011  3.51898E-011  2.80746E-011  1.95120E-011
  1.17411E-011  6.04635E-012  2.60460E-012  8.94001E-013  2.16534E-013  2.37635E-014
  5.45547E-016  1.12063E-014  1.65080E-014  1.40035E-014  8.88469E-015  4.59396E-015
  2.00863E-015  7.56109E-016  2.47331E-016  7.06539E-017  1.76723E-017  3.87494E-018
  7.44776E-019  1.25232E-019  1.83026E-020  2.28121E-021  2.28948E-022  1.50957E-023
  1.58836E-025  2.37801E-025  3.23214E-025  2.01172E-025  9.55128E-026  3.90131E-026
  1.43134E-026  4.81389E-027  1.50195E-027  4.37840E-028  1.19631E-028  3.05979E-029
  7.29650E-030  1.60684E-030  3.24362E-031  5.95075E-032  9.84256E-033
  7.34551E-022  9.45967E-021  1.05436E-019  1.02260E-018  8.65931E-018  6.41562E-017
  4.16439E-016  2.37020E-015  1.18349E-014  5.18591E-014  1.99453E-013  6.73363E-013
  1.99553E-012  5.19115E-012  1.18534E-011  2.37553E-011  4.17806E-011  6.44794E-011
  8.72981E-011  1.03652E-010  1.07867E-010  9.82903E-011  7.82857E-011  5.43288E-011
  3.26609E-011  1.68239E-011  7.26783E-012  2.51630E-012  6.24640E-013  7.55143E-014
  4.04424E-016  2.50328E-014  3.92811E-014  3.39893E-014  2.17473E-014  1.12902E-014
  4.94657E-015  1.86400E-015  6.10061E-016  1.74316E-016  4.36036E-017  9.56043E-018
  1.83748E-018  3.09043E-019  4.52283E-020  5.66590E-021  5.78565E-022  4.07365E-023
  7.52045E-025  3.26802E-025  5.62805E-025  3.68646E-025  1.79447E-025  7.48670E-026
  2.81155E-026  9.71329E-027  3.12296E-027  9.39811E-028  2.65028E-028  6.98213E-029
  1.70742E-029  3.84482E-030  7.91174E-031  1.47101E-031  2.45797E-032
  1.69490E-021  2.23801E-020  2.53474E-019  2.48433E-018  2.11851E-017  1.57707E-016
  1.02702E-015  5.85857E-015  2.92983E-014  1.28514E-013  4.94587E-013  1.67028E-012
  4.95014E-012  1.28745E-011  2.93843E-011  5.88487E-011  1.03407E-010  1.59403E-010
  2.15514E-010  2.55473E-010  2.65380E-010  2.41343E-010  1.91834E-010  1.32875E-010
  7.97630E-011  4.10688E-011  1.77744E-011  6.19739E-012  1.57090E-012  2.05627E-013
  6.16339E-017  4.89060E-014  8.21226E-014  7.25126E-014  4.67868E-014  2.43859E-014
  1.07053E-014  4.03802E-015  1.32219E-015  3.77841E-016  9.45022E-017  2.07131E-017
  3.97877E-018  6.68757E-019  9.78541E-020  1.22851E-020  1.26838E-021  9.35653E-023
  2.40503E-024  3.68904E-025  8.57827E-025  5.92942E-025  2.96105E-025  1.26341E-025
  4.86581E-026  1.73055E-026  5.74449E-027  1.78685E-027  5.20277E-028  1.41084E-028
  3.53837E-029  8.13392E-030  1.69950E-030  3.21150E-031  5.41382E-032
  3.30404E-021  4.54320E-020  5.27687E-019  5.25628E-018  4.53022E-017  3.39650E-016
  2.22261E-015  1.27208E-014  6.37609E-014  2.80110E-013  1.07907E-012  3.64616E-012
  1.08081E-011  2.81066E-011  6.41222E-011  1.28328E-010  2.25272E-010  3.46816E-010
  4.68171E-010  5.53963E-010  5.74247E-010  5.21039E-010  4.13153E-010  2.85491E-010
  1.71024E-010  8.79551E-011  3.80987E-011  1.33560E-011  3.44506E-012  4.81499E-013
  9.32811E-016  8.36324E-014  1.50921E-013  1.36005E-013  8.84791E-014  4.62918E-014
  2.03591E-014  7.68594E-015  2.51733E-015  7.19280E-016  1.79803E-016  3.93692E-017
  7.54994E-018  1.26593E-018  1.84658E-019  2.31195E-020  2.39225E-021  1.81192E-022
  5.69091E-024  3.36350E-025  1.12950E-024  8.21117E-025  4.19884E-025  1.83387E-025
  7.26477E-026  2.67061E-026  9.19103E-027  2.96565E-027  8.94073E-028  2.50086E-028
  6.43700E-029  1.51138E-029  3.21024E-030  6.12726E-031  1.05117E-031
  5.29222E-021  7.79328E-020  9.42796E-019  9.63249E-018  8.43862E-017  6.39527E-016
  4.21528E-015  2.42444E-014  1.21929E-013  5.36867E-013  2.07126E-012  7.00506E-012
  2.07734E-011  5.40222E-011  1.23202E-010  2.46392E-010  4.32075E-010  6.64279E-010
  8.95179E-010  1.05705E-009  1.09317E-009  9.89265E-010  7.82203E-010  5.38943E-010
  3.21990E-010  1.65271E-010  7.15731E-011  2.51862E-011  6.58964E-012  9.72022E-013
  6.80382E-015  1.25349E-013  2.43958E-013  2.24326E-013  1.47094E-013  7.72293E-014
  3.40189E-014  1.28501E-014  4.20829E-015  1.20158E-015  2.99926E-016  6.55060E-017
  1.25115E-017  2.08481E-018  3.01350E-019  3.72764E-020  3.80951E-021  2.88970E-022
  1.02039E-023  2.21868E-025  1.18853E-024  8.99450E-025  4.69155E-025  2.10610E-025
  8.66945E-026  3.33933E-026  1.20911E-026  4.10366E-027  1.29642E-027  3.77774E-028
  1.00587E-028  2.42590E-029  5.26155E-030  1.02008E-030  1.76041E-031
  6.58634E-021  1.09883E-019  1.42384E-018  1.51542E-017  1.36190E-016  1.04926E-015
  6.99148E-015  4.05064E-014  2.04724E-013  9.04453E-013  3.49722E-012  1.18443E-011
  3.51506E-011  9.14318E-011  2.08469E-010  4.16641E-010  7.29840E-010  1.12042E-009
  1.50704E-009  1.77551E-009  1.83131E-009  1.65227E-009  1.30213E-009  8.94086E-010
  5.32378E-010  2.72493E-010  1.17850E-010  4.15594E-011  1.09952E-011  1.69479E-012
  2.30530E-014  1.64994E-013  3.47119E-013  3.25468E-013  2.14979E-013  1.13215E-013
  4.99261E-014  1.88588E-014  6.17035E-015  1.75825E-015  4.37323E-016  9.49565E-017
  1.79672E-017  2.95049E-018  4.17199E-019  5.00172E-020  4.91529E-021  3.61980E-022
  1.42169E-023  3.07522E-026  6.29248E-025  5.04922E-025  2.72063E-025  1.30665E-025
  5.95031E-026  2.58251E-026  1.05675E-026  4.01983E-027  1.40258E-027  4.43806E-028
  1.26195E-028  3.20121E-029  7.21835E-030  1.44033E-030  2.53823E-031
  5.56140E-021  1.20486E-019  1.76864E-018  2.01631E-017  1.88779E-016  1.49214E-015
  1.01084E-014  5.92087E-014  3.01450E-013  1.33839E-012  5.19226E-012  1.76226E-011
  5.23646E-011  1.36283E-010  3.10719E-010  6.20643E-010  1.08604E-009  1.66466E-009
  2.23457E-009  2.62611E-009  2.70064E-009  2.42834E-009  1.90654E-009  1.30381E-009
  7.73175E-010  3.94274E-010  1.70088E-010  6.00072E-011  1.60052E-011  2.55562E-012
  5.27368E-014  1.91278E-013  4.35119E-013  4.15475E-013  2.76183E-013  1.45773E-013
  6.42995E-014  2.42592E-014  7.91548E-015  2.24444E-015  5.53664E-016  1.18615E-016
  2.19676E-017  3.48816E-018  4.68591E-019  5.21798E-020  4.68110E-021  3.29723E-022
  1.93668E-023  1.54348E-024  3.69286E-025  1.62793E-025  6.12534E-026  1.43345E-026
  1.46457E-027  6.22362E-028  1.21443E-027  1.08009E-027  6.29258E-028  2.77795E-028
  9.89154E-029  2.93229E-029  7.37110E-030  1.58933E-030  2.96257E-031
  1.95334E-021  8.98737E-020  1.71110E-018  2.20887E-017  2.21484E-016  1.82373E-015
  1.26752E-014  7.54828E-014  3.88533E-013  1.73768E-012  6.77431E-012  2.30657E-011
  6.86738E-011  1.78913E-010  4.08019E-010  8.14668E-010  1.42413E-009  2.17943E-009
  2.91932E-009  3.42159E-009  3.50728E-009  3.14172E-009  2.45608E-009  1.67179E-009
  9.86576E-010  5.00740E-010  2.15200E-010  7.58209E-011  2.03269E-011  3.33611E-012
  9.15554E-014  1.96075E-013  4.80930E-013  4.66674E-013  3.11737E-013  1.64677E-013
  7.25284E-014  2.72610E-014  8.83443E-015  2.47628E-015  5.99349E-016  1.24486E-016
  2.19296E-017  3.21407E-018  3.80724E-019  3.52259E-020  2.58951E-021  2.20798E-022
  5.92120E-023  4.09341E-023  2.88596E-023  1.61766E-023  7.23837E-024  2.65959E-024
  8.13837E-025  2.06526E-025  4.23351E-026  6.57090E-027  6.52160E-028  2.15253E-029
  5.06117E-030  6.96628E-030  3.27823E-030  9.91975E-031  2.26678E-031
  7.31876E-022  2.82547E-020  1.13119E-018  1.88919E-017  2.14287E-016  1.88881E-015
  1.36724E-014  8.35226E-014  4.37055E-013  1.97602E-012  7.75913E-012  2.65444E-011
  7.92686E-011  2.06870E-010  4.72112E-010  9.42514E-010  1.64618E-009  2.51532E-009
  3.36174E-009  3.92878E-009  4.01294E-009  3.57965E-009  2.78504E-009  1.88562E-009
  1.10644E-009  5.58364E-010  2.38735E-010  8.38439E-011  2.25255E-011  3.77288E-012
  1.26962E-013  1.78625E-013  4.69040E-013  4.61038E-013  3.08739E-013  1.62801E-013
  7.13336E-014  2.65596E-014  8.46978E-015  2.31114E-015  5.34931E-016  1.03114E-016
  1.60084E-017  1.88410E-018  1.50468E-019  6.93909E-021  3.50262E-022  3.16260E-022
  5.58812E-022  5.81947E-022  4.07007E-022  2.17391E-022  9.52015E-023  3.54782E-023
  1.14514E-023  3.21962E-024  7.86729E-025  1.65688E-025  2.96317E-026  4.39026E-027
  5.15368E-028  4.35840E-029  2.01602E-030  1.56317E-032  2.68902E-032
  1.58469E-020  8.45789E-021  3.21973E-019  1.11162E-017  1.62428E-016  1.61677E-015
  1.25171E-014  7.96003E-014  4.27148E-013  1.96283E-012  7.78982E-012  2.68361E-011
  8.05002E-011  2.10652E-010  4.81396E-010  9.61314E-010  1.67793E-009  2.56006E-009
  3.41379E-009  3.97750E-009  4.04726E-009  3.59379E-009  2.78120E-009  1.87172E-009
  1.09109E-009  5.46860E-010  2.32283E-010  8.11579E-011  2.17834E-011  3.69883E-012
  1.44532E-013  1.45483E-013  4.03685E-013  3.99993E-013  2.67417E-013  1.40025E-013
  6.05560E-014  2.20472E-014  6.76906E-015  1.73135E-015  3.58003E-016  5.61751E-017
  5.76517E-018  2.33867E-019  2.56844E-021  6.93220E-021  2.14881E-022  3.48388E-021
  6.68314E-021  6.05374E-021  3.82371E-021  1.92090E-021  8.14363E-022  2.99913E-022
  9.72350E-023  2.78767E-023  7.06276E-024  1.57565E-024  3.07839E-025  5.22998E-026
  7.65612E-027  9.53528E-028  9.90650E-029  8.30890E-030  5.24864E-031
  6.90844E-020  1.67429E-019  7.23237E-020  2.90656E-018  8.55324E-017  1.08954E-015
  9.49991E-015  6.45244E-014  3.60147E-013  1.69619E-012  6.83893E-012  2.38035E-011
  7.18778E-011  1.88863E-010  4.32583E-010  8.64585E-010  1.50865E-009  2.29878E-009
  3.05852E-009  3.55239E-009  3.60011E-009  3.18098E-009  2.44738E-009  1.63605E-009
  9.46610E-010  4.70657E-010  1.98302E-010  6.87855E-011  1.83875E-011  3.14541E-012
  1.37435E-013  1.06558E-013  3.06176E-013  3.03522E-013  2.01033E-013  1.03378E-013
  4.33360E-014  1.49546E-014  4.17817E-015  8.97884E-016  1.30128E-016  7.98920E-018
  1.11052E-019  8.99583E-019  4.39702E-019  5.42422E-020  8.03197E-021  5.23079E-020
  6.57053E-020  4.97448E-020  2.85813E-020  1.36079E-020  5.59595E-021  2.02824E-021
  6.53642E-022  1.87713E-022  4.79706E-023  1.08743E-023  2.17807E-024  3.83891E-025
  5.92900E-026  7.98828E-027  9.34092E-028  9.41875E-029  8.11205E-030
  1.79899E-019  6.46043E-019  1.34433E-018  4.49725E-019  2.09051E-017  5.16903E-016
  5.71377E-015  4.35350E-014  2.58994E-013  1.26716E-012  5.23193E-012  1.84883E-011
  5.63725E-011  1.49026E-010  3.42556E-010  6.85809E-010  1.19696E-009  1.82198E-009
  2.41897E-009  2.80062E-009  2.82626E-009  2.48407E-009  1.89911E-009  1.26018E-009
  7.23037E-010  3.56192E-010  1.48624E-010  5.10698E-011  1.35525E-011  2.32188E-012
  1.10658E-013  7.04422E-014  2.03634E-013  1.99467E-013  1.28868E-013  6.34672E-014
  2.46646E-014  7.40677E-015  1.56602E-015  1.69249E-016  1.72392E-019  1.64408E-017
  1.76546E-017  7.78977E-018  1.52861E-018  2.38599E-020  2.81709E-019  5.46402E-019
  5.06339E-019  3.34342E-019  1.78386E-019  8.13362E-020  3.25934E-020  1.16354E-020
  3.71930E-021  1.06473E-021  2.72295E-022  6.19883E-023  1.25145E-023  2.23272E-024
  3.50967E-025  4.84829E-026  5.87261E-027  6.22401E-028  5.76009E-029
  3.48608E-019  1.48111E-018  4.61632E-018  8.14247E-018  2.00135E-018  1.20421E-016
  2.46143E-015  2.34761E-014  1.55828E-013  8.10280E-013  3.46927E-012  1.25388E-011
  3.87788E-011  1.03433E-010  2.39029E-010  4.79899E-010  8.38356E-010  1.27535E-009
  1.68995E-009  1.95039E-009  1.95967E-009  1.71284E-009  1.30061E-009  8.56102E-010
  4.86637E-010  2.37234E-010  9.78663E-011  3.32362E-011  8.72677E-012  1.48944E-012
  7.64921E-014  4.19244E-014  1.17257E-013  1.10933E-013  6.75203E-014  2.98774E-014
  9.43005E-015  1.76403E-015  6.38183E-017  8.11405E-017  2.02323E-016  1.64965E-016
  7.67286E-017  1.97612E-017  1.30121E-018  9.81112E-019  3.51848E-018  4.09502E-018
  3.13244E-018  1.87659E-018  9.46730E-019  4.17166E-019  1.63637E-019  5.76448E-020
  1.82800E-020  5.21058E-021  1.33045E-021  3.03059E-022  6.13403E-023  1.09943E-023
  1.74024E-024  2.42767E-025  2.98065E-026  3.21810E-027  3.05443E-028
  5.44272E-019  2.52232E-018  9.33473E-018  2.50858E-017  3.68019E-017  6.53427E-018
  5.57691E-016  9.26382E-015  7.57296E-014  4.36282E-013  1.97769E-012  7.39451E-012
  2.33510E-011  6.30931E-011  1.46952E-010  2.96329E-010  5.18645E-010  7.88956E-010
  1.04372E-009  1.20088E-009  1.20125E-009  1.04386E-009  7.86925E-010  5.13492E-010
  2.88917E-010  1.39202E-010  5.66751E-011  1.89764E-011  4.91315E-012  8.31635E-013
  4.61697E-014  2.21457E-014  5.67055E-014  4.93571E-014  2.58288E-014  8.31686E-015
  1.07264E-015  5.66967E-017  8.22401E-016  1.21233E-015  9.59553E-016  4.93798E-016
  1.57335E-016  1.97900E-017  1.92811E-018  1.75418E-017  2.64035E-017  2.36163E-017
  1.59554E-017  8.91588E-018  4.31091E-018  1.84876E-018  7.12531E-019  2.48155E-019
  7.81266E-020  2.21743E-020  5.64986E-021  1.28637E-021  2.60609E-022  4.68144E-023
  7.43654E-024  1.04271E-024  1.28909E-025  1.40465E-026  1.34943E-027
  7.10460E-019  3.45798E-018  1.39811E-017  4.48656E-017  1.02983E-016  1.22076E-016
  1.96147E-017  2.07988E-015  2.76267E-014  1.92163E-013  9.56663E-013  3.76875E-012
  1.22743E-011  3.37903E-011  7.95932E-011  1.61538E-010  2.83617E-010  4.31735E-010
  5.70442E-010  6.54427E-010  6.51716E-010  5.62939E-010  4.21168E-010  2.72285E-010
  1.51511E-010  7.20555E-011  2.89010E-011  9.51572E-012  2.42067E-012  4.05091E-013
  2.48631E-014  1.00459E-014  2.13900E-014  1.50202E-014  4.77336E-015  1.75097E-016
  1.02313E-015  3.42849E-015  4.51925E-015  3.78723E-015  2.20510E-015  8.47873E-016
  1.57844E-016  2.85164E-018  6.75911E-017  1.35673E-016  1.43186E-016  1.09714E-016
  6.81478E-017  3.61893E-017  1.69330E-017  7.10493E-018  2.69831E-018  9.30514E-019
  2.91071E-019  8.22868E-020  2.09221E-020  4.76048E-021  9.64974E-022  1.73626E-022
  2.76546E-023  3.89228E-024  4.83635E-025  5.30445E-026  5.13829E-027
  7.90835E-019  3.96186E-018  1.68355E-017  5.91680E-017  1.63583E-016  3.16331E-016
  2.89233E-016  8.17834E-017  6.24030E-015  6.53962E-014  3.84139E-013  1.64465E-012
  5.61051E-012  1.58694E-011  3.79843E-011  7.78035E-011  1.37250E-010  2.09264E-010
  2.76287E-010  3.16110E-010  3.13404E-010  2.69052E-010  1.99707E-010  1.27848E-010
  7.02969E-011  3.29573E-011  1.29969E-011  4.19542E-012  1.04437E-012  1.72548E-013
  1.22291E-014  3.71091E-015  5.11601E-015  1.60458E-015  1.54056E-016  3.35241E-015
  8.37975E-015  1.13232E-014  1.04942E-014  7.00725E-015  3.21265E-015  7.97749E-016
  2.34468E-017  2.01762E-016  5.55194E-016  6.96194E-016  6.08450E-016  4.22232E-016
  2.47151E-016  1.26310E-016  5.75871E-017  2.37325E-017  8.90064E-018  3.04288E-018
  9.46325E-019  2.66564E-019  6.76469E-020  1.53837E-020  3.12032E-021  5.62370E-022
  8.98129E-023  1.26879E-023  1.58422E-024  1.74831E-025  1.70661E-026
  7.59308E-019  3.86994E-018  1.69309E-017  6.26115E-017  1.90296E-016  4.49113E-016
  7.16583E-016  4.66255E-016  3.91295E-016  1.50084E-014  1.22949E-013  6.05528E-013
  2.21823E-012  6.52699E-012  1.59800E-011  3.31545E-011  5.88810E-011  9.00162E-011
  1.18820E-010  1.35609E-010  1.33852E-010  1.14188E-010  8.40637E-011  5.32629E-011
  2.89150E-011  1.33454E-011  5.16224E-012  1.62732E-012  3.94158E-013  6.42671E-014
  5.58311E-015  1.12416E-015  3.97918E-016  7.63357E-016  5.38603E-015  1.31532E-014
  1.95614E-014  2.06393E-014  1.59758E-014  8.68316E-015  2.72756E-015  1.69186E-016
  4.73093E-016  1.81175E-015  2.70635E-015  2.70945E-015  2.11205E-015  1.36997E-015
  7.67750E-016  3.80885E-016  1.70039E-016  6.90191E-017  2.56020E-017  8.68450E-018
  2.68652E-018  7.54239E-019  1.91084E-019  4.34412E-020  8.81902E-021  1.59257E-021
  2.55114E-022  3.61895E-023  4.54283E-024  5.04698E-025  4.96723E-026
  6.33228E-019  3.26032E-018  1.45118E-017  5.52802E-017  1.77113E-016  4.62151E-016
  9.18515E-016  1.16964E-015  4.64280E-016  1.46610E-015  2.87733E-014  1.83468E-013
  7.52847E-013  2.34785E-012  5.93389E-012  1.25289E-011  2.24552E-011  3.44618E-011
  4.55021E-011  5.18092E-011  5.09075E-011  4.31468E-011  3.14932E-011  1.97383E-011
  1.05696E-011  4.79399E-012  1.81286E-012  5.54511E-013  1.29297E-013  2.07179E-014
  2.35229E-015  5.06975E-016  9.14900E-016  4.90328E-015  1.34313E-014  2.32389E-014
  2.86718E-014  2.60294E-014  1.67433E-014  6.44515E-015  6.37934E-016  9.02667E-016
  4.74030E-015  8.39763E-015  9.64579E-015  8.48427E-015  6.13398E-015  3.79134E-015
  2.05568E-015  9.95943E-016  4.36879E-016  1.75004E-016  6.42770E-017  2.16465E-017
  6.66292E-018  1.86482E-018  4.71750E-019  1.07242E-019  2.17979E-020  3.94583E-021
  6.34351E-022  9.04199E-023  1.14201E-023  1.27842E-024  1.26990E-025
  4.60699E-019  2.38582E-018  1.07267E-017  4.15784E-017  1.37343E-016  3.78848E-016
  8.39789E-016  1.37647E-015  1.32057E-015  2.41136E-016  3.90272E-015  4.36753E-014
  2.16885E-013  7.37856E-013  1.94970E-012  4.21458E-012  7.64442E-012  1.17912E-011
  1.55787E-011  1.76952E-011  1.73041E-011  1.45654E-011  1.05355E-011  6.52690E-012
  3.44295E-012  1.53046E-012  5.62440E-013  1.64796E-013  3.60708E-014  5.54788E-015
  8.71241E-016  5.30724E-016  2.41538E-015  8.51542E-015  1.83858E-014  2.74936E-014
  2.97808E-014  2.27283E-014  1.04830E-014  1.38347E-015  1.49455E-015  1.00542E-014
  2.08212E-014  2.73723E-014  2.72342E-014  2.20576E-014  1.51312E-014  9.02264E-015
  4.76695E-015  2.26484E-015  9.78570E-016  3.87373E-016  1.40976E-016  4.71512E-017
  1.44438E-017  4.03062E-018  1.01834E-018  2.31551E-019  4.71408E-020  8.55853E-021
  1.38179E-021  1.98073E-022  2.51954E-023  2.84528E-024  2.85626E-025
  2.93237E-019  1.52326E-018  6.88717E-018  2.69647E-017  9.06673E-017  2.58217E-016
  6.07709E-016  1.12629E-015  1.47099E-015  9.50509E-016  1.81446E-016  7.40154E-015
  5.21236E-014  2.02510E-013  5.69329E-013  1.26935E-012  2.33719E-012  3.62701E-012
  4.79531E-012  5.43133E-012  5.28264E-012  4.41289E-012  3.16057E-012  1.93309E-012
  1.00222E-012  4.34405E-013  1.53269E-013  4.17732E-014  8.02992E-015  1.10234E-015
  2.51761E-016  4.73775E-016  2.82578E-015  8.84760E-015  1.71948E-014  2.29655E-014
  2.09963E-014  1.13725E-014  1.71185E-015  2.33605E-015  1.75796E-014  4.14353E-014
  6.18815E-014  6.96180E-014  6.33744E-014  4.85175E-014  3.20296E-014  1.85769E-014
  9.61030E-015  4.49061E-015  1.91424E-015  7.49467E-016  2.70361E-016  8.98178E-017
  2.73833E-017  7.61959E-018  1.92297E-018  4.37483E-019  8.92516E-020  1.62618E-020
  2.63883E-021  3.80777E-022  4.88390E-023  5.57121E-024  5.66035E-025
  1.63595E-019  8.50989E-019  3.85865E-018  1.51906E-017  5.15967E-017  1.49684E-016
  3.64541E-016  7.22191E-016  1.09090E-015  1.06687E-015  3.61174E-016  7.05121E-016
  1.01595E-014  4.85880E-014  1.48801E-013  3.45167E-013  6.47141E-013  1.01103E-012
  1.33694E-012  1.50850E-012  1.45762E-012  1.20694E-012  8.54695E-013  5.14975E-013
  2.61257E-013  1.09263E-013  3.60236E-014  8.48783E-015  1.19466E-015  1.92269E-016
  7.85014E-017  2.18755E-016  1.92808E-015  6.03207E-015  1.08168E-014  1.21853E-014
  7.54875E-015  1.00929E-015  3.67510E-015  2.58531E-014  6.67084E-014  1.11712E-013
  1.41573E-013  1.44984E-013  1.24353E-013  9.14233E-014  5.86180E-014  3.32513E-014
  1.68994E-014  7.78122E-015  3.27578E-015  1.26905E-015  4.53819E-016  1.49743E-016
  4.54333E-017  1.26061E-017  3.17844E-018  7.23741E-019  1.48038E-019  2.70892E-020
  4.42228E-021  6.43095E-022  8.32809E-023  9.61080E-024  9.89880E-025
  8.00943E-020  4.16786E-019  1.89208E-018  7.46876E-018  2.55071E-017  7.47727E-017
  1.85720E-016  3.82125E-016  6.23875E-016  7.34780E-016  4.72836E-016  7.31989E-017
  1.53388E-015  1.02277E-014  3.51742E-014  8.56917E-014  1.64018E-013  2.57946E-013
  3.40746E-013  3.82365E-013  3.66380E-013  3.00111E-013  2.09617E-013  1.23912E-013
  6.09689E-014  2.40530E-014  6.95033E-015  1.15700E-015  1.41192E-016  2.63888E-016
  1.70463E-016  1.69264E-017  6.34225E-016  2.27081E-015  3.51571E-015  2.33561E-015
  1.68073E-016  5.76573E-015  3.25454E-014  8.77778E-014  1.61865E-013  2.29401E-013
  2.63831E-013  2.53959E-013  2.08814E-013  1.48917E-013  9.33007E-014  5.19557E-014
  2.59988E-014  1.18101E-014  4.91269E-015  1.88330E-015  6.67518E-016  2.18708E-016
  6.60251E-017  1.82664E-017  4.60193E-018  1.04919E-018  2.15299E-019  3.96007E-020
  6.51071E-021  9.55410E-022  1.25107E-022  1.46298E-023  1.53019E-024
  3.44408E-020  1.79181E-019  8.13581E-019  3.21482E-018  1.10079E-017  3.24492E-017
  8.14955E-017  1.71364E-016  2.92325E-016  3.79405E-016  3.19309E-016  9.89256E-017
  1.71545E-016  1.90410E-015  7.62445E-015  1.96812E-014  3.85166E-014  6.09133E-014
  8.02201E-014  8.93088E-014  8.46390E-014  6.83837E-014  4.69179E-014  2.70046E-014
  1.26570E-014  4.47962E-015  9.59215E-016  8.31343E-017  2.53281E-016  4.96069E-016
  4.15944E-016  1.29120E-016  8.96852E-018  1.15919E-016  5.60030E-017  7.78348E-016
  8.29635E-015  3.53408E-014  9.53793E-014  1.89591E-013  2.97402E-013  3.82455E-013
  4.12934E-013  3.80574E-013  3.03239E-013  2.11162E-013  1.29804E-013  7.11335E-014
  3.50951E-014  1.57377E-014  6.46910E-015  2.45342E-015  8.61529E-016  2.80168E-016
  8.41272E-017  2.32040E-017  5.84196E-018  1.33411E-018  2.74843E-019  5.08633E-020
  8.43214E-021  1.25044E-021  1.65839E-022  1.96857E-023  2.09468E-024
  1.30144E-020  6.76748E-020  3.07180E-019  1.21391E-018  4.16056E-018  1.22974E-017
  3.10696E-017  6.61424E-017  1.15720E-016  1.58600E-016  1.52810E-016  7.49253E-017
  1.98886E-017  3.18340E-016  1.53927E-015  4.23746E-015  8.47879E-015  1.34578E-014
  1.76222E-014  1.94063E-014  1.81306E-014  1.43893E-014  9.63402E-015  5.32422E-015
  2.29118E-015  6.45163E-016  6.28822E-017  1.08707E-016  3.99387E-016  6.46575E-016
  6.94026E-016  5.75218E-016  4.90544E-016  7.75794E-016  2.55505E-015  9.95185E-015
  3.28860E-014  8.62052E-014  1.80893E-013  3.10284E-013  4.43300E-013  5.35437E-013
  5.53238E-013  4.93769E-013  3.83933E-013  2.62196E-013  1.58560E-013  8.56430E-014
  4.16909E-014  1.84585E-014  7.49585E-015  2.81087E-015  9.77245E-016  3.15225E-016
  9.41035E-017  2.58715E-017  6.50989E-018  1.48979E-018  3.08362E-019  5.74804E-020
  9.62185E-021  1.44425E-021  1.94340E-022  2.34599E-023  2.54404E-024
  4.32338E-021  2.24684E-020  1.01929E-019  4.02653E-019  1.38017E-018  4.08373E-018
  1.03487E-017  2.21827E-017  3.93841E-017  5.57185E-017  5.78777E-017  3.55116E-017
  7.10301E-018  4.90125E-017  2.93388E-016  8.63667E-016  1.76412E-015  2.80332E-015
  3.63973E-015  3.95266E-015  3.62694E-015  2.81222E-015  1.81830E-015  9.40461E-016
  3.43487E-016  5.47491E-017  2.23329E-017  1.68861E-016  4.11047E-016  6.66126E-016
  8.86338E-016  1.13620E-015  1.72067E-015  3.56012E-015  9.34858E-015  2.57386E-014
  6.49020E-014  1.41467E-013  2.62170E-013  4.12960E-013  5.55639E-013  6.42626E-013
  6.42885E-013  5.59707E-013  4.26654E-013  2.86573E-013  1.70783E-013  9.09996E-014
  4.37203E-014  1.91077E-014  7.66132E-015  2.83833E-015  9.76107E-016  3.12045E-016
  9.25539E-017  2.53550E-017  6.37688E-018  1.46314E-018  3.04544E-019  5.72504E-020
  9.69128E-021  1.47493E-021  2.01736E-022  2.48106E-023  2.74662E-024
  1.26295E-021  6.55999E-021  2.97432E-020  1.17436E-019  4.02426E-019  1.19105E-018
  3.02268E-018  6.50407E-018  1.16485E-017  1.67990E-017  1.82473E-017  1.26636E-017
  3.39247E-018  7.19579E-018  5.31275E-017  1.67082E-016  3.47598E-016  5.51806E-016
  7.08842E-016  7.57164E-016  6.79808E-016  5.11334E-016  3.14007E-016  1.44851E-016
  3.71641E-017  2.43533E-018  4.17959E-017  1.53583E-016  3.33635E-016  5.80108E-016
  9.26969E-016  1.53919E-015  2.95042E-015  6.67690E-015  1.65440E-014  4.04913E-014
  9.09331E-014  1.80335E-013  3.10849E-013  4.63596E-013  5.98490E-013  6.70560E-013
  6.54353E-013  5.58381E-013  4.18556E-013  2.77023E-013  1.62861E-013  8.56428E-014
  4.06061E-014  1.75094E-014  6.92601E-015  2.53237E-015  8.60481E-016  2.72336E-016
  8.01911E-017  2.18809E-017  5.50069E-018  1.26604E-018  2.65249E-019  5.03540E-020
  8.63387E-021  1.33470E-021  1.85903E-022  2.33338E-023  2.64089E-024
  3.24490E-022  1.68480E-021  7.63566E-021  3.01359E-020  1.03239E-019  3.05575E-019
  7.76131E-019  1.67404E-018  3.01496E-018  4.40251E-018  4.92083E-018  3.68117E-018
  1.23819E-018  1.04553E-018  9.09261E-018  3.04850E-017  6.44932E-017  1.02179E-016
  1.29744E-016  1.36099E-016  1.19123E-016  8.60991E-017  4.88593E-017  1.82321E-017
  1.82262E-018  5.58715E-018  3.68412E-017  1.06353E-016  2.30423E-016  4.41096E-016
  8.24963E-016  1.63578E-015  3.58840E-015  8.54063E-015  2.07147E-014  4.79621E-014
  1.01248E-013  1.89875E-013  3.12398E-013  4.48705E-013  5.62060E-013  6.14604E-013
  5.87887E-013  4.93280E-013  3.64339E-013  2.37900E-013  1.38052E-013  7.16533E-014
  3.35163E-014  1.42493E-014  5.55503E-015  2.00207E-015  6.71261E-016  2.10065E-016
  6.13463E-017  1.66632E-017  4.18702E-018  9.67197E-019  2.04176E-019  3.91970E-020
  6.81908E-021  1.07269E-021  1.52415E-022  1.95541E-023  2.26526E-024
  7.33411E-023  3.80725E-022  1.72514E-021  6.80752E-021  2.33201E-020  6.90399E-020
  1.75497E-019  3.79282E-019  6.86067E-019  1.01116E-018  1.15371E-018  9.08578E-019
  3.56687E-019  1.54696E-019  1.44560E-018  5.16998E-018  1.11287E-017  1.76110E-017
  2.21177E-017  2.27709E-017  1.93526E-017  1.32557E-017  6.62414E-018  1.58308E-018
  2.53829E-019  5.62364E-018  2.29650E-017  6.18100E-017  1.40264E-016  2.98505E-016
  6.40320E-016  1.44925E-015  3.48032E-015  8.57726E-015  2.06362E-014  4.63567E-014
  9.42912E-014  1.70556E-013  2.71767E-013  3.79823E-013  4.64955E-013  4.98639E-013
  4.69083E-013  3.87866E-013  2.82673E-013  1.82237E-013  1.04417E-013  5.34871E-014
  2.46718E-014  1.03338E-014  3.96607E-015  1.40706E-015  4.64806E-016  1.43616E-016
  4.15473E-017  1.12263E-017  2.81926E-018  6.53945E-019  1.39241E-019  2.70713E-020
  4.78640E-021  7.67485E-022  1.11416E-022  1.46285E-023  1.73588E-024
  1.45848E-023  7.57163E-023  3.43120E-022  1.35423E-021  4.64070E-021  1.37480E-020
  3.49898E-020  7.57932E-020  1.37694E-019  2.04655E-019  2.37607E-019  1.94891E-019
  8.59063E-020  2.38212E-020  2.07895E-019  7.98858E-019  1.75635E-018  2.78412E-018
  3.46514E-018  3.50123E-018  2.87366E-018  1.82402E-018  7.30310E-019  5.08813E-020
  4.78227E-019  3.38230E-018  1.16637E-017  3.14998E-017  7.68078E-017  1.82236E-016
  4.40871E-016  1.10639E-015  2.83791E-015  7.18029E-015  1.72337E-014  3.80239E-014
  7.55040E-014  1.33223E-013  2.07412E-013  2.83932E-013  3.41292E-013  3.60189E-013
  3.34023E-013  2.72597E-013  1.96221E-013  1.24970E-013  7.07145E-014  3.57455E-014
  1.62526E-014  6.70167E-015  2.52942E-015  8.82124E-016  2.86649E-016  8.73095E-017
  2.49875E-017  6.71079E-018  1.68393E-018  3.92389E-019  8.43561E-020  1.66324E-020
  2.99333E-021  4.89976E-022  7.27627E-023  9.78468E-024  1.18965E-024
  2.55238E-024  1.32553E-023  6.00955E-023  2.37331E-022  8.13997E-022  2.41451E-021
  6.15707E-021  1.33783E-020  2.44296E-020  3.66391E-020  4.32774E-020  3.68469E-020
  1.79342E-020  3.92388E-021  2.61696E-020  1.09951E-019  2.48883E-019  3.97118E-019
  4.91237E-019  4.86951E-019  3.82456E-019  2.16133E-019  5.54955E-020  1.21836E-020
  3.23649E-019  1.56244E-018  5.12142E-018  1.44316E-017  3.83783E-017  1.01375E-016
  2.72399E-016  7.42144E-016  2.00086E-015  5.16669E-015  1.24009E-014  2.70504E-014
  5.28343E-014  9.15666E-014  1.40084E-013  1.88666E-013  2.23428E-013  2.32615E-013
  2.13022E-013  1.71795E-013  1.22238E-013  7.69448E-014  4.30077E-014  2.14527E-014
  9.61175E-015  3.89949E-015  1.44603E-015  4.95095E-016  1.58012E-016  4.73656E-017
  1.33908E-017  3.57088E-018  8.95002E-019  2.09577E-019  4.55302E-020  9.11524E-021
  1.67202E-021  2.79717E-022  4.25253E-023  5.85854E-024  7.29615E-025
  3.93186E-025  2.04333E-024  9.27185E-024  3.66575E-023  1.25913E-022  3.74245E-022
  9.57067E-022  2.08832E-021  3.83818E-021  5.81787E-021  7.00285E-021  6.19406E-021
  3.31309E-021  7.03896E-022  2.77415E-021  1.31546E-020  3.10714E-020  5.02550E-020
  6.19941E-020  6.01670E-020  4.44620E-020  2.06566E-020  1.58576E-021  1.68117E-020
  1.45589E-019  6.07310E-019  2.00734E-018  6.04677E-018  1.76822E-017  5.17323E-017
  1.52120E-016  4.42448E-016  1.23916E-015  3.25066E-015  7.80858E-015  1.69020E-014
  3.26220E-014  5.57801E-014  8.41798E-014  1.11893E-013  1.30873E-013  1.34668E-013
  1.21957E-013  9.72942E-014  6.84824E-014  4.26279E-014  2.35434E-014  1.15902E-014
  5.11691E-015  2.04182E-015  7.43426E-016  2.49630E-016  7.81398E-017  2.30148E-017
  6.41755E-018  1.69729E-018  4.24693E-019  9.99501E-020  2.19578E-020  4.46790E-021
  8.36101E-022  1.43050E-022  2.22695E-023  3.14216E-024  4.00501E-025
  5.33352E-026  2.77469E-025  1.26072E-024  4.99278E-024  1.71869E-023  5.12315E-023
  1.31533E-022  2.88606E-022  5.34807E-022  8.21087E-022  1.00989E-021  9.30755E-022
  5.47525E-022  1.33201E-022  2.36601E-022  1.33028E-021  3.35032E-021  5.54673E-021
  6.84707E-021  6.46968E-021  4.35270E-021  1.37856E-021  1.99859E-022  8.78090E-021
  5.20613E-020  2.07694E-019  7.17372E-019  2.34655E-018  7.56329E-018  2.42950E-017
  7.70355E-017  2.35870E-016  6.79986E-016  1.80525E-015  4.34031E-015  9.34251E-015
  1.78709E-014  3.02399E-014  4.51419E-014  5.93588E-014  6.87030E-014  6.99802E-014
  6.27495E-014  4.95690E-014  3.45415E-014  2.12752E-014  1.16166E-014  5.64625E-015
  2.45689E-015  9.64319E-016  3.44649E-016  1.13422E-016  3.47836E-017  1.00521E-017
  2.76048E-018  7.23198E-019  1.80526E-019  4.26963E-020  9.48861E-021  1.96337E-021
  3.75003E-022  6.56244E-023  1.04574E-023  1.50986E-024  1.96702E-025
  6.37396E-027  3.32092E-026  1.51170E-025  6.00071E-025  2.07180E-024  6.19967E-024
  1.59997E-023  3.53567E-023  6.61884E-023  1.03188E-022  1.30108E-022  1.25429E-022
  8.13348E-023  2.47338E-023  1.56801E-023  1.09494E-022  3.04802E-022  5.23921E-022
  6.49264E-022  5.89685E-022  3.37154E-022  3.91060E-023  2.74045E-022  3.12174E-021
  1.59220E-020  6.42415E-020  2.37411E-019  8.50520E-019  3.01139E-018  1.04969E-017
  3.53827E-017  1.12705E-016  3.32016E-016  8.89255E-016  2.13926E-015  4.58503E-015
  8.70967E-015  1.46163E-014  2.16274E-014  2.81850E-014  3.23326E-014  3.26448E-014
  2.90161E-014  2.27188E-014  1.56866E-014  9.56791E-015  5.16852E-015  2.48197E-015
  1.06509E-015  4.11384E-016  1.44356E-016  4.65534E-017  1.39782E-017  3.95919E-018
  1.06936E-018  2.77163E-019  6.89599E-020  1.63838E-020  3.68310E-021  7.75031E-022
  1.51068E-022  2.70260E-023  4.40410E-024  6.49773E-025  8.63731E-026
  6.71560E-028  3.50598E-027  1.59990E-026  6.37035E-026  2.20798E-025  6.64018E-025
  1.72490E-024  3.84556E-024  7.28833E-024  1.15697E-023  1.50063E-023  1.51907E-023
  1.08751E-023  4.22578E-024  9.70384E-025  6.89260E-024  2.26356E-023  4.13209E-023
  5.15367E-023  4.37511E-023  1.79687E-023  1.43456E-024  1.20572E-022  8.90264E-022
  4.33408E-021  1.83250E-020  7.35386E-020  2.88964E-019  1.11441E-018  4.15899E-018
  1.47076E-017  4.82623E-017  1.44442E-016  3.89300E-016  9.36711E-016  2.00069E-015
  3.77946E-015  6.30043E-015  9.25555E-015  1.19723E-014  1.36309E-014  1.36584E-014
  1.20474E-014  9.35879E-015  6.40887E-015  3.87451E-015  2.07253E-015  9.84185E-016
  4.16901E-016  1.58597E-016  5.46796E-017  1.72865E-017  5.08160E-018  1.40982E-018
  3.74123E-019  9.58177E-020  2.37376E-020  5.66114E-021  1.28666E-021  2.75198E-022
  5.47005E-023  9.99297E-024  1.66279E-024  2.50233E-025  3.38713E-026
  6.24431E-029  3.26841E-028  1.49629E-027  5.98146E-027  2.08345E-026  6.30499E-026
  1.65114E-025  3.72078E-025  7.15597E-025  1.15997E-024  1.55288E-024  1.65614E-024
  1.30858E-024  6.40824E-025  1.23928E-025  2.94202E-025  1.29507E-024  2.61694E-024
  3.28777E-024  2.44251E-024  4.01890E-025  2.40150E-024  3.50976E-023  2.18653E-022
  1.07782E-021  4.88648E-021  2.14313E-020  9.18926E-020  3.81383E-019  1.50318E-018
  5.51300E-018  1.84897E-017  5.59661E-017  1.51488E-016  3.64443E-016  7.76160E-016
  1.45966E-015  2.42015E-015  3.53431E-015  4.54352E-015  5.14022E-015  5.11736E-015
  4.48392E-015  3.45939E-015  2.35183E-015  1.41066E-015  7.47980E-016  3.51636E-016
  1.47206E-016  5.52227E-017  1.87281E-017  5.80970E-018  1.67289E-018  4.54581E-019
  1.18445E-019  2.99446E-020  7.37808E-021  1.76439E-021  4.05021E-022  8.79547E-023
  1.78037E-023  3.31582E-024  5.62294E-025  8.61305E-026  1.18460E-026
  5.13025E-030  2.69470E-029  1.23867E-028  4.97654E-028  1.74417E-027  5.31921E-027
  1.40675E-026  3.21088E-026  6.28197E-026  1.04281E-025  1.44540E-025  1.62813E-025
  1.41640E-025  8.50373E-026  2.58174E-026  7.77209E-027  5.02825E-026  1.23253E-025
  1.55275E-025  8.33062E-026  1.05955E-026  9.18007E-025  8.13810E-024  4.81440E-023
  2.49293E-022  1.22715E-021  5.87297E-021  2.71973E-020  1.19833E-019  4.92544E-019
  1.85567E-018  6.32179E-018  1.92870E-017  5.23521E-017  1.25891E-016  2.67460E-016
  5.01150E-016  8.27275E-016  1.20230E-015  1.53773E-015  1.73048E-015  1.71341E-015
  1.49288E-015  1.14500E-015  7.73546E-016  4.60816E-016  2.42472E-016  1.12985E-016
  4.68070E-017  1.73407E-017  5.79354E-018  1.76601E-018  4.98650E-019  1.32784E-019
  3.39645E-020  8.46939E-021  2.07301E-021  4.96425E-022  1.14928E-022  2.52988E-023
  5.20544E-024  9.86314E-025  1.70080E-025  2.64576E-026  3.68916E-027
  3.73142E-031  1.96861E-030  9.09731E-030  3.67785E-029  1.29892E-028  3.99891E-028
  1.07014E-027  2.47964E-027  4.94785E-027  8.43480E-027  1.21378E-026  1.44615E-026
  1.37914E-026  9.84841E-027  4.49780E-027  8.60757E-028  9.44424E-028  3.54394E-027
  4.34288E-027  6.52625E-028  1.48574E-026  2.20502E-025  1.62616E-024  9.75075E-024
  5.41982E-023  2.90507E-022  1.50492E-021  7.42902E-021  3.42914E-020  1.45409E-019
  5.58543E-019  1.92386E-018  5.90111E-018  1.60455E-017  3.85616E-017  8.17560E-017
  1.52733E-016  2.51226E-016  3.63677E-016  4.63196E-016  5.18983E-016  5.11534E-016
  4.43590E-016  3.38535E-016  2.27495E-016  1.34735E-016  7.04310E-017  3.25699E-017
  1.33715E-017  4.89992E-018  1.61552E-018  4.84735E-019  1.34418E-019  3.51122E-020
  8.81939E-021  2.16807E-021  5.26564E-022  1.26076E-022  2.93835E-023  6.54324E-024
  1.36551E-024  2.62615E-025  4.59409E-026  7.24109E-027  1.02145E-027
  2.40846E-032  1.27782E-031  5.94444E-031  2.42239E-030  8.63670E-030  2.68912E-029
  7.29787E-029  1.72087E-028  3.51131E-028  6.16342E-028  9.22807E-028  1.16327E-027
  1.20886E-027  9.97959E-028  6.08545E-028  2.32289E-028  3.99453E-029  3.16445E-029
  2.72121E-029  1.94101E-028  4.48295E-027  4.16774E-026  2.92354E-025  1.84533E-024
  1.11117E-023  6.45167E-023  3.57393E-022  1.85535E-021  8.86760E-021  3.84593E-020
  1.49760E-019  5.19767E-019  1.60002E-018  4.35486E-018  1.04588E-017  2.21355E-017
  4.12521E-017  6.76593E-017  9.76327E-017  1.23927E-016  1.38357E-016  1.35863E-016
  1.17357E-016  8.91943E-017  5.96730E-017  3.51697E-017  1.82835E-017  8.40098E-018
  3.42268E-018  1.24258E-018  4.05019E-019  1.19849E-019  3.26983E-020  8.39057E-021
  2.07099E-021  5.01809E-022  1.20810E-022  2.88734E-023  6.76058E-024  1.51947E-024
  3.20842E-025  6.24775E-026  1.10617E-026  1.76269E-027  2.51047E-028
  1.37517E-033  7.39573E-033  3.46925E-032  1.42760E-031  5.14864E-031  1.62537E-030
  4.48347E-030  1.07863E-029  2.25627E-029  4.08724E-029  6.37584E-029  8.49538E-029
  9.55075E-029  8.88805E-029  6.63927E-029  3.79535E-029  1.59164E-029  6.32485E-030
  1.01012E-029  8.84101E-029  8.49999E-028  6.78093E-027  4.85071E-026  3.28572E-025
  2.14098E-024  1.33228E-023  7.78620E-023  4.19865E-022  2.05815E-021  9.06983E-021
  3.56540E-020  1.24382E-019  3.83782E-019  1.04508E-018  2.50819E-018  5.30075E-018
  9.85917E-018  1.61331E-017  2.32207E-017  2.93939E-017  3.27217E-017  3.20344E-017
  2.75829E-017  2.08928E-017  1.39269E-017  8.17527E-018  4.23078E-018  1.93370E-018
  7.82819E-019  2.81984E-019  9.10255E-020  2.66150E-020  7.15805E-021  1.80736E-021
  4.38813E-022  1.04812E-022  2.49911E-023  5.95235E-024  1.39722E-024  3.16199E-025
  6.73885E-026  1.32551E-026  2.36983E-027  3.81007E-028  5.46881E-029
  7.06085E-035  3.79799E-034  1.81710E-033  7.56694E-033  2.76692E-032  8.87679E-032
  2.49595E-031  6.14175E-031  1.31973E-030  2.47138E-030  4.01835E-030  5.64620E-030
  6.81106E-030  6.99144E-030  6.03915E-030  4.36338E-030  2.74723E-030  1.96881E-030
  3.32866E-030  1.68583E-029  1.27502E-028  9.94513E-028  7.52529E-027  5.49887E-026
  3.84510E-025  2.53115E-024  1.54090E-023  8.54301E-023  4.26361E-022  1.89984E-021
  7.51695E-021  2.63141E-020  8.13123E-020  2.21466E-019  5.31175E-019  1.12123E-018
  2.08214E-018  3.40086E-018  4.88496E-018  6.17010E-018  6.85274E-018  6.69245E-018
  5.74765E-018  4.34168E-018  2.88557E-018  1.68836E-018  8.70523E-019  3.96163E-019
  1.59546E-019  5.71020E-020  1.82843E-020  5.29221E-021  1.40577E-021  3.49872E-022
  8.36597E-023  1.97043E-023  4.65008E-024  1.10207E-024  2.58805E-025  5.88352E-026
  1.26258E-026  2.50286E-027  4.50929E-028  7.30106E-029  1.05447E-029
  3.39067E-036  1.77197E-035  8.47690E-035  3.56519E-034  1.34880E-033  4.40835E-033
  1.26624E-032  3.19375E-032  7.06562E-032  1.36907E-031  2.31879E-031  3.42166E-031
  4.39054E-031  4.87836E-031  4.68408E-031  3.92334E-031  3.04103E-031  2.76748E-031
  5.01380E-031  2.27880E-030  1.65680E-029  1.34736E-028  1.09496E-027  8.59052E-027
  6.36894E-026  4.37828E-025  2.74652E-024  1.55313E-023  7.84899E-023  3.52424E-022
  1.40054E-021  4.91397E-021  1.51983E-020  4.13955E-020  9.92277E-020  2.09249E-019
  3.88093E-019  6.32966E-019  9.07725E-019  1.14454E-018  1.26883E-018  1.23675E-018
  1.05997E-018  7.98930E-019  5.29731E-019  3.09139E-019  1.58921E-019  7.20719E-020
  2.89035E-020  1.02906E-020  3.27320E-021  9.39392E-022  2.46894E-022  6.06721E-023
  1.43063E-023  3.32435E-024  7.76108E-025  1.82780E-025  4.28590E-026  9.76621E-027
  2.10568E-027  4.19813E-028  7.60789E-029  1.23853E-029  1.79743E-030
  1.40782E-037  7.84111E-037  3.85715E-036  1.55661E-035  5.86119E-035  2.00346E-034
  5.89060E-034  1.52520E-033  3.47552E-033  6.96447E-033  1.22594E-032  1.89363E-032
  2.56232E-032  3.03429E-032  3.14630E-032  2.90841E-032  2.55767E-032  2.68463E-032
  5.37866E-032  2.54846E-031  1.95027E-030  1.70324E-029  1.48769E-028  1.24020E-027
  9.62510E-027  6.83256E-026  4.37906E-025  2.51078E-024  1.27987E-023  5.77657E-023
  2.30240E-022  8.09031E-022  2.50359E-021  6.81846E-021  1.63362E-020  3.44222E-020
  6.37795E-020  1.03903E-019  1.48817E-019  1.87387E-019  2.07435E-019  2.01879E-019
  1.72741E-019  1.29974E-019  8.60179E-020  5.00941E-020  2.56915E-020  1.16191E-020
  4.64402E-021  1.64644E-021  5.20854E-022  1.48432E-022  3.86606E-023  9.39548E-024
  2.18746E-024  5.01779E-025  1.15856E-025  2.70821E-026  6.32993E-027  1.44295E-027
  3.11967E-028  6.24417E-029  1.13639E-029  1.85755E-030  2.70569E-031
  5.32014E-039  3.00649E-038  1.50195E-037  6.63513E-037  2.59276E-036  8.12760E-036
  2.42829E-035  6.71695E-035  1.57612E-034  3.26134E-034  5.94731E-034  9.55012E-034
  1.35067E-033  1.68146E-033  1.85042E-033  1.83441E-033  1.76210E-033  2.07679E-033
  4.73704E-033  2.52854E-032  2.12502E-031  2.00868E-030  1.87073E-029  1.63678E-028
  1.31450E-027  9.54913E-027  6.21292E-026  3.59642E-025  1.84410E-024  8.35247E-024
  3.33564E-023  1.17323E-022  3.63177E-022  9.88982E-022  2.36848E-021  4.98756E-021
  9.23406E-021  1.50298E-020  2.15055E-020  2.70504E-020  2.99105E-020  2.90743E-020
  2.48462E-020  1.86693E-020  1.23372E-020  7.17308E-021  3.67199E-021  1.65704E-021
  6.60525E-022  2.33381E-022  7.35043E-023  2.08250E-023  5.38271E-024  1.29549E-024
  2.98162E-025  6.75609E-026  1.54249E-026  3.57555E-027  8.31802E-028  1.89365E-028
  4.09841E-029  8.22259E-030  1.50077E-030  2.46037E-031  3.59004E-032
  8.49637E-041  4.50235E-040  5.38642E-039  2.42391E-038  9.65427E-038  3.40382E-037
  1.06243E-036  2.93583E-036  6.22538E-036  1.30870E-035  2.64452E-035  4.39001E-035
  6.42544E-035  8.32224E-035  9.56586E-035  9.97587E-035  1.02665E-034  1.35675E-034
  3.69071E-034  2.29164E-033  2.15634E-032  2.19508E-031  2.15450E-030  1.95539E-029
  1.60973E-028  1.18853E-027  7.81383E-027  4.55275E-026  2.34383E-025  1.06410E-024
  4.25514E-024  1.49758E-023  4.63658E-023  1.26244E-022  3.02234E-022  6.36134E-022
  1.17704E-021  1.91448E-021  2.73727E-021  3.44019E-021  3.80058E-021  3.69087E-021
  3.15099E-021  2.36512E-021  1.56113E-021  9.06507E-022  4.63375E-022  2.08744E-022
  8.30324E-023  2.92576E-023  9.18168E-024  2.58875E-024  6.64777E-025  1.58641E-025
  3.61322E-026  8.09250E-027  1.82690E-027  4.19635E-028  9.70456E-029  2.20321E-029
  4.76656E-030  9.57327E-031  1.75038E-031  2.87153E-032  4.20438E-033
  0.00000E+000  1.13212E-041  5.27220E-041  2.15767E-040  3.33641E-039  1.20038E-038
  3.82318E-038  1.07783E-037  2.68925E-037  5.93705E-037  1.15948E-036  1.67403E-036
  2.47733E-036  3.66493E-036  4.37331E-036  4.74362E-036  5.19941E-036  7.82993E-036
  2.62607E-035  1.96077E-034  2.02549E-033  2.20166E-032  2.25000E-031  2.09767E-030
  1.75711E-029  1.31202E-028  8.68742E-028  5.08429E-027  2.62456E-026  1.19344E-025
  4.77650E-025  1.68173E-024  5.20719E-024  1.41763E-023  3.39295E-023  7.13865E-023
  1.32025E-022  2.14629E-022  3.06689E-022  3.85202E-022  4.25265E-022  4.12690E-022
  3.52052E-022  2.64029E-022  1.74120E-022  1.01006E-022  5.15718E-023  2.32008E-023
  9.21308E-024  3.23925E-024  1.01356E-024  2.84615E-025  7.26816E-026  1.72151E-026
  3.88375E-027  8.60290E-028  1.92046E-028  4.36871E-029  1.00334E-029  2.26886E-030
  4.90086E-031  9.84286E-032  1.79807E-032  2.95927E-033  4.24174E-034
  0.00000E+000  0.00000E+000  0.00000E+000  4.76794E-042  1.71481E-041  5.41997E-041
  1.27635E-039  3.66667E-039  9.31622E-039  2.09288E-038  4.15571E-038  7.29116E-038
  1.12993E-037  1.54618E-037  1.86754E-037  2.16081E-037  2.54008E-037  4.41006E-037
  1.81341E-036  1.57440E-035  1.77810E-034  2.00417E-033  2.10967E-032  2.00719E-031
  1.70206E-030  1.28079E-029  8.52194E-029  5.00249E-028  2.58706E-027  1.17765E-026
  4.71597E-026  1.66084E-025  5.14270E-025  1.39992E-024  3.34985E-024  7.04591E-024
  1.30264E-023  2.11679E-023  3.02340E-023  3.79554E-023  4.18812E-023  4.06201E-023
  3.46309E-023  2.59557E-023  1.71051E-023  9.91488E-024  5.05785E-024  2.27296E-024
  9.01383E-025  3.16359E-025  9.87483E-026  2.76349E-026  7.02316E-027  1.65244E-027
  3.69552E-028  8.10050E-029  1.78830E-029  4.02720E-030  9.17783E-031  2.06516E-031
  4.44948E-032  8.90835E-033  1.63177E-033  2.63448E-034  3.87747E-035
  0.00000E+000  0.00000E+000  0.00000E+000  0.00000E+000  0.00000E+000  0.00000E+000
  2.92355E-042  7.13635E-042  1.53086E-041  6.77151E-040  1.36366E-039  2.42421E-039
  3.80301E-039  5.26303E-039  6.42332E-039  6.91140E-039  8.41381E-039  2.06961E-038
  1.11990E-037  1.15259E-036  1.40482E-035  1.65720E-034  1.76988E-033  1.70394E-032
  1.45756E-031  1.10341E-030  7.36601E-030  4.33275E-029  2.24346E-028  1.02197E-027
  4.09413E-027  1.44207E-026  4.46536E-026  1.21542E-025  2.90790E-025  6.11497E-025
  1.13023E-024  1.83606E-024  2.62154E-024  3.28983E-024  3.62865E-024  3.51789E-024
  2.99783E-024  2.24575E-024  1.47918E-024  8.56881E-025  4.36814E-025  1.96135E-025
  7.76971E-026  2.72300E-026  8.48238E-027  2.36691E-027  5.99002E-028  1.40097E-028
  3.10794E-029  6.74472E-030  1.47272E-030  3.28222E-031  7.41774E-032  1.65956E-032
  3.55372E-033  7.12697E-034  1.28313E-034  2.11799E-035  3.11503E-036
  0.00000E+000  0.00000E+000  0.00000E+000  0.00000E+000  0.00000E+000  0.00000E+000
  0.00000E+000  0.00000E+000  0.00000E+000  0.00000E+000  0.00000E+000  0.00000E+000
  0.00000E+000  0.00000E+000  0.00000E+000  0.00000E+000  0.00000E+000  1.90884E-040
  4.90277E-039  7.29089E-038  9.90158E-037  1.21262E-035  1.32726E-034  1.28214E-033
  1.10292E-032  8.37434E-032  5.60341E-031  3.30073E-030  1.71088E-029  7.79738E-029
  3.12452E-028  1.10067E-027  3.40821E-027  9.27607E-027  2.21902E-026  4.66556E-026
  8.62159E-026  1.40026E-025  1.99878E-025  2.50762E-025  2.76505E-025  2.67977E-025
  2.28281E-025  1.70947E-025  1.12549E-025  6.51684E-026  3.32028E-026  1.48985E-026
  5.89675E-027  2.06413E-027  6.41894E-028  1.78662E-028  4.50464E-029  1.04786E-029
  2.30721E-030  4.95931E-031  1.07120E-031  2.36220E-032  5.29139E-033  1.17245E-033
  2.47390E-034  4.95685E-035  9.07781E-036  1.49650E-036  2.19931E-037
  0.00000E+000  0.00000E+000  0.00000E+000  0.00000E+000  0.00000E+000  0.00000E+000
  0.00000E+000  0.00000E+000  0.00000E+000  0.00000E+000  0.00000E+000  0.00000E+000
  0.00000E+000  0.00000E+000  0.00000E+000  0.00000E+000  0.00000E+000  1.27976E-041
  2.41823E-040  4.01571E-039  6.37680E-038  7.92495E-037  8.75641E-036  8.56556E-035
  7.39779E-034  5.59850E-033  3.75160E-032  2.21192E-031  1.14695E-030  5.22909E-030
  2.09577E-029  7.38371E-029  2.28635E-028  6.22245E-028  1.48838E-027  3.12898E-027
  5.78124E-027  9.38788E-027  1.33981E-026  1.68053E-026  1.85262E-026  1.79505E-026
  1.52873E-026  1.14445E-026  7.53247E-027  4.35990E-027  2.22038E-027  9.95773E-028
  3.93840E-028  1.37723E-028  4.27657E-029  1.18769E-029  2.98453E-030  6.90809E-031
  1.51036E-031  3.21680E-032  6.87448E-033  1.49976E-033  3.28364E-034  7.25696E-035
  1.54717E-035  3.08901E-036  5.64463E-037  9.29298E-038  1.32632E-038
  0.00000E+000  0.00000E+000  0.00000E+000  0.00000E+000  0.00000E+000  0.00000E+000
  0.00000E+000  0.00000E+000  0.00000E+000  0.00000E+000  0.00000E+000  0.00000E+000
  0.00000E+000  0.00000E+000  0.00000E+000  0.00000E+000  0.00000E+000  0.00000E+000
  1.42479E-041  2.36599E-040  3.45280E-039  4.42815E-038  4.99076E-037  5.01248E-036
  4.34018E-035  3.30911E-034  2.20888E-033  1.30314E-032  6.75971E-032  3.08249E-031
  1.23557E-030  4.35305E-030  1.34792E-029  3.66832E-029  8.77400E-029  1.84438E-028
  3.40742E-028  5.53232E-028  7.89442E-028  9.90050E-028  1.09125E-027  1.05714E-027
  9.00119E-028  6.73703E-028  4.43304E-028  2.56517E-028  1.30593E-028  5.85412E-029
  2.31400E-029  8.08497E-030  2.50732E-030  6.94959E-031  1.74103E-031  4.01130E-032
  8.71200E-033  1.83914E-033  3.85729E-034  8.32209E-035  1.82965E-035  4.01201E-036
  8.50595E-037  1.69205E-037  3.08487E-038  4.81846E-039  7.22446E-040
  0.00000E+000  0.00000E+000  0.00000E+000  0.00000E+000  0.00000E+000  0.00000E+000
  0.00000E+000  0.00000E+000  0.00000E+000  0.00000E+000  0.00000E+000  0.00000E+000
  0.00000E+000  0.00000E+000  0.00000E+000  0.00000E+000  0.00000E+000  0.00000E+000
  0.00000E+000  1.22506E-041  1.78779E-040  2.29280E-039  2.58411E-038  2.55947E-037
  2.22782E-036  1.70414E-035  1.14817E-034  6.77716E-034  3.50147E-033  1.59694E-032
  6.40156E-032  2.25540E-031  6.98379E-031  1.90056E-030  4.54559E-030  9.55462E-030
  1.76503E-029  2.86554E-029  4.08862E-029  5.12706E-029  5.65012E-029  5.47272E-029
  4.65914E-029  3.48659E-029  2.29377E-029  1.32699E-029  6.75383E-030  3.02647E-030
  1.19569E-030  4.17457E-031  1.29314E-031  3.57783E-032  8.94410E-033  2.05141E-033
  4.40954E-034  9.22460E-035  1.92980E-035  4.11864E-036  8.96507E-037  1.95017E-037
  4.11097E-038  8.14689E-039  1.35193E-039  2.30653E-040  3.45824E-041
  0.00000E+000  0.00000E+000  0.00000E+000  0.00000E+000  0.00000E+000  0.00000E+000
  0.00000E+000  0.00000E+000  0.00000E+000  0.00000E+000  0.00000E+000  0.00000E+000
  0.00000E+000  0.00000E+000  0.00000E+000  0.00000E+000  0.00000E+000  0.00000E+000
  0.00000E+000  0.00000E+000  0.00000E+000  1.04329E-040  1.17584E-039  1.16463E-038
  1.01372E-037  7.75432E-037  5.21269E-036  3.07945E-035  1.59874E-034  7.29420E-034
  2.92462E-033  1.02676E-032  3.17950E-032  8.65272E-032  2.06944E-031  4.34974E-031
  8.03489E-031  1.30438E-030  1.86099E-030  2.33344E-030  2.57142E-030  2.49048E-030
  2.12005E-030  1.58635E-030  1.04353E-030  6.03633E-031  3.07177E-031  1.37621E-031
  5.43532E-032  1.89665E-032  5.86995E-033  1.62162E-033  4.03294E-034  9.21192E-035
  1.97560E-035  4.09972E-036  8.49114E-037  1.79266E-037  3.86291E-038  8.33469E-039
  1.74665E-039  2.92946E-040  5.68720E-041  9.70290E-042  0.00000E+000
  0.00000E+000  0.00000E+000  0.00000E+000  0.00000E+000  0.00000E+000  0.00000E+000
  0.00000E+000  0.00000E+000  0.00000E+000  0.00000E+000  0.00000E+000  0.00000E+000
  0.00000E+000  0.00000E+000  0.00000E+000  0.00000E+000  0.00000E+000  0.00000E+000
  0.00000E+000  0.00000E+000  0.00000E+000  0.00000E+000  4.70199E-041  4.65714E-040
  4.05369E-039  3.10081E-038  2.08446E-037  1.23142E-036  6.39309E-036  2.91682E-035
  1.16950E-034  4.12085E-034  1.27605E-033  3.47247E-033  8.27972E-033  1.74022E-032
  3.21438E-032  5.21807E-032  7.44426E-032  9.33354E-032  1.02847E-031  9.96011E-032
  8.47790E-032  6.34303E-032  4.17205E-032  2.41297E-032  1.22768E-032  5.49881E-033
  2.17093E-033  7.56920E-034  2.33971E-034  6.45215E-035  1.60356E-035  3.64925E-036
  7.78229E-037  1.60226E-037  3.28580E-038  6.86225E-039  1.46372E-039  3.13198E-040
  4.90240E-041  1.08299E-041  0.00000E+000  0.00000E+000  0.00000E+000
  0.00000E+000  0.00000E+000  0.00000E+000  0.00000E+000  0.00000E+000  0.00000E+000
  0.00000E+000  0.00000E+000  0.00000E+000  0.00000E+000  0.00000E+000  0.00000E+000
  0.00000E+000  0.00000E+000  0.00000E+000  0.00000E+000  0.00000E+000  0.00000E+000
  0.00000E+000  0.00000E+000  0.00000E+000  0.00000E+000  0.00000E+000  1.63661E-041
  1.42454E-040  1.08968E-039  7.32519E-039  4.32744E-038  2.24665E-037  1.02503E-036
  4.10986E-036  1.44815E-035  4.48427E-035  1.22029E-034  2.91830E-034  6.13323E-034
  1.13277E-033  1.83861E-033  2.62258E-033  3.28783E-033  3.61508E-033  3.50078E-033
  2.98452E-033  2.23238E-033  1.46789E-033  8.48695E-034  4.31637E-034  1.93242E-034
  7.62472E-035  2.65703E-035  8.20657E-036  2.26006E-036  5.60441E-037  1.27084E-037
  2.69535E-038  5.50659E-039  1.11824E-039  2.31027E-040  2.21506E-041  0.00000E+000
  0.00000E+000  0.00000E+000  0.00000E+000  0.00000E+000  0.00000E+000
  0.00000E+000  0.00000E+000  0.00000E+000  0.00000E+000  0.00000E+000  0.00000E+000
  0.00000E+000  0.00000E+000  0.00000E+000  0.00000E+000  0.00000E+000  0.00000E+000
  0.00000E+000  0.00000E+000  0.00000E+000  0.00000E+000  0.00000E+000  0.00000E+000
  0.00000E+000  0.00000E+000  0.00000E+000  0.00000E+000  0.00000E+000  0.00000E+000
  0.00000E+000  3.36527E-041  2.26224E-040  1.33644E-039  6.93833E-039  3.16558E-038
  1.26925E-037  4.47230E-037  1.38487E-036  3.76862E-036  9.01257E-036  1.89412E-035
  3.49833E-035  5.67816E-035  8.09929E-035  1.01527E-034  1.11843E-034  1.08275E-034
  9.21173E-035  6.89399E-035  4.53297E-035  2.62071E-035  1.33275E-035  5.96575E-036
  2.35329E-036  8.19697E-037  2.52980E-037  6.95794E-038  1.72169E-038  3.89050E-039
  8.20760E-040  1.66416E-040  1.23182E-041  0.00000E+000  0.00000E+000  0.00000E+000
  0.00000E+000  0.00000E+000  0.00000E+000  0.00000E+000  0.00000E+000
  0.00000E+000  0.00000E+000  0.00000E+000  0.00000E+000  0.00000E+000  0.00000E+000
  0.00000E+000  0.00000E+000  0.00000E+000  0.00000E+000  0.00000E+000  0.00000E+000
  0.00000E+000  0.00000E+000  0.00000E+000  0.00000E+000  0.00000E+000  0.00000E+000
  0.00000E+000  0.00000E+000  0.00000E+000  0.00000E+000  0.00000E+000  0.00000E+000
  0.00000E+000  0.00000E+000  0.00000E+000  3.62712E-041  1.88307E-040  8.59144E-040
  3.44475E-039  1.21379E-038  3.75857E-038  1.02281E-037  2.44603E-037  5.14068E-037
  9.49452E-037  1.54106E-036  2.19816E-036  2.75545E-036  3.03542E-036  2.93859E-036
  2.50008E-036  1.86922E-036  1.22818E-036  7.09178E-037  3.59867E-037  1.60481E-037
  6.28924E-038  2.16604E-038  6.55582E-039  1.74374E-039  4.07596E-040  8.37283E-041
  1.51150E-041  0.00000E+000  0.00000E+000  0.00000E+000  0.00000E+000  0.00000E+000
  0.00000E+000  0.00000E+000  0.00000E+000  0.00000E+000  0.00000E+000
  0.00000E+000  1.03492E-039  1.11853E-038  1.06238E-037  8.86757E-037  6.50465E-036
  4.19311E-035  2.37543E-034  1.18261E-033  5.17411E-033  1.99011E-032  6.72370E-032
  1.99566E-031  5.20570E-031  1.19309E-030  2.40219E-030  4.24786E-030  6.59432E-030
  8.97978E-030  1.07113E-029  1.11637E-029  1.01201E-029  7.91309E-030  5.25279E-030
  2.86721E-030  1.19810E-030  3.13319E-031  1.70617E-032  3.06513E-032  1.29376E-031
  1.94026E-031  1.95982E-031  1.55059E-031  1.01997E-031  5.72319E-032  2.77594E-032
  1.17291E-032  4.33212E-033  1.40097E-033  3.96569E-034  9.80613E-035  2.08643E-035
  3.70184E-036  4.91711E-037  3.07041E-038  1.02590E-039  9.71916E-039  1.45235E-038
  9.69033E-039  5.68198E-039  2.92789E-039  1.32588E-039  5.27649E-040  1.84536E-040
  5.67164E-041  0.00000E+000  0.00000E+000  0.00000E+000  0.00000E+000  0.00000E+000
  0.00000E+000  0.00000E+000  0.00000E+000  0.00000E+000  0.00000E+000
  2.74005E-039  3.36980E-038  3.64203E-037  3.45920E-036  2.88736E-035  2.11798E-034
  1.36532E-033  7.73464E-033  3.85337E-032  1.68576E-031  6.48028E-031  2.18919E-030
  6.49872E-030  1.69516E-029  3.88505E-029  7.82221E-029  1.38326E-028  2.14751E-028
  2.92487E-028  3.49012E-028  3.64011E-028  3.30427E-028  2.59017E-028  1.72764E-028
  9.52039E-029  4.06165E-029  1.12409E-029  8.65136E-031  6.36385E-031  3.41260E-030
  5.37193E-030  5.52789E-030  4.41486E-030  2.91621E-030  1.63994E-030  7.96461E-031
  3.36775E-031  1.24445E-031  4.02538E-032  1.14025E-032  2.81982E-033  6.03549E-034
  1.08432E-034  1.49874E-035  1.11966E-036  3.52021E-039  1.75143E-037  2.32818E-037
  2.01951E-037  1.18415E-037  6.10186E-038  2.76319E-038  1.09964E-038  3.84580E-039
  1.18200E-039  3.19255E-040  7.57798E-041  0.00000E+000  0.00000E+000  0.00000E+000
  0.00000E+000  0.00000E+000  0.00000E+000  0.00000E+000  0.00000E+000
  7.84060E-038  9.64261E-037  1.04216E-035  9.89843E-035  8.26213E-034  6.06054E-033
  3.91091E-032  2.21545E-031  1.10288E-030  4.82452E-030  1.85467E-029  6.26533E-029
  1.85984E-028  4.85118E-028  1.11179E-027  2.23843E-027  3.95839E-027  6.14575E-027
  8.37161E-027  9.99269E-027  1.04288E-026  9.47822E-027  7.44708E-027  4.98923E-027
  2.77357E-027  1.20581E-027  3.50718E-028  3.48171E-029  1.06175E-029  7.83682E-029
  1.30315E-028  1.36847E-028  1.10322E-028  7.32213E-029  4.12810E-029  2.00805E-029
  8.49689E-030  3.14089E-030  1.01658E-030  2.88131E-031  7.13410E-032  1.53124E-032
  2.78283E-033  3.97420E-034  3.39449E-035  8.81142E-038  2.66509E-036  4.05834E-036
  3.31959E-036  2.08632E-036  1.11754E-036  5.06070E-037  2.01397E-037  7.04349E-038
  2.16479E-038  5.84707E-039  1.38789E-039  2.89510E-040  5.30720E-041  0.00000E+000
  0.00000E+000  0.00000E+000  0.00000E+000  0.00000E+000  0.00000E+000
  1.97167E-036  2.42482E-035  2.62070E-034  2.48915E-033  2.08053E-032  1.52613E-031
  9.83769E-031  5.57282E-030  2.77412E-029  1.21355E-028  4.66506E-028  1.57588E-027
  4.67778E-027  1.22009E-026  2.79606E-026  5.62930E-026  9.95458E-026  1.54558E-025
  2.10559E-025  2.51400E-025  2.62520E-025  2.38858E-025  1.88072E-025  1.26516E-025
  7.09005E-026  3.13576E-026  9.52924E-027  1.15102E-027  1.34631E-028  1.56450E-027
  2.76903E-027  2.97311E-027  2.42114E-027  1.61511E-027  9.13041E-028  4.44791E-028
  1.88366E-028  6.96711E-029  2.25565E-029  6.39674E-030  1.58599E-030  3.41481E-031
  6.25682E-032  9.18574E-033  8.69582E-034  1.09122E-035  3.36788E-035  6.15377E-035
  5.24002E-035  3.33512E-035  1.76927E-035  8.14526E-036  3.24150E-036  1.13366E-036
  3.48426E-037  9.41093E-038  2.23382E-038  4.65969E-039  8.54200E-040  1.37612E-040
  0.00000E+000  0.00000E+000  0.00000E+000  0.00000E+000  0.00000E+000
  4.35723E-035  5.35866E-034  5.79113E-033  5.51034E-032  4.59959E-031  3.37396E-030
  2.17491E-029  1.23201E-028  6.13288E-028  2.68277E-027  1.03127E-026  3.48355E-026
  1.03400E-025  2.69680E-025  6.17988E-025  1.24413E-024  2.19997E-024  3.41574E-024
  4.65372E-024  5.55760E-024  5.80631E-024  5.28825E-024  4.17198E-024  2.81703E-024
  1.59043E-024  7.14492E-025  2.25728E-025  3.18713E-026  1.13704E-027  2.71012E-026
  5.15232E-026  5.66815E-026  4.66624E-026  3.12975E-026  1.77437E-026  8.65744E-027
  3.66959E-027  1.35798E-027  4.39855E-028  1.24796E-028  3.09720E-029  6.68661E-030
  1.23458E-030  1.85270E-031  1.89954E-032  4.84704E-034  3.47403E-034  8.16454E-034
  7.31277E-034  4.73773E-034  2.53684E-034  1.17000E-034  4.69761E-035  1.66082E-035
  5.18486E-036  1.43223E-036  3.51061E-037  6.59090E-038  1.20822E-038  1.94645E-039
  2.75570E-040  0.00000E+000  0.00000E+000  0.00000E+000  0.00000E+000
  8.45997E-034  1.04053E-032  1.12714E-031  1.07066E-030  8.93716E-030  6.55580E-029
  4.22588E-028  2.39382E-027  1.19162E-026  5.21255E-026  2.00366E-025  6.76788E-025
  2.00875E-024  5.23874E-024  1.20041E-023  2.41647E-023  4.27274E-023  6.63376E-023
  9.03836E-023  1.07957E-022  1.12835E-022  1.02859E-022  8.12903E-023  5.50785E-023
  3.13080E-023  1.42668E-023  4.66583E-024  7.48144E-025  3.97516E-027  4.06418E-025
  8.39210E-025  9.48177E-025  7.89755E-025  5.32785E-025  3.02977E-025  1.48072E-025
  6.28205E-026  2.32601E-026  7.53696E-027  2.13934E-027  5.31436E-028  1.14981E-028
  2.13598E-029  3.26371E-030  3.55960E-031  1.35899E-032  2.86979E-033  9.58288E-033
  9.11620E-033  6.03162E-033  3.26491E-033  1.51809E-033  6.16844E-034  2.09293E-034
  6.56113E-035  1.80556E-035  4.45233E-036  9.80329E-037  1.93883E-037  3.47009E-038
  3.42542E-039  4.26183E-040  0.00000E+000  0.00000E+000  0.00000E+000
  1.44744E-032  1.78055E-031  1.92475E-030  1.82837E-029  1.52620E-028  1.11955E-027
  7.21688E-027  4.08812E-026  2.03499E-025  8.90150E-025  3.42153E-024  1.15565E-023
  3.42981E-023  8.94409E-023  2.04926E-022  4.12486E-022  7.29281E-022  1.13219E-021
  1.54257E-021  1.84269E-021  1.92661E-021  1.75763E-021  1.39127E-021  9.45621E-022
  5.40871E-022  2.49691E-022  8.42187E-023  1.50074E-023  6.57345E-027  5.26058E-024
  1.19610E-023  1.39160E-023  1.17377E-023  7.96755E-024  4.54555E-024  2.22540E-024
  9.45055E-025  3.50116E-025  1.13491E-025  3.22271E-026  8.01164E-027  1.73688E-027
  3.24396E-028  5.03531E-029  5.78561E-030  2.93021E-031  1.56867E-032  9.45032E-032
  9.68897E-032  6.55244E-032  3.57636E-032  1.66989E-032  6.80696E-033  2.44231E-033
  7.75043E-034  2.02228E-034  5.02836E-035  1.10737E-035  2.21904E-036  4.04080E-037
  6.74959E-038  1.04427E-038  5.09034E-040  0.00000E+000  0.00000E+000
  2.17200E-031  2.67215E-030  2.88857E-029  2.74411E-028  2.29078E-027  1.68047E-026
  1.08328E-025  6.13643E-025  3.05456E-024  1.33609E-023  5.13540E-023  1.73441E-022
  5.14710E-022  1.34211E-021  3.07468E-021  6.18812E-021  1.09393E-020  1.69811E-020
  2.31348E-020  2.76371E-020  2.89031E-020  2.63853E-020  2.09150E-020  1.42559E-020
  8.20048E-021  3.83075E-021  1.32827E-021  2.58680E-022  2.20689E-024  5.85411E-023
  1.49114E-022  1.79173E-022  1.53187E-022  1.04670E-022  5.99199E-023  2.93897E-023
  1.24935E-023  4.63118E-024  1.50179E-024  4.26612E-025  1.06128E-025  2.30466E-026
  4.32424E-027  6.80124E-028  8.15329E-029  5.04141E-030  4.14651E-032  7.98708E-031
  9.00039E-031  6.24812E-031  3.44366E-031  1.61583E-031  6.61111E-032  2.38145E-032
  7.59530E-033  2.15075E-033  5.43724E-034  1.11630E-034  2.24939E-035  4.17661E-036
  7.14734E-037  1.13790E-037  1.69811E-038  2.38483E-039  0.00000E+000
  2.86397E-030  3.52408E-029  3.81027E-028  3.62002E-027  3.02218E-026  2.21711E-025
  1.42925E-024  8.09627E-024  4.03007E-023  1.76274E-022  6.77489E-022  2.28797E-021
  6.78921E-021  1.77008E-020  4.05459E-020  8.15904E-020  1.44212E-019  2.23826E-019
  3.04901E-019  3.64230E-019  3.80977E-019  3.47973E-019  2.76167E-019  1.88719E-019
  1.09119E-019  5.15244E-020  1.83134E-020  3.84670E-021  8.88216E-023  5.57104E-022
  1.62524E-021  2.02361E-021  1.75552E-021  1.20794E-021  6.94007E-022  3.41060E-022
  1.45139E-022  5.38337E-023  1.74638E-023  4.96271E-024  1.23530E-024  2.68642E-025
  5.06018E-026  8.04782E-027  9.98913E-028  7.15762E-029  5.50894E-032  5.73586E-030
  7.29846E-030  5.22821E-030  2.91475E-030  1.37549E-030  5.65212E-031  2.04539E-031
  6.55770E-032  1.87193E-032  4.77939E-033  1.09864E-033  2.29039E-034  3.87461E-035
  6.74041E-036  1.10622E-036  1.70592E-037  2.47660E-038  3.37564E-039
  3.31906E-029  4.08501E-028  4.41750E-027  4.19746E-026  3.50457E-025  2.57115E-024
  1.65755E-023  9.38963E-023  4.67383E-022  2.04425E-021  7.85641E-021  2.65299E-020
  7.87150E-020  2.05198E-019  4.69954E-019  9.45510E-019  1.67085E-018  2.59274E-018
  3.53127E-018  4.21795E-018  4.41217E-018  4.03155E-018  3.20294E-018  2.19367E-018
  1.27433E-018  6.07613E-019  2.20819E-019  4.94951E-020  2.00983E-021  4.49985E-021
  1.54792E-020  2.00464E-020  1.76653E-020  1.22459E-020  7.06262E-021  3.47791E-021
  1.48169E-021  5.49920E-022  1.78465E-022  5.07318E-023  1.26346E-023  2.75104E-024
  5.19906E-025  8.34655E-026  1.06620E-026  8.54797E-028  5.89331E-030  3.45536E-029
  5.15824E-029  3.83769E-029  2.16856E-029  1.03018E-029  4.25448E-030  1.54785E-030
  4.99556E-031  1.43810E-031  3.71442E-032  8.66442E-033  1.84014E-033  3.58909E-034
  5.71673E-035  9.60009E-036  1.53054E-036  2.29543E-037  3.22317E-038
  3.38009E-028  4.16155E-027  4.50138E-026  4.27793E-025  3.57221E-024  2.62101E-023
  1.68979E-022  9.57254E-022  4.76487E-021  2.08400E-020  8.00871E-020  2.70417E-019
  8.02233E-019  2.09096E-018  4.78788E-018  9.63067E-018  1.70145E-017  2.63953E-017
  3.59408E-017  4.29217E-017  4.48961E-017  4.10335E-017  3.26272E-017  2.23901E-017
  1.30611E-017  6.28278E-018  2.32928E-018  5.52269E-019  3.26621E-020  3.05090E-020
  1.28757E-019  1.74167E-019  1.56086E-019  1.09057E-019  6.31506E-020  3.11644E-020
  1.32924E-020  4.93662E-021  1.60271E-021  4.55744E-022  1.13555E-022  2.47512E-023
  4.69079E-024  7.59041E-025  9.93009E-026  8.68997E-027  1.52819E-028  1.70960E-028
  3.17121E-028  2.47014E-028  1.41814E-028  6.78928E-029  2.82017E-029  1.03236E-029
  3.35746E-030  9.76171E-031  2.55384E-031  6.05685E-032  1.31304E-032  2.62489E-033
  4.87793E-034  7.49419E-035  1.22614E-035  1.89758E-036  2.73980E-037
  3.02458E-027  3.72571E-026  4.03139E-025  3.83225E-024  3.20066E-023  2.34870E-022
  1.51436E-021  8.57914E-021  4.27043E-020  1.86770E-019  7.17702E-019  2.42310E-018
  7.18746E-018  1.87301E-017  4.28783E-017  8.62249E-017  1.52287E-016  2.36171E-016
  3.21473E-016  3.83803E-016  4.01392E-016  3.66897E-016  2.91918E-016  2.00660E-016
  1.17487E-016  5.69645E-017  2.15001E-017  5.35295E-018  4.15460E-019  1.70634E-019
  9.34787E-019  1.32705E-018  1.21096E-018  8.53191E-019  4.96137E-019  2.45388E-019
  1.04791E-019  3.89444E-020  1.26487E-020  3.59786E-021  8.96826E-022  1.95656E-022
  3.71690E-023  6.05491E-024  8.08027E-025  7.57970E-026  2.21731E-027  6.68977E-028
  1.69149E-027  1.39350E-027  8.15133E-028  3.93770E-028  1.64667E-028  6.07084E-029
  1.99178E-029  5.85704E-030  1.55483E-030  3.75611E-031  8.32824E-032  1.70949E-032
  3.27186E-033  5.86523E-034  8.76734E-035  1.39798E-035  2.07109E-036
  2.37766E-026  2.93098E-025  3.17311E-024  3.01749E-023  2.52086E-022  1.85020E-021
  1.19310E-020  6.75966E-020  3.36485E-019  1.47161E-018  5.65460E-018  1.90889E-017
  5.66126E-017  1.47497E-016  3.37572E-016  6.78613E-016  1.19810E-015  1.85729E-015
  2.52707E-015  3.01584E-015  3.15312E-015  2.88196E-015  2.29396E-015  1.57898E-015
  9.27485E-016  4.52889E-016  1.73691E-016  4.51299E-017  4.30633E-018  7.64154E-019
  5.91946E-018  8.86692E-018  8.24954E-018  5.86366E-018  3.42486E-018  1.69787E-018
  7.25979E-019  2.69989E-019  8.77250E-020  2.49605E-020  6.22411E-021  1.35894E-021
  2.58686E-022  4.23801E-023  5.75039E-024  5.70379E-025  2.30697E-026  1.91520E-027
  7.80110E-027  6.88595E-027  4.11798E-027  2.01020E-027  8.47165E-028  3.14888E-028
  1.04355E-028  3.10844E-029  8.38817E-030  2.06805E-030  4.69910E-031  9.91965E-032
  1.95720E-032  3.61937E-033  6.26620E-034  9.16932E-035  1.39073E-035
  1.64155E-025  2.02578E-024  2.19481E-023  2.08831E-022  1.74528E-021  1.28132E-020
  8.26412E-020  4.68271E-019  2.33111E-018  1.01951E-017  3.91716E-017  1.32220E-016
  3.92060E-016  1.02121E-015  2.33650E-015  4.69525E-015  8.28591E-015  1.28385E-014
  1.74592E-014  2.08253E-014  2.17636E-014  1.98871E-014  1.58325E-014  1.09092E-014
  6.42563E-015  3.15730E-015  1.22828E-015  3.31293E-016  3.71840E-017  2.58638E-018
  3.26706E-017  5.19535E-017  4.93480E-017  3.54023E-017  2.07733E-017  1.03233E-017
  4.41979E-018  1.64489E-018  5.34678E-019  1.52177E-019  3.79592E-020  8.29341E-021
  1.58146E-021  2.60335E-022  3.58199E-023  3.71766E-024  1.88173E-025  3.26759E-027
  3.09643E-026  2.97865E-026  1.82842E-026  9.03440E-027  3.84150E-027  1.44130E-027
  4.83161E-028  1.46028E-028  4.01333E-029  1.01184E-029  2.36030E-030  5.13083E-031
  1.04416E-031  1.99118E-032  3.54768E-033  5.86956E-034  8.28643E-035
  9.94911E-025  1.22978E-023  1.33390E-022  1.27018E-021  1.06214E-020  7.80099E-020
  5.03281E-019  2.85227E-018  1.42003E-017  6.21063E-017  2.38614E-016  8.05321E-016
  2.38747E-015  6.21703E-015  1.42193E-014  2.85616E-014  5.03780E-014  7.80123E-014
  1.06022E-013  1.26380E-013  1.31994E-013  1.20559E-013  9.59729E-014  6.61760E-014
  3.90665E-014  1.93007E-014  7.60414E-015  2.11925E-015  2.71061E-016  5.76366E-018
  1.57031E-016  2.66941E-016  2.59221E-016  1.87779E-016  1.10713E-016  5.51562E-017
  2.36461E-017  8.80670E-018  2.86386E-018  8.15324E-019  2.03437E-019  4.44733E-020
  8.49310E-021  1.40381E-021  1.95429E-022  2.10497E-023  1.25474E-024  1.53235E-027
  1.05080E-025  1.12687E-025  7.13506E-026  3.57550E-026  1.53593E-026  5.82470E-027
  1.97816E-027  6.07715E-028  1.70437E-028  4.40267E-029  1.05601E-029  2.36621E-030
  4.96735E-031  9.76056E-032  1.78698E-032  3.02644E-033  4.69216E-034
  5.28961E-024  6.55424E-023  7.12106E-022  6.78886E-021  5.68163E-020  4.17535E-019
  2.69483E-018  1.52767E-017  7.60692E-017  3.32716E-016  1.27827E-015  4.31363E-015
  1.27856E-014  3.32838E-014  7.60944E-014  1.52771E-013  2.69303E-013  4.16739E-013
  5.65934E-013  6.74061E-013  7.03444E-013  6.42077E-013  5.10959E-013  3.52445E-013
  2.08430E-013  1.03455E-013  4.12157E-014  1.18208E-014  1.68262E-015  5.09022E-018
  6.56743E-016  1.20280E-015  1.19581E-015  8.75060E-016  5.18484E-016  2.58965E-016
  1.11173E-016  4.14361E-017  1.34804E-017  3.83884E-018  9.58121E-019  2.09559E-019
  4.00699E-020  6.64594E-021  9.34371E-022  1.03764E-022  6.99774E-024  1.99042E-026
  3.02004E-025  3.72472E-025  2.44689E-025  1.24640E-025  5.41761E-026  2.07965E-026
  7.16700E-027  2.24229E-027  6.42992E-028  1.70488E-028  4.21043E-029  9.73033E-030
  2.10647E-030  4.26007E-031  8.00064E-032  1.38430E-032  2.18779E-033
  2.46421E-023  3.06452E-022  3.33787E-021  3.18766E-020  2.67100E-019  1.96456E-018
  1.26872E-017  7.19517E-017  3.58369E-016  1.56765E-015  6.02284E-015  2.03224E-014
  6.02225E-014  1.56721E-013  3.58139E-013  7.18608E-013  1.26588E-012  1.95735E-012
  2.65569E-012  3.15999E-012  3.29446E-012  3.00432E-012  2.38928E-012  1.64801E-012
  9.75811E-013  4.86225E-013  1.95592E-013  5.75194E-014  8.94658E-015  3.63476E-018
  2.38774E-015  4.75340E-015  4.84494E-015  3.58283E-015  2.13366E-015  1.06847E-015
  4.59332E-016  1.71330E-016  5.57626E-017  1.58839E-017  3.96539E-018  8.67676E-019
  1.66085E-019  2.76267E-020  3.91643E-021  4.46052E-022  3.30938E-023  3.57740E-025
  7.24500E-025  1.07444E-024  7.37488E-025  3.82821E-025  1.68646E-025  6.56389E-026
  2.29972E-026  7.34171E-027  2.15668E-027  5.87919E-028  1.49649E-028  3.56752E-029
  7.95866E-030  1.65419E-030  3.18087E-031  5.61153E-032  9.00577E-033
  1.00409E-022  1.25561E-021  1.37273E-020  1.31432E-019  1.10326E-018  8.12486E-018
  5.25166E-017  2.98013E-016  1.48489E-015  6.49694E-015  2.49625E-014  8.42227E-014
  2.49527E-013  6.49130E-013  1.48265E-012  2.97305E-012  5.23314E-012  8.08414E-012
  1.09568E-011  1.30222E-011  1.35598E-011  1.23510E-011  9.81300E-012  6.76554E-012
  4.00877E-012  2.00361E-012  8.12687E-013  2.44251E-013  4.09130E-014  2.41627E-016
  7.53972E-015  1.64788E-014  1.72427E-014  1.28898E-014  7.71585E-015  3.87407E-015
  1.66778E-015  6.22553E-016  2.02707E-016  5.77559E-017  1.44219E-017  3.15681E-018
  6.04786E-019  1.00845E-019  1.43953E-020  1.67412E-021  1.33880E-022  2.75813E-024
  1.41700E-024  2.70134E-024  1.95374E-024  1.03647E-024  4.63621E-025  1.83277E-025
  6.54048E-026  2.13469E-026  6.43581E-027  1.80616E-027  4.74200E-028  1.16586E-028
  2.67730E-029  5.70954E-030  1.12192E-030  2.01412E-031  3.27667E-032
  3.56855E-022  4.50015E-021  4.94767E-020  4.75533E-019  4.00225E-018  2.95284E-017
  1.91108E-016  1.08544E-015  5.41156E-015  2.36860E-014  9.10203E-014  3.07091E-013
  9.09640E-013  2.36550E-012  5.40005E-012  1.08206E-011  1.90293E-011  2.93652E-011
  3.97510E-011  4.71797E-011  4.90552E-011  4.46160E-011  3.54007E-011  2.43852E-011
  1.44506E-011  7.23869E-012  2.95645E-012  9.05373E-013  1.61391E-013  2.49261E-015
  2.06588E-014  5.01286E-014  5.39132E-014  4.07508E-014  2.45207E-014  1.23442E-014
  5.32155E-015  1.98794E-015  6.47555E-016  1.84548E-016  4.60909E-017  1.00917E-017
  1.93470E-018  3.23230E-019  4.64029E-020  5.48977E-021  4.65891E-022  1.41342E-023
  2.16762E-024  5.91233E-024  4.55079E-024  2.47496E-024  1.12626E-024  4.53048E-025
  1.64994E-025  5.51634E-026  1.70973E-026  4.94531E-027  1.33922E-027  3.39347E-028
  8.01301E-029  1.75009E-029  3.50727E-030  6.39544E-031  1.05300E-031
  1.10129E-021  1.40688E-020  1.56006E-019  1.50806E-018  1.27423E-017  9.42672E-017
  6.11253E-016  3.47629E-015  1.73468E-014  7.59680E-014  2.92014E-013  9.85278E-013
  2.91804E-012  7.58553E-012  1.73065E-011  3.46515E-011  6.08783E-011  9.38313E-011
  1.26838E-010  1.50301E-010  1.56004E-010  1.41630E-010  1.12182E-010  7.71693E-011
  4.57072E-011  2.29277E-011  9.41630E-012  2.92997E-012  5.50355E-013  1.47097E-014
  4.90784E-014  1.33864E-013  1.48134E-013  1.13227E-013  6.84851E-014  3.45664E-014
  1.49219E-014  5.57834E-015  1.81782E-015  5.18172E-016  1.29430E-016  2.83435E-017
  5.43623E-018  9.09525E-019  1.31149E-019  1.57298E-020  1.39888E-021  5.48379E-023
  2.38739E-024  1.12582E-023  9.32583E-024  5.21536E-024  2.41899E-024  9.91948E-025
  3.69378E-025  1.26738E-025  4.04402E-026  1.20649E-026  3.37014E-027  8.79250E-028
  2.13043E-028  4.75905E-029  9.70898E-030  1.79513E-030  2.98694E-031
  2.93014E-021  3.81954E-020  4.29132E-019  4.18450E-018  3.55649E-017  2.64169E-016
  1.71771E-015  9.78772E-015  4.89054E-014  2.14359E-013  8.24387E-013  2.78207E-012
  8.23880E-012  2.14096E-011  4.88174E-011  9.76603E-011  1.71388E-010  2.63801E-010
  3.56024E-010  4.21106E-010  4.36191E-010  3.95143E-010  3.12310E-010  2.14427E-010
  1.26856E-010  6.36647E-011  2.62563E-011  8.27922E-012  1.62491E-012  6.24493E-014
  1.01039E-013  3.13986E-013  3.57773E-013  2.76531E-013  1.68112E-013  8.50648E-014
  3.67694E-014  1.37552E-014  4.48397E-015  1.27835E-015  3.19312E-016  6.99220E-017
  1.34118E-017  2.24545E-018  3.24721E-019  3.93410E-020  3.62548E-021  1.69583E-022
  1.54868E-024  1.86746E-023  1.68302E-023  9.70023E-024  4.59241E-024  1.92290E-024
  7.33481E-025  2.58716E-025  8.50956E-026  2.61984E-026  7.54585E-027  2.02490E-027
  5.02750E-028  1.14550E-028  2.37501E-029  4.45086E-030  7.47434E-031
  6.64153E-021  8.94085E-020  1.02522E-018  1.01308E-017  8.68686E-017  6.49120E-016
  4.23817E-015  2.42182E-014  1.21245E-013  5.32122E-013  2.04808E-012  6.91437E-012
  2.04770E-011  5.31969E-011  1.21226E-010  2.42297E-010  4.24705E-010  6.52722E-010
  8.79315E-010  1.03787E-009  1.07251E-009  9.69090E-010  7.63924E-010  5.23199E-010
  3.08942E-010  1.54976E-010  6.40929E-011  2.04282E-011  4.15846E-012  2.07023E-013
  1.80266E-013  6.47376E-013  7.59820E-013  5.93735E-013  3.62714E-013  1.83971E-013
  7.96177E-014  2.98025E-014  9.71749E-015  2.77036E-015  6.91834E-016  1.51426E-016
  2.90263E-017  4.85695E-018  7.02794E-019  8.56109E-020  8.08080E-021  4.25919E-022
  3.46005E-025  2.71177E-023  2.67529E-023  1.58881E-023  7.68013E-024  3.28752E-024
  1.28680E-024  4.67451E-025  1.58711E-025  5.04570E-026  1.49836E-026  4.13214E-027
  1.05008E-027  2.43801E-028  5.13071E-029  9.71548E-030  1.64911E-030
  1.25598E-020  1.78315E-019  2.11215E-018  2.13060E-017  1.85170E-016  1.39617E-015
  9.17155E-015  5.26288E-014  2.64234E-013  1.16192E-012  4.47765E-012  1.51271E-011
  4.48093E-011  1.16389E-010  2.65081E-010  5.29334E-010  9.26637E-010  1.42177E-009
  1.91148E-009  2.25078E-009  2.31960E-009  2.08968E-009  1.64209E-009  1.12115E-009
  6.60256E-010  3.30721E-010  1.36959E-010  4.40139E-011  9.23218E-012  5.56893E-013
  2.79026E-013  1.17445E-012  1.41955E-012  1.12092E-012  6.87895E-013  3.49657E-013
  1.51479E-013  5.67259E-014  1.84967E-014  5.27143E-015  1.31539E-015  2.87516E-016
  5.49956E-017  9.17462E-018  1.32285E-018  1.60837E-019  1.53178E-020  8.65088E-022
  1.02359E-024  3.47456E-023  3.71882E-023  2.26195E-023  1.11407E-023  4.87882E-024
  1.96438E-024  7.37216E-025  2.59152E-025  8.52789E-026  2.61489E-026  7.41699E-027
  1.92952E-027  4.56549E-028  9.74818E-029  1.86669E-029  3.18841E-030
  1.90483E-020  2.96773E-019  3.70827E-018  3.86495E-017  3.42966E-016  2.62144E-015
  1.73782E-014  1.00340E-013  5.05914E-013  2.23105E-012  8.61387E-012  2.91335E-011
  8.63439E-011  2.24273E-010  5.10549E-010  1.01857E-009  1.78066E-009  2.72725E-009
  3.65843E-009  4.29639E-009  4.41416E-009  3.96295E-009  3.10257E-009  2.11028E-009
  1.23840E-009  6.18731E-010  2.56187E-010  8.28051E-011  1.77904E-011  1.24121E-012
  3.75818E-013  1.87708E-012  2.33424E-012  1.86114E-012  1.14678E-012  5.83959E-013
  2.53169E-013  9.48160E-014  3.09029E-014  8.79746E-015  2.19086E-015  4.77274E-016
  9.08049E-017  1.50245E-017  2.14061E-018  2.56235E-019  2.40406E-020  1.37477E-021
  4.21317E-024  3.87922E-023  4.32165E-023  2.64461E-023  1.31954E-023  5.92543E-024
  2.47222E-024  9.67999E-025  3.55976E-025  1.22414E-025  3.90720E-026  1.14722E-026
  3.07063E-027  7.43095E-028  1.61448E-028  3.13257E-029  5.40414E-030
  2.12496E-020  3.96305E-019  5.43539E-018  5.97718E-017  5.48121E-016  4.27831E-015
  2.87551E-014  1.67566E-013  8.50159E-013  3.76504E-012  1.45774E-011  4.93902E-011
  1.46518E-010  3.80677E-010  8.66325E-010  1.72687E-009  3.01473E-009  4.60854E-009
  6.16710E-009  7.22123E-009  7.39360E-009  6.61182E-009  5.15408E-009  3.48979E-009
  2.03890E-009  1.01489E-009  4.19479E-010  1.36024E-010  2.97669E-011  2.32066E-012
  4.43271E-013  2.64712E-012  3.38016E-012  2.71817E-012  1.68040E-012  8.56751E-013
  3.71504E-013  1.39049E-013  4.52513E-014  1.28463E-014  3.18400E-015  6.88234E-016
  1.29310E-016  2.09780E-017  2.90003E-018  3.32091E-019  2.93296E-020  1.56857E-021
  6.20504E-024  3.14859E-023  3.32358E-023  1.95855E-023  9.82403E-024  4.61813E-024
  2.07487E-024  8.87472E-025  3.57396E-025  1.33796E-025  4.59957E-026  1.43648E-026
  4.03971E-027  1.01595E-027  2.27320E-028  4.50803E-029  7.90689E-030
  1.36119E-020  3.89803E-019  6.39833E-018  7.72284E-017  7.47269E-016  6.02816E-015
  4.13785E-014  2.44487E-013  1.25195E-012  5.57909E-012  2.16912E-011  7.36907E-011
  2.18952E-010  5.69262E-010  1.29542E-009  2.58030E-009  4.49845E-009  6.86302E-009
  9.16016E-009  1.06914E-008  1.09047E-008  9.70862E-009  7.53075E-009  5.07193E-009
  2.94722E-009  1.45972E-009  6.01261E-010  1.95097E-010  4.32556E-011  3.66801E-012
  4.63330E-013  3.29986E-012  4.31304E-012  3.49227E-012  2.16374E-012  1.10351E-012
  4.78082E-013  1.78561E-013  5.78848E-014  1.63244E-014  4.00181E-015  8.49590E-016
  1.55054E-016  2.40114E-017  3.08430E-018  3.15290E-019  2.35861E-020  1.04525E-021
  1.13244E-023  2.53430E-024  1.36656E-024  4.52581E-025  2.37245E-025  2.15732E-025
  2.20344E-025  1.86410E-025  1.24997E-025  6.78534E-026  3.05308E-026  1.15845E-026
  3.75056E-027  1.04441E-027  2.51572E-028  5.26242E-029  9.59252E-030
  1.36090E-021  2.21289E-019  5.56156E-018  8.02634E-017  8.52117E-016  7.25209E-015
  5.14451E-014  3.10431E-013  1.61175E-012  7.24891E-012  2.83570E-011  9.67245E-011
  2.88104E-010  7.50021E-010  1.70731E-009  3.39897E-009  5.91812E-009  9.01071E-009
  1.19937E-008  1.39500E-008  1.41685E-008  1.25524E-008  9.68211E-009  6.48076E-009
  3.74152E-009  1.84141E-009  7.54497E-010  2.44320E-010  5.45960E-011  4.92603E-012
  4.37925E-013  3.64363E-012  4.85181E-012  3.94633E-012  2.44636E-012  1.24594E-012
  5.38130E-013  1.99897E-013  6.42064E-014  1.78305E-014  4.26089E-015  8.67245E-016
  1.47600E-016  2.03392E-017  2.14243E-018  1.55336E-019  6.62009E-021  2.73369E-022
  1.79270E-022  2.83115E-022  2.67231E-022  1.66372E-022  7.70847E-023  2.81845E-023
  8.26361E-024  1.90366E-024  3.19779E-025  3.12596E-026  7.11322E-028  9.84505E-028
  1.03146E-027  4.93980E-028  1.61768E-028  4.09783E-029  8.46648E-030
  2.18437E-020  2.02697E-020  2.81551E-018  6.18445E-017  7.83478E-016  7.30951E-015
  5.46803E-014  3.40905E-013  1.80731E-012  8.24034E-012  3.25283E-011  1.11614E-010
  3.33710E-010  8.70622E-010  1.98360E-009  3.94836E-009  6.86708E-009  1.04348E-008
  1.38498E-008  1.60493E-008  1.62263E-008  1.42975E-008  1.09591E-008  7.28400E-009
  4.17334E-009  2.03798E-009  8.29042E-010  2.67152E-010  5.98577E-011  5.64032E-012
  3.85523E-013  3.57107E-012  4.81268E-012  3.91912E-012  2.42408E-012  1.22892E-012
  5.26673E-013  1.93132E-013  6.07098E-014  1.62598E-014  3.65448E-015  6.69126E-016
  9.41687E-017  8.95880E-018  3.93763E-019  3.49263E-022  2.51156E-021  4.61470E-022
  4.41696E-021  6.24025E-021  4.84198E-021  2.72062E-021  1.22747E-021  4.65535E-022
  1.51342E-022  4.23797E-023  1.01723E-023  2.06433E-024  3.45241E-025  4.53267E-026
  4.19424E-027  1.96511E-028  2.12401E-030  5.85303E-030  2.86840E-030
  1.63449E-019  2.60877E-019  2.44349E-019  2.81495E-017  5.37287E-016  5.96109E-015
  4.88070E-014  3.20607E-013  1.75519E-012  8.16844E-012  3.26780E-011  1.13112E-010
  3.40088E-010  8.90265E-010  2.03180E-009  4.04570E-009  7.03064E-009  1.06634E-008
  1.41125E-008  1.62903E-008  1.63896E-008  1.43559E-008  1.09276E-008  7.20556E-009
  4.09223E-009  1.97976E-009  7.97916E-010  2.55104E-010  5.70118E-011  5.52056E-012
  3.27009E-013  3.11205E-012  4.20702E-012  3.41284E-012  2.09588E-012  1.05064E-012
  4.42156E-013  1.57304E-013  4.69632E-014  1.14955E-014  2.19241E-015  2.89173E-016
  1.79589E-017  2.24841E-020  8.77626E-019  3.80614E-019  2.62574E-020  2.15142E-020
  6.91676E-020  7.12260E-020  4.78272E-020  2.50037E-020  1.09206E-020  4.11492E-021
  1.35674E-021  3.93214E-022  1.00086E-022  2.22794E-023  4.30854E-024  7.17117E-025
  1.01354E-025  1.19116E-026  1.12212E-027  7.85896E-029  3.36210E-030
  5.55139E-019  1.73884E-018  2.34654E-018  2.42054E-018  2.22162E-016  3.65668E-015
  3.54176E-014  2.54009E-013  1.46314E-012  7.02526E-012  2.86681E-011  1.00512E-010
  3.04704E-010  8.01716E-010  1.83489E-009  3.65753E-009  6.35373E-009  9.62091E-009
  1.26968E-008  1.45978E-008  1.46109E-008  1.27165E-008  9.60618E-009  6.27840E-009
  3.53011E-009  1.68916E-009  6.73002E-010  2.12801E-010  4.71842E-011  4.63046E-012
  2.73600E-013  2.41292E-012  3.23290E-012  2.59170E-012  1.56521E-012  7.64629E-013
  3.08365E-013  1.01904E-013  2.66046E-014  4.99562E-015  5.05702E-016  2.17926E-018
  2.62235E-017  2.67784E-017  1.02746E-017  1.55593E-018  1.94296E-020  4.82325E-019
  7.31555E-019  5.98227E-019  3.60804E-019  1.78278E-019  7.55802E-020  2.80919E-020
  9.23821E-021  2.69445E-021  6.96160E-022  1.58856E-022  3.18927E-023  5.60938E-024
  8.60203E-025  1.14366E-025  1.30867E-026  1.27556E-027  1.04217E-028
  1.30385E-018  5.20491E-018  1.40944E-017  1.56981E-017  1.99648E-017  1.39051E-015
  1.95522E-014  1.64647E-013  1.03174E-012  5.20163E-012  2.18703E-011  7.81385E-011
  2.39741E-010  6.35545E-010  1.46096E-009  2.91824E-009  5.07079E-009  7.66841E-009
  1.00929E-008  1.15573E-008  1.15056E-008  9.94615E-009  7.45175E-009  4.82305E-009
  2.68144E-009  1.26690E-009  4.97823E-010  1.55158E-010  3.39503E-011  3.33948E-012
  2.25313E-013  1.66111E-012  2.16946E-012  1.69431E-012  9.86024E-013  4.53551E-013
  1.64464E-013  4.43005E-014  7.31758E-015  2.72837E-016  2.00958E-016  4.81942E-016
  3.49927E-016  1.42077E-016  3.07672E-017  1.26610E-018  2.08118E-018  5.60833E-018
  5.75881E-018  4.03252E-018  2.24768E-018  1.06279E-018  4.39362E-019  1.61050E-019
  5.26171E-020  1.53273E-020  3.97229E-021  9.13016E-022  1.85488E-022  3.32030E-023
  5.22169E-024  7.19560E-025  8.66594E-026  9.09557E-027  8.29164E-028
  2.39521E-018  1.07449E-017  3.72975E-017  8.64912E-017  7.66013E-017  1.37867E-016
  6.93215E-015  8.23715E-014  6.00024E-013  3.27492E-012  1.44169E-011  5.29719E-011
  1.65392E-010  4.43250E-010  1.02559E-009  2.05563E-009  3.57587E-009  5.40350E-009
  7.09469E-009  8.09180E-009  8.01123E-009  6.87628E-009  5.10661E-009  3.27034E-009
  1.79563E-009  8.36239E-010  3.23292E-010  9.89730E-011  2.12595E-011  2.08239E-012
  1.77738E-013  1.00764E-012  1.25119E-012  9.25032E-013  4.94305E-013  1.94842E-013
  5.12032E-014  5.62227E-015  2.31644E-016  3.10409E-015  4.00601E-015  2.77515E-015
  1.25009E-015  3.46503E-016  3.59219E-017  4.54910E-018  3.24308E-017  4.35894E-017
  3.58193E-017  2.25661E-017  1.18663E-017  5.42150E-018  2.19532E-018  7.94807E-019
  2.57869E-019  7.48722E-020  1.93946E-020  4.46587E-021  9.10954E-022  1.64120E-022
  2.60540E-023  3.63787E-024  4.46175E-025  4.80213E-026  4.53240E-027
  3.62531E-018  1.73296E-017  6.77532E-017  2.03294E-016  3.98134E-016  2.63996E-016
  7.92298E-016  2.76190E-014  2.74134E-013  1.71729E-012  8.13281E-012  3.11712E-011
  9.98404E-011  2.71792E-010  6.34816E-010  1.27906E-009  2.22992E-009  3.36927E-009
  4.41467E-009  5.01582E-009  4.93825E-009  4.20752E-009  3.09579E-009  1.96016E-009
  1.06166E-009  4.86516E-010  1.84593E-010  5.53108E-011  1.16068E-011  1.13374E-012
  1.29322E-013  5.28562E-013  5.97306E-013  3.90768E-013  1.66634E-013  3.86161E-014
  8.57660E-016  6.66157E-015  1.81578E-014  2.04350E-014  1.48503E-014  7.57153E-015
  2.57303E-015  4.29188E-016  5.51880E-018  1.40344E-016  2.60836E-016  2.54888E-016
  1.82342E-016  1.06660E-016  5.36856E-017  2.38737E-017  9.50415E-018  3.40452E-018
  1.09749E-018  3.17528E-019  8.21313E-020  1.89150E-020  3.86437E-021  6.98264E-022
  1.11340E-022  1.56424E-023  1.93460E-024  2.10563E-025  2.01723E-026
  4.64143E-018  2.30145E-017  9.59756E-017  3.25548E-016  8.37184E-016  1.35585E-015
  6.06660E-016  3.72978E-015  8.81031E-014  7.22175E-013  3.86572E-012  1.58159E-011
  5.25976E-011  1.46426E-010  3.46591E-010  7.03622E-010  1.23113E-009  1.86148E-009
  2.43514E-009  2.75669E-009  2.69899E-009  2.28231E-009  1.66309E-009  1.04040E-009
  5.55266E-010  2.49975E-010  9.28510E-011  2.71325E-011  5.54038E-012  5.47583E-013
  8.37065E-014  2.29919E-013  2.14712E-013  1.00950E-013  1.69473E-014  2.28568E-015
  3.11269E-014  6.19510E-014  7.02838E-014  5.59953E-014  3.26782E-014  1.33439E-014
  3.07563E-015  1.06872E-016  4.47069E-016  1.23443E-015  1.45516E-015  1.18954E-015
  7.76150E-016  4.30223E-016  2.09396E-016  9.11228E-017  3.57676E-017  1.26960E-017
  4.06939E-018  1.17347E-018  3.03053E-019  6.97792E-020  1.42690E-020  2.58330E-021
  4.13136E-022  5.82808E-023  7.24720E-024  7.94359E-025  7.67924E-026
  5.10109E-018  2.58455E-017  1.11845E-016  4.05326E-016  1.18513E-015  2.57958E-015
  3.34166E-015  8.38841E-016  1.41015E-014  2.24991E-013  1.50780E-012  6.85135E-012
  2.41009E-011  6.92765E-011  1.67056E-010  3.42728E-010  6.02850E-010  9.13017E-010
  1.19306E-009  1.34601E-009  1.31056E-009  1.09976E-009  7.93419E-010  4.90131E-010
  2.57516E-010  1.13710E-010  4.12443E-011  1.17101E-011  2.32066E-012  2.39790E-013
  4.68435E-014  7.54994E-014  4.31299E-014  3.83824E-015  1.44795E-014  7.28518E-014
  1.38149E-013  1.69069E-013  1.51572E-013  1.02062E-013  4.95744E-014  1.47389E-014
  1.20690E-015  1.02755E-015  4.61808E-015  6.65588E-015  6.25959E-015  4.57683E-015
  2.80036E-015  1.49102E-015  7.06805E-016  3.02183E-016  1.17206E-016  4.12746E-017
  1.31625E-017  3.78430E-018  9.75951E-019  2.24683E-019  4.59861E-020  8.34075E-021
  1.33759E-021  1.89401E-022  2.36664E-023  2.61002E-024  2.54259E-025
  4.85513E-018  2.49121E-017  1.10161E-016  4.14573E-016  1.29850E-015  3.24229E-015
  5.86052E-015  5.73716E-015  7.36991E-016  4.20482E-014  4.58983E-013  2.49542E-012
  9.56478E-012  2.87846E-011  7.12149E-011  1.48192E-010  2.62556E-010  3.98688E-010
  5.20638E-010  5.85483E-010  5.66921E-010  4.72041E-010  3.37082E-010  2.05526E-010
  1.06213E-010  4.59292E-011  1.62218E-011  4.45511E-012  8.55349E-013  9.71934E-014
  2.24138E-014  1.51852E-014  2.05523E-015  2.46451E-014  1.02730E-013  2.08789E-013
  2.87795E-013  2.96095E-013  2.31761E-013  1.33271E-013  4.92772E-014  6.69541E-015
  1.68769E-015  1.36781E-014  2.43383E-014  2.64857E-014  2.18189E-014  1.48018E-014
  8.64262E-015  4.46122E-015  2.07029E-015  8.72083E-016  3.34775E-016  1.17066E-016
  3.71624E-017  1.06560E-017  2.74494E-018  6.31981E-019  1.29493E-019  2.35361E-020
  3.78596E-021  5.38262E-022  6.76064E-023  7.50404E-024  7.36824E-025
  4.02391E-018  2.07950E-017  9.31102E-017  3.58137E-016  1.16628E-015  3.13240E-015
  6.58684E-015  9.58805E-015  6.36645E-015  2.18798E-015  9.75127E-014  7.45051E-013
  3.27056E-012  1.05154E-011  2.69404E-011  5.71160E-011  1.02140E-010  1.55646E-010
  2.03180E-010  2.27744E-010  2.19276E-010  1.81123E-010  1.27986E-010  7.69873E-011
  3.90988E-011  1.65257E-011  5.66082E-012  1.49296E-012  2.76557E-013  3.66482E-014
  9.52154E-015  3.42645E-015  1.99056E-014  9.01062E-014  2.13695E-013  3.44881E-013
  4.15312E-013  3.81260E-013  2.59300E-013  1.16714E-013  2.24846E-014  2.08729E-015
  3.22889E-014  7.10634E-014  8.97623E-014  8.37241E-014  6.33216E-014  4.07391E-014
  2.29626E-014  1.15651E-014  5.27311E-015  2.19304E-015  8.34174E-016  2.89837E-016
  9.16241E-017  2.62097E-017  6.74535E-018  1.55356E-018  3.18791E-019  5.80877E-020
  9.37714E-021  1.33941E-021  1.69223E-022  1.89198E-023  1.87419E-024
  2.91429E-018  1.51166E-017  6.81521E-017  2.65412E-016  8.83815E-016  2.47293E-015
  5.62962E-015  9.75358E-015  1.08341E-014  3.85210E-015  1.05554E-014  1.74186E-013
  9.57428E-013  3.38770E-012  9.09569E-012  1.97469E-011  3.57162E-011  5.46500E-011
  7.13071E-011  7.96387E-011  7.62097E-011  6.24212E-011  4.36278E-011  2.58746E-011
  1.28969E-011  5.31144E-012  1.75148E-012  4.36620E-013  7.68067E-014  1.26025E-014
  4.03309E-015  7.79872E-015  4.63659E-014  1.42679E-013  2.83855E-013  4.10995E-013
  4.48502E-013  3.61843E-013  1.95650E-013  4.89780E-014  2.38154E-015  6.16695E-014
  1.65923E-013  2.42934E-013  2.57347E-013  2.18130E-013  1.55549E-013  9.62353E-014
  5.27713E-014  2.60488E-014  1.16995E-014  4.81086E-015  1.81461E-015  6.26736E-016
  1.97348E-016  5.63300E-017  1.44875E-017  3.33893E-018  6.86443E-019  1.25460E-019
  2.03386E-020  2.92103E-021  3.71575E-022  4.18916E-023  4.19168E-024
  1.84865E-018  9.60420E-018  4.34472E-017  1.70330E-016  5.74319E-016  1.64468E-015
  3.91301E-015  7.41615E-015  1.02025E-014  7.76790E-015  1.12083E-015  2.91067E-014
  2.38181E-013  9.68462E-013  2.76528E-012  6.18059E-012  1.13244E-011  1.73985E-011
  2.26750E-011  2.52092E-011  2.39543E-011  1.94394E-011  1.34276E-011  7.84247E-012
  3.82691E-012  1.52595E-012  4.76501E-013  1.07987E-013  1.73389E-014  3.98315E-015
  1.74555E-015  1.09677E-014  5.55389E-014  1.50866E-013  2.75870E-013  3.66771E-013
  3.54258E-013  2.28225E-013  6.97332E-014  2.98804E-015  9.77659E-014  3.11473E-013
  5.24602E-013  6.31221E-013  6.01877E-013  4.78443E-013  3.26974E-013  1.96320E-013
  1.05292E-013  5.10974E-014  2.26465E-014  9.21602E-015  3.44872E-015  1.18430E-015
  3.71508E-016  1.05828E-016  2.72066E-017  6.27672E-018  1.29348E-018  2.37278E-019
  3.86591E-020  5.58796E-021  7.16500E-022  8.15613E-023  8.25539E-024
  1.02867E-018  5.34573E-018  2.42134E-017  9.52215E-017  3.23165E-016  9.37368E-016
  2.28612E-015  4.55190E-015  6.97232E-015  7.10455E-015  2.87587E-015  2.98040E-015
  4.99939E-014  2.48359E-013  7.66735E-013  1.77266E-012  3.29243E-012  5.07420E-012
  6.59504E-012  7.28651E-012  6.86431E-012  5.51110E-012  3.75636E-012  2.15545E-012
  1.02425E-012  3.89926E-013  1.10941E-013  2.07498E-014  3.32185E-015  1.76073E-015
  5.44333E-016  8.41248E-015  4.37613E-014  1.14495E-013  1.96099E-013  2.32060E-013
  1.77460E-013  6.19768E-014  3.93527E-015  1.33114E-013  4.74788E-013  9.05918E-013
  1.23342E-012  1.32487E-012  1.17915E-012  8.95612E-013  5.92764E-013  3.47527E-013
  1.82967E-013  8.74791E-014  3.83019E-014  1.54340E-014  5.73103E-015  1.95688E-015
  6.11573E-016  1.73885E-016  4.46952E-017  1.03261E-017  2.13424E-018  3.93245E-019
  6.44518E-020  9.38661E-021  1.21476E-021  1.39825E-022  1.43394E-023
  5.02630E-019  2.61082E-018  1.18256E-017  4.65507E-017  1.58441E-016  4.62582E-016
  1.14352E-015  2.34030E-015  3.79967E-015  4.45577E-015  2.88243E-015  4.99321E-016
  8.84975E-015  5.81001E-014  1.97042E-013  4.72617E-013  8.89082E-013  1.37162E-012
  1.77344E-012  1.94235E-012  1.80984E-012  1.43430E-012  9.62069E-013  5.39804E-013
  2.46998E-013  8.70199E-014  2.05400E-014  2.69333E-015  1.85509E-015  2.09779E-015
  2.74906E-016  3.25252E-015  2.20877E-014  5.84608E-014  9.07057E-014  8.26407E-014
  2.92914E-014  7.29133E-015  1.60857E-013  5.95727E-013  1.25802E-012  1.92224E-012
  2.32235E-012  2.31937E-012  1.96732E-012  1.44458E-012  9.32371E-013  5.35988E-013
  2.77685E-013  1.30976E-013  5.66878E-014  2.26224E-014  8.33513E-015  2.82958E-015
  8.80970E-016  2.50029E-016  6.42726E-017  1.48772E-017  3.08594E-018  5.71620E-019
  9.43468E-020  1.38621E-020  1.81329E-021  2.11395E-022  2.20034E-023
  2.15811E-019  1.12006E-018  5.06975E-018  1.99517E-017  6.79592E-017  1.98966E-016
  4.95222E-016  1.02875E-015  1.72503E-015  2.17989E-015  1.74471E-015  4.84007E-016
  1.36426E-015  1.26760E-014  4.77457E-014  1.18797E-013  2.25774E-013  3.47565E-013
  4.45607E-013  4.82305E-013  4.43167E-013  3.45566E-013  2.27082E-013  1.23473E-013
  5.31563E-014  1.61486E-014  2.49624E-015  8.83479E-016  2.77408E-015  3.22789E-015
  1.25355E-015  1.71434E-016  4.92237E-015  1.42835E-014  1.60898E-014  3.64738E-015
  1.76538E-014  1.75215E-013  6.24200E-013  1.41664E-012  2.39904E-012  3.24461E-012
  3.63535E-012  3.45320E-012  2.82744E-012  2.02242E-012  1.27881E-012  7.22817E-013
  3.69071E-013  1.71858E-013  7.35407E-014  2.90608E-014  1.06212E-014  3.58380E-015
  1.11140E-015  3.14868E-016  8.09688E-017  1.87867E-017  3.91395E-018  7.29576E-019
  1.21416E-019  1.80233E-020  2.38692E-021  2.82337E-022  2.98816E-023
  8.14635E-020  4.22390E-019  1.91000E-018  7.51029E-018  2.55711E-017  7.49154E-017
  1.87012E-016  3.91477E-016  6.68159E-016  8.80010E-016  7.86370E-016  3.19294E-016
  2.10435E-016  2.63891E-015  1.10571E-014  2.84375E-014  5.43909E-014  8.32530E-014
  1.05485E-013  1.12463E-013  1.01562E-013  7.75966E-014  4.96006E-014  2.57091E-014
  9.92956E-015  2.18830E-015  2.47460E-016  1.43688E-015  3.37259E-015  4.19239E-015
  3.13457E-015  1.19271E-015  1.59266E-016  1.67861E-016  3.08967E-015  3.32045E-014
  1.69892E-013  5.52050E-013  1.30608E-012  2.41327E-012  3.62600E-012  4.54513E-012
  4.83764E-012  4.43075E-012  3.53073E-012  2.47245E-012  1.53627E-012  8.55270E-013
  4.30761E-013  1.98068E-013  8.37810E-014  3.27690E-014  1.18741E-014  3.98044E-015
  1.22921E-015  3.47626E-016  8.94489E-017  2.08162E-017  4.35954E-018  8.18716E-019
  1.37573E-019  2.06659E-020  2.77584E-021  3.33759E-022  3.59843E-023
  2.70440E-020  1.40097E-019  6.32859E-019  2.48587E-018  8.45641E-018  2.47655E-017
  6.18765E-017  1.29994E-016  2.23998E-016  3.01998E-016  2.86920E-016  1.42438E-016
  4.21722E-017  5.31852E-016  2.45822E-015  6.49766E-015  1.24574E-014  1.89012E-014
  2.36045E-014  2.47232E-014  2.18719E-014  1.62891E-014  1.00169E-014  4.80353E-015
  1.50242E-015  1.51543E-016  3.65694E-016  1.60903E-015  3.23054E-015  4.49826E-015
  4.94934E-015  4.96128E-015  6.15877E-015  1.31191E-014  4.20893E-014  1.41631E-013
  4.13169E-013  9.94099E-013  1.97153E-012  3.25960E-012  4.54863E-012  5.41619E-012
  5.55489E-012  4.94800E-012  3.85785E-012  2.65348E-012  1.62329E-012  8.90996E-013
  4.42785E-013  2.01003E-013  8.39989E-014  3.24947E-014  1.16651E-014  3.88246E-015
  1.19345E-015  3.36885E-016  8.67651E-017  2.02651E-017  4.27066E-018  8.09081E-019
  1.37488E-019  2.09370E-020  2.85766E-021  3.49931E-022  3.85017E-023
  7.89797E-021  4.08838E-020  1.84526E-019  7.24139E-019  2.46111E-018  7.20273E-018
  1.79963E-017  3.78703E-017  6.56028E-017  8.96793E-017  8.83687E-017  4.91849E-017
  1.13251E-017  1.03463E-016  5.20700E-016  1.40698E-015  2.69672E-015  4.04963E-015
  4.97854E-015  5.11478E-015  4.42026E-015  3.18827E-015  1.85369E-015  7.77784E-016
  1.52869E-016  3.84199E-017  4.37196E-016  1.31954E-015  2.58651E-015  4.08205E-015
  5.83585E-015  8.68649E-015  1.57179E-014  3.64480E-014  9.75029E-014  2.59805E-013
  6.27386E-013  1.31710E-012  2.37240E-012  3.66258E-012  4.86309E-012  5.58075E-012
  5.56460E-012  4.84754E-012  3.71090E-012  2.51228E-012  1.51490E-012  8.20141E-013
  4.02104E-013  1.80114E-013  7.43004E-014  2.83998E-014  1.00901E-014  3.33149E-015
  1.01883E-015  2.87020E-016  7.40124E-017  1.73619E-017  3.68585E-018  7.05452E-019
  1.21439E-019  1.87822E-020  2.60996E-021  3.26092E-022  3.66742E-023
  2.02953E-021  1.05008E-020  4.73673E-020  1.85766E-019  6.30961E-019  1.84571E-018
  4.61158E-018  9.71514E-018  1.68908E-017  2.33090E-017  2.35384E-017  1.41001E-017
  3.22218E-018  1.89998E-017  1.03186E-016  2.84383E-016  5.44771E-016  8.10079E-016
  9.80879E-016  9.88209E-016  8.32220E-016  5.76331E-016  3.07906E-016  1.00894E-016
  5.95532E-018  6.57939E-017  3.34660E-016  8.82507E-016  1.79033E-015  3.20013E-015
  5.56454E-015  1.03867E-014  2.22115E-014  5.36330E-014  1.35256E-013  3.27868E-013
  7.22522E-013  1.40601E-012  2.38621E-012  3.51837E-012  4.50824E-012  5.03097E-012
  4.90510E-012  4.19430E-012  3.15967E-012  2.10820E-012  1.25375E-012  6.69499E-013
  3.23700E-013  1.42955E-013  5.81489E-014  2.19335E-014  7.70290E-015  2.52035E-015
  7.66281E-016  2.15394E-016  5.56258E-017  1.31159E-017  2.80841E-018  5.43884E-019
  9.50162E-020  1.49541E-020  2.11960E-021  2.70662E-022  3.11570E-023
  4.58997E-022  2.37446E-021  1.07088E-020  4.19901E-020  1.42604E-019  4.17189E-019
  1.04294E-018  2.20058E-018  3.84008E-018  5.34401E-018  5.50646E-018  3.48941E-018
  8.52589E-019  3.17896E-018  1.86649E-017  5.26093E-017  1.00985E-016  1.49071E-016
  1.78142E-016  1.76123E-016  1.44129E-016  9.45860E-017  4.41518E-017  8.54237E-018
  3.80145E-018  5.35093E-017  1.98356E-016  5.06182E-016  1.09336E-015  2.20520E-015
  4.48531E-015  9.75588E-015  2.30625E-014  5.72756E-014  1.40902E-013  3.25458E-013
  6.80798E-013  1.26370E-012  2.06076E-012  2.94042E-012  3.66792E-012  4.00359E-012
  3.83138E-012  3.22365E-012  2.39328E-012  1.57497E-012  9.23948E-013  4.86539E-013
  2.31834E-013  1.00844E-013  4.03955E-014  1.50144E-014  5.20451E-015  1.68539E-015
  5.08992E-016  1.42706E-016  3.69187E-017  8.75693E-018  1.89365E-018  3.71685E-019
  6.60186E-020  1.05928E-020  1.53412E-021  2.00499E-022  2.36463E-023
  9.13843E-023  4.72843E-022  2.13309E-021  8.36717E-021  2.84321E-020  8.32537E-020
  2.08448E-019  4.41003E-019  7.73366E-019  1.08662E-018  1.14290E-018  7.63173E-019
  2.05964E-019  4.65130E-019  2.99949E-018  8.72247E-018  1.68698E-017  2.48256E-017
  2.93693E-017  2.85206E-017  2.25767E-017  1.37359E-017  5.07020E-018  2.22159E-019
  4.82186E-018  3.00165E-017  9.85363E-017  2.55850E-016  5.98016E-016  1.35539E-015
  3.14288E-015  7.65639E-015  1.94031E-014  4.92662E-014  1.19851E-013  2.69275E-013
  5.45184E-013  9.80399E-013  1.55399E-012  2.16341E-012  2.64225E-012  2.83195E-012
  2.66705E-012  2.21170E-012  1.61978E-012  1.05182E-012  6.08699E-013  3.15973E-013
  1.48275E-013  6.34589E-014  2.49989E-014  9.14127E-015  3.12236E-015  9.99252E-016
  2.99439E-016  8.36993E-017  2.16954E-017  5.18098E-018  1.13297E-018  2.25754E-019
  4.08412E-020  6.69212E-021  9.91713E-022  1.32786E-022  1.60521E-023
  1.60222E-023  8.29552E-023  3.74525E-022  1.47061E-021  5.00412E-021  1.46811E-020
  3.68611E-020  7.83211E-020  1.38309E-019  1.96721E-019  2.11916E-019  1.49636E-019
  4.59362E-020  5.71282E-020  4.16250E-019  1.26935E-018  2.49498E-018  3.68118E-018
  4.32670E-018  4.12792E-018  3.13375E-018  1.69831E-018  3.90344E-019  1.40964E-019
  2.93488E-018  1.34601E-017  4.26558E-017  1.16069E-016  2.96674E-016  7.52111E-016
  1.95035E-015  5.18888E-015  1.38488E-014  3.58025E-014  8.66657E-014  1.91408E-013
  3.79145E-013  6.66648E-013  1.03452E-012  1.41279E-012  1.69603E-012  1.78985E-012
  1.66194E-012  1.36001E-012  9.83267E-013  6.30231E-013  3.59786E-013  1.84047E-013
  8.50003E-014  3.57575E-014  1.38341E-014  4.96858E-015  1.66934E-015  5.27098E-016
  1.56533E-016  4.35944E-017  1.13230E-017  2.72439E-018  6.03224E-019  1.22211E-019
  2.25543E-020  3.77938E-021  5.73662E-022  7.87320E-023  9.75488E-024
  2.47489E-024  1.28281E-023  5.79972E-023  2.28136E-022  7.78086E-022  2.28983E-021
  5.77411E-021  1.23455E-020  2.20106E-020  3.18030E-020  3.52632E-020  2.65166E-020
  9.52951E-021  5.74693E-021  4.82934E-020  1.58706E-019  3.21064E-019  4.78421E-019
  5.60765E-019  5.24723E-019  3.75743E-019  1.67383E-019  1.02428E-020  1.56067E-019
  1.26997E-018  5.13831E-018  1.64838E-017  4.79606E-017  1.34945E-016  3.80308E-016
  1.08498E-015  3.09503E-015  8.59454E-015  2.25451E-014  5.44600E-014  1.18926E-013
  2.31955E-013  4.01095E-013  6.12297E-013  8.23332E-013  9.74253E-013  1.01444E-012
  9.30061E-013  7.51804E-013  5.36918E-013  3.39808E-013  1.91382E-013  9.64612E-014
  4.38251E-014  1.81069E-014  6.87180E-015  2.42036E-015  7.98472E-016  2.48315E-016
  7.29780E-017  2.02341E-017  5.26586E-018  1.27736E-018  2.86684E-019  5.91313E-020
  1.11465E-020  1.91189E-021  2.97382E-022  4.18312E-023  5.30856E-024
  3.37003E-025  1.74974E-024  7.92722E-024  3.12642E-023  1.06990E-022  3.16258E-022
  8.02289E-022  1.72991E-021  3.12299E-021  4.60239E-021  5.28235E-021  4.26328E-021
  1.83160E-021  5.18441E-022  4.48126E-021  1.66249E-020  3.52851E-020  5.36185E-020
  6.29071E-020  5.74244E-020  3.75411E-020  1.13692E-020  1.93910E-021  7.71780E-020
  4.44707E-019  1.72864E-018  5.79020E-018  1.82750E-017  5.67463E-017  1.76269E-016
  5.44900E-016  1.64239E-015  4.70166E-015  1.24758E-014  3.01101E-014  6.52328E-014
  1.25783E-013  2.14731E-013  3.23547E-013  4.29549E-013  5.02100E-013  5.16695E-013
  4.68336E-013  3.74304E-013  2.64242E-013  1.65209E-013  9.18239E-014  4.56057E-014
  2.03804E-014  8.26639E-015  3.07482E-015  1.06073E-015  3.43041E-016  1.04891E-016
  3.04612E-017  8.40022E-018  2.18989E-018  5.35758E-019  1.21982E-019  2.56390E-020
  4.94030E-021  8.67716E-022  1.38288E-022  1.99232E-023  2.58655E-024
  4.04878E-026  2.10708E-025  9.57372E-025  3.78938E-024  1.30270E-023  3.87362E-023
  9.90443E-023  2.15892E-022  3.95889E-022  5.97556E-022  7.13888E-022  6.22549E-022
  3.22336E-022  6.53351E-023  3.08737E-022  1.40716E-021  3.23449E-021  5.08315E-021
  5.99114E-021  5.26943E-021  2.93594E-021  3.18865E-022  2.41770E-021  2.68035E-020
  1.33654E-019  5.24760E-019  1.87637E-018  6.48274E-018  2.21654E-017  7.50497E-017
  2.47779E-016  7.79519E-016  2.28363E-015  6.11274E-015  1.47457E-014  3.17582E-014
  6.07018E-014  1.02584E-013  1.52940E-013  2.00901E-013  2.32386E-013  2.36687E-013
  2.12347E-013  1.67960E-013  1.17302E-013  7.24998E-014  3.97885E-014  1.94817E-014
  8.56570E-015  3.41079E-015  1.24302E-015  4.19638E-016  1.32868E-016  3.98819E-017
  1.14275E-017  3.13090E-018  8.17206E-019  2.01657E-019  4.65964E-020  9.98471E-021
  1.96697E-021  3.53676E-022  5.77073E-023  8.50439E-024  1.12765E-024
  4.29668E-027  2.24313E-026  1.02310E-025  4.06872E-025  1.40706E-024  4.21582E-024
  1.08872E-023  2.40526E-023  4.49473E-023  6.97733E-023  8.71989E-023  8.25313E-023
  5.12645E-023  1.38417E-023  1.38941E-023  9.01720E-023  2.38378E-022  3.96530E-022
  4.71197E-022  3.88457E-022  1.55619E-022  1.23902E-023  1.03811E-021  7.51276E-021
  3.56944E-020  1.46402E-019  5.67433E-019  2.15260E-018  8.04701E-018  2.93152E-017
  1.01983E-016  3.31479E-016  9.87869E-016  2.66122E-015  6.41640E-015  1.37556E-014
  2.61109E-014  4.37697E-014  6.46915E-014  8.42261E-014  9.65578E-014  9.74654E-014
  8.66509E-014  6.79006E-014  4.69569E-014  2.87151E-014  1.55737E-014  7.52336E-015
  3.25683E-015  1.27381E-015  4.54926E-016  1.50259E-016  4.65416E-017  1.36969E-017
  3.86685E-018  1.05130E-018  2.74530E-019  6.83069E-020  1.60165E-020  3.49825E-021
  7.04224E-022  1.29509E-022  2.16047E-023  3.25120E-024  4.39416E-025
  4.03418E-028  2.11476E-027  9.69348E-027  3.87843E-026  1.35138E-025  4.08758E-025
  1.06858E-024  2.39927E-024  4.58411E-024  7.34674E-024  9.64344E-024  9.92363E-024
  7.29498E-024  2.98978E-024  5.67836E-025  3.77579E-024  1.31603E-023  2.42528E-023
  2.91584E-023  2.10744E-023  3.29052E-024  2.09100E-023  2.97640E-022  1.81157E-021
  8.68054E-021  3.80702E-020  1.61256E-019  6.69505E-019  2.70636E-018  1.04637E-017
  3.78985E-017  1.26205E-016  3.80818E-016  1.03046E-015  2.48294E-015  5.30314E-015
  1.00107E-014  1.66709E-014  2.44645E-014  3.16164E-014  3.59712E-014  3.60292E-014
  3.17780E-014  2.46965E-014  1.69294E-014  1.02538E-014  5.50160E-015  2.62503E-015
  1.12007E-015  4.30742E-016  1.50873E-016  4.87735E-017  1.47763E-017  4.26028E-018
  1.18366E-018  3.18946E-019  8.32408E-020  2.08674E-020  4.96178E-021  1.10372E-021
  2.26787E-022  4.25920E-023  7.25088E-024  1.11188E-024  1.52841E-025
  3.35848E-029  1.76986E-028  8.16415E-028  3.29163E-027  1.15770E-026  3.54265E-026
  9.39835E-026  2.15073E-025  4.21494E-025  6.99779E-025  9.67448E-025  1.08142E-024
  9.23593E-025  5.29590E-025  1.40526E-025  7.28450E-026  4.56851E-025  1.04649E-024
  1.27634E-024  6.56472E-025  1.05477E-025  7.91012E-024  6.78880E-023  3.90333E-022
  1.95747E-021  9.31162E-021  4.31317E-020  1.94268E-019  8.37987E-019  3.39395E-018
  1.26685E-017  4.29355E-017  1.30699E-016  3.54705E-016  8.54016E-016  1.81841E-015
  3.41719E-015  5.66040E-015  8.25819E-015  1.06068E-014  1.19910E-014  1.19315E-014
  1.04521E-014  8.06487E-015  5.48610E-015  3.29483E-015  1.75102E-015  8.26289E-016
  3.47999E-016  1.31776E-016  4.53286E-017  1.43569E-017  4.25629E-018  1.20202E-018
  3.28399E-019  8.76009E-020  2.28215E-020  5.75714E-021  1.38642E-021  3.13633E-022
  6.56638E-023  1.25685E-023  2.17871E-024  3.39659E-025  4.73789E-026
  2.48605E-030  1.31908E-029  6.13338E-029  2.49654E-028  8.88183E-028  2.75618E-027
  7.43966E-027  1.74019E-026  3.50858E-026  6.05086E-026  8.82290E-026  1.06769E-025
  1.03828E-025  7.61930E-026  3.64462E-026  7.53697E-027  5.58006E-027  2.31250E-026
  2.83627E-026  3.07179E-027  1.39253E-025  1.87310E-024  1.32931E-023  7.71080E-023
  4.14286E-022  2.14883E-021  1.08168E-020  5.22025E-020  2.37051E-019  9.94255E-019
  3.79346E-018  1.30182E-017  3.98691E-017  1.08400E-016  2.60766E-016  5.53808E-016
  1.03694E-015  1.71021E-015  2.48323E-015  3.17333E-015  3.56849E-015  3.53126E-015
  3.07561E-015  2.35870E-015  1.59397E-015  9.50365E-016  5.00910E-016  2.34109E-016
  9.74737E-017  3.64062E-017  1.23198E-017  3.82901E-018  1.11205E-018  3.07740E-019
  8.26433E-020  2.18017E-020  5.66161E-021  1.43496E-021  3.49364E-022  8.02151E-023
  1.70748E-023  3.32307E-024  5.85151E-025  9.25258E-026  1.30676E-026
  1.64241E-031  8.78963E-031  4.12821E-030  1.70014E-029  6.13233E-029  1.93469E-028
  5.32786E-028  1.27731E-027  2.65624E-027  4.76715E-027  7.33002E-027  9.55141E-027
  1.03678E-026  9.10764E-027  6.14044E-027  2.85344E-027  7.32967E-028  1.49599E-028
  1.24189E-028  2.59101E-027  4.07148E-026  3.47244E-025  2.33279E-024  1.42059E-023
  8.27342E-023  4.66464E-022  2.52354E-021  1.28724E-020  6.07789E-020  2.61523E-019
  1.01349E-018  3.50838E-018  1.07885E-017  2.93637E-017  7.05743E-017  1.49563E-016
  2.79212E-016  4.58896E-016  6.63751E-016  8.44717E-016  9.45785E-016  9.31660E-016
  8.07564E-016  6.16173E-016  4.14104E-016  2.45390E-016  1.28437E-016  5.95376E-017
  2.45470E-017  9.05971E-018  3.02196E-018  9.23415E-019  2.63142E-019  7.14225E-020
  1.88547E-020  4.91509E-021  1.27048E-021  3.22923E-022  7.93160E-023  1.84404E-023
  3.98101E-024  7.85811E-025  1.40215E-025  2.24358E-026  3.20153E-027
  9.72966E-033  5.26292E-032  2.50229E-031  1.04520E-030  3.83257E-030  1.23241E-029
  3.47149E-029  8.55051E-029  1.83736E-028  3.43386E-028  5.55789E-028  7.74442E-028
  9.21077E-028  9.23375E-028  7.66278E-028  5.14999E-028  2.81162E-028  1.53402E-028
  1.96918E-028  9.81854E-028  7.50928E-027  5.51438E-026  3.76836E-025  2.46279E-024
  1.55675E-023  9.45205E-023  5.42254E-022  2.88592E-021  1.40224E-020  6.14467E-020
  2.40737E-019  8.38312E-019  2.58475E-018  7.03882E-018  1.69030E-017  3.57580E-017
  6.65961E-017  1.09147E-016  1.57383E-016  1.99627E-016  2.22724E-016  2.18584E-016
  1.88726E-016  1.43396E-016  9.59319E-017  5.65599E-017  2.94323E-017  1.35508E-017
  5.54113E-018  2.02459E-018  6.67020E-019  2.00809E-019  5.62545E-020  1.49957E-020
  3.89323E-021  1.00234E-021  2.57534E-022  6.55139E-023  1.61957E-023  3.80316E-024
  8.30558E-025  1.65861E-025  2.99190E-026  4.83405E-027  6.95634E-028
  5.14368E-034  2.84854E-033  1.37447E-032  5.83759E-032  2.18146E-031  7.16870E-031
  2.07006E-030  5.24657E-030  1.16593E-029  2.26758E-029  3.85068E-029  5.69210E-029
  7.29437E-029  8.06270E-029  7.64830E-029  6.23650E-029  4.53820E-029  3.53629E-029
  4.86819E-029  1.74129E-028  1.09280E-027  7.86625E-027  5.68912E-026  4.02200E-025
  2.74084E-024  1.76949E-023  1.06231E-022  5.83378E-022  2.89331E-021  1.28415E-020
  5.06895E-020  1.77223E-019  5.47358E-019  1.49088E-018  3.57738E-018  7.55693E-018
  1.40473E-017  2.29716E-017  3.30419E-017  4.17993E-017  4.65040E-017  4.55032E-017
  3.91631E-017  2.96554E-017  1.97661E-017  1.16058E-017  6.01091E-018  2.75206E-018
  1.11777E-018  4.05000E-019  1.32049E-019  3.92490E-020  1.08308E-020  2.84005E-021
  7.25704E-022  1.84476E-022  4.70532E-023  1.19562E-023  2.96775E-024  7.02106E-025
  1.54716E-025  3.11832E-026  5.67412E-027  9.23932E-028  1.33854E-028
  2.49286E-035  1.38272E-034  6.88713E-034  2.98153E-033  1.13803E-032  3.82890E-032
  1.13509E-031  2.96344E-031  6.80861E-031  1.37528E-030  2.43834E-030  3.79117E-030
  5.15795E-030  6.12969E-030  6.36163E-030  5.81623E-030  4.89515E-030  4.45950E-030
  6.57212E-030  2.23269E-029  1.37306E-028  1.03521E-027  8.06969E-027  6.15399E-026
  4.46949E-025  3.02766E-024  1.88010E-023  1.05599E-022  5.31321E-022  2.37909E-021
  9.43904E-021  3.30890E-020  1.02305E-019  2.78659E-019  6.68184E-019  1.40983E-018
  2.61674E-018  4.27164E-018  6.13226E-018  7.74124E-018  8.59323E-018  8.38827E-018
  7.20120E-018  5.43813E-018  3.61392E-018  2.11493E-018  1.09122E-018  4.97366E-019
  2.00905E-019  7.22970E-020  2.33695E-020  6.87148E-021  1.87158E-021  4.83567E-022
  1.21730E-022  3.05512E-023  7.72755E-024  1.95771E-024  4.86807E-025  1.15747E-025
  2.56756E-026  5.21157E-027  9.54719E-028  1.56407E-028  2.27793E-029
  1.14601E-036  6.53846E-036  3.10851E-035  1.36657E-034  5.47144E-034  1.88692E-033
  5.74543E-033  1.54410E-032  3.66123E-032  7.65468E-032  1.41021E-031  2.28714E-031
  3.26053E-031  4.08791E-031  4.51401E-031  4.44157E-031  4.07766E-031  4.09788E-031
  6.58027E-031  2.37499E-030  1.55993E-029  1.27267E-028  1.07251E-027  8.73864E-027
  6.67641E-026  4.68868E-025  2.98339E-024  1.70245E-023  8.65164E-023  3.89735E-022
  1.55161E-021  5.44878E-021  1.68575E-020  4.59122E-020  1.10026E-019  2.31931E-019
  4.29968E-019  7.00927E-019  1.00470E-018  1.26622E-018  1.40309E-018  1.36705E-018
  1.17124E-018  8.82580E-019  5.85142E-019  3.41537E-019  1.75688E-019  7.97908E-020
  3.20893E-020  1.14838E-020  3.68587E-021  1.07403E-021  2.89268E-022  7.37641E-023
  1.83126E-023  4.53825E-024  1.13734E-024  2.86801E-025  7.12946E-026  1.69991E-026
  3.78790E-027  7.72808E-028  1.42289E-028  2.34187E-029  3.42459E-030
  4.64245E-038  2.69734E-037  1.38701E-036  6.31316E-036  2.36018E-035  8.27583E-035
  2.68873E-034  7.42628E-034  1.81215E-033  3.90504E-033  7.42714E-033  1.24628E-032
  1.84361E-032  2.40511E-032  2.77475E-032  2.86883E-032  2.79583E-032  3.03585E-032
  5.45625E-032  2.23808E-031  1.64135E-030  1.46429E-029  1.32486E-028  1.13903E-027
  9.04267E-027  6.51876E-026  4.21985E-025  2.43464E-024  1.24573E-023  5.63475E-023
  2.24848E-022  7.90501E-022  2.44658E-021  6.66247E-021  1.59584E-020  3.36149E-020
  6.22599E-020  1.01387E-019  1.45154E-019  1.82701E-019  2.02172E-019  1.96689E-019
  1.68251E-019  1.26570E-019  8.37597E-020  4.87882E-020  2.50374E-020  1.13389E-020
  4.54426E-021  1.61905E-021  5.16661E-022  1.49422E-022  3.98596E-023  1.00469E-023
  2.46243E-024  6.02728E-025  1.49562E-025  3.74875E-026  9.29903E-027  2.21915E-027
  4.95811E-028  1.01507E-028  1.87572E-029  3.09770E-030  4.54366E-031
  1.74007E-039  1.03115E-038  5.40960E-038  2.51252E-037  1.03309E-036  3.76017E-036
  1.11234E-035  3.11698E-035  8.23349E-035  1.82017E-034  3.55336E-034  6.12226E-034
  9.31324E-034  1.25058E-033  1.48794E-033  1.59295E-033  1.62550E-033  1.91468E-033
  3.96302E-033  1.93713E-032  1.61395E-031  1.56803E-030  1.50522E-029  1.34856E-028
  1.10106E-027  8.08591E-027  5.29728E-026  3.07942E-025  1.58299E-024  7.18007E-024
  2.86954E-023  1.00960E-022  3.12534E-022  8.50962E-022  2.03747E-021  4.28928E-021
  7.93870E-021  1.29171E-020  1.84763E-020  2.32325E-020  2.56808E-020  2.49558E-020
  2.13216E-020  1.60184E-020  1.05852E-020  6.15571E-021  3.15315E-021  1.42483E-021
  5.69450E-022  2.02165E-022  6.42113E-023  1.84546E-023  4.88268E-024  1.21814E-024
  2.95042E-025  7.13524E-026  1.75228E-026  4.36052E-027  1.07769E-027  2.56984E-028
  5.74797E-029  1.17922E-029  2.18435E-030  3.61611E-031  5.31233E-032
  1.34888E-041  7.14789E-041  1.95999E-039  9.28652E-039  3.89381E-038  1.44452E-037
  4.74011E-037  1.37544E-036  3.52818E-036  7.21008E-036  1.53831E-035  2.70546E-035
  4.19647E-035  5.75812E-035  7.00812E-035  7.70133E-035  8.19091E-035  1.05876E-034
  2.64783E-034  1.55988E-033  1.48116E-032  1.54820E-031  1.55644E-030  1.43746E-029
  1.19729E-028  8.90684E-028  5.88329E-027  3.43771E-026  1.77275E-025  8.05578E-025
  3.22283E-024  1.13444E-023  3.51221E-023  9.56169E-023  2.28866E-022  4.81592E-022
  8.90854E-022  1.44860E-021  2.07059E-021  2.60161E-021  2.87341E-021  2.78983E-021
  2.38130E-021  1.78719E-021  1.17968E-021  6.85175E-022  3.50462E-022  1.58089E-022
  6.30443E-023  2.23181E-023  7.06147E-024  2.01891E-024  5.30407E-025  1.31125E-025
  3.14139E-026  7.50886E-027  1.82443E-027  4.50329E-028  1.10748E-028  2.63521E-029
  5.89305E-030  1.21011E-030  2.24483E-031  3.71892E-032  5.47746E-033
  0.00000E+000  0.00000E+000  7.35569E-042  3.01035E-041  1.35703E-039  5.12134E-039
  1.70815E-038  5.03352E-038  1.30999E-037  3.00999E-037  6.10404E-037  1.09214E-036
  1.72349E-036  2.39815E-036  2.98927E-036  3.26539E-036  3.62742E-036  5.26922E-036
  1.64652E-035  1.19787E-034  1.26257E-033  1.39257E-032  1.45156E-031  1.36987E-030
  1.15697E-029  8.68367E-029  5.76814E-028  3.38224E-027  1.74787E-026  7.95268E-026
  3.18377E-025  1.12104E-024  3.47092E-024  9.44818E-024  2.26093E-023  4.75597E-023
  8.79399E-023  1.42928E-022  2.04189E-022  2.56406E-022  2.83016E-022  2.74598E-022
  2.34217E-022  1.75644E-022  1.15839E-022  6.72155E-023  3.43415E-023  1.54699E-023
  6.15856E-024  2.17516E-024  6.86051E-025  1.95282E-025  5.09918E-026  1.25035E-026
  2.96524E-027  7.00819E-028  1.68435E-028  4.12091E-029  1.00740E-029  2.38923E-030
  5.33631E-031  1.09579E-031  2.03177E-032  3.37374E-033  4.89300E-034
  0.00000E+000  0.00000E+000  0.00000E+000  0.00000E+000  0.00000E+000  6.64541E-042
  5.63084E-040  1.68070E-039  4.42640E-039  1.02829E-038  2.10645E-038  3.80389E-038
  6.05375E-038  8.48845E-038  1.04842E-037  1.17895E-037  1.43653E-037  2.42756E-037
  9.74847E-037  8.55013E-036  9.87812E-035  1.13346E-033  1.20929E-032  1.15929E-031
  9.89975E-031  7.47557E-030  4.98470E-029  2.92980E-028  1.51625E-027  6.90469E-027
  2.76547E-026  9.73949E-026  3.01559E-025  8.20794E-025  1.96378E-024  4.12984E-024
  7.63386E-024  1.24028E-023  1.77117E-023  2.22312E-023  2.45266E-023  2.37848E-023
  2.02758E-023  1.51961E-023  1.00153E-023  5.80705E-024  2.96432E-024  1.33391E-024
  5.30294E-025  1.86945E-025  5.88080E-026  1.66766E-026  4.33130E-027  1.05426E-027
  2.47665E-028  5.78978E-029  1.37632E-029  3.33580E-030  8.09933E-031  1.91291E-031
  4.26346E-032  8.73540E-033  1.62259E-033  2.65834E-034  3.92981E-035
  0.00000E+000  0.00000E+000  0.00000E+000  0.00000E+000  0.00000E+000  0.00000E+000
  0.00000E+000  0.00000E+000  0.00000E+000  3.10963E-042  6.54011E-040  1.18950E-039
  1.90534E-039  2.68731E-039  3.33667E-039  3.64657E-039  4.48419E-039  1.02771E-038
  5.42755E-038  5.61326E-037  6.97563E-036  8.34704E-035  8.98153E-034  8.70701E-033
  7.47664E-032  5.67037E-031  3.79296E-030  2.23293E-029  1.15673E-028  5.27054E-028
  2.11163E-027  7.43771E-027  2.30293E-026  6.26773E-026  1.49937E-025  3.15258E-025
  5.82607E-025  9.46313E-025  1.35096E-024  1.69512E-024  1.86947E-024  1.81222E-024
  1.54421E-024  1.15681E-024  7.62028E-025  4.41581E-025  2.25259E-025  1.01278E-025
  4.02178E-026  1.41561E-026  4.44324E-027  1.25589E-027  3.24636E-028  7.84884E-029
  1.82752E-029  4.22726E-030  9.93878E-031  2.38536E-031  5.74862E-032  1.35108E-032
  2.99737E-033  6.07009E-034  1.12858E-034  1.87739E-035  2.77380E-036
  0.00000E+000  0.00000E+000  0.00000E+000  0.00000E+000  0.00000E+000  0.00000E+000
  0.00000E+000  0.00000E+000  0.00000E+000  0.00000E+000  0.00000E+000  0.00000E+000
  0.00000E+000  0.00000E+000  0.00000E+000  0.00000E+000  0.00000E+000  8.67460E-041
  1.63915E-039  3.17024E-038  4.37381E-037  5.41215E-036  5.96341E-035  5.82318E-034
  4.98435E-033  3.79056E-032  2.53874E-031  1.49630E-030  7.75688E-030  3.53635E-029
  1.41713E-028  4.99200E-028  1.54568E-027  4.20649E-027  1.00618E-026  2.11529E-026
  3.90846E-026  6.34713E-026  9.05914E-026  1.13642E-025  1.25296E-025  1.21423E-025
  1.03432E-025  7.74565E-026  5.10033E-026  2.95422E-026  1.50620E-026  6.76734E-027
  2.68487E-027  9.43812E-028  2.95672E-028  8.33330E-029  2.14485E-029  5.15361E-030
  1.18993E-030  2.72429E-031  6.33504E-032  1.50515E-032  3.59853E-033  8.39331E-034
  1.84456E-034  3.77752E-035  7.01169E-036  1.16524E-036  1.72062E-037
  0.00000E+000  0.00000E+000  0.00000E+000  0.00000E+000  0.00000E+000  0.00000E+000
  0.00000E+000  0.00000E+000  0.00000E+000  0.00000E+000  0.00000E+000  0.00000E+000
  0.00000E+000  0.00000E+000  0.00000E+000  0.00000E+000  0.00000E+000  0.00000E+000
  9.65765E-041  1.60375E-039  2.34042E-038  3.12648E-037  3.47025E-036  3.40438E-035
  2.94557E-034  2.22967E-033  1.49506E-032  8.81799E-032  4.57329E-031  2.08520E-030
  8.35744E-030  2.94424E-029  9.11645E-029  2.48103E-028  5.93413E-028  1.24739E-027
  2.30452E-027  3.74187E-027  5.33981E-027  6.69723E-027  7.38251E-027  7.15272E-027
  6.09148E-027  4.56045E-027  3.00205E-027  1.73824E-027  8.85857E-028  3.97795E-028
  1.57701E-028  5.53751E-029  1.73186E-029  4.86861E-030  1.24820E-030  2.98188E-031
  6.83013E-032  1.54818E-032  3.56089E-033  8.34653E-034  1.97186E-034  4.58284E-035
  1.01179E-035  2.06623E-036  3.82866E-037  6.35617E-038  9.17881E-039
  0.00000E+000  0.00000E+000  0.00000E+000  0.00000E+000  0.00000E+000  0.00000E+000
  0.00000E+000  0.00000E+000  0.00000E+000  0.00000E+000  0.00000E+000  0.00000E+000
  0.00000E+000  0.00000E+000  0.00000E+000  0.00000E+000  0.00000E+000  0.00000E+000
  0.00000E+000  8.30387E-041  1.21182E-039  1.55414E-038  1.75159E-037  1.73489E-036
  1.52018E-035  1.15993E-034  7.78519E-034  4.56775E-033  2.36969E-032  1.08065E-031
  4.33165E-031  1.52605E-030  4.72521E-030  1.28588E-029  3.07542E-029  6.46443E-029
  1.19420E-028  1.93876E-028  2.76636E-028  3.46912E-028  3.82352E-028  3.70389E-028
  3.15377E-028  2.36062E-028  1.55358E-028  8.99307E-029  4.58154E-029  2.05641E-029
  8.14709E-030  2.85802E-030  8.92519E-031  2.50321E-031  6.39447E-032  1.51933E-032
  3.45362E-033  7.73672E-034  1.75937E-034  4.09226E-035  9.61536E-036  2.21981E-036
  4.87851E-037  9.93370E-038  1.83741E-038  2.93048E-039  4.39376E-040
  0.00000E+000  0.00000E+000  0.00000E+000  0.00000E+000  0.00000E+000  0.00000E+000
  0.00000E+000  0.00000E+000  0.00000E+000  0.00000E+000  0.00000E+000  0.00000E+000
  0.00000E+000  0.00000E+000  0.00000E+000  0.00000E+000  0.00000E+000  0.00000E+000
  0.00000E+000  0.00000E+000  5.51412E-041  7.07175E-040  7.97024E-039  7.89422E-038
  6.87133E-037  5.25612E-036  3.53333E-035  2.08735E-034  1.08441E-033  4.92145E-033
  1.97283E-032  6.95051E-032  2.15213E-031  5.85650E-031  1.40064E-030  2.94394E-030
  5.43809E-030  8.82834E-030  1.25959E-029  1.57944E-029  1.74066E-029  1.68581E-029
  1.43523E-029  1.07411E-029  7.06772E-030  4.09032E-030  2.08324E-030  9.34695E-031
  3.70101E-031  1.29721E-031  4.04557E-032  1.13446E-032  2.88916E-033  6.81784E-034
  1.53825E-034  3.41957E-035  7.69372E-036  1.77067E-036  4.12281E-037  9.45286E-038
  2.06773E-038  4.19768E-039  7.22569E-040  1.23277E-040  1.84833E-041
  0.00000E+000  0.00000E+000  0.00000E+000  0.00000E+000  0.00000E+000  0.00000E+000
  0.00000E+000  0.00000E+000  0.00000E+000  0.00000E+000  0.00000E+000  0.00000E+000
  0.00000E+000  0.00000E+000  0.00000E+000  0.00000E+000  0.00000E+000  0.00000E+000
  0.00000E+000  0.00000E+000  0.00000E+000  2.82787E-041  3.18716E-040  3.15676E-039
  2.74772E-038  2.10183E-037  1.41291E-036  8.34694E-036  4.33344E-035  1.97711E-034
  7.92726E-034  2.79324E-033  8.61261E-033  2.34375E-032  5.60520E-032  1.17811E-031
  2.17613E-031  3.53259E-031  5.03984E-031  6.31916E-031  6.96353E-031  6.74439E-031
  5.74152E-031  4.29664E-031  2.82704E-031  1.63598E-031  8.33137E-032  3.73749E-032
  1.47949E-032  5.18311E-033  1.61497E-033  4.51059E-034  1.14475E-034  2.69295E-035
  6.03407E-036  1.32920E-036  2.95900E-037  6.73777E-038  1.55440E-038  3.53903E-039
  6.22859E-040  1.37596E-040  2.67126E-041  0.00000E+000  0.00000E+000
  0.00000E+000  0.00000E+000  0.00000E+000  0.00000E+000  0.00000E+000  0.00000E+000
  0.00000E+000  0.00000E+000  0.00000E+000  0.00000E+000  0.00000E+000  0.00000E+000
  0.00000E+000  0.00000E+000  0.00000E+000  0.00000E+000  0.00000E+000  0.00000E+000
  0.00000E+000  0.00000E+000  0.00000E+000  0.00000E+000  1.12003E-041  1.10934E-040
  9.65601E-040  7.38623E-039  4.96525E-038  2.93327E-037  1.52285E-036  6.94795E-036
  2.78579E-035  9.81599E-035  3.03958E-034  8.27153E-034  1.97812E-033  4.14288E-033
  7.65210E-033  1.24218E-032  1.77209E-032  2.22179E-032  2.44818E-032  2.37096E-032
  2.01823E-032  1.51018E-032  9.93522E-033  5.74850E-033  2.92685E-033  1.31431E-033
  5.19876E-034  1.81940E-034  5.66060E-035  1.57818E-035  3.99353E-036  9.35142E-037
  2.08129E-037  4.54375E-038  1.00088E-038  2.25477E-039  5.15327E-040  8.05001E-041
  2.02358E-041  0.00000E+000  0.00000E+000  0.00000E+000  0.00000E+000
  0.00000E+000  0.00000E+000  0.00000E+000  0.00000E+000  0.00000E+000  0.00000E+000
  0.00000E+000  0.00000E+000  0.00000E+000  0.00000E+000  0.00000E+000  0.00000E+000
  0.00000E+000  0.00000E+000  0.00000E+000  0.00000E+000  0.00000E+000  0.00000E+000
  0.00000E+000  0.00000E+000  0.00000E+000  0.00000E+000  0.00000E+000  0.00000E+000
  2.98206E-041  2.28109E-040  1.53342E-039  9.05882E-039  4.70302E-038  2.14573E-037
  8.60335E-037  3.03147E-036  9.38711E-036  2.55449E-035  6.10901E-035  1.28390E-034
  2.37128E-034  3.84883E-034  5.48996E-034  6.88180E-034  7.58297E-034  7.34244E-034
  6.24879E-034  4.67464E-034  3.07451E-034  1.77833E-034  9.05083E-035  4.05700E-035
  1.60418E-035  5.61072E-036  1.74383E-036  4.85337E-037  1.22464E-037  2.85490E-038
  6.31233E-039  1.36595E-039  2.97750E-040  6.63591E-041  8.03509E-042  0.00000E+000
  0.00000E+000  0.00000E+000  0.00000E+000  0.00000E+000  0.00000E+000
  0.00000E+000  0.00000E+000  0.00000E+000  0.00000E+000  0.00000E+000  0.00000E+000
  0.00000E+000  0.00000E+000  0.00000E+000  0.00000E+000  0.00000E+000  0.00000E+000
  0.00000E+000  0.00000E+000  0.00000E+000  0.00000E+000  0.00000E+000  0.00000E+000
  0.00000E+000  0.00000E+000  0.00000E+000  0.00000E+000  0.00000E+000  0.00000E+000
  0.00000E+000  0.00000E+000  4.16171E-041  2.45858E-040  1.27641E-039  5.82355E-039
  2.33496E-038  8.22745E-038  2.54768E-037  6.93293E-037  1.65799E-036  3.48451E-036
  6.43569E-036  1.04458E-035  1.48998E-035  1.86773E-035  2.05751E-035  1.99187E-035
  1.69463E-035  1.26702E-035  8.34353E-036  4.82567E-036  2.45575E-036  1.10056E-036
  4.35027E-037  1.52064E-037  4.72147E-038  1.31187E-038  3.30113E-039  7.66238E-040
  1.68336E-040  1.62539E-041  0.00000E+000  0.00000E+000  0.00000E+000  0.00000E+000
  0.00000E+000  0.00000E+000  0.00000E+000  0.00000E+000  0.00000E+000
  0.00000E+000  3.72214E-039  4.02283E-038  3.82089E-037  3.18926E-036  2.33943E-035
  1.50807E-034  8.54337E-034  4.25333E-033  1.86187E-032  7.15787E-032  2.41766E-031
  7.17650E-031  1.87175E-030  4.28898E-030  8.63274E-030  1.52576E-029  2.36650E-029
  3.21771E-029  3.82814E-029  3.97148E-029  3.57069E-029  2.75024E-029  1.77440E-029
  9.14629E-030  3.35240E-030  5.78287E-031  1.00471E-032  5.01437E-031  1.13201E-030
  1.43720E-030  1.35482E-030  1.03733E-030  6.70082E-031  3.72440E-031  1.79745E-031
  7.57134E-032  2.79026E-032  9.00549E-033  2.54033E-033  6.22624E-034  1.29455E-034
  2.14513E-035  2.24693E-036  2.31097E-038  1.39644E-037  2.73324E-037  2.61457E-037
  1.96973E-037  1.15496E-037  5.95144E-038  2.69507E-038  1.07254E-038  3.75100E-039
  1.15286E-039  3.11385E-040  7.39118E-041  0.00000E+000  0.00000E+000  0.00000E+000
  0.00000E+000  0.00000E+000  0.00000E+000  0.00000E+000  0.00000E+000
  9.85473E-039  1.21197E-037  1.30987E-036  1.24412E-035  1.03845E-034  7.61740E-034
  4.91043E-033  2.78435E-032  1.38607E-031  6.06315E-031  2.33076E-030  7.87328E-030
  2.33700E-029  6.09511E-029  1.39663E-028  2.81107E-028  4.96847E-028  7.70702E-028
  1.04817E-027  1.24763E-027  1.29560E-027  1.16697E-027  9.01941E-028  5.85832E-028
  3.06194E-028  1.16008E-028  2.24866E-029  1.24302E-032  1.24610E-029  3.08115E-029
  4.02497E-029  3.84156E-029  2.95935E-029  1.91856E-029  1.06806E-029  5.15829E-030
  2.17412E-030  8.01715E-031  2.58885E-031  7.30950E-032  1.79456E-032  3.76267E-033
  6.38899E-034  7.29720E-035  1.79821E-036  2.16152E-036  5.32031E-036  5.33073E-036
  3.90060E-036  2.40699E-036  1.24031E-036  5.61665E-037  2.23522E-037  7.81726E-038
  2.40261E-038  6.48941E-039  1.54036E-039  3.21314E-040  5.89023E-041  0.00000E+000
  0.00000E+000  0.00000E+000  0.00000E+000  0.00000E+000  0.00000E+000
  2.81991E-037  3.46801E-036  3.74817E-035  3.56002E-034  2.97152E-033  2.18259E-032
  1.40691E-031  7.96964E-031  3.96714E-030  1.73539E-029  6.67091E-029  2.25335E-028
  6.68833E-028  1.74431E-027  3.99672E-027  8.04424E-027  1.42180E-026  2.20564E-026
  3.00031E-026  3.57282E-026  3.71337E-026  3.35029E-026  2.59766E-026  1.69771E-026
  8.98677E-027  3.50739E-027  7.49567E-028  3.33331E-030  2.66434E-028  7.33422E-028
  9.88756E-028  9.56424E-028  7.41626E-028  4.82451E-028  2.69080E-028  1.30112E-028
  5.48687E-029  2.02392E-029  6.53872E-030  1.84823E-030  4.54849E-031  9.59932E-032
  1.66180E-032  2.03377E-033  8.13212E-035  2.61087E-035  9.01879E-035  9.56825E-035
  7.12642E-035  4.31371E-035  2.27159E-035  1.02868E-035  4.09374E-036  1.43171E-036
  4.40031E-037  1.18852E-037  2.82112E-038  5.88478E-039  1.07878E-039  1.73792E-040
  0.00000E+000  0.00000E+000  0.00000E+000  0.00000E+000  0.00000E+000
  7.09119E-036  8.72097E-035  9.42549E-034  8.95198E-033  7.48520E-032  5.49058E-031
  3.53926E-030  2.00482E-029  9.97966E-029  4.36541E-028  1.67803E-027  5.66791E-027
  1.68225E-026  4.38704E-026  1.00515E-025  2.02298E-025  3.57551E-025  5.54691E-025
  7.54658E-025  8.98990E-025  9.35077E-025  8.44926E-025  6.57033E-025  4.31857E-025
  2.31275E-025  9.27027E-026  2.15211E-026  4.04722E-028  4.87603E-027  1.52593E-026
  2.13028E-026  2.09069E-026  1.63256E-026  1.06591E-026  5.95668E-027  2.88345E-027
  1.21674E-027  4.49041E-028  1.45133E-028  4.10548E-029  1.01244E-029  2.14906E-030
  3.78192E-031  4.88664E-032  2.65750E-033  2.27727E-034  1.35141E-033  1.53845E-033
  1.14028E-033  7.01802E-034  3.69234E-034  1.69829E-034  6.81876E-035  2.41436E-035
  7.43707E-036  2.05268E-036  5.02565E-037  1.09561E-037  1.73631E-038  2.79720E-039
  3.96016E-040  4.92714E-041  0.00000E+000  0.00000E+000  0.00000E+000
  1.56710E-034  1.92700E-033  2.08729E-032  1.98266E-031  1.65497E-030  1.21397E-029
  7.82520E-029  4.43255E-028  2.20641E-027  9.65128E-027  3.70972E-026  1.25298E-025
  3.71865E-025  9.69701E-025  2.22159E-024  4.47093E-024  7.90174E-024  1.22585E-023
  1.66795E-023  1.98756E-023  2.06873E-023  1.87184E-023  1.45947E-023  9.64306E-024
  5.21941E-024  2.14298E-024  5.34068E-025  2.04053E-026  7.58217E-026  2.77323E-025
  4.02476E-025  4.01240E-025  3.15676E-025  2.06908E-025  1.15869E-025  5.61530E-026
  2.37106E-026  8.75428E-027  2.83062E-027  8.01325E-028  1.97938E-028  4.22118E-029
  7.52819E-030  1.01539E-030  6.79067E-032  1.19344E-033  1.69357E-032  2.10597E-032
  1.64667E-032  1.02631E-032  5.44633E-033  2.51646E-033  1.02240E-033  3.65357E-034
  1.07616E-034  2.98908E-035  7.24761E-036  1.59280E-036  3.14209E-037  5.60459E-038
  5.60144E-039  6.96920E-040  7.62007E-041  0.00000E+000  0.00000E+000
  3.04248E-033  3.75218E-032  4.05594E-031  3.85274E-030  3.21604E-029  2.35901E-028
  1.52063E-027  8.61359E-027  4.28755E-026  1.87539E-025  7.20822E-025  2.43448E-024
  7.22462E-024  1.88378E-023  4.31534E-023  8.68376E-023  1.53461E-022  2.38066E-022
  3.23940E-022  3.86102E-022  4.02101E-022  3.64272E-022  2.84710E-022  1.89015E-022
  1.03306E-022  4.33443E-023  1.14853E-023  6.85617E-025  9.90981E-025  4.39937E-024
  6.66707E-024  6.76042E-024  5.36160E-024  3.52872E-024  1.98045E-024  9.60943E-025
  4.06038E-025  1.49980E-025  4.85136E-026  1.37424E-026  3.39987E-027  7.28011E-028
  1.31361E-028  1.83833E-029  1.44368E-030  1.42597E-033  1.80786E-031  2.51702E-031
  2.02698E-031  1.27650E-031  6.80538E-032  3.15364E-032  1.28302E-032  4.60637E-033
  1.46164E-033  4.11615E-034  9.36476E-035  2.08229E-035  4.08590E-036  7.41169E-037
  1.23203E-037  1.89509E-038  9.47196E-040  9.10143E-041  0.00000E+000
  5.20870E-032  6.40780E-031  6.92701E-030  6.57990E-029  5.49272E-028  4.02922E-027
  2.59728E-026  1.47122E-025  7.32305E-025  3.20302E-024  1.23104E-023  4.15738E-023
  1.23364E-022  3.21632E-022  7.36703E-022  1.48228E-021  2.61921E-021  4.06286E-021
  5.52836E-021  6.59024E-021  6.86654E-021  6.22712E-021  4.87763E-021  3.25231E-021
  1.79336E-021  7.67316E-022  2.14469E-022  1.75076E-023  1.07027E-023  6.08675E-023
  9.68174E-023  9.99952E-023  7.99872E-023  5.28737E-023  2.97439E-023  1.44506E-023
  6.11037E-024  2.25802E-024  7.30670E-025  2.07093E-025  5.13014E-026  1.10234E-026
  2.00878E-027  2.89785E-028  2.56909E-029  1.31617E-031  1.62479E-030  2.62262E-030
  2.18849E-030  1.39518E-030  7.47833E-031  3.47737E-031  1.41925E-031  5.11166E-032
  1.63078E-032  4.62146E-033  1.16873E-033  2.65110E-034  4.78878E-035  8.86931E-036
  1.48055E-036  2.34249E-037  3.47180E-038  4.84141E-039  8.39552E-041
  7.81705E-031  9.61664E-030  1.03970E-028  9.87746E-028  8.24588E-027  6.04903E-026
  3.89933E-025  2.20875E-024  1.09939E-023  4.80842E-023  1.84794E-022  6.24022E-022
  1.85150E-021  4.82656E-021  1.10537E-020  2.22370E-020  3.92868E-020  6.09323E-020
  8.29050E-020  9.88363E-020  1.03017E-019  9.35077E-020  7.33850E-020  4.91246E-020
  2.73072E-020  1.18921E-020  3.48293E-021  3.59119E-022  9.27819E-023  7.33747E-022
  1.23232E-021  1.29838E-021  1.04813E-021  6.96054E-022  3.92525E-022  1.90958E-022
  8.08065E-023  2.98747E-023  9.67063E-024  2.74231E-024  6.80089E-025  1.46567E-025
  2.69320E-026  3.98428E-027  3.88012E-028  6.38808E-030  1.20687E-029  2.37765E-029
  2.07160E-029  1.33987E-029  7.22727E-030  3.37403E-030  1.38220E-030  4.99993E-031
  1.60367E-031  4.57917E-032  1.16921E-032  2.68561E-033  5.58830E-034  1.06201E-034
  1.61248E-035  2.58288E-036  3.95520E-037  5.70190E-038  7.72117E-039
  1.03081E-029  1.26856E-028  1.37171E-027  1.30330E-026  1.08810E-025  7.98249E-025
  5.14581E-024  2.91483E-023  1.45081E-022  6.34514E-022  2.43835E-021  8.23315E-021
  2.44251E-020  6.36624E-020  1.45772E-019  2.93196E-019  5.17889E-019  8.03068E-019
  1.09250E-018  1.30241E-018  1.35782E-018  1.23339E-018  9.69596E-019  6.51353E-019
  3.64728E-019  1.61391E-019  4.92505E-020  6.08881E-021  6.10396E-022  7.69795E-021
  1.37461E-020  1.47989E-020  1.20636E-020  8.05058E-021  4.55170E-021  2.21745E-021
  9.39081E-022  3.47347E-022  1.12478E-022  3.19099E-023  7.92123E-024  1.71142E-024
  3.16698E-025  4.78440E-026  5.01799E-027  1.49107E-028  7.17249E-029  1.87092E-028
  1.71830E-028  1.13050E-028  6.14296E-029  2.88109E-029  1.18535E-029  4.30953E-030
  1.39117E-030  4.00559E-031  1.03419E-031  2.40941E-032  5.10425E-033  9.91543E-034
  1.78122E-034  2.58055E-035  4.02416E-036  5.99418E-037  8.36505E-038
  1.19474E-028  1.47072E-027  1.59064E-026  1.51155E-025  1.26210E-024  9.25971E-024
  5.96942E-023  3.38140E-022  1.68302E-021  7.36036E-021  2.82827E-020  9.54865E-020
  2.83236E-019  7.38103E-019  1.68972E-018  3.39775E-018  6.00006E-018  9.30156E-018
  1.26511E-017  1.50800E-017  1.57231E-017  1.42902E-017  1.12500E-017  7.58118E-018
  4.27317E-018  1.91824E-018  6.06986E-019  8.67626E-020  2.66816E-021  7.01908E-020
  1.34353E-019  1.48064E-019  1.21955E-019  8.18073E-020  4.63785E-020  2.26274E-020
  9.59045E-021  3.54901E-021  1.14963E-021  3.26284E-022  8.10632E-023  1.75518E-023
  3.26736E-024  5.02325E-025  5.59076E-026  2.38939E-027  3.19825E-028  1.27351E-027
  1.24810E-027  8.37913E-028  4.59233E-028  2.16537E-028  8.95318E-029  3.27407E-029
  1.06478E-029  3.09556E-030  8.09300E-031  1.91583E-031  4.14005E-032  8.23659E-033
  1.52076E-033  2.62201E-034  3.69975E-035  5.62126E-036  8.06966E-037
  1.21682E-027  1.49854E-026  1.62122E-025  1.54095E-024  1.28686E-023  9.44240E-023
  6.08761E-022  3.44845E-021  1.71638E-020  7.50591E-020  2.88396E-019  9.73544E-019
  2.88728E-018  7.52254E-018  1.72168E-017  3.46098E-017  6.10971E-017  9.46831E-017
  1.28737E-016  1.53418E-016  1.59955E-016  1.45431E-016  1.14625E-016  7.74552E-017
  4.39160E-017  1.99704E-017  6.52502E-018  1.05003E-018  4.79591E-021  5.55332E-019
  1.15045E-018  1.30034E-018  1.08291E-018  7.30367E-019  4.15239E-019  2.02900E-019
  8.60705E-020  3.18666E-020  1.03261E-020  2.93179E-021  7.28911E-022  1.58113E-022
  2.95827E-023  4.61529E-024  5.38966E-025  2.94823E-026  9.14223E-028  7.46484E-027
  7.93257E-027  5.45484E-027  3.01966E-027  1.43265E-027  5.95756E-028  2.19324E-028
  7.19368E-029  2.11452E-029  5.60668E-030  1.35119E-030  2.98425E-031  6.09138E-032
  1.15747E-032  2.05741E-033  3.42552E-034  4.73981E-035  6.92447E-036
  1.08888E-026  1.34182E-025  1.45232E-024  1.38086E-023  1.15343E-022  8.46471E-022
  5.45785E-021  3.09189E-020  1.53891E-019  6.72957E-019  2.58544E-018  8.72649E-018
  2.58755E-017  6.73997E-017  1.54210E-016  3.09889E-016  5.46833E-016  8.47073E-016
  1.15125E-015  1.37145E-015  1.42961E-015  1.30003E-015  1.02557E-015  6.94618E-016
  3.95898E-016  1.82125E-016  6.12182E-017  1.08688E-017  4.50891E-021  3.80482E-018
  8.62936E-018  1.00242E-017  8.44609E-018  5.72899E-018  3.26679E-018  1.59881E-018
  6.78813E-019  2.51449E-019  8.15070E-020  2.31495E-020  5.75912E-021  1.25120E-021
  2.35104E-022  3.71346E-023  4.51022E-024  2.94704E-025  9.56764E-028  3.74428E-026
  4.40730E-026  3.11845E-026  1.74654E-026  8.34557E-027  3.49332E-027  1.29595E-027
  4.29211E-028  1.27748E-028  3.44150E-029  8.45904E-030  1.91310E-030  4.01282E-031
  7.85525E-032  1.43972E-032  2.46939E-033  3.94744E-034  5.27940E-035
  8.55930E-026  1.05573E-024  1.14342E-023  1.08766E-022  9.08830E-022  6.67123E-021
  4.30214E-020  2.43739E-019  1.21319E-018  5.30503E-018  2.03796E-017  6.87756E-017
  2.03887E-016  5.30926E-016  1.21433E-015  2.43920E-015  4.30217E-015  6.66078E-015
  9.04767E-015  1.07728E-014  1.12255E-014  1.02075E-014  8.05740E-015  5.46774E-015
  3.13056E-015  1.45504E-015  5.01508E-016  9.66946E-017  7.33004E-019  2.25201E-017
  5.66938E-017  6.78336E-017  5.78634E-017  3.94830E-017  2.25833E-017  1.10708E-017
  4.70464E-018  1.74362E-018  5.65380E-019  1.60629E-019  3.99832E-020  8.69822E-021
  1.64037E-021  2.61804E-022  3.28421E-023  2.45138E-024  4.53280E-027  1.59229E-025
  2.13799E-025  1.56526E-025  8.88639E-026  4.28120E-026  1.80560E-026  6.75737E-027
  2.26287E-027  6.83066E-028  1.87304E-028  4.70459E-029  1.09144E-029  2.35572E-030
  4.75356E-031  8.98121E-032  1.58522E-032  2.59948E-033  3.93018E-034
  5.90805E-025  7.29716E-024  7.91083E-023  7.53021E-022  6.29515E-021  4.62252E-020
  2.98167E-019  1.68952E-018  8.40995E-018  3.67746E-017  1.41259E-016  4.76635E-016
  1.41265E-015  3.67739E-015  8.40746E-015  1.68796E-014  2.97546E-014  4.60379E-014
  6.24933E-014  7.43597E-014  7.74411E-014  7.03979E-014  5.55858E-014  3.77765E-014
  2.17131E-014  1.01839E-014  3.58865E-015  7.41956E-016  1.51289E-017  1.14800E-016
  3.26220E-016  4.02957E-016  3.48220E-016  2.39082E-016  1.37184E-016  6.73649E-017
  2.86539E-017  1.06252E-017  3.44644E-018  9.79456E-019  2.43920E-019  5.31247E-020
  1.00497E-020  1.61806E-021  2.08480E-022  1.72393E-023  1.71584E-025  5.65961E-025
  9.04170E-025  6.89618E-025  3.97773E-025  1.93456E-025  8.22959E-026  3.11077E-026
  1.05483E-026  3.23480E-027  9.04566E-028  2.32612E-028  5.54455E-029  1.23268E-029
  2.56462E-030  4.99179E-031  9.05431E-032  1.52032E-032  2.34405E-033
  3.57885E-024  4.42933E-023  4.80863E-022  4.58184E-021  3.83308E-020  2.81604E-019
  1.81706E-018  1.02984E-017  5.12686E-017  2.24189E-016  8.61095E-016  2.90500E-015
  8.60756E-015  2.23989E-014  5.11857E-014  1.02707E-013  1.80925E-013  2.79725E-013
  3.79395E-013  4.51054E-013  4.69381E-013  4.26456E-013  3.36716E-013  2.29071E-013
  1.32089E-013  6.24439E-014  2.24366E-014  4.92295E-015  1.75893E-016  5.02072E-016
  1.64399E-015  2.10149E-015  1.84089E-015  1.27204E-015  7.32277E-016  3.60213E-016
  1.53363E-016  5.68994E-017  1.84623E-017  5.24835E-018  1.30758E-018  2.85066E-019
  5.40682E-020  8.77001E-021  1.15539E-021  1.03539E-022  2.18062E-024  1.64230E-024
  3.32727E-024  2.66615E-024  1.56654E-024  7.70212E-025  3.30891E-025  1.26503E-025
  4.35048E-026  1.35781E-026  3.87943E-027  1.02317E-027  2.50918E-028  5.74991E-029
  1.23320E-029  2.47029E-030  4.59720E-031  7.88909E-032  1.23803E-032
  1.90081E-023  2.35970E-022  2.56716E-021  2.44968E-020  2.05148E-019  1.50827E-018
  9.73713E-018  5.52050E-017  2.74881E-016  1.20209E-015  4.61693E-015  1.55732E-014
  4.61304E-014  1.19993E-013  2.74063E-013  5.49559E-013  9.67335E-013  1.49424E-012
  2.02465E-012  2.40455E-012  2.49971E-012  2.26920E-012  1.79098E-012  1.21910E-012
  7.04751E-013  3.35420E-013  1.22584E-013  2.82988E-014  1.46712E-015  1.87434E-015
  7.25667E-015  9.62298E-015  8.54983E-015  5.94685E-015  3.43486E-015  1.69262E-015
  7.21339E-016  2.67770E-016  8.69130E-017  2.47137E-017  6.15952E-018  1.34396E-018
  2.55478E-019  4.16992E-020  5.59644E-021  5.34711E-022  1.73957E-023  3.72714E-024
  1.06287E-023  9.04241E-024  5.42889E-024  2.70269E-024  1.17419E-024  4.54703E-025
  1.58864E-025  5.05578E-026  1.47862E-026  4.00622E-027  1.01188E-027  2.39070E-028
  5.28255E-029  1.08760E-029  2.07297E-030  3.62863E-031  5.78520E-032
  8.83896E-023  1.10233E-021  1.20301E-020  1.15045E-019  9.64910E-019  7.10173E-018
  4.58822E-017  2.60263E-016  1.29633E-015  5.66986E-015  2.17764E-014  7.34418E-014
  2.17483E-013  5.65462E-013  1.29074E-012  2.58630E-012  4.54832E-012  7.01843E-012
  9.49859E-012  1.12666E-011  1.16975E-011  1.06065E-011  8.36460E-012  5.69399E-012
  3.29764E-012  1.57832E-012  5.85356E-013  1.41131E-013  9.55944E-015  5.93244E-015
  2.80612E-014  3.86973E-014  3.48890E-014  2.44303E-014  1.41583E-014  6.98930E-015
  2.98151E-015  1.10738E-015  3.59553E-016  1.02265E-016  2.54964E-017  5.56712E-018
  1.06026E-018  1.73971E-019  2.37129E-020  2.38569E-021  1.03294E-022  6.03661E-024
  2.93834E-023  2.68958E-023  1.65589E-023  8.36208E-024  3.67940E-024  1.44557E-024
  5.14016E-025  1.67118E-025  5.01216E-026  1.39704E-026  3.63679E-027  8.85794E-028
  2.01460E-028  4.25650E-029  8.29356E-030  1.47803E-030  2.38989E-031
  3.59041E-022  4.50890E-021  4.94388E-020  4.74317E-019  3.98716E-018  2.93917E-017
  1.90101E-016  1.07915E-015  5.37770E-015  2.35271E-014  9.03673E-014  3.04733E-013
  9.02141E-013  2.34448E-012  5.34808E-012  1.07071E-011  1.88105E-011  2.89909E-011
  3.91817E-011  4.64047E-011  4.81034E-011  4.35507E-011  3.43034E-011  2.33396E-011
  1.35315E-011  6.50550E-012  2.44309E-012  6.11276E-013  5.06310E-014  1.57686E-014
  9.50944E-014  1.36693E-013  1.25105E-013  8.81966E-014  5.12856E-014  2.53621E-014
  1.08295E-014  4.02444E-015  1.30712E-015  3.71863E-016  9.27387E-017  2.02614E-017
  3.86486E-018  6.36956E-019  8.79451E-020  9.22601E-021  4.88508E-022  5.40851E-024
  7.00350E-023  7.01447E-023  4.44669E-023  2.28232E-023  1.01875E-023  4.06769E-024
  1.47482E-024  4.90780E-025  1.51194E-025  4.33998E-026  1.16488E-026  2.92347E-027
  6.83534E-028  1.47948E-028  2.94129E-029  5.32690E-030  8.72151E-031
  1.26943E-021  1.61119E-020  1.77920E-019  1.71521E-018  1.44663E-017  1.06887E-016
  6.92448E-016  3.93524E-015  1.96249E-014  8.58959E-014  3.29985E-013  1.11271E-012
  3.29320E-012  8.55418E-012  1.94994E-011  3.90023E-011  6.84401E-011  1.05335E-010
  1.42134E-010  1.68037E-010  1.73856E-010  1.57102E-010  1.23534E-010  8.39587E-011
  4.86908E-011  2.34865E-011  8.91248E-012  2.30116E-012  2.22748E-013  3.47123E-014
  2.82569E-013  4.24273E-013  3.94261E-013  2.79825E-013  1.63257E-013  8.08753E-014
  3.45661E-014  1.28523E-014  4.17570E-015  1.18821E-015  2.96396E-016  6.47865E-017
  1.23735E-017  2.04655E-018  2.85576E-019  3.09909E-020  1.90169E-021  1.22137E-024
  1.43282E-022  1.60417E-022  1.05182E-022  5.49844E-023  2.49402E-023  1.01385E-023
  3.75526E-024  1.28136E-024  4.06054E-025  1.20134E-025  3.32439E-026  8.58891E-027
  2.06125E-027  4.56283E-028  9.23840E-029  1.69737E-029  2.80979E-030
  3.88426E-021  5.01162E-020  5.59431E-019  5.43235E-018  4.60441E-017  3.41371E-016
  2.21679E-015  1.26190E-014  6.30012E-014  2.75941E-013  1.06046E-012  3.57607E-012
  1.05815E-011  2.74723E-011  6.25762E-011  1.25035E-010  2.19124E-010  3.36719E-010
  4.53521E-010  5.35058E-010  5.52339E-010  4.97942E-010  3.90676E-010  2.65059E-010
  1.53633E-010  7.42636E-011  2.84174E-011  7.53324E-012  8.24579E-013  6.19336E-014
  7.36838E-013  1.15760E-012  1.09220E-012  7.80317E-013  4.56721E-013  2.26632E-013
  9.69513E-014  3.60668E-014  1.17215E-014  3.33599E-015  8.32284E-016  1.81975E-016
  3.47855E-017  5.76911E-018  8.11785E-019  9.05027E-020  6.19950E-021  2.24706E-023
  2.50535E-022  3.21947E-022  2.19327E-022  1.17002E-022  5.40180E-023  2.23963E-023
  8.49006E-024  2.97540E-024  9.71051E-025  2.96240E-025  8.44847E-026  2.24450E-026
  5.52036E-027  1.24710E-027  2.56692E-028  4.77831E-029  7.98680E-030
  1.01897E-020  1.34917E-019  1.53133E-018  1.50345E-017  1.28378E-016  9.56640E-016
  6.23406E-015  3.55737E-014  1.77898E-013  7.80026E-013  2.99955E-012  1.01173E-011
  2.99332E-011  7.76788E-011  1.76798E-010  3.52875E-010  6.17525E-010  9.47255E-010
  1.27318E-009  1.49849E-009  1.54279E-009  1.38694E-009  1.08512E-009  7.34415E-010
  4.25065E-010  2.05646E-010  7.91900E-011  2.14533E-011  2.58955E-012  8.63849E-014
  1.68812E-012  2.77786E-012  2.66033E-012  1.91271E-012  1.12291E-012  5.58082E-013
  2.38946E-013  8.89319E-014  2.89095E-014  8.22850E-015  2.05290E-015  4.48857E-016
  8.58286E-017  1.42572E-017  2.01794E-018  2.29572E-019  1.70555E-020  1.87399E-022
  3.73973E-022  5.68296E-022  4.03617E-022  2.19999E-022  1.03519E-022  4.38442E-023
  1.70395E-023  6.14253E-024  2.06650E-024  6.50175E-025  1.90973E-025  5.21056E-026
  1.31113E-026  3.01800E-027  6.30486E-028  1.18681E-028  2.00200E-029
  2.25550E-020  3.11416E-019  3.62829E-018  3.62292E-017  3.12844E-016  2.34894E-015
  1.53868E-014  8.81174E-014  4.41746E-013  1.94008E-012  7.46795E-012  2.52012E-011
  7.45630E-011  1.93423E-010  4.39891E-010  8.76965E-010  1.53228E-009  2.34585E-009
  3.14559E-009  3.69216E-009  3.78965E-009  3.39549E-009  2.64749E-009  1.78607E-009
  1.03124E-009  4.98680E-010  1.92848E-010  5.31578E-011  6.93616E-012  8.82397E-014
  3.40338E-012  5.86651E-012  5.69905E-012  4.12165E-012  2.42643E-012  1.20762E-012
  5.17432E-013  1.92653E-013  6.26342E-014  1.78259E-014  4.44584E-015  9.71516E-016
  1.85642E-016  3.08304E-017  4.37392E-018  5.03794E-019  3.95525E-020  7.39181E-022
  4.81800E-022  8.86515E-022  6.55932E-022  3.65052E-022  1.75131E-022  7.58647E-023
  3.02753E-023  1.12428E-023  3.90274E-024  1.26663E-024  3.82973E-025  1.07196E-025
  2.75591E-026  6.45491E-027  1.36682E-027  2.59958E-028  4.41682E-029
  4.09230E-020  6.06564E-019  7.37194E-018  7.55828E-017  6.63947E-016  5.04225E-015
  3.32853E-014  1.91629E-013  9.64157E-013  4.24479E-012  1.63650E-011  5.52729E-011
  1.63582E-010  4.24245E-010  9.64138E-010  1.91980E-009  3.34879E-009  5.11590E-009
  6.84208E-009  8.00622E-009  8.18872E-009  7.30852E-009  5.67510E-009  3.81305E-009
  2.19388E-009  1.05892E-009  4.10370E-010  1.14613E-010  1.59023E-011  5.90847E-014
  6.05089E-012  1.09120E-011  1.07411E-011  7.80885E-012  4.60802E-012  2.29604E-012
  9.84345E-013  3.66564E-013  1.19158E-013  3.38948E-014  8.44464E-015  1.84208E-015
  3.51041E-016  5.80860E-017  8.21036E-018  9.46415E-019  7.62482E-020  1.85531E-021
  5.60038E-022  1.23016E-021  9.37387E-022  5.29798E-022  2.58719E-022  1.14714E-022
  4.71023E-023  1.80612E-023  6.48237E-024  2.17317E-024  6.76819E-025  1.94362E-025
  5.10393E-026  1.21577E-026  2.60834E-027  5.01004E-028  8.57534E-029
  5.73963E-020  9.68612E-019  1.26426E-017  1.35255E-016  1.22029E-015  9.42949E-015
  6.29702E-014  3.65381E-013  1.84821E-012  8.16648E-012  3.15592E-011  1.06743E-010
  3.16118E-010  8.19835E-010  1.86202E-009  3.70329E-009  6.44857E-009  9.82872E-009
  1.31074E-008  1.52849E-008  1.55711E-008  1.38351E-008  1.06909E-008  7.14733E-009
  4.09321E-009  1.96896E-009  7.62963E-010  2.15020E-010  3.12796E-011  3.31230E-014
  9.51302E-012  1.78932E-011  1.78170E-011  1.30090E-011  7.69066E-012  3.83504E-012
  1.64451E-012  6.12273E-013  1.98882E-013  5.64873E-014  1.40360E-014  3.04823E-015
  5.76805E-016  9.44155E-017  1.31386E-017  1.48427E-018  1.17455E-019  3.01390E-021
  6.51457E-022  1.51154E-021  1.14437E-021  6.46605E-022  3.19820E-022  1.45386E-022
  6.17572E-023  2.46257E-023  9.20453E-024  3.20799E-024  1.03455E-024  3.06044E-025
  8.23385E-026  1.99924E-026  4.35286E-027  8.45400E-028  1.45919E-028
  5.38688E-020  1.19641E-018  1.77853E-017  2.04396E-016  1.92467E-015  1.52779E-014
  1.03829E-013  6.09535E-013  3.10766E-012  1.38050E-011  5.35393E-011  1.81492E-010
  5.38132E-010  1.39610E-009  3.16957E-009  6.29690E-009  1.09455E-008  1.66422E-008
  2.21249E-008  2.57028E-008  2.60672E-008  2.30427E-008  1.77054E-008  1.17661E-008
  6.69852E-009  3.20597E-009  1.23925E-009  3.50958E-010  5.28639E-011  9.06162E-014
  1.32706E-011  2.58933E-011  2.60213E-011  1.90576E-011  1.12782E-011  5.62498E-012
  2.41107E-012  8.96697E-013  2.90658E-013  8.22477E-014  2.03087E-014  4.36492E-015
  8.12195E-016  1.29437E-016  1.72726E-017  1.82830E-018  1.30237E-019  2.55113E-021
  8.38896E-022  1.50907E-021  1.03484E-021  5.60961E-022  2.78523E-022  1.31487E-022
  5.92656E-023  2.53329E-023  1.01627E-023  3.78264E-024  1.29184E-024  4.00792E-025
  1.12022E-025  2.80207E-026  6.24078E-027  1.23308E-027  2.15521E-028
  1.96983E-020  9.90954E-019  1.93794E-017  2.53630E-016  2.56559E-015  2.12574E-014
  1.48418E-013  8.86758E-013  4.57431E-012  2.04810E-011  7.98496E-011  2.71603E-010
  8.06924E-010  2.09528E-009  4.75657E-009  9.44101E-009  1.63823E-008  2.48460E-008
  3.29222E-008  3.80887E-008  3.84377E-008  3.37824E-008  2.57889E-008  1.70171E-008
  9.61761E-009  4.57169E-009  1.75838E-009  4.98301E-010  7.68274E-011  3.01331E-013
  1.64930E-011  3.31063E-011  3.34723E-011  2.45482E-011  1.45257E-011  7.23829E-012
  3.09731E-012  1.14846E-012  3.70344E-013  1.03882E-013  2.52786E-014  5.30356E-015
  9.48497E-016  1.41624E-016  1.69603E-017  1.48999E-018  7.35549E-020  2.45693E-022
  9.32581E-022  6.65827E-022  2.68956E-022  1.09370E-022  5.41791E-023  3.16377E-023
  1.92771E-023  1.11328E-023  5.79782E-024  2.66562E-024  1.07324E-024  3.77430E-025
  1.15894E-025  3.10876E-026  7.29054E-027  1.49610E-027  2.68838E-028
  1.27459E-020  3.23452E-019  1.42208E-017  2.44363E-016  2.81284E-015  2.50282E-014
  1.82372E-013  1.11936E-012  5.87634E-012  2.66185E-011  1.04586E-010  3.57551E-010
  1.06561E-009  2.77153E-009  6.29442E-009  1.24855E-008  2.16303E-008  3.27221E-008
  4.32077E-008  4.97670E-008  4.99509E-008  4.36199E-008  3.30537E-008  2.16325E-008
  1.21194E-008  5.71054E-009  2.17959E-009  6.15336E-010  9.60505E-011  6.45876E-013
  1.83459E-011  3.74431E-011  3.79305E-011  2.77908E-011  1.64123E-011  8.15502E-012
  3.47411E-012  1.27882E-012  4.07382E-013  1.11958E-013  2.63254E-014  5.21311E-015
  8.44520E-016  1.05805E-016  9.05469E-018  3.65122E-019  2.46543E-022  2.73726E-021
  1.07014E-022  1.21723E-021  1.84191E-021  1.30415E-021  6.18180E-022  2.16517E-022
  5.62109E-023  9.87414E-024  8.24177E-025  4.15295E-026  1.41850E-025  1.20257E-025
  5.83928E-026  2.06146E-026  5.76906E-027  1.33270E-027  2.59848E-028
  2.64839E-019  1.70750E-019  4.20480E-018  1.59711E-016  2.40365E-015  2.42969E-014
  1.89970E-013  1.21633E-012  6.55767E-012  3.02230E-011  1.20109E-010  4.13706E-010
  1.23883E-009  3.23087E-009  7.34598E-009  1.45686E-008  2.52046E-008  3.80344E-008
  5.00424E-008  5.73681E-008  5.72428E-008  4.96353E-008  3.73024E-008  2.41850E-008
  1.34102E-008  6.25045E-009  2.36046E-009  6.60784E-010  1.03315E-010  1.00775E-012
  1.83510E-011  3.74987E-011  3.78561E-011  2.76158E-011  1.62260E-011  8.00741E-012
  3.37574E-012  1.22155E-012  3.78131E-013  9.89619E-014  2.13757E-014  3.63171E-015
  4.35980E-016  2.68475E-017  3.52232E-020  5.53513E-019  2.13658E-019  5.62265E-021
  2.87512E-020  5.84376E-020  5.02269E-020  2.95454E-020  1.36512E-020  5.22850E-021
  1.69422E-021  4.65604E-022  1.07356E-022  2.02347E-023  2.95495E-024  2.94823E-025
  1.32216E-026  4.13246E-028  9.83547E-028  4.83740E-028  1.37686E-028
  1.26672E-018  3.20764E-018  1.68636E-018  4.36098E-017  1.40890E-015  1.84875E-014
  1.63733E-013  1.12321E-012  6.31139E-012  2.98548E-011  1.20658E-010  4.20174E-010
  1.26708E-009  3.31859E-009  7.56166E-009  1.50032E-008  2.59308E-008  3.90392E-008
  5.11785E-008  5.83821E-008  5.78901E-008  4.98126E-008  3.70955E-008  2.37977E-008
  1.30386E-008  5.99810E-009  2.23415E-009  6.17069E-010  9.56213E-011  1.26400E-012
  1.65765E-011  3.32693E-011  3.32330E-011  2.40113E-011  1.39537E-011  6.78125E-012
  2.79057E-012  9.69752E-013  2.79829E-013  6.45056E-014  1.08819E-014  1.04548E-015
  1.09150E-017  2.55461E-017  2.58207E-017  8.40189E-018  8.26141E-019  1.01667E-019
  6.42151E-019  7.48232E-019  5.31283E-019  2.87788E-019  1.28961E-019  4.95066E-020
  1.65236E-020  4.81601E-021  1.22389E-021  2.69697E-022  5.10647E-023  8.19239E-024
  1.08894E-024  1.15219E-025  8.92323E-027  4.01424E-028  3.58527E-030
  3.69548E-018  1.35411E-017  2.94725E-017  1.19903E-017  3.63675E-016  9.80189E-015
  1.11472E-013  8.62309E-013  5.17919E-012  2.54972E-011  1.05658E-010  3.73885E-010
  1.13912E-009  3.00249E-009  6.86563E-009  1.36408E-008  2.35658E-008  3.54065E-008
  4.62518E-008  5.24959E-008  5.17111E-008  4.41312E-008  3.25389E-008  2.06301E-008
  1.11499E-008  5.05052E-009  1.84916E-009  5.01251E-010  7.61927E-011  1.37593E-012
  1.35575E-011  2.61255E-011  2.55688E-011  1.81323E-011  1.02969E-011  4.83425E-012
  1.87828E-012  5.89407E-013  1.39952E-013  2.10339E-014  8.76350E-016  2.85134E-016
  7.26187E-016  4.74323E-016  1.65244E-016  2.77593E-017  3.06301E-019  3.98531E-018
  7.32856E-018  6.44080E-018  4.06143E-018  2.07541E-018  9.04026E-019  3.43426E-019
  1.14869E-019  3.39169E-020  8.83111E-021  2.02170E-021  4.05296E-022  7.08055E-023
  1.07151E-023  1.39356E-024  1.54008E-025  1.42076E-026  1.06073E-027
  8.07296E-018  3.47260E-017  1.10421E-016  2.03594E-016  5.93942E-017  2.45483E-015
  5.39979E-014  5.28300E-013  3.55539E-012  1.86455E-011  8.02436E-011  2.90720E-010
  8.99027E-010  2.39173E-009  5.49878E-009  1.09534E-008  1.89294E-008  2.83956E-008
  3.69696E-008  4.17486E-008  4.08447E-008  3.45558E-008  2.52071E-008  1.57761E-008
  8.39671E-009  3.73586E-009  1.33973E-009  3.54454E-010  5.23597E-011  1.37756E-012
  1.00360E-011  1.80889E-011  1.70882E-011  1.16899E-011  6.31477E-012  2.73083E-012
  9.12789E-013  2.09657E-013  2.13512E-014  3.98787E-016  7.18793E-015  8.40044E-015
  5.12791E-015  2.00114E-015  4.61270E-016  3.09486E-017  1.30260E-017  5.17868E-017
  5.88148E-017  4.35380E-017  2.52782E-017  1.23588E-017  5.25501E-018  1.97190E-018
  6.56565E-019  1.94096E-019  5.08539E-020  1.17757E-020  2.40256E-021  4.30609E-022
  6.75985E-023  9.26695E-024  1.10569E-024  1.14353E-025  1.01944E-026
  1.42440E-017  6.65853E-017  2.49368E-016  6.82735E-016  1.04321E-015  2.00900E-016
  1.34672E-014  2.36414E-013  1.97289E-012  1.14953E-011  5.24594E-011  1.96819E-010
  6.21894E-010  1.67664E-009  3.88548E-009  7.77221E-009  1.34500E-008  2.01568E-008
  2.61645E-008  2.94007E-008  2.85653E-008  2.39492E-008  1.72721E-008  1.06595E-008
  5.57787E-009  2.43166E-009  8.50999E-010  2.18547E-010  3.11662E-011  1.29795E-012
  6.68907E-012  1.09328E-011  9.71650E-012  6.17542E-012  2.96390E-012  1.02253E-012
  2.00614E-013  4.01520E-015  2.46022E-014  5.91694E-014  5.82567E-014  3.69854E-014
  1.64184E-014  4.79020E-015  6.36286E-016  1.36734E-017  2.65928E-016  4.16291E-016
  3.67122E-016  2.42776E-016  1.32775E-016  6.27393E-017  2.61519E-017  9.70258E-018
  3.21167E-018  9.47461E-019  2.48440E-019  5.77233E-020  1.18482E-020  2.14293E-021
  3.40793E-022  4.75729E-023  5.82116E-024  6.23602E-025  5.84165E-026
  2.10357E-017  1.03042E-016  4.19942E-016  1.36162E-015  3.17320E-015  3.88148E-015
  5.63950E-016  6.00684E-014  8.24916E-013  5.81774E-012  2.91857E-011  1.15436E-010
  3.76322E-010  1.03395E-009  2.42330E-009  4.87771E-009  8.46322E-009  1.26813E-008
  1.64191E-008  1.83627E-008  1.77175E-008  1.47170E-008  1.04880E-008  6.37666E-009
  3.27566E-009  1.39595E-009  4.75064E-010  1.17832E-010  1.62160E-011  1.13121E-012
  3.96460E-012  5.63598E-012  4.47276E-012  2.39718E-012  8.15040E-013  1.01980E-013
  1.69618E-014  1.65902E-013  2.77772E-013  2.71153E-013  1.87545E-013  9.54467E-014
  3.39942E-014  6.72762E-015  1.56950E-016  9.65178E-016  2.29909E-015  2.46262E-015
  1.86525E-015  1.14096E-015  5.96843E-016  2.74598E-016  1.12615E-016  4.13732E-017
  1.36180E-017  4.00613E-018  1.04968E-018  2.44099E-019  5.02217E-020  9.11857E-021
  1.45831E-021  2.05160E-022  2.53701E-023  2.75678E-024  2.63247E-025
  2.65057E-017  1.33411E-016  5.70033E-016  2.01601E-015  5.61358E-015  1.09445E-014
  1.01108E-014  2.69107E-015  2.17042E-013  2.29729E-012  1.35672E-011  5.82484E-011
  1.98769E-010  5.60890E-010  1.33535E-009  2.71157E-009  4.72430E-009  7.08405E-009
  9.15360E-009  1.01916E-008  9.76626E-009  8.03633E-009  5.65715E-009  3.38607E-009
  1.70542E-009  7.08986E-010  2.33872E-010  5.58145E-011  7.49911E-012  8.79931E-013
  2.04196E-012  2.35064E-012  1.45868E-012  4.62282E-013  1.50519E-014  1.50767E-013
  5.49043E-013  8.53682E-013  8.86402E-013  6.85108E-013  4.01871E-013  1.71584E-013
  4.53287E-014  3.36974E-015  2.32787E-015  9.90331E-015  1.31856E-014  1.15273E-014
  7.90496E-015  4.57173E-015  2.31170E-015  1.04123E-015  4.21330E-016  1.53500E-016
  5.02714E-017  1.47486E-017  3.86029E-018  8.97889E-019  1.84972E-019  3.36622E-020
  5.40164E-021  7.63412E-022  9.49770E-023  1.04023E-023  1.00356E-024
  2.88162E-017  1.47345E-016  6.46941E-016  2.40112E-015  7.32036E-015  1.72962E-014
  2.74508E-014  1.71883E-014  1.75753E-014  6.30862E-013  5.10505E-012  2.50377E-011
  9.14306E-011  2.67862E-010  6.51478E-010  1.33867E-009  2.34595E-009  3.52354E-009
  4.54604E-009  5.04033E-009  4.79749E-009  3.91064E-009  2.71876E-009  1.60129E-009
  7.90004E-010  3.19844E-010  1.01996E-010  2.33828E-011  3.16057E-012  5.92330E-013
  8.78835E-013  6.95501E-013  2.04045E-013  1.50718E-014  3.78738E-013  1.11560E-012
  1.80522E-012  2.07462E-012  1.82244E-012  1.23791E-012  6.27658E-013  2.09951E-013
  2.83258E-014  3.34935E-015  3.31909E-014  5.63557E-014  5.73674E-014  4.42960E-014
  2.83575E-014  1.57302E-014  7.74574E-015  3.42919E-015  1.37211E-015  4.96307E-016
  1.61827E-016  4.73623E-017  1.23848E-017  2.88117E-018  5.94217E-019  1.08355E-019
  1.74375E-020  2.47389E-021  3.09301E-022  3.40881E-023  3.31452E-024
  2.72166E-017  1.40401E-016  6.26115E-016  2.38861E-015  7.65513E-015  1.99235E-014
  3.92147E-014  4.83668E-014  1.63371E-014  8.47445E-014  1.46196E-012  9.03515E-012
  3.65547E-011  1.12870E-010  2.82453E-010  5.89380E-010  1.04066E-009  1.56687E-009
  2.01918E-009  2.22962E-009  2.10801E-009  1.70222E-009  1.16869E-009  6.77183E-010
  3.27070E-010  1.28790E-010  3.96152E-011  8.73091E-012  1.24765E-012  3.39132E-013
  2.97407E-013  9.97145E-014  4.37924E-014  4.91662E-013  1.48215E-012  2.66852E-012
  3.49422E-012  3.53792E-012  2.79728E-012  1.67676E-012  6.90148E-013  1.37557E-013
  3.28024E-015  8.64650E-014  1.92045E-013  2.29542E-013  2.00672E-013  1.42705E-013
  8.69248E-014  4.67008E-014  2.25123E-014  9.82486E-015  3.89360E-015  1.39954E-015
  4.54576E-016  1.32764E-016  3.46916E-017  8.07367E-018  1.66732E-018  3.04701E-019
  4.91851E-020  7.00586E-021  8.80338E-022  9.76313E-023  9.56641E-024
  2.24300E-017  1.16234E-016  5.22751E-016  2.02531E-015  6.67596E-015  1.83156E-014
  4.00974E-014  6.37939E-014  5.59905E-014  7.56786E-015  2.76391E-013  2.67585E-012
  1.26925E-011  4.21673E-011  1.09515E-010  2.32924E-010  4.14989E-010  6.26617E-010
  8.06519E-010  8.86791E-010  8.32674E-010  6.66019E-010  4.51575E-010  2.57411E-010
  1.21665E-010  4.65320E-011  1.37661E-011  2.92029E-012  4.68287E-013  1.64787E-013
  7.63221E-014  3.79516E-014  3.60827E-013  1.29132E-012  2.74197E-012  4.20928E-012
  4.98685E-012  4.62132E-012  3.27199E-012  1.63010E-012  4.36023E-013  1.15137E-014
  1.75962E-013  5.21520E-013  7.36309E-013  7.32779E-013  5.81768E-013  3.90511E-013
  2.29161E-013  1.20051E-013  5.68674E-014  2.45170E-014  9.63466E-015  3.44380E-015
  1.11470E-015  3.24981E-016  8.48804E-017  1.97672E-017  4.08895E-018  7.49181E-019
  1.21360E-019  1.73647E-020  2.19438E-021  2.45058E-022  2.42156E-023
  1.61757E-017  8.39782E-017  3.79229E-016  1.48126E-015  4.95883E-015  1.40092E-014
  3.24765E-014  5.84060E-014  7.11616E-014  3.64976E-014  2.41890E-014  6.26765E-013
  3.83470E-012  1.40898E-011  3.83492E-011  8.34181E-011  1.50085E-010  2.27207E-010
  2.91881E-010  3.19336E-010  2.97621E-010  2.35720E-010  1.57812E-010  8.84849E-011
  4.08979E-011  1.51514E-011  4.28107E-012  8.69943E-013  1.66420E-013  6.90685E-014
  2.43849E-014  1.37556E-013  7.01021E-013  1.89986E-012  3.55483E-012  5.03176E-012
  5.52441E-012  4.63262E-012  2.76773E-012  9.41608E-013  5.16828E-014  2.84808E-013
  1.13107E-012  1.88849E-012  2.14785E-012  1.91376E-012  1.42307E-012  9.15680E-013
  5.22031E-013  2.67928E-013  1.25050E-013  5.33383E-014  2.08024E-014  7.39758E-015
  2.38696E-015  6.94843E-016  1.81454E-016  4.23005E-017  8.76827E-018  1.61153E-018
  2.62137E-019  3.77066E-020  4.79627E-021  5.39913E-022  5.38663E-023
  1.02273E-017  5.31065E-017  2.40149E-016  9.41431E-016  3.17652E-015  9.11698E-015
  2.18086E-014  4.18465E-014  5.93204E-014  4.95108E-014  9.50332E-015  1.09529E-013
  1.01575E-012  4.27105E-012  1.22982E-011  2.74194E-011  4.97982E-011  7.54782E-011
  9.66246E-011  1.05033E-010  9.70505E-011  7.60504E-011  5.02466E-011  2.76918E-011
  1.24886E-011  4.44980E-012  1.17786E-012  2.24580E-013  5.71952E-014  2.62239E-014
  2.02866E-014  2.00028E-013  8.19760E-013  2.01110E-012  3.52806E-012  4.67816E-012
  4.68387E-012  3.34239E-012  1.39647E-012  1.22792E-013  3.81432E-013  1.97276E-012
  3.86978E-012  5.03398E-012  5.05486E-012  4.18744E-012  2.97122E-012  1.85131E-012
  1.03129E-012  5.20280E-013  2.39709E-013  1.01259E-013  3.92147E-014  1.38782E-014
  4.46500E-015  1.29809E-015  3.39036E-016  7.91468E-017  1.64484E-017  3.03438E-018
  4.96023E-019  7.17940E-020  9.20216E-021  1.04548E-021  1.05460E-022
  5.67650E-018  2.94533E-017  1.33155E-016  5.22465E-016  1.76856E-015  5.11533E-015
  1.24409E-014  2.47208E-014  3.78924E-014  3.90150E-014  1.68380E-014  1.41228E-014
  2.40223E-013  1.19856E-012  3.67546E-012  8.39797E-012  1.53631E-011  2.32517E-011
  2.95843E-011  3.18777E-011  2.91470E-011  2.25647E-011  1.46931E-011  7.94179E-012
  3.47400E-012  1.16933E-012  2.76046E-013  4.89731E-014  2.39196E-014  1.11006E-014
  1.45631E-014  1.73532E-013  6.82364E-013  1.61223E-012  2.68805E-012  3.27409E-012
  2.79583E-012  1.39495E-012  1.57123E-013  4.51088E-013  2.80387E-012  6.35059E-012
  9.41444E-012  1.06738E-011  9.89716E-012  7.79112E-012  5.33805E-012  3.24272E-012
  1.77205E-012  8.80760E-013  4.01072E-013  1.67894E-013  6.45836E-014  2.27501E-014
  7.29908E-015  2.11975E-015  5.53886E-016  1.29542E-016  2.70072E-017  5.00465E-018
  8.22893E-019  1.19978E-019  1.55156E-020  1.78166E-021  1.81997E-022
  2.76825E-018  1.43453E-017  6.47789E-017  2.54002E-016  8.60195E-016  2.49518E-015
  6.11622E-015  1.23761E-014  1.97736E-014  2.26036E-014  1.38893E-014  2.89324E-015
  5.25186E-014  3.18986E-013  1.04246E-012  2.43285E-012  4.46530E-012  6.72251E-012
  8.47160E-012  9.02119E-012  8.14127E-012  6.21262E-012  3.97641E-012  2.09726E-012
  8.77649E-013  2.67591E-013  5.03337E-014  1.30519E-014  1.84996E-014  9.48086E-015
  4.28912E-015  9.56832E-014  4.05882E-013  9.49138E-013  1.47489E-012  1.52671E-012
  8.81845E-013  9.84937E-014  5.07748E-013  3.31027E-012  8.39953E-012  1.40599E-011
  1.79744E-011  1.87063E-011  1.64222E-011  1.24523E-011  8.30268E-012  4.93999E-012
  2.65537E-012  1.30217E-012  5.86495E-013  2.43369E-013  9.29939E-014  3.26062E-014
  1.04331E-014  3.02721E-015  7.91629E-016  1.85582E-016  3.88404E-017  7.23612E-018
  1.19806E-018  1.76179E-019  2.30205E-020  2.67612E-021  2.77309E-022
  1.18688E-018  6.14160E-018  2.76905E-017  1.08414E-016  3.66760E-016  1.06397E-015
  2.61514E-015  5.33660E-015  8.71052E-015  1.05152E-014  7.64024E-015  1.76103E-015
  1.11701E-014  8.22668E-014  2.84470E-013  6.73849E-013  1.23454E-012  1.84085E-012
  2.28909E-012  2.40114E-012  2.13251E-012  1.59916E-012  1.00156E-012  5.10249E-013
  1.98397E-013  4.97523E-014  6.70419E-015  1.11002E-014  2.08237E-014  1.44786E-014
  6.74834E-016  2.66645E-014  1.50749E-013  3.53970E-013  4.66516E-013  2.93954E-013
  2.03545E-014  5.67179E-013  3.31721E-012  9.04467E-012  1.68363E-011  2.41455E-011
  2.82065E-011  2.77078E-011  2.33805E-011  1.72262E-011  1.12356E-011  6.56777E-012
  3.47853E-012  1.68449E-012  7.50621E-013  3.08745E-013  1.17173E-013  4.08890E-014
  1.30480E-014  3.78323E-015  9.90483E-016  2.32885E-016  4.89685E-017  9.18147E-018
  1.53258E-018  2.27637E-019  3.01026E-020  3.54889E-021  3.73746E-022
  4.47590E-019  2.31284E-018  1.04109E-017  4.06887E-017  1.37409E-016  3.98102E-016
  9.78453E-016  2.00267E-015  3.30209E-015  4.10065E-015  3.24668E-015  9.70881E-016
  2.42254E-015  2.07585E-014  7.49637E-014  1.78902E-013  3.25566E-013  4.79060E-013
  5.86030E-013  6.03855E-013  5.26281E-013  3.86370E-013  2.35079E-013  1.13531E-013
  3.86216E-014  6.32554E-015  2.87787E-015  1.30131E-014  2.26486E-014  2.10824E-014
  8.09914E-015  4.28504E-016  1.74974E-014  4.19076E-014  2.15531E-014  3.48135E-014
  6.10326E-013  2.86938E-012  8.02684E-012  1.62813E-011  2.59607E-011  3.39440E-011
  3.73457E-011  3.52000E-011  2.88231E-011  2.07528E-011  1.32866E-011  7.64532E-012
  3.99370E-012  1.91034E-012  8.42126E-013  3.43242E-013  1.29334E-013  4.49065E-014
  1.42901E-014  4.14105E-015  1.08587E-015  2.56241E-016  5.41823E-017  1.02362E-017
  1.72506E-018  2.59223E-019  3.47542E-020  4.16306E-021  4.46422E-022
  1.48519E-019  7.66521E-019  3.44539E-018  1.34430E-017  4.53154E-017  1.31056E-016
  3.21712E-016  6.58679E-016  1.09070E-015  1.37429E-015  1.13948E-015  4.00094E-016
  5.40075E-016  5.08219E-015  1.89090E-014  4.51917E-014  8.14320E-014  1.18014E-013
  1.41802E-013  1.43304E-013  1.22283E-013  8.74973E-014  5.11394E-014  2.26321E-014
  5.91187E-015  5.12666E-016  3.86737E-015  1.24176E-014  2.13434E-014  2.50706E-014
  2.08031E-014  1.25488E-014  8.51439E-015  2.02002E-014  1.14884E-013  5.83067E-013
  2.15134E-012  5.93743E-012  1.28306E-011  2.24758E-011  3.27063E-011  4.02410E-011
  4.24306E-011  3.87667E-011  3.09942E-011  2.18895E-011  1.37861E-011  7.81755E-012
  4.02915E-012  1.90351E-012  8.29725E-013  3.34919E-013  1.25224E-013  4.32432E-014
  1.37202E-014  3.97420E-015  1.04425E-015  2.47505E-016  5.26860E-017  1.00428E-017
  1.71145E-018  2.60650E-019  3.54974E-020  4.32880E-021  4.73545E-022
  4.33755E-020  2.23664E-019  1.00423E-018  3.91310E-018  1.31713E-017  3.80341E-017
  9.32418E-017  1.90820E-016  3.16585E-016  4.02209E-016  3.42789E-016  1.32720E-016
  1.19022E-016  1.17817E-015  4.47935E-015  1.06936E-014  1.90708E-014  2.72278E-014
  3.21460E-014  3.18567E-014  2.65724E-014  1.84276E-014  1.01644E-014  3.86998E-015
  5.57509E-016  5.02448E-016  3.67156E-015  9.67509E-015  1.72897E-014  2.44898E-014
  3.02310E-014  3.80310E-014  6.22562E-014  1.50579E-013  4.56965E-013  1.38214E-012
  3.68414E-012  8.31310E-012  1.57883E-011  2.53729E-011  3.47816E-011  4.09993E-011
  4.18746E-011  3.73284E-011  2.92561E-011  2.03151E-011  1.26020E-011  7.04559E-012
  3.58239E-012  1.67066E-012  7.19512E-013  2.87370E-013  1.06530E-013  3.65661E-014
  1.15643E-014  3.34865E-015  8.82117E-016  2.10185E-016  4.50972E-017  8.68649E-018
  1.49957E-018  2.31910E-019  3.21461E-020  3.99857E-021  4.47013E-022
  1.11531E-020  5.74819E-020  2.57927E-019  1.00430E-018  3.37760E-018  9.74532E-018
  2.38769E-017  4.88713E-017  8.12477E-017  1.03942E-016  9.04934E-017  3.76364E-017
  2.44959E-017  2.50267E-016  9.72677E-016  2.32361E-015  4.11071E-015  5.79561E-015
  6.73690E-015  6.55366E-015  5.33637E-015  3.55835E-015  1.79872E-015  5.17411E-016
  2.51070E-017  6.01353E-016  2.59767E-015  6.37931E-015  1.21526E-014  2.01409E-014
  3.20230E-014  5.50994E-014  1.13546E-013  2.79624E-013  7.43878E-013  1.91530E-012
  4.45495E-012  9.06542E-012  1.59552E-011  2.42425E-011  3.18681E-011  3.63829E-011
  3.62390E-011  3.16520E-011  2.43803E-011  1.66687E-011  1.01905E-011  5.61704E-012
  2.81615E-012  1.29529E-012  5.50567E-013  2.17323E-013  7.97912E-014  2.72017E-014
  8.57167E-015  2.48145E-015  6.55693E-016  1.57216E-016  3.40468E-017  6.63803E-018
  1.16304E-018  1.83012E-019  2.58713E-020  3.28844E-021  3.76253E-022
  2.52568E-021  1.30168E-020  5.84056E-020  2.27410E-019  7.64854E-019  2.20738E-018
  5.41217E-018  1.10968E-017  1.85206E-017  2.39093E-017  2.13014E-017  9.49449E-018
  4.50525E-018  4.70439E-017  1.88833E-016  4.54145E-016  8.00789E-016  1.11938E-015
  1.28517E-015  1.22927E-015  9.75108E-016  6.17341E-016  2.71356E-016  4.23919E-017
  4.06977E-017  4.32847E-016  1.49577E-015  3.64590E-015  7.50004E-015  1.42673E-014
  2.72557E-014  5.63812E-014  1.30475E-013  3.26956E-013  8.26938E-013  1.97661E-012
  4.27637E-012  8.18301E-012  1.37062E-011  2.00240E-011  2.55154E-011  2.84086E-011
  2.77166E-011  2.37839E-011  1.80330E-011  1.21483E-011  7.32044E-012  3.97669E-012
  1.96433E-012  8.90070E-013  3.72877E-013  1.45253E-013  5.27501E-014  1.78427E-014
  5.59920E-015  1.62055E-015  4.29775E-016  1.03807E-016  2.27240E-017  4.49257E-018
  8.00467E-019  1.28417E-019  1.85482E-020  2.41296E-021  2.82886E-022
  5.03936E-022  2.59854E-021  1.16670E-020  4.54645E-020  1.53084E-019  4.42516E-019
  1.08766E-018  2.23904E-018  3.76326E-018  4.92402E-018  4.51999E-018  2.18565E-018
  7.36286E-019  7.55379E-018  3.19968E-017  7.82891E-017  1.38545E-016  1.93012E-016
  2.19700E-016  2.06922E-016  1.59238E-016  9.36398E-017  3.22174E-017  9.38760E-019
  4.07879E-017  2.32426E-016  7.33436E-016  1.83695E-015  4.11446E-015  8.87421E-015
  1.95938E-014  4.60258E-014  1.14798E-013  2.92453E-013  7.22745E-013  1.65896E-012
  3.43606E-012  6.31667E-012  1.02208E-011  1.45046E-011  1.80384E-011  1.96749E-011
  1.88570E-011  1.59259E-011  1.18974E-011  7.90015E-012  4.69156E-012  2.51026E-012
  1.22048E-012  5.44084E-013  2.24295E-013  8.60823E-014  3.08729E-014  1.03485E-014
  3.23171E-015  9.35048E-016  2.49025E-016  6.06609E-017  1.34439E-017  2.70014E-018
  4.90198E-019  8.03268E-020  1.18734E-020  1.58280E-021  1.90260E-022
  8.86389E-023  4.57590E-022  2.05741E-021  8.03191E-021  2.71081E-020  7.86124E-020
  1.94103E-019  4.02307E-019  6.83601E-019  9.11863E-019  8.70701E-019  4.65545E-019
  1.15933E-019  9.95535E-019  4.61819E-018  1.16819E-017  2.09418E-017  2.92602E-017
  3.31528E-017  3.07604E-017  2.27702E-017  1.19421E-017  2.48819E-018  1.31694E-018
  2.31819E-017  1.02174E-016  3.14434E-016  8.27534E-016  2.03123E-015  4.92463E-015
  1.22582E-014  3.16836E-014  8.34474E-014  2.15813E-013  5.27358E-013  1.18141E-012
  2.37839E-012  4.25200E-012  6.70713E-012  9.30638E-012  1.13473E-011  1.21621E-011
  1.14739E-011  9.54897E-012  7.03285E-012  4.60373E-012  2.69363E-012  1.41865E-012
  6.78214E-013  2.97048E-013  1.20299E-013  4.54030E-014  1.60523E-014  5.32438E-015
  1.65320E-015  4.78092E-016  1.27932E-016  3.14642E-017  7.07093E-018  1.44533E-018
  2.67838E-019  4.49021E-020  6.80064E-021  9.29611E-022  1.14587E-022
  1.37546E-023  7.11396E-023  3.20597E-022  1.25522E-021  4.25240E-021  1.23936E-020
  3.08130E-020  6.45042E-020  1.11299E-019  1.52339E-019  1.52878E-019  9.21122E-020
  2.12110E-020  1.01900E-019  5.51449E-019  1.47868E-018  2.72022E-018  3.84179E-018
  4.35069E-018  3.97065E-018  2.78038E-018  1.19773E-018  5.80709E-020  1.26080E-018
  9.76138E-018  3.84804E-017  1.20100E-016  3.37745E-016  9.13000E-016  2.46944E-015
  6.80231E-015  1.89499E-014  5.20336E-014  1.36356E-013  3.31327E-013  7.30745E-013
  1.44243E-012  2.52659E-012  3.90825E-012  5.32560E-012  6.38678E-012  6.74177E-012
  6.26992E-012  5.14663E-012  3.73884E-012  2.41304E-012  1.39075E-012  7.20595E-013
  3.38430E-013  1.45444E-013  5.77686E-014  2.14002E-014  7.44422E-015  2.43930E-015
  7.52239E-016  2.17359E-016  5.84637E-017  1.45330E-017  3.31662E-018  6.91063E-019
  1.30918E-019  2.24808E-020  3.49111E-021  4.89401E-022  6.18295E-023
  1.88492E-024  9.77536E-024  4.42007E-023  1.73782E-022  5.91885E-022  1.73716E-021
  4.36006E-021  9.25026E-021  1.62827E-020  2.30184E-020  2.45088E-020  1.68667E-020
  4.82718E-021  7.42893E-021  5.21323E-020  1.54674E-019  2.97795E-019  4.29633E-019
  4.88416E-019  4.36212E-019  2.79501E-019  8.12016E-020  1.67088E-020  5.99018E-019
  3.36286E-018  1.27659E-017  4.15255E-017  1.26437E-016  3.77381E-016  1.12915E-015
  3.38799E-015  1.00158E-014  2.84060E-014  7.52633E-014  1.82349E-013  3.97897E-013
  7.74238E-013  1.33522E-012  2.03357E-012  2.73000E-012  3.22791E-012  3.36162E-012
  3.08579E-012  2.50041E-012  1.79263E-012  1.14098E-012  6.47765E-013  3.30100E-013
  1.52211E-013  6.41210E-014  2.49419E-014  9.05259E-015  3.09224E-015  9.99217E-016
  3.05658E-016  8.82002E-017  2.38523E-017  5.99805E-018  1.39175E-018  2.95986E-019
  5.73836E-020  1.00992E-020  1.60818E-021  2.31080E-022  2.98902E-023
  2.28437E-025  1.18910E-024  5.40115E-024  2.13554E-023  7.32543E-023  2.16988E-022
  5.51330E-022  1.18967E-021  2.14624E-021  3.15273E-021  3.58827E-021  2.83579E-021
  1.14428E-021  3.85286E-022  3.58772E-021  1.28174E-020  2.67201E-020  4.00226E-020
  4.59023E-020  3.96362E-020  2.16445E-020  2.12882E-021  1.91000E-020  2.04119E-019
  9.95538E-019  3.80886E-018  1.31845E-017  4.38795E-017  1.44454E-016  4.73191E-016
  1.52412E-015  4.72119E-015  1.37278E-014  3.66926E-014  8.87490E-014  1.92163E-013
  3.69876E-013  6.30131E-013  9.47687E-013  1.25643E-012  1.46753E-012  1.51012E-012
  1.36983E-012  1.09669E-012  7.76468E-013  4.87622E-013  2.72782E-013  1.36732E-013
  6.18889E-014  2.55416E-014  9.71987E-015  3.45118E-015  1.15552E-015  3.67556E-016
  1.11372E-016  3.20704E-017  8.72001E-018  2.21950E-018  5.24064E-019  1.13846E-019
  2.25979E-020  4.07603E-021  6.65158E-022  9.78552E-023  1.29391E-023
  2.45299E-026  1.28317E-025  5.86329E-025  2.33529E-024  8.08414E-024  2.42266E-023
  6.24991E-023  1.37661E-022  2.55656E-022  3.92240E-022  4.79491E-022  4.34009E-022
  2.42367E-022  5.09392E-023  1.47376E-022  7.72722E-022  1.87093E-021  2.99571E-021
  3.48952E-021  2.83350E-021  1.09930E-021  1.10282E-022  7.99938E-021  5.63333E-020
  2.61213E-019  1.04002E-018  3.89160E-018  1.42229E-017  5.13613E-017  1.81939E-016
  6.20526E-016  1.99276E-015  5.90456E-015  1.58870E-014  3.83791E-014  8.26113E-014
  1.57668E-013  2.65992E-013  3.95921E-013  5.19411E-013  6.00311E-013  6.11237E-013
  5.48555E-013  4.34359E-013  3.03970E-013  1.88494E-013  1.03971E-013  5.12898E-014
  2.27962E-014  9.21681E-015  3.42986E-015  1.19017E-015  3.90023E-016  1.21918E-016
  3.65391E-017  1.04899E-017  2.86681E-018  7.38683E-019  1.77539E-019  3.94021E-020
  8.00568E-021  1.47883E-021  2.47004E-022  3.71427E-023  5.01064E-024
  2.33985E-027  1.23183E-026  5.67185E-026  2.28008E-025  7.98352E-025  2.42691E-024
  6.37642E-024  1.43872E-023  2.76135E-023  4.44209E-023  5.84302E-023  6.00372E-023
  4.36630E-023  1.71598E-023  3.45527E-024  2.70598E-023  9.17818E-023  1.67748E-022
  2.00687E-022  1.42607E-022  1.91225E-023  1.70032E-022  2.25676E-021  1.33497E-020
  6.21675E-020  2.63715E-019  1.07726E-018  4.31851E-018  1.69421E-017  6.40336E-017
  2.28392E-016  7.53676E-016  2.26438E-015  6.12166E-015  1.47721E-014  3.16486E-014
  5.99959E-014  1.00417E-013  1.48199E-013  1.92710E-013  2.20721E-013  2.22677E-013
  1.97958E-013  1.55204E-013  1.07470E-013  6.58740E-014  3.58636E-014  1.74284E-014
  7.61300E-015  3.01742E-015  1.09828E-015  3.72328E-016  1.19307E-016  3.66000E-017
  1.08340E-017  3.09739E-018  8.50222E-019  2.21690E-019  5.42180E-020  1.22862E-020
  2.55277E-021  4.82252E-022  8.22965E-023  1.26229E-023  1.73347E-024
  1.98926E-028  1.05581E-027  4.90841E-027  1.99599E-026  7.08671E-026  2.19141E-025
  5.88202E-025  1.36399E-024  2.71428E-024  4.58880E-024  6.48807E-024  7.47100E-024
  6.66596E-024  4.12925E-024  1.30351E-024  3.13457E-025  2.27191E-024  5.84507E-024
  7.37455E-024  3.53103E-024  1.30549E-024  6.23813E-023  5.06000E-022  2.81633E-021
  1.36688E-020  6.27671E-020  2.80743E-019  1.22593E-018  5.15977E-018  2.05321E-017
  7.57611E-017  2.55054E-016  7.73970E-016  2.09916E-015  5.05986E-015  1.07994E-014
  2.03611E-014  3.38607E-014  4.96230E-014  6.40522E-014  7.28032E-014  7.28699E-014
  6.42498E-014  4.99374E-014  3.42561E-014  2.07805E-014  1.11809E-014  5.35985E-015
  2.30411E-015  8.96355E-016  3.19409E-016  1.05830E-016  3.31504E-017  9.97129E-018
  2.91158E-018  8.27895E-019  2.28007E-019  6.01040E-020  1.49425E-020  3.45297E-021
  7.32484E-022  1.41239E-022  2.45712E-023  3.83534E-024  5.34916E-025
  1.51377E-029  8.11698E-029  3.81857E-028  1.57468E-027  5.68434E-027  1.79312E-026
  4.93127E-026  1.17853E-025  2.43689E-025  4.33220E-025  6.56036E-025  8.34166E-025
  8.69663E-025  7.11977E-025  4.18439E-025  1.40702E-025  1.98348E-026  5.85065E-026
  8.60727E-026  1.40515E-026  1.29361E-024  1.44435E-023  9.70462E-023  5.42665E-022
  2.81428E-021  1.40971E-020  6.87615E-020  3.23404E-019  1.44059E-018  5.96263E-018
  2.25586E-017  7.70424E-017  2.35420E-016  6.39821E-016  1.54052E-015  3.27769E-015
  6.15258E-015  1.01786E-014  1.48314E-014  1.90275E-014  2.14893E-014  2.13658E-014
  1.87067E-014  1.44314E-014  9.81966E-015  5.90322E-015  3.14360E-015  1.48887E-015
  6.30949E-016  2.41330E-016  8.43217E-017  2.73367E-017  8.37447E-018  2.46898E-018
  7.10455E-019  2.00654E-019  5.53651E-020  1.47327E-020  3.71712E-021  8.74282E-022
  1.88944E-022  3.70990E-023  6.56351E-024  1.04006E-024  1.46981E-025
  1.03641E-030  5.62772E-030  2.68609E-029  1.12618E-028  4.14448E-028  1.33724E-027
  3.77727E-027  9.32215E-027  2.00475E-026  3.74304E-026  6.03658E-026  8.34791E-026
  9.79160E-026  9.57864E-026  7.60712E-026  4.69873E-026  2.14198E-026  7.90502E-027
  6.60548E-027  3.84472E-026  3.51212E-025  2.61478E-024  1.66143E-023  9.72657E-023
  5.46676E-022  2.98523E-021  1.57261E-020  7.86015E-020  3.65788E-019  1.55875E-018
  6.00426E-018  2.07135E-017  6.35952E-017  1.73047E-016  4.16197E-016  8.83242E-016
  1.65206E-015  2.72163E-015  3.94732E-015  5.03891E-015  5.66092E-015  5.59727E-015
  4.87199E-015  3.73498E-015  2.52404E-015  1.50576E-015  7.94807E-016  3.72549E-016
  1.55927E-016  5.87560E-017  2.01701E-017  6.40916E-018  1.92233E-018  5.55644E-019
  1.57467E-019  4.41172E-020  1.21753E-020  3.26418E-021  8.33999E-022  1.99186E-022
  4.37446E-023  8.72392E-024  1.56564E-024  2.51258E-025  3.58997E-026
  6.42361E-032  3.54121E-031  1.71922E-030  7.34817E-030  2.76373E-029  9.14052E-029
  2.65647E-028  6.77604E-028  1.51472E-027  2.96146E-027  5.05047E-027  7.48584E-027
  9.59611E-027  1.05691E-026  9.92141E-027  7.89336E-027  5.41883E-027  3.66487E-027
  3.88216E-027  1.10690E-026  6.19261E-026  4.04108E-025  2.61035E-024  1.63963E-023
  1.00265E-022  5.92340E-022  3.32690E-021  1.74353E-020  8.38229E-020  3.64774E-019
  1.42300E-018  4.94331E-018  1.52248E-017  4.14537E-017  9.95991E-017  2.10920E-016
  3.93390E-016  6.45901E-016  9.33288E-016  1.18659E-015  1.32736E-015  1.30650E-015
  1.13173E-015  8.63124E-016  5.79979E-016  3.43794E-016  1.80139E-016  8.37038E-017
  3.46666E-017  1.28968E-017  4.35947E-018  1.36060E-018  4.00201E-019  1.13501E-019
  3.16715E-020  8.79215E-021  2.42250E-021  6.52886E-022  1.68505E-022  4.07576E-023
  9.07189E-024  1.83276E-024  3.32831E-025  5.39735E-026  7.78122E-027
  3.62833E-033  2.03589E-032  1.00781E-031  4.40080E-031  1.69482E-030  5.75465E-030
  1.72174E-029  4.53712E-029  1.05212E-028  2.14459E-028  3.83704E-028  6.01477E-028
  8.24151E-028  9.84499E-028  1.02338E-027  9.29048E-028  7.57188E-028  6.21224E-028
  7.13718E-028  1.76531E-027  8.65958E-027  5.59215E-026  3.82887E-025  2.60816E-024
  1.72704E-023  1.09068E-022  6.44295E-022  3.49846E-021  1.72197E-020  7.60532E-020
  2.99300E-019  1.04465E-018  3.22393E-018  8.78032E-018  2.10767E-017  4.45572E-017
  8.29156E-017  1.35774E-016  1.95603E-016  2.47891E-016  2.76349E-016  2.71012E-016
  2.33845E-016  1.77593E-016  1.18783E-016  7.00456E-017  3.64818E-017  1.68307E-017
  6.91012E-018  2.54327E-018  8.48461E-019  2.60689E-019  7.53419E-020  2.09908E-020
  5.76811E-021  1.58511E-021  4.35254E-022  1.17646E-022  3.05912E-023  7.47332E-024
  1.68138E-024  3.43247E-025  6.29310E-026  1.02912E-026  1.49437E-027
  1.85202E-034  1.07623E-033  5.44276E-033  2.43191E-032  9.59961E-032  3.34703E-031
  1.03050E-030  2.80058E-030  6.71377E-030  1.41914E-029  2.64235E-029  4.32925E-029
  6.23367E-029  7.87986E-029  8.74733E-029  8.58355E-029  7.66750E-029  6.93671E-029
  8.50798E-029  2.11103E-028  1.04489E-027  7.12811E-027  5.28335E-026  3.90062E-025
  2.76751E-024  1.84329E-023  1.13112E-022  6.30195E-022  3.15389E-021  1.40736E-020
  5.57187E-020  1.95091E-019  6.02852E-019  1.64192E-018  3.93818E-018  8.31400E-018
  1.54436E-017  2.52358E-017  3.62707E-017  4.58495E-017  5.09737E-017  4.98439E-017
  4.28743E-017  3.24512E-017  2.16246E-017  1.26987E-017  6.58189E-018  3.01903E-018
  1.23076E-018  4.49003E-019  1.48153E-019  4.49131E-020  1.27805E-020  3.50298E-021
  9.48349E-022  2.57801E-022  7.04300E-023  1.90483E-023  4.97733E-024  1.22488E-024
  2.77855E-025  5.71855E-026  1.05631E-026  1.73884E-027  2.53929E-028
  9.19018E-036  5.15798E-035  2.71973E-034  1.24415E-033  5.03326E-033  1.80045E-032
  5.69330E-032  1.59096E-031  3.92721E-031  8.55894E-031  1.64584E-030  2.78959E-030
  4.16636E-030  5.48018E-030  6.35580E-030  6.55054E-030  6.19124E-030  5.97622E-030
  7.88027E-030  2.11343E-029  1.13877E-028  8.49486E-028  6.85300E-027  5.43753E-026
  4.08002E-025  2.82974E-024  1.78527E-023  1.01296E-022  5.12846E-022  2.30469E-021
  9.16173E-021  3.21458E-020  9.94129E-020  2.70738E-019  6.48930E-019  1.36847E-018
  2.53842E-018  4.14113E-018  5.94103E-018  7.49504E-018  8.31483E-018  8.11189E-018
  6.96045E-018  5.25427E-018  3.49104E-018  2.04328E-018  1.05500E-018  4.81694E-019
  1.95260E-019  7.07263E-020  2.31260E-020  6.93183E-021  1.94607E-021  5.25543E-022
  1.40262E-022  3.77003E-023  1.02322E-023  2.76320E-024  7.23818E-025  1.79001E-025
  4.08475E-026  8.45815E-027  1.57128E-027  2.59970E-028  3.81308E-029
  4.04527E-037  2.42547E-036  1.28747E-035  5.72763E-035  2.44212E-034  8.94446E-034
  2.89675E-033  8.29268E-033  2.09764E-032  4.68612E-032  9.24137E-032  1.60777E-031
  2.46643E-031  3.33615E-031  3.98626E-031  4.24265E-031  4.16710E-031  4.24594E-031
  6.12927E-031  1.87613E-030  1.15014E-029  9.50380E-029  8.29768E-028  6.98844E-027
  5.47427E-026  3.91107E-025  2.51662E-024  1.44619E-023  7.38040E-023  3.33270E-022
  1.32847E-021  4.66764E-021  1.44419E-020  3.93253E-020  9.42063E-020  1.98492E-019
  3.67788E-019  5.99239E-019  8.58473E-019  1.08135E-018  1.19762E-018  1.16630E-018
  9.98824E-019  7.52415E-019  4.98771E-019  2.91171E-019  1.49887E-019  6.81882E-020
  2.75166E-020  9.90984E-021  3.21638E-021  9.54989E-022  2.64998E-022  7.06162E-023
  1.85936E-023  4.94014E-024  1.33042E-024  3.58070E-025  9.38286E-026  2.32682E-026
  5.33089E-027  1.10864E-027  2.06816E-028  3.43478E-029  5.05461E-030
  1.65414E-038  1.01187E-037  5.47813E-037  2.62427E-036  1.11211E-035  3.92865E-035
  1.35158E-034  3.94788E-034  1.01858E-033  2.32031E-033  4.66453E-033  8.27278E-033
  1.29368E-032  1.78449E-032  2.17615E-032  2.37047E-032  2.39810E-032  2.57783E-032
  4.18839E-032  1.52902E-031  1.08914E-030  9.94137E-030  9.28273E-029  8.19005E-028
  6.62264E-027  4.83277E-026  3.15283E-025  1.82773E-024  9.37844E-024  4.24878E-023
  1.69676E-022  5.96704E-022  1.84675E-021  5.02798E-021  1.20394E-020  2.53501E-020
  4.69320E-020  7.63921E-020  1.09320E-019  1.37538E-019  1.52130E-019  1.47946E-019
  1.26512E-019  9.51476E-020  6.29602E-020  3.66808E-020  1.88380E-020  8.54573E-021
  3.43630E-021  1.23188E-021  3.97417E-022  1.17068E-022  3.21601E-023  8.46817E-024
  2.20147E-024  5.78122E-025  1.54338E-025  4.13342E-026  1.08152E-026  2.68455E-027
  6.16464E-028  1.28570E-028  2.40551E-029  4.00601E-030  5.90959E-031
  7.48429E-041  3.91193E-039  2.15680E-038  1.05142E-037  4.53050E-037  1.72496E-036
  5.80128E-036  1.62458E-035  4.47429E-035  1.03457E-034  2.10997E-034  3.79381E-034
  6.01599E-034  8.41266E-034  1.04055E-033  1.15243E-033  1.19720E-033  1.37195E-033
  2.59745E-033  1.16794E-032  9.67428E-032  9.63528E-031  9.48965E-030  8.66790E-029
  7.17062E-028  5.31086E-027  3.49781E-026  2.03991E-025  1.05060E-024  4.77011E-024
  1.90730E-023  6.71147E-023  2.07748E-022  5.65540E-022  1.35371E-021  2.84889E-021
  5.27093E-021  8.57321E-021  1.22584E-020  1.54084E-020  1.70264E-020  1.65405E-020
  1.41279E-020  1.06121E-020  7.01248E-021  4.07913E-021  2.09110E-021  9.46518E-022
  3.79537E-022  1.35562E-022  4.35183E-023  1.27346E-023  3.46807E-024  9.03439E-025
  2.32067E-025  6.02368E-026  1.59294E-026  4.23975E-027  1.10602E-027  2.74379E-028
  6.30646E-029  1.31746E-029  2.46965E-030  4.12061E-031  6.08653E-032
  0.00000E+000  8.76402E-042  7.81383E-040  3.86708E-039  1.69007E-038  6.52042E-038
  2.21999E-037  6.66789E-037  1.76624E-036  4.12481E-036  8.49036E-036  1.54851E-035
  2.47709E-035  3.48864E-035  4.37302E-035  4.90788E-035  5.24225E-035  6.52042E-035
  1.49823E-034  8.38166E-034  7.96658E-033  8.56161E-032  8.77760E-031  8.22037E-030
  6.91025E-029  5.17066E-028  3.42771E-027  2.00719E-026  1.03635E-025  4.71245E-025
  1.88582E-024  6.63846E-024  2.05507E-023  5.59374E-023  1.33859E-022  2.81597E-022
  5.20753E-022  8.46534E-022  1.20966E-021  1.51944E-021  1.67773E-021  1.62852E-021
  1.38977E-021  1.04291E-021  6.88431E-022  3.99978E-022  2.04754E-022  9.25205E-023
  3.70172E-023  1.31826E-023  4.21479E-024  1.22647E-024  3.31488E-025  8.55203E-026
  2.17208E-026  5.57332E-027  1.45917E-027  3.85573E-028  1.00160E-028  2.48026E-029
  5.69956E-030  1.19149E-030  2.23597E-031  3.73308E-032  5.52443E-033
  0.00000E+000  0.00000E+000  0.00000E+000  3.24366E-042  5.73255E-040  2.23540E-039
  7.68578E-039  2.32927E-038  6.22060E-038  1.46358E-037  3.03296E-037  5.53464E-037
  8.89198E-037  1.25751E-036  1.56517E-036  1.80018E-036  1.99074E-036  2.77565E-036
  8.12034E-036  5.76175E-035  6.09574E-034  6.88035E-033  7.28634E-032  6.94486E-031
  5.90290E-030  4.44809E-029  2.96182E-028  1.73920E-027  8.99512E-027  4.09436E-026
  1.63939E-025  5.77250E-025  1.78709E-024  4.86387E-024  1.16369E-023  2.44734E-023
  4.52419E-023  7.35141E-023  1.04998E-022  1.31819E-022  1.45468E-022  1.41114E-022
  1.20345E-022  9.02441E-023  5.95222E-023  3.45506E-023  1.76677E-023  7.97257E-024
  3.18419E-024  1.13124E-024  3.60465E-025  1.04391E-025  2.80270E-026  7.16710E-027
  1.80099E-027  4.56886E-028  1.18383E-028  3.10320E-029  8.01925E-030  1.98026E-030
  4.54553E-031  9.50159E-032  1.78254E-032  2.98077E-033  4.36513E-034
  0.00000E+000  0.00000E+000  0.00000E+000  0.00000E+000  0.00000E+000  0.00000E+000
  0.00000E+000  7.30032E-040  1.96188E-039  4.64204E-039  9.66875E-039  1.77248E-038
  2.85942E-038  4.05876E-038  5.06844E-038  5.74934E-038  6.83493E-038  1.10279E-037
  4.21226E-037  3.66621E-036  4.29560E-035  5.04861E-034  5.38374E-033  5.19668E-032
  4.45717E-031  3.37476E-030  2.25393E-029  1.32602E-028  6.86612E-028  3.12748E-027
  1.25272E-026  4.41176E-026  1.36587E-025  3.71717E-025  8.89206E-025  1.86968E-024
  3.45540E-024  5.61297E-024  8.01402E-024  1.00572E-023  1.10937E-023  1.07567E-023
  9.16890E-024  6.87174E-024  4.52959E-024  2.62741E-024  1.34241E-024  6.05118E-025
  2.41338E-025  8.55702E-026  2.71889E-026  7.84125E-027  2.09273E-027  5.30830E-028
  1.32045E-028  3.31249E-029  8.49207E-030  2.20694E-030  5.66912E-031  1.39491E-031
  3.19609E-032  6.66985E-033  1.25265E-033  2.07677E-034  3.08042E-035
  0.00000E+000  0.00000E+000  0.00000E+000  0.00000E+000  0.00000E+000  0.00000E+000
  0.00000E+000  0.00000E+000  0.00000E+000  0.00000E+000  0.00000E+000  4.69300E-040
  7.65515E-040  1.09736E-039  1.38242E-039  1.53046E-039  1.89054E-039  3.40840E-039
  2.07570E-038  2.15506E-037  2.70311E-036  3.25154E-035  3.57145E-034  3.44478E-033
  2.96672E-032  2.25405E-031  1.50871E-030  8.89142E-030  4.60760E-029  2.09973E-028
  8.41282E-028  2.96311E-027  9.17391E-027  2.49652E-026  5.97144E-026  1.25538E-025
  2.31965E-025  3.76719E-025  5.37727E-025  6.74621E-025  7.43914E-025  7.21060E-025
  6.14389E-025  4.60267E-025  3.03248E-025  1.75804E-025  8.97629E-026  4.04281E-026
  1.61052E-026  5.70089E-027  1.80695E-027  5.19214E-028  1.37827E-028  3.46981E-029
  8.54814E-030  2.12093E-030  5.37888E-031  1.38524E-031  3.53497E-032  8.66143E-033
  1.97756E-033  4.09979E-034  7.69971E-035  1.28852E-035  1.91041E-036
  0.00000E+000  0.00000E+000  0.00000E+000  0.00000E+000  0.00000E+000  0.00000E+000
  0.00000E+000  0.00000E+000  0.00000E+000  0.00000E+000  0.00000E+000  0.00000E+000
  0.00000E+000  0.00000E+000  0.00000E+000  0.00000E+000  0.00000E+000  3.04450E-041
  5.75290E-040  9.55324E-039  1.50160E-037  1.87319E-036  2.07469E-035  2.03255E-034
  1.74158E-033  1.32605E-032  8.88763E-032  5.24035E-031  2.71720E-030  1.23871E-029
  4.96467E-029  1.74880E-028  5.41447E-028  1.47338E-027  3.52391E-027  7.40753E-027
  1.36854E-026  2.22219E-026  3.17133E-026  3.97783E-026  4.38536E-026  4.24952E-026
  3.61982E-026  2.71091E-026  1.78544E-026  1.03465E-026  5.27997E-027  2.37640E-027
  9.45763E-028  3.34306E-028  1.05734E-028  3.02820E-029  7.99884E-030  1.99955E-030
  4.88059E-031  1.19793E-031  3.00512E-032  7.66651E-033  1.93883E-033  4.71693E-034
  1.07513E-034  2.24007E-035  4.20162E-036  7.02592E-037  1.02485E-037
  0.00000E+000  0.00000E+000  0.00000E+000  0.00000E+000  0.00000E+000  0.00000E+000
  0.00000E+000  0.00000E+000  0.00000E+000  0.00000E+000  0.00000E+000  0.00000E+000
  0.00000E+000  0.00000E+000  0.00000E+000  0.00000E+000  0.00000E+000  0.00000E+000
  2.97873E-041  4.94647E-040  7.21860E-039  9.25772E-038  1.06403E-036  1.04615E-035
  9.06412E-035  6.91360E-034  4.60300E-033  2.71560E-032  1.40858E-031  6.42277E-031
  2.57423E-030  9.06842E-030  2.80776E-029  7.64051E-029  1.82733E-028  3.84080E-028
  7.09522E-028  1.15196E-027  1.64376E-027  2.06146E-027  2.27226E-027  2.20144E-027
  1.87482E-027  1.40373E-027  9.24256E-028  5.35420E-028  2.73119E-028  1.22855E-028
  4.88538E-029  1.72474E-029  5.44451E-030  1.55464E-030  4.08771E-031  1.01506E-031
  2.45557E-032  5.96343E-033  1.47968E-033  3.73860E-034  9.39566E-035  2.27831E-035
  5.17450E-036  1.07574E-036  2.01504E-037  3.27200E-038  4.90581E-039
  0.00000E+000  0.00000E+000  0.00000E+000  0.00000E+000  0.00000E+000  0.00000E+000
  0.00000E+000  0.00000E+000  0.00000E+000  0.00000E+000  0.00000E+000  0.00000E+000
  0.00000E+000  0.00000E+000  0.00000E+000  0.00000E+000  0.00000E+000  0.00000E+000
  0.00000E+000  2.25079E-041  3.28467E-040  4.21252E-039  4.74774E-038  4.70246E-037
  4.09313E-036  3.14097E-035  2.10892E-034  1.24494E-033  6.41656E-033  2.92624E-032
  1.17293E-031  4.13212E-031  1.27939E-030  3.48147E-030  8.32605E-030  1.74999E-029
  3.23262E-029  5.24803E-029  7.48729E-029  9.38881E-029  1.03475E-028  1.00236E-028
  8.53502E-029  6.38921E-029  4.20594E-029  2.43585E-029  1.24210E-029  5.58454E-030
  2.21915E-030  7.82588E-031  2.46611E-031  7.02230E-032  1.83850E-032  4.53648E-033
  1.09403E-033  2.62422E-034  6.43659E-035  1.60891E-035  4.01180E-036  9.67381E-037
  2.18906E-037  4.54047E-038  8.06777E-039  1.37644E-039  2.06373E-040
  0.00000E+000  0.00000E+000  0.00000E+000  0.00000E+000  0.00000E+000  0.00000E+000
  0.00000E+000  0.00000E+000  0.00000E+000  0.00000E+000  0.00000E+000  0.00000E+000
  0.00000E+000  0.00000E+000  0.00000E+000  0.00000E+000  0.00000E+000  0.00000E+000
  0.00000E+000  0.00000E+000  1.31348E-041  1.68451E-040  1.89854E-039  1.88043E-038
  1.63677E-037  1.25202E-036  8.41649E-036  4.97213E-035  2.58136E-034  1.17773E-033
  4.69492E-033  1.65416E-032  5.12232E-032  1.39385E-031  3.33340E-031  7.00583E-031
  1.29407E-030  2.10074E-030  2.99715E-030  3.75812E-030  4.14164E-030  4.01177E-030
  3.41585E-030  2.55696E-030  1.68229E-030  9.74081E-031  4.96566E-031  2.23166E-031
  8.86244E-032  3.12913E-032  9.85094E-033  2.79988E-033  7.30630E-034  1.79219E-034
  4.26329E-035  1.01402E-035  2.46032E-036  6.08874E-037  1.50610E-037  3.61092E-038
  8.14010E-039  1.53632E-039  2.98257E-040  5.08854E-041  7.62940E-042
  0.00000E+000  0.00000E+000  0.00000E+000  0.00000E+000  0.00000E+000  0.00000E+000
  0.00000E+000  0.00000E+000  0.00000E+000  0.00000E+000  0.00000E+000  0.00000E+000
  0.00000E+000  0.00000E+000  0.00000E+000  0.00000E+000  0.00000E+000  0.00000E+000
  0.00000E+000  0.00000E+000  0.00000E+000  0.00000E+000  6.67182E-041  6.60818E-040
  5.75193E-039  4.39985E-038  2.95771E-037  1.74730E-036  9.07138E-036  4.13878E-035
  1.65945E-034  5.84722E-034  1.81063E-033  4.90323E-033  1.17259E-032  2.46442E-032
  4.55204E-032  7.38926E-032  1.05417E-031  1.32174E-031  1.45651E-031  1.41071E-031
  1.20103E-031  8.98926E-032  5.91640E-032  3.42566E-032  1.74627E-032  7.84738E-033
  3.11573E-033  1.09718E-033  3.45263E-034  9.78486E-035  2.54244E-035  6.20148E-036
  1.46340E-036  3.44598E-037  8.27087E-038  2.02628E-038  4.97137E-039  1.18489E-039
  2.25940E-040  4.99126E-041  9.68992E-042  0.00000E+000  0.00000E+000
  0.00000E+000  0.00000E+000  0.00000E+000  0.00000E+000  0.00000E+000  0.00000E+000
  0.00000E+000  0.00000E+000  0.00000E+000  0.00000E+000  0.00000E+000  0.00000E+000
  0.00000E+000  0.00000E+000  0.00000E+000  0.00000E+000  0.00000E+000  0.00000E+000
  0.00000E+000  0.00000E+000  0.00000E+000  0.00000E+000  0.00000E+000  2.04080E-041
  1.77636E-040  1.35880E-039  9.13430E-039  5.39618E-038  2.80151E-037  1.27818E-036
  5.12487E-036  1.80579E-035  5.59174E-035  1.52167E-034  3.63903E-034  7.64795E-034
  1.41253E-033  2.29269E-033  3.25810E-033  4.08486E-033  4.50112E-033  4.35928E-033
  3.71104E-033  2.77729E-033  1.82768E-033  1.06089E-033  5.40532E-034  2.42750E-034
  9.62990E-035  3.38696E-035  1.06270E-035  3.00478E-036  7.77863E-037  1.88672E-037
  4.41726E-038  1.02992E-038  2.44532E-039  5.92999E-040  8.97150E-041  2.56622E-041
  0.00000E+000  0.00000E+000  0.00000E+000  0.00000E+000  0.00000E+000
  0.00000E+000  0.00000E+000  0.00000E+000  0.00000E+000  0.00000E+000  0.00000E+000
  0.00000E+000  0.00000E+000  0.00000E+000  0.00000E+000  0.00000E+000  0.00000E+000
  0.00000E+000  0.00000E+000  0.00000E+000  0.00000E+000  0.00000E+000  0.00000E+000
  0.00000E+000  0.00000E+000  0.00000E+000  0.00000E+000  0.00000E+000  0.00000E+000
  0.00000E+000  3.68781E-041  2.47906E-040  1.46453E-039  7.60334E-039  3.46899E-038
  1.39090E-037  4.90095E-037  1.51761E-036  4.12983E-036  9.87639E-036  2.07567E-035
  3.83363E-035  6.22238E-035  8.87557E-035  1.11258E-034  1.22562E-034  1.18721E-034
  1.01048E-034  7.56065E-035  4.97418E-035  2.87867E-035  1.46647E-035  6.58407E-036
  2.61069E-036  9.17487E-037  2.87485E-037  8.11057E-038  2.09213E-038  5.04685E-039
  1.17250E-039  2.70715E-040  6.35837E-041  0.00000E+000  0.00000E+000  0.00000E+000
  0.00000E+000  0.00000E+000  0.00000E+000  0.00000E+000  0.00000E+000
  9.56593E-040  1.17645E-038  1.27149E-037  1.20766E-036  1.00802E-035  7.39417E-035
  4.76653E-034  2.70028E-033  1.34533E-032  5.88525E-032  2.26206E-031  7.64080E-031
  2.26780E-030  5.91376E-030  1.35473E-029  2.72564E-029  4.81396E-029  7.45782E-029
  1.01200E-028  1.19977E-028  1.23698E-028  1.09975E-028  8.29649E-029  5.14126E-029
  2.43292E-029  7.14637E-030  4.05175E-031  1.00713E-030  4.63509E-030  7.83533E-030
  8.97207E-030  8.06853E-030  6.03201E-030  3.84874E-030  2.12349E-030  1.02078E-030
  4.28943E-031  1.57803E-031  5.07898E-032  1.42463E-032  3.43601E-033  6.85346E-034
  9.92830E-035  5.68830E-036  8.24715E-037  4.53067E-036  5.74045E-036  4.92980E-036
  3.51858E-036  2.06314E-036  1.06312E-036  4.81428E-037  1.91590E-037  6.70052E-038
  2.05938E-038  5.56236E-039  1.32031E-039  2.75413E-040  5.04878E-041  0.00000E+000
  0.00000E+000  0.00000E+000  0.00000E+000  0.00000E+000  0.00000E+000
  3.11476E-038  3.83063E-037  4.14008E-036  3.93225E-035  3.28222E-034  2.40761E-033
  1.55388E-032  8.80210E-032  4.38162E-031  1.91655E-030  7.36696E-030  2.48833E-029
  7.38509E-029  1.92576E-028  4.41144E-028  8.87542E-028  1.56763E-027  2.42893E-027
  3.29704E-027  3.91141E-027  4.03800E-027  3.59897E-027  2.72807E-027  1.70681E-027
  8.24833E-028  2.56727E-028  2.10682E-029  2.12607E-029  1.22554E-028  2.17124E-028
  2.53172E-028  2.29623E-028  1.72417E-028  1.10269E-028  6.09312E-029  2.93092E-029
  1.23200E-029  4.53452E-030  1.46081E-030  4.10506E-031  9.94943E-032  2.01269E-032
  3.05942E-033  2.21874E-034  7.03688E-036  8.45840E-035  1.16488E-034  1.02466E-034
  7.20318E-035  4.30905E-035  2.24847E-035  1.02091E-035  3.99283E-036  1.39642E-036
  4.29185E-037  1.15922E-037  2.75158E-038  5.73972E-039  1.05219E-039  1.69508E-040
  0.00000E+000  0.00000E+000  0.00000E+000  0.00000E+000  0.00000E+000
  8.91281E-037  1.09613E-035  1.18468E-034  1.12521E-033  9.40755E-033  6.90043E-032
  4.44799E-031  2.51958E-030  1.25414E-029  5.48581E-029  2.10860E-028  7.12191E-028
  2.11360E-027  5.51117E-027  1.26241E-026  2.53978E-026  4.48597E-026  6.95142E-026
  9.43847E-026  1.12038E-025  1.15801E-025  1.03445E-025  7.87589E-026  4.97102E-026
  2.44849E-026  8.01696E-027  8.60857E-028  3.64018E-028  2.82264E-027  5.27254E-027
  6.27049E-027  5.73949E-027  4.32970E-027  2.77594E-027  1.53599E-027  7.39419E-028
  3.10997E-028  1.14510E-028  3.69124E-029  1.03894E-029  2.52914E-030  5.17878E-031
  8.17668E-032  7.06453E-033  2.12702E-035  1.37893E-033  2.10631E-033  1.91017E-033
  1.36193E-033  8.22885E-034  4.13720E-034  1.89518E-034  7.61536E-035  2.69872E-035
  8.44622E-036  2.27228E-036  5.55710E-037  1.20959E-037  1.92705E-038  3.10449E-039
  4.39521E-040  5.46842E-041  0.00000E+000  0.00000E+000  0.00000E+000
  2.24129E-035  2.75641E-034  2.97887E-033  2.83545E-032  2.36677E-031  1.73606E-030
  1.11904E-029  6.33865E-029  3.15512E-028  1.38005E-027  5.30432E-027  1.79146E-026
  5.31626E-026  1.38611E-025  3.17486E-025  6.38698E-025  1.12810E-024  1.74820E-024
  2.37417E-024  2.81965E-024  2.91739E-024  2.61153E-024  1.99634E-024  1.27022E-024
  6.36563E-025  2.17931E-025  2.87393E-026  4.82787E-027  5.65544E-026  1.12173E-025
  1.36308E-025  1.25995E-025  9.55195E-026  6.14028E-026  3.40246E-026  1.63926E-026
  6.89814E-027  2.54098E-027  8.19615E-028  2.31000E-028  5.64289E-029  1.16703E-029
  1.90017E-030  1.85730E-031  6.00923E-034  1.84837E-032  3.23692E-032  3.03549E-032
  2.18881E-032  1.32858E-032  6.99130E-033  3.22386E-033  1.30935E-033  4.68720E-034
  1.36801E-034  3.80161E-035  9.38757E-036  1.99911E-036  3.93382E-037  6.99366E-038
  7.07413E-039  8.80149E-040  9.62349E-041  0.00000E+000  0.00000E+000
  4.95179E-034  6.09041E-033  6.60058E-032  6.26975E-031  5.23349E-030  3.83885E-029
  2.47441E-028  1.40158E-027  6.97635E-027  3.05136E-026  1.17275E-025  3.96053E-025
  1.17522E-024  3.06387E-024  7.01710E-024  1.41153E-023  2.49297E-023  3.86336E-023
  5.24748E-023  6.23472E-023  6.45677E-023  5.79062E-023  4.44288E-023  2.84778E-023
  1.44974E-023  5.16289E-024  8.00962E-025  4.48000E-026  9.84149E-025  2.09027E-024
  2.60039E-024  2.42911E-024  1.85130E-024  1.19340E-024  6.62295E-025  3.19358E-025
  1.34458E-025  4.95481E-026  1.59907E-026  4.51198E-027  1.10570E-027  2.30682E-028
  3.85728E-029  4.17119E-030  6.13183E-032  2.05967E-031  4.33025E-031  4.22916E-031
  3.09054E-031  1.88607E-031  9.95403E-032  4.60078E-032  1.87204E-032  6.72685E-033
  2.13809E-033  6.03054E-034  1.51436E-034  3.00601E-035  6.01247E-036  1.05038E-036
  1.73776E-037  2.65773E-038  3.79153E-039  1.30795E-040  0.00000E+000
  9.64642E-033  1.18666E-031  1.28277E-030  1.21852E-029  1.01710E-028  7.46075E-028
  4.80912E-027  2.72401E-026  1.35583E-025  5.92994E-025  2.27895E-024  7.69571E-024
  2.28334E-023  5.95216E-023  1.36304E-022  2.74151E-022  4.84141E-022  7.50240E-022
  1.01911E-021  1.21123E-021  1.25536E-021  1.12771E-021  8.68136E-022  5.60207E-022
  2.89286E-022  1.06690E-022  1.88818E-023  2.12441E-025  1.48447E-023  3.41067E-023
  4.35340E-023  4.11287E-023  3.15217E-023  2.03798E-023  1.13283E-023  5.46737E-024
  2.30312E-024  8.49044E-025  2.74147E-025  7.74331E-026  1.90261E-026  3.99896E-027
  6.83616E-028  8.00299E-029  2.36513E-030  1.85567E-030  5.03062E-030  5.16320E-030
  3.83329E-030  2.35422E-030  1.24674E-030  5.77825E-031  2.35808E-031  8.50170E-032
  2.71566E-032  7.70659E-033  1.95088E-033  4.42688E-034  9.05984E-035  1.44578E-035
  2.45443E-036  3.72674E-037  5.48585E-038  7.59602E-039  1.37288E-040
  1.64744E-031  2.02683E-030  2.19093E-029  2.08136E-028  1.73748E-027  1.27453E-026
  8.21555E-026  4.65344E-025  2.31610E-024  1.01293E-023  3.89255E-023  1.31434E-022
  3.89923E-022  1.01630E-021  2.32696E-021  4.67950E-021  8.26260E-021  1.28026E-020
  1.73909E-020  2.06740E-020  2.14410E-020  1.92888E-020  1.48936E-020  9.66971E-021
  5.05835E-021  1.92454E-021  3.79746E-022  4.23759E-026  1.93603E-022  4.87163E-022
  6.39527E-022  6.11555E-022  4.71506E-022  3.05795E-022  1.70266E-022  8.22529E-023
  3.46680E-023  1.27853E-023  4.13008E-024  1.16758E-024  2.87534E-025  6.08147E-026
  1.05900E-026  1.32071E-027  5.89363E-029  1.28229E-029  5.05961E-029  5.51995E-029
  4.17589E-029  2.58374E-029  1.37376E-029  6.38728E-030  2.61557E-030  9.46992E-031
  3.04109E-031  8.69272E-032  2.22106E-032  5.10107E-033  1.06015E-033  2.00933E-034
  2.96368E-035  4.80554E-036  7.08731E-037  1.01456E-037  1.36482E-038
  2.47225E-030  3.04218E-029  3.28930E-028  3.12507E-027  2.60893E-026  1.91386E-025
  1.23368E-024  6.98774E-024  3.47782E-023  1.52092E-022  5.84417E-022  1.97309E-021
  5.85272E-021  1.52520E-020  3.49150E-020  7.01992E-020  1.23925E-019  1.91985E-019
  2.60767E-019  3.10030E-019  3.21693E-019  2.89762E-019  2.24334E-019  1.46455E-019
  7.75150E-020  3.03222E-020  6.55417E-021  3.97243E-023  2.17610E-021  6.08934E-021
  8.24338E-021  7.98573E-021  6.19594E-021  4.03161E-021  2.24877E-021  1.08741E-021
  4.58585E-022  1.69188E-022  5.46759E-023  1.54688E-023  3.81681E-024  8.11569E-025
  1.43525E-025  1.88375E-026  1.10501E-027  6.02097E-029  4.38669E-028  5.16374E-028
  3.99466E-028  2.49320E-028  1.33178E-028  6.21498E-029  2.55515E-029  9.29647E-030
  3.00424E-030  8.65767E-031  2.23590E-031  5.20591E-032  1.10075E-032  2.13081E-033
  3.80762E-034  6.32687E-035  8.38321E-036  1.20969E-036  1.67764E-037
  3.26099E-029  4.01375E-028  4.34059E-027  4.12442E-026  3.44354E-025  2.52627E-024
  1.62849E-023  9.22400E-023  4.59067E-022  2.00747E-021  7.71303E-021  2.60371E-020
  7.72203E-020  2.01194E-019  4.60465E-019  9.25559E-019  1.63348E-018  2.52996E-018
  3.43574E-018  4.08478E-018  4.23988E-018  3.82293E-018  2.96663E-018  1.94636E-018
  1.04110E-018  4.17469E-019  9.74841E-020  2.00989E-021  2.09906E-020  6.65863E-020
  9.32278E-020  9.15755E-020  7.15272E-020  4.67028E-020  2.60986E-020  1.26331E-020
  5.33079E-021  1.96748E-021  6.36066E-022  1.80076E-022  4.45057E-023  9.50598E-024
  1.70309E-024  2.33026E-025  1.65983E-026  1.30800E-028  3.25921E-027  4.22254E-027
  3.35477E-027  2.11523E-027  1.13597E-027  5.32385E-028  2.19883E-028  8.04527E-029
  2.61880E-029  7.61815E-030  1.99143E-030  4.70870E-031  1.01485E-031  2.01025E-032
  3.68875E-033  6.31032E-034  1.00998E-034  1.31124E-035  1.83660E-036
  3.78005E-028  4.65432E-027  5.03464E-026  4.78483E-025  3.99547E-024  2.93144E-023
  1.88977E-022  1.07040E-021  5.32714E-021  2.32937E-020  8.94888E-020  3.02045E-019
  8.95626E-019  2.33295E-018  5.33784E-018  1.07259E-017  1.89233E-017  2.92986E-017
  3.97769E-017  4.72842E-017  4.90879E-017  4.42955E-017  3.44422E-017  2.26964E-017
  1.22560E-017  5.02434E-018  1.25335E-018  4.91621E-020  1.72761E-019  6.36755E-019
  9.25046E-019  9.22209E-019  7.25404E-019  4.75362E-019  2.66159E-019  1.28973E-019
  5.44557E-020  2.01062E-020  6.50247E-021  1.84200E-021  4.55893E-022  9.77477E-023
  1.77050E-023  2.50669E-024  2.06186E-025  2.07794E-028  2.05739E-026  3.01460E-026
  2.47270E-026  1.57775E-026  8.52603E-027  4.01547E-027  1.66720E-027  6.13971E-028
  2.01517E-028  5.92526E-029  1.57023E-029  3.77728E-030  8.31408E-031  1.68819E-031
  3.18541E-032  5.61396E-033  9.25888E-034  1.42646E-034  1.81271E-035
  3.85028E-027  4.74332E-026  5.13288E-025  4.87954E-024  4.07536E-023  2.99046E-022
  1.92797E-021  1.09208E-020  5.43491E-020  2.37634E-019  9.12827E-019  3.08048E-018
  9.13222E-018  2.37812E-017  5.43935E-017  1.09257E-016  1.92675E-016  2.98185E-016
  4.04662E-016  4.80896E-016  4.99232E-016  4.50735E-016  3.51048E-016  2.32219E-016
  1.26464E-016  5.28748E-017  1.39612E-017  8.28806E-019  1.20338E-018  5.32336E-018
  8.05290E-018  8.15588E-018  6.46306E-018  4.25134E-018  2.38517E-018  1.15707E-018
  4.88850E-019  1.80565E-019  5.84157E-020  1.65564E-020  4.10268E-021  8.82521E-022
  1.61331E-022  2.34955E-023  2.15726E-024  1.82508E-026  1.08912E-025  1.87612E-025
  1.59906E-025  1.03462E-025  5.63132E-026  2.66713E-026  1.11408E-026  4.13323E-027
  1.36950E-027  4.07589E-028  1.09686E-028  2.68928E-029  6.05633E-030  1.26261E-030
  2.45236E-031  4.45392E-032  7.56507E-033  1.19761E-033  1.75608E-034
  3.44556E-026  4.24805E-025  4.59950E-024  4.37424E-023  3.65438E-022  2.68208E-021
  1.72938E-020  9.79648E-020  4.87539E-019  2.13156E-018  8.18701E-018  2.76232E-017
  8.18691E-017  2.13126E-016  4.87279E-016  9.78314E-016  1.72437E-015  2.66716E-015
  3.61759E-015  4.29715E-015  4.45999E-015  4.02785E-015  3.14103E-015  2.08463E-015
  1.14379E-015  4.86659E-016  1.34970E-016  1.07472E-017  7.00898E-018  3.88940E-017
  6.15059E-017  6.33456E-017  5.05888E-017  3.34080E-017  1.87825E-017  9.12197E-018
  3.85645E-018  1.42501E-018  4.61164E-019  1.30766E-019  3.24377E-020  6.99698E-021
  1.28910E-021  1.92195E-022  1.92295E-023  3.98083E-025  4.73307E-025  1.01580E-024
  9.06899E-025  5.96449E-025  3.27340E-025  1.56039E-025  6.56289E-026  2.45546E-026
  8.22364E-027  2.48118E-027  6.79238E-028  1.70053E-028  3.92509E-029  8.41303E-030
  1.68322E-030  3.14992E-031  5.50487E-032  8.94092E-033  1.34004E-033
  2.70817E-025  3.34277E-024  3.62229E-023  3.44690E-022  2.88086E-021  2.11499E-020
  1.36398E-019  7.72743E-019  3.84580E-018  1.68133E-017  6.45693E-017  2.17813E-016
  6.45365E-016  1.67942E-015  3.83795E-015  7.70126E-015  1.35657E-014  2.09684E-014
  2.84206E-014  3.37377E-014  3.50004E-014  3.16087E-014  2.46714E-014  1.64183E-014
  9.06739E-015  3.91807E-015  1.13391E-015  1.12504E-016  3.34892E-017  2.48274E-016
  4.12170E-016  4.32100E-016  3.47887E-016  2.30677E-016  1.29970E-016  6.31961E-017
  2.67348E-017  9.88289E-018  3.19932E-018  9.07567E-019  2.25333E-019  4.87205E-020
  9.03551E-021  1.37374E-021  1.47154E-022  4.98995E-024  1.62527E-024  4.77262E-024
  4.50865E-024  3.02263E-024  1.67481E-024  8.04268E-025  3.40934E-025  1.28785E-025
  4.36577E-026  1.33751E-026  3.73148E-027  9.55676E-028  2.26441E-028  4.99536E-029
  1.02984E-029  1.98475E-030  3.56443E-031  5.92942E-032  9.06628E-033
  1.86869E-024  2.31054E-023  2.50676E-022  2.38742E-021  1.99658E-020  1.46642E-019
  9.45989E-019  5.36029E-018  2.66790E-017  1.16634E-016  4.47863E-016  1.51045E-015
  4.47392E-015  1.16374E-014  2.65805E-014  5.33025E-014  9.38222E-014  1.44901E-013
  1.96228E-013  2.32742E-013  2.41283E-013  2.17830E-013  1.70103E-013  1.13442E-013
  6.30018E-014  2.75951E-014  8.28660E-015  9.75316E-016  1.26995E-016  1.38428E-015
  2.42366E-015  2.58884E-015  2.10188E-015  1.39956E-015  7.90296E-016  3.84735E-016
  1.62871E-016  6.02322E-017  1.95045E-017  5.53505E-018  1.37533E-018  2.97967E-019
  5.55696E-020  8.58818E-021  9.71898E-022  4.52270E-023  4.07443E-024  1.93926E-023
  1.96370E-023  1.34647E-023  7.54333E-024  3.65303E-024  1.56242E-024  5.96629E-025
  2.05029E-025  6.38905E-026  1.81985E-026  4.77623E-027  1.16334E-027  2.64330E-028
  5.61480E-029  1.11345E-029  2.05187E-030  3.48954E-031  5.43315E-032
  1.13116E-023  1.40220E-022  1.52399E-021  1.45326E-020  1.21643E-019  8.93988E-019
  5.76961E-018  3.27015E-017  1.62783E-016  7.11658E-016  2.73239E-015  9.21309E-015
  2.72793E-014  7.09235E-014  1.61895E-013  3.24409E-013  5.70523E-013  8.80261E-013
  1.19080E-012  1.41085E-012  1.46119E-012  1.31827E-012  1.02948E-012  6.87607E-013
  3.83650E-013  1.70029E-013  5.27177E-014  7.10798E-015  3.57923E-016  6.74054E-015
  1.25075E-014  1.36245E-014  1.11578E-014  7.46145E-015  4.22276E-015  2.05826E-015
  8.71935E-016  3.22589E-016  1.04493E-016  2.96636E-017  7.37573E-018  1.60071E-018
  2.99944E-019  4.69972E-020  5.56135E-021  3.22506E-022  6.04864E-024  6.78357E-023
  7.48767E-023  5.27212E-023  2.99133E-023  1.46259E-023  6.31913E-024  2.44272E-024
  8.52315E-025  2.70638E-025  7.88466E-026  2.12397E-026  5.32383E-027  1.24639E-027
  2.72669E-028  5.55732E-029  1.04910E-029  1.82064E-030  2.88131E-031
  5.99969E-023  7.46579E-022  8.13566E-021  7.77241E-020  6.51428E-019  4.79195E-018
  3.09460E-017  1.75472E-016  8.73683E-016  3.81987E-015  1.46652E-014  4.94368E-014
  1.46323E-013  3.80223E-013  8.67320E-013  1.73647E-012  3.05075E-012  4.70155E-012
  6.35201E-012  7.51573E-012  7.77379E-012  7.00609E-012  5.46886E-012  3.65597E-012
  2.04737E-012  9.16521E-013  2.92113E-013  4.39630E-014  6.36487E-016  2.86638E-014
  5.66594E-014  6.29925E-014  5.20458E-014  3.49549E-014  1.98273E-014  9.67621E-015
  4.10198E-015  1.51824E-015  4.91937E-016  1.39697E-016  3.47555E-017  7.55388E-018
  1.42115E-018  2.25262E-019  2.76486E-020  1.88324E-021  2.41315E-024  2.02992E-022
  2.49759E-022  1.81443E-022  1.04463E-022  5.16365E-023  2.25661E-023  8.84365E-024
  3.13846E-024  1.01733E-024  3.03681E-025  8.40821E-026  2.17055E-026  5.23593E-027
  1.17875E-027  2.46564E-028  4.75979E-029  8.41363E-030  1.35109E-030
  2.78321E-022  3.48336E-021  3.81089E-020  3.65070E-019  3.06563E-018  2.25815E-017
  1.45967E-016  8.28200E-016  4.12523E-015  1.80393E-014  6.92546E-014  2.33412E-013
  6.90580E-013  1.79344E-012  4.08780E-012  8.17627E-012  1.43478E-011  2.20816E-011
  2.97879E-011  3.51877E-011  3.63361E-011  3.26995E-011  2.55003E-011  1.70505E-011
  9.57425E-012  4.32191E-012  1.41034E-012  2.32217E-013  3.64046E-016  1.06472E-013
  2.25381E-013  2.55906E-013  2.13332E-013  1.43899E-013  8.18078E-014  3.99734E-014
  1.69576E-014  6.27912E-015  2.03515E-015  5.78100E-016  1.43901E-016  3.13150E-017
  5.91145E-018  9.46132E-019  1.19675E-019  9.20526E-021  3.02656E-023  5.14968E-022
  7.28146E-022  5.48877E-022  3.21352E-022  1.60821E-022  7.11919E-023  2.83313E-023
  1.02443E-023  3.39602E-024  1.04036E-024  2.96407E-025  7.88404E-026  1.95884E-026
  4.53317E-027  9.71606E-028  1.91453E-028  3.44086E-029  5.59767E-030
  1.12594E-021  1.42159E-020  1.56449E-019  1.50482E-018  1.26724E-017  9.35303E-017
  6.05423E-016  3.43836E-015  1.71368E-014  7.49620E-014  2.87807E-013  9.69851E-013
  2.86831E-012  7.44438E-012  1.69535E-011  3.38727E-011  5.93609E-011  9.12143E-011
  1.22828E-010  1.44811E-010  1.49233E-010  1.34038E-010  1.04367E-010  6.97468E-011
  3.92301E-011  1.78275E-011  5.93444E-012  1.05202E-012  8.33352E-016  3.45644E-013
  7.87588E-013  9.13669E-013  7.68486E-013  5.20585E-013  2.96612E-013  1.45108E-013
  6.16013E-014  2.28197E-014  7.39835E-015  2.10215E-015  5.23501E-016  1.14040E-016
  2.15888E-017  3.48337E-018  4.51657E-019  3.81612E-020  4.67875E-022  1.09296E-021
  1.85383E-021  1.45967E-021  8.71131E-022  4.42080E-022  1.98540E-022  8.03680E-023
  2.96631E-023  1.00742E-023  3.17182E-024  9.30684E-025  2.55083E-025  6.52304E-026
  1.54961E-026  3.39749E-027  6.82120E-028  1.24432E-028  2.04772E-029
  3.95391E-021  5.05975E-020  5.61846E-019  5.43715E-018  4.59794E-017  3.40352E-016
  2.20761E-015  1.25554E-014  6.26343E-014  2.74133E-013  1.05273E-012  3.54721E-012
  1.04870E-011  2.72002E-011  6.18870E-011  1.23498E-010  2.16101E-010  3.31466E-010
  4.45425E-010  5.23935E-010  5.38611E-010  4.82580E-010  3.74943E-010  2.50235E-010
  1.40832E-010  6.43192E-011  2.17656E-011  4.09980E-012  2.56948E-014  9.81654E-013
  2.41921E-012  2.86771E-012  2.43319E-012  1.65510E-012  9.45029E-013  4.62870E-013
  1.96632E-013  7.28718E-014  2.36325E-014  6.71656E-015  1.67324E-015  3.64804E-016
  6.92188E-017  1.12428E-017  1.48755E-018  1.35250E-019  3.13517E-021  1.90201E-021
  4.11953E-021  3.41407E-021  2.08218E-021  1.07325E-021  4.89785E-022  2.02022E-022
  7.62488E-023  2.65733E-023  8.60893E-024  2.60288E-024  7.34898E-025  1.93226E-025
  4.70497E-026  1.05324E-026  2.15085E-027  3.97618E-028  6.61028E-029
  1.19630E-020  1.56332E-019  1.75990E-018  1.71879E-017  1.46261E-016  1.08735E-015
  7.07411E-015  4.03166E-014  2.01409E-013  8.82288E-013  3.38968E-012  1.14223E-011
  3.37589E-011  8.75048E-011  1.98899E-010  3.96383E-010  6.92435E-010  1.05993E-009
  1.42095E-009  1.66692E-009  1.70861E-009  1.52624E-009  1.18244E-009  7.87419E-010
  4.42913E-010  2.02943E-010  6.95828E-011  1.37718E-011  2.01955E-013  2.44320E-012
  6.53693E-012  7.91522E-012  6.77231E-012  4.62460E-012  2.64584E-012  1.29736E-012
  5.51494E-013  2.04467E-013  6.63269E-014  1.88544E-014  4.69818E-015  1.02489E-015
  1.94792E-016  3.18019E-017  4.27601E-018  4.11601E-019  1.39447E-020  2.63066E-021
  7.99475E-021  7.03031E-021  4.39186E-021  2.30278E-021  1.06952E-021  4.50283E-022
  1.74089E-022  6.23502E-023  2.08039E-023  6.48239E-024  1.88423E-024  5.08737E-025
  1.26758E-025  2.89229E-026  5.99666E-027  1.12176E-027  1.88195E-028
  3.08005E-020  4.16177E-019  4.78588E-018  4.73983E-017  4.07140E-016  3.04629E-015
  1.99068E-014  1.13802E-013  5.69715E-013  2.49909E-012  9.60877E-012  3.23879E-011
  9.57068E-011  2.47929E-010  5.62972E-010  1.12034E-009  1.95347E-009  2.98342E-009
  3.98883E-009  4.66483E-009  4.76509E-009  4.24099E-009  3.27376E-009  2.17323E-009
  1.22022E-009  5.59924E-010  1.93885E-010  3.99293E-011  9.59732E-013  5.34285E-012
  1.55530E-011  1.92199E-011  1.65728E-011  1.13571E-011  6.50936E-012  3.19500E-012
  1.35899E-012  5.04032E-013  1.63537E-013  4.64920E-014  1.15853E-014  2.52765E-015
  4.80813E-016  7.87611E-017  1.07148E-017  1.07640E-018  4.65839E-020  2.75899E-021
  1.35990E-020  1.27734E-020  8.18405E-021  4.36925E-021  2.06792E-021  8.90032E-022
  3.53039E-022  1.30104E-022  4.47387E-023  1.43650E-023  4.29498E-024  1.18916E-024
  3.02684E-025  7.02772E-026  1.47724E-026  2.79260E-027  4.72190E-028
  6.60246E-020  9.42777E-019  1.12146E-017  1.13494E-016  9.88862E-016  7.47017E-015
  4.91378E-014  2.82186E-013  1.41708E-012  6.22899E-012  2.39803E-011  8.08786E-011
  2.39006E-010  6.18839E-010  1.40379E-009  2.78940E-009  4.85398E-009  7.39455E-009
  9.85659E-009  1.14864E-008  1.16867E-008  1.03563E-008  7.95875E-009  5.26113E-009
  2.94470E-009  1.35065E-009  4.70799E-010  1.00006E-010  3.32094E-012  1.03059E-011
  3.26225E-011  4.10781E-011  3.56643E-011  2.45144E-011  1.40720E-011  6.91288E-012
  2.94186E-012  1.09140E-012  3.54140E-013  1.00663E-013  2.50737E-014  5.46700E-015
  1.03932E-015  1.70359E-016  2.33170E-017  2.40828E-018  1.21787E-019  2.08255E-021
  2.04941E-020  2.05593E-020  1.34859E-020  7.32653E-021  3.53542E-021  1.55745E-021
  6.34707E-022  2.40957E-022  8.54406E-023  2.82652E-023  8.68583E-024  2.46302E-024
  6.39540E-025  1.50880E-025  3.21129E-026  6.12859E-027  1.04366E-027
  1.13035E-019  1.77820E-018  2.23644E-017  2.34212E-016  2.08593E-015  1.59878E-014
  1.06200E-013  6.13981E-013  3.09749E-012  1.36578E-011  5.26839E-011  1.77883E-010
  5.25852E-010  1.36113E-009  3.08476E-009  6.12019E-009  1.06274E-008  1.61455E-008
  2.14492E-008  2.48970E-008  2.52159E-008  2.22324E-008  1.69934E-008  1.11734E-008
  6.22490E-009  2.84812E-009  9.96049E-010  2.16459E-010  8.97229E-012  1.76307E-011
  6.04097E-011  7.73198E-011  6.75069E-011  4.65109E-011  2.67290E-011  1.31388E-011
  5.59322E-012  2.07517E-012  6.73176E-013  1.91210E-013  4.75625E-014  1.03467E-014
  1.96034E-015  3.19960E-016  4.36603E-017  4.54458E-018  2.48364E-019  1.24025E-021
  2.80616E-020  2.94701E-020  1.96037E-020  1.07919E-020  5.30390E-021  2.39339E-021
  1.00374E-021  3.93213E-022  1.43957E-022  4.90973E-023  1.55069E-023  4.50166E-024
  1.19162E-024  2.85458E-025  6.14779E-026  1.18386E-026  2.02949E-027
  1.40963E-019  2.67900E-018  3.71434E-017  4.11463E-016  3.79347E-015  2.97287E-014
  2.00402E-013  1.17016E-012  5.94354E-012  2.63276E-011  1.01864E-010  3.44559E-010
  1.01943E-009  2.63871E-009  5.97558E-009  1.18379E-008  2.05107E-008  3.10700E-008
  4.11263E-008  4.75277E-008  4.78888E-008  4.19757E-008  3.18789E-008  2.08219E-008
  1.15277E-008  5.24962E-009  1.83556E-009  4.04915E-010  1.95575E-011  2.69475E-011
  9.89295E-011  1.28255E-010  1.12419E-010  7.75656E-011  4.46025E-011  2.19300E-011
  9.33534E-012  3.46211E-012  1.12194E-012  3.18045E-013  7.88343E-014  1.70496E-014
  3.20024E-015  5.14922E-016  6.88319E-017  6.97591E-018  3.72231E-019  1.37061E-021
  3.65089E-020  3.75593E-020  2.46568E-020  1.35865E-020  6.77522E-021  3.13589E-021
  1.35884E-021  5.52067E-022  2.09702E-022  7.40408E-023  2.41135E-023  7.18367E-024
  1.94192E-024  4.72949E-025  1.03160E-025  2.00570E-026  3.46320E-027
  9.76290E-020  2.94189E-018  4.93077E-017  6.02368E-016  5.87621E-015  4.76830E-014
  3.28721E-013  1.94816E-012  9.99479E-012  4.45743E-011  1.73242E-010  5.87669E-010
  1.74139E-009  4.50952E-009  1.02072E-008  2.01934E-008  3.49108E-008  5.27234E-008
  6.95172E-008  7.99529E-008  8.00978E-008  6.97386E-008  5.25666E-008  3.40583E-008
  1.87039E-008  8.45717E-009  2.94562E-009  6.54468E-010  3.49874E-011  3.71400E-011
  1.43556E-010  1.87620E-010  1.64740E-010  1.13691E-010  6.53642E-011  3.21254E-011
  1.36648E-011  5.06017E-012  1.63527E-012  4.61297E-013  1.13393E-013  2.41859E-014
  4.43796E-015  6.88296E-016  8.66567E-017  7.92081E-018  3.31399E-019  7.13438E-021
  4.69142E-020  4.04387E-020  2.44347E-020  1.30574E-020  6.56106E-021  3.14220E-021
  1.43136E-021  6.15559E-022  2.47524E-022  9.21027E-023  3.13923E-023  9.71142E-024
  2.70566E-024  6.74651E-025  1.49829E-025  2.95285E-026  5.15054E-027
  8.76006E-021  1.79969E-018  4.78048E-017  7.05850E-016  7.59346E-015  6.52025E-014
  4.65473E-013  2.82140E-012  1.46920E-011  6.61804E-011  2.58939E-010  8.82172E-010
  2.62074E-009  6.79446E-009  1.53783E-008  3.03898E-008  5.24275E-008  7.89335E-008
  1.03651E-007  1.18594E-007  1.18056E-007  1.02013E-007  7.62290E-008  4.89182E-008
  2.65956E-008  1.19084E-008  4.11506E-009  9.13577E-010  5.18482E-011  4.66523E-011
  1.84981E-010  2.42229E-010  2.12463E-010  1.46419E-010  8.40648E-011  4.12512E-011
  1.75055E-011  6.45694E-012  2.07258E-012  5.77940E-013  1.39326E-013  2.87643E-014
  4.99712E-015  7.05897E-016  7.51486E-017  4.84011E-018  4.74828E-020  5.07264E-020
  5.39125E-020  2.67159E-020  1.15132E-020  5.24427E-021  2.64427E-021  1.42103E-021
  7.65055E-022  3.92132E-022  1.85091E-022  7.88728E-023  2.99921E-023  1.01080E-023
  3.00727E-024  7.87996E-025  1.81616E-025  3.67924E-026  6.54925E-027
  2.65991E-019  1.44567E-019  2.60261E-017  6.06415E-016  7.87330E-015  7.45076E-014
  5.62680E-013  3.53126E-012  1.88047E-011  8.59665E-011  3.39672E-010  1.16469E-009
  3.47385E-009  9.02527E-009  2.04395E-008  4.03620E-008  6.94971E-008  1.04310E-007
  1.36389E-007  1.55189E-007  1.53416E-007  1.31458E-007  9.72673E-008  6.17265E-008
  3.31533E-008  1.46576E-008  5.00337E-009  1.10066E-009  6.39876E-011  5.39866E-011
  2.12132E-010  2.76194E-010  2.41125E-010  1.65554E-010  9.47314E-011  4.63028E-011
  1.95359E-011  7.13784E-012  2.25472E-012  6.11861E-013  1.40821E-013  2.68325E-014
  4.03749E-015  4.31608E-016  2.37832E-017  2.14964E-020  4.73482E-019  2.10969E-019
  2.34162E-020  1.26514E-021  7.18487E-021  6.40597E-021  3.03107E-021  9.02569E-022
  1.50513E-022  7.60525E-024  9.58523E-024  1.52119E-023  1.10472E-023  5.43832E-024
  2.05976E-024  6.34109E-025  1.63257E-025  3.57361E-026  6.71967E-027
  2.09308E-018  3.67432E-018  1.93991E-018  2.96878E-016  6.02357E-015  6.85718E-014
  5.69876E-013  3.78033E-012  2.08327E-011  9.73567E-011  3.90265E-010  1.35087E-009
  4.05344E-009  1.05678E-008  2.39687E-008  4.73238E-008  8.13513E-008  1.21733E-007
  1.58467E-007  1.79248E-007  1.75874E-007  1.49318E-007  1.09275E-007  6.84697E-008
  3.62504E-008  1.57754E-008  5.29404E-009  1.14372E-009  6.60555E-011  5.80551E-011
  2.16952E-010  2.78237E-010  2.40638E-010  1.64032E-010  9.32061E-011  4.51548E-011
  1.87954E-011  6.71521E-012  2.04172E-012  5.18430E-013  1.05881E-013  1.60349E-014
  1.44195E-015  2.25379E-017  1.71924E-017  1.76377E-017  4.94085E-018  3.10895E-019
  1.39208E-019  4.64742E-019  4.45362E-019  2.73454E-019  1.28515E-019  4.91781E-020
  1.56268E-020  4.10789E-021  8.71071E-022  1.40266E-022  1.47051E-023  5.65845E-025
  7.80328E-026  1.28315E-025  6.34658E-026  1.95950E-026  4.52843E-027
  7.88352E-018  2.55611E-017  3.82101E-017  2.17397E-017  2.68746E-015  4.70129E-014
  4.67373E-013  3.40288E-012  1.97925E-011  9.56271E-011  3.91579E-010  1.37425E-009
  4.16025E-009  1.09046E-008  2.48008E-008  4.89983E-008  8.41311E-008  1.25533E-007
  1.62676E-007  1.82867E-007  1.77992E-007  1.49619E-007  1.08185E-007  6.68247E-008
  3.47953E-008  1.48546E-008  4.87541E-009  1.02454E-009  5.74934E-011  5.82474E-011
  1.98184E-010  2.47564E-010  2.10741E-010  1.41798E-010  7.94362E-011  3.77303E-011
  1.52156E-011  5.14981E-012  1.42155E-012  3.00507E-013  4.13989E-014  1.89694E-015
  2.40336E-016  7.18815E-016  4.24367E-016  1.24242E-016  1.44653E-017  3.22394E-019
  5.30223E-018  6.96938E-018  5.20904E-018  2.91171E-018  1.33309E-018  5.18971E-019
  1.74401E-019  5.07833E-020  1.27753E-020  2.75382E-021  5.01475E-022  7.53234E-023
  8.93151E-024  7.60406E-025  3.52796E-026  2.76153E-028  4.83838E-028
  2.07871E-017  8.46141E-017  2.37553E-016  2.95011E-016  2.09445E-016  1.94262E-014
  2.89359E-013  2.49881E-012  1.58878E-011  8.08297E-011  3.41668E-010  1.22349E-009
  3.75172E-009  9.91229E-009  2.26446E-008  4.48169E-008  7.69131E-008  1.14473E-007
  1.47682E-007  1.64952E-007  1.59208E-007  1.32418E-007  9.45061E-008  5.74591E-008
  2.93556E-008  1.22505E-008  3.91030E-009  7.91387E-010  4.30600E-011  5.43973E-011
  1.61766E-010  1.94167E-010  1.61129E-010  1.05881E-010  5.75837E-011  2.61381E-011
  9.75420E-012  2.86063E-012  5.88284E-013  5.75657E-014  2.35324E-016  1.05773E-014
  1.14818E-014  6.18650E-015  2.05781E-015  3.69218E-016  8.95704E-018  2.95320E-017
  6.59071E-017  6.19006E-017  4.06402E-017  2.14011E-017  9.54587E-018  3.69409E-018
  1.25258E-018  3.73154E-019  9.75653E-020  2.23171E-020  4.44525E-021  7.66286E-022
  1.13366E-022  1.42193E-023  1.48303E-024  1.24292E-025  7.80734E-027
  4.30587E-017  1.95744E-016  6.93111E-016  1.66721E-015  1.65456E-015  1.76012E-015
  1.12744E-013  1.40944E-012  1.05040E-011  5.80839E-011  2.57676E-010  9.50396E-010
  2.96874E-009  7.93425E-009  1.82480E-008  3.62321E-008  6.22077E-008  9.24045E-008
  1.18711E-007  1.31747E-007  1.26063E-007  1.03690E-007  7.29770E-008  4.36074E-008
  2.18079E-008  8.86332E-009  2.73539E-009  5.28113E-010  2.91172E-011  4.68783E-011
  1.17758E-010  1.33496E-010  1.06276E-010  6.67258E-011  3.39766E-011  1.37806E-011
  4.13397E-012  7.28310E-013  1.74145E-014  5.41769E-014  1.22853E-013  1.07587E-013
  5.98335E-014  2.28965E-014  5.51844E-015  4.84499E-016  6.85549E-017  4.31027E-016
  5.39022E-016  4.20107E-016  2.53215E-016  1.27606E-016  5.56370E-017  2.13094E-017
  7.21105E-018  2.15797E-018  5.70267E-019  1.32743E-019  2.71385E-020  4.85822E-021
  7.59038E-022  1.03115E-022  1.21236E-023  1.22583E-024  1.05598E-025
  7.36245E-017  3.55431E-016  1.40806E-015  4.30719E-015  8.73728E-015  6.49545E-015
  1.27226E-014  5.27356E-013  5.44971E-012  3.47866E-011  1.66479E-010  6.41583E-010
  2.05812E-009  5.59096E-009  1.29840E-008  2.59123E-008  4.45634E-008  6.61170E-008
  8.46233E-008  9.33371E-008  8.85362E-008  7.19916E-008  4.99260E-008  2.92808E-008
  1.43015E-008  5.64054E-009  1.67360E-009  3.06109E-010  1.93055E-011  3.67808E-011
  7.59909E-011  7.93994E-011  5.88018E-011  3.35212E-011  1.44698E-011  4.15801E-012
  4.52253E-013  6.00443E-014  5.36446E-013  7.87360E-013  6.71762E-013  4.05252E-013
  1.78901E-013  5.42545E-014  8.41714E-015  6.30878E-017  1.95055E-015  3.57285E-015
  3.37204E-015  2.33416E-015  1.32402E-015  6.45209E-016  2.76048E-016  1.04655E-016
  3.52513E-017  1.05419E-017  2.79272E-018  6.53649E-019  1.34817E-019  2.44470E-020
  3.88977E-021  5.42099E-022  6.60655E-023  7.02852E-024  6.51428E-025
  1.06577E-016  5.32474E-016  2.24156E-015  7.69615E-015  2.01318E-014  3.36038E-014
  1.66445E-014  7.63477E-014  1.99056E-012  1.67631E-011  9.09076E-011  3.74436E-010
  1.24807E-009  3.46880E-009  8.16532E-009  1.64174E-008  2.83224E-008  4.20109E-008
  5.36026E-008  5.87794E-008  5.52796E-008  4.44289E-008  3.03441E-008  1.74479E-008
  8.30730E-009  3.16948E-009  8.99923E-010  1.55932E-010  1.34558E-011  2.58490E-011
  4.28892E-011  3.96314E-011  2.54668E-011  1.13930E-011  2.79303E-012  4.35105E-014
  8.40738E-013  2.47658E-012  3.28336E-012  2.94554E-012  1.97736E-012  1.00865E-012
  3.72544E-013  8.26806E-014  3.97370E-015  5.70435E-015  1.81474E-014  2.13274E-014
  1.70785E-014  1.09038E-014  5.91438E-015  2.80790E-015  1.18294E-015  4.44469E-016
  1.48990E-016  4.44644E-017  1.17796E-017  2.76184E-018  5.71564E-019  1.04182E-019
  1.66987E-020  2.35092E-021  2.90493E-022  3.14920E-023  2.99481E-024
  1.32495E-016  6.75151E-016  2.94160E-015  1.07463E-014  3.17225E-014  6.98772E-014
  9.21705E-014  2.41541E-014  3.66519E-013  6.05333E-012  4.10567E-011  1.87639E-010
  6.61203E-010  1.89688E-009  4.54777E-009  9.23728E-009  1.60112E-008  2.37675E-008
  3.02507E-008  3.29939E-008  3.07718E-008  2.44465E-008  1.64398E-008  9.26203E-009
  4.29325E-009  1.58103E-009  4.28555E-010  7.13251E-011  9.66117E-012  1.59817E-011
  2.06013E-011  1.54408E-011  7.03355E-012  1.22591E-012  2.27803E-013  3.05839E-012
  7.00753E-012  9.46407E-012  9.29189E-012  7.05101E-012  4.16377E-012  1.84098E-012
  5.34745E-013  5.94814E-014  8.99777E-015  7.03310E-014  1.06799E-013  9.99468E-014
  7.19969E-014  4.33887E-014  2.27496E-014  1.05800E-014  4.40124E-015  1.64113E-015
  5.47721E-016  1.63109E-016  4.31858E-017  1.01319E-017  2.10041E-018  3.83919E-019
  6.17789E-020  8.74390E-021  1.08809E-021  1.19059E-022  1.14610E-023
  1.42683E-016  7.35100E-016  3.26570E-015  1.23521E-014  3.88869E-014  9.75258E-014
  1.76551E-013  1.71038E-013  2.07482E-014  1.37007E-012  1.47662E-011  8.00247E-011
  3.05943E-010  9.16755E-010  2.25175E-009  4.63436E-009  8.08370E-009  1.20191E-008
  1.52677E-008  1.65686E-008  1.53289E-008  1.20403E-008  7.97353E-009  4.40133E-009
  1.98542E-009  7.05173E-010  1.82716E-010  3.02324E-011  6.57081E-012  8.52563E-012
  7.97264E-012  3.83768E-012  4.46626E-013  9.54097E-013  5.89561E-012  1.31996E-011
  1.93253E-011  2.13064E-011  1.84880E-011  1.26706E-011  6.64456E-012  2.41613E-012
  4.32153E-013  7.13968E-015  2.05977E-013  4.23805E-013  4.69212E-013  3.83094E-013
  2.56623E-013  1.48187E-013  7.56755E-014  3.46136E-014  1.42489E-014  5.27880E-015
  1.75514E-015  5.21671E-016  1.38044E-016  3.24023E-017  6.72636E-018  1.23216E-018
  1.98880E-019  2.82616E-020  3.53503E-021  3.89342E-022  3.77908E-023
  1.33827E-016  6.93333E-016  3.11267E-015  1.20025E-014  3.91547E-014  1.05131E-013
  2.19888E-013  3.13823E-013  1.91649E-013  1.06337E-013  3.92406E-012  2.87105E-011
  1.23881E-010  3.93770E-010  9.97562E-010  2.08655E-009  3.66721E-009  5.46393E-009
  6.92837E-009  7.48181E-009  6.86781E-009  5.33524E-009  3.48103E-009  1.88371E-009
  8.27408E-010  2.83678E-010  7.06596E-011  1.22546E-011  3.96107E-012  3.84623E-012
  2.22068E-012  3.15014E-013  1.21977E-012  6.91686E-012  1.69763E-011  2.81365E-011
  3.55646E-011  3.56577E-011  2.84630E-011  1.76239E-011  7.82921E-012  1.95458E-012
  6.12813E-014  4.50243E-013  1.33187E-012  1.76719E-012  1.64525E-012  1.22839E-012
  7.80977E-013  4.36519E-013  2.18286E-013  9.84855E-014  4.01847E-014  1.48048E-014
  4.90646E-015  1.45601E-015  3.85156E-016  9.04637E-017  1.88072E-017  3.45299E-018
  5.59054E-019  7.97584E-020  1.00261E-020  1.11108E-021  1.08667E-022
  1.09710E-016  5.69640E-016  2.57013E-015  1.00104E-014  3.32926E-014  9.27725E-014
  2.09078E-013  3.53610E-013  3.67411E-013  9.70698E-014  6.49006E-013  8.53884E-012
  4.41708E-011  1.51818E-010  3.99452E-010  8.51138E-010  1.50801E-009  2.25095E-009
  2.84786E-009  3.05917E-009  2.78590E-009  2.14106E-009  1.37727E-009  7.31403E-010
  3.13237E-010  1.03854E-010  2.50638E-011  4.80787E-012  2.06310E-012  1.44627E-012
  3.89284E-013  7.07900E-013  4.99857E-012  1.48109E-011  2.89884E-011  4.29343E-011
  5.03295E-011  4.70461E-011  3.43585E-011  1.83910E-011  5.98047E-012  4.72307E-013
  7.26991E-013  3.31407E-012  5.33107E-012  5.69568E-012  4.76123E-012  3.34046E-012
  2.04258E-012  1.11285E-012  5.47031E-013  2.43976E-013  9.87909E-014  3.62204E-014
  1.19702E-014  3.54775E-015  9.38422E-016  2.20618E-016  4.59485E-017  8.45834E-018
  1.37421E-018  1.96920E-019  2.48895E-020  2.77675E-021  2.73793E-022
  7.87954E-017  4.09170E-016  1.84898E-015  7.23291E-015  2.42873E-014  6.90206E-014
  1.61875E-013  2.98255E-013  3.85318E-013  2.42862E-013  5.94310E-014  2.07288E-012
  1.40606E-011  5.33766E-011  1.46694E-010  3.18679E-010  5.68680E-010  8.49208E-010
  1.07052E-009  1.14269E-009  1.03178E-009  7.84490E-010  4.97844E-010  2.59750E-010
  1.08589E-010  3.48260E-011  8.17005E-012  1.79846E-012  9.37003E-013  4.60428E-013
  2.03765E-013  2.04466E-012  8.40026E-012  2.06045E-011  3.68556E-011  5.13631E-011
  5.67212E-011  4.89719E-011  3.13533E-011  1.27771E-011  1.73829E-012  8.71625E-013
  6.54696E-012  1.28575E-011  1.58457E-011  1.49079E-011  1.15927E-011  7.77332E-012
  4.61240E-012  2.46163E-012  1.19275E-012  5.26680E-013  2.11827E-013  7.73285E-014
  2.54934E-014  7.54855E-015  1.99719E-015  4.70134E-016  9.81339E-017  1.81215E-017
  2.95622E-018  4.25791E-019  5.41571E-020  6.08827E-021  6.05855E-022
  4.96594E-017  2.57581E-016  1.16336E-015  4.55473E-015  1.53505E-014  4.40292E-014
  1.05398E-013  2.03070E-013  2.91656E-013  2.54458E-013  6.00691E-014  4.11334E-013
  4.09715E-012  1.74936E-011  5.03230E-011  1.11259E-010  1.99412E-010  2.97063E-010
  3.72200E-010  3.94022E-010  3.52327E-010  2.64895E-010  1.65877E-010  8.50676E-011
  3.46824E-011  1.06909E-011  2.40713E-012  6.32010E-013  3.92022E-013  1.35805E-013
  3.47485E-013  2.74349E-012  9.51430E-012  2.17066E-011  3.70080E-011  4.90397E-011
  5.04032E-011  3.85092E-011  1.92070E-011  3.76151E-012  8.19091E-013  1.03589E-011
  2.47834E-011  3.53062E-011  3.75534E-011  3.25391E-011  2.40383E-011  1.55762E-011
  9.02400E-012  4.73414E-012  2.26554E-012  9.91522E-013  3.96337E-013  1.44114E-013
  4.74089E-014  1.40283E-014  3.71379E-015  8.75706E-016  1.83292E-016  3.39746E-017
  5.56925E-018  8.06991E-019  1.03399E-019  1.17272E-020  1.17936E-021
  2.74935E-017  1.42352E-016  6.41829E-016  2.50981E-015  8.45948E-015  2.43368E-014
  5.87899E-014  1.15815E-013  1.75502E-013  1.77724E-013  7.48615E-014  7.41530E-014
  1.13467E-012  5.48179E-012  1.64400E-011  3.68040E-011  6.59396E-011  9.75859E-011
  1.21101E-010  1.26799E-010  1.12065E-010  8.32199E-011  5.13855E-011  2.58632E-011
  1.02194E-011  2.96090E-012  6.15001E-013  2.25043E-013  1.77982E-013  4.19436E-014
  3.34494E-013  2.43450E-012  8.09583E-012  1.79369E-011  2.94210E-011  3.65616E-011
  3.34502E-011  2.01062E-011  5.10350E-012  6.95179E-013  1.33682E-011  3.82928E-011
  6.28689E-011  7.57820E-011  7.35247E-011  6.01847E-011  4.28043E-011  2.70027E-011
  1.53394E-011  7.92952E-012  3.75282E-012  1.62904E-012  6.47420E-013  2.34542E-013
  7.70079E-014  2.27776E-014  6.03582E-015  1.42634E-015  2.99543E-016  5.57733E-017
  9.19518E-018  1.34186E-018  1.73410E-019  1.98703E-020  2.02262E-021
  1.33823E-017  6.91465E-017  3.11054E-016  1.21354E-015  4.08248E-015  1.17369E-014
  2.84196E-014  5.65075E-014  8.78672E-014  9.56737E-014  5.23812E-014  1.75136E-014
  3.11465E-013  1.67788E-012  5.19017E-012  1.16742E-011  2.07837E-011  3.04103E-011
  3.72321E-011  3.84380E-011  3.34970E-011  2.45229E-011  1.48982E-011  7.32136E-012
  2.75699E-012  7.10639E-013  1.32100E-013  1.11459E-013  1.17510E-013  2.08354E-014
  1.76867E-013  1.52095E-012  5.21552E-012  1.14200E-011  1.77917E-011  1.97595E-011
  1.41643E-011  4.27154E-012  6.42672E-013  1.44842E-011  4.77918E-011  8.95187E-011
  1.22157E-010  1.33129E-010  1.21397E-010  9.53483E-011  6.58570E-011  4.06513E-011
  2.27090E-011  1.15860E-011  5.42730E-012  2.33759E-012  9.23840E-013  3.33487E-013
  1.09303E-013  3.23259E-014  8.57763E-015  2.03254E-015  4.28582E-016  8.02305E-017
  1.33175E-017  1.95966E-018  2.55794E-019  2.96593E-020  3.06110E-021
  5.73006E-018  2.95467E-017  1.32595E-016  5.15895E-016  1.73056E-015  4.96242E-015
  1.19994E-014  2.39042E-014  3.75542E-014  4.22991E-014  2.61700E-014  6.41211E-015
  8.69936E-014  5.05623E-013  1.58989E-012  3.56312E-012  6.26801E-012  9.02935E-012
  1.08699E-011  1.10340E-011  9.45863E-012  6.80938E-012  4.05285E-012  1.92285E-012
  6.65409E-013  1.34991E-013  3.54510E-014  9.25540E-014  1.15216E-013  3.85293E-014
  3.61502E-014  6.17025E-013  2.37713E-012  5.16399E-012  7.25567E-012  6.16252E-012
  1.94909E-012  7.57564E-013  1.36543E-011  4.87980E-011  1.02359E-010  1.57256E-010
  1.92589E-010  1.96380E-010  1.71318E-010  1.30400E-010  8.79779E-011  5.33173E-011
  2.93455E-011  1.47907E-011  6.86048E-012  2.93220E-012  1.15237E-012  4.14506E-013
  1.35636E-013  4.01203E-014  1.06651E-014  2.53571E-015  5.37299E-016  1.01230E-016
  1.69385E-017  2.51688E-018  3.32362E-019  3.90649E-020  4.09561E-021
  2.15930E-018  1.11140E-017  4.97643E-017  1.93107E-016  6.45798E-016  1.84578E-015
  4.44951E-015  8.84774E-015  1.39284E-014  1.59040E-014  1.04130E-014  2.52136E-015
  2.45360E-014  1.48430E-013  4.68258E-013  1.03904E-012  1.79956E-012  2.54608E-012
  3.00812E-012  2.99728E-012  2.52256E-012  1.78035E-012  1.03074E-012  4.62290E-013
  1.36432E-013  1.72650E-014  2.89649E-014  9.01572E-014  1.23299E-013  7.84187E-014
  4.23784E-015  1.05569E-013  5.95500E-013  1.26217E-012  1.27165E-012  2.86658E-013
  1.11683E-012  1.15356E-011  4.14315E-011  9.47504E-011  1.62171E-010  2.22526E-010
  2.54084E-010  2.47238E-010  2.08640E-010  1.54905E-010  1.02479E-010  6.11084E-011
  3.31746E-011  1.65254E-011  7.58995E-012  3.21855E-012  1.25762E-012  4.50715E-013
  1.47256E-013  4.35767E-014  1.16110E-014  2.77197E-015  5.90812E-016  1.12163E-016
  1.89458E-017  2.84729E-018  3.81060E-019  4.54884E-020  4.85388E-021
  7.16422E-019  3.68209E-018  1.64570E-017  6.37173E-017  2.12517E-016  6.05542E-016
  1.45494E-015  2.88445E-015  4.53464E-015  5.20048E-015  3.49573E-015  8.73114E-016
  6.72546E-015  4.13768E-014  1.30014E-013  2.84934E-013  4.85543E-013  6.74682E-013
  7.82357E-013  7.64993E-013  6.31378E-013  4.35241E-013  2.42350E-013  9.89356E-014
  2.11572E-014  3.50380E-015  3.05525E-014  8.00806E-014  1.19707E-013  1.14219E-013
  5.84796E-014  5.98366E-015  1.19324E-014  1.88495E-014  8.30834E-014  1.53512E-012
  8.79525E-012  2.97136E-011  7.17834E-011  1.34838E-010  2.05958E-010  2.62949E-010
  2.85958E-010  2.68747E-010  2.20948E-010  1.60691E-010  1.04496E-010  6.13876E-011
  3.28868E-011  1.61899E-011  7.36049E-012  3.09541E-012  1.20207E-012  4.29146E-013
  1.39996E-013  4.14594E-014  1.10791E-014  2.65820E-015  5.70540E-016  1.09293E-016
  1.86661E-017  2.84241E-018  3.86281E-019  4.69252E-020  5.10618E-021
  2.09361E-019  1.07499E-018  4.79869E-018  1.85506E-017  6.17562E-017  1.75580E-016
  4.20855E-016  8.32445E-016  1.30704E-015  1.50271E-015  1.02718E-015  2.63064E-016
  1.70261E-015  1.06078E-014  3.32041E-014  7.19940E-014  1.20972E-013  1.65459E-013
  1.88667E-013  1.81239E-013  1.46601E-013  9.82194E-014  5.16524E-014  1.78878E-014
  1.83108E-015  4.64157E-015  2.57499E-014  6.13515E-014  1.00419E-013  1.25520E-013
  1.26346E-013  1.18744E-013  1.56621E-013  4.12613E-013  1.59337E-012  5.92247E-012
  1.81692E-011  4.50187E-011  9.11951E-011  1.53597E-010  2.18340E-010  2.65233E-010
  2.78259E-010  2.54507E-010  2.04784E-010  1.46282E-010  9.36367E-011  5.42228E-011
  2.86633E-011  1.39387E-011  6.26849E-012  2.61248E-012  1.00769E-012  3.58241E-013
  1.16684E-013  3.45927E-014  9.27731E-015  2.23927E-015  4.84628E-016  9.38228E-017
  1.62311E-017  2.50926E-018  3.46977E-019  4.29807E-020  4.77828E-021
  5.39112E-020  2.76712E-019  1.23461E-018  4.76971E-018  1.58667E-017  4.50747E-017
  1.07967E-016  2.13528E-016  3.35753E-016  3.88346E-016  2.71156E-016  7.11807E-017
  3.78656E-016  2.42297E-015  7.61018E-015  1.64118E-014  2.73150E-014  3.69170E-014
  4.15248E-014  3.92654E-014  3.11067E-014  2.01015E-014  9.68428E-015  2.45661E-015
  1.76694E-016  4.51581E-015  1.74771E-014  4.04916E-014  7.25460E-014  1.10534E-013
  1.57074E-013  2.40764E-013  4.67395E-013  1.18110E-012  3.38747E-012  9.45852E-012
  2.35677E-011  5.06399E-011  9.30236E-011  1.46300E-010  1.97967E-010  2.31867E-010
  2.36547E-010  2.11584E-010  1.67101E-010  1.17421E-010  7.40332E-011  4.22570E-011
  2.20302E-011  1.05733E-011  4.69878E-012  1.93872E-012  7.42155E-013  2.62600E-013
  8.53907E-014  2.53508E-014  6.82832E-015  1.65995E-015  3.62781E-016  7.11050E-017
  1.24844E-017  1.96350E-018  2.76836E-019  3.50352E-020  3.98590E-021
  1.22391E-020  6.28403E-020  2.80481E-019  1.08409E-018  3.60861E-018  1.02617E-017
  2.46212E-017  4.88440E-017  7.72722E-017  9.05822E-017  6.55166E-017  1.80431E-017
  7.05847E-017  4.78849E-016  1.53036E-015  3.31028E-015  5.49126E-015  7.37033E-015
  8.20961E-015  7.65762E-015  5.93110E-015  3.65000E-015  1.52472E-015  1.92349E-016
  3.40778E-016  3.02582E-015  9.92007E-015  2.32306E-014  4.55373E-014  8.12849E-014
  1.44102E-013  2.79147E-013  6.26004E-013  1.58246E-012  4.14048E-012  1.03212E-011
  2.32527E-011  4.61172E-011  7.96700E-011  1.19569E-010  1.56069E-010  1.77694E-010
  1.77179E-010  1.55462E-010  1.20718E-010  8.35108E-011  5.18654E-011  2.91660E-011
  1.49822E-011  7.08828E-012  3.10855E-012  1.26812E-012  4.81253E-013  1.69366E-013
  5.49713E-014  1.63481E-014  4.42623E-015  1.08509E-015  2.39870E-016  4.76891E-017
  8.51564E-018  1.36539E-018  1.96674E-019  2.54732E-020  2.96963E-021
  2.45133E-021  1.26002E-020  5.63169E-020  2.18049E-019  7.27470E-019  2.07516E-018
  5.00176E-018  9.99323E-018  1.60013E-017  1.91982E-017  1.46637E-017  4.47909E-018
  1.04939E-017  7.95090E-017  2.64334E-016  5.80303E-016  9.67058E-016  1.29659E-015
  1.43618E-015  1.32366E-015  9.98167E-016  5.71968E-016  1.85324E-016  4.18835E-018
  2.95967E-016  1.58162E-015  4.83299E-015  1.17128E-014  2.51418E-014  5.14007E-014
  1.07181E-013  2.40418E-013  5.86201E-013  1.49558E-012  3.76145E-012  8.85077E-012
  1.88231E-011  3.54953E-011  5.88064E-011  8.52973E-011  1.08280E-010  1.20473E-010
  1.17790E-010  1.01577E-010  7.76249E-011  5.28790E-011  3.23392E-011  1.79023E-011
  9.05038E-012  4.21458E-012  1.82095E-012  7.33275E-013  2.75505E-013  9.63482E-014
  3.12040E-014  9.29869E-015  2.53291E-015  6.27052E-016  1.40457E-016  2.83822E-017
  5.16515E-018  8.46004E-019  1.24719E-019  1.65548E-020  1.97928E-021
  4.33547E-022  2.23305E-021  1.00058E-020  3.88640E-020  1.30197E-019  3.73466E-019
  9.07224E-019  1.83380E-018  2.99196E-018  3.71409E-018  3.05687E-018  1.11524E-018
  1.17612E-018  1.06952E-017  3.83214E-017  8.68367E-017  1.46872E-016  1.98084E-016
  2.19147E-016  1.99693E-016  1.45342E-016  7.43577E-017  1.41549E-017  1.03619E-017
  1.60736E-016  6.86260E-016  2.05883E-015  5.25093E-015  1.23713E-014  2.85757E-014
  6.78155E-014  1.69032E-013  4.36994E-013  1.12807E-012  2.78331E-012  6.33517E-012
  1.29914E-011  2.36716E-011  3.80448E-011  5.37565E-011  6.67207E-011  7.27924E-011
  6.99375E-011  5.93461E-011  4.46552E-011  2.99527E-011  1.80286E-011  9.81523E-012
  4.87672E-012  2.23154E-012  9.48095E-013  3.76158E-013  1.39693E-013  4.84907E-014
  1.56631E-014  4.67821E-015  1.28323E-015  3.21272E-016  7.30527E-017  1.50338E-017
  2.79388E-018  4.68299E-019  7.07561E-020  9.63377E-021  1.18162E-021
  6.77942E-023  3.50273E-022  1.57553E-021  6.14914E-021  2.07283E-020  5.99502E-020
  1.47295E-019  3.02682E-019  5.06702E-019  6.57671E-019  5.93365E-019  2.73680E-019
  1.01824E-019  1.09898E-018  4.51894E-018  1.08538E-017  1.89043E-017  2.58771E-017
  2.87324E-017  2.58527E-017  1.78512E-017  7.48152E-018  2.77182E-019  8.95425E-018
  6.63708E-017  2.55819E-016  7.78740E-016  2.11901E-015  5.49651E-015  1.42093E-014
  3.75600E-014  1.01555E-013  2.74520E-013  7.17101E-013  1.75218E-012  3.90631E-012
  7.81537E-012  1.38921E-011  2.18167E-011  3.01863E-011  3.67642E-011  3.94255E-011
  3.72784E-011  3.11521E-011  2.30868E-011  1.52455E-011  9.02619E-012  4.82825E-012
  2.35449E-012  1.05683E-012  4.40638E-013  1.71887E-013  6.29751E-014  2.16686E-014
  6.97626E-015  2.08871E-015  5.77450E-016  1.46417E-016  3.38570E-017  7.10924E-018
  1.35151E-018  2.32149E-019  3.59812E-020  5.02667E-021  6.32296E-022
  9.38862E-024  4.87210E-023  2.20325E-022  8.65679E-022  2.94312E-021  8.60752E-021
  2.14702E-020  4.50749E-020  7.79374E-020  1.06730E-019  1.06760E-019  6.33368E-020
  1.38703E-020  7.64808E-020  4.10643E-019  1.09692E-018  2.01408E-018  2.83487E-018
  3.17752E-018  2.81012E-018  1.77827E-018  4.94264E-019  1.30693E-019  4.12345E-018
  2.25687E-017  8.38443E-017  2.65311E-016  7.79470E-016  2.23142E-015  6.40165E-015
  1.85368E-014  5.34664E-014  1.49675E-013  3.95215E-013  9.60742E-013  2.11246E-012
  4.15242E-012  7.24441E-012  1.11705E-011  1.51901E-011  1.82013E-011  1.92209E-011
  1.79072E-011  1.47471E-011  1.07674E-011  6.99972E-012  4.07485E-012  2.14001E-012
  1.02305E-012  4.49722E-013  1.83649E-013  7.02822E-014  2.53515E-014  8.63279E-015
  2.76787E-015  8.30716E-016  2.31649E-016  5.95646E-017  1.40290E-017  3.01043E-018
  5.86200E-019  1.03274E-019  1.64243E-020  2.35348E-021  3.03322E-022
  1.15411E-024  6.02436E-024  2.74383E-023  1.08761E-022  3.73884E-022  1.10919E-021
  2.81963E-021  6.07664E-021  1.09160E-020  1.58779E-020  1.76868E-020  1.32799E-020
  4.61635E-021  2.84766E-021  2.55411E-020  8.43891E-020  1.70816E-019  2.52765E-019
  2.88370E-019  2.47821E-019  1.33148E-019  1.11063E-020  1.36085E-019  1.38228E-018
  6.59248E-018  2.46146E-017  8.25613E-017  2.64456E-016  8.35609E-016  2.63526E-015
  8.23737E-015  2.50130E-014  7.19699E-014  1.91771E-013  4.64834E-013  1.01212E-012
  1.96338E-012  3.37569E-012  5.12832E-012  6.87256E-012  8.11895E-012  8.45599E-012
  7.77094E-012  6.31152E-012  4.54222E-012  2.90753E-012  1.66418E-012  8.57750E-013
  4.01680E-013  1.72713E-013  6.89585E-014  2.58370E-014  9.15619E-015  3.08025E-015
  9.82476E-016  2.95518E-016  8.31642E-017  2.17085E-017  5.21415E-018  1.14468E-018
  2.28473E-019  4.12908E-020  6.73513E-021  9.88904E-022  1.30393E-022
  1.26306E-025  6.64364E-025  3.05381E-024  1.22411E-023  4.26681E-023  1.28820E-022
  3.34999E-022  7.44333E-022  1.39566E-021  2.16453E-021  2.67962E-021  2.46438E-021
  1.40844E-021  2.98226E-022  7.70145E-022  4.28450E-021  1.06500E-020  1.73498E-020
  2.04389E-020  1.65973E-020  6.13792E-021  1.03542E-021  5.53967E-020  3.76047E-019
  1.70130E-018  6.58159E-018  2.37743E-017  8.35403E-017  2.90288E-016  9.95072E-016
  3.31194E-015  1.04706E-014  3.07710E-014  8.25838E-014  1.99796E-013  4.31871E-013
  8.29234E-013  1.40918E-012  2.11474E-012  2.79909E-012  3.26606E-012  3.35983E-012
  3.04923E-012  2.44476E-012  1.73550E-012  1.09449E-012  6.16170E-013  3.11731E-013
  1.42971E-013  6.00887E-014  2.34282E-014  8.57899E-015  2.98100E-015  9.88935E-016
  3.13401E-016  9.44285E-017  2.68235E-017  7.11233E-018  1.74334E-018  3.91722E-019
  8.01411E-020  1.48492E-020  2.48147E-021  3.72745E-022  5.01857E-023
  1.23536E-026  6.56149E-026  3.05101E-025  1.24001E-024  4.39544E-024  1.35489E-023
  3.61719E-023  8.31588E-023  1.63256E-022  2.70186E-022  3.69118E-022  4.00914E-022
  3.20533E-022  1.55077E-022  2.65344E-023  8.79137E-023  3.93908E-022  8.04639E-022
  1.01234E-021  7.15066E-022  6.63556E-023  1.30267E-021  1.53464E-020  8.76402E-020
  3.96501E-019  1.62710E-018  6.40205E-018  2.47056E-017  9.36684E-017  3.44548E-016
  1.20556E-015  3.93095E-015  1.17373E-014  3.16696E-014  7.65041E-014  1.64431E-013
  3.13172E-013  5.27188E-013  7.83158E-013  1.02577E-012  1.18415E-012  1.20492E-012
  1.08130E-012  8.56780E-013  6.00560E-013  3.73499E-013  2.06997E-013  1.02866E-013
  4.62261E-014  1.89911E-014  7.22676E-015  2.58332E-015  8.78715E-016  2.86970E-016
  9.02314E-017  2.72113E-017  7.80034E-018  2.10103E-018  5.25558E-019  1.20832E-019
  2.53192E-020  4.80363E-021  8.20994E-022  1.25906E-022  1.72707E-023
  1.08503E-027  5.83317E-027  2.75090E-026  1.13675E-025  4.10981E-025  1.29739E-024
  3.56641E-024  8.50500E-024  1.75031E-023  3.08490E-023  4.60302E-023  5.70807E-023
  5.69638E-023  4.29510E-023  2.10864E-023  4.33461E-024  3.35368E-024  1.59920E-023
  2.45005E-023  9.91110E-024  1.80986E-023  4.53388E-022  3.37873E-021  1.81108E-020
[truncated: 7,202,802 more chars]
