# Supplementary material for: D-O-A based organic phosphors for both aggregation-induced electrophosphorescence and host-free sensitization
Source: Nat Commun. 2023 Mar 25;14:1678. doi: 10.1038/s41467-023-37414-y (PMC10039947; doi:10.1038/s41467-023-37414-y)
Supplement: Supplementary file 3 — Source Data [file 41467_2023_37414_MOESM3_ESM.zip › Source data/original data of Fig2.xlsx]

## Sheet: Fig2a
RTP-D1_Abs		RTP-D1_RT-PL without O2 in cyclohexane		RTP-D1_RT-PL in neat film		RTP-D1_RT-Phos. in neat film
wavelength/nm	normalized intensity	wavelength/nm	normalized intensity	wavelength/nm	normalized intensity	wavelength/nm	normalized intensity
419	0.000608514	360	0	390	0.01729	390	0.000456204
418	0.000628234	361	3.55539e-05	391	0.01446	391	0.00228
417	0.00070289	362	0.000177769	392	0.01145	392	0.00144
416	0.000860653	363	0.000260728	393	0.011	393	0.00297
415	0.000707116	364	8.88847e-05	394	0.01304	394	0.00167
414	0.000936717	365	0.000308134	395	0.01267	395	0.00281
413	0.000921223	366	0.000402944	396	0.01369	396	0.00547
412	0.00106	367	0.000509605	397	0.01468	397	0.00494
411	0.00121	368	0.000645895	398	0.01488	398	0
410	0.0012	369	0.00101	399	0.01627	399	0.00327
409	0.00136	370	0.00114	400	0.01559	400	0.00236
408	0.00161	371	0.00181	401	0.01667	401	0.00418
407	0.00195	372	0.00205	402	0.01451	402	0.00327
406	0.00203	373	0.00287	403	0.01746	403	0.0038
405	0.00216	374	0.00371	404	0.01868	404	0.00411
404	0.00225	375	0.00466	405	0.01811	405	0.00312
403	0.00265	376	0.00596	406	0.01947	406	0.00418
402	0.00317	377	0.00734	407	0.01831	407	0.00319
401	0.00341	378	0.00982	408	0.02245	408	0.00585
400	0.00381	379	0.0127	409	0.02237	409	0.00783
399	0.00428	380	0.0164	410	0.02154	410	0.00791
398	0.00464	381	0.01978	411	0.02254	411	0.01255
397	0.00516	382	0.02584	412	0.02463	412	0.00912
396	0.00556	383	0.03127	413	0.0248	413	0.00722
395	0.00631	384	0.03841	414	0.02696	414	0.00745
394	0.00666	385	0.04685	415	0.02713	415	0.01034
393	0.00724	386	0.05605	416	0.02965	416	0.01019
392	0.00796	387	0.06751	417	0.03022	417	0.01148
391	0.00876	388	0.08112	418	0.03152	418	0.01369
390	0.0095	389	0.09676	419	0.03234	419	0.01315
389	0.01019	390	0.11404	420	0.03246	420	0.01163
388	0.01089	391	0.13112	421	0.03555	421	0.01536
387	0.01184	392	0.15261	422	0.03731	422	0.01749
386	0.01298	393	0.17577	423	0.03986	423	0.02091
385	0.01391	394	0.20084	424	0.04184	424	0.0162
384	0.0155	395	0.22564	425	0.04417	425	0.02045
383	0.01109	396	0.25283	426	0.04422	426	0.02175
382	0.01348	397	0.28309	427	0.0483	427	0.02281
381	0.01494	398	0.31278	428	0.05069	428	0.02692
380	0.01681	399	0.34267	429	0.05375	429	0.02707
379	0.01838	400	0.36839	430	0.05698	430	0.02585
378	0.02027	401	0.4038	431	0.06358	431	0.03178
377	0.02202	402	0.43212	432	0.06288	432	0.03498
376	0.02343	403	0.46304	433	0.06968	433	0.03513
375	0.02553	404	0.49157	434	0.0724	434	0.03794
374	0.02757	405	0.51956	435	0.07722	435	0.04174
373	0.02907	406	0.54569	436	0.08227	436	0.04585
372	0.03151	407	0.57571	437	0.08717	437	0.05186
371	0.03313	408	0.59946	438	0.09664	438	0.05102
370	0.03485	409	0.626	439	0.10103	439	0.0555
369	0.03747	410	0.65372	440	0.1099	440	0.06182
368	0.03938	411	0.67478	441	0.11555	441	0.06204
367	0.04149	412	0.70009	442	0.12425	442	0.06775
366	0.04388	413	0.72164	443	0.13094	443	0.0698
365	0.04661	414	0.74551	444	0.14117	444	0.07999
364	0.04936	415	0.76728	445	0.15209	445	0.08394
363	0.05158	416	0.78327	446	0.16051	446	0.08987
362	0.05494	417	0.80802	447	0.17258	447	0.09778
361	0.05753	418	0.82827	448	0.18571	448	0.09938
360	0.06006	419	0.84759	449	0.19764	449	0.11124
359	0.06311	420	0.85799	450	0.21051	450	0.11276
358	0.06657	421	0.8781	451	0.21955	451	0.12629
357	0.0697	422	0.89826	452	0.2367	452	0.13815
356	0.0725	423	0.90607	453	0.24756	453	0.15123
355	0.07609	424	0.92358	454	0.26891	454	0.15823
354	0.07985	425	0.93783	455	0.28011	455	0.16743
353	0.08283	426	0.95184	456	0.30145	456	0.17952
352	0.08647	427	0.96414	457	0.31812	457	0.19001
351	0.09063	428	0.97313	458	0.3332	458	0.20932
350	0.09418	429	0.97997	459	0.35251	459	0.23297
349	0.09875	430	0.98701	460	0.36699	460	0.22993
348	0.10291	431	0.99502	461	0.39256	461	0.25426
347	0.10772	432	0.99348	462	0.41595	462	0.2668
346	0.11239	433	0.99906	463	0.43267	463	0.29037
345	0.11777	434	0.99416	464	0.44863	464	0.30132
344	0.12268	435	1	465	0.4676	465	0.32193
343	0.12817	436	0.99719	466	0.48934	466	0.34436
342	0.13448	437	0.9906	467	0.51494	467	0.36033
341	0.13991	438	0.99128	468	0.53186	468	0.37614
340	0.1468	439	0.98685	469	0.55482	469	0.38717
339	0.15352	440	0.98604	470	0.56951	470	0.4121
338	0.16054	441	0.98193	471	0.59205	471	0.44974
337	0.16888	442	0.97691	472	0.61328	472	0.46107
336	0.17697	443	0.96682	473	0.6346	473	0.48616
335	0.18607	444	0.96659	474	0.65353	474	0.51772
334	0.19567	445	0.96294	475	0.68018	475	0.51262
333	0.20541	446	0.95402	476	0.70325	476	0.54494
332	0.21599	447	0.95027	477	0.71119	477	0.56121
331	0.22755	448	0.94381	478	0.73928	478	0.5828
330	0.23953	449	0.94022	479	0.75346	479	0.60607
329	0.25401	450	0.93597	480	0.77327	480	0.63101
328	0.26784	451	0.93462	481	0.80284	481	0.64637
327	0.28375	452	0.93113	482	0.81656	482	0.66948
326	0.30135	453	0.92357	483	0.81534	483	0.68149
325	0.31823	454	0.91954	484	0.84621	484	0.69845
324	0.33523	455	0.91954	485	0.8495	485	0.73373
323	0.35304	456	0.91717	486	0.86685	486	0.73016
322	0.37082	457	0.91718	487	0.88224	487	0.75988
321	0.3895	458	0.91597	488	0.89483	488	0.77745
320	0.40818	459	0.91607	489	0.90912	489	0.79273
319	0.42778	460	0.91019	490	0.92465	490	0.81873
318	0.44788	461	0.91685	491	0.93466	491	0.82026
317	0.46753	462	0.92016	492	0.94118	492	0.81478
316	0.4879	463	0.92086	493	0.94931	493	0.85371
315	0.50699	464	0.92008	494	0.96746	494	0.87812
314	0.52708	465	0.92406	495	0.97347	495	0.87956
313	0.54682	466	0.9265	496	0.96357	496	0.90078
312	0.56664	467	0.92865	497	0.97851	497	0.89454
311	0.58727	468	0.93607	498	0.98013	498	0.92298
310	0.60718	469	0.93392	499	0.98455	499	0.93948
309	0.62746	470	0.9361	500	0.99062	500	0.93644
308	0.64748	471	0.94087	501	0.97984	501	0.95088
307	0.66696	472	0.94334	502	0.99929	502	0.96001
306	0.68686	473	0.94669	503	1	503	0.97095
305	0.7064	474	0.94691	504	0.98957	504	0.96943
304	0.72505	475	0.94874	505	0.98917	505	0.97833
303	0.74316	476	0.94714	506	0.99495	506	0.97141
302	0.76043	477	0.9503	507	0.99416	507	0.97597
301	0.77615	478	0.94733	508	0.97503	508	0.98715
300	0.79137	479	0.95389	509	0.98251	509	0.99308
299	0.80624	480	0.94942	510	0.98234	510	0.99673
298	0.81981	481	0.95192	511	0.96927	511	1
297	0.83209	482	0.95407	512	0.95958	512	0.99886
296	0.84301	483	0.95606	513	0.95113	513	0.993
295	0.8541	484	0.95358	514	0.9579	514	0.97536
294	0.86469	485	0.95204	515	0.93194	515	0.99688
293	0.8749	486	0.94822	516	0.92278	516	0.97088
292	0.88456	487	0.94653	517	0.91277	517	0.98647
291	0.89431	488	0.94471	518	0.90659	518	0.98274
290	0.90502	489	0.94	519	0.88454	519	0.96723
289	0.91559	490	0.9344	520	0.88871	520	0.96913
288	0.92652	491	0.92441	521	0.86926	521	0.95461
287	0.93828	492	0.9293	522	0.87002	522	0.96099
286	0.94806	493	0.91792	523	0.84522	523	0.94769
285	0.95898	494	0.91185	524	0.83595	524	0.93476
284	0.96969	495	0.90037	525	0.83178	525	0.93225
283	0.97873	496	0.89887	526	0.81112	526	0.92366
282	0.98726	497	0.88731	527	0.80551	527	0.90906
281	0.99289	498	0.87968	528	0.79468	528	0.91188
280	0.99714	499	0.87038	529	0.78062	529	0.88869
279	1	500	0.86661	530	0.76196	530	0.88055
278	0.99993	501	0.85654	531	0.74419	531	0.88641
277	0.99807	502	0.84697	532	0.73866	532	0.86238
276	0.99432	503	0.83754	533	0.72812	533	0.84481
275	0.98754	504	0.82397	534	0.71726	534	0.83919
274	0.97889	505	0.81328	535	0.70969	535	0.82474
273	0.96799	506	0.8049	536	0.69194	536	0.82816
272	0.95502	507	0.79978	537	0.67871	537	0.8147
271	0.93953	508	0.78417	538	0.66839	538	0.80923
270	0.92185	509	0.77488	539	0.65302	539	0.81486
269	0.90235	510	0.76836	540	0.6427	540	0.79182
268	0.88093	511	0.75673	541	0.62442	541	0.78079
267	0.85763	512	0.74082	542	0.62124	542	0.77555
266	0.83207	513	0.73122	543	0.60489	543	0.73844
265	0.80588	514	0.72149	544	0.59349	544	0.73373
264	0.77769	515	0.70927	545	0.58504	545	0.72362
263	0.74842	516	0.70389	546	0.57739	546	0.71312
262	0.71913	517	0.69083	547	0.55502	547	0.70058
261	0.68892	518	0.67884	548	0.54487	548	0.69313
260	0.65901	519	0.67254	549	0.53013	549	0.68636
259	0.62955	520	0.6607	550	0.52344	550	0.67625
258	0.6013	521	0.64587	551	0.51159	551	0.67085
257	0.57366	522	0.637	552	0.49838	552	0.64408
256	0.54712	523	0.62344	553	0.48464	553	0.62781
255	0.52226	524	0.61495	554	0.4795	554	0.62644
254	0.49875	525	0.60014	555	0.46457	555	0.60964
253	0.47645	526	0.59028	556	0.44744	556	0.58653
252	0.45606	527	0.58115	557	0.44158	557	0.58379
251	0.43722	528	0.56665	558	0.43157	558	0.57672
250	0.42029	529	0.55958	559	0.42442	559	0.56775
		530	0.54719	560	0.40416	560	0.54288
		531	0.53766	561	0.4018	561	0.53695
		532	0.52824	562	0.38581	562	0.52311
		533	0.51614	563	0.3798	563	0.50631
		534	0.50679	564	0.36827	564	0.49703
		535	0.49378	565	0.35857	565	0.49202
		536	0.48304	566	0.34647	566	0.48221
		537	0.47412	567	0.33742	567	0.46829
		538	0.46374	568	0.32949	568	0.46168
		539	0.45266	569	0.31869	569	0.44571
		540	0.44259	570	0.30664	570	0.42366
		541	0.4314	571	0.29901	571	0.42085
		542	0.42314	572	0.29703	572	0.40899
		543	0.41266	573	0.28362	573	0.40602
		544	0.40297	574	0.27911	574	0.39872
		545	0.39439	575	0.25961	575	0.3845
		546	0.38616	576	0.24793	576	0.36496
		547	0.37434	577	0.24459	577	0.35622
		548	0.36566	578	0.23991	578	0.36588
		549	0.35541	579	0.23424	579	0.3439
		550	0.34882	580	0.22435	580	0.33797
		551	0.33779	581	0.21902	581	0.3255
		552	0.32827	582	0.21593	582	0.32094
		553	0.32042	583	0.20493	583	0.316
		554	0.31428	584	0.20022	584	0.3071
		555	0.30242	585	0.19495	585	0.30026
		556	0.2945	586	0.19577	586	0.29737
		557	0.28435	587	0.18817	587	0.28536
		558	0.28076	588	0.17961	588	0.2776
		559	0.27078	589	0.17508	589	0.2668
		560	0.2655	590	0.17278	590	0.26353
		561	0.25855	591	0.16686	591	0.26004
		562	0.25376	592	0.16476	592	0.25357
		563	0.24161	593	0.15478	593	0.23928
		564	0.23902	594	0.14993	594	0.23936
		565	0.22993	595	0.14616	595	0.23175
		566	0.22596	596	0.14426	596	0.23145
		567	0.21811	597	0.14194	597	0.21715
		568	0.21348	598	0.13343	598	0.2148
		569	0.20694	599	0.12635	599	0.20605
		570	0.20259	600	0.12779	600	0.20392
		571	0.19735	601	0.12161	601	0.19723
		572	0.1905	602	0.11994	602	0.19259
		573	0.18705	603	0.11158	603	0.19564
		574	0.1814	604	0.11138	604	0.19069
		575	0.17588	605	0.10633	605	0.18415
		576	0.1719	606	0.10171	606	0.17161
		577	0.16772	607	0.1027	607	0.17427
		578	0.16311	608	0.09616	608	0.16294
		579	0.15859	609	0.09352	609	0.16104
		580	0.15237	610	0.09213	610	0.15207
		581	0.14888	611	0.08794	611	0.15747
		582	0.14556	612	0.08584	612	0.14735
		583	0.14245	613	0.08221	613	0.14507
		584	0.13758	614	0.07787	614	0.13945
		585	0.13419	615	0.07509	615	0.13063
		586	0.12887	616	0.07302	616	0.13283
		587	0.12646	617	0.06957	617	0.12698
		588	0.12377	618	0.06696	618	0.12029
		589	0.11996	619	0.06492	619	0.11953
		590	0.11703	620	0.06543	620	0.11238
		591	0.1125	621	0.05896	621	0.10888
		592	0.11002	622	0.05808	622	0.10394
		593	0.10623	623	0.05363	623	0.10128
		594	0.10416	624	0.05273	624	0.10257
		595	0.09995	625	0.0491	625	0.09611
		596	0.09745	626	0.05103	626	0.0958
		597	0.09512	627	0.04728	627	0.09367
		598	0.09284	628	0.04618	628	0.08782
		599	0.09052	629	0.04187	629	0.08326
		600	0.08831	630	0.03972	630	0.08006
		601	0.08526	631	0.03861	631	0.07976
		602	0.08219	632	0.0364	632	0.07596
		603	0.07914	633	0.03552	633	0.07573
		604	0.07685	634	0.03467	634	0.06782
		605	0.07519	635	0.03175	635	0.07041
		606	0.07197	636	0.02968	636	0.07064
		607	0.06977	637	0.02926	637	0.06752
		608	0.06832	638	0.0286	638	0.05779
		609	0.06518	639	0.02721	639	0.06402
		610	0.06262	640	0.02492	640	0.05976
		611	0.06191	641	0.02486	641	0.05908
		612	0.05917	642	0.0233	642	0.05467
		613	0.05812	643	0.02041	643	0.05543
		614	0.05668	644	0.01962	644	0.05292
		615	0.05427	645	0.01905	645	0.04927
		616	0.05263	646	0.01891	646	0.0533
		617	0.05046	647	0.01851	647	0.05003
		618	0.04816	648	0.01735	648	0.04661
		619	0.04762	649	0.01542	649	0.05383
		620	0.04485	650	0.01511	650	0.04729
		621	0.04396	651	0.01534	651	0.05338
		622	0.0422	652	0.01505	652	0.0425
		623	0.04	653	0.0131	653	0.05026
		624	0.03902	654	0.01307	654	0.0498
		625	0.03768	655	0.01347	655	0.04524
		626	0.03792	656	0.01386	656	0.0479
		627	0.03432	657	0.01137	657	0.04965
		628	0.03419	658	0.00978	658	0.05109
		629	0.03352	659	0.00987	659	0.05231
		630	0.03168	660	0.00867	660	0.05071
		631	0.03032	661	0.00822
		632	0.02927	662	0.00884
		633	0.02876	663	0.00646
		634	0.02749	664	0.00768
		635	0.02781	665	0.00686
		636	0.02565	666	0.00607
		637	0.02524	667	0.00601
		638	0.02432	668	0.00456
		639	0.0244	669	0.00479
		640	0.02266	670	0.00493
		641	0.02144	671	0.00255
		642	0.02091	672	0.0036
		643	0.02073	673	0.00309
		644	0.02038	674	0.00255
		645	0.02037	675	0.00249
		646	0.01841	676	0.00111
		647	0.01919	677	0.00113
		648	0.01765	678	0.000822089
		649	0.01735	679	0.000566958
		650	0.01667	680	0
		651	0.01614
		652	0.01523
		653	0.01481
		654	0.01445
		655	0.01434
		656	0.01427
		657	0.01375
		658	0.01295
		659	0.01219
		660	0.01176

## Sheet: Fig2b
RTP-D2_Abs		RTP-D2_RT-PL without O2 in cyclohexane		RTP-D2_RT-PL in neat film		RTP-D2_RT-Phos. in neat film
wavelength/nm	normalized intensity	wavelength/nm	normalized intensity	wavelength/nm	normalized intensity	wavelength/nm	normalized intensity
409	0.0023	370	0	390	0.00124	370	0.000216123
408	0.00264	371	0.000148411	391	0.00134	371	0.000336191
407	0.003	372	0.000355186	392	0.00123	372	0.000376214
406	0.00329	373	0.000491924	393	0.0015	373	0.000312177
405	0.0034	374	0.000790414	394	0.00188	374	0.00044025
404	0.00379	375	0.00108	395	0.00181	375	0.000344196
403	0.00433	376	0.00152	396	0.00215	376	0.000520296
402	0.00457	377	0.00211	397	0.00231	377	0.000504286
401	0.00508	378	0.00288	398	0.0022	378	0.000232132
400	0.00573	379	0.00369	399	0.00269	379	0.000376214
399	0.00625	380	0.00496	400	0.00261	380	0.000320182
398	0.00686	381	0.00652	401	0.00298	381	0.000208118
397	0.0075	382	0.00912	402	0.00299	382	0.000280159
396	0.008	383	0.01147	403	0.00334	383	0
395	0.00874	384	0.01488	404	0.00372	384	0.000288164
394	0.00943	385	0.01906	405	0.00405	385	0.000328186
393	0.01018	386	0.02429	406	0.00457	386	7.20409e-05
392	0.01085	387	0.03088	407	0.00533	387	0.000144082
391	0.01174	388	0.03952	408	0.00557	388	0.000112064
390	0.01278	389	0.04881	409	0.00621	389	4.80273e-05
389	0.01357	390	0.0614	410	0.0072	390	0.000224127
388	0.01434	391	0.07507	411	0.00807	391	0
387	0.01548	392	0.0916	412	0.00904	392	0.000408232
386	0.01678	393	0.11148	413	0.01008	393	0.0003522
385	0.01805	394	0.13417	414	0.01126	394	0.000208118
384	0.0195	395	0.15873	415	0.01295	395	0.000312177
383	0.01749	396	0.18734	416	0.01447	396	0.000304173
382	0.01908	397	0.21954	417	0.01591	397	0.000240136
381	0.02086	398	0.25105	418	0.01878	398	0.000232132
380	0.02325	399	0.28794	419	0.02124	399	0.000296168
379	0.02515	400	0.32441	420	0.02284	400	0.000248141
378	0.0267	401	0.36085	421	0.02614	401	0.000504286
377	0.02861	402	0.39775	422	0.02838	402	0.000848482
376	0.03036	403	0.43413	423	0.03115	403	0.000208118
375	0.03237	404	0.47013	424	0.03495	404	0.000400227
374	0.03479	405	0.50352	425	0.03816	405	0.000672382
373	0.03637	406	0.53489	426	0.04208	406	0.0007044
372	0.03866	407	0.56409	427	0.04584	407	0.000904514
371	0.04042	408	0.58999	428	0.05188	408	0.00105
370	0.04227	409	0.61414	429	0.0557	409	0.0011
369	0.04479	410	0.63293	430	0.06117	410	0.00164
368	0.04727	411	0.65455	431	0.06642	411	0.00142
367	0.04923	412	0.66696	432	0.07271	412	0.00189
366	0.0514	413	0.68188	433	0.07866	413	0.00207
365	0.05384	414	0.69527	434	0.08708	414	0.00236
364	0.05663	415	0.70716	435	0.0933	415	0.00259
363	0.05901	416	0.71499	436	0.10039	416	0.00303
362	0.062	417	0.72699	437	0.10832	417	0.00407
361	0.06442	418	0.7356	438	0.11709	418	0.00441
360	0.06707	419	0.74611	439	0.12588	419	0.00494
359	0.06992	420	0.75715	440	0.13582	420	0.00563
358	0.07337	421	0.76541	441	0.14521	421	0.00648
357	0.07632	422	0.77506	442	0.15614	422	0.0074
356	0.0791	423	0.78666	443	0.16705	423	0.00886
355	0.08227	424	0.79813	444	0.17939	424	0.01021
354	0.08559	425	0.81029	445	0.19143	425	0.01079
353	0.08848	426	0.82085	446	0.20523	426	0.01254
352	0.09174	427	0.83132	447	0.21806	427	0.01448
351	0.0954	428	0.84245	448	0.2311	428	0.01559
350	0.09892	429	0.85251	449	0.24784	429	0.01793
349	0.10281	430	0.86358	450	0.26586	430	0.02033
348	0.10678	431	0.87008	451	0.28149	431	0.02221
347	0.11107	432	0.87749	452	0.29466	432	0.02495
346	0.115	433	0.88473	453	0.31405	433	0.02824
345	0.11962	434	0.89143	454	0.33393	434	0.03192
344	0.12374	435	0.89554	455	0.35318	435	0.03499
343	0.12921	436	0.89805	456	0.37171	436	0.03967
342	0.13392	437	0.89967	457	0.39488	437	0.04423
341	0.13905	438	0.89832	458	0.41631	438	0.04913
340	0.14513	439	0.89653	459	0.4366	439	0.05413
339	0.15048	440	0.89571	460	0.45373	440	0.06026
338	0.15687	441	0.89517	461	0.47463	441	0.06637
337	0.16405	442	0.89353	462	0.49891	442	0.07452
336	0.17101	443	0.88986	463	0.52143	443	0.0802
335	0.17978	444	0.89094	464	0.54161	444	0.0898
334	0.18823	445	0.88883	465	0.56919	445	0.09579
333	0.19782	446	0.88724	466	0.59261	446	0.1065
332	0.20779	447	0.88774	467	0.6145	447	0.11852
331	0.21906	448	0.88614	468	0.6337	448	0.12819
330	0.23156	449	0.88785	469	0.65833	449	0.14075
329	0.2452	450	0.89209	470	0.68375	450	0.15293
328	0.25831	451	0.8952	471	0.7046	451	0.16484
327	0.27583	452	0.89772	472	0.72845	452	0.18071
326	0.29455	453	0.90342	473	0.74791	453	0.19589
325	0.31194	454	0.91081	474	0.76555	454	0.20884
324	0.32932	455	0.91532	475	0.78406	455	0.22948
323	0.34758	456	0.92338	476	0.80484	456	0.2443
322	0.36699	457	0.92897	477	0.82687	457	0.26363
321	0.38638	458	0.93786	478	0.84092	458	0.28196
320	0.40658	459	0.94577	479	0.86209	459	0.30276
319	0.42739	460	0.95408	480	0.8719	460	0.32479
318	0.44868	461	0.95998	481	0.89096	461	0.34344
317	0.46956	462	0.96699	482	0.90707	462	0.36546
316	0.49159	463	0.97318	483	0.91994	463	0.38742
315	0.51265	464	0.97798	484	0.93307	464	0.41531
314	0.53473	465	0.98504	485	0.94118	465	0.43682
313	0.55767	466	0.98805	486	0.94776	466	0.45956
312	0.58012	467	0.99191	487	0.9608	467	0.48327
311	0.6037	468	0.99706	488	0.96548	468	0.50823
310	0.62676	469	0.99633	489	0.97668	469	0.53159
309	0.65013	470	0.99931	490	0.98169	470	0.55719
308	0.67406	471	0.99982	491	0.98591	471	0.57766
307	0.69764	472	1	492	0.98969	472	0.60621
306	0.72079	473	0.99668	493	0.99706	473	0.62482
305	0.7437	474	0.99483	494	0.99672	474	0.65151
304	0.76543	475	0.98956	495	0.99939	475	0.67767
303	0.78572	476	0.98523	496	0.99807	476	0.69213
302	0.80528	477	0.97985	497	1	477	0.7101
301	0.82233	478	0.97386	498	0.9934	478	0.73382
300	0.83839	479	0.97054	499	0.99493	479	0.75206
299	0.85208	480	0.96539	500	0.9896	480	0.77265
298	0.86493	481	0.96152	501	0.98525	481	0.7939
297	0.87581	482	0.95592	502	0.98696	482	0.80912
296	0.8854	483	0.94863	503	0.98243	483	0.82586
295	0.89428	484	0.94222	504	0.97299	484	0.84569
294	0.90278	485	0.93713	505	0.9716	485	0.85863
293	0.9102	486	0.9312	506	0.96375	486	0.86829
292	0.91791	487	0.92544	507	0.94685	487	0.88959
291	0.92574	488	0.91981	508	0.94141	488	0.90187
290	0.93376	489	0.91275	509	0.93529	489	0.91061
289	0.94217	490	0.90765	510	0.92225	490	0.92508
288	0.95062	491	0.90177	511	0.91482	491	0.93845
287	0.95862	492	0.89567	512	0.90189	492	0.94491
286	0.96699	493	0.88689	513	0.89099	493	0.95302
285	0.97685	494	0.87997	514	0.87858	494	0.95629
284	0.98333	495	0.87231	515	0.87013	495	0.96568
283	0.99037	496	0.86192	516	0.85211	496	0.97694
282	0.99564	497	0.85815	517	0.84162	497	0.98341
281	0.99816	498	0.85044	518	0.83113	498	0.9869
280	1	499	0.84076	519	0.81951	499	0.98746
279	0.99902	500	0.83218	520	0.80743	500	0.99507
278	0.996	501	0.82385	521	0.79361	501	0.99264
277	0.99145	502	0.81463	522	0.77766	502	0.99497
276	0.98445	503	0.80535	523	0.76599	503	0.99857
275	0.975	504	0.79611	524	0.75276	504	0.99858
274	0.9644	505	0.78421	525	0.73524	505	1
273	0.95103	506	0.77626	526	0.72569	506	0.9919
272	0.93542	507	0.76588	527	0.7092	507	0.99212
271	0.91836	508	0.75749	528	0.69911	508	0.99123
270	0.89886	509	0.74514	529	0.68719	509	0.98629
269	0.87808	510	0.73439	530	0.67189	510	0.97888
268	0.85506	511	0.72394	531	0.66516	511	0.97499
267	0.83018	512	0.71502	532	0.64757	512	0.97062
266	0.80376	513	0.70115	533	0.63549	513	0.96183
265	0.77664	514	0.68863	534	0.62469	514	0.95473
264	0.74841	515	0.67714	535	0.61099	515	0.94674
263	0.71915	516	0.66499	536	0.60088	516	0.94001
262	0.68982	517	0.65365	537	0.58598	517	0.93403
261	0.66026	518	0.64356	538	0.57323	518	0.92108
260	0.63045	519	0.6304	539	0.56238	519	0.91329
259	0.60171	520	0.62118	540	0.55308	520	0.90208
258	0.5744	521	0.60959	541	0.54099	521	0.89224
257	0.5477	522	0.59663	542	0.53078	522	0.88532
256	0.52248	523	0.58577	543	0.51908	523	0.87286
255	0.49854	524	0.57256	544	0.50707	524	0.86432
254	0.47642	525	0.56249	545	0.49474	525	0.84959
253	0.456	526	0.54938	546	0.48555	526	0.84244
252	0.43749	527	0.54018	547	0.47499	527	0.83062
251	0.42076	528	0.52937	548	0.4663	528	0.81851
250	0.40573	529	0.51582	549	0.457	529	0.80371
		530	0.50726	550	0.44648	530	0.7966
		531	0.49606	551	0.433	531	0.78551
		532	0.48503	552	0.42576	532	0.7753
		533	0.47467	553	0.41648	533	0.76232
		534	0.46539	554	0.4085	534	0.74879
		535	0.45433	555	0.39491	535	0.73614
		536	0.44469	556	0.38786	536	0.72715
		537	0.43242	557	0.38069	537	0.71761
		538	0.42264	558	0.36785	538	0.70094
		539	0.41509	559	0.36043	539	0.69833
		540	0.40521	560	0.35199	540	0.68477
		541	0.39654	561	0.34523	541	0.66854
		542	0.38689	562	0.33673	542	0.65668
		543	0.37698	563	0.32563	543	0.64553
		544	0.36843	564	0.31671	544	0.6348
		545	0.35755	565	0.30704	545	0.62685
		546	0.35042	566	0.3038	546	0.61356
		547	0.34107	567	0.29266	547	0.60474
		548	0.33102	568	0.28552	548	0.59221
		549	0.32276	569	0.27762	549	0.57904
		550	0.31462	570	0.27203	550	0.57499
		551	0.3068	571	0.26476	551	0.55806
		552	0.29836	572	0.25585	552	0.544
		553	0.29047	573	0.24954	553	0.53839
		554	0.28206	574	0.24194	554	0.5253
		555	0.27267	575	0.23813	555	0.51387
		556	0.26632	576	0.22956	556	0.50096
		557	0.25868	577	0.22497	557	0.49117
		558	0.25063	578	0.21676	558	0.48675
		559	0.24416	579	0.21273	559	0.47216
		560	0.23718	580	0.20675	560	0.4618
		561	0.23091	581	0.20043	561	0.45296
		562	0.22294	582	0.19595	562	0.44099
		563	0.21523	583	0.19025	563	0.43111
		564	0.21071	584	0.1857	564	0.41924
		565	0.20286	585	0.18182	565	0.41122
		566	0.19804	586	0.17493	566	0.40339
		567	0.19311	587	0.17154	567	0.39015
		568	0.18594	588	0.16865	568	0.38382
		569	0.18101	589	0.16269	569	0.37448
		570	0.17536	590	0.15923	570	0.36292
		571	0.1708	591	0.15489	571	0.35435
		572	0.16485	592	0.15058	572	0.34348
		573	0.15995	593	0.1456	573	0.33601
		574	0.155	594	0.14376	574	0.32826
		575	0.15117	595	0.14019	575	0.31967
		576	0.14547	596	0.1353	576	0.31098
		577	0.14154	597	0.13143	577	0.30082
		578	0.13821	598	0.12881	578	0.29531
		579	0.13289	599	0.12571	579	0.28771
		580	0.12979	600	0.12198	580	0.28376
		581	0.12536	601	0.11789	581	0.2736
		582	0.12298	602	0.11479	582	0.26966
		583	0.11885	603	0.11127	583	0.26157
		584	0.11526	604	0.10914	584	0.25759
		585	0.11235	605	0.10591	585	0.24785
		586	0.10863	606	0.10194	586	0.24263
		587	0.10608	607	0.0985	587	0.23397
		588	0.1029	608	0.09548	588	0.22857
		589	0.09965	609	0.0931	589	0.22388
		590	0.09641	610	0.09051	590	0.21878
		591	0.09354	611	0.08739	591	0.21391
		592	0.09055	612	0.08407	592	0.20683
		593	0.08868	613	0.0816	593	0.20335
		594	0.08494	614	0.07996	594	0.19666
		595	0.08295	615	0.07659	595	0.19662
		596	0.08088	616	0.07529	596	0.18976
		597	0.07788	617	0.07131	597	0.18273
		598	0.0753	618	0.06945	598	0.17869
		599	0.07304	619	0.06761	599	0.17523
		600	0.07074	620	0.06424	600	0.16903
		601	0.06889	621	0.06326	601	0.16541
		602	0.06663	622	0.0604	602	0.161
		603	0.06454	623	0.05841	603	0.15466
		604	0.06165	624	0.05497	604	0.15099
		605	0.05959	625	0.05379	605	0.14869
		606	0.05753	626	0.05283	606	0.14396
		607	0.05536	627	0.04918	607	0.14094
		608	0.05438	628	0.04848	608	0.1364
		609	0.05173	629	0.04647	609	0.13158
		610	0.05043	630	0.04508	610	0.12738
		611	0.04875	631	0.04384	611	0.12413
		612	0.04709	632	0.041	612	0.12008
		613	0.04532	633	0.03982	613	0.11906
		614	0.04423	634	0.03947	614	0.11385
		615	0.04214	635	0.03703	615	0.11036
		616	0.04067	636	0.03572	616	0.10793
		617	0.03924	637	0.03476	617	0.104
		618	0.03777	638	0.03359	618	0.09825
		619	0.0364	639	0.03213	619	0.09649
		620	0.03505	640	0.03156	620	0.09329
		621	0.03411	641	0.02954	621	0.09058
		622	0.03307	642	0.02863	622	0.08806
		623	0.03188	643	0.02785	623	0.08439
		624	0.03064	644	0.02715	624	0.08086
		625	0.02958	645	0.02549	625	0.07778
		626	0.0285	646	0.0245	626	0.07621
		627	0.02767	647	0.02385	627	0.07184
		628	0.02649	648	0.02228	628	0.07067
		629	0.02523	649	0.02182	629	0.06872
		630	0.0247	650	0.02166	630	0.06528
		631	0.02367	651	0.02076	631	0.06356
		632	0.023	652	0.01993	632	0.06074
		633	0.02203	653	0.01995	633	0.05995
		634	0.02132	654	0.01888	634	0.05653
		635	0.02075	655	0.0183	635	0.05518
		636	0.0198	656	0.01817	636	0.05404
		637	0.01945	657	0.01716	637	0.05139
		638	0.01866	658	0.0172	638	0.04881
		639	0.01801	659	0.01641	639	0.04818
		640	0.01746	660	0.01603	640	0.04727
		641	0.01653	661	0.0151	641	0.04451
		642	0.01618	662	0.01494	642	0.04293
		643	0.01567	663	0.01439	643	0.04258
		644	0.01528	664	0.01431	644	0.04213
		645	0.01495	665	0.01337	645	0.03854
		646	0.01396	666	0.01261	646	0.03783
		647	0.01366	667	0.01276	647	0.03692
		648	0.01343	668	0.01155	648	0.03629
		649	0.01303	669	0.01144	649	0.03563
		650	0.01251	670	0.01091	650	0.03384
		651	0.01198	671	0.01037	651	0.03187
		652	0.01159	672	0.0099	652	0.03203
		653	0.01111	673	0.00963	653	0.02929
		654	0.01083	674	0.00935	654	0.03065
		655	0.01065	675	0.00866	655	0.02942
		656	0.01017	676	0.00832	656	0.02781
		657	0.0099	677	0.00761	657	0.02771
		658	0.00939	678	0.00735	658	0.02665
		659	0.00921	679	0.00711	659	0.02603
		660	0.00872	680	0.0069	660	0.02525
		661	0.00843	681	0.00651	661	0.02343
		662	0.00829	682	0.00587	662	0.02357
		663	0.00781	683	0.00603	663	0.02344
		664	0.00746	684	0.00586	664	0.02199
		665	0.00725	685	0.00537	665	0.02085
		666	0.00674	686	0.0048	666	0.02119
		667	0.0068	687	0.00457	667	0.01968
		668	0.00639	688	0.00445	668	0.0196
		669	0.00626	689	0.00436	669	0.01843
		670	0.00594	690	0.00423	670	0.01793
		671	0.00582	691	0.00412	671	0.01687
		672	0.00566	692	0.00398	672	0.01715
		673	0.00524	693	0.00374	673	0.01615
		674	0.00497	694	0.00353	674	0.01587
		675	0.00466	695	0.00349	675	0.01526
		676	0.0048	696	0.00307	676	0.01463
		677	0.00446	697	0.0031	677	0.01428
		678	0.00422	698	0.0029	678	0.01374
		679	0.00419	699	0.00299	679	0.0129
		680	0.004	700	0.00324	680	0.01258
				--	--
				--	--
				--	--
				--	--
				--	--
				--	--
				--	--
				--	--
				--	--
				--	--
				--	--
				--	--
				--	--
				--	--
				--	--
				--	--
				--	--
				--	--
				--	--
				--	--
				--	--
				--	--
				--	--
				--	--
				--	--
				--	--
				--	--
				--	--
				--	--
				--	--
				--	--
				--	--
				--	--
				--	--
				--	--
				--	--
				--	--
				--	--
				--	--
				--	--
				--	--
				--	--
				--	--
				--	--
