# Supplementary material for: D-O-A based organic phosphors for both aggregation-induced electrophosphorescence and host-free sensitization
Source: Nat Commun. 2023 Mar 25;14:1678. doi: 10.1038/s41467-023-37414-y (PMC10039947; doi:10.1038/s41467-023-37414-y)
Supplement: Supplementary file 3 — Source Data [file 41467_2023_37414_MOESM3_ESM.zip › Source data/original data of Fig3.xlsx]

## Sheet: Fig3a
RTP-D2_0% water in THF		RTP-D2_10% water in THF		RTP-D2_20% water in THF		RTP-D2_30% water in THF		RTP-D2_40% water in THF		RTP-D2_50% water in THF		RTP-D2_60% water in THF		RTP-D2_70% water in THF		RTP-D2_80% water in THF		RTP-D2_90% water in THF		RTP-D2_95% water in THF		RTP-D2_99% water in THF
Wavelength/nm	S1/CPS	Wavelength/nm	S1/CPS	Wavelength/nm	S1/CPS	Wavelength/nm	S1/CPS	Wavelength/nm	S1/CPS	Wavelength/nm	S1/CPS	Wavelength/nm	S1/CPS	Wavelength/nm	S1/CPS	Wavelength/nm	S1/CPS	Wavelength/nm	S1/CPS	Wavelength/nm	S1/CPS	Wavelength/nm	S1/CPS
370	128250	370	199410	370	126560	370	116010	370	110810	370	61650	370	52830	370	114840	370	132820	370	163560	370	151130	370	163270
371	131700	371	210110	371	134170	371	125240	371	118890	371	65640	371	55540	371	107690	371	127260	371	152780	371	142360	371	154160
372	135990	372	225800	372	141480	372	132580	372	124530	372	68470	372	60060	372	101850	372	123720	372	145580	372	135840	372	149160
373	140660	373	236680	373	153630	373	139180	373	133030	373	74260	373	64960	373	97170	373	115690	373	141180	373	129010	373	139520
374	148070	374	254120	374	159910	374	147400	374	139580	374	76570	374	68340	374	93550	374	112440	374	132330	374	123370	374	131660
375	153520	375	264110	375	170220	375	155420	375	148560	375	81560	375	74240	375	89520	375	108300	375	126410	375	118280	375	126780
376	154960	376	275410	376	179860	376	163010	376	156840	376	82990	376	80090	376	85470	376	104090	376	124110	376	112460	376	121040
377	160410	377	287330	377	186230	377	173260	377	164310	377	89550	377	88160	377	82190	377	99700	377	118190	377	108680	377	115460
378	169030	378	301720	378	195340	378	182820	378	170290	378	91230	378	93680	378	80250	378	100170	378	112180	378	106190	378	113900
379	174150	379	316360	379	203440	379	188940	379	178200	379	96300	379	102250	379	76510	379	94520	379	109930	379	104070	379	110600
380	178650	380	330700	380	211970	380	198090	380	186020	380	102350	380	111500	380	73970	380	94650	380	107680	380	99730	380	106990
381	186590	381	340100	381	221820	381	208460	381	196740	381	104650	381	121880	381	74610	381	94210	381	104100	381	97490	381	105210
382	191410	382	350360	382	231010	382	219090	382	202610	382	108790	382	134590	382	71840	382	92650	382	104770	382	97010	382	102160
383	197160	383	365070	383	241780	383	223800	383	209840	383	112400	383	146320	383	72900	383	93480	383	103240	383	94740	383	103900
384	202420	384	370440	384	245860	384	233310	384	216350	384	117230	384	156960	384	74740	384	96430	384	105720	384	96890	384	103290
385	206590	385	380120	385	252700	385	240850	385	221870	385	119500	385	169510	385	74790	385	98560	385	105330	385	100230	385	106170
386	210950	386	388510	386	258410	386	242720	386	227130	386	120480	386	180270	386	74410	386	99050	386	103860	386	100130	386	104040
387	216920	387	401340	387	267020	387	252160	387	233800	387	126580	387	192070	387	73300	387	96680	387	103190	387	93830	387	99370
388	227040	388	412900	388	275940	388	262360	388	240630	388	129750	388	209580	388	70830	388	94780	388	97680	388	93140	388	96090
389	237670	389	423250	389	287160	389	267940	389	252400	389	139510	389	220430	389	71130	389	93480	389	95470	389	89090	389	91560
390	252040	390	435480	390	300570	390	282290	390	265690	390	145640	390	239840	390	73790	390	96770	390	93610	390	85850	390	89560
391	265810	391	451850	391	316440	391	295840	391	273250	391	154710	391	258790	391	76640	391	98920	391	96460	391	86380	391	89800
392	271930	392	461470	392	323510	392	305450	392	284790	392	159830	392	272290	392	81670	392	101340	392	96020	392	88490	392	91060
393	272160	393	464150	393	321140	393	309140	393	284410	393	160670	393	286340	393	81610	393	104960	393	99660	393	92930	393	94000
394	257240	394	450740	394	314940	394	300350	394	280320	394	158710	394	295040	394	82570	394	109650	394	102650	394	95510	394	97870
395	243420	395	442030	395	304390	395	294340	395	272460	395	155960	395	302030	395	82060	395	109600	395	104580	395	100140	395	102460
396	225760	396	428190	396	296350	396	287720	396	267450	396	155810	396	308000	396	80670	396	110960	396	108990	396	104420	396	108200
397	216760	397	418700	397	290550	397	284720	397	262110	397	152580	397	315970	397	81830	397	114380	397	109920	397	112290	397	115160
398	209030	398	410710	398	287520	398	281600	398	264530	398	150300	398	324000	398	80740	398	116990	398	114560	398	114200	398	116510
399	208210	399	405550	399	287080	399	280350	399	263470	399	151730	399	334580	399	81830	399	114410	399	115320	399	115270	399	117970
400	202980	400	406080	400	285830	400	280130	400	264070	400	149850	400	337100	400	80300	400	115070	400	111970	400	113080	400	117420
401	202310	401	403620	401	279500	401	277340	401	264960	401	148450	401	339970	401	75670	401	108150	401	107900	401	108060	401	111910
402	199150	402	401740	402	275790	402	274960	402	256780	402	144590	402	342460	402	70320	402	105420	402	103430	402	102280	402	108080
403	194760	403	397640	403	272470	403	273760	403	255900	403	141650	403	342610	403	64180	403	100140	403	93960	403	95560	403	100310
404	191190	404	389840	404	269410	404	272580	404	250720	404	140180	404	343230	404	59030	404	91810	404	91830	404	91210	404	97620
405	187510	405	390090	405	264270	405	266720	405	245320	405	134980	405	345420	405	54270	405	87980	405	86790	405	89120	405	94040
406	186430	406	382430	406	259290	406	262780	406	242180	406	131620	406	344440	406	50410	406	86010	406	85200	406	88220	406	94360
407	180490	407	377920	407	258790	407	261670	407	241530	407	129120	407	348940	407	49470	407	85620	407	85610	407	89300	407	95120
408	180660	408	373980	408	256990	408	260520	408	240670	408	130340	408	350610	408	49610	408	84850	408	86840	408	91270	408	98170
409	178100	409	365000	409	250890	409	252830	409	234350	409	125630	409	347430	409	48980	409	87530	409	88890	409	96560	409	105400
410	174480	410	362650	410	248170	410	252710	410	233210	410	125320	410	351290	410	49250	410	86730	410	93340	410	100330	410	110450
411	168320	411	357340	411	246570	411	246950	411	230190	411	124220	411	352270	411	48550	411	86110	411	97810	411	105850	411	116630
412	164530	412	348860	412	242100	412	246990	412	230280	412	123360	412	350270	412	47820	412	86020	412	101460	412	112750	412	124500
413	160860	413	344190	413	235660	413	243980	413	222500	413	122970	413	351060	413	47780	413	88470	413	104490	413	120560	413	133910
414	158240	414	338370	414	231850	414	242430	414	218260	414	118760	414	347020	414	48250	414	89650	414	110410	414	128320	414	143310
415	154670	415	332760	415	229750	415	238430	415	218130	415	117710	415	341100	415	47900	415	88560	415	115030	415	138020	415	154570
416	150170	416	326400	416	225460	416	234190	416	214200	416	118090	416	344640	416	46380	416	91370	416	123330	416	147000	416	165290
417	145560	417	319120	417	219460	417	231560	417	210600	417	115470	417	339770	417	49130	417	92800	417	132010	417	156580	417	179970
418	144190	418	315560	418	213620	418	224080	418	208430	418	113120	418	334780	418	46760	418	94150	418	139070	418	168900	418	196450
419	138980	419	312480	419	209650	419	220350	419	203600	419	112230	419	329650	419	48380	419	94640	419	145860	419	184060	419	213580
420	134580	420	306160	420	207080	420	217960	420	203860	420	110850	420	327460	420	46970	420	97110	420	157890	420	198360	420	227350
421	131200	421	298390	421	203880	421	215900	421	200200	421	108180	421	324900	421	48100	421	96120	421	167010	421	216550	421	251650
422	127130	422	292370	422	197210	422	211450	422	193740	422	104970	422	319360	422	48420	422	100180	422	179710	422	234760	422	275220
423	126220	423	288050	423	198350	423	211170	423	191720	423	104790	423	319580	423	46870	423	100160	423	194560	423	256260	423	302650
424	121650	424	278450	424	191870	424	205120	424	186070	424	101740	424	308310	424	47940	424	102290	424	211440	424	282900	424	326370
425	119470	425	274760	425	184380	425	199200	425	186700	425	101360	425	308400	425	47300	425	106310	425	230400	425	302680	425	359820
426	113920	426	266960	426	182380	426	199870	426	182100	426	101720	426	306100	426	48740	426	108860	426	245270	426	333160	426	389230
427	112540	427	259500	427	179500	427	193580	427	176980	427	97420	427	301990	427	48730	427	110420	427	267460	427	361070	427	425790
428	107280	428	253220	428	172160	428	190840	428	176640	428	95820	428	303050	428	48970	428	114430	428	284220	428	395910	428	468610
429	106810	429	251820	429	168070	429	185610	429	170280	429	94250	429	299520	429	50600	429	117780	429	309260	429	431750	429	508810
430	103140	430	247530	430	164440	430	180480	430	169210	430	91220	430	296660	430	50110	430	120700	430	336130	430	471380	430	557500
431	99340	431	238190	431	159480	431	177410	431	165710	431	90850	431	291270	431	51550	431	124440	431	362510	431	518410	431	614620
432	96680	432	232310	432	154740	432	174020	432	163070	432	89270	432	292180	432	52190	432	128340	432	396760	432	566020	432	665840
433	94870	433	226260	433	152970	433	168950	433	156480	433	87150	433	284890	433	52920	433	132950	433	422520	433	611900	433	725060
434	92450	434	221080	434	146360	434	167220	434	154770	434	87540	434	284200	434	52730	434	135970	434	461710	434	669230	434	792850
435	89920	435	214690	435	142690	435	163610	435	148420	435	82880	435	277410	435	54220	435	142950	435	502900	435	723440	435	864310
436	86070	436	208940	436	138560	436	159060	436	146040	436	83250	436	269830	436	55470	436	147940	436	540720	436	782440	436	927910
437	84850	437	205380	437	134900	437	155650	437	144240	437	80310	437	263210	437	57580	437	153390	437	586140	437	855940	437	1012190
438	81870	438	201120	438	131420	438	152650	438	141940	438	80260	438	253480	438	57500	438	159820	438	633390	438	926060	438	1101780
439	79010	439	191150	439	127280	439	152410	439	136890	439	77530	439	248400	439	60420	439	167810	439	679420	439	997580	439	1193830
440	78340	440	189550	440	121210	440	144930	440	135400	440	77130	440	242110	440	60810	440	176630	440	733150	440	1083140	440	1283660
441	78060	441	183770	441	118840	441	140240	441	130250	441	73290	441	234060	441	62730	441	181820	441	790660	441	1173110	441	1388830
442	72730	442	177970	442	115260	442	136730	442	127860	442	72380	442	226350	442	64760	442	193330	442	853540	442	1257710	442	1494710
443	71510	443	172030	443	112180	443	133250	443	123140	443	69850	443	219600	443	66320	443	199240	443	911840	443	1348050	443	1602140
444	69570	444	168630	444	109570	444	131680	444	120980	444	69060	444	210730	444	68190	444	209800	444	984210	444	1453190	444	1729630
445	67370	445	164280	445	104870	445	129940	445	116910	445	67280	445	203510	445	69640	445	222230	445	1049170	445	1560370	445	1845360
446	66880	446	157260	446	101360	446	122940	446	115360	446	66520	446	196550	446	70760	446	231340	446	1123680	446	1663620	446	1978430
447	63990	447	154280	447	100270	447	121230	447	113070	447	63480	447	191400	447	73660	447	245620	447	1194760	447	1774720	447	2099530
448	63980	448	151120	448	95120	448	117960	448	109310	448	62840	448	184860	448	78010	448	255350	448	1276840	448	1898030	448	2232040
449	63330	449	146170	449	93610	449	115640	449	107370	449	63030	449	172880	449	80540	449	270560	449	1358490	449	2029610	449	2376510
450	61700	450	144000	450	91490	450	112820	450	105320	450	62080	450	167760	450	82740	450	281460	450	1444870	450	2157880	450	2520420
451	60040	451	139610	451	88890	451	109450	451	103170	451	60430	451	158980	451	86410	451	298540	451	1530090	451	2272520	451	2656580
452	58900	452	136470	452	86090	452	105160	452	99880	452	58680	452	152130	452	90040	452	316260	452	1619830	452	2404590	452	2808480
453	57610	453	130750	453	82910	453	105090	453	97900	453	56600	453	145250	453	91550	453	328350	453	1715680	453	2540030	453	2965950
454	56130	454	127690	454	81290	454	101020	454	94470	454	55990	454	142170	454	97460	454	345670	454	1803130	454	2674320	454	3122510
455	58310	455	124950	455	79210	455	99860	455	90920	455	53810	455	136200	455	99170	455	360870	455	1894270	455	2812330	455	3284650
456	55270	456	121700	456	75570	456	97710	456	90060	456	52380	456	135560	456	102490	456	379900	456	1993560	456	2952720	456	3432090
457	58240	457	118600	457	73470	457	93720	457	88040	457	50870	457	132680	457	106720	457	395690	457	2100120	457	3108640	457	3603210
458	55840	458	115430	458	72720	458	92780	458	86270	458	49140	458	131970	458	112550	458	415430	458	2195390	458	3241030	458	3768160
459	56880	459	113330	459	70190	459	90050	459	83000	459	50340	459	131270	459	116080	459	432070	459	2284670	459	3379320	459	3910840
460	56470	460	108600	460	67790	460	88430	460	80590	460	49690	460	130900	460	120470	460	453310	460	2392720	460	3531210	460	4092000
461	56940	461	105210	461	66510	461	85580	461	77610	461	46870	461	132890	461	126640	461	476350	461	2487190	461	3683440	461	4248780
462	55850	462	105200	462	63220	462	83890	462	79440	462	45960	462	135770	462	132540	462	490200	462	2592100	462	3827760	462	4403810
463	57330	463	103230	463	60650	463	80510	463	76370	463	44510	463	136080	463	136520	463	513340	463	2696220	463	3978910	463	4567110
464	56420	464	98430	464	58420	464	79300	464	72250	464	44230	464	138260	464	140320	464	529020	464	2792870	464	4111520	464	4723760
465	55980	465	94590	465	58400	465	77900	465	71270	465	41610	465	137150	465	147040	465	551670	465	2896160	465	4248220	465	4884930
466	54690	466	94960	466	55730	466	75080	466	70360	466	42660	466	138170	466	154010	466	575320	466	3000810	466	4390970	466	5033480
467	55100	467	91180	467	54970	467	72960	467	66120	467	42600	467	140770	467	160500	467	600590	467	3085670	467	4521970	467	5163060
468	55640	468	90260	468	54120	468	73020	468	67820	468	41040	468	139570	468	164860	468	621510	468	3191890	468	4653860	468	5340890
469	56250	469	86320	469	50360	469	70900	469	65610	469	40580	469	139070	469	171500	469	641510	469	3292520	469	4802730	469	5474460
470	56250	470	83600	470	50930	470	69900	470	62440	470	38650	470	138400	470	177940	470	666560	470	3386020	470	4930830	470	5606640
471	57540	471	83140	471	48470	471	66470	471	60870	471	39100	471	137430	471	182910	471	683710	471	3461240	471	5056480	471	5749650
472	58360	472	80340	472	48490	472	66040	472	59750	472	38160	472	131640	472	190780	472	705930	472	3545260	472	5156480	472	5858480
473	57030	473	79350	473	46350	473	63740	473	57810	473	36470	473	130440	473	199420	473	730550	473	3631430	473	5278370	473	5985390
474	58930	474	75520	474	44510	474	62790	474	57720	474	35200	474	127060	474	202740	474	749940	474	3706750	474	5379980	474	6116170
475	61210	475	74110	475	43360	475	61130	475	56260	475	33830	475	124620	475	212010	475	771730	475	3797090	475	5483270	475	6210100
476	60740	476	74570	476	43730	476	57260	476	56430	476	33260	476	120810	476	220900	476	791850	476	3881390	476	5580380	476	6326080
477	59770	477	72640	477	40080	477	58110	477	53810	477	33270	477	117980	477	224710	477	817810	477	3950920	477	5697710	477	6441930
478	62510	478	69010	478	40410	478	57480	478	52990	478	32740	478	117680	478	234270	478	834800	478	4013760	478	5788350	478	6527070
479	64110	479	69340	479	39050	479	54180	479	49950	479	30700	479	113960	479	241390	479	856770	479	4086890	479	5867210	479	6635250
480	66150	480	66860	480	38930	480	55840	480	50380	480	31120	480	110390	480	246990	480	884630	480	4168640	480	5958440	480	6738040
481	68370	481	64620	481	38550	481	53500	481	48550	481	30050	481	104390	481	258380	481	900530	481	4232660	481	6045930	481	6813360
482	68440	482	64160	482	36500	482	52340	482	48090	482	28910	482	102490	482	264210	482	924040	482	4301020	482	6129230	482	6924160
483	70800	483	62590	483	37130	483	51570	483	46340	483	29810	483	96750	483	270280	483	946180	483	4383970	483	6215110	483	6992700
484	72070	484	61760	484	35200	484	51540	484	45180	484	29650	484	88480	484	276720	484	970350	484	4417650	484	6278450	484	7073770
485	74280	485	62560	485	34340	485	50530	485	44490	485	28960	485	84030	485	288770	485	989180	485	4495800	485	6359620	485	7164530
486	75410	486	61120	486	35190	486	48390	486	45270	486	28260	486	78440	486	294630	486	1017990	486	4554730	486	6416090	486	7242000
487	77800	487	58210	487	33810	487	47330	487	43000	487	28170	487	73710	487	305370	487	1033130	487	4614470	487	6488840	487	7286530
488	79440	488	57530	488	32900	488	46050	488	41570	488	26530	488	72070	488	313830	488	1059320	488	4667760	488	6535400	488	7375770
489	81690	489	56810	489	31510	489	46710	489	42010	489	27010	489	70740	489	326100	489	1076550	489	4728050	489	6608890	489	7410390
490	84310	490	56150	490	32010	490	44830	490	40530	490	26790	490	70600	490	335610	490	1104170	490	4767140	490	6660500	490	7461830
491	88030	491	56200	491	31410	491	44090	491	40150	491	26690	491	67300	491	343960	491	1123230	491	4821570	491	6688310	491	7528810
492	90650	492	55900	492	30680	492	42370	492	39390	492	25620	492	67910	492	349480	492	1149130	492	4875650	492	6736200	492	7560630
493	94320	493	53220	493	30570	493	43040	493	38800	493	25450	493	64500	493	362200	493	1164040	493	4907130	493	6769840	493	7611720
494	94640	494	52310	494	29470	494	42760	494	37330	494	25250	494	62470	494	371400	494	1197190	494	4943300	494	6827060	494	7636000
495	99350	495	51390	495	29800	495	41720	495	37930	495	24900	495	61750	495	383580	495	1217490	495	4973870	495	6846010	495	7660480
496	101490	496	51070	496	28410	496	40810	496	37110	496	23970	496	56240	496	391830	496	1226650	496	5007910	496	6889570	496	7704850
497	106350	497	49360	497	29750	497	40180	497	35780	497	23750	497	55380	497	404280	497	1257550	497	5040780	497	6886660	497	7706100
498	107620	498	48830	498	27490	498	39000	498	35020	498	22740	498	50800	498	413490	498	1272610	498	5061490	498	6906290	498	7718420
499	111230	499	48450	499	27500	499	38440	499	33880	499	22990	499	47410	499	422690	499	1294440	499	5092660	499	6922730	499	7741730
500	116690	500	47450	500	27420	500	36400	500	32960	500	22260	500	43450	500	433050	500	1306150	500	5110260	500	6926400	500	7741070
501	118520	501	46690	501	26170	501	37280	501	32660	501	22380	501	39680	501	442880	501	1331620	501	5111290	501	6920500	501	7737590
502	123940	502	47880	502	26700	502	35680	502	32510	502	21770	502	35560	502	453660	502	1345940	502	5127790	502	6940910	502	7746410
503	127650	503	45930	503	25320	503	36590	503	32020	503	21400	503	33260	503	466790	503	1369940	503	5134010	503	6935150	503	7725140
504	131330	504	46330	504	25210	504	34730	504	32210	504	21680	504	33400	504	472530	504	1387610	504	5151930	504	6929190	504	7712880
505	133490	505	44670	505	24840	505	35350	505	31380	505	20740	505	31910	505	484620	505	1395000	505	5136420	505	6900620	505	7697420
506	137420	506	44680	506	25350	506	34200	506	30380	506	20260	506	31800	506	490210	506	1409760	506	5160390	506	6893730	506	7656990
507	142120	507	43180	507	24870	507	33170	507	30050	507	20860	507	29740	507	500150	507	1425940	507	5154520	507	6869880	507	7640450
508	146250	508	43890	508	24660	508	33500	508	29850	508	19510	508	30630	508	510780	508	1448920	508	5135580	508	6848250	508	7613940
509	153420	509	43310	509	24330	509	33440	509	29160	509	20150	509	30090	509	518490	509	1451710	509	5122730	509	6840020	509	7583800
510	156920	510	43140	510	24400	510	32490	510	29440	510	19540	510	29290	510	524090	510	1463860	510	5107960	510	6804540	510	7537200
511	159630	511	42060	511	23460	511	31200	511	27640	511	19840	511	29760	511	533890	511	1473390	511	5101810	511	6772060	511	7498860
512	159900	512	43170	512	23570	512	32510	512	27120	512	19580	512	29080	512	540910	512	1481620	512	5073620	512	6729530	512	7462720
513	166730	513	42100	513	23630	513	31730	513	27050	513	19340	513	30430	513	549760	513	1486260	513	5048390	513	6695070	513	7416860
514	170850	514	41350	514	23380	514	32340	514	27010	514	18740	514	31180	514	558780	514	1491020	514	5050530	514	6668420	514	7361270
515	174730	515	41790	515	23550	515	30600	515	27080	515	19010	515	31910	515	563810	515	1505330	515	5004280	515	6617460	515	7307570
516	180750	516	41570	516	24140	516	29870	516	26230	516	18080	516	33820	516	571550	516	1509900	516	4977100	516	6577320	516	7250470
517	183760	517	41330	517	22080	517	29900	517	25390	517	18370	517	34480	517	576790	517	1507700	517	4962540	517	6524120	517	7191790
518	188350	518	42020	518	23640	518	29440	518	25840	518	17940	518	37480	518	582500	518	1518260	518	4920390	518	6475970	518	7149620
519	191560	519	40280	519	22780	519	30680	519	25440	519	18760	519	41100	519	587270	519	1518980	519	4891530	519	6422730	519	7092680
520	195310	520	40190	520	23030	520	28880	520	24830	520	17750	520	42510	520	595870	520	1519720	520	4852860	520	6361860	520	7019590
521	198840	521	40860	521	23380	521	28500	521	24260	521	17480	521	48340	521	599130	521	1518890	521	4805660	521	6316700	521	6963160
522	204580	522	40290	522	22750	522	28220	522	24890	522	18010	522	51320	522	599160	522	1513060	522	4773300	522	6251530	522	6893940
523	203910	523	39450	523	22620	523	29360	523	24130	523	17300	523	56520	523	608480	523	1522500	523	4745440	523	6197010	523	6831850
524	208780	524	40370	524	22260	524	28770	524	23740	524	16850	524	61970	524	611730	524	1522370	524	4696170	524	6150730	524	6772860
525	214710	525	40080	525	22590	525	27990	525	23710	525	17490	525	66010	525	613520	525	1522410	525	4660560	525	6078060	525	6708710
526	217960	526	39630	526	22360	526	27510	526	23830	526	16510	526	67530	526	617670	526	1515830	526	4613090	526	6016920	526	6629840
527	221690	527	39300	527	22930	527	27640	527	22730	527	16210	527	68040	527	619880	527	1516750	527	4562440	527	5955880	527	6552660
528	225820	528	39590	528	22090	528	28200	528	22940	528	17390	528	71090	528	624790	528	1512980	528	4512330	528	5882200	528	6491820
529	226210	529	37760	529	23340	529	26230	529	22840	529	16660	529	70530	529	624890	529	1501250	529	4478360	529	5829280	529	6407250
530	230480	530	39560	530	23300	530	26870	530	22930	530	15690	530	71050	530	627940	530	1503610	530	4439820	530	5763090	530	6335330
531	235070	531	38630	531	23210	531	27660	531	21560	531	16230	531	70900	531	631620	531	1488390	531	4380980	531	5676460	531	6248720
532	238260	532	38200	532	22880	532	26560	532	22360	532	16810	532	68780	532	631350	532	1483470	532	4341170	532	5604660	532	6173930
533	240840	533	39080	533	22170	533	26800	533	21180	533	16570	533	63110	533	636170	533	1477530	533	4309280	533	5547300	533	6109440
534	242120	534	38960	534	22340	534	26650	534	20750	534	16380	534	59480	534	634020	534	1468910	534	4239400	534	5473050	534	6036720
535	246310	535	39910	535	23310	535	25690	535	20420	535	16760	535	50970	535	639530	535	1461050	535	4205460	535	5404650	535	5948120
536	254090	536	38790	536	21810	536	25630	536	20240	536	15860	536	48440	536	639210	536	1453640	536	4146220	536	5319660	536	5864240
537	255120	537	38790	537	23340	537	25390	537	21110	537	16900	537	46500	537	640080	537	1446020	537	4091370	537	5251700	537	5788850
538	254660	538	39320	538	23280	538	25400	538	21310	538	16230	538	45380	538	635940	538	1435820	538	4045300	538	5176080	538	5694030
539	258020	539	38530	539	22780	539	26020	539	20340	539	15230	539	42240	539	636730	539	1426020	539	3990600	539	5094200	539	5598980
540	258540	540	39110	540	23270	540	25480	540	20430	540	15930	540	39080	540	637030	540	1416710	540	3918220	540	5023210	540	5523090
541	264800	541	37450	541	22400	541	25760	541	21290	541	15320	541	35930	541	632860	541	1407580	541	3870410	541	4949240	541	5429540
542	267500	542	38090	542	23150	542	25760	542	19810	542	14960	542	34060	542	638740	542	1398400	542	3822210	542	4865080	542	5342990
543	269690	543	39180	543	22490	543	25040	543	19920	543	15970	543	30090	543	631210	543	1382170	543	3767930	543	4797380	543	5252240
544	269570	544	36970	544	22740	544	25800	544	20200	544	15320	544	28820	544	635810	544	1371430	544	3723130	544	4700390	544	5157590
545	273020	545	38590	545	23520	545	23870	545	21340	545	15490	545	25880	545	636040	545	1357760	545	3653740	545	4627830	545	5066350
546	276220	546	38730	546	22180	546	25380	546	20440	546	15820	546	24240	546	630700	546	1346420	546	3596290	546	4545270	546	4980390
547	274790	547	37450	547	23660	547	23790	547	19480	547	15060	547	22520	547	631550	547	1339700	547	3530290	547	4467150	547	4892360
548	276410	548	37620	548	23680	548	24750	548	19830	548	15620	548	20050	548	627760	548	1321730	548	3469680	548	4381180	548	4813660
549	279960	549	38330	549	22760	549	25230	549	19080	549	14910	549	19440	549	621870	549	1312950	549	3427750	549	4308590	549	4708750
550	283030	550	37780	550	23630	550	24240	550	18750	550	14540	550	18820	550	623350	550	1298800	550	3362900	550	4212030	550	4618200
551	285110	551	37130	551	22870	551	25030	551	18880	551	15350	551	17790	551	621130	551	1280310	551	3304610	551	4135020	551	4536060
552	283500	552	37590	552	22500	552	24440	552	19460	552	15480	552	18360	552	613040	552	1270040	552	3246570	552	4062580	552	4452250
553	289450	553	37010	553	22810	553	25310	553	18320	553	15150	553	18140	553	615590	553	1255920	553	3176210	553	3974960	553	4363490
554	291540	554	37400	554	24370	554	23750	554	18510	554	15630	554	17820	554	609260	554	1239130	554	3130470	554	3891940	554	4276610
555	290080	555	36280	555	22240	555	23920	555	19150	555	15810	555	17480	555	607760	555	1216840	555	3068160	555	3822290	555	4189450
556	290090	556	36820	556	23570	556	24400	556	18280	556	14530	556	18900	556	599280	556	1210090	556	3009980	556	3747110	556	4101510
557	293070	557	37370	557	23920	557	23700	557	18440	557	14920	557	18190	557	601170	557	1193900	557	2956940	557	3654790	557	4003560
558	291990	558	37490	558	24240	558	23590	558	16950	558	14850	558	19090	558	595030	558	1179730	558	2899210	558	3573680	558	3934420
559	290460	559	37690	559	23800	559	24710	559	19110	559	14880	559	20850	559	591680	559	1166170	559	2843200	559	3501860	559	3850630
560	293240	560	37510	560	24100	560	23800	560	18160	560	14240	560	20210	560	579770	560	1154860	560	2785010	560	3428490	560	3767450
561	296740	561	36910	561	23540	561	23280	561	17910	561	15380	561	21570	561	581640	561	1137960	561	2722620	561	3366760	561	3678730
562	294000	562	36490	562	23340	562	23470	562	18100	562	14930	562	22210	562	573000	562	1126300	562	2672930	562	3272800	562	3594240
563	293230	563	36910	563	24560	563	22780	563	17470	563	14920	563	22060	563	567450	563	1110600	563	2618130	563	3196490	563	3517490
564	296400	564	38180	564	24210	564	23620	564	17320	564	14650	564	23860	564	567960	564	1093570	564	2552210	564	3125340	564	3427660
565	295580	565	36230	565	23350	565	22880	565	17150	565	15550	565	23720	565	553680	565	1074920	565	2503270	565	3058230	565	3366210
566	298340	566	37760	566	23920	566	24030	566	17470	566	14980	566	23760	566	550860	566	1058210	566	2460100	566	2987480	566	3285610
567	296420	567	37280	567	23100	567	23900	567	17300	567	14940	567	23390	567	548030	567	1039710	567	2408190	567	2917020	567	3229030
568	294170	568	37120	568	22720	568	22760	568	17220	568	15850	568	24270	568	543250	568	1027310	568	2350720	568	2855270	568	3148850
569	296540	569	36890	569	23650	569	23880	569	17210	569	14130	569	23430	569	540080	569	1006030	569	2304780	569	2779540	569	3072500
570	293990	570	36900	570	23830	570	23160	570	17270	570	14640	570	23130	570	527400	570	991490	570	2252920	570	2713450	570	3004810
571	295260	571	35820	571	23650	571	23280	571	17300	571	15250	571	22550	571	527070	571	978250	571	2205200	571	2660770	571	2927520
572	290930	572	37160	572	23810	572	22850	572	16620	572	15110	572	21090	572	517540	572	960280	572	2169940	572	2602420	572	2866870
573	292650	573	35380	573	22980	573	22970	573	17580	573	14840	573	21070	573	514820	573	947920	573	2121230	573	2548880	573	2805640
574	293050	574	35770	574	23790	574	22220	574	16910	574	15330	574	20900	574	509180	574	934440	574	2066510	574	2494670	574	2743800
575	289930	575	36430	575	23910	575	22950	575	16660	575	14780	575	19890	575	504550	575	925340	575	2033020	575	2424650	575	2676030
576	290140	576	37380	576	23540	576	23080	576	16660	576	14980	576	20050	576	498950	576	907010	576	1995120	576	2378110	576	2621930
577	287650	577	35490	577	24300	577	22390	577	16190	577	14630	577	18830	577	491500	577	894300	577	1952810	577	2325290	577	2561060
578	286110	578	34840	578	22510	578	22730	578	16290	578	14020	578	17880	578	492120	578	874880	578	1903570	578	2283710	578	2500830
579	285770	579	35610	579	23160	579	22070	579	16410	579	14970	579	17970	579	478760	579	861480	579	1865060	579	2224570	579	2443460
580	283230	580	34520	580	23310	580	21770	580	16280	580	14380	580	17320	580	477380	580	841100	580	1827640	580	2160370	580	2386110
581	283000	581	35980	581	22890	581	22290	581	16340	581	14640	581	17670	581	470130	581	827400	581	1779860	581	2115820	581	2331310
582	281290	582	34500	582	21990	582	21360	582	16250	582	14820	582	17340	582	462270	582	816350	582	1737840	582	2062580	582	2279150
583	280520	583	34940	583	23010	583	21210	583	15470	583	13850	583	17220	583	457950	583	807910	583	1712420	583	2017570	583	2236080
584	282870	584	35030	584	22970	584	21730	584	15470	584	14030	584	17660	584	447570	584	785890	584	1665890	584	1968180	584	2180090
585	277360	585	35230	585	23460	585	21630	585	15650	585	14200	585	18840	585	443190	585	778520	585	1635370	585	1925420	585	2123220
586	277870	586	34870	586	23010	586	21610	586	16100	586	14720	586	19530	586	439000	586	763600	586	1592680	586	1877200	586	2071300
587	276300	587	33280	587	23160	587	20810	587	15430	587	13890	587	21990	587	435400	587	749810	587	1563190	587	1835590	587	2029460
588	273200	588	34210	588	21820	588	20660	588	15240	588	14180	588	23040	588	427140	588	728740	588	1534120	588	1791170	588	1982830
589	272160	589	34970	589	22900	589	21260	589	15720	589	13710	589	24470	589	419270	589	721620	589	1497830	589	1749240	589	1934780
590	271360	590	33450	590	22210	590	22500	590	15850	590	13270	590	25810	590	415230	590	716170	590	1463430	590	1714240	590	1889230
591	268550	591	34280	591	22090	591	20460	591	15620	591	13980	591	26430	591	409030	591	705490	591	1431640	591	1673100	591	1838230
592	267500	592	34250	592	21680	592	21710	592	15370	592	13410	592	27550	592	406150	592	690870	592	1405460	592	1625510	592	1793150
593	266860	593	33820	593	22440	593	21960	593	14870	593	13420	593	26490	593	399340	593	676180	593	1363730	593	1590120	593	1743820
594	261170	594	33510	594	22440	594	20120	594	15390	594	13600	594	25990	594	394760	594	663740	594	1333320	594	1543250	594	1704700
595	263290	595	33560	595	21510	595	21490	595	15300	595	13380	595	26050	595	386840	595	655880	595	1306560	595	1507400	595	1661570
596	258990	596	33900	596	22170	596	20280	596	15310	596	12890	596	24820	596	384620	596	644350	596	1272800	596	1469030	596	1610180
597	258340	597	33680	597	21910	597	20350	597	15600	597	12450	597	23740	597	370850	597	626180	597	1239150	597	1432350	597	1576200
598	251160	598	32460	598	22200	598	20050	598	14770	598	13300	598	21520	598	369680	598	617240	598	1221930	598	1393600	598	1536690
599	251280	599	32960	599	21440	599	19740	599	14480	599	13410	599	19460	599	363520	599	602030	599	1183540	599	1360270	599	1499890
600	249700	600	32720	600	22560	600	20310	600	14500	600	13180	600	16750	600	360140	600	595940	600	1156250	600	1318470	600	1448450
601	248340	601	31670	601	21170	601	19650	601	15160	601	12830	601	16040	601	352730	601	578620	601	1131250	601	1285760	601	1418430
602	243310	602	32420	602	21590	602	19900	602	14420	602	13530	602	13950	602	349260	602	571850	602	1099700	602	1254160	602	1374410
603	241770	603	32070	603	21330	603	19720	603	14550	603	12620	603	13210	603	341300	603	559610	603	1068750	603	1212940	603	1337160
604	239740	604	30410	604	21320	604	19690	604	13870	604	12680	604	13040	604	336200	604	550260	604	1048850	604	1188970	604	1303120
605	237790	605	30380	605	21440	605	18870	605	13310	605	12060	605	13560	605	325740	605	538560	605	1022330	605	1151320	605	1266230
606	235030	606	31170	606	20180	606	18690	606	13500	606	12490	606	13060	606	324830	606	525860	606	990340	606	1115100	606	1232130
607	231750	607	30640	607	21450	607	19290	607	13850	607	12550	607	13520	607	318750	607	518440	607	965710	607	1084240	607	1196460
608	230560	608	31380	608	20930	608	19210	608	13820	608	12580	608	13450	608	310100	608	505370	608	943110	608	1055930	608	1160070
609	227110	609	29860	609	20610	609	18970	609	13840	609	12280	609	13300	609	305980	609	494160	609	913670	609	1030390	609	1120550
610	227290	610	30410	610	20620	610	19130	610	13300	610	12360	610	13310	610	299870	610	485150	610	892910	610	995590	610	1098270
611	219450	611	30000	611	20050	611	18330	611	13400	611	12700	611	13130	611	294020	611	476610	611	864850	611	971300	611	1057160
612	221240	612	28360	612	19480	612	18800	612	13170	612	11910	612	13000	612	291600	612	464770	612	846220	612	946560	612	1025020
613	214590	613	30220	613	19140	613	18310	613	12850	613	12560	613	12700	613	289210	613	450930	613	822860	613	920680	613	1003720
614	214100	614	28250	614	19830	614	17460	614	12940	614	11620	614	13020	614	281090	614	442530	614	798970	614	893370	614	969320
615	209800	615	28760	615	19510	615	17630	615	12140	615	12090	615	12740	615	275410	615	435310	615	773630	615	861300	615	945620
616	209990	616	27820	616	20230	616	17520	616	12220	616	12170	616	12350	616	266790	616	422020	616	755040	616	833460	616	915090
617	202690	617	27810	617	19010	617	17080	617	12670	617	12740	617	12190	617	266780	617	416750	617	734610	617	815020	617	883840
618	200490	618	28170	618	18760	618	17030	618	12490	618	11620	618	14020	618	258550	618	401850	618	717090	618	789550	618	861610
619	197920	619	27700	619	19520	619	17270	619	12740	619	11670	619	13910	619	254320	619	393870	619	696930	619	766370	619	839630
620	192710	620	27440	620	19120	620	17440	620	12060	620	11520	620	14060	620	251160	620	385060	620	679120	620	748320	620	812890
621	189140	621	25750	621	18570	621	16190	621	12170	621	11420	621	14440	621	248670	621	378550	621	654940	621	724600	621	789500
622	189450	622	26360	622	18270	622	16670	622	12090	622	11420	622	14490	622	244480	622	367930	622	642690	622	701340	622	765130
623	188010	623	26410	623	18620	623	16520	623	11910	623	10640	623	15480	623	239170	623	362970	623	624190	623	680820	623	748300
624	184190	624	25510	624	17930	624	16450	624	11590	624	10850	624	15420	624	233870	624	354530	624	606530	624	662880	624	725250
625	178400	625	26270	625	18380	625	16170	625	11060	625	10800	625	15150	625	228160	625	341400	625	590880	625	640940	625	702070
626	177140	626	25200	626	18050	626	15750	626	11300	626	10430	626	15530	626	223300	626	334150	626	573620	626	622640	626	679300
627	173920	627	25550	627	18250	627	15700	627	10880	627	10670	627	15010	627	218010	627	329650	627	555010	627	604140	627	663240
628	170180	628	25540	628	17400	628	15210	628	10690	628	11030	628	15530	628	213500	628	323670	628	546410	628	585880	628	641640
629	167720	629	24540	629	17280	629	15400	629	11070	629	10510	629	15240	629	210020	629	313610	629	531110	629	569910	629	619940
630	164660	630	23980	630	16370	630	15440	630	11300	630	10480	630	15250	630	208990	630	304520	630	514420	630	558510	630	603790
631	162360	631	24070	631	16690	631	14840	631	11370	631	10170	631	14800	631	203590	631	297240	631	498480	631	539520	631	585830
632	159980	632	23010	632	16490	632	14210	632	10480	632	9600	632	14250	632	196970	632	290280	632	483780	632	522550	632	572560
633	157660	633	22550	633	16380	633	14130	633	10850	633	10000	633	13010	633	194280	633	282170	633	468490	633	506770	633	550640
634	153430	634	22500	634	15760	634	14620	634	9820	634	10090	634	13280	634	189060	634	275440	634	452880	634	484450	634	530660
635	147890	635	22320	635	15330	635	13840	635	9840	635	9690	635	12770	635	186750	635	268570	635	445020	635	476040	635	526860
636	148870	636	22140	636	16150	636	14210	636	9840	636	9140	636	13060	636	182250	636	264940	636	428260	636	462580	636	506540
637	145740	637	22000	637	15830	637	14450	637	9710	637	8980	637	12630	637	179460	637	258080	637	420840	637	445950	637	489180
638	144790	638	21270	638	15640	638	13950	638	9400	638	9280	638	11300	638	176150	638	254100	638	409670	638	439190	638	478560
639	141160	639	21200	639	15430	639	13300	639	9600	639	9040	639	11140	639	174650	639	249250	639	400490	639	428790	639	469340
640	139900	640	20630	640	14780	640	13720	640	9600	640	9470	640	10610	640	169310	640	244440	640	395180	640	413390	640	458800
641	137090	641	20510	641	14840	641	13780	641	9600	641	9260	641	10070	641	164060	641	236470	641	383520	641	407570	641	446670
642	133680	642	20420	642	15400	642	13050	642	9760	642	9410	642	10330	642	163790	642	233970	642	373100	642	398800	642	433370
643	132090	643	20790	643	15200	643	13200	643	9750	643	8570	643	8950	643	162830	643	229980	643	364460	643	387080	643	423720
644	130760	644	21050	644	14060	644	13470	644	9030	644	9140	644	10330	644	158910	644	226480	644	355520	644	378390	644	414320
645	129760	645	20090	645	14050	645	13060	645	9270	645	9010	645	9000	645	157260	645	221320	645	347880	645	369800	645	405910
646	125620	646	20740	646	14050	646	12020	646	9250	646	8560	646	8720	646	153900	646	217620	646	338750	646	357600	646	387240
647	125330	647	20260	647	13810	647	13320	647	8900	647	8830	647	9550	647	153520	647	214560	647	331860	647	348420	647	381330
648	123860	648	19090	648	14000	648	12770	648	8790	648	8660	648	8310	648	148770	648	210080	648	324490	648	339010	648	371730
649	121740	649	18960	649	12890	649	11900	649	8540	649	8200	649	8360	649	146610	649	202180	649	318780	649	333670	649	362970
650	118490	650	19790	650	13910	650	12090	650	9190	650	7970	650	7540	650	145050	650	203770	650	312160	650	321150	650	353380
651	115910	651	18520	651	13240	651	11760	651	8860	651	8520	651	8040	651	144300	651	196070	651	302890	651	318910	651	345170
652	113280	652	18750	652	13190	652	12530	652	8750	652	8370	652	7660	652	141750	652	191450	652	298150	652	306420	652	337020
653	112780	653	18730	653	12580	653	11500	653	8370	653	8400	653	7800	653	136720	653	188420	653	289450	653	298830	653	325260
654	113100	654	17720	654	12800	654	11400	654	8510	654	8520	654	7710	654	135730	654	186450	654	281100	654	290010	654	316600
655	110450	655	17960	655	12740	655	11420	655	8350	655	7920	655	7310	655	134340	655	179680	655	273090	655	285110	655	311170
656	107690	656	17310	656	12180	656	11410	656	7630	656	7470	656	7280	656	132010	656	179000	656	266340	656	276790	656	302430
657	105790	657	17060	657	12640	657	11370	657	8110	657	7710	657	7250	657	131800	657	173770	657	262400	657	269690	657	295620
658	101410	658	16500	658	11670	658	11100	658	7950	658	7520	658	7590	658	128630	658	172480	658	256480	658	262170	658	286020
659	101820	659	16460	659	12100	659	11100	659	8320	659	7840	659	7390	659	125770	659	169500	659	249480	659	254690	659	281490
660	99250	660	16460	660	11950	660	10530	660	8000	660	7200	660	6920	660	122860	660	164190	660	245020	660	250680	660	273870
661	98430	661	16570	661	11660	661	10800	661	8040	661	7380	661	7230	661	124710	661	159990	661	239590	661	244200	661	265230
662	97470	662	16300	662	11690	662	11490	662	8440	662	7560	662	6750	662	121750	662	160050	662	233960	662	235320	662	261130
663	93640	663	16150	663	11790	663	10970	663	8040	663	7370	663	6920	663	119390	663	157600	663	227850	663	229790	663	256930
664	93360	664	15840	664	11420	664	11040	664	8200	664	7110	664	7090	664	120980	664	155780	664	225980	664	230290	664	248950
665	88010	665	14850	665	11820	665	10610	665	7890	665	7390	665	6750	665	119090	665	154760	665	223700	665	223760	665	246010
666	90510	666	15790	666	11780	666	10600	666	7560	666	7260	666	6850	666	120060	666	153500	666	221850	666	221970	666	244500
667	86000	667	15110	667	11310	667	11280	667	7610	667	7320	667	6700	667	125250	667	154180	667	223110	667	218990	667	240460
668	85230	668	14140	668	10900	668	10780	668	8050	668	6730	668	6820	668	121750	668	153460	668	218490	668	219260	668	239180
669	82770	669	14610	669	10860	669	10580	669	8680	669	7020	669	7230	669	122290	669	151680	669	215260	669	215930	669	235110
670	82810	670	14380	670	11210	670	10750	670	7630	670	7050	670	6990	670	122460	670	150170	670	213270	670	211720	670	228870
671	80050	671	14530	671	10630	671	9930	671	8130	671	7120	671	6910	671	118720	671	148740	671	207090	671	205960	671	224260
672	78160	672	13810	672	10580	672	9760	672	8090	672	6710	672	5780	672	116890	672	145000	672	202830	672	201600	672	218770
673	76560	673	14100	673	10590	673	9710	673	7180	673	7090	673	6580	673	115640	673	136900	673	194310	673	192460	673	210170
674	75210	674	13890	674	10240	674	9590	674	7130	674	6690	674	6240	674	110720	674	136060	674	191440	674	189120	674	205850
675	73680	675	13840	675	10100	675	9200	675	7260	675	6330	675	5970	675	109230	675	132770	675	183650	675	185030	675	199840
676	72220	676	13110	676	9650	676	8940	676	7050	676	6580	676	6460	676	106610	676	129250	676	179620	676	179550	676	195320
677	69120	677	13170	677	9930	677	9340	677	6640	677	6520	677	6150	677	104330	677	127810	677	174690	677	177980	677	188520
678	68990	678	12860	678	10050	678	9050	678	6750	678	6000	678	5750	678	103460	678	124660	678	173270	678	170630	678	187690
679	66940	679	12470	679	9820	679	9300	679	6620	679	5950	679	5910	679	103010	679	125720	679	173210	679	169210	679	186680
680	66530	680	12390	680	9170	680	8410	680	6930	680	6510	680	5450	680	102300	680	125600	680	169150	680	167100	680	180310

## Sheet: Fig3b
RTP-D2_PL
water fraction/%	I/I99
0	0.03851
10	0.00506
20	0.00317
30	0.00364
40	0.00357
50	0.0019
60	0.00105
70	0.08263
80	0.19654
90	0.66617
95	0.89602
99	1
