# Supplementary material for: D-O-A based organic phosphors for both aggregation-induced electrophosphorescence and host-free sensitization
Source: Nat Commun. 2023 Mar 25;14:1678. doi: 10.1038/s41467-023-37414-y (PMC10039947; doi:10.1038/s41467-023-37414-y)
Supplement: Supplementary file 3 — Source Data [file 41467_2023_37414_MOESM3_ESM.zip › Source data/original data of Fig4a-b.xlsx]

## Sheet: Fig4a
RTP-D2_in neat film@RT-delay 0.103 ns		RTP-D2_in neat film@RT-delay 6.58 ns		RTP-D2_in neat film@RT-delay 32.9 ns		RTP-D2_in neat film@RT-delay 164.5 ns		RTP-D2_in neat film@RT-delay 1052.8 ns		RTP-D2_in neat film@RT-delay 3000.48 ns		RTP-D2_in neat film @RT- Phos.
Wavelength/nm	Normalized intensity	Wavelength/nm	Normalized intensity	Wavelength/nm	Normalized intensity	Wavelength/nm	Normalized intensity	Wavelength/nm	Normalized intensity	Wavelength/nm	Normalized intensity	Wavelength/nm	Normalized intensity
400	0.000434499	410	0	410	0	410	0	410	0	410	0	370	0.000216123
401	0	411	0.00241	411	0	411	0	411	0.01493	411	0	371	0.000336191
402	0.00565	412	0.00862	412	0.00822	412	0	412	0	412	0	372	0.000376214
403	0.0076	413	0.01311	413	0.00514	413	0.00515	413	0.01493	413	0	373	0.000312177
404	0.005	414	0.00828	414	0.00308	414	0.02062	414	0	414	0	374	0.00044025
405	0.01043	415	0.01518	415	0.00822	415	0.02062	415	0.01493	415	0	375	0.000344196
406	0.01477	416	0.02277	416	0.01953	416	0	416	0.01493	416	0	376	0.000520296
407	0.01499	417	0.0207	417	0.01953	417	0.01031	417	0	417	0	377	0.000504286
408	0.01521	418	0.01897	418	0.02261	418	0.01031	418	0	418	0	378	0.000232132
409	0.02368	419	0.02932	419	0.02775	419	0.00515	419	0.01493	419	0.02083	379	0.000376214
410	0.03085	420	0.03794	420	0.02467	420	0	420	0	420	0	380	0.000320182
411	0.02976	421	0.05416	421	0.03597	421	0.01031	421	0	421	0	381	0.000208118
412	0.0252	422	0.05416	422	0.0298	422	0.01031	422	0	422	0	382	0.000280159
413	0.03237	423	0.06382	423	0.03494	423	0.01031	423	0.01493	423	0.02083	383	0
414	0.04584	424	0.08658	424	0.05344	424	0.01546	424	0.01493	424	0	384	0.000288164
415	0.04106	425	0.08624	425	0.04728	425	0.01546	425	0.01493	425	0	385	0.000328186
416	0.05149	426	0.08417	426	0.07605	426	0.03608	426	0	426	0	386	7.20409e-05
417	0.05605	427	0.10038	427	0.07503	427	0.01546	427	0.01493	427	0	387	0.000144082
418	0.05518	428	0.12522	428	0.08119	428	0.01546	428	0.01493	428	0	388	0.000112064
419	0.0667	429	0.11763	429	0.09764	429	0.03608	429	0.01493	429	0	389	4.80273e-05
420	0.06474	430	0.14419	430	0.08941	430	0.01031	430	0	430	0	390	0.000224127
421	0.06952	431	0.15626	431	0.111	431	0.06701	431	0	431	0	391	0
422	0.08886	432	0.18627	432	0.11716	432	0.04639	432	0.01493	432	0	392	0.000408232
423	0.09363	433	0.19696	433	0.111	433	0.07216	433	0.01493	433	0	393	0.0003522
424	0.10232	434	0.21042	434	0.15519	434	0.06186	434	0.02985	434	0.02083	394	0.000208118
425	0.12057	435	0.23042	435	0.14491	435	0.05155	435	0	435	0	395	0.000312177
426	0.12926	436	0.25043	436	0.1665	436	0.0567	436	0.02985	436	0.02083	396	0.000304173
427	0.13274	437	0.26319	437	0.20041	437	0.10309	437	0.04478	437	0	397	0.000240136
428	0.16294	438	0.29355	438	0.22199	438	0.08247	438	0.04478	438	0	398	0.000232132
429	0.17054	439	0.3039	439	0.21172	439	0.06701	439	0.01493	439	0	399	0.000296168
430	0.17619	440	0.33943	440	0.27441	440	0.1134	440	0	440	0.02083	400	0.000248141
431	0.1877	441	0.37806	441	0.28263	441	0.13402	441	0.04478	441	0	401	0.000504286
432	0.21855	442	0.39289	442	0.3001	442	0.13402	442	0.02985	442	0.02083	402	0.000848482
433	0.23767	443	0.41842	443	0.32169	443	0.1134	443	0.0597	443	0.02083	403	0.000208118
434	0.25549	444	0.42325	444	0.35971	444	0.1701	444	0.02985	444	0.02083	404	0.000400227
435	0.28199	445	0.47637	445	0.37205	445	0.19588	445	0.07463	445	0.04167	405	0.000672382
436	0.30458	446	0.50224	446	0.35663	446	0.18557	446	0.04478	446	0.0625	406	0.0007044
437	0.30545	447	0.49327	447	0.43577	447	0.25773	447	0.08955	447	0.02083	407	0.000904514
438	0.33391	448	0.55053	448	0.4779	448	0.21134	448	0.13433	448	0	408	0.00105
439	0.36411	449	0.58848	449	0.5036	449	0.25258	449	0.14925	449	0	409	0.0011
440	0.38366	450	0.63712	450	0.46146	450	0.23711	450	0.13433	450	0	410	0.00164
441	0.41929	451	0.63574	451	0.50874	451	0.21649	451	0.10448	451	0.02083	411	0.00142
442	0.42907	452	0.61642	452	0.51387	452	0.28866	452	0.08955	452	0.0625	412	0.00189
443	0.46405	453	0.68506	453	0.59609	453	0.31959	453	0.14925	453	0	413	0.00207
444	0.48816	454	0.69058	454	0.63515	454	0.35567	454	0.20896	454	0.02083	414	0.00236
445	0.50923	455	0.71542	455	0.62076	455	0.33505	455	0.19403	455	0	415	0.00259
446	0.56094	456	0.73784	456	0.62384	456	0.51031	456	0.14925	456	0.04167	416	0.00303
447	0.56963	457	0.76337	457	0.64645	457	0.36082	457	0.1791	457	0.125	417	0.00407
448	0.58657	458	0.78682	458	0.67831	458	0.51546	458	0.29851	458	0.04167	418	0.00441
449	0.59396	459	0.75681	459	0.73484	459	0.46392	459	0.19403	459	0.14583	419	0.00494
450	0.63589	460	0.83546	460	0.72045	460	0.47423	460	0.20896	460	0.0625	420	0.00563
451	0.65892	461	0.84684	461	0.71531	461	0.62371	461	0.37313	461	0.08333	421	0.00648
452	0.68694	462	0.85823	462	0.81706	462	0.58247	462	0.32836	462	0.02083	422	0.0074
453	0.70432	463	0.86168	463	0.81809	463	0.59794	463	0.34328	463	0.14583	423	0.00886
454	0.72931	464	0.88617	464	0.78623	464	0.53608	464	0.40299	464	0.1875	424	0.01021
455	0.75473	465	0.86582	465	0.8407	465	0.65979	465	0.38806	465	0.125	425	0.01079
456	0.7771	466	0.94515	466	0.80884	466	0.53608	466	0.43284	466	0.16667	426	0.01254
457	0.79426	467	0.93756	467	0.89723	467	0.63402	467	0.46269	467	0.27083	427	0.01448
458	0.82316	468	0.95723	468	0.82734	468	0.54639	468	0.56716	468	0.14583	428	0.01559
459	0.81947	469	0.96447	469	0.82425	469	0.6134	469	0.37313	469	0.16667	429	0.01793
460	0.85792	470	0.9286	470	0.8962	470	0.63402	470	0.47761	470	0.25	430	0.02033
461	0.86813	471	0.95343	471	0.92395	471	0.75258	471	0.38806	471	0.33333	431	0.02221
462	0.8816	472	0.95516	472	0.85406	472	0.80928	472	0.59701	472	0.14583	432	0.02495
463	0.88616	473	0.9862	473	0.86639	473	0.7732	473	0.62687	473	0.375	433	0.02824
464	0.89876	474	0.95136	474	0.91059	474	0.79897	474	0.64179	474	0.41667	434	0.03192
465	0.92961	475	0.96689	475	0.93217	475	0.74227	475	0.58209	475	0.1875	435	0.03499
466	0.92222	476	1	476	0.90853	476	0.8299	476	0.64179	476	0.54167	436	0.03967
467	0.93743	477	0.92584	477	0.91778	477	0.88144	477	0.85075	477	0.52083	437	0.04423
468	0.95177	478	0.9931	478	0.90647	478	0.86082	478	0.62687	478	0.25	438	0.04913
469	0.96785	479	0.96964	479	1	479	0.9433	479	0.56716	479	0.52083	439	0.05413
470	0.95221	480	0.95723	480	0.94039	480	0.89175	480	0.77612	480	0.4375	440	0.06026
471	0.96481	481	0.97309	481	0.95581	481	0.86082	481	0.76119	481	0.52083	441	0.06637
472	0.95264	482	0.96585	482	0.89414	482	0.85052	482	0.91045	482	0.625	442	0.07452
473	1	483	0.95688	483	0.93114	483	0.81443	483	0.89552	483	0.33333	443	0.0802
474	0.98197	484	0.94308	484	0.89414	484	0.97423	484	0.55224	484	0.625	444	0.0898
475	0.95003	485	0.93412	485	0.93422	485	0.87629	485	0.67164	485	0.79167	445	0.09579
476	0.96111	486	0.93032	486	0.91778	486	0.83505	486	0.70149	486	0.5	446	0.1065
477	0.97111	487	0.94446	487	0.95272	487	0.87629	487	0.85075	487	0.625	447	0.11852
478	0.97632	488	0.95171	488	0.87256	488	1	488	0.80597	488	0.64583	448	0.12819
479	0.97024	489	0.91894	489	0.90236	489	0.82474	489	0.71642	489	0.60417	449	0.14075
480	0.97371	490	0.93618	490	0.93114	490	0.90722	490	0.71642	490	0.66667	450	0.15293
481	0.96372	491	0.89928	491	0.91367	491	0.99485	491	1	491	0.64583	451	0.16484
482	0.95764	492	0.89238	492	0.85509	492	0.81959	492	0.8806	492	0.66667	452	0.18071
483	0.9559	493	0.87961	493	0.85714	493	0.86082	493	0.8806	493	1	453	0.19589
484	0.94047	494	0.83719	494	0.85098	494	0.78351	494	0.83582	494	0.72917	454	0.20884
485	0.95829	495	0.81649	495	0.80678	495	0.73196	495	0.71642	495	0.83333	455	0.22948
486	0.93635	496	0.78027	496	0.79034	496	0.79381	496	0.76119	496	0.66667	456	0.2443
487	0.94656	497	0.73888	497	0.75128	497	0.81959	497	0.76119	497	0.6875	457	0.26363
488	0.92222	498	0.71059	498	0.70504	498	0.85567	498	0.77612	498	0.8125	458	0.28196
489	0.88203	499	0.70645	499	0.68037	499	0.76289	499	0.71642	499	0.72917	459	0.30276
490	0.9018	500	0.68023	500	0.65468	500	0.7268	500	0.80597	500	0.70833	460	0.32479
491	0.89355	501	0.68886	501	0.61871	501	0.59278	501	0.73134	501	0.45833	461	0.34344
492	0.859	502	0.67368	502	0.65262	502	0.78351	502	0.79104	502	0.97917	462	0.36546
493	0.83663	503	0.63332	503	0.68345	503	0.70103	503	0.76119	503	0.77083	463	0.38742
494	0.7708	504	0.65022	504	0.62179	504	0.64948	504	0.8209	504	0.75	464	0.41531
495	0.78992	505	0.64057	505	0.64851	505	0.6134	505	0.85075	505	0.95833	465	0.43682
496	0.73865	506	0.62332	506	0.65262	506	0.70103	506	0.62687	506	0.875	466	0.45956
497	0.7065	507	0.61573	507	0.67112	507	0.67526	507	0.80597	507	0.89583	467	0.48327
498	0.70215	508	0.59952	508	0.62693	508	0.68557	508	0.56716	508	0.72917	468	0.50823
499	0.65153	509	0.64298	509	0.66393	509	0.61856	509	0.61194	509	0.95833	469	0.53159
500	0.65501	510	0.64505	510	0.63001	510	0.66495	510	0.89552	510	0.89583	470	0.55719
501	0.63937	511	0.64229	511	0.65262	511	0.66495	511	0.70149	511	0.66667	471	0.57766
502	0.62329	512	0.62884	512	0.63001	512	0.8299	512	0.8209	512	0.75	472	0.60621
503	0.60482	513	0.60538	513	0.59507	513	0.69072	513	0.59701	513	0.6875	473	0.62482
504	0.58223	514	0.60883	514	0.64337	514	0.68041	514	0.58209	514	0.75	474	0.65151
505	0.60004	515	0.62746	515	0.60123	515	0.76804	515	0.74627	515	0.77083	475	0.67767
506	0.57441	516	0.59503	516	0.60329	516	0.66495	516	0.80597	516	0.95833	476	0.69213
507	0.5781	517	0.59952	517	0.61562	517	0.67526	517	0.67164	517	0.58333	477	0.7101
508	0.58983	518	0.57951	518	0.54368	518	0.65464	518	0.70149	518	0.79167	478	0.73382
509	0.58397	519	0.61263	519	0.63515	519	0.67526	519	0.70149	519	0.72917	479	0.75206
510	0.56637	520	0.60124	520	0.61048	520	0.57216	520	0.79104	520	0.70833	480	0.77265
511	0.56507	521	0.5833	521	0.61357	521	0.70619	521	0.79104	521	0.79167	481	0.7939
512	0.56072	522	0.58917	522	0.66906	522	0.71649	522	0.59701	522	0.54167	482	0.80912
513	0.59983	523	0.56433	523	0.65673	523	0.70619	523	0.86567	523	0.83333	483	0.82586
514	0.57441	524	0.53398	524	0.6074	524	0.54124	524	0.80597	524	0.625	484	0.84569
515	0.57137	525	0.5633	525	0.58376	525	0.6701	525	0.76119	525	0.85417	485	0.85863
516	0.5642	526	0.54846	526	0.57246	526	0.74227	526	0.41791	526	0.58333	486	0.86829
517	0.57332	527	0.5464	527	0.57554	527	0.67526	527	0.9403	527	0.60417	487	0.88959
518	0.5592	528	0.53398	528	0.56321	528	0.6701	528	0.50746	528	0.75	488	0.90187
519	0.53834	529	0.5257	529	0.51285	529	0.69588	529	0.64179	529	0.66667	489	0.91061
520	0.5416	530	0.52639	530	0.59918	530	0.68041	530	0.64179	530	0.72917	490	0.92508
521	0.53682	531	0.50776	531	0.54265	531	0.65464	531	0.68657	531	0.75	491	0.93845
522	0.52531	532	0.4881	532	0.53751	532	0.66495	532	0.67164	532	0.58333	492	0.94491
523	0.51662	533	0.49086	533	0.52621	533	0.58763	533	0.73134	533	0.66667	493	0.95302
524	0.52879	534	0.505	534	0.49538	534	0.60825	534	0.76119	534	0.625	494	0.95629
525	0.50445	535	0.46085	535	0.52004	535	0.59278	535	0.52239	535	0.70833	495	0.96568
526	0.48859	536	0.45498	536	0.4964	536	0.65464	536	0.52239	536	0.72917	496	0.97694
527	0.49685	537	0.44912	537	0.44707	537	0.62371	537	0.73134	537	0.52083	497	0.98341
528	0.49055	538	0.44222	538	0.46146	538	0.5567	538	0.67164	538	0.66667	498	0.9869
529	0.46405	539	0.42635	539	0.47482	539	0.47423	539	0.77612	539	0.8125	499	0.98746
530	0.46557	540	0.40428	540	0.4851	540	0.55155	540	0.65672	540	0.39583	500	0.99507
531	0.44927	541	0.42187	541	0.46043	541	0.55155	541	0.49254	541	0.75	501	0.99264
532	0.44949	542	0.4129	542	0.45118	542	0.53093	542	0.47761	542	0.625	502	0.99497
533	0.42603	543	0.38806	543	0.43268	543	0.50515	543	0.64179	543	0.66667	503	0.99857
534	0.45427	544	0.4129	544	0.39568	544	0.46392	544	0.58209	544	0.5	504	0.99858
535	0.41625	545	0.38151	545	0.4296	545	0.52062	545	0.44776	545	0.41667	505	1
536	0.43276	546	0.35736	546	0.39877	546	0.44845	546	0.52239	546	0.5625	506	0.9919
537	0.39757	547	0.35633	547	0.36691	547	0.48454	547	0.49254	547	0.47917	507	0.99212
538	0.3867	548	0.34874	548	0.38746	548	0.53093	548	0.56716	548	0.66667	508	0.99123
539	0.38192	549	0.36047	549	0.38027	549	0.45876	549	0.44776	549	0.5	509	0.98629
540	0.35955	550	0.35426	550	0.3556	550	0.52062	550	0.62687	550	0.66667	510	0.97888
541	0.35542	551	0.32459	551	0.36999	551	0.46392	551	0.46269	551	0.47917	511	0.97499
542	0.36042	552	0.32528	552	0.37513	552	0.39691	552	0.40299	552	0.52083	512	0.97062
543	0.34782	553	0.33287	553	0.33505	553	0.3299	553	0.55224	553	0.5625	513	0.96183
544	0.33739	554	0.29493	554	0.33607	554	0.40722	554	0.44776	554	0.6875	514	0.95473
545	0.32544	555	0.32149	555	0.3073	555	0.35052	555	0.50746	555	0.5625	515	0.94674
546	0.30958	556	0.28286	556	0.31038	556	0.39175	556	0.47761	556	0.45833	516	0.94001
547	0.32175	557	0.28769	557	0.30832	557	0.38144	557	0.53731	557	0.66667	517	0.93403
548	0.30654	558	0.30976	558	0.27646	558	0.3299	558	0.41791	558	0.39583	518	0.92108
549	0.29763	559	0.28838	559	0.31141	559	0.34536	559	0.50746	559	0.41667	519	0.91329
550	0.28699	560	0.26871	560	0.28366	560	0.30412	560	0.49254	560	0.35417	520	0.90208
551	0.28373	561	0.25181	561	0.27441	561	0.32474	561	0.35821	561	0.52083	521	0.89224
552	0.28177	562	0.25388	562	0.2888	562	0.30412	562	0.32836	562	0.5625	522	0.88532
553	0.26265	563	0.23594	563	0.28469	563	0.31443	563	0.49254	563	0.3125	523	0.87286
554	0.24832	564	0.23456	564	0.27133	564	0.37113	564	0.38806	564	0.22917	524	0.86432
555	0.25614	565	0.23663	565	0.25385	565	0.37629	565	0.38806	565	0.35417	525	0.84959
556	0.25505	566	0.23249	566	0.26208	566	0.2732	566	0.23881	566	0.35417	526	0.84244
557	0.24745	567	0.23767	567	0.26824	567	0.30928	567	0.37313	567	0.39583	527	0.83062
558	0.23745	568	0.20973	568	0.24049	568	0.33505	568	0.34328	568	0.39583	528	0.81851
559	0.23028	569	0.21525	569	0.24563	569	0.26804	569	0.38806	569	0.45833	529	0.80371
560	0.21899	570	0.1942	570	0.22508	570	0.25773	570	0.35821	570	0.1875	530	0.7966
561	0.21225	571	0.18213	571	0.23535	571	0.25258	571	0.41791	571	0.33333	531	0.78551
562	0.21356	572	0.19214	572	0.19116	572	0.26804	572	0.29851	572	0.14583	532	0.7753
563	0.19944	573	0.18248	573	0.19424	573	0.26289	573	0.26866	573	0.27083	533	0.76232
564	0.19075	574	0.17972	574	0.20041	574	0.24227	574	0.31343	574	0.29167	534	0.74879
565	0.19379	575	0.18938	575	0.20863	575	0.24227	575	0.34328	575	0.375	535	0.73614
566	0.18423	576	0.1535	576	0.18088	576	0.25258	576	0.25373	576	0.29167	536	0.72715
567	0.17988	577	0.16523	577	0.18499	577	0.21134	577	0.22388	577	0.29167	537	0.71761
568	0.1738	578	0.16695	578	0.20658	578	0.22165	578	0.20896	578	0.1875	538	0.70094
569	0.17293	579	0.14522	579	0.17986	579	0.21134	579	0.25373	579	0.22917	539	0.69833
570	0.1738	580	0.14798	580	0.16547	580	0.26289	580	0.35821	580	0.33333	540	0.68477
571	0.1599	581	0.14384	581	0.18808	581	0.21649	581	0.29851	581	0.3125	541	0.66854
572	0.15099	582	0.13315	582	0.1665	582	0.16495	582	0.32836	582	0.16667	542	0.65668
573	0.15055	583	0.13211	583	0.15622	583	0.2268	583	0.26866	583	0.1875	543	0.64553
574	0.1486	584	0.1435	584	0.13977	584	0.2268	584	0.19403	584	0.0625	544	0.6348
575	0.14795	585	0.12694	585	0.15827	585	0.20619	585	0.1194	585	0.16667	545	0.62685
576	0.12666	586	0.12349	586	0.15211	586	0.19588	586	0.32836	586	0.1875	546	0.61356
577	0.13165	587	0.12556	587	0.12641	587	0.13918	587	0.25373	587	0.20833	547	0.60474
578	0.12144	588	0.12073	588	0.13258	588	0.19072	588	0.19403	588	0.27083	548	0.59221
579	0.11927	589	0.10348	589	0.1295	589	0.16495	589	0.28358	589	0.0625	549	0.57904
580	0.12057	590	0.10486	590	0.13258	590	0.1701	590	0.25373	590	0.20833	550	0.57499
581	0.12644	591	0.10762	591	0.12847	591	0.15464	591	0.22388	591	0.125	551	0.55806
582	0.12079	592	0.08727	592	0.13977	592	0.16495	592	0.1791	592	0.3125	552	0.544
583	0.10732	593	0.09348	593	0.1223	593	0.20103	593	0.1791	593	0.25	553	0.53839
584	0.1108	594	0.099	594	0.11614	594	0.14433	594	0.14925	594	0.14583	554	0.5253
585	0.09255	595	0.0921	595	0.13669	595	0.11856	595	0.16418	595	0.14583	555	0.51387
586	0.0945	596	0.07899	596	0.09866	596	0.16495	596	0.20896	596	0.16667	556	0.50096
587	0.10015	597	0.07485	597	0.09455	597	0.15979	597	0.20896	597	0.08333	557	0.49117
588	0.09776	598	0.08037	598	0.09969	598	0.12887	598	0.10448	598	0.125	558	0.48675
589	0.07951	599	0.07209	599	0.10483	599	0.18557	599	0.22388	599	0.14583	559	0.47216
590	0.08234	600	0.0852	600	0.10072	600	0.08763	600	0.13433	600	0.08333	560	0.4618
591	0.08842	601	0.06485	601	0.10483	601	0.10825	601	0.1791	601	0.125	561	0.45296
592	0.08733	602	0.07106	602	0.08119	602	0.09794	602	0.08955	602	0.14583	562	0.44099
593	0.07799	603	0.07382	603	0.08016	603	0.09278	603	0.19403	603	0.27083	563	0.43111
594	0.07104	604	0.06175	604	0.08736	604	0.09278	604	0.19403	604	0.125	564	0.41924
595	0.06604	605	0.07382	605	0.08736	605	0.13402	605	0.10448	605	0.14583	565	0.41122
596	0.06192	606	0.05623	606	0.08736	606	0.1134	606	0.08955	606	0.14583	566	0.40339
597	0.05757	607	0.05588	607	0.09969	607	0.10825	607	0.13433	607	0.1875	567	0.39015
598	0.06865	608	0.06209	608	0.09147	608	0.15464	608	0.10448	608	0.16667	568	0.38382
599	0.063	609	0.05485	609	0.08736	609	0.09278	609	0.08955	609	0.0625	569	0.37448
600	0.05105	610	0.06175	610	0.06064	610	0.09794	610	0.10448	610	0.08333	570	0.36292
601	0.05779	611	0.05278	611	0.07194	611	0.07732	611	0.1194	611	0.0625	571	0.35435
602	0.04888	612	0.04312	612	0.07091	612	0.09278	612	0.07463	612	0.10417	572	0.34348
603	0.05149	613	0.03898	613	0.0668	613	0.07732	613	0.14925	613	0.20833	573	0.33601
604	0.04432	614	0.04036	614	0.07708	614	0.0567	614	0.14925	614	0.04167	574	0.32826
605	0.04953	615	0.04588	615	0.06578	615	0.08247	615	0.13433	615	0.10417	575	0.31967
606	0.03997	616	0.04519	616	0.04522	616	0.09278	616	0.14925	616	0.04167	576	0.31098
607	0.04562	617	0.03449	617	0.06783	617	0.09278	617	0.1194	617	0.04167	577	0.30082
608	0.04323	618	0.03208	618	0.05447	618	0.1134	618	0.10448	618	0.04167	578	0.29531
609	0.04019	619	0.03553	619	0.06166	619	0.06186	619	0.13433	619	0.0625	579	0.28771
610	0.03519	620	0.03105	620	0.06269	620	0.08247	620	0.16418	620	0.02083	580	0.28376
611	0.02803	621	0.03725	621	0.06269	621	0.08247	621	0.10448	621	0.125	581	0.2736
612	0.02585	622	0.02587	622	0.05858	622	0.07216	622	0.04478	622	0.25	582	0.26966
613	0.02868	623	0.03139	623	0.05447	623	0.07732	623	0.04478	623	0.0625	583	0.26157
614	0.02542	624	0.01966	624	0.06064	624	0.06186	624	0.08955	624	0.04167	584	0.25759
615	0.02107	625	0.02208	625	0.06064	625	0.07216	625	0.14925	625	0.04167	585	0.24785
616	0.02064	626	0.02208	626	0.05139	626	0.08247	626	0.14925	626	0.125	586	0.24263
617	0.02216	627	0.02311	627	0.04214	627	0.04639	627	0.08955	627	0.125	587	0.23397
618	0.01825	628	0.01725	628	0.04522	628	0.05155	628	0.07463	628	0	588	0.22857
619	0.0176	629	0.01759	629	0.03597	629	0.04639	629	0.08955	629	0.08333	589	0.22388
620	0.01934	630	0.01794	630	0.04111	630	0.04124	630	0.04478	630	0.02083	590	0.21878
			--		--		--		--		0.0625	591	0.21391
			--		--		--		--		0.08333	592	0.20683
			--		--		--		--		0.0625	593	0.20335
			--		--		--		--		0.0625	594	0.19666
			--		--		--		--		0.10417	595	0.19662
			--		--		--		--		0	596	0.18976
			--		--		--		--		0.04167	597	0.18273
			--		--		--		--		0.0625	598	0.17869
			--		--		--		--		0.04167	599	0.17523
			--		--		--		--		0.04167	600	0.16903
			--		--		--		--		0.02083	601	0.16541
			--		--		--		--		0.08333	602	0.161
			--		--		--		--		0.02083	603	0.15466
			--		--		--		--		0.0625	604	0.15099
			--		--		--		--		0.02083	605	0.14869
			--		--		--		--		0.04167	606	0.14396
			--		--		--		--		0	607	0.14094
			--		--		--		--		0.04167	608	0.1364
			--		--		--		--		0	609	0.13158
			--		--		--		--		0	610	0.12738
			--		--		--		--		0.02083	611	0.12413
			--		--		--		--		0.02083	612	0.12008
			--		--		--		--		0.02083	613	0.11906
			--		--		--		--		0.02083	614	0.11385
			--		--		--		--		0.0625	615	0.11036
			--		--		--		--		0.04167	616	0.10793
			--		--		--		--		0	617	0.104
			--		--		--		--		0.02083	618	0.09825
			--		--		--		--		0	619	0.09649
			--		--		--		--		0.02083	620	0.09329
												621	0.09058
												622	0.08806
												623	0.08439
												624	0.08086
												625	0.07778
												626	0.07621
												627	0.07184
												628	0.07067
												629	0.06872
												630	0.06528
												631	0.06356
												632	0.06074
												633	0.05995
												634	0.05653
												635	0.05518
												636	0.05404
												637	0.05139
												638	0.04881
												639	0.04818
												640	0.04727
												641	0.04451
												642	0.04293
												643	0.04258
												644	0.04213
												645	0.03854
												646	0.03783
												647	0.03692
												648	0.03629
												649	0.03563
												650	0.03384
												651	0.03187
												652	0.03203
												653	0.02929
												654	0.03065
												655	0.02942
												656	0.02781
												657	0.02771
												658	0.02665
												659	0.02603
												660	0.02525
												661	0.02343
												662	0.02357
												663	0.02344
												664	0.02199
												665	0.02085
												666	0.02119
												667	0.01968
												668	0.0196
												669	0.01843
												670	0.01793
												671	0.01687
												672	0.01715
												673	0.01615
												674	0.01587
												675	0.01526
												676	0.01463
												677	0.01428
												678	0.01374
												679	0.0129
												680	0.01258
												--	--
												--	--

## Sheet: Fig4b
RTP-D2 @ 497 nm	50K	75K	100K	125K	150K	175K	200K	225K	250K	275K	300K
Wavelength/nm	Normalized intensity	Normalized intensity	Normalized intensity	Normalized intensity	Normalized intensity	Normalized intensity	Normalized intensity	Normalized intensity	Normalized intensity	Normalized intensity	Normalized intensity
156.25	1	1	1	1	1	1	1	1	1	1	1
175.781	0.42973	0.43611	0.43818	0.42614	0.44079	0.4112	0.4119	0.3792	0.3459	0.3404	0.3185
195.312	0.23844	0.22806	0.21809	0.21682	0.21504	0.202	0.1788	0.1686	0.1519	0.1474	0.1282
214.844	0.15506	0.1496	0.15286	0.14411	0.14023	0.1189	0.1077	0.0937	0.085	0.0798	0.0731
234.375	0.12583	0.11988	0.11224	0.10711	0.09332	0.0855	0.0829	0.064	0.0573	0.0513	0.0545
253.906	0.1008	0.10107	0.09754	0.08991	0.07912	0.0653	0.0617	0.0456	0.0416	0.0421	0.036
273.438	0.08539	0.08266	0.08173	0.06721	0.06411	0.0562	0.0476	0.0437	0.0364	0.0338	0.0313
292.969	0.07878	0.07415	0.07003	0.06061	0.05031	0.0417	0.0422	0.0305	0.0322	0.0246	0.0261
312.5	0.06897	0.06354	0.06192	0.05531	0.04661	0.0388	0.0338	0.0323	0.0264	0.0231	0.0227
332.031	0.06116	0.05934	0.05252	0.0474	0.03621	0.036	0.0309	0.025	0.0212	0.0219	0.0208
351.562	0.05716	0.05304	0.04852	0.0429	0.03701	0.0307	0.0246	0.0214	0.0206	0.0207	0.018
371.094	0.05035	0.04743	0.04242	0.0368	0.03441	0.0287	0.0236	0.0216	0.0221	0.0175	0.0181
390.625	0.05055	0.04143	0.03621	0.0344	0.03031	0.0236	0.0228	0.0201	0.0205	0.0152	0.0203
410.156	0.04545	0.04113	0.03521	0.0326	0.02731	0.0256	0.0227	0.0199	0.0164	0.0152	0.0138
429.688	0.04044	0.03673	0.03161	0.0314	0.02671	0.022	0.0207	0.0173	0.0175	0.0152	0.0142
449.219	0.04194	0.03422	0.03101	0.0236	0.0229	0.0196	0.0215	0.0191	0.0145	0.013	0.0144
468.75	0.03133	0.02952	0.03191	0.0249	0.0216	0.0179	0.0157	0.0173	0.0151	0.0152	0.0146
488.281	0.03584	0.03002	0.02861	0.0232	0.0192	0.0187	0.0162	0.015	0.0146	0.014	0.0139
507.812	0.02983	0.02982	0.02631	0.025	0.0202	0.015	0.016	0.014	0.0137	0.014	0.0129
527.344	0.02813	0.02582	0.02571	0.0235	0.019	0.0168	0.0152	0.0143	0.0134	0.011	0.015
546.875	0.02743	0.02352	0.02141	0.0217	0.0165	0.0155	0.0168	0.0136	0.0132	0.012	0.0098
566.406	0.02663	0.02362	0.02261	0.0191	0.0191	0.0149	0.0155	0.0142	0.0129	0.0127	0.0121
585.938	0.02102	0.02412	0.01881	0.0162	0.0162	0.015	0.0136	0.0149	0.0132	0.0111	0.0101
605.469	0.02452	0.02081	0.01851	0.019	0.0178	0.0124	0.0138	0.0144	0.0129	0.0087	0.0108
625	0.02332	0.01941	0.01801	0.0174	0.0131	0.0145	0.0146	0.0136	0.013	0.01	0.0096
644.531	0.02252	0.01831	0.01811	0.0152	0.0145	0.0137	0.0138	0.0126	0.0126	0.0103	0.0089
664.062	0.01992	0.02001	0.01681	0.014	0.0147	0.013	0.012	0.0123	0.013	0.0108	0.0101
683.594	0.02152	0.01731	0.01761	0.0126	0.0132	0.0126	0.0128	0.0124	0.0107	0.011	0.0098
703.125	0.01952	0.01701	0.01371	0.0136	0.0126	0.0121	0.012	0.0116	0.0112	0.0115	0.0089
722.656	0.02102	0.01791	0.01601	0.0144	0.0142	0.0116	0.0135	0.0124	0.0095	0.0103	0.0079
742.188	0.01351	0.01491	0.01501	0.0132	0.0123	0.0116	0.0108	0.0119	0.0112	0.0099	0.0076
761.719	0.01702	0.01371	0.01351	0.0121	0.0125	0.0092	0.0125	0.01	0.0101	0.0093	0.0104
781.25	0.01682	0.01731	0.0111	0.011	0.012	0.0118	0.0124	0.0115	0.0132	0.0077	0.0093
800.781	0.01441	0.01561	0.01341	0.0134	0.0119	0.0119	0.0118	0.0086	0.012	0.0098	0.0092
820.312	0.01752	0.01411	0.01271	0.0129	0.011	0.0128	0.0104	0.0109	0.0112	0.0071	0.0082
839.844	0.01381	0.01431	0.01251	0.012	0.0116	0.0095	0.0099	0.0111	0.0111	0.0079	0.0078
859.375	0.01331	0.01181	0.01541	0.0127	0.0097	0.0129	0.0112	0.0104	0.0094	0.0101	0.0088
878.906	0.01261	0.01111	0.01251	0.0113	0.009	0.0087	0.0115	0.0098	0.0099	0.0093	0.006
898.438	0.01281	0.01241	0.0116	0.0086	0.0091	0.0097	0.0089	0.0099	0.0103	0.008	0.0058
917.969	0.01391	0.01141	0.0101	0.0105	0.0097	0.0095	0.0096	0.0121	0.0097	0.01	0.0072
937.5	0.01201	0.00871	0.011	0.0114	0.0097	0.0079	0.0108	0.0108	0.0105	0.0075	0.0063
957.031	0.01141	0.01081	0.0091	0.0121	0.0092	0.0092	0.0099	0.0113	0.009	0.0089	0.0062
976.562	0.01131	0.01081	0.0104	0.0103	0.0109	0.0089	0.0096	0.01	0.0071	0.0086	0.0069
996.094	0.01111	0.00941	0.0102	0.0086	0.0108	0.0117	0.0094	0.01	0.0089	0.0071	0.0052
1015.62	0.01311	0.00961	0.0079	0.0107	0.0086	0.0073	0.0095	0.009	0.0093	0.0069	0.0055
1035.16	0.01081	0.01181	0.0105	0.0082	0.0088	0.0104	0.0091	0.0107	0.0091	0.0097	0.007
1054.69	0.00871	0.01061	0.0089	0.0087	0.0089	0.0095	0.01	0.0102	0.0073	0.0079	0.0064
1074.22	0.00991	0.01021	0.0089	0.0076	0.0099	0.0095	0.0116	0.0079	0.0093	0.0067	0.006
1093.75	0.01121	0.00891	0.009	0.0084	0.0084	0.0086	0.0086	0.0092	0.0086	0.0071	0.0057
1113.28	0.00961	0.00951	0.0097	0.0095	0.0098	0.0084	0.0097	0.0088	0.0083	0.0055	0.005
1132.81	0.00861	0.00911	0.0095	0.0083	0.0091	0.0093	0.0093	0.0072	0.0077	0.0071	0.0052
1152.34	0.00901	0.00751	0.0074	0.0086	0.0092	0.0086	0.0067	0.0082	0.0076	0.0058	0.0058
1171.88	0.00951	0.00941	0.0088	0.0074	0.0078	0.0098	0.0082	0.0088	0.0091	0.0058	0.0047
1191.41	0.00941	0.00761	0.0067	0.0095	0.0072	0.0097	0.0078	0.0097	0.0075	0.0052	0.0048
1210.94	0.00871	0.00861	0.0093	0.0075	0.0076	0.0088	0.0084	0.0078	0.0064	0.0064	0.0052
1230.47	0.00781	0.00891	0.0067	0.0085	0.0081	0.0071	0.0083	0.0092	0.0081	0.0073	0.0066
1250	0.00851	0.00821	0.0078	0.0087	0.0088	0.0063	0.0092	0.0108	0.0067	0.0058	0.0056
1269.53	0.00791	0.00761	0.0074	0.0095	0.0065	0.0093	0.0084	0.008	0.0078	0.0051	0.0045
1289.06	0.00601	0.00771	0.0093	0.0087	0.008	0.0095	0.0093	0.009	0.0075	0.0049	0.005
1308.59	0.00721	0.00811	0.0086	0.0075	0.0064	0.0082	0.008	0.0081	0.0058	0.0049	0.0062
1328.12	0.00891	0.00721	0.0084	0.0075	0.0082	0.0074	0.0097	0.0091	0.0055	0.0052	0.0059
1347.66	0.00721	0.00731	0.0074	0.0071	0.008	0.0071	0.0084	0.007	0.0067	0.0052	0.0058
1367.19	0.00891	0.00751	0.0078	0.0081	0.007	0.0081	0.0081	0.0088	0.0069	0.0046	0.0041
1386.72	0.00761	0.0067	0.0081	0.007	0.007	0.0069	0.0089	0.0066	0.0069	0.0043	0.0053
1406.25	0.00821	0.0068	0.0078	0.0074	0.0074	0.0075	0.0095	0.0076	0.0067	0.0053	0.0041
1425.78	0.00601	0.00851	0.008	0.0078	0.0079	0.0085	0.0081	0.0078	0.0065	0.0055	0.0053
1445.31	0.00671	0.0058	0.0057	0.0087	0.007	0.008	0.0062	0.0074	0.0068	0.0039	0.0049
1464.84	0.00621	0.0053	0.0082	0.0069	0.0079	0.0072	0.006	0.007	0.0056	0.0051	0.0041
1484.38	0.00621	0.0071	0.006	0.0061	0.0085	0.0057	0.0072	0.0063	0.0051	0.0054	0.0044
1503.91	0.00641	0.00741	0.0065	0.0071	0.0072	0.008	0.0066	0.0085	0.0063	0.004	0.0044
1523.44	0.00611	0.00731	0.0064	0.0069	0.0066	0.0058	0.0092	0.0076	0.0062	0.004	0.0034
1542.97	0.00611	0.0056	0.0064	0.0076	0.0066	0.0078	0.0078	0.0068	0.0051	0.0053	0.0035
1562.5	0.00561	0.0061	0.0069	0.0074	0.0076	0.0071	0.0071	0.008	0.0068	0.0054	0.0027
1582.03	0.00541	0.006	0.0058	0.0071	0.007	0.0073	0.0099	0.0061	0.0041	0.0032	0.0024
1601.56	0.00731	0.0067	0.0058	0.0066	0.005	0.0063	0.0057	0.0072	0.0058	0.0033	0.0039
1621.09	0.00721	0.0062	0.0056	0.0061	0.0064	0.0068	0.0082	0.0066	0.0048	0.004	0.0035
1640.62	0.00581	0.0057	0.0061	0.0064	0.0055	0.0081	0.007	0.0068	0.0054	0.0043	0.0035
1660.16	0.00671	0.0062	0.0057	0.0084	0.0056	0.0077	0.0071	0.0071	0.0047	0.0044	0.0026
1679.69	0.00621	0.0048	0.0065	0.0074	0.0069	0.006	0.0067	0.0064	0.0052	0.0039	0.0037
1699.22	0.0046	0.00721	0.0058	0.0067	0.0094	0.0063	0.0067	0.0061	0.0037	0.0033	0.0027
1718.75	0.0048	0.0057	0.0065	0.0068	0.0071	0.0065	0.0068	0.0063	0.0049	0.0032	0.0036
1738.28	0.00571	0.0042	0.0053	0.007	0.0072	0.0074	0.0069	0.0063	0.0063	0.0045	0.0034
1757.81	0.00721	0.0065	0.0065	0.0059	0.0072	0.0057	0.0075	0.0062	0.0053	0.0036	0.0027
1777.34	0.00581	0.0054	0.0069	0.0065	0.0074	0.0058	0.0066	0.006	0.007	0.0033	0.0038
1796.88	0.0045	0.0049	0.0068	0.0068	0.0066	0.0077	0.0051	0.0071	0.0053	0.0032	0.0034
1816.41	0.0049	0.0046	0.0058	0.0066	0.0063	0.0071	0.0072	0.0068	0.0056	0.0036	0.0034
1835.94	0.0049	0.00721	0.006	0.0048	0.0085	0.0063	0.0072	0.0073	0.0046	0.0034	0.0022
1855.47	0.00611	0.0058	0.0057	0.0057	0.0075	0.0059	0.0066	0.007	0.0047	0.0043	0.0032
1875	0.00501	0.0042	0.0065	0.0068	0.0061	0.0054	0.0056	0.0055	0.0048	0.0033	0.0027
1894.53	0.00601	0.0054	0.0042	0.0058	0.0046	0.0056	0.0073	0.0055	0.0048	0.003	0.0026
1914.06	0.0046	0.0059	0.0067	0.0058	0.006	0.0066	0.0055	0.0057	0.0054	0.0033	0.0025
1933.59	0.0044	0.0054	0.0047	0.0064	0.006	0.0055	0.0062	0.005	0.0046	0.0033	0.0029
1953.12	0.0045	0.0042	0.0052	0.0061	0.0064	0.0054	0.0059	0.0068	0.0038	0.003	0.0028
1972.66	0.00571	0.0051	0.0064	0.0053	0.0056	0.0065	0.0058	0.0055	0.0045	0.0024	0.0027
1992.19	0.0026	0.0057	0.0055	0.0047	0.005	0.007	0.0063	0.0041	0.0056	0.0052	0.0033
2011.72	0.0032	0.0044	0.0047	0.005	0.006	0.0063	0.0064	0.0061	0.0035	0.0037	0.0022
2031.25	0.0036	0.0064	0.0053	0.0066	0.0065	0.007	0.0064	0.0062	0.0033	0.0033	0.0029
2050.78	0.00521	0.0053	0.0059	0.0069	0.0054	0.0056	0.0064	0.0059	0.0042	0.0022	0.0022
2070.31	0.004	0.0057	0.0045	0.0054	0.0051	0.007	0.0062	0.0045	0.0043	0.0024	0.0024
2089.84	0.0039	0.0042	0.0042	0.0058	0.006	0.0059	0.005	0.0057	0.0033	0.0029	0.0024
2109.38	0.0029	0.0044	0.004	0.0055	0.0067	0.0055	0.0052	0.0053	0.0032	0.0032	0.0025
2128.91	0.0041	0.0033	0.0061	0.0051	0.0042	0.0061	0.0075	0.0059	0.0042	0.003	0.0025
2148.44	0.00581	0.0058	0.0049	0.0049	0.0062	0.0058	0.0054	0.005	0.0039	0.0032	0.0019
2167.97	0.0027	0.0046	0.0057	0.005	0.0057	0.0063	0.0059	0.0053	0.0037	0.0038	0.0021
2187.5	0.0043	0.0049	0.0059	0.0064	0.006	0.0056	0.006	0.0064	0.0032	0.0029	0.0025
2207.03	0.0031	0.0038	0.006	0.0061	0.006	0.0067	0.0056	0.0053	0.0031	0.0027	0.0027
2226.56	0.0043	0.0048	0.0055	0.0047	0.005	0.0059	0.005	0.005	0.0026	0.0027	0.0021
2246.09	0.0029	0.0037	0.006	0.0045	0.0057	0.0068	0.0053	0.0054	0.0039	0.0034	0.0015
2265.62	0.0032	0.0045	0.0053	0.0048	0.006	0.0045	0.0052	0.0057	0.0031	0.0033	0.0021
2285.16	0.0039	0.0049	0.0049	0.0051	0.0048	0.0046	0.0054	0.0051	0.0032	0.0022	0.0025
2304.69	0.0042	0.0033	0.0052	0.0051	0.0054	0.0046	0.0056	0.0038	0.0022	0.0031	0.0019
2324.22	0.0028	0.0037	0.005	0.0058	0.0055	0.0053	0.0059	0.0041	0.0039	0.0033	0.002
2343.75	0.0026	0.0042	0.0048	0.0057	0.0066	0.006	0.0064	0.005	0.0039	0.003	0.0012
2363.28	0.0038	0.0041	0.0063	0.0056	0.0059	0.0043	0.0057	0.0044	0.0035	0.0023	0.0014
2382.81	0.0025	0.0043	0.0045	0.0057	0.0065	0.0048	0.0049	0.005	0.0042	0.0024	0.0015
2402.34	0.0046	0.0033	0.0047	0.0044	0.005	0.0048	0.0054	0.0051	0.0039	0.0028	0.0015
2421.88	0.0036	0.0045	0.0048	0.0039	0.0057	0.0056	0.0052	0.0042	0.0034	0.0029	0.0026
2441.41	0.0028	0.0049	0.0035	0.0042	0.0074	0.006	0.004	0.0048	0.0043	0.0024	0.0019
2460.94	0.0026	0.0039	0.0055	0.0059	0.0046	0.005	0.0051	0.004	0.0036	0.0018	0.0012
2480.47	0.0031	0.003	0.0024	0.0061	0.0059	0.0059	0.0053	0.0044	0.0033	0.0021	0.0014
2500	0.0034	0.0043	0.0034	0.0056	0.0046	0.0059	0.0047	0.0051	0.0043	0.0021	0.002
2519.53	0.0041	0.0027	0.0034	0.0056	0.0041	0.0049	0.0047	0.005	0.0028	0.0023	0.0028
2539.06	0.0038	0.004	0.0049	0.0048	0.0056	0.0051	0.005	0.0047	0.0038	0.0022	0.0017
2558.59	0.0029	0.0031	0.0054	0.0047	0.0061	0.0051	0.0059	0.0048	0.0026	0.0021	0.0018
2578.12	0.0032	0.0022	0.0041	0.0056	0.0067	0.0048	0.0043	0.0052	0.0032	0.0013	0.0017
2597.66	0.003	0.0035	0.0036	0.0048	0.0053	0.0047	0.0041	0.0043	0.0029	0.0024	0.0023
2617.19	0.0029	0.0042	0.0058	0.0047	0.0045	0.0046	0.0057	0.0047	0.0033	0.0018	0.0019
2636.72	0.0047	0.0025	0.0054	0.005	0.0057	0.006	0.0049	0.0028	0.0024	0.0028	0.0013
2656.25	0.0045	0.0047	0.0047	0.0039	0.0059	0.0043	0.0042	0.0038	0.0035	0.0013	0.0013
2675.78	0.0041	0.0042	0.0033	0.0052	0.0052	0.006	0.0065	0.0038	0.0032	0.0015	0.0016
2695.31	0.0041	0.0042	0.0028	0.0048	0.006	0.0051	0.004	0.0028	0.0027	0.0018	0.0014
2714.84	0.0044	0.0043	0.0045	0.0051	0.0044	0.0044	0.0055	0.0042	0.0022	0.0019	0.0014
2734.38	0.0035	0.0038	0.0034	0.0053	0.0044	0.0057	0.0048	0.0049	0.0025	0.0014	0.0016
2753.91	0.003	0.0033	0.0036	0.0046	0.0046	0.0053	0.0049	0.0047	0.0027	0.0025	0.0007
2773.44	0.003	0.0022	0.0046	0.0034	0.0052	0.0051	0.0055	0.0042	0.0042	0.0023	0.0011
2792.97	0.0037	0.0029	0.0045	0.0056	0.0036	0.0042	0.0037	0.0045	0.0029	0.0015	0.0009
2812.5	0.0034	0.0038	0.0049	0.0058	0.0051	0.0036	0.005	0.0047	0.0037	0.0022	0.0016
2832.03	0.0028	0.0027	0.0047	0.005	0.0032	0.0048	0.0044	0.0037	0.0022	0.0018	0.0018
2851.56	0.0033	0.0039	0.004	0.0049	0.0044	0.005	0.0037	0.0039	0.0037	0.0021	0.0012
2871.09	0.0042	0.0033	0.0036	0.0049	0.0051	0.0052	0.0042	0.004	0.0028	0.0012	0.0009
2890.62	0.0033	0.0033	0.0051	0.004	0.0046	0.0042	0.004	0.0031	0.0028	0.0012	0.0027
2910.16	0.0028	0.0034	0.0049	0.0048	0.0045	0.0052	0.0049	0.0043	0.0025	0.0021	0.0009
2929.69	0.0033	0.0039	0.0043	0.0049	0.0041	0.0055	0.0042	0.0037	0.003	0.0022	0.0014
2949.22	0.0038	0.0041	0.0043	0.0045	0.0056	0.0048	0.0036	0.0043	0.003	0.0023	0.0014
2968.75	0.0025	0.0037	0.0042	0.0047	0.0047	0.0042	0.0036	0.0032	0.0032	0.0011	0.0016
2988.28	0.0029	0.0032	0.0052	0.0044	0.0054	0.0045	0.0041	0.0026	0.0027	0.002	0.0016
3007.81	0.0029	0.0033	0.0052	0.0047	0.0048	0.0048	0.0047	0.0034	0.0034	0.0016	0.0013
3027.34	0.0024	0.0045	0.0045	0.0052	0.0034	0.0049	0.0039	0.0031	0.003	0.0017	0.0011
3046.88	0.0026	0.003	0.0043	0.0055	0.0062	0.0053	0.0037	0.0033	0.0021	0.0011	0.0017
3066.41	0.0038	0.0036	0.0033	0.0043	0.0039	0.0059	0.0052	0.0022	0.0026	0.002	0.0009
3085.94	0.0033	0.0034	0.0041	0.0038	0.0052	0.0048	0.0047	0.0033	0.0031	0.0015	0.0011
3105.47	0.0033	0.0044	0.0042	0.0037	0.0052	0.0037	0.0039	0.0045	0.0022	0.0021	0.0008
3125	0.0031	0.0034	0.0041	0.004	0.005	0.0048	0.0031	0.0031	0.0018	0.0016	0.0014
3144.53	0.0022	0.0042	0.0046	0.0052	0.0046	0.0045	0.0046	0.0039	0.0023	0.0012	0.0003
3164.06	0.0028	0.0035	0.0043	0.0048	0.0042	0.0044	0.004	0.0032	0.0031	0.0012	0.0008
3183.59	0.0031	0.0034	0.0059	0.0046	0.0042	0.0036	0.0051	0.0029	0.0028	0.0019	0.0006
3203.12	0.0028	0.0033	0.0046	0.0046	0.0048	0.0032	0.0039	0.003	0.0023	0.0015	0.0009
3222.66	0.0027	0.0037	0.0037	0.005	0.0048	0.0057	0.0044	0.0033	0.0016	0.0009	0.0011
3242.19	0.0042	0.0034	0.0035	0.005	0.0059	0.0043	0.0029	0.0038	0.0024	0.0016	0.001
3261.72	0.0031	0.0029	0.0045	0.0051	0.0032	0.005	0.0052	0.0025	0.0023	0.0012	0.0006
3281.25	0.0029	0.0029	0.0032	0.0051	0.0037	0.0044	0.0027	0.0028	0.0018	0.0012	0.0015
3300.78	0.0026	0.0029	0.0048	0.0045	0.0037	0.0049	0.0034	0.0028	0.0029	0.001	0.001
3320.31	0.0034	0.0038	0.0048	0.0044	0.0045	0.0041	0.0042	0.0031	0.0025	0.0014	0.0008
3339.84	0.0021	0.0029	0.0039	0.0052	0.0044	0.0042	0.0041	0.0033	0.002	0.0018	0.0007
3359.38	0.0029	0.0031	0.0041	0.005	0.0046	0.0044	0.0042	0.0021	0.0021	0.0017	0.001
3378.91	0.0026	0.0027	0.0032	0.0049	0.0046	0.0037	0.0032	0.0043	0.0021	0.0018	0.0009
3398.44	0.004	0.0035	0.0035	0.0033	0.0045	0.0026	0.0041	0.0024	0.0016	0.0017	0.0014
3417.97	0.0031	0.0034	0.0041	0.0039	0.0036	0.0022	0.0033	0.0032	0.0018	0.0017	0.0006
3437.5	0.0026	0.0034	0.0041	0.0053	0.0051	0.004	0.0035	0.0023	0.0021	0.0021	0.0014
3457.03	0.0022	0.0029	0.0032	0.0058	0.0044	0.0036	0.0042	0.0037	0.0022	0.0018	0.0012
3476.56	0.0029	0.0035	0.0027	0.004	0.0041	0.0032	0.0043	0.0032	0.0023	0.001	0.0012
3496.09	0.0033	0.0038	0.0034	0.0045	0.0036	0.0035	0.0037	0.0028	0.0029	0.0013	0.0011
3515.62	0.0034	0.003	0.0045	0.0043	0.0037	0.0042	0.0033	0.0036	0.0016	0.0012	0.0006
3535.16	0.0026	0.0032	0.003	0.0046	0.0049	0.0035	0.0036	0.002	0.0018	0.0007	0.0014
3554.69	0.0026	0.0028	0.0042	0.0054	0.004	0.0044	0.0031	0.0023	0.0015	0.0018	0.0011
3574.22	0.0034	0.0042	0.0034	0.0044	0.0041	0.0045	0.0049	0.0029	0.0021	0.0015	0.0002
3593.75	0.0019	0.004	0.0036	0.0039	0.0039	0.0045	0.0033	0.0029	0.0018	0.0007	0.0009
3613.28	0.0032	0.0043	0.0031	0.0039	0.0046	0.0035	0.004	0.0029	0.0017	0.0011	0.0003
3632.81	0.0032	0.003	0.0031	0.004	0.0028	0.0041	0.0033	0.0034	0.002	0.0011	0.0007
3652.34	0.0024	0.0035	0.003	0.0034	0.0041	0.0042	0.0045	0.0032	0.0018	0.0011	0.0011
3671.88	0.0028	0.0031	0.0041	0.0036	0.0041	0.0029	0.0037	0.0027	0.0013	0.0007	0.0005
3691.41	0.0021	0.0032	0.0041	0.0047	0.0043	0.0041	0.0038	0.0023	0.0022	0.0009	0.0006
3710.94	0.0022	0.0043	0.0047	0.0038	0.0044	0.0035	0.0027	0.0033	0.0024	0.0016	0.0006
3730.47	0.0019	0.0031	0.0037	0.0032	0.0037	0.0042	0.0037	0.0018	0.0023	0.0012	0.0003
3750	0.0018	0.004	0.0028	0.0047	0.0045	0.004	0.003	0.0026	0.0022	0.0011	0.0001
3769.53	0.0023	0.0028	0.004	0.0047	0.004	0.0033	0.0022	0.0027	0.0021	0.0012	0.0009
3789.06	0.0027	0.0037	0.004	0.0039	0.0042	0.0043	0.0038	0.002	0.0029	0.0012	0.0013
3808.59	0.0029	0.0028	0.0035	0.0049	0.0035	0.0043	0.0038	0.0022	0.0015	0.0012	0.0009
3828.12	0.0027	0.0038	0.0033	0.0048	0.0049	0.0028	0.0028	0.0025	0.002	0.0009	0.001
3847.66	0.0026	0.0038	0.0037	0.0038	0.0033	0.0028	0.0028	0.002	0.0023	0.0014	0.0011
3867.19	0.0022	0.0032	0.0039	0.0051	0.0039	0.0041	0.0036	0.002	0.0018	0.0012	0.0009
3886.72	0.0028	0.0037	0.0042	0.0031	0.0035	0.0042	0.003	0.0025	0.0026	0.0008	0.0007
3906.25	0.0031	0.0033	0.004	0.0041	0.0032	0.005	0.0041	0.0024	0.0018	0.0014	0.0005
3925.78	0.0025	0.0032	0.0028	0.0034	0.0029	0.0037	0.003	0.0022	0.0019	0.0016	0.001
3945.31	0.0025	0.0034	0.0041	0.0043	0.0036	0.0032	0.0029	0.0017	0.0012	0.001	0.0008
3964.84	0.0029	0.0025	0.0033	0.0033	0.0041	0.0031	0.0032	0.0028	0.0019	0.001	0.0003
3984.38	0.0034	0.0022	0.0051	0.0026	0.0029	0.0038	0.0029	0.0031	0.001	0.0008	0.0006
4003.91	0.0022	0.0028	0.0029	0.003	0.0037	0.0029	0.0035	0.0023	0.0017	0.0007	0.0008
4023.44	0.0022	0.0028	0.0026	0.0037	0.0052	0.0034	0.0027	0.0016	0.0019	0.0005	0.0005
4042.97	0.0021	0.0039	0.0035	0.0037	0.0036	0.0037	0.0033	0.0024	0.0013	0.0008	0.0008
4062.5	0.0026	0.0033	0.0034	0.0038	0.0051	0.0028	0.002	0.0025	0.0013	0.0011	0.0002
4082.03	0.0025	0.0039	0.0032	0.0028	0.0026	0.0032	0.0021	0.0015	0.0015	0.0008	0.0005
4101.56	0.0021	0.0033	0.0028	0.0035	0.0034	0.0042	0.0028	0.0018	0.0019	0.001	0.0006
4121.09	0.0017	0.003	0.0028	0.0043	0.0041	0.0037	0.0022	0.0021	0.0014	0.0004	0.0003
4140.62	0.0019	0.0036	0.0035	0.0039	0.0036	0.0021	0.0031	0.0024	0.002	0.0007	0.0003
4160.16	0.0031	0.0039	0.0036	0.0036	0.0053	0.0034	0.0023	0.0029	0.0016	0.001	0.0006
4179.69	0.0024	0.0023	0.0026	0.0036	0.0035	0.0033	0.0035	0.0025	0.0012	0.0011	0.0006
4199.22	0.003	0.0036	0.0028	0.0038	0.0036	0.0038	0.0025	0.0017	0.0019	0.0009	0.0007
4218.75	0.0019	0.0027	0.0032	0.0039	0.0033	0.0037	0.0029	0.0023	0.002	0.0012	0.0006
4238.28	0.0019	0.0033	0.0026	0.0033	0.0031	0.0031	0.0026	0.0022	0.0016	0.0009	0.0004
4257.81	0.0034	0.0027	0.0037	0.0042	0.0039	0.0027	0.003	0.0025	0.0015	0.0008	0.0008
4277.34	0.0024	0.0021	0.0032	0.0045	0.0035	0.0035	0.0034	0.0025	0.0011	0.0011	0.0006
4296.88	0.0026	0.0041	0.0041	0.0044	0.0029	0.0028	0.0028	0.0018	0.0009	0.0011	0.0008
4316.41	0.0023	0.0022	0.0034	0.0042	0.0049	0.0034	0.0025	0.0026	0.0009	0.0012	0.0003
4335.94	0.002	0.0016	0.0037	0.0027	0.0039	0.0035	0.0022	0.0017	0.0019	0.0008	0.0007
4355.47	0.0031	0.0031	0.0025	0.0039	0.0032	0.0033	0.0027	0.002	0.0016	0.0005	0.0005
4375	0.0029	0.0029	0.0022	0.004	0.0033	0.0027	0.0027	0.003	0.0015	0.0013	0.0003
4394.53	0.0023	0.0024	0.0037	0.0048	0.0036	0.0028	0.0027	0.0016	0.0012	0.0012	0.0007
4414.06	0.0019	0.0031	0.0029	0.0034	0.004	0.0028	0.0034	0.0028	0.0014	0.0011	0.0009
4433.59	0.0024	0.0019	0.003	0.005	0.0037	0.0027	0.0024	0.0014	0.0012	0.0011	0.0003
4453.12	0.0024	0.0027	0.0032	0.0029	0.003	0.0033	0.003	0.0016	0.0012	0.0008	0.0007
4472.66	0.0026	0.0028	0.0032	0.0038	0.0031	0.0029	0.0025	0.0026	0.001	0.0011	0.0001
4492.19	0.0024	0.0037	0.0024	0.0035	0.0036	0.0032	0.0024	0.0023	0.0008	0.0002	0.0006
4511.72	0.003	0.0019	0.003	0.0037	0.0045	0.0027	0.0022	0.0016	0.0014	0.0006	0.0006
4531.25	0.0013	0.0028	0.0047	0.0036	0.0049	0.0031	0.0029	0.0025	0.0013	0.0008	0.0004
4550.78	0.0037	0.0025	0.0032	0.0027	0.0035	0.0035	0.0027	0.0013	0.0012	0.0009	0.0002
4570.31	0.0023	0.0023	0.0024	0.0032	0.0035	0.0031	0.0024	0.0016	0.0009	0.0009	0.0011
4589.84	0.0029	0.0032	0.0031	0.0036	0.0029	0.0033	0.0024	0.0034	0.0016	0.0009	0.0003
4609.38	0.0022	0.0024	0.0029	0.0035	0.0045	0.0025	0.0033	0.0019	0.0014	0.0011	0.001
4628.91	0.0021	0.0024	0.0035	0.0046	0.004	0.0023	0.0032	0.0012	0.001	0.0006	0.0004
4648.44	0.0016	0.0019	0.0039	0.0028	0.0036	0.003	0.0033	0.0023	0.0008	0.001	0.0007
4667.97	0.0026	0.0027	0.0031	0.0043	0.0043	0.0031	0.002	0.0014	0.0007	0.001	0.0006
4687.5	0.0025	0.0022	0.003	0.0032	0.0028	0.0026	0.0025	0.0014	0.0015	0.0009	0.0007
4707.03	0.0028	0.0021	0.0026	0.0039	0.0033	0.003	0.0027	0.0013	0.001	0.0007	0.0005
4726.56	0.0012	0.0031	0.0033	0.0042	0.0039	0.0035	0.0025	0.0029	0.001	0.0007	0.0004
4746.09	0.0016	0.0031	0.0035	0.0037	0.0041	0.0028	0.0025	0.0019	0.0009	0.0005	0.0003
4765.62	0.0016	0.0025	0.0034	0.0036	0.0031	0.0031	0.0029	0.0017	0.0012	0.0006	0.0001
4785.16	0.0032	0.0019	0.0029	0.0043	0.0024	0.0028	0.003	0.0025	0.001	0.0002	0.0003
4804.69	0.002	0.0028	0.0031	0.0037	0.0034	0.0019	0.0019	0.0018	0.0012	0.0002	0.0006
4824.22	0.0024	0.0023	0.003	0.0047	0.0031	0.0035	0.0032	0.0021	0.0005	0.001	0.0005
4843.75	0.0045	0.0018	0.0042	0.004	0.0027	0.0033	0.0022	0.0015	0.0008	0.0008	0.0011
4863.28	0.0019	0.0019	0.0029	0.0035	0.0035	0.0025	0.0021	0.0017	0.0016	0.0006	0.0005
4882.81	0.0025	0.0029	0.0032	0.0034	0.0038	0.0028	0.0024	0.0011	0.0019	0.0007	0.0002
4902.34	0.0023	0.0034	0.003	0.0041	0.0037	0.0026	0.0017	0.002	0.0005	0.0004	0.0006
4921.88	0.0022	0.0033	0.0031	0.0028	0.0028	0.0021	0.002	0.0017	0.0012	0.0005	0.0006
4941.41	0.0025	0.0027	0.003	0.0044	0.0029	0.0024	0.0027	0.0012	0.0009	0.0006	0.0003
4960.94	0.003	0.0026	0.0035	0.003	0.0037	0.0031	0.0023	0.0015	0.0009	0.0011	0.0007
4980.47	0.0025	0.0021	0.0038	0.0037	0.0035	0.003	0.0025	0.0019	0.0009	0.0008	0.0005
5000	0.0018	0.0031	0.0029	0.0036	0.0042	0.0032	0.0023	0.0013	0.0013	0.0004	0.0002
5019.53	0.0019	0.0029	0.0041	0.0038	0.0027	0.0027	0.002	0.0014	0.0015	0.0005	0.0005
5039.06	0.0016	0.0021	0.0026	0.004	0.0032	0.0034	0.0023	0.0021	0.0014	0.0006	0.0007
5058.59	0.0019	0.0028	0.0037	0.0045	0.0042	0.0025	0.0023	0.0019	0.0015	0.0012	0.0003
5078.12	0.0014	0.0027	0.002	0.0036	0.005	0.0029	0.0023	0.0016	0.0005	0.0006	0.0003
5097.66	0.0023	0.003	0.0029	0.0032	0.0027	0.0022	0.002	0.0021	0.0013	0.0005	0.0002
5117.19	0.0026	0.003	0.0033	0.0037	0.0039	0.0023	0.0018	0.0021	0.0014	0.0007	0.0004
5136.72	0.0021	0.0035	0.003	0.0049	0.0032	0.0022	0.0025	0.0018	0.0013	0.0004	0.0004
5156.25	0.0017	0.0024	0.0033	0.003	0.0031	0.0029	0.0021	0.0015	0.0015	0.0004	0.0003
5175.78	0.0017	0.0022	0.0031	0.0034	0.0029	0.0033	0.0024	0.0012	0.0011	0.0001	0.0004
5195.31	0.0033	0.0026	0.0026	0.0044	0.0029	0.0031	0.0019	0.0019	0.0007	0.0004	0.0004
5214.84	0.002	0.0027	0.0027	0.0027	0.0023	0.0031	0.0016	0.0019	0.001	0.0001	0.0001
5234.38	0.002	0.0025	0.0028	0.0036	0.004	0.0031	0.0021	0.0017	0.0007	0.0004	0.0002
5253.91	0.0019	0.0028	0.0036	0.0039	0.0029	0.0034	0.0028	0.0017	0.0008	0.0007	0.0001
5273.44	0.0023	0.0013	0.0045	0.0029	0.0029	0.0028	0.0022	0.0018	0.001	0.0005	0.0002
5292.97	0.0025	0.0026	0.0019	0.0023	0.0028	0.0028	0.0022	0.0011	0.0006	0.0002	0.0005
5312.5	0.0015	0.0021	0.0029	0.0033	0.0028	0.0021	0.0022	0.0015	0.0005	0.0006	0.0004
5332.03	0.0027	0.003	0.0035	0.0037	0.0036	0.0032	0.0022	0.0021	0.001	0.001	0.0001
5351.56	0.0021	0.0018	0.0028	0.0027	0.003	0.0023	0.0021	0.0013	0.0011	0.0007	0.0002
5371.09	0.0018	0.0016	0.0037	0.0032	0.0031	0.0018	0.0022	0.0011	0.001	0.0008	0.0007
5390.62	0.0018	0.0031	0.0029	0.0031	0.0023	0.0033	0.0016	0.0007	0.0005	0.0006	0.0005
5410.16	0.0023	0.0022	0.0034	0.0021	0.0031	0.0023	0.0014	0.0014	0.0003	0.0011	0.0005
5429.69	0.000900901	0.0019	0.0031	0.0032	0.0026	0.003	0.0014	0.0016	0.0004	0.0006	0.0003
5449.22	0.0025	0.003	0.0031	0.0027	0.0028	0.0032	0.002	0.0013	0.001	0.0006	0.0001
5468.75	0.002	0.0022	0.003	0.0027	0.0026	0.0024	0.0015	0.0014	0.0013	0.0007	0.0003
5488.28	0.0021	0.0025	0.0034	0.0034	0.0036	0.0026	0.0025	0.0018	0.0006	0.0006	0.0005
5507.81	0.0019	0.0018	0.0037	0.0036	0.0038	0.0024	0.0022	0.0013	0.0007	0.0003	0.0003
5527.34	0.0014	0.0026	0.0021	0.0036	0.003	0.0018	0.0024	0.0016	0.001	0.001	0.0002
5546.88	0.0019	0.0033	0.0024	0.0025	0.0024	0.003	0.0023	0.0011	0.0011	0.0003	0.0002
5566.41	0.0016	0.0019	0.0025	0.0027	0.0028	0.0026	0.0014	0.0013	0.0011	0.0005	0.0003
5585.94	0.000800801	0.0023	0.0027	0.0038	0.0036	0.0018	0.0018	0.0011	0.0006	0.0008	0.0003
5605.47	0.0012	0.0024	0.0033	0.004	0.0027	0.0023	0.0012	0.0014	0.0011	0.0001	0.0003
5625	0.0012	0.0023	0.0027	0.0039	0.0027	0.0026	0.0016	0.0012	0.0004	0.0004	0.0005
5644.53	0.0012	0.0022	0.0031	0.003	0.0026	0.0027	0.0027	0.0008	0.0011	0.0003	0.0001
5664.06	0.0021	0.0024	0.0031	0.0023	0.0029	0.0025	0.0023	0.0019	0.0006	0.0003	0.0001
5683.59	0.0017	0.0024	0.0026	0.0037	0.0018	0.0027	0.0014	0.0016	0.0004	0.0002	0.0003
5703.12	0.0026	0.0022	0.0021	0.0038	0.0043	0.0023	0.0019	0.0016	0.0009	0.0002	0.0004
5722.66	0.0022	0.0025	0.0025	0.0024	0.0027	0.0018	0.0018	0.0021	0.0009	0.0004	0.0003
5742.19	0.002	0.0019	0.0036	0.0031	0.0015	0.0029	0.0023	0.0012	0.0007	0.0004	0.0003
5761.72	0.0019	0.0034	0.0027	0.0029	0.003	0.002	0.0015	0.0019	0.0011	0.0003	0.0001
5781.25	0.0024	0.002	0.0022	0.0037	0.0019	0.0031	0.0023	0.0019	0.0008	0.0008	0.0003
5800.78	0.0025	0.0023	0.0031	0.0027	0.0028	0.0027	0.0035	0.0011	0.0005	0.0004	0.0001
5820.31	0.003	0.0019	0.0039	0.0037	0.0017	0.0023	0.0021	0.0013	0.0011	0	0.0001
5839.84	0.0021	0.0018	0.0027	0.0036	0.0023	0.0026	0.0012	0.0016	0.0007	0.0001	0.0006
5859.38	0.0022	0.003	0.0031	0.0028	0.0023	0.0026	0.0009	0.0014	0.0003	0.0007	0.0003
5878.91	0.0026	0.0026	0.0026	0.0032	0.0031	0.0033	0.0022	0.0013	0.0008	0.0003	0.0001
5898.44	0.0014	0.0033	0.003	0.0026	0.0022	0.0028	0.0016	0.0016	0.0007	0.0003	0.0005
5917.97	0.0021	0.0015	0.002	0.0027	0.0022	0.0019	0.0018	0.0018	0.0003	0.0003	0.0007
5937.5	0.0023	0.0033	0.0022	0.0032	0.0024	0.0018	0.0019	0.002	0.0011	0.0005	0.0005
5957.03	0.0023	0.002	0.0029	0.0039	0.0018	0.0022	0.0014	0.0013	0.0006	0.0005	0.0001
5976.56	0.0026	0.0024	0.0033	0.0025	0.0031	0.0024	0.0021	0.0014	0.0008	0.0004	0.0002
5996.09	0.0028	0.0027	0.0028	0.0028	0.0035	0.0024	0.0014	0.0007	0.0008	0.0003	0.0006
6015.62	0.0028	0.0027	0.0021	0.003	0.0035	0.0031	0.0018	0.0012	0.001	0.0002	0.0002
6035.16	0.002	0.0015	0.0023	0.0027	0.003	0.0024	0.0019	0.0016	0.0005	0.0004	0.0001
6054.69	0.002	0.0012	0.0033	0.0027	0.0028	0.0025	0.0027	0.0006	0.0005	0.0004	0.0002
6074.22	0.0018	0.0032	0.0025	0.0028	0.0024	0.0025	0.0017	0.0014	0.0004	0.0004	0.0003
6093.75	0.0023	0.0037	0.0027	0.0031	0.0025	0.0025	0.0017	0.0013	0.0004	0.0002	0
6113.28	0.0024	0.0032	0.0033	0.0032	0.0024	0.0024	0.0016	0.001	0.0009	0.0002	0.0004
6132.81	0.0017	0.0035	0.003	0.0044	0.0032	0.0018	0.0022	0.0011	0.0015	0.0003	0.0003
6152.34	0.0031	0.002	0.0027	0.0037	0.0027	0.002	0.0015	0.0013	0.0005	0.0005	0.0002
6171.88	0.0016	0.0025	0.0022	0.0025	0.0022	0.0023	0.0017	0.0015	0.0006	0.0002	0.0003
6191.41	0.0025	0.0015	0.003	0.0033	0.0023	0.002	0.0012	0.001	0.0007	0.0005	0.0004
6210.94	0.0015	0.0034	0.0025	0.0036	0.0028	0.0021	0.0019	0.0011	0.0005	0.0004	0.0001
6230.47	0.0016	0.0025	0.0036	0.0025	0.0033	0.002	0.0016	0.0017	0.0006	0.0003	0.0006
6250	0.0025	0.0027	0.003	0.0026	0.0015	0.002	0.0017	0.0017	0.0008	0.0001	0.0003
6269.53	0.0019	0.0031	0.0035	0.003	0.0029	0.0025	0.0018	0.0012	0.0002	0.0001	0.0001
6289.06	0.000600601	0.0012	0.0024	0.0038	0.0025	0.0018	0.0018	0.0009	0.0005	0.0002	0.0005
6308.59	0.0022	0.002	0.0021	0.0036	0.0021	0.0024	0.0014	0.0014	0.0008	0.0002	0.0003
6328.12	0.0017	0.0023	0.0029	0.0034	0.0025	0.0019	0.0018	0.0012	0.0002	0.0004	0.0002
6347.66	0.0018	0.0024	0.0024	0.0031	0.0028	0.0032	0.0022	0.0014	0.001	0.0005	0.0002
6367.19	0.0021	0.0033	0.0031	0.0023	0.0026	0.0018	0.0012	0.0015	0.0006	0.0003	0
6386.72	0.0023	0.003	0.004	0.0022	0.0016	0.0014	0.0021	0.0011	0.0008	0.0005	0.0001
6406.25	0.0024	0.0019	0.0024	0.003	0.0038	0.0014	0.0021	0.0013	0.0007	0.0001	0.0001
6425.78	0.001	0.0024	0.0026	0.0041	0.0027	0.0014	0.0013	0.0014	0.001	0.0002	0.0002
6445.31	0.0015	0.0027	0.0034	0.0032	0.0028	0.0024	0.0013	0.0005	0.0006	0.0002	0.0002
6464.84	0.0016	0.002	0.0024	0.0026	0.0014	0.0017	0.0018	0.001	0.0005	0.0003	0.0002
6484.38	0.0016	0.0018	0.0034	0.0032	0.0037	0.002	0.0024	0.0012	0.0003	0.0004	0.0001
6503.91	0.0022	0.0015	0.0021	0.0024	0.0025	0.001	0.001	0.0012	0	0.0006	0
6523.44	0.0022	0.0023	0.0031	0.0029	0.0023	0.0025	0.0018	0.001	0.0006	0.0007	0.0001
6542.97	0.0015	0.0012	0.003	0.0023	0.002	0.003	0.0017	0.0008	0.0006	0.0008	0
6562.5	0.0012	0.002	0.003	0.0032	0.002	0.002	0.0021	0.0014	0.0005	0.0001	0.0003
6582.03	0.0015	0.0017	0.0026	0.0022	0.0018	0.0018	0.002	0.0008	0.0005	0.0005	0.0003
6601.56	0.0011	0.0016	0.0023	0.003	0.0028	0.0022	0.0015	0.0009	0.0006	0.0005	0.0003
6621.09	0.0014	0.0021	0.0022	0.0032	0.0012	0.0023	0.0019	0.001	0.0008	0.0004	0.0002
6640.62	0.0012	0.0027	0.0022	0.0028	0.0025	0.0019	0.0024	0.0011	0.0005	0.0001	0.0003
6660.16	0.0015	0.0024	0.0025	0.0027	0.0026	0.0022	0.0015	0.0011	0.0006	0.0003	0
6679.69	0.0011	0.0017	0.0019	0.0036	0.0022	0.0022	0.0013	0.0012	0.0004	0.0003	0.0002
6699.22	0.0023	0.0019	0.0029	0.0018	0.002	0.0025	0.0011	0.0006	0.0005	0.0003	0.0005
6718.75	0.0017	0.0027	0.003	0.0037	0.0024	0.0019	0.0017	0.001	0.0005	0.0002	0.0001
6738.28	0.0021	0.0019	0.0016	0.0031	0.0016	0.002	0.0009	0.001	0.0008	0.0001	0
6757.81	0.0028	0.0021	0.0032	0.0028	0.0024	0.0017	0.0012	0.001	0.0005	0.0003	0.0001
6777.34	0.0025	0.0019	0.0026	0.0022	0.0023	0.0015	0.0017	0.0014	0.0005	0.0004	0.0002
6796.88	0.0026	0.0025	0.0027	0.0038	0.0026	0.0014	0.0013	0.0014	0.0004	0.0002	0.0001
6816.41	0.0012	0.0014	0.0025	0.003	0.0014	0.0018	0.0013	0.0004	0.0011	0.0003	0
6835.94	0.0013	0.0031	0.0039	0.0019	0.0022	0.002	0.0014	0.0005	0.0005	0.0001	0.0002
6855.47	0.0021	0.002	0.0013	0.0019	0.0016	0.0012	0.0016	0.0015	0.0007	0.0005	0.0002
6875	0.0013	0.0025	0.0033	0.0035	0.002	0.0022	0.0015	0.0009	0.0003	0.0005	0
6894.53	0.0019	0.0024	0.0026	0.0024	0.0019	0.0014	0.001	0.0005	0.0002	0.0001	0.0002
6914.06	0.0026	0.0025	0.0024	0.0023	0.0027	0.002	0.0019	0.0012	0.0006	0.0006	0.0002
6933.59	0.0019	0.0022	0.0027	0.0034	0.0018	0.002	0.0011	0.0013	0.0004	0.0002	0
6953.12	0.0019	0.0022	0.0027	0.0027	0.0025	0.0016	0.0018	0.0005	0.0005	0.0002	0.0001
6972.66	0.0019	0.002	0.0029	0.0026	0.0024	0.0021	0.0012	0.0012	0.0004	0.0002	0.0003
6992.19	0.0011	0.0018	0.0024	0.0036	0.003	0.0024	0.0013	0.001	0.0005	0.0003	0
7011.72	0.0021	0.0014	0.0024	0.0032	0.0022	0.0019	0.0012	0.0005	0.0006	0.0001	0.0002
7031.25	0.0012	0.0027	0.0026	0.0026	0.0027	0.0012	0.0012	0.0008	0.0008	0.0005	0.0002
7050.78	0.0016	0.0028	0.0026	0.0027	0.002	0.0023	0.001	0.001	0.0005	0.0004	0.0002
7070.31	0.0021	0.0024	0.0027	0.0029	0.0018	0.0031	0.0008	0.0009	0.0004	0.0004	0.0002
7089.84	0.0025	0.0015	0.0023	0.0043	0.0018	0.0023	0.0011	0.0008	0.0006	0.0003	0.0003
7109.38	0.0012	0.0022	0.0016	0.003	0.0029	0.0015	0.0014	0.0012	0.0005	0.0002	0.0003
7128.91	0.0011	0.0014	0.0016	0.0029	0.0021	0.0014	0.0012	0.0008	0.0003	0.0004	0
7148.44	0.002	0.0029	0.003	0.0032	0.0024	0.0022	0.0014	0.0007	0.0005	0.0004	0.0002
7167.97	0.0019	0.0022	0.0031	0.0027	0.0015	0.0021	0.0012	0.0005	0.0004	0.0003	0.0002
7187.5	0.002	0.0023	0.0024	0.0043	0.0033	0.0019	0.0018	0.0006	0.0002	0.0003	0
7207.03	0.0011	0.0026	0.0021	0.0035	0.0026	0.0016	0.0018	0.001	0.0008	0	0.0002
7226.56	0.0013	0.0016	0.0031	0.0021	0.0019	0.0008	0.0018	0.0009	0.0004	0.0002	0.0003
7246.09	0.0021	0.0017	0.0024	0.0029	0.0019	0.0014	0.0015	0.0003	0.0005	0.0004	0.0001
7265.62	0.0012	0.0017	0.0027	0.003	0.0015	0.0017	0.001	0.0003	0.0006	0.0003	0.0001
7285.16	0.0018	0.0024	0.0029	0.0024	0.0016	0.0009	0.0011	0.0017	0.0004	0.0003	0.0001
7304.69	0.0011	0.0014	0.0017	0.0037	0.003	0.0019	0.0014	0.0005	0.0007	0.0003	0.0003
7324.22	0.0016	0.0014	0.0032	0.0022	0.0021	0.0021	0.0008	0.0016	0.0002	0.0004	0.0001
7343.75	0.000900901	0.0022	0.0026	0.0028	0.0018	0.0015	0.0015	0.0012	0.0004	0.0003	0.0002
7363.28	0.0012	0.0015	0.0014	0.0018	0.0028	0.0013	0.0012	0.0012	0.0005	0.0005	0
7382.81	0.0029	0.0018	0.0032	0.0018	0.0026	0.0017	0.0018	0.0007	0.0007	0.0003	0.0002
7402.34	0.002	0.002	0.0028	0.0027	0.0026	0.0021	0.001	0.0008	0.0008	0.0005	0.0002
7421.88	0.0012	0.0015	0.0023	0.0037	0.0025	0.0019	0.0005	0.0009	0.0001	0.0002	0.0001
7441.41	0.0013	0.0021	0.0034	0.0033	0.002	0.002	0.001	0.0011	0.0003	0.0001	0.0003
7460.94	0.000900901	0.0027	0.0015	0.0023	0.0025	0.0013	0.0022	0.0011	0.0001	0.0003	0
7480.47	0.0023	0.002	0.0019	0.0026	0.0021	0.0015	0.0014	0.0005	0.0003	0.0001	0
7500	0.0026	0.0013	0.0024	0.0016	0.0019	0.002	0.0007	0.0015	0.0001	0.0003	0.0003
7519.53	0.0026	0.0015	0.0025	0.0026	0.0025	0.0012	0.0013	0.0008	0.0005	0.0002	0.0001
7539.06	0.0023	0.0021	0.002	0.0027	0.0023	0.0013	0.0012	0.0006	0.0004	0.0002	0.0003
7558.59	0.002	0.0013	0.0029	0.0033	0.0013	0.0019	0.0011	0.0009	0.0003	0	0.0001
7578.12	0.0011	0.0031	0.0026	0.0023	0.0023	0.0008	0.0011	0.0003	0.0006	0.0001	0.0002
7597.66	0.0028	0.0022	0.0019	0.0021	0.0024	0.0015	0.0013	0.001	0.0004	0.0002	0.0002
7617.19	0.002	0.0025	0.0036	0.003	0.0022	0.0026	0.0014	0.0008	0	0.0003	0.0001
7636.72	0.0024	0.0011	0.0021	0.0026	0.0025	0.0008	0.0014	0.0005	0.0002	0.0004	0.0002
7656.25	0.0014	0.002	0.002	0.0028	0.0028	0.0016	0.0014	0.0009	0.0004	0.0002	0.0002
7675.78	0.0019	0.0017	0.0023	0.002	0.0019	0.0013	0.0015	0.0009	0.0007	0.0005	0.0001
7695.31	0.0021	0.0021	0.0031	0.0022	0.0023	0.0023	0.0009	0.0012	0.0001	0.0003	0.0001
7714.84	0.0028	0.0029	0.0019	0.0024	0.0016	0.0014	0.0007	0.0007	0.0004	0.0004	0.0002
7734.38	0.000700701	0.0015	0.0019	0.0039	0.0024	0.0014	0.0013	0.0006	0.0002	0.0002	0.0002
7753.91	0.0011	0.0024	0.0028	0.0026	0.003	0.0012	0.0017	0.0012	0	0.0004	0.0003
7773.44	0.002	0.002	0.0028	0.0029	0.0015	0.0016	0.0016	0.0012	0.0006	0.0003	0.0002
7792.97	0.0014	0.0016	0.0018	0.0023	0.002	0.001	0.0012	0.0008	0.0003	0.0004	0.0002
7812.5	0.001	0.0017	0.002	0.0027	0.0017	0.0024	0.0016	0.0011	0.0004	0.0002	0.0002
7832.03	0.0013	0.0025	0.0018	0.0022	0.0019	0.0018	0.0008	0.0006	0.0002	0.0003	0.0001
7851.56	0.002	0.0026	0.0023	0.0018	0.002	0.0016	0.0013	0.0011	0.0005	0.0002	0.0001
7871.09	0.0023	0.0029	0.0029	0.0025	0.0016	0.0017	0.0017	0.0005	0.0004	0.0002	0.0001
7890.62	0.001	0.0031	0.0023	0.0029	0.002	0.0019	0.0013	0.0009	0.0006	0.0001	0.0002
7910.16	0.0023	0.0023	0.0021	0.002	0.0014	0.0011	0.0004	0.0011	0.0001	0.0004	0
7929.69	0.0012	0.0016	0.0021	0.0039	0.0019	0.0015	0.001	0.0011	0.0003	0.0003	0.0001
7949.22	0.0017	0.001	0.0031	0.0034	0.0015	0.0016	0.0012	0.0005	0.0004	0.0001	0.0003
7968.75	0.0017	0.0019	0.0026	0.0021	0.002	0.0015	0.0008	0.0003	0.0002	0.0002	0.0006
7988.28	0.0017	0.0029	0.0027	0.0025	0.0019	0.002	0.001	0.0003	0.0004	0.0001	0.0002
8007.81	0.0024	0.0023	0.0015	0.0024	0.0017	0.0014	0.0012	0.0009	0.0008	0.0003	0
8027.34	0.000800801	0.0015	0.0019	0.0019	0.0015	0.002	0.0006	0.0008	0.0007	0.0003	0.0001
8046.88	0.002	0.0017	0.003	0.0024	0.0015	0.0016	0.0014	0.0011	0.0002	0.0001	0.0001
8066.41	0.0018	0.0016	0.0025	0.0024	0.0015	0.0012	0.001	0.0005	0.0003	0.0003	0
8085.94	0.000800801	0.0019	0.0017	0.0028	0.0014	0.0015	0.0011	0.0005	0.0003	0.0001	0
8105.47	0.0021	0.0016	0.0021	0.0017	0.0015	0.0013	0.0011	0.0006	0.0003	0.0002	0.0001
8125	0.0012	0.0015	0.0018	0.0034	0.0023	0.0021	0.0015	0.0006	0.0008	0.0001	0.0001
8144.53	0.0017	0.0025	0.0019	0.0025	0.0018	0.002	0.0013	0.0008	0.0005	0.0002	0.0002
8164.06	0.0017	0.0014	0.0028	0.0024	0.0017	0.0016	0.0014	0.0009	0.0002	0.0001	0.0001
8183.59	0.0017	0.0013	0.0013	0.0014	0.0022	0.0012	0.0007	0.0006	0.0003	0.0002	0.0002
8203.12	0.0017	0.002	0.0017	0.0027	0.0019	0.0016	0.0007	0.0006	0.0004	0	0.0003
8222.66	0.000700701	0.0022	0.0023	0.0026	0.0022	0.0015	0.0008	0.0005	0.0005	0.0001	0
8242.19	0.000900901	0.0012	0.0017	0.0025	0.0015	0.0016	0.0015	0.0008	0.0007	0.0001	0.0003
8261.72	0.0018	0.0025	0.0021	0.0024	0.0017	0.0018	0.0007	0.0004	0.0003	0.0002	0.0001
8281.25	0.0011	0.0027	0.0028	0.0029	0.0015	0.0014	0.001	0.0004	0.0007	0.0002	0
8300.78	0.0016	0.0022	0.002	0.002	0.0023	0.0022	0.0009	0.0009	0.0003	0.0003	0
8320.31	0.0021	0.0013	0.0029	0.0023	0.0014	0.002	0.0009	0.0004	0.0004	0.0001	0
8339.84	0.0015	0.0021	0.0024	0.0014	0.0015	0.0011	0.0008	0.0004	0.0004	0.0002	0.0004
8359.38	0.0014	0.0023	0.0024	0.0022	0.0028	0.0015	0.0007	0.0008	0.0002	0.0001	0
8378.91	0.0011	0.0024	0.0023	0.0018	0.0021	0.0014	0.001	0.0006	0.0005	0.0003	0.0002
8398.44	0.0019	0.0012	0.002	0.0025	0.0014	0.0022	0.0011	0.0009	0.0008	0.0002	0.0001
8417.97	0.0011	0.001	0.0027	0.0028	0.00090018	0.0014	0.0008	0.0005	0.0002	0.0001	0.0002
8437.5	0.0018	0.0016	0.002	0.0021	0.002	0.0013	0.0016	0.0004	0.0002	0.0003	0.0002
8457.03	0.002	0.0024	0.0016	0.0026	0.0017	0.0016	0.0009	0.0009	0.0002	0.0003	0.0001
8476.56	0.0018	0.0014	0.0022	0.0016	0.0016	0.0014	0.0021	0.0008	0.0006	0.0002	0.0001
8496.09	0.0012	0.0017	0.0022	0.0021	0.002	0.0013	0.0012	0.0004	0.0003	0.0001	0.0001
8515.62	0.001	0.0013	0.0028	0.0024	0.0011	0.0019	0.0011	0.0002	0.0005	0	0.0002
8535.16	0.0015	0.0013	0.0031	0.0021	0.0026	0.0014	0.0007	0.0005	0.0001	0.0001	0.0002
8554.69	0.0021	0.0023	0.0027	0.0022	0.0016	0.0016	0.001	0.0003	0.0004	0.0001	0.0003
8574.22	0.001	0.0017	0.003	0.0027	0.0018	0.0016	0.001	0.001	0.0003	0.0001	0.0001
8593.75	0.0016	0.0014	0.0019	0.0015	0.0023	0.0017	0.0011	0.0005	0.0007	0.0001	0
8613.28	0.0024	0.0014	0.003	0.003	0.0026	0.0016	0.0013	0.0007	0.0003	0.0001	0.0002
8632.81	0.0016	0.0012	0.0019	0.0022	0.0023	0.0017	0.0011	0.0003	0.0001	0.0001	0
8652.34	0.0018	0.0015	0.0022	0.003	0.0014	0.0014	0.0013	0.0007	0.0001	0.0001	0.0002
8671.88	0.0015	0.0026	0.0026	0.002	0.0013	0.0012	0.001	0.0005	0.0002	0.0001	0.0001
8691.41	0.0022	0.002	0.0015	0.0022	0.0018	0.0012	0.0011	0.0005	0.0004	0.0004	0
8710.94	0.0019	0.0021	0.0015	0.0018	0.0014	0.0009	0.0008	0.0007	0.0003	0.0003	0.0002
8730.47	0.000700701	0.0023	0.0015	0.0027	0.002	0.0011	0.001	0.0003	0.0007	0.0001	0
8750	0.002	0.0016	0.0022	0.0026	0.0016	0.0016	0.0011	0.0007	0.0006	0.0001	0.0002
8769.53	0.0014	0.0014	0.0021	0.0024	0.0024	0.0015	0.0008	0.0007	0.0004	0.0002	0.0003
8789.06	0.0013	0.0017	0.0018	0.0026	0.0024	0.0012	0.001	0.0006	0.0002	0.0001	0.0001
8808.59	0.0024	0.0014	0.0025	0.0019	0.0017	0.0015	0.0008	0.0004	0.0003	0.0001	0.0001
8828.12	0.0012	0.0019	0.0018	0.0023	0.0019	0.0009	0.001	0.0003	0.0005	0.0001	0
8847.66	0.0017	0.0027	0.0028	0.0015	0.0019	0.001	0.0016	0.0006	0.0008	0.0002	0
8867.19	0.0017	0.0015	0.0019	0.0027	0.00080016	0.0014	0.0009	0.0007	0.0001	0.0001	0.0002
8886.72	0.0017	0.0029	0.0015	0.0021	0.0017	0.0012	0.001	0.0003	0.0003	0.0003	0
8906.25	0.000900901	0.0013	0.0013	0.0018	0.0014	0.0007	0.0008	0.0003	0.0002	0.0003	0.0002
8925.78	0.0013	0.0023	0.0034	0.002	0.0014	0.0019	0.0008	0.0002	0.0002	0.0002	0.0002
8945.31	0.0011	0.0021	0.0021	0.0016	0.0013	0.0015	0.001	0.0004	0.0003	0.0001	0.0004
8964.84	0.0019	0.0027	0.0019	0.0017	0.0022	0.0012	0.0005	0.0008	0.0001	0.0003	0
8984.38	0.0025	0.002	0.0026	0.0025	0.0018	0.0013	0.0004	0.0011	0.0002	0.0004	0.0001
9003.91	0.000900901	0.0013	0.0025	0.0028	0.0017	0.0006	0.0004	0.0004	0.0001	0.0001	0.0001
9023.44	0.0011	0.0025	0.0015	0.0023	0.00090018	0.0017	0.0011	0.0003	0.0004	0.0006	0
9042.97	0.0014	0.0023	0.0014	0.0022	0.0019	0.0012	0.0009	0.0008	0.0003	0.0006	0
9062.5	0.0019	0.0015	0.0022	0.0022	0.0022	0.0015	0.0011	0.0002	0.0002	0.0002	0
9082.03	0.0023	0.0011	0.0015	0.0023	0.0021	0.0012	0.0011	0.0006	0.0002	0.0001	0
9101.56	0.0019	0.0012	0.002	0.0022	0.0013	0.0008	0.0008	0.0007	0.0006	0.0001	0.0001
9121.09	0.0011	0.0016	0.0019	0.0022	0.0014	0.0011	0.0014	0.0009	0.0003	0.0002	0.0001
9140.62	0.0022	0.0023	0.0025	0.0027	0.0013	0.001	0.0009	0.0006	0.0003	0.0002	0.0003
9160.16	0.0013	0.0015	0.0038	0.0029	0.0019	0.0012	0.0007	0.0003	0.0002	0.0001	0.0002
9179.69	0.0015	0.0022	0.0016	0.002	0.002	0.001	0.0012	0.0009	0.0004	0	0
9199.22	0.0014	0.0019	0.0016	0.0021	0.0016	0.0021	0.0007	0.0006	0.0005	0.0001	0
9218.75	0.0015	0.0021	0.0019	0.0017	0.0016	0.0015	0.0012	0.0006	0.0001	0.0001	0.0001
9238.28	0.0023	0.0014	0.0025	0.0026	0.0015	0.0015	0.0008	0	0.0003	0.0001	0.0001
9257.81	0.0013	0.0024	0.0021	0.0022	0.002	0.0012	0.0012	0.0004	0	0.0002	0
9277.34	0.0014	0.0017	0.0017	0.0025	0.002	0.0016	0.0004	0.0006	0.0002	0.0001	0
9296.88	0.001	0.0022	0.00080032	0.0027	0.0015	0.0016	0.0014	0.0003	0.0004	0.0002	0
9316.41	0.0017	0.0025	0.0023	0.0013	0.0012	0.0017	0.0009	0.0006	0	0	0
9335.94	0.0011	0.0022	0.0023	0.0021	0.0022	0.0008	0.0012	0.0001	0.0004	0	0.0002
9355.47	0.0017	0.0018	0.0023	0.0018	0.002	0.0004	0.0003	0.0006	0.0001	0.0002	0.0001
9375	0.0014	0.0013	0.002	0.0015	0.0014	0.001	0.0005	0.0009	0.0004	0	0.0001
9394.53	0.0016	0.0016	0.0019	0.0013	0.0015	0.0015	0.0012	0.0008	0.0004	0.0001	0
9414.06	0.0012	0.0022	0.0012	0.0022	0.0021	0.0012	0.0006	0.0005	0.0004	0	0.0001
9433.59	0.0014	0.0023	0.0022	0.0019	0.0017	0.0016	0.0007	0.0006	0.0001	0	0
9453.12	0.0018	0.0018	0.0024	0.0035	0.0016	0.001	0.0013	0.0008	0.0005	0	0.0003
9472.66	0.0019	0.0027	0.0017	0.0023	0.0014	0.0009	0.0007	0.0007	0.0003	0.0001	0
9492.19	0.0017	0.0019	0.0017	0.0028	0.0011	0.0008	0.0008	0.0004	0.0007	0.0002	0.0001
9511.72	0.002	0.0011	0.0025	0.0019	0.0016	0.0018	0.0005	0.0006	0.0003	0.0002	0
9531.25	0.0012	0.0016	0.0027	0.0024	0.002	0.0012	0.0007	0.0008	0.0001	0.0001	0
9550.78	0.0004004	0.0014	0.0018	0.0022	0.0023	0.0014	0.0008	0	0.0002	0.0001	0.0003
9570.31	0.000800801	0.00090063	0.0018	0.0014	0.001	0.0011	0.0009	0.0006	0.0003	0.0002	0.0001
9589.84	0.002	0.0015	0.0017	0.0023	0.002	0.0012	0.0007	0.0008	0.0002	0.0001	0.0001
9609.38	0.000700701	0.0012	0.0027	0.0021	0.0015	0.0015	0.0006	0.0004	0.0001	0.0002	0
9628.91	0.0019	0.0017	0.0013	0.0016	0.0012	0.0014	0.001	0.0003	0.0001	0	0
9648.44	0.002	0.0021	0.0028	0.0021	0.0016	0.0008	0.0008	0.0004	0.0003	0.0002	0.0002
9667.97	0.0016	0.0023	0.0011	0.0015	0.0017	0.0015	0.0012	0.0005	0.0001	0.0001	0
9687.5	0.0017	0.0022	0.0018	0.0017	0.0026	0.0009	0.001	0.0009	0.0004	0.0001	0
9707.03	0.0019	0.0013	0.0025	0.0023	0.0012	0.0012	0.0013	0.0004	0	0.0002	0
9726.56	0.0022	0.0019	0.0023	0.0013	0.001	0.0009	0.0005	0.0006	0.0003	0.0003	0.0001
9746.09	0.0013	0.0011	0.0018	0.0016	0.0013	0.001	0.0013	0.0003	0.0004	0	0.0002
9765.62	0.0012	0.0018	0.0017	0.0022	0.00080016	0.0013	0.0005	0.0005	0.0002	0.0003	0.0001
9785.16	0.0017	0.0018	0.0012	0.0028	0.0019	0.0011	0.0012	0.0007	0.0003	0.0002	0.0001
9804.69	0.0016	0.0025	0.0028	0.0028	0.0016	0.0009	0.0014	0.0006	0.0003	0.0006	0.0001
9824.22	0.0012	0.0025	0.0022	0.0015	0.0019	0.0011	0.0007	0.0003	0.0006	0.0001	0
9843.75	0.0019	0.0015	0.0018	0.0021	0.001	0.0023	0.0006	0.0008	0.0001	0	0.0002
9863.28	0.0013	0.0031	0.0016	0.0025	0.0011	0.0008	0.0006	0.0003	0.0003	0.0001	0
9882.81	0.0015	0.001	0.0027	0.0024	0.0021	0.002	0.001	0.0003	0.0002	0.0001	0.0001
9902.34	0.0025	0.0015	0.0019	0.002	0.0018	0.0014	0.0004	0.0002	0.0003	0	0
9921.88	0.000600601	0.0018	0.003	0.002	0.0016	0.0009	0.0005	0.0005	0	0	0.0001
9941.41	0.0017	0.002	0.0023	0.0017	0.0023	0.001	0.0007	0.0006	0.0001	0	0.0001
9960.94	0.0011	0.0023	0.002	0.0019	0.001	0.0009	0.0007	0.0006	0.0005	0.0002	0.0002
9980.47	0.0014	0.0018	0.0016	0.0023	0.0021	0.0012	0.001	0.0002	0	0	0
10000	0.0015	0.0016	0.0013	0.0015	0.0011	0.0013	0.0004	0.0008	0.0002	0.0002	0.0001
10019.5	0.001	0.002	0.0018	0.0018	0.0019	0.0011	0.0005	0.0005	0.0008	0.0001	0.0001
10039.1	0.0003003	0.0019	0.0019	0.0016	0.0013	0.0014	0.001	0.0004	0.0005	0.0003	0.0002
10058.6	0.0027	0.0012	0.0015	0.0025	0.0013	0.0012	0.0005	0.0005	0.0003	0.0001	0.0001
10078.1	0.0017	0.0018	0.0019	0.0022	0.0013	0.0014	0.0005	0.001	0.0001	0	0.0002
10097.7	0.001	0.0011	0.0025	0.0015	0.0013	0.001	0.0006	0.0005	0.0003	0.0004	0
10117.2	0.0012	0.0014	0.0019	0.0011	0.0014	0.0009	0.0004	0.0005	0	0.0001	0
10136.7	0.0011	0.0014	0.0019	0.0018	0.0018	0.0011	0.0006	0.0003	0.0004	0	0
10156.2	0.0011	0.0019	0.0012	0.002	0.0013	0.0013	0.0009	0.0009	0.0003	0.0002	0
10175.8	0.0019	0.0017	0.0014	0.002	0.0013	0.0007	0.0006	0.0008	0.0003	0.0003	0.0001
10195.3	0.0016	0.0016	0.0018	0.0028	0.00080016	0.0012	0.0011	0.0003	0.0001	0.0001	0.0002
10214.8	0.001	0.0022	0.0022	0.0018	0.0021	0.0014	0.0003	0.0001	0.0001	0.0002	0.0001
10234.4	0.0018	0.0019	0.0017	0.0021	0.0014	0.0015	0.0006	0.0004	0.0002	0	0.0003
10253.9	0.0022	0.0018	0.0014	0.0016	0.00070014	0.0012	0.0007	0.0002	0	0.0001	0
10273.4	0.0016	0.0023	0.0025	0.0016	0.0017	0.0012	0.0013	0.0005	0	0.0004	0
10293	0.000600601	0.0019	0.0019	0.0015	0.0021	0.0006	0.0006	0.0007	0.0002	0.0002	0
10312.5	0.000600601	0.0023	0.0011	0.0021	0.00090018	0.0005	0.0007	0.0002	0.0002	0	0
10332	0.0012	0.0012	0.001	0.0025	0.002	0.0015	0.0009	0.0001	0.0004	0	0.0002
10351.6	0.001	0.002	0.0015	0.0012	0.00080016	0.0015	0.0006	0.0003	0.0001	0	0
10371.1	0.0016	0.0015	0.0026	0.0023	0.0013	0.0009	0.0011	0.0004	0	0	0.0001
10390.6	0.0018	0.0018	0.0016	0.0024	0.0011	0.0007	0.0007	0.0008	0.0001	0.0001	0.0001
10410.2	0.0012	0.0019	0.0022	0.0018	0.0021	0.0015	0.0006	0.0008	0.0001	0.0001	0.0001
10429.7	0.0012	0.0013	0.0015	0.0018	0.0024	0.0019	0.001	0.0004	0	0.0001	0.0001
10449.2	0.0017	0.0014	0.0024	0.00090009	0.0012	0.0015	0.001	0.0007	0.0002	0.0004	0
10468.8	0.0013	0.0015	0.0015	0.0017	0.0011	0.0016	0.0006	0.0005	0.0001	0	0.0001
10488.3	0.000700701	0.0015	0.0015	0.00080008	0.0012	0.0009	0.0007	0.0003	0	0.0001	0
10507.8	0.002	0.0014	0.0014	0.0021	0.0012	0.0008	0.0004	0.0004	0.0003	0.0001	0.0001
10527.3	0.0013	0.0022	0.0015	0.0018	0.0015	0.0014	0.0006	0.0005	0.0003	0	0.0002
10546.9	0.000900901	0.002	0.0017	0.0026	0.00070014	0.0009	0.0008	0.0002	0.0002	0.0001	0.0001
10566.4	0.0012	0.0018	0.0014	0.0014	0.002	0.0009	0.0004	0.0004	0	0.0002	0.0002
10585.9	0.0012	0.002	0.0019	0.0026	0.001	0.001	0.0005	0.0002	0.0001	0	0.0001
10605.5	0.000900901	0.0019	0.0019	0.0016	0.0013	0.0011	0.0005	0.0001	0.0002	0.0001	0.0001
10625	0.0016	0.0019	0.00080032	0.0018	0.0021	0.0012	0.0005	0.0005	0.0001	0.0001	0
10644.5	0.0023	0.0019	0.0023	0.0021	0.002	0.0012	0.0008	0.0006	0.0001	0.0001	0
10664.1	0.000900901	0.0015	0.0024	0.0016	0.00070014	0.0009	0.0006	0.0003	0.0001	0.0001	0.0001
10683.6	0.002	0.0016	0.0019	0.002	0.00060012	0.0009	0.0006	0.0005	0.0001	0	0
10703.1	0.0013	0.001	0.0014	0.0033	0.00090018	0.0006	0.0009	0.0005	0.0001	0.0001	0
10722.7	0.0019	0.0015	0.0025	0.0024	0.0014	0.0006	0.0005	0.0003	0.0005	0	0
10742.2	0.0015	0.0011	0.0021	0.0016	0.0014	0.0014	0.0007	0.0008	0.0001	0.0002	0.0001
10761.7	0.0018	0.0014	0.0034	0.0014	0.0012	0.0013	0.0007	0.0006	0.0004	0.0001	0.0002
10781.2	0.0011	0.0018	0.0023	0.0025	0.0015	0.0011	0.0005	0.0001	0.0003	0	0
10800.8	0.0017	0.001	0.0018	0.0024	0.001	0.0008	0.0003	0.0001	0.0003	0.0002	0.0002
10820.3	0.0016	0.0013	0.0024	0.0028	0.0017	0.001	0.0009	0.0002	0.0002	0.0001	0.0001
10839.8	0.0015	0.0014	0.0016	0.0018	0.00070014	0.001	0.0005	0.0003	0.0003	0.0002	0
10859.4	0.000800801	0.0013	0.0011	0.0014	0.0016	0.001	0.0007	0.0005	0	0	0
10878.9	0.0015	0.0018	0.00080032	0.0016	0.0014	0.0008	0.0008	0.0003	0.0002	0.0001	0.0001
10898.4	0.0016	0.002	0.0023	0.0013	0.00090018	0.0006	0.0003	0.0002	0.0002	0.0002	0.0001
10918	0.0018	0.0029	0.0021	0.0033	0.0019	0.0011	0.0007	0.0004	0.0004	0.0001	0
10937.5	0.0021	0.001	0.0019	0.0012	0.0011	0.0007	0.0004	0.0005	0	0.0001	0
10957	0.0016	0.0014	0.0021	0.0027	0.0012	0.0011	0.0005	0.0004	0.0004	0	0.0002
10976.6	0.000800801	0.0023	0.0026	0.0014	0.0011	0.0006	0.0014	0.0003	0.0004	0.0003	0
10996.1	0.0016	0.002	0.0026	0.0019	0.0015	0.001	0.0007	0	0.0001	0	0.0001
11015.6	0.000900901	0.0016	0.0026	0.0021	0.00060012	0.0004	0.0006	0.0001	0.0003	0.0001	0.0002
11035.2	0.0018	0.0018	0.0011	0.0013	0.00070014	0.0015	0.001	0.0004	0.0003	0	0.0001
11054.7	0.0012	0.0019	0.0015	0.0019	0.0018	0.0008	0.0003	0.0003	0.0001	0.0002	0
11074.2	0.0017	0.00080056	0.0026	0.0024	0.0016	0.0009	0.0006	0.0008	0.0002	0.0001	0.0001
11093.8	0.000800801	0.0012	0.001	0.0021	0.0012	0.0005	0.0006	0.0004	0	0	0.0001
11113.3	0.0011	0.0015	0.0016	0.0019	0.0014	0.0007	0.0006	0.0002	0.0003	0.0002	0.0002
11132.8	0.0012	0.0013	0.0015	0.0019	0.0013	0.0007	0.0006	0.0002	0.0001	0.0004	0.0001
11152.3	0.0014	0.0011	0.0025	0.0021	0.00070014	0.0006	0.0004	0.0005	0.0002	0	0
11171.9	0.0011	0.0017	0.0025	0.002	0.0018	0.0011	0.0007	0.0004	0.0002	0.0001	0.0001
11191.4	0.0014	0.0017	0.002	0.0014	0.00080016	0.0008	0.0003	0.0007	0.0001	0.0001	0.0001
11210.9	0.0017	0.0013	0.0021	0.0011	0.001	0.0011	0.0001	0.0003	0.0001	0.0001	0.0001
11230.5	0.0016	0.0019	0.0012	0.0018	0.00060012	0.0008	0.0006	0	0.0001	0	0
11250	0.0014	0.0023	0.0012	0.0024	0.0012	0.0005	0.0008	0.0002	0.0004	0.0002	0.0001
11269.5	0.0016	0.0011	0.0016	0.0018	0.00090018	0.0011	0.0005	0.0003	0.0001	0.0001	0.0001
11289.1	0.0015	0.0019	0.0012	0.0012	0.001	0.0012	0.0006	0.0004	0.0003	0.0001	0.0002
11308.6	0.0016	0.0019	0.0018	0.0015	0.0011	0.0012	0.0005	0.0002	0.0001	0	0
11328.1	0.0012	0.0012	0.0017	0.0022	0.0011	0.0009	0.0004	0.0001	0	0.0001	0.0002
11347.7	0.000600601	0.0016	0.0016	0.002	0.0011	0.001	0.0006	0.0004	0.0001	0	0.0001
11367.2	0.0024	0.00080056	0.0017	0.0024	0.00060012	0.0015	0.0002	0.0002	0.0001	0.0001	0
11386.7	0.0017	0.0021	0.0014	0.003	0.00090018	0.0009	0.0006	0.0001	0.0001	0	0.0002
11406.2	0.000600601	0.0013	0.0015	0.0016	0.0011	0.0005	0.0008	0.0001	0.0002	0.0001	0
11425.8	0.0011	0.0012	0.0023	0.0021	0.00090018	0.0009	0.0006	0.0006	0.0001	0	0
11445.3	0.0016	0.0019	0.0018	0.0022	0.001	0.0012	0.0002	0.0002	0	0.0001	0.0002
11464.8	0.000900901	0.0023	0.0023	0.0018	0.0019	0.0005	0.0006	0.0004	0.0003	0.0001	0.0001
11484.4	0.000800801	0.0014	0.0016	0.0014	0.0012	0.0008	0.0005	0.0004	0	0	0
11503.9	0.0012	0.0017	0.0017	0.0015	0.0014	0.0009	0.0004	0.0004	0.0002	0.0002	0
11523.4	0.000700701	0.0018	0.0017	0.0019	0.0018	0.001	0.0003	0.0007	0.0002	0.0001	0
11543	0.0019	0.0017	0.0018	0.0016	0.0012	0.0004	0.0009	0.0002	0.0002	0.0003	0
11562.5	0.0022	0.0013	0.0013	0.002	0.0016	0.0007	0.0006	0.0005	0.0003	0.0003	0.0001
11582	0.000500501	0.0018	0.0011	0.0013	0.0014	0.0014	0.0004	0.0002	0.0002	0	0.0001
11601.6	0.000800801	0.0015	0.0026	0.0018	0.001	0.001	0.0003	0.0003	0.0002	0	0
11621.1	0.0013	0.0012	0.0011	0.0023	0.00090018	0.0009	0.0009	0.0003	0	0.0001	0
11640.6	0.0022	0.002	0.0023	0.0021	0.0013	0.0007	0.0003	0.0003	0.0002	0.0001	0
11660.2	0.0004004	0.0014	0.0023	0.0012	0.001	0.001	0.001	0.0002	0.0002	0	0.0001
11679.7	0.0012	0.0021	0.0019	0.0022	0.00080016	0.0005	0.0004	0.0002	0.0004	0.0002	0.0002
11699.2	0.0016	0.0019	0.0019	0.0023	0.00040008	0.001	0.0001	0.0003	0.0001	0	0
11718.8	0.0018	0.0017	0.0019	0.0014	0.0011	0.0012	0.0004	0.0005	0.0002	0.0001	0.0002
11738.3	0.0011	0.0018	0.0018	0.0025	0.00080016	0.0004	0.0007	0.0003	0.0001	0	0
11757.8	0.0012	0.0026	0.0013	0.0021	0.0015	0.0009	0.0005	0.0004	0	0.0001	0.0001
11777.3	0.0015	0.0013	0.0016	0.0017	0.00070014	0.0008	0.0006	0.0003	0.0002	0	0
11796.9	0.0015	0.0017	0.00090036	0.0023	0.0013	0.0003	0.0001	0.0002	0.0003	0.0001	0.0003
11816.4	0.000600601	0.0011	0.0028	0.0019	0.0012	0.0008	0.0003	0.0004	0.0003	0.0002	0
11835.9	0.0012	0.002	0.00090036	0.0019	0.0011	0.0006	0.0006	0.0003	0	0	0
11855.5	0.0016	0.001	0.0016	0.001	0.0012	0.0008	0.0008	0.0004	0	0	0
11875	0.000900901	0.0019	0.0024	0.0014	0.0012	0.0006	0.0002	0.0005	0.0002	0	0
11894.5	0.0019	0.0018	0.0023	0.0017	0.0013	0.0006	0.0003	0.0002	0.0001	0	0
11914.1	0.0013	0.0013	0.0016	0.0022	0.00080016	0.0012	0.0005	0.0003	0.0002	0	0
11933.6	0.0012	0.0018	0.0018	0.002	0.00080016	0.0008	0.0003	0.0004	0.0001	0.0001	0.0002
11953.1	0.001	0.0015	0.0014	0.0014	0.00070014	0.0008	0.0003	0.0004	0	0.0001	0.0001
11972.7	0.0015	0.00060042	0.0018	0.0025	0.0013	0.0008	0.0005	0.0001	0.0002	0	0
11992.2	0.0011	0.0011	0.0014	0.0023	0.0014	0.0012	0.0002	0.0002	0.0001	0	0
12011.7	0.0017	0.0014	0.0018	0.0014	0.0012	0.0012	0.0004	0.0004	0	0.0001	0
12031.2	0.000800801	0.0012	0.0014	0.0018	0.0015	0.001	0.0002	0.0004	0	0	0
12050.8	0.0014	0.0012	0.0018	0.0022	0.00080016	0.0008	0.0008	0.0001	0	0	0.0001
12070.3	0.0013	0.0014	0.0031	0.0025	0.00090018	0.001	0.0004	0.0004	0.0004	0.0001	0
12089.8	0.0016	0.00080056	0.0017	0.0018	0.0018	0.0011	0.0004	0.0003	0.0001	0.0001	0.0003
12109.4	0.0017	0.0013	0.0027	0.0022	0.0014	0.0007	0.0005	0.0005	0.0001	0.0001	0.0003
12128.9	0.0011	0.0018	0.0016	0.0015	0.001	0.0005	0.0006	0.0007	0.0002	0.0002	0.0001
12148.4	0.000900901	0.0019	0.0023	0.0017	0.00080016	0.0001	0.0005	0.0003	0	0.0001	0
12168	0.000800801	0.001	0.0015	0.0011	0.00090018	0.0005	0.0008	0.0007	0.0001	0.0001	0
12187.5	0.0015	0.00080056	0.0018	0.001	0.0015	0.0008	0.0003	0.0001	0.0001	0.0002	0
12207	0.0012	0.00090063	0.0019	0.0015	0.00070014	0.0009	0.0005	0.0002	0.0001	0.0002	0.0001
12226.6	0.0016	0.0018	0.0022	0.0019	0.00080016	0.001	0.0007	0.0003	0.0001	0.0001	0.0001
12246.1	0.001	0.001	0.0019	0.0019	0.0019	0.0006	0.0005	0.0003	0.0001	0.0001	0.0002
12265.6	0.0016	0.0011	0.0017	0.0013	0.002	0.0016	0.0002	0.0002	0.0001	0.0002	0.0001
12285.2	0.000500501	0.0017	0.002	0.00090009	0.00070014	0.0007	0.0006	0.0001	0	0	0
12304.7	0.0014	0.0017	0.0018	0.0011	0.0005001	0.0007	0.0006	0.0002	0.0001	0.0001	0
12324.2	0.0013	0.0023	0.0019	0.0012	0.00080016	0.0011	0.0006	0	0.0001	0	0
12343.8	0.0014	0.0023	0.002	0.0014	0.00060012	0.0007	0.0014	0.0002	0.0003	0	0.0001
12363.3	0.0015	0.0014	0.0015	0.00090009	0.0013	0.0008	0.0007	0.0005	0.0003	0.0001	0.0001
12382.8	0.0012	0.002	0.0018	0.0011	0.0012	0.0009	0.0006	0.0003	0	0.0002	0.0001
12402.3	0.0014	0.0016	0.001	0.0017	0.00090018	0.0007	0.0004	0.0002	0	0.0001	0
12421.9	0.000900901	0.0013	0.0027	0.0017	0.0013	0.0007	0.0005	0.0003	0	0.0001	0
12441.4	0.0003003	0.0021	0.0012	0.0016	0.0005001	0.0006	0.0006	0.0002	0.0002	0.0001	0.0001
12460.9	0.0021	0.0017	0.0016	0.0017	0.0011	0.0009	0.0003	0.0004	0.0002	0	0.0001
12480.5	0.0012	0.0016	0.0019	0.0023	0.00080016	0.0004	0.0004	0.0004	0.0001	0	0
12500	0.000900901	0.0016	0.0016	0.0015	0.0011	0.0008	0.0005	0.0004	0.0002	0	0.0001
12519.5	0.0011	0.0013	0.0017	0.0015	0.0011	0.0007	0.0006	0.0001	0.0003	0	0
12539.1	0.0017	0.0019	0.0015	0.0015	0.00060012	0.0013	0.0009	0.0001	0.0001	0	0
12558.6	0.0013	0.0021	0.0016	0.0016	0.00080016	0.001	0.0006	0.0002	0	0.0001	0.0001
12578.1	0.000800801	0.0014	0.00060024	0.0018	0.001	0.0005	0.0007	0.0002	0.0004	0.0002	0.0001
12597.7	0.0013	0.0014	0.001	0.0016	0.0012	0.001	0.0008	0.0002	0.0001	0	0.0001
12617.2	0.0011	0.0023	0.0016	0.0029	0.00080016	0.0004	0.0005	0.0005	0.0002	0.0001	0.0001
12636.7	0.0019	0.0017	0.0013	0.0014	0.0012	0.0008	0.0006	0.0001	0.0002	0.0002	0.0001
12656.2	0.0023	0.0014	0.0016	0.0013	0.00090018	0.0007	0.0005	0.0001	0	0.0001	0
12675.8	0.0021	0.0013	0.0015	0.0019	0.001	0.001	0.0004	0.0005	0.0001	0.0002	0
12695.3	0.0014	0.00090063	0.0017	0.0017	0.0011	0.0016	0	0.0001	0	0.0001	0
12714.8	0.0015	0.0015	0.0027	0.0019	0.0005001	0.001	0.0008	0.0004	0.0002	0.0001	0
12734.4	0.0002002	0.0017	0.0012	0.0021	0.00030006	0.0007	0.0006	0.0004	0.0002	0.0001	0
12753.9	0.000600601	0.0013	0.0012	0.0015	0.0016	0.0008	0.0006	0.0001	0.0001	0.0002	0
12773.4	0.0015	0.0023	0.0029	0.0016	0.0017	0.0009	0.0008	0.0003	0.0002	0	0
12793	0.0021	0.0015	0.0024	0.0014	0.0014	0.0004	0.0007	0	0	0	0
12812.5	0.0012	0.00090063	0.0011	0.0022	0.00090018	0.0007	0.0008	0.0007	0	0.0001	0
12832	0.0004004	0.0015	0.0014	0.00090009	0.00080016	0.0009	0.0004	0.0005	0.0001	0	0.0001
12851.6	0.0011	0.0016	0.0016	0.0019	0.0005001	0.0006	0.0007	0.0002	0.0002	0	0
12871.1	0.000600601	0.00070049	0.0016	0.00090009	0.0013	0.0006	0.0002	0.0002	0.0004	0.0003	0.0001
12890.6	0.0013	0.0016	0.0015	0.0019	0.0013	0.0009	0.0007	0.0004	0.0001	0.0003	0
12910.2	0.0012	0.00080056	0.0015	0.0011	0.0011	0.0005	0.0004	0.0002	0.0002	0.0001	0
12929.7	0.001	0.00090063	0.0017	0.0021	0.00090018	0.0007	0.0004	0.0003	0	0	0
12949.2	0.001	0.0016	0.0019	0.0017	0.001	0.0004	0.0007	0.0003	0.0004	0.0001	0
12968.8	0.000600601	0.0014	0.0018	0.0015	0.0005001	0.0004	0.0003	0.0002	0.0001	0.0002	0.0001
12988.3	0.0019	0.0013	0.00090036	0.002	0.001	0.0005	0.0007	0.0005	0.0002	0	0
13007.8	0.0015	0.0022	0.0016	0.0015	0.00090018	0.0006	0.0002	0.0003	0.0001	0.0001	0.0005
13027.3	0.0015	0.0017	0.0012	0.0015	0.00070014	0.0005	0.001	0.0003	0.0002	0	0.0001
13046.9	0.0012	0.00090063	0.0011	0.001	0.00070014	0.0009	0	0	0.0001	0.0002	0.0001
13066.4	0.0011	0.00080056	0.001	0.0014	0.0011	0.0014	0.0005	0.0001	0.0004	0.0002	0
13085.9	0.001	0.0011	0.0024	0.0017	0.001	0.0008	0.0003	0.0001	0.0001	0.0001	0
13105.5	0.0017	0.0013	0.0018	0.0013	0.0012	0.0002	0.0004	0	0	0	0
13125	0.0018	0.0014	0.00060024	0.0021	0.0014	0.0006	0.0002	0.0002	0.0002	0.0001	0
13144.5	0.000900901	0.00090063	0.0011	0.0016	0.0011	0.0006	0.0005	0.0001	0	0.0001	0
13164.1	0.000800801	0.00050035	0.0018	0.0023	0.0011	0.0009	0.0004	0.0004	0	0	0
13183.6	0.000700701	0.00030021	0.0016	0.0014	0.00080016	0.0007	0.0006	0.0001	0	0.0001	0
13203.1	0.0011	0.0015	0.0016	0.0015	0.00060012	0.0007	0.0003	0.0002	0.0002	0	0
13222.7	0.001	0.001	0.0012	0.0015	0.0013	0.0005	0.0001	0.0004	0	0.0001	0
13242.2	0.000800801	0.0017	0.0005002	0.0011	0.00090018	0.0011	0.0003	0.0003	0.0002	0.0002	0
13261.7	0.0016	0.0015	0.0015	0.0015	0.00030006	0.001	0.0002	0.0006	0.0001	0.0001	0
13281.2	0.0012	0.0015	0.0021	0.0011	0.00070014	0.0004	0.0001	0.0006	0.0002	0	0.0001
13300.8	0.0015	0.0012	0.00090036	0.0012	0.0013	0.0006	0.0002	0.0007	0.0001	0	0.0002
13320.3	0	0.00040028	0.0013	0.0011	0.0012	0.0007	0.0002	0.0001	0.0003	0	0
13339.8	0.0013	0.0021	0.0012	0.00090009	0.00030006	0.0014	0.0003	0.0003	0	0	0.0001
13359.4	0.0012	0.0019	0.0013	0.0012	0.00080016	0.0006	0.0006	0.0004	0	0.0001	0
13378.9	0.0015	0.002	0.0011	0.0016	0.00070014	0.0008	0.0008	0.0003	0.0002	0.0001	0
13398.4	0.0014	0.0016	0.001	0.0014	0.0012	0.0005	0.0003	0	0.0002	0	0
13418	0.0017	0.0015	0.0013	0.0012	0.001	0.0006	0.0001	0.0002	0.0001	0.0003	0.0001
13437.5	0.001	0.00090063	0.0012	0.0018	0.00030006	0.0008	0.0002	0.0001	0.0002	0	0.0001
13457	0.001	0.00070049	0.0021	0.0013	0.00090018	0.0009	0.0003	0.0003	0.0002	0.0001	0.0001
13476.6	0.000800801	0.00090063	0.0013	0.0014	0.0011	0.0011	0.0005	0.0003	0	0.0001	0.0002
13496.1	0.0021	0.0017	0.0013	0.0018	0.00070014	0.0004	0.0003	0	0	0.0001	0.0001
13515.6	0.000900901	0.0015	0.0016	0.0016	0.001	0.0008	0.0003	0	0.0001	0.0001	0
13535.2	0.0017	0.0023	0	0.0014	0.00090018	0.0006	0.0004	0.0004	0	0.0001	0
13554.7	0.0013	0.0015	0.0013	0.002	0.0011	0.0008	0.0001	0.0002	0.0001	0	0
13574.2	0.000900901	0.00030021	0.002	0.0018	0.0011	0.0011	0.0005	0.0002	0.0001	0	0
13593.8	0.000700701	0.0013	0.0022	0.0016	0.00060012	0.0012	0.0001	0.0001	0.0002	0	0.0002
13613.3	0.0016	0.00060042	0.0017	0.002	0.001	0.0006	0.0004	0	0	0	0.0001
13632.8	0.000700701	0.0016	0.0022	0.0014	0.00090018	0.0008	0.0004	0.0003	0	0.0001	0.0001
13652.3	0.0012	0.0016	0.0013	0.0015	0.00070014	0.0007	0.0007	0.0002	0	0	0.0002
13671.9	0.000600601	0.0018	0.0022	0.0019	0.00090018	0.0009	0.0002	0.0001	0.0001	0.0001	0
13691.4	0.0012	0.0013	0.0023	0.0013	0.001	0.0005	0.0009	0	0	0.0001	0
13710.9	0.0012	0.0012	0.00090036	0.0019	0.00060012	0.0005	0.0003	0.0001	0	0	0
13730.5	0.0021	0.0015	0.0012	0.0016	0.0005001	0.0005	0.0005	0.0002	0.0001	0.0001	0.0001
13750	0.000900901	0.0017	0.0017	0.0017	0.0012	0.0004	0.0002	0.0007	0	0	0
13769.5	0.0014	0.0018	0.0011	0.00080008	0.00070014	0.0009	0.0003	0.0001	0	0.0001	0.0001
13789.1	0.0003003	0.002	0.0012	0.001	0.00060012	0.0007	0.0006	0.0002	0.0001	0	0.0001
13808.6	0.0015	0.0014	0.0014	0.0015	0.00060012	0.0006	0.0002	0.0003	0.0002	0.0001	0
13828.1	0.0011	0.0012	0.0024	0.0023	0.0016	0.0009	0.0003	0	0.0001	0.0001	0
13847.7	0.000900901	0.0019	0.0022	0.0012	0.0013	0.0006	0.0004	0.0008	0	0.0001	0.0003
13867.2	0.000500501	0.0015	0.0014	0.0012	0.001	0.0008	0.0007	0.0005	0.0002	0.0002	0
13886.7	0.0021	0.002	0.0016	0.0013	0.0018	0.0005	0.0006	0.0001	0.0002	0.0001	0
13906.2	0.0012	0.0014	0.0017	0.0019	0.001	0.0008	0.0009	0.0003	0	0.0001	0
13925.8	0.0016	0.0015	0.0019	0.0019	0.001	0.0009	0.0002	0.0002	0.0001	0	0
13945.3	0.0021	0.0015	0.0018	0.002	0.0011	0.0004	0.0004	0.0001	0	0.0002	0.0002
13964.8	0.0015	0.0012	0.0017	0.0021	0.00080016	0.0005	0.0005	0.0002	0	0	0.0001
13984.4	0.0011	0.0012	0.0015	0.0022	0.0013	0.001	0.0006	0.0003	0.0001	0	0.0001
14003.9	0.0012	0.00040028	0.00070028	0.0015	0.0014	0.0008	0.0002	0.0006	0	0.0001	0
14023.4	0.0013	0.0013	0.0011	0.0015	0.00060012	0.0011	0.0006	0.0002	0.0001	0	0.0002
14043	0.0016	0.001	0.0014	0.0016	0.00070014	0.0008	0.0003	0.0003	0.0002	0.0002	0.0001
14062.5	0.0015	0.0017	0.00070028	0.0015	0.001	0.0008	0.0001	0.0001	0.0001	0.0002	0
14082	0.0018	0.001	0.0014	0.002	0.0011	0.0003	0.0009	0.0001	0.0002	0	0
14101.6	0.0013	0.0015	0.0013	0.00090009	0.0013	0.0007	0.0004	0.0002	0.0001	0	0
14121.1	0.0013	0.0016	0.0018	0.001	0.0011	0.0005	0.0005	0.0001	0.0002	0.0002	0
14140.6	0.000900901	0.0012	0.0015	0.0018	0.00070014	0.0009	0.0005	0.0001	0.0001	0.0001	0
14160.2	0.0016	0.002	0.001	0.0016	0.00040008	0.0005	0.0003	0.0001	0.0001	0	0
14179.7	0.0003003	0.00080056	0.0017	0.0015	0.0021	0.0006	0.0003	0	0	0.0002	0.0001
14199.2	0.0014	0.0015	0.0015	0.001	0.0012	0.0005	0.0005	0.0002	0	0	0
14218.8	0.0011	0.0013	0.0014	0.0023	0.001	0.0007	0.0004	0.0002	0.0001	0.0002	0.0001
14238.3	0.0013	0.002	0.0013	0.0017	0.00070014	0.0003	0.0003	0.0002	0.0002	0.0002	0
14257.8	0.0012	0.00080056	0.0019	0.0013	0.00070014	0.0012	0.0004	0.0002	0	0	0
14277.3	0.0013	0.0013	0.0013	0.0016	0.00080016	0.0006	0.0002	0.0002	0.0003	0.0001	0.0001
14296.9	0.000800801	0.00050035	0.0017	0.0017	0.001	0.0006	0.0005	0.0003	0	0.0002	0.0001
14316.4	0.0015	0.0018	0.0016	0.001	0.0012	0.0011	0.0001	0.0003	0	0	0.0001
14335.9	0.0017	0.002	0.0025	0.001	0.001	0.001	0.0006	0.0002	0.0001	0	0
14355.5	0.000800801	0.0015	0.0014	0.0015	0.00060012	0.0007	0.0004	0.0006	0.0002	0.0001	0.0001
14375	0.0016	0.0021	0.0016	0.0011	0.00070014	0.0005	0.0003	0.0004	0.0002	0	0.0001
14394.5	0.0011	0.0016	0.0019	0.0016	0.001	0.0004	0.0006	0.0001	0.0001	0.0001	0.0001
14414.1	0.0013	0.0018	0.002	0.0021	0.0015	0.0006	0.0004	0.0002	0	0	0
14433.6	0.0012	0.0012	0.0021	0.0016	0.00060012	0.0005	0.0002	0.0002	0.0001	0	0.0002
14453.1	0.001	0.00090063	0.0012	0.001	0.00080016	0.0004	0.0004	0	0.0002	0	0
14472.7	0.0011	0.0012	0.001	0.0016	0.0012	0.0005	0.0004	0.0001	0	0.0002	0.0001
14492.2	0.000700701	0.0011	0.0015	0.0013	0.00090018	0.0005	0.0003	0.0002	0	0	0
14511.7	0.0014	0.0014	0.0012	0.0017	0.00060012	0.0003	0.0006	0.0003	0	0.0001	0.0001
14531.2	0.0011	0.002	0.0018	0.0013	0.001	0.0004	0.0005	0.0004	0.0001	0	0
14550.8	0.0011	0.0015	0.0016	0.0013	0.0013	0.0002	0.0006	0.0003	0.0001	0	0
14570.3	0.0004004	0.00030021	0.0019	0.001	0.00020004	0.0006	0.0006	0	0.0001	0	0
14589.8	0.0015	0.0014	0.00080032	0.0014	0.0012	0.0009	0.0003	0.0002	0	0.0001	0
14609.4	0.0015	0.0016	0.00080032	0.0012	0.00060012	0.0006	0.0003	0.0003	0.0003	0	0
14628.9	0.000900901	0.0014	0.0013	0.0016	0.0017	0.0012	0.0005	0.0001	0.0001	0	0.0001
14648.4	0.0014	0.0017	0.0011	0.0014	0.00070014	0.0006	0.0003	0	0.0001	0.0001	0
14668	0.0015	0.0017	0.00080032	0.0018	0.0005001	0.0002	0.0004	0.0001	0	0.0002	0
14687.5	0.0016	0.0016	0.001	0.0016	0.0014	0.0005	0.0005	0.0002	0.0003	0.0001	0.0001
14707	0.000800801	0.0012	0.00040016	0.001	0.0005001	0.0004	0.0004	0.0003	0.0001	0	0
14726.6	0.001	0.001	0.00040016	0.001	0.001	0.0006	0.0003	0	0.0001	0	0.0001
14746.1	0.0013	0.0013	0.0013	0.0018	0.00090018	0.0006	0.0004	0	0	0	0
14765.6	0.0012	0.0015	0.0019	0.0017	0.001	0.0004	0.0003	0.0002	0	0	0.0001
14785.2	0.0014	0.00090063	0.00080032	0.0013	0.001	0.0005	0.0003	0	0.0001	0	0.0001
14804.7	0.0013	0.0013	0.0019	0.0015	0.0011	0.0008	0.0007	0.0002	0.0001	0.0001	0
14824.2	0.000800801	0.0018	0.00090036	0.0015	0.00080016	0.0005	0.0005	0	0.0002	0	0.0002
14843.8	0.0018	0.0017	0.0017	0.0011	0.0021	0.0004	0.0004	0.0002	0	0.0001	0
14863.3	0.001	0.0015	0.0018	0.0014	0.0005001	0.0005	0.0002	0	0	0.0001	0.0002
14882.8	0.000800801	0.0013	0.0013	0.0013	0.00080016	0.0007	0.0004	0.0002	0.0001	0.0001	0
14902.3	0.0013	0.001	0.0018	0.001	0.0005001	0.0006	0.0005	0.0005	0	0	0.0001
14921.9	0.0018	0.0012	0.0026	0.0019	0.00090018	0.0008	0.0002	0.0002	0.0003	0.0001	0.0002
14941.4	0.0013	0.0016	0.0012	0.0018	0.00070014	0.0004	0.0003	0.0002	0	0.0001	0
14960.9	0.000600601	0.0017	0.0013	0.0021	0.0005001	0.0005	0.0008	0	0	0	0.0001
14980.5	0.0011	0.001	0.0022	0.0023	0.00090018	0.0004	0.0006	0.0001	0	0.0001	0.0001
15000	0.000600601	0.0013	0.00070028	0.0013	0.00060012	0.001	0.0001	0.0005	0.0001	0	0.0002
15019.5	0.0012	0.00080056	0.0012	0.0022	0.0013	0.0009	0.0002	0.0006	0	0.0001	0.0001
15039.1	0.0012	0.0012	0.0012	0.0011	0.00020004	0.0003	0.0005	0.0001	0.0002	0	0
15058.6	0.000600601	0.0017	0.0016	0.0019	0.00090018	0.0006	0	0.0004	0.0001	0.0002	0
15078.1	0.000700701	0.002	0.0015	0.0013	0.00080016	0.0004	0.0007	0.0001	0	0	0
15097.7	0.000800801	0.0018	0.001	0.0016	0.0012	0.0008	0.0005	0.0002	0.0002	0	0
15117.2	0.0018	0.0015	0.0022	0.001	0.0014	0.0005	0.0005	0.0002	0	0	0
15136.7	0.000500501	0.0013	0.0016	0.0014	0.00020004	0.0004	0.0003	0	0	0.0001	0
15156.2	0.000800801	0.0018	0.0015	0.0016	0.00070014	0.0009	0	0	0	0.0001	0
15175.8	0.0017	0.0015	0.0018	0.0013	0.0005001	0.0004	0.0005	0.0004	0.0001	0.0001	0.0001
15195.3	0.000500501	0.0015	0.0018	0.0019	0.00020004	0.0004	0.0004	0.0001	0	0	0
15214.8	0.0003003	0.0012	0.0017	0.0014	0.001	0.0004	0.0002	0.0002	0.0001	0	0
15234.4	0.000600601	0.00090063	0.0015	0.001	0.001	0.0004	0.0002	0.0002	0	0	0.0001
15253.9	0.000700701	0.0016	0.0014	0.0015	0.0011	0.0004	0.0001	0.0001	0.0001	0	0.0001
15273.4	0.0017	0.00090063	0.0016	0.0019	0.00080016	0.0006	0.0004	0	0	0	0
15293	0.000800801	0.00080056	0.0017	0.0011	0.00090018	0.0003	0.0001	0.0001	0.0002	0	0
15312.5	0.000600601	0.0017	0.0022	0.0012	0.00090018	0.0003	0.0002	0.0002	0	0	0.0001
15332	0.000800801	0.0018	0.0005002	0.002	0.0011	0.0005	0.0002	0.0002	0	0.0002	0.0002
15351.6	0.000800801	0.0012	0.0012	0.0014	0.00070014	0.0006	0	0.0002	0	0.0001	0
15371.1	0.0014	0.0013	0.0011	0.002	0.0005001	0.0003	0	0	0.0001	0.0001	0
15390.6	0.0011	0.0014	0.0012	0.0015	0.0005001	0.0006	0.0003	0.0002	0.0001	0	0
15410.2	0.000900901	0.00090063	0.0011	0.0013	0.00060012	0.0006	0.0007	0.0003	0.0001	0.0001	0
15429.7	0.0019	0.0015	0.0013	0.0015	0.001	0.0005	0.0004	0	0	0	0.0001
15449.2	0.0015	0.00050035	0.0013	0.0013	0.00080016	0.0005	0.0001	0.0002	0	0	0.0001
15468.8	0.000800801	0.0013	0.00080032	0.001	0.001	0.0008	0.0004	0.0001	0.0002	0	0.0001
15488.3	0.0018	0.00090063	0.0012	0.00090009	0.001	0.0003	0.0006	0	0.0002	0.0001	0
15507.8	0.0015	0.00080056	0.0018	0.0011	0.00060012	0.0007	0.0003	0	0	0	0.0001
15527.3	0.000800801	0.00060042	0.0016	0.0013	0.00090018	0.0006	0.0006	0.0002	0	0	0.0002
15546.9	0.0015	0.0021	0.0019	0.00060006	0.001	0.0002	0.0005	0	0.0003	0	0.0001
15566.4	0.0017	0.0013	0.0011	0.0011	0.00080016	0.0005	0.0002	0.0001	0.0001	0.0003	0.0001
15585.9	0.0017	0.002	0.0012	0.0019	0.00060012	0.0008	0.0002	0.0001	0	0.0001	0
15605.5	0.000700701	0.00080056	0.0013	0.0016	0.00080016	0.0007	0.0004	0.0003	0	0	0.0001
15625	0.001	0.00050035	0.00060024	0.0011	0.0005001	0.0009	0.0004	0	0	0	0
15644.5	0.0018	0.0018	0.0016	0.0016	0.0013	0.0007	0.0007	0	0.0002	0.0001	0.0002
15664.1	0.000800801	0.0013	0.0018	0.0015	0.00060012	0.0008	0	0	0.0001	0.0001	0.0001
15683.6	0.001	0.0017	0.0012	0.001	0.0005001	0.0002	0.0002	0.0002	0.0001	0	0
15703.1	0.000700701	0.0014	0.001	0.0016	0.00070014	0.0004	0.0004	0.0001	0	0	0
15722.7	0.000500501	0.0017	0.0013	0.002	0.00020004	0.0003	0.0004	0	0	0	0.0001
15742.2	0.0011	0.0017	0.0019	0.0015	0.0014	0.0006	0.0003	0.0003	0.0001	0.0001	0.0001
15761.7	0.001	0.0013	0.0012	0.0013	0.0005001	0.0006	0.0001	0.0001	0	0	0
15781.2	0.000900901	0.00050035	0.00080032	0.0017	0.0013	0.0006	0.0003	0.0004	0.0002	0.0001	0.0001
15800.8	0.000900901	0.00070049	0.0013	0.0012	0.00080016	0.0004	0.0002	0.0001	0.0002	0	0.0001
15820.3	0.0018	0.0013	0.0012	0.0011	0.00090018	0.0005	0.0003	0.0003	0.0001	0	0.0001
15839.8	0.001	0.0011	0.0017	0.0013	0.00090018	0.0007	0.0005	0.0003	0	0.0001	0
15859.4	0.000600601	0.0013	0.001	0.0015	0.00060012	0.0004	0.0004	0.0003	0.0002	0.0001	0.0001
15878.9	0.0013	0.002	0.0019	0.0014	0.00030006	0.0002	0.0007	0.0003	0.0001	0	0.0002
15898.4	0.0017	0.00050035	0.0013	0.002	0.00080016	0.0002	0.0006	0.0003	0	0.0003	0.0001
15918	0.0011	0.00060042	0.00090036	0.0019	0.00080016	0.0004	0.0003	0.0001	0	0.0001	0.0001
15937.5	0.002	0.0014	0.0015	0.0014	0.00090018	0.0005	0.0001	0.0003	0	0	0
15957	0.001	0.0013	0.0014	0.0011	0.0005001	0.0007	0.0003	0.0001	0	0	0.0001
15976.6	0.0013	0.00060042	0.0015	0.001	0.0016	0.0001	0.0002	0	0.0001	0.0001	0
15996.1	0.000700701	0.0014	0.0013	0.0016	0.00040008	0.0003	0.0006	0.0002	0.0001	0	0.0001
16015.6	0.0016	0.0015	0.0012	0.0015	0.001	0.0001	0.0005	0.0001	0	0.0001	0
16035.2	0.002	0.00080056	0.0017	0.0017	0.00090018	0.0006	0.0004	0.0001	0.0002	0.0001	0
16054.7	0.000800801	0.001	0.0011	0.0015	0.0005001	0.0002	0.0006	0	0.0001	0	0
16074.2	0.0011	0.0012	0.0015	0.0016	0.00060012	0.0005	0.0003	0.0001	0	0.0001	0
16093.8	0.0016	0.00080056	0.0014	0.0014	0.0005001	0.0007	0.0002	0.0003	0.0001	0.0002	0.0002
16113.3	0.0012	0.0018	0.00090036	0.0015	0.00060012	0.0001	0	0	0	0.0001	0.0001
16132.8	0.000800801	0.00090063	0.0012	0.0014	0.001	0.0002	0.0002	0	0.0001	0.0001	0
16152.3	0.0012	0.0014	0.0012	0.0013	0.0005001	0.0004	0.0004	0.0001	0.0001	0.0001	0
16171.9	0.0014	0.00070049	0.00090036	0.0012	0.00070014	0.0002	0.0003	0	0	0.0003	0
16191.4	0.0014	0.00080056	0.0014	0.00090009	0.00080016	0.0004	0	0.0002	0.0001	0.0002	0
16210.9	0.000700701	0.0015	0.0013	0.0014	0.00060012	0.0007	0.0002	0.0004	0.0001	0	0.0001
16230.5	0.0013	0.0013	0.0019	0.0015	0.00070014	0.0003	0.0003	0.0001	0	0.0001	0.0002
16250	0.000800801	0.0012	0.0019	0.0021	0.00080016	0.0003	0.0002	0.0002	0.0001	0	0
16269.5	0.0012	0.0013	0.001	0.0014	0.00040008	0.0005	0.0002	0.0002	0	0.0001	0
16289.1	0.000800801	0.0016	0.001	0.0014	0.001	0.0008	0.0002	0.0004	0.0002	0	0
16308.6	0.000600601	0.0015	0.0022	0.0015	0.00080016	0.0005	0.0002	0.0002	0.0001	0	0
16328.1	0.001	0.0015	0.0014	0.0014	0.00060012	0.0004	0.0002	0.0004	0.0001	0.0001	0
16347.7	0.000900901	0.0013	0.0013	0.0011	0.00020004	0.0003	0.0004	0.0002	0	0.0001	0.0001
16367.2	0.000700701	0.0018	0.001	0.0013	0.00090018	0.0006	0.0004	0.0004	0	0.0002	0.0003
16386.7	0.0012	0.0014	0.0016	0.0027	0.00070014	0.001	0.0001	0.0003	0.0001	0	0
16406.2	0.0019	0.00040028	0.0015	0.001	0.00020004	0.0004	0.0001	0.0003	0	0	0.0002
16425.8	0.0014	0.00080056	0.0012	0.0011	0.00030006	0.0008	0.0003	0	0	0	0
16445.3	0.0015	0.001	0.0012	0.0016	0.00040008	0.0002	0.0006	0.0003	0.0002	0.0001	0.0001
16464.8	0.000600601	0.0015	0.00070028	0.00070007	0.00060012	0.0005	0.0003	0	0.0002	0	0
16484.4	0.001	0.0013	0.0011	0.0012	0.0005001	0.0003	0.0001	0.0001	0	0.0001	0
16503.9	0.0016	0.001	0.0014	0.0014	0.0013	0.0004	0.0002	0.0002	0	0.0001	0.0001
16523.4	0.0015	0.002	0.0011	0.0013	0.00040008	0.0004	0.0004	0.0001	0.0001	0.0001	0.0002
16543	0.0022	0.00070049	0.0012	0.00090009	0.0005001	0.0001	0.0003	0.0001	0	0.0002	0
16562.5	0.0001001	0.001	0.0014	0.0013	0.00080016	0.0003	0.0004	0.0001	0	0.0004	0
16582	0.0016	0.0012	0.0014	0.0017	0.0005001	0.0004	0.0004	0.0003	0.0003	0.0001	0.0001
16601.6	0.0017	0.0019	0.00090036	0.0019	0.00080016	0.0005	0.0004	0	0.0001	0	0.0001
16621.1	0.000800801	0.0014	0.0014	0.001	0	0.0003	0	0.0001	0.0002	0.0002	0
16640.6	0.000700701	0.0011	0.0018	0.0011	0.00080016	0.0006	0.0002	0.0001	0.0003	0	0
16660.2	0.0013	0.0014	0.0019	0.0016	0.00060012	0.0007	0.0003	0.0002	0	0	0.0001
16679.7	0.0013	0.00030021	0.0017	0.001	0.00070014	0.0003	0	0.0003	0	0	0
16699.2	0.001	0.0011	0.0013	0.0013	0.00080016	0.0005	0.0001	0.0001	0	0.0001	0
16718.8	0.0014	0.00080056	0.0016	0.00080008	0.00030006	0.0001	0	0.0002	0	0	0.0001
16738.3	0.000600601	0.001	0.0015	0.0011	0.00090018	0.0006	0.0001	0	0.0001	0.0004	0.0001
16757.8	0.0014	0.0015	0.002	0.001	0.0005001	0.0002	0.0005	0.0001	0.0001	0.0001	0.0001
16777.3	0.000700701	0.00080056	0.0018	0.0011	0.0005001	0.0006	0.0003	0.0001	0.0001	0.0001	0
16796.9	0.0011	0.00070049	0.0019	0.0019	0.00090018	0.0002	0.0002	0	0.0002	0	0.0001
16816.4	0.001	0.00080056	0.001	0.0012	0.0005001	0.0014	0.0004	0.0001	0	0.0002	0
16835.9	0.0012	0.0013	0.001	0.0015	0.00080016	0.0006	0.0003	0.0004	0.0001	0	0
16855.5	0.0011	0.0012	0.00090036	0.00090009	0.0005001	0.0006	0.0002	0.0003	0	0.0001	0.0001
16875	0.001	0.0017	0.00090036	0.00080008	0.00060012	0.0005	0.0006	0.0002	0	0	0.0002
16894.5	0.0002002	0.00050035	0.00090036	0.0013	0.0011	0.0004	0.0003	0.0003	0.0001	0.0001	0
16914.1	0.0004004	0.0013	0.0022	0.0013	0.00020004	0.0003	0.0001	0.0001	0	0.0001	0.0001
16933.6	0.000900901	0.002	0.001	0.0017	0.00060012	0.0005	0.0002	0	0	0.0001	0
16953.1	0.0015	0.0016	0.0015	0.00090009	0.00060012	0.0005	0.0004	0.0001	0.0001	0	0.0001
16972.7	0.000700701	0.001	0.002	0.0026	0.00080016	0.0004	0.0001	0.0001	0	0.0002	0
16992.2	0.0012	0.0014	0.0018	0.0012	0.00070014	0.0005	0.0003	0.0002	0.0002	0	0
17011.7	0.000700701	0.00050035	0.0014	0.0015	0.0005001	0.0004	0.0002	0.0002	0	0.0001	0
17031.2	0.0014	0.00080056	0.0011	0.0012	0.00070014	0.0008	0.0004	0.0003	0.0001	0.0001	0.0001
17050.8	0.000500501	0.00040028	0.0017	0.0013	0.00040008	0.0006	0.0001	0.0002	0.0001	0	0
17070.3	0.0014	0.0016	0.0014	0.00080008	0.00070014	0.0004	0.0004	0	0	0.0002	0
17089.8	0.001	0.001	0.001	0.0014	0.00040008	0.0005	0.0003	0.0001	0.0002	0.0001	0.0001
17109.4	0.001	0.0015	0.0015	0.0012	0.00070014	0.0003	0.0002	0.0002	0.0003	0	0.0001
17128.9	0.000800801	0.00070049	0.0014	0.001	0.00080016	0.0005	0.0005	0.0002	0	0.0002	0
17148.4	0.0012	0.0017	0.0014	0.001	0.00070014	0.0002	0.0002	0.0007	0	0	0
17168	0.0018	0.0012	0.0012	0.001	0.00070014	0.0006	0.0001	0.0003	0.0002	0.0001	0.0001
17187.5	0.0012	0.00090063	0.00080032	0.00070007	0.00040008	0	0	0.0002	0	0.0002	0.0001
17207	0.0015	0.0014	0.0016	0.001	0.001	0.0003	0.0001	0.0002	0	0	0
17226.6	0.0019	0.0012	0.002	0.0015	0.00060012	0.0004	0	0	0	0	0
17246.1	0.000800801	0.0017	0.0019	0.0013	0.00070014	0.0006	0.0002	0.0002	0.0001	0	0.0001
17265.6	0.0015	0.0012	0.0019	0.0012	0.00070014	0.0007	0.0003	0.0001	0.0001	0	0
17285.2	0.001	0.0018	0.0014	0.0016	0.00020004	0.0008	0.0003	0.0001	0.0002	0.0001	0.0002
17304.7	0.001	0.0016	0.0011	0.00090009	0.00010002	0.0005	0.0001	0.0001	0.0001	0	0
17324.2	0.000800801	0.0012	0.0005002	0.00080008	0.0005001	0.0002	0.0002	0.0001	0.0002	0	0
17343.8	0.0018	0.0015	0.0016	0.0011	0.001	0.0004	0.0003	0.0002	0.0001	0.0001	0
17363.3	0.000800801	0.00070049	0.00080032	0.0011	0.00060012	0.0003	0.0001	0.0001	0.0001	0.0001	0
17382.8	0.000500501	0.0011	0.0012	0.0013	0.00070014	0.0003	0.0003	0.0002	0.0002	0.0001	0.0001
17402.3	0.000600601	0.00050035	0.001	0.0014	0.00060012	0.0009	0.0002	0	0.0001	0.0001	0
17421.9	0.0012	0.0012	0.0014	0.0012	0.00080016	0.0004	0.0001	0.0003	0.0001	0.0001	0
17441.4	0.0012	0.00050035	0.0013	0.001	0.00080016	0.0008	0.0001	0	0.0001	0	0
17460.9	0.0017	0.0015	0.0013	0.00080008	0.00070014	0.0002	0.0001	0.0001	0	0	0
17480.5	0.001	0.0014	0.0021	0.00070007	0.00090018	0.0003	0.0002	0.0002	0	0	0
17500	0.0015	0.0017	0.0013	0.0013	0.00070014	0.0005	0.0001	0.0001	0.0001	0	0
17519.5	0.0014	0.0012	0.0015	0.0012	0.00010002	0.0003	0.0002	0.0001	0.0001	0.0001	0
17539.1	0.0001001	0.0014	0.0013	0.001	0.00030006	0.0004	0.0004	0.0004	0	0	0
17558.6	0.000800801	0.00070049	0.001	0.0011	0.00080016	0.0005	0.0001	0.0001	0.0001	0	0
17578.1	0.0014	0.00080056	0.00080032	0.001	0.00030006	0.0004	0.0004	0.0002	0.0002	0.0002	0.0001
17597.7	0.0014	0.0014	0.001	0.00070007	0.00080016	0.0005	0.0001	0	0	0	0
17617.2	0.0011	0.0016	0.0011	0.0027	0.00030006	0.0005	0.0001	0	0.0001	0	0.0002
17636.7	0.0016	0.00090063	0.0017	0.00080008	0.00060012	0.0005	0.0003	0	0.0001	0	0.0001
17656.2	0.0012	0.001	0.00070028	0.0011	0.00080016	0.0001	0.0006	0	0.0001	0.0001	0.0001
17675.8	0.000700701	0.0011	0.00080032	0.0014	0.0005001	0.0004	0.0004	0.0001	0.0001	0.0002	0
17695.3	0.000600601	0.0014	0.0016	0.0012	0.0005001	0.0002	0.0001	0	0.0001	0	0
17714.8	0.0011	0.0011	0.0014	0.0011	0.00080016	0.0007	0.0004	0.0003	0	0	0.0002
17734.4	0.0015	0.0012	0.0015	0.0015	0.0005001	0.0008	0.0002	0.0001	0.0001	0.0002	0
17753.9	0.000500501	0.0013	0.0016	0.0012	0.00040008	0.0005	0.0001	0.0002	0.0001	0.0001	0
17773.4	0.000600601	0.0016	0.0017	0.0012	0	0.0006	0.0001	0.0003	0	0	0.0001
17793	0.0011	0.00020014	0.0018	0.0016	0.00080016	0.0005	0.0001	0.0001	0	0	0.0001
17812.5	0.000900901	0.0012	0.0013	0.00090009	0.00060012	0.0002	0.0002	0.0001	0.0001	0.0001	0.0001
17832	0.000600601	0.002	0.001	0.00070007	0.001	0.0004	0.0002	0.0001	0	0.0001	0.0001
17851.6	0.0018	0.0011	0.001	0.001	0.00040008	0.0005	0.0002	0.0001	0	0.0001	0
17871.1	0.0012	0.001	0.0012	0.0013	0.00090018	0.0007	0.0006	0.0002	0	0	0
17890.6	0.0012	0	0.0014	0.00090009	0.001	0.0004	0.0001	0.0001	0.0001	0.0001	0
17910.2	0.001	0.0016	0.00070028	0.001	0.00080016	0.0004	0.0004	0.0001	0.0001	0.0001	0.0001
17929.7	0.0003003	0.0025	0.00080032	0.0011	0.00040008	0.0004	0.0002	0	0	0.0001	0
17949.2	0.0012	0.0013	0.0012	0.00050005	0.0005001	0.0004	0.0002	0	0	0	0
17968.8	0.001	0.0011	0.0012	0.001	0.00040008	0.0002	0.0004	0.0001	0	0.0001	0
17988.3	0.000800801	0.00040028	0.0005002	0.0011	0.00040008	0.0005	0.0003	0.0001	0.0002	0.0003	0
18007.8	0.000800801	0.00070049	0.0022	0.0013	0.00060012	0.0002	0	0	0.0001	0	0.0001
18027.3	0.000700701	0.0015	0.0014	0.0013	0.00070014	0.0002	0.0004	0	0	0	0.0001
18046.9	0.0011	0.00060042	0.0011	0.00060006	0.001	0.0004	0	0	0.0001	0.0001	0
18066.4	0.000900901	0.0013	0.00070028	0.0017	0.00080016	0.0004	0.0001	0.0002	0.0001	0.0001	0.0001
18085.9	0.0011	0.0016	0.0016	0.0013	0.0005001	0.0003	0.0003	0.0003	0.0001	0.0001	0
18105.5	0.0011	0.0014	0.0017	0.00080008	0.00020004	0.0003	0.0003	0	0.0001	0.0001	0.0001
18125	0.0014	0.0014	0.00060024	0.0011	0.00080016	0.0003	0.0002	0.0003	0.0001	0.0001	0.0001
18144.5	0.0002002	0.0013	0.00060024	0.0016	0.00040008	0.0005	0.0001	0.0002	0	0.0003	0
18164.1	0.000700701	0.0011	0.0011	0.0014	0.00040008	0.0002	0	0	0.0001	0.0001	0.0001
18183.6	0.000900901	0.0019	0.0011	0.0015	0.00080016	0.0005	0.0002	0.0002	0	0.0001	0.0002
18203.1	0.001	0.00090063	0.0015	0.0011	0.00080016	0.0002	0.0003	0.0001	0	0	0
18222.7	0.0004004	0.0017	0.00090036	0.0013	0.00070014	0.0004	0.0001	0.0001	0.0001	0	0
18242.2	0.0013	0.0021	0.0013	0.0014	0.0005001	0.0006	0	0.0001	0.0001	0	0.0001
18261.7	0.000600601	0.00060042	0.0016	0.0012	0.00040008	0.0002	0.0002	0.0002	0	0.0002	0
18281.2	0.0014	0.00080056	0.0018	0.001	0.00040008	0.0004	0.0001	0.0002	0	0.0001	0
18300.8	0.0003003	0.001	0.0013	0.00090009	0.00070014	0.0002	0	0.0001	0.0002	0.0001	0.0002
18320.3	0.0016	0.00070049	0.0017	0.0013	0	0.0004	0	0.0002	0	0	0.0001
18339.8	0.0002002	0.0013	0.0011	0.00090009	0.00040008	0.0004	0.0005	0.0001	0.0001	0.0001	0.0001
18359.4	0.001	0.0018	0.0013	0.0015	0.00090018	0.0006	0.0004	0.0001	0	0	0
18378.9	0.0012	0.00050035	0.001	0.002	0.00070014	0.0003	0.0002	0.0003	0.0001	0	0
18398.4	0.000900901	0.0014	0.00090036	0.0012	0.00090018	0.0005	0.0001	0.0001	0	0	0
18418	0.0017	0.00030021	0.0005002	0.001	0.00060012	0.0003	0.0002	0.0001	0	0	0
18437.5	0.000500501	0.0014	0.0016	0.00090009	0.00060012	0.0005	0.0002	0	0.0001	0.0001	0.0001
18457	0.0014	0.00060042	0.0015	0.0011	0.00040008	0.0007	0.0002	0.0001	0.0001	0	0.0001
18476.6	0.0001001	0.0014	0.0011	0.0018	0.00040008	0.0005	0.0001	0	0	0.0001	0
18496.1	0.000800801	0.00020014	0.0011	0.0011	0.0012	0.0004	0	0.0002	0.0001	0	0
18515.6	0.001	0.0012	0.002	0.001	0.0005001	0.0004	0.0001	0.0001	0	0.0001	0.0001
18535.2	0.000800801	0.0012	0.00090036	0.00050005	0.00020004	0.0002	0.0003	0	0	0.0001	0
18554.7	0.000500501	0.0014	0.0013	0.00070007	0.0005001	0.0006	0.0001	0.0003	0	0	0.0001
18574.2	0.0013	0.0012	0.0011	0.0014	0.00020004	0.0007	0.0002	0.0001	0.0003	0	0
18593.8	0.000900901	0.0013	0.0012	0.00090009	0.00040008	0.0007	0	0.0002	0	0	0
18613.3	0.000500501	0.001	0.0015	0.0016	0.00090018	0.0007	0.0003	0	0.0001	0	0.0001
18632.8	0.0013	0.00080056	0.0017	0.0011	0.00060012	0.0008	0.0002	0.0001	0.0001	0	0
18652.3	0.0002002	0.0013	0.00040016	0.00060006	0.00030006	0.0007	0.0001	0.0002	0.0001	0	0
18671.9	0.0013	0.00050035	0.001	0.00070007	0.00080016	0.0004	0.0002	0.0001	0	0	0.0001
18691.4	0.0014	0.0016	0.00060024	0.001	0.001	0.0002	0.0004	0.0001	0.0001	0	0
18710.9	0.000500501	0.00060042	0.00060024	0.001	0.00070014	0.0007	0.0006	0.0002	0	0.0001	0
18730.5	0.000600601	0.00040028	0.0013	0.00080008	0.00080016	0.0005	0.0001	0.0001	0	0	0
18750	0.0003003	0.0012	0.00090036	0.0012	0.00030006	0.0001	0.0001	0.0002	0	0	0
18769.5	0.000800801	0.0014	0.0012	0.001	0.00010002	0.0004	0.0003	0	0	0	0
18789.1	0.001	0.001	0.0014	0.0015	0.00060012	0.0004	0.0002	0	0	0.0001	0.0001
18808.6	0.000500501	0.00080056	0.001	0.0013	0.00090018	0.0008	0.0001	0.0001	0.0002	0	0
18828.1	0.000600601	0.001	0.001	0.00070007	0.0011	0.0001	0.0002	0.0002	0	0.0001	0
18847.7	0.000700701	0.0016	0.0013	0.0012	0.00080016	0.0006	0.0003	0.0003	0	0	0.0002
18867.2	0.0012	0.00080056	0.00060024	0.0013	0.00030006	0.0007	0.0001	0.0005	0.0001	0	0
18886.7	0.001	0.0014	0.00090036	0	0.00040008	0.0002	0.0003	0.0001	0	0	0.0001
18906.2	0.000500501	0.0011	0.0012	0.00090009	0.00090018	0.0009	0.0003	0.0001	0	0.0001	0
18925.8	0.000700701	0.0017	0.001	0.0011	0.00070014	0.0006	0.0002	0.0002	0.0001	0	0
18945.3	0.0016	0.0014	0.0017	0.0011	0.00080016	0.0003	0.0003	0	0.0001	0	0
18964.8	0.000500501	0.00070049	0.0013	0.0011	0.0005001	0.0005	0.0004	0	0	0	0.0001
18984.4	0.000600601	0.0013	0.0014	0.00070007	0.00040008	0.0003	0.0002	0	0	0	0.0002
19003.9	0.000900901	0.001	0.0014	0.00060006	0.00040008	0.0002	0.0002	0.0002	0.0001	0	0
19023.4	0.0004004	0.0016	0.00080032	0.00050005	0.00020004	0.0007	0.0002	0	0	0.0001	0
19043	0.000700701	0.00080056	0.0013	0.0015	0.00070014	0.0007	0.0002	0.0001	0	0.0001	0
19062.5	0.0004004	0.00090063	0.0013	0.00080008	0.00080016	0.0004	0.0001	0.0001	0.0004	0	0.0002
19082	0.0004004	0.0014	0.001	0.0017	0.00060012	0.0004	0.0001	0.0004	0.0001	0.0001	0.0001
19101.6	0.0011	0.00090063	0.001	0.002	0.00060012	0.0001	0	0.0001	0	0	0
19121.1	0.0014	0.00020014	0.0012	0.0016	0.00030006	0.0005	0.0001	0.0002	0.0001	0.0002	0
19140.6	0.0018	0.00030021	0.0012	0.0011	0	0.0001	0.0001	0	0.0001	0.0001	0.0001
19160.2	0.000500501	0.00030021	0.0014	0.00080008	0.00070014	0.0005	0.0004	0.0001	0.0001	0	0
19179.7	0.001	0.00060042	0.0014	0.00040004	0.00060012	0.0004	0.0001	0.0002	0	0.0001	0
19199.2	0.0013	0.0017	0.001	0.00070007	0.0005001	0.0002	0.0001	0	0.0002	0	0
19218.8	0.000700701	0.0015	0.0014	0.001	0.0005001	0.0002	0.0005	0	0	0.0001	0.0001
19238.3	0.000600601	0.00070049	0.0011	0.0012	0.00030006	0	0.0002	0.0001	0	0.0001	0
19257.8	0.0014	0.00050035	0.0013	0.0013	0.00090018	0.0003	0.0004	0.0001	0	0	0
19277.3	0.001	0.0017	0.0017	0.0014	0.00030006	0.0006	0.0003	0.0003	0	0.0002	0
19296.9	0.000700701	0.00080056	0.00070028	0.0011	0.001	0.0004	0.0003	0	0.0001	0	0
19316.4	0.0016	0.00060042	0.0017	0.001	0.00010002	0.0004	0	0.0003	0	0	0
19335.9	0.0003003	0.0013	0.0018	0.0011	0.00020004	0.0001	0.0001	0	0.0001	0	0.0002
19355.5	0.000900901	0.0013	0.00040016	0.00060006	0.00060012	0.0006	0.0003	0.0002	0	0	0.0001
19375	0.0003003	0.00070049	0.00090036	0.00080008	0.00080016	0.0003	0	0.0001	0	0.0001	0.0001
19394.5	0.0011	0.00070049	0.0012	0.001	0.00020004	0.0009	0.0001	0.0001	0.0001	0.0001	0
19414.1	0.0012	0.00050035	0.0011	0.001	0.00040008	0.0004	0.0002	0	0	0.0001	0.0002
19433.6	0.0013	0.00050035	0.0005002	0.00070007	0.00060012	0.0003	0.0002	0	0	0.0001	0.0001
19453.1	0.000900901	0.0015	0.00060024	0.0011	0.00030006	0.0004	0.0001	0	0	0	0.0001
19472.7	0.000600601	0.001	0.0013	0.0012	0.00060012	0.0001	0.0001	0.0002	0.0001	0	0
19492.2	0.000500501	0.00090063	0.0011	0.0019	0.00060012	0.0006	0.0001	0.0004	0	0.0001	0
19511.7	0.001	0.00070049	0.0005002	0.00060006	0.0005001	0.0005	0.0002	0.0001	0.0001	0	0
19531.2	0.0004004	0.001	0.0012	0.0011	0.00020004	0.0004	0.0001	0.0001	0	0	0.0001
19550.8	0.0013	0.00080056	0.0016	0.00060006	0.00040008	0.0004	0.0001	0	0	0	0
19570.3	0.000600601	0.0013	0.0014	0.00040004	0.00060012	0.0007	0.0001	0.0001	0.0001	0	0.0001
19589.8	0.001	0.0013	0.00070028	0.00050005	0.00070014	0.0002	0.0001	0	0.0001	0	0
19609.4	0.000500501	0.0019	0.002	0.00070007	0.0005001	0.0003	0.0006	0	0.0001	0	0
19628.9	0.0011	0.00070049	0.0013	0.00080008	0.00030006	0.0003	0.0001	0	0	0	0
19648.4	0.0002002	0.0013	0.0013	0.00090009	0.00070014	0.0005	0.0001	0	0.0001	0.0001	0
19668	0.000800801	0.0012	0.00080032	0.0011	0.00030006	0.0004	0.0003	0	0.0002	0	0
19687.5	0.000900901	0.00060042	0.0014	0.00080008	0.00030006	0.0004	0.0002	0.0001	0.0001	0	0
19707	0.000600601	0.0011	0.00040016	0.0014	0.0011	0.0005	0.0001	0	0	0	0
19726.6	0.000900901	0.0014	0.0014	0.00040004	0.00080016	0.0002	0.0002	0.0002	0	0	0
19746.1	0.001	0.00060042	0.00070028	0.0013	0.00020004	0.0005	0.0002	0.0001	0	0	0
19765.6	0.000500501	0.0012	0.00080032	0.00070007	0.00040008	0.0004	0.0004	0.0001	0	0.0001	0
19785.2	0.0014	0.00080056	0.0015	0.0012	0.00010002	0	0.0003	0	0	0	0
19804.7	0.000500501	0.0011	0.00080032	0.0018	0.00060012	0.0006	0.0001	0.0001	0.0002	0	0.0001
19824.2	0.0004004	0.00040028	0.0022	0.00070007	0.00090018	0.0005	0.0001	0.0001	0	0	0
19843.8	0.000600601	0.00090063	0.00080032	0.0016	0.00010002	0.0004	0.0002	0.0002	0	0.0001	0.0001
19863.3	0.0011	0.0016	0.00090036	0.0018	0.00040008	0.0004	0.0001	0.0001	0.0002	0	0
19882.8	0.0014	0.00020014	0.0013	0.0017	0.00080016	0.0004	0	0.0002	0	0.0001	0.0001
19902.3	0.0018	0.002	0.0013	0.0016	0.00030006	0.0007	0	0.0001	0	0	0.0003
19921.9	0.000700701	0.0022	0.0018	0.0015	0.00090018	0.0005	0.0002	0.0003	0.0001	0.0002	0
19941.4	0.0003003	0.0012	0.001	0.0011	0.00040008	0.0004	0.0001	0	0.0002	0	0.0001
19960.9	0.001	0.0015	0.0011	0.0011	0.00070014	0.0002	0.0001	0	0.0001	0	0
19980.5	0.001	0.0013	0.001	0.0014	0.00060012	0.0003	0	0.0002	0	0	0
