# Supplementary material for: D-O-A based organic phosphors for both aggregation-induced electrophosphorescence and host-free sensitization
Source: Nat Commun. 2023 Mar 25;14:1678. doi: 10.1038/s41467-023-37414-y (PMC10039947; doi:10.1038/s41467-023-37414-y)
Supplement: Supplementary file 3 — Source Data [file 41467_2023_37414_MOESM3_ESM.zip › Source data/original data of Fig5b-d.xlsx]

## Sheet: Fig.5b
RTP-D2_EL @ 6V		RTP-D2_EL @ 6V
Wavelength/nm	Normalized EL intensity	Wavelength/nm	Normalized EL intensity
347.34	0	350.84	0.0258
347.56	0.0028	353.02	0.02662
347.78	0.0011	353.23	0.02597
348	0.00573	353.45	0.02956
348.22	0.00351	353.67	0.03384
348.44	0.00279	353.89	0.03717
348.65	0.00183	354.11	0.03964
348.87	0.00147	354.32	0.03813
349.09	0.000402526	354.54	0.03558
349.31	0.0011	354.76	0.03328
349.53	0.000868096	354.98	0.03672
349.74	0.00237	355.2	0.0395
349.96	0.00186	355.41	0.03409
350.18	0.00151	355.63	0.03009
350.4	0.00194	355.85	0.03126
350.62	0.00131	356.07	0.03235
350.84	0.00158	356.28	0.02968
351.05	0.00229	356.5	0.03699
351.27	0.00333	356.72	0.03972
351.49	0.00406	356.94	0.04153
351.71	0.00499	357.16	0.04015
351.93	0.00477	357.37	0.04553
352.14	0.00432	357.59	0.043
352.36	0.00399	357.81	0.04147
352.58	0.00369	358.03	0.04248
352.8	0.00331	358.24	0.0454
353.02	0.00284	358.46	0.05104
353.23	0.00365	358.68	0.04433
353.45	0.00342	358.9	0.05074
353.67	0.00271	359.11	0.0553
353.89	0.00181	359.33	0.05493
354.11	0.00138	359.55	0.05388
354.32	0.00156	359.77	0.05125
354.54	0.00235	359.98	0.04912
354.76	0.00378	360.2	0.04737
354.98	0.00338	360.42	0.0503
355.2	0.00438	360.64	0.04366
355.41	0.00353	360.85	0.04318
355.63	0.0045	361.07	0.03876
355.85	0.00344	361.29	0.03637
356.07	0.00299	361.51	0.03517
356.28	0.00343	361.72	0.03262
356.5	0.0035	361.94	0.02338
356.72	0.00366	362.16	0.02145
356.94	0.00415	362.38	0.01746
357.16	0.00435	362.59	0.0179
357.37	0.00422	362.81	0.01204
357.59	0.00451	363.03	0.00812
357.81	0.00499	363.25	0.00999
358.03	0.00538	363.46	0.00557
358.24	0.00574	363.68	0.00421
358.46	0.00611	363.9	0.00441
358.68	0.00688	364.12	0
358.9	0.00638	364.33	0.0045
359.11	0.00693	364.55	0.01089
359.33	0.0066	364.77	0.01126
359.55	0.00643	364.99	0.0061
359.77	0.00623	365.2	0.00533
359.98	0.00625	365.42	0.00632
360.2	0.00497	365.64	0.00482
360.42	0.00553	365.85	0.00756
360.64	0.00561	366.07	0.00843
360.85	0.00567	366.29	0.00947
361.07	0.00521	366.51	0.01274
361.29	0.00459	366.72	0.01423
361.51	0.00508	366.94	0.01783
361.72	0.00496	367.16	0.0152
361.94	0.00506	367.37	0.01868
362.16	0.00475	367.59	0.01864
362.38	0.00467	367.81	0.01684
362.59	0.00367	368.03	0.01695
362.81	0.00385	368.24	0.01987
363.03	0.00319	368.46	0.02277
363.25	0.00311	368.68	0.0207
363.46	0.00316	368.89	0.01706
363.68	0.00291	369.11	0.01809
363.9	0.00338	369.33	0.01322
364.12	0.00309	369.55	0.01258
364.33	0.00366	369.76	0.01756
364.55	0.00352	369.98	0.01642
364.77	0.00429	370.2	0.01605
364.99	0.00389	370.41	0.01546
365.2	0.0041	370.63	0.01651
365.42	0.00357	370.85	0.01603
365.64	0.00294	371.06	0.01607
365.85	0.00341	371.28	0.01974
366.07	0.00328	371.5	0.01874
366.29	0.0046	371.71	0.0166
366.51	0.00527	371.93	0.01256
366.72	0.00498	372.15	0.01475
366.94	0.00432	372.36	0.01678
367.16	0.00467	372.58	0.01331
367.37	0.00446	372.8	0.01602
367.59	0.0042	373.02	0.01484
367.81	0.0041	373.23	0.01653
368.03	0.00369	373.45	0.01659
368.24	0.00413	373.67	0.0123
368.46	0.00295	373.88	0.01747
368.68	0.0035	374.1	0.01819
368.89	0.00306	374.32	0.01471
369.11	0.00418	374.53	0.01914
369.33	0.00451	374.75	0.02157
369.55	0.00476	374.97	0.01805
369.76	0.0051	375.18	0.01561
369.98	0.00466	375.4	0.01792
370.2	0.00525	375.62	0.01763
370.41	0.00523	375.83	0.01393
370.63	0.00543	376.05	0.01187
370.85	0.00421	376.27	0.02047
371.06	0.00359	376.48	0.02137
371.28	0.00352	376.7	0.0175
371.5	0.00333	376.92	0.02016
371.71	0.00319	377.13	0.02404
371.93	0.00348	377.35	0.02103
372.15	0.0033	377.56	0.02183
372.36	0.00277	377.78	0.02304
372.58	0.00335	378	0.02149
372.8	0.0026	378.21	0.01742
373.02	0.00266	378.43	0.01558
373.23	0.0024	378.65	0.01708
373.45	0.00219	378.86	0.01739
373.67	0.00137	379.08	0.015
373.88	0.000904865	379.3	0.01829
374.1	0.000889586	379.51	0.02073
374.32	8.0841e-05	379.73	0.01849
374.53	0.000818987	379.95	0.01558
374.75	0.000618438	380.16	0.01786
374.97	0.000215072	380.38	0.02059
375.18	0.000624985	380.59	0.01805
375.4	0.00106	380.81	0.01563
375.62	0.000727653	381.03	0.01632
375.83	0.000809417	381.24	0.01825
376.05	0.00141	381.46	0.01848
376.27	0.00123	381.68	0.01776
376.48	0.000448109	381.89	0.01657
376.7	0.00125	382.11	0.01537
376.92	0.00179	382.32	0.01777
377.13	0.00069315	382.54	0.01851
377.35	0.00121	382.76	0.02284
377.56	0.000807067	382.97	0.02356
377.78	0.00147	383.19	0.02549
378	0.00147	383.41	0.02697
378.21	0.00173	383.62	0.02691
378.43	0.00146	383.84	0.02174
378.65	0.0014	384.05	0.02209
378.86	0.00198	384.27	0.02426
379.08	0.0016	384.49	0.02425
379.3	0.00203	384.7	0.02058
379.51	0.00281	384.92	0.01515
379.73	0.00171	385.13	0.02234
379.95	0.00239	385.35	0.01813
380.16	0.00286	385.57	0.02024
380.38	0.00285	385.78	0.02135
380.59	0.00239	386	0.01946
380.81	0.00283	386.21	0.01827
381.03	0.00332	386.43	0.02069
381.24	0.0036	386.65	0.01856
381.46	0.00334	386.86	0.01361
381.68	0.00398	387.08	0.01221
381.89	0.00425	387.29	0.0051
382.11	0.00491	387.51	0.00419
382.32	0.00466	387.73	0.00595
382.54	0.00512	387.94	0.0086
382.76	0.00507	388.16	0.01164
382.97	0.0057	388.37	0.00883
383.19	0.00558	388.59	0.00791
383.41	0.0053	388.8	0.00994
383.62	0.00614	389.02	0.0122
383.84	0.00595	389.24	0.01164
384.05	0.00553	389.45	0.01855
384.27	0.00621	389.67	0.0167
384.49	0.00538	389.88	0.02126
384.7	0.00492	390.1	0.01736
384.92	0.00464	390.32	0.01849
385.13	0.00482	390.53	0.01791
385.35	0.00499	390.75	0.02009
385.57	0.00424	390.96	0.01796
385.78	0.00356	391.18	0.02359
386	0.00368	391.39	0.02508
386.21	0.00294	391.61	0.02759
386.43	0.00227	391.82	0.02988
386.65	0.00231	392.04	0.02802
386.86	0.00155	392.26	0.02462
387.08	0.00213	392.47	0.02188
387.29	0.0027	392.69	0.02029
387.51	0.0026	392.9	0.02686
387.73	0.00302	393.12	0.02483
387.94	0.00317	393.33	0.02336
388.16	0.00253	393.55	0.02391
388.37	0.00268	393.76	0.02577
388.59	0.00299	393.98	0.0218
388.8	0.00307	394.2	0.02124
389.02	0.00252	394.41	0.02013
389.24	0.00228	394.63	0.02412
389.45	0.00216	394.84	0.02445
389.67	0.00238	395.06	0.02453
389.88	0.00305	395.27	0.02625
390.1	0.00332	395.49	0.02676
390.32	0.0035	395.7	0.02311
390.53	0.00354	395.92	0.02274
390.75	0.00391	396.13	0.023
390.96	0.00417	396.35	0.02413
391.18	0.00402	396.57	0.02644
391.39	0.00446	396.78	0.03109
391.61	0.00404	397	0.03253
391.82	0.00411	397.21	0.03217
392.04	0.00362	397.43	0.02861
392.26	0.00374	397.64	0.03091
392.47	0.00387	397.86	0.029
392.69	0.00402	398.07	0.02849
392.9	0.00316	398.29	0.03179
393.12	0.00278	398.5	0.03272
393.33	0.00222	398.72	0.03367
393.55	0.00299	398.93	0.0334
393.76	0.00304	399.15	0.02968
393.98	0.00304	399.36	0.02936
394.2	0.00265	399.58	0.03093
394.41	0.00263	399.79	0.02658
394.63	0.00303	400.01	0.02459
394.84	0.00309	400.22	0.02217
395.06	0.00338	400.44	0.02317
395.27	0.00374	400.65	0.02004
395.49	0.0038	400.87	0.02071
395.7	0.00419	401.08	0.02031
395.92	0.00358	401.3	0.01597
396.13	0.00378	401.51	0.01348
396.35	0.00299	401.73	0.01299
396.57	0.00325	401.94	0.01228
396.78	0.00291	402.16	0.00981
397	0.00243	402.37	0.01266
397.21	0.00261	402.59	0.0117
397.43	0.00351	402.8	0.00786
397.64	0.00396	403.02	0.00901
397.86	0.00383	403.23	0.0085
398.07	0.00359	403.45	0.00949
398.29	0.00392	403.66	0.01227
398.5	0.0039	403.88	0.00674
398.72	0.00428	404.09	0.00814
398.93	0.00351	404.31	0.00806
399.15	0.00368	404.52	0.01133
399.36	0.00393	404.74	0.01565
399.58	0.00356	404.95	0.01796
399.79	0.00392	405.17	0.02171
400.01	0.00382	405.38	0.02136
400.22	0.00384	405.6	0.02321
400.44	0.00434	405.81	0.0228
400.65	0.00443	406.03	0.0244
400.87	0.0051	406.24	0.02268
401.08	0.00518	406.46	0.02457
401.3	0.00484	406.67	0.02631
401.51	0.00493	406.89	0.02601
401.73	0.00503	407.1	0.02605
401.94	0.00467	407.31	0.02796
402.16	0.00459	407.53	0.02673
402.37	0.0052	407.74	0.02517
402.59	0.00535	407.96	0.02177
402.8	0.00573	408.17	0.01898
403.02	0.00564	408.39	0.02382
403.23	0.00577	408.6	0.02079
403.45	0.00569	408.82	0.02236
403.66	0.00558	409.03	0.01906
403.88	0.00522	409.25	0.0161
404.09	0.00576	409.46	0.01325
404.31	0.00501	409.67	0.01109
404.52	0.00487	409.89	0.01173
404.74	0.00437	410.1	0.00962
404.95	0.00418	410.32	0.00885
405.17	0.00387	410.53	0.00777
405.38	0.00332	410.75	0.01236
405.6	0.00342	410.96	0.01114
405.81	0.00343	411.18	0.01157
406.03	0.00426	411.39	0.01238
406.24	0.00421	411.6	0.01288
406.46	0.0046	411.82	0.01019
406.67	0.00426	412.03	0.00885
406.89	0.00404	412.25	0.00957
407.1	0.00398	412.46	0.01
407.31	0.00406	412.68	0.01232
407.53	0.00484	412.89	0.01101
407.74	0.00483	413.11	0.01518
407.96	0.00518	413.32	0.01565
408.17	0.00511	413.53	0.01748
408.39	0.0049	413.75	0.01825
408.6	0.00439	413.96	0.02208
408.82	0.00418	414.18	0.02341
409.03	0.00415	414.39	0.02281
409.25	0.00448	414.61	0.0226
409.46	0.00548	414.82	0.02568
409.67	0.00472	415.03	0.02407
409.89	0.00504	415.25	0.02192
410.1	0.00451	415.46	0.01961
410.32	0.00497	415.68	0.01918
410.53	0.00428	415.89	0.02005
410.75	0.00405	416.1	0.01874
410.96	0.00393	416.32	0.01604
411.18	0.00466	416.53	0.01944
411.39	0.00494	416.75	0.0188
411.6	0.00491	416.96	0.01868
411.82	0.0047	417.17	0.01718
412.03	0.00444	417.39	0.01636
412.25	0.00422	417.6	0.01147
412.46	0.00441	417.82	0.01133
412.68	0.0045	418.03	0.01146
412.89	0.0047	418.24	0.01209
413.11	0.00517	418.46	0.0094
413.32	0.00564	418.67	0.00902
413.53	0.00567	418.89	0.00854
413.75	0.00564	419.1	0.01142
413.96	0.00476	419.31	0.01103
414.18	0.00536	419.53	0.01413
414.39	0.0052	419.74	0.01465
414.61	0.00567	419.96	0.01749
414.82	0.00532	420.17	0.01451
415.03	0.00553	420.38	0.01421
415.25	0.00567	420.6	0.01481
415.46	0.00589	420.81	0.02046
415.68	0.00572	421.02	0.01781
415.89	0.0051	421.24	0.01938
416.1	0.00495	421.45	0.02216
416.32	0.00476	421.67	0.02328
416.53	0.00456	421.88	0.02564
416.75	0.00479	422.09	0.02667
416.96	0.00472	422.31	0.02393
417.17	0.00439	422.52	0.02569
417.39	0.00502	422.73	0.02585
417.6	0.00485	422.95	0.02364
417.82	0.00462	423.16	0.0256
418.03	0.00474	423.38	0.02619
418.24	0.00486	423.59	0.02233
418.46	0.00532	423.8	0.02322
418.67	0.0053	424.02	0.02206
418.89	0.00551	424.23	0.02249
419.1	0.00533	424.44	0.02269
419.31	0.00522	424.66	0.02403
419.53	0.00536	424.87	0.02311
419.74	0.00506	425.08	0.02256
419.96	0.00507	425.3	0.02161
420.17	0.00505	425.51	0.02284
420.38	0.0055	425.72	0.02201
420.6	0.00583	425.94	0.02103
420.81	0.00601	426.15	0.02159
421.02	0.00616	426.37	0.01944
421.24	0.00645	426.58	0.02279
421.45	0.00658	426.79	0.02419
421.67	0.00701	427.01	0.02116
421.88	0.00667	427.22	0.02106
422.09	0.00642	427.43	0.02329
422.31	0.00671	427.65	0.02
422.52	0.00704	427.86	0.02084
422.73	0.00735	428.07	0.02299
422.95	0.00693	428.29	0.02191
423.16	0.00715	428.5	0.02188
423.38	0.00711	428.71	0.02099
423.59	0.00717	428.93	0.02026
423.8	0.00735	429.14	0.0225
424.02	0.00745	429.35	0.02215
424.23	0.00804	429.57	0.02344
424.44	0.00806	429.78	0.02244
424.66	0.00818	429.99	0.02247
424.87	0.00855	430.2	0.0217
425.08	0.00833	430.42	0.02234
425.3	0.0087	430.63	0.01987
425.51	0.0084	430.84	0.0219
425.72	0.00837	431.06	0.01902
425.94	0.00819	431.27	0.0183
426.15	0.00857	431.48	0.01983
426.37	0.00861	431.7	0.02282
426.58	0.00915	431.91	0.0219
426.79	0.00916	432.12	0.02171
427.01	0.00924	432.34	0.02034
427.22	0.0093	432.55	0.02069
427.43	0.00983	432.76	0.01834
427.65	0.01019	432.98	0.01921
427.86	0.01047	433.19	0.01971
428.07	0.01092	433.4	0.02051
428.29	0.01123	433.61	0.0213
428.5	0.0114	433.83	0.02029
428.71	0.01161	434.04	0.01867
428.93	0.01167	434.25	0.02022
429.14	0.01207	434.47	0.01872
429.35	0.01156	434.68	0.01914
429.57	0.01173	434.89	0.02042
429.78	0.01173	435.1	0.02063
429.99	0.01206	435.32	0.01958
430.2	0.01208	435.53	0.01874
430.42	0.0125	435.74	0.02143
430.63	0.01208	435.96	0.02198
430.84	0.01214	436.17	0.01921
431.06	0.01193	436.38	0.01854
431.27	0.01209	436.59	0.02016
431.48	0.01205	436.81	0.02072
431.7	0.01245	437.02	0.02128
431.91	0.01226	437.23	0.02268
432.12	0.01237	437.45	0.02177
432.34	0.01295	437.66	0.02265
432.55	0.01276	437.87	0.023
432.76	0.01299	438.08	0.02358
432.98	0.01307	438.3	0.02491
433.19	0.01314	438.51	0.0296
433.4	0.01343	438.72	0.02961
433.61	0.0131	438.93	0.03142
433.83	0.01352	439.15	0.03088
434.04	0.01392	439.36	0.02929
434.25	0.01433	439.57	0.03066
434.47	0.01439	439.78	0.03226
434.68	0.01468	440	0.03439
434.89	0.01472	440.21	0.03209
435.1	0.01519	440.42	0.03128
435.32	0.01597	440.64	0.02922
435.53	0.01653	440.85	0.03108
435.74	0.01717	441.06	0.0302
435.96	0.01751	441.27	0.03215
436.17	0.01815	441.49	0.03146
436.38	0.01823	441.7	0.03403
436.59	0.0182	441.91	0.03539
436.81	0.0181	442.12	0.03541
437.02	0.01871	442.33	0.03428
437.23	0.01902	442.55	0.03144
437.45	0.01928	442.76	0.03226
437.66	0.0195	442.97	0.02728
437.87	0.02003	443.18	0.02606
438.08	0.02075	443.4	0.02472
438.3	0.02149	443.61	0.02596
438.51	0.02223	443.82	0.02609
438.72	0.02263	444.03	0.02811
438.93	0.02314	444.25	0.02616
439.15	0.02363	444.46	0.0246
439.36	0.02414	444.67	0.02719
439.57	0.02458	444.88	0.02649
439.78	0.02491	445.1	0.03047
440	0.02532	445.31	0.02937
440.21	0.02569	445.52	0.02966
440.42	0.02618	445.73	0.02905
440.64	0.02602	445.94	0.02998
440.85	0.02699	446.16	0.02954
441.06	0.02798	446.37	0.03004
441.27	0.02846	446.58	0.03016
441.49	0.02923	446.79	0.0317
441.7	0.0301	447	0.035
441.91	0.03056	447.22	0.03715
442.12	0.03163	447.43	0.03986
442.33	0.0319	447.64	0.04067
442.55	0.03273	447.85	0.04356
442.76	0.03306	448.07	0.04522
442.97	0.03357	448.28	0.04686
443.18	0.03392	448.49	0.04637
443.4	0.0345	448.7	0.04797
443.61	0.03506	448.91	0.04782
443.82	0.03597	449.13	0.05023
444.03	0.03683	449.34	0.05243
444.25	0.03707	449.55	0.05236
444.46	0.03791	449.76	0.05565
444.67	0.03838	449.97	0.05948
444.88	0.03905	450.18	0.06186
445.1	0.04023	450.4	0.06288
445.31	0.04108	450.61	0.06349
445.52	0.04126	450.82	0.06287
445.73	0.04215	451.03	0.06086
445.94	0.0425	451.24	0.06115
446.16	0.04329	451.46	0.06097
446.37	0.04441	451.67	0.06162
446.58	0.0452	451.88	0.06227
446.79	0.04627	452.09	0.06373
447	0.04704	452.3	0.06403
447.22	0.04815	452.52	0.06761
447.43	0.04895	452.73	0.06679
447.64	0.0503	452.94	0.06836
447.85	0.05171	453.15	0.06974
448.07	0.05286	453.36	0.0716
448.28	0.05355	453.57	0.06989
448.49	0.05496	453.79	0.07267
448.7	0.0564	454	0.07438
448.91	0.05729	454.21	0.07476
449.13	0.05839	454.42	0.07682
449.34	0.05929	454.63	0.0771
449.55	0.06027	454.84	0.07763
449.76	0.06109	455.06	0.08145
449.97	0.06265	455.27	0.0847
450.18	0.06418	455.48	0.09025
450.4	0.06507	455.69	0.09263
450.61	0.06637	455.9	0.09378
450.82	0.06814	456.11	0.09642
451.03	0.06938	456.32	0.09563
451.24	0.07049	456.54	0.09856
451.46	0.07215	456.75	0.09947
451.67	0.0734	456.96	0.10117
451.88	0.07417	457.17	0.10774
452.09	0.07568	457.38	0.11062
452.3	0.0767	457.59	0.11347
452.52	0.0779	457.8	0.11858
452.73	0.08005	458.02	0.1234
452.94	0.08077	458.23	0.12691
453.15	0.08126	458.44	0.13199
453.36	0.08252	458.65	0.13386
453.57	0.08414	458.86	0.13324
453.79	0.08504	459.07	0.13752
454	0.08662	459.28	0.14278
454.21	0.08824	459.5	0.14459
454.42	0.08974	459.71	0.14867
454.63	0.09165	459.92	0.15231
454.84	0.09348	460.13	0.15859
455.06	0.09472	460.34	0.16491
455.27	0.09582	460.55	0.16928
455.48	0.09778	460.76	0.17686
455.69	0.10005	460.97	0.1838
455.9	0.10125	461.19	0.19181
456.11	0.10292	461.4	0.19536
456.32	0.10369	461.61	0.19872
456.54	0.10557	461.82	0.20236
456.75	0.10751	462.03	0.20681
456.96	0.10946	462.24	0.21234
457.17	0.11053	462.45	0.22063
457.38	0.1126	462.66	0.22149
457.59	0.11454	462.87	0.22201
457.8	0.11599	463.09	0.23133
458.02	0.11801	463.3	0.24109
458.23	0.12028	463.51	0.24869
458.44	0.12249	463.72	0.25133
458.65	0.12469	463.93	0.25289
458.86	0.12699	464.14	0.25993
459.07	0.12843	464.35	0.26567
459.28	0.13014	464.56	0.27111
459.5	0.13198	464.77	0.27872
459.71	0.13389	464.98	0.28268
459.92	0.13688	465.2	0.28955
460.13	0.1388	465.41	0.29242
460.34	0.14157	465.62	0.29515
460.55	0.14403	465.83	0.30202
460.76	0.14679	466.04	0.30635
460.97	0.14929	466.25	0.31154
461.19	0.15084	466.46	0.3156
461.4	0.15301	466.67	0.32118
461.61	0.15611	466.88	0.32395
461.82	0.15882	467.09	0.33357
462.03	0.16114	467.3	0.34005
462.24	0.16381	467.51	0.34543
462.45	0.16692	467.73	0.3499
462.66	0.16921	467.94	0.35627
462.87	0.17145	468.15	0.36559
463.09	0.17424	468.36	0.37426
463.3	0.17719	468.57	0.37799
463.51	0.17949	468.78	0.38556
463.72	0.1826	468.99	0.39051
463.93	0.18502	469.2	0.39512
464.14	0.18826	469.41	0.40152
464.35	0.19068	469.62	0.40722
464.56	0.1939	469.83	0.41434
464.77	0.19656	470.04	0.42115
464.98	0.19964	470.25	0.42343
465.2	0.20286	470.46	0.4307
465.41	0.20587	470.67	0.43908
465.62	0.20837	470.88	0.4455
465.83	0.21107	471.1	0.44973
466.04	0.21368	471.31	0.45564
466.25	0.21612	471.52	0.4616
466.46	0.21834	471.73	0.47153
466.67	0.22053	471.94	0.47571
466.88	0.22293	472.15	0.48034
467.09	0.22519	472.36	0.48541
467.3	0.22781	472.57	0.49229
467.51	0.2312	472.78	0.49733
467.73	0.2339	472.99	0.5048
467.94	0.2376	473.2	0.51055
468.15	0.2417	473.41	0.51843
468.36	0.24471	473.62	0.52136
468.57	0.24762	473.83	0.52646
468.78	0.25144	474.04	0.53248
468.99	0.25448	474.25	0.53797
469.2	0.25822	474.46	0.54697
469.41	0.26133	474.67	0.55271
469.62	0.2647	474.88	0.56013
469.83	0.26783	475.09	0.56496
470.04	0.27241	475.3	0.56958
470.25	0.27516	475.51	0.57431
470.46	0.27856	475.72	0.57857
470.67	0.28265	475.93	0.58538
470.88	0.28602	476.14	0.59092
471.1	0.28946	476.35	0.59448
471.31	0.29352	476.56	0.59905
471.52	0.29685	476.77	0.60083
471.73	0.30171	476.98	0.60485
471.94	0.30495	477.19	0.61125
472.15	0.30761	477.4	0.6175
472.36	0.30992	477.61	0.62162
472.57	0.31298	477.83	0.62634
472.78	0.31631	478.04	0.63168
472.99	0.32005	478.25	0.63559
473.2	0.32365	478.46	0.63722
473.41	0.32878	478.67	0.64093
473.62	0.33128	478.88	0.64459
473.83	0.33527	479.09	0.65007
474.04	0.33843	479.3	0.65363
474.25	0.34198	479.51	0.65683
474.46	0.34646	479.72	0.66242
474.67	0.34987	479.93	0.66573
474.88	0.35409	480.14	0.6701
475.09	0.35807	480.34	0.67381
475.3	0.3613	480.55	0.67665
475.51	0.36481	480.76	0.68331
475.72	0.36814	480.97	0.6891
475.93	0.37271	481.18	0.69373
476.14	0.37608	481.39	0.6984
476.35	0.37941	481.6	0.70186
476.56	0.3833	481.81	0.70602
476.77	0.38742	482.02	0.71014
476.98	0.39128	482.23	0.71624
477.19	0.39534	482.44	0.72101
477.4	0.40048	482.65	0.72686
477.61	0.40517	482.86	0.73204
477.83	0.40943	483.07	0.73433
478.04	0.4131	483.28	0.739
478.25	0.41679	483.49	0.74154
478.46	0.4207	483.7	0.7449
478.67	0.42402	483.91	0.74612
478.88	0.42794	484.12	0.7481
479.09	0.43243	484.33	0.75272
479.3	0.43635	484.54	0.75709
479.51	0.43915	484.75	0.75913
479.72	0.44298	484.96	0.75989
479.93	0.44627	485.17	0.76223
480.14	0.45041	485.38	0.76436
480.34	0.4546	485.59	0.7696
480.55	0.45852	485.8	0.77305
480.76	0.4635	486.01	0.77712
480.97	0.4685	486.22	0.77956
481.18	0.47333	486.43	0.78499
481.39	0.47794	486.64	0.78647
481.6	0.48297	486.85	0.78758
481.81	0.48739	487.05	0.79256
482.02	0.49144	487.26	0.79409
482.23	0.49621	487.47	0.79897
482.44	0.50016	487.68	0.80054
482.65	0.50528	487.89	0.8043
482.86	0.5096	488.1	0.80669
483.07	0.51331	488.31	0.81086
483.28	0.51769	488.52	0.81193
483.49	0.52175	488.73	0.81391
483.7	0.5264	488.94	0.8163
483.91	0.53075	489.15	0.82006
484.12	0.53435	489.36	0.82351
484.33	0.53852	489.57	0.82636
484.54	0.54321	489.78	0.83154
484.75	0.54773	489.99	0.83378
484.96	0.55157	490.2	0.835
485.17	0.5555	490.4	0.83576
485.38	0.56043	490.61	0.83845
485.59	0.56474	490.82	0.83998
485.8	0.56932	491.03	0.84379
486.01	0.57326	491.24	0.84618
486.22	0.57799	491.45	0.84765
486.43	0.58248	491.66	0.8509
486.64	0.58707	491.87	0.8539
486.85	0.59128	492.08	0.85568
487.05	0.59611	492.29	0.85842
487.26	0.59976	492.5	0.86264
487.47	0.60444	492.7	0.86625
487.68	0.60873	492.91	0.86879
487.89	0.61305	493.12	0.87062
488.1	0.61711	493.33	0.87331
488.31	0.62092	493.54	0.87509
488.52	0.6246	493.75	0.87773
488.73	0.62879	493.96	0.88205
488.94	0.63255	494.17	0.88581
489.15	0.63703	494.38	0.88759
489.36	0.64098	494.59	0.89059
489.57	0.64509	494.8	0.89293
489.78	0.64938	495	0.89806
489.99	0.65326	495.21	0.90065
490.2	0.65697	495.42	0.89994
490.4	0.66092	495.63	0.90202
490.61	0.66537	495.84	0.90411
490.82	0.66974	496.05	0.90645
491.03	0.67359	496.26	0.90492
491.24	0.67766	496.47	0.90894
491.45	0.68072	496.67	0.91143
491.66	0.68456	496.88	0.91356
491.87	0.68845	497.09	0.91427
492.08	0.69271	497.3	0.91585
492.29	0.69671	497.51	0.91956
492.5	0.70173	497.72	0.92266
492.7	0.7063	497.93	0.92494
492.91	0.71033	498.14	0.92652
493.12	0.71534	498.34	0.92865
493.33	0.71986	498.55	0.93002
493.54	0.72417	498.76	0.9315
493.75	0.72824	498.97	0.9317
493.96	0.73216	499.18	0.9346
494.17	0.73705	499.39	0.93297
494.38	0.7405	499.6	0.9349
494.59	0.74445	499.81	0.93755
494.8	0.74784	500.01	0.93658
495	0.75236	500.22	0.9408
495.21	0.75613	500.43	0.94181
495.42	0.75953	500.64	0.94217
495.63	0.76214	500.85	0.94375
495.84	0.7669	501.06	0.94425
496.05	0.77077	501.27	0.94568
496.26	0.77342	501.47	0.9471
496.47	0.77789	501.68	0.94954
496.67	0.78201	501.89	0.94903
496.88	0.7851	502.1	0.94995
497.09	0.78798	502.31	0.95127
497.3	0.79023	502.52	0.95249
497.51	0.79451	502.72	0.95376
497.72	0.79811	502.93	0.95513
497.93	0.80141	503.14	0.95543
498.14	0.80446	503.35	0.95742
498.34	0.80983	503.56	0.96006
498.55	0.8136	503.77	0.96234
498.76	0.81631	503.97	0.96448
498.97	0.81906	504.18	0.96682
499.18	0.82297	504.39	0.96849
499.39	0.82491	504.6	0.96758
499.6	0.8284	504.81	0.96895
499.81	0.83074	505.02	0.97103
500.01	0.83275	505.22	0.97169
500.22	0.83683	505.43	0.97337
500.43	0.83949	505.64	0.97286
500.64	0.84168	505.85	0.97322
500.85	0.84411	506.06	0.97291
501.06	0.84747	506.26	0.97424
501.27	0.85057	506.47	0.97632
501.47	0.85225	506.68	0.97728
501.68	0.85595	506.89	0.97977
501.89	0.85721	507.1	0.9811
502.1	0.86073	507.31	0.98206
502.31	0.86401	507.51	0.98206
502.52	0.86669	507.72	0.98181
502.72	0.86913	507.93	0.98171
502.93	0.87097	508.14	0.98354
503.14	0.87324	508.35	0.98354
503.35	0.87567	508.55	0.98374
503.56	0.87979	508.76	0.98399
503.77	0.88306	508.97	0.98491
503.97	0.88625	509.18	0.98409
504.18	0.88961	509.39	0.98475
504.39	0.89196	509.59	0.98282
504.6	0.89372	509.8	0.98506
504.81	0.89557	510.01	0.98775
505.02	0.89868	510.22	0.98699
505.22	0.90077	510.42	0.98658
505.43	0.90296	510.63	0.98613
505.64	0.9048	510.84	0.98608
505.85	0.90632	511.05	0.98562
506.06	0.90825	511.26	0.98531
506.26	0.90942	511.46	0.98684
506.47	0.9116	511.67	0.98628
506.68	0.91286	511.88	0.98841
506.89	0.9158	512.09	0.98806
507.1	0.9174	512.3	0.98643
507.31	0.92092	512.5	0.98775
507.51	0.92319	512.71	0.98846
507.72	0.92462	512.92	0.98948
507.93	0.92646	513.13	0.98938
508.14	0.92856	513.33	0.98918
508.35	0.931	513.54	0.98801
508.55	0.93351	513.75	0.98745
508.76	0.93578	513.96	0.98831
508.97	0.93721	514.16	0.98821
509.18	0.93914	514.37	0.98989
509.39	0.94073	514.58	0.99055
509.59	0.94015	514.79	0.99085
509.8	0.94233	514.99	0.99222
510.01	0.94636	515.2	0.99446
510.22	0.94846	515.41	0.99746
510.42	0.94913	515.62	0.99741
510.63	0.95039	515.82	0.99599
510.84	0.95198	516.03	0.99629
511.05	0.95416	516.24	0.99624
511.26	0.95559	516.45	0.9969
511.46	0.95811	516.65	0.99817
511.67	0.95903	516.86	0.99964
511.88	0.96096	517.07	1
512.09	0.9618	517.28	0.99878
512.3	0.96122	517.48	0.99593
512.5	0.96432	517.69	0.99695
512.71	0.96533	517.9	0.99787
512.92	0.96692	518.11	0.99781
513.13	0.96617	518.31	0.99756
513.33	0.96793	518.52	0.99543
513.54	0.9681	518.73	0.99522
513.75	0.96844	518.94	0.99299
513.96	0.97011	519.14	0.99263
514.16	0.97129	519.35	0.98989
514.37	0.97272	519.56	0.98846
514.58	0.97305	519.76	0.98653
514.79	0.97398	519.97	0.98486
514.99	0.97549	520.18	0.98399
515.2	0.97843	520.39	0.98293
515.41	0.98036	520.59	0.98348
515.62	0.98128	520.8	0.98089
515.82	0.98246	521.01	0.97972
516.03	0.98338	521.21	0.97688
516.24	0.98514	521.42	0.9753
516.45	0.98581	521.63	0.97581
516.65	0.98724	521.84	0.97642
516.86	0.98867	522.04	0.97454
517.07	0.99043	522.25	0.97393
517.28	0.99068	522.46	0.97408
517.48	0.99051	522.66	0.97297
517.69	0.99228	522.87	0.97439
517.9	0.99387	523.08	0.97266
518.11	0.99563	523.28	0.9723
518.31	0.99647	523.49	0.97195
518.52	0.99765	523.7	0.97114
518.73	0.99807	523.91	0.97027
518.94	0.9979	524.11	0.96981
519.14	0.99882	524.32	0.96875
519.35	0.99824	524.53	0.96824
519.56	0.99857	524.73	0.96951
519.76	0.99899	524.94	0.96727
519.97	0.99874	525.15	0.96616
520.18	0.99891	525.35	0.966
520.39	0.99983	525.56	0.96529
520.59	1	525.77	0.96362
520.8	0.99891	525.97	0.9628
521.01	0.99992	526.18	0.96112
521.21	0.99966	526.39	0.95919
521.42	0.99841	526.59	0.95711
521.63	0.99815	526.8	0.95564
521.84	0.99824	527.01	0.95279
522.04	0.99689	527.21	0.94898
522.25	0.99572	527.42	0.94746
522.46	0.99563	527.63	0.94476
522.66	0.9948	527.83	0.94222
522.87	0.99488	528.04	0.9409
523.08	0.99589	528.25	0.93968
523.28	0.9953	528.45	0.93841
523.49	0.99463	528.66	0.93734
523.7	0.99412	528.87	0.93699
523.91	0.99387	529.07	0.93516
524.11	0.99412	529.28	0.9344
524.32	0.99362	529.49	0.93262
524.53	0.99379	529.69	0.93094
524.73	0.99421	529.9	0.93033
524.94	0.99446	530.11	0.92947
525.15	0.99396	530.31	0.9287
525.35	0.9927	530.52	0.92657
525.56	0.99261	530.73	0.92367
525.77	0.99203	530.93	0.92444
525.97	0.99236	531.14	0.92128
526.18	0.99244	531.35	0.92098
526.39	0.9906	531.55	0.92022
526.59	0.98993	531.76	0.91885
526.8	0.98976	531.96	0.91813
527.01	0.98867	532.17	0.91752
527.21	0.98606	532.38	0.9159
527.42	0.98523	532.58	0.91351
527.63	0.98539	532.79	0.9128
527.83	0.98447	533	0.91183
528.04	0.98371	533.2	0.9098
528.25	0.98304	533.41	0.90909
528.45	0.98262	533.62	0.9065
528.66	0.98237	533.82	0.90421
528.87	0.98229	534.03	0.90182
529.07	0.98069	534.23	0.89826
529.28	0.97935	534.44	0.89593
529.49	0.97901	534.65	0.89425
529.69	0.97876	534.85	0.89359
529.9	0.97683	535.06	0.89334
530.11	0.97641	535.26	0.8909
530.31	0.97582	535.47	0.88983
530.52	0.9749	535.68	0.88632
530.73	0.97406	535.88	0.88383
530.93	0.97398	536.09	0.88155
531.14	0.97171	536.3	0.88028
531.35	0.9723	536.5	0.87758
531.55	0.97247	536.71	0.87611
531.76	0.97129	536.91	0.87382
531.96	0.96961	537.12	0.87225
532.17	0.9697	537.33	0.87011
532.38	0.96894	537.53	0.86655
532.58	0.96734	537.74	0.8661
532.79	0.96592	537.94	0.866
533	0.96508	538.15	0.86376
533.2	0.96264	538.36	0.86376
533.41	0.96365	538.56	0.86422
533.62	0.96315	538.77	0.86295
533.82	0.96096	538.97	0.86076
534.03	0.9587	539.18	0.85964
534.23	0.95752	539.38	0.85553
534.44	0.955	539.59	0.85365
534.65	0.95391	539.8	0.85268
534.85	0.9524	540	0.85212
535.06	0.95165	540.21	0.85111
535.26	0.95139	540.41	0.84999
535.47	0.95005	540.62	0.84745
535.68	0.94703	540.82	0.84592
535.88	0.94485	541.03	0.84516
536.09	0.94317	541.24	0.84287
536.3	0.94166	541.44	0.84008
536.5	0.93989	541.65	0.84018
536.71	0.93872	541.85	0.83805
536.91	0.93746	542.06	0.83449
537.12	0.93628	542.26	0.83225
537.33	0.93461	542.47	0.83124
537.53	0.93175	542.68	0.82824
537.74	0.93074	542.88	0.82534
537.94	0.92974	543.09	0.82087
538.15	0.92772	543.29	0.81889
538.36	0.92747	543.5	0.81518
538.56	0.92671	543.7	0.81477
538.77	0.92512	543.91	0.81177
538.97	0.9242	544.11	0.8073
539.18	0.92302	544.32	0.80542
539.38	0.92017	544.53	0.80308
539.59	0.91866	544.73	0.79978
539.8	0.91807	544.94	0.79871
540	0.91698	545.14	0.79617
540.21	0.91513	545.35	0.79348
540.41	0.91362	545.55	0.79241
540.62	0.91102	545.76	0.79109
540.82	0.90909	545.96	0.78865
541.03	0.90799	546.17	0.78875
541.24	0.90556	546.37	0.78596
541.44	0.90363	546.58	0.78342
541.65	0.90346	546.79	0.78159
541.85	0.90279	546.99	0.77925
542.06	0.90044	547.2	0.77701
542.26	0.89817	547.4	0.77473
542.47	0.89633	547.61	0.7731
542.68	0.89423	547.81	0.77264
542.88	0.89263	548.02	0.76873
543.09	0.88969	548.22	0.76761
543.29	0.8881	548.43	0.76761
543.5	0.88608	548.63	0.76472
543.7	0.88432	548.84	0.76177
543.91	0.88121	549.04	0.75969
544.11	0.87861	549.25	0.75582
544.32	0.8771	549.45	0.7541
544.53	0.87542	549.66	0.75257
544.73	0.87324	549.86	0.74968
544.94	0.87232	550.07	0.7483
545.14	0.87131	550.27	0.74586
545.35	0.87013	550.48	0.74053
545.55	0.86812	550.68	0.73931
545.76	0.86669	550.89	0.73717
545.96	0.86401	551.09	0.73448
546.17	0.86191	551.3	0.73397
546.37	0.85956	551.5	0.73158
546.58	0.85704	551.71	0.72991
546.79	0.85536	551.91	0.72772
546.99	0.85351	552.12	0.72417
547.2	0.85108	552.32	0.72325
547.4	0.84932	552.53	0.71954
547.61	0.8473	552.73	0.71664
547.81	0.84512	552.94	0.71527
548.02	0.8431	553.14	0.71273
548.22	0.84193	553.35	0.71192
548.43	0.84042	553.55	0.70994
548.63	0.8384	553.76	0.70811
548.84	0.83656	553.96	0.70577
549.04	0.83435	554.17	0.70399
549.25	0.83214	554.37	0.69957
549.45	0.83034	554.58	0.69632
549.66	0.82754	554.78	0.69378
549.86	0.82505	554.99	0.69129
550.07	0.82351	555.19	0.6888
550.27	0.8211	555.4	0.68666
550.48	0.81812	555.6	0.683
550.68	0.81618	555.8	0.68087
550.89	0.81538	556.01	0.67787
551.09	0.81308	556.21	0.67436
551.3	0.81148	556.42	0.67314
551.5	0.8095	556.62	0.6706
551.71	0.80691	556.83	0.66913
551.91	0.80482	557.03	0.66867
552.12	0.80241	557.24	0.66583
552.32	0.80051	557.44	0.66334
552.53	0.7977	557.65	0.65948
552.73	0.79519	557.85	0.65897
552.94	0.79237	558.06	0.65719
553.14	0.78954	558.26	0.6547
553.35	0.78672	558.46	0.65302
553.55	0.7839	558.67	0.65256
553.76	0.78139	558.87	0.65089
553.96	0.7795	559.08	0.64931
554.17	0.77803	559.28	0.64713
554.37	0.7748	559.49	0.64464
554.58	0.77269	559.69	0.64235
554.78	0.7703	559.9	0.64062
554.99	0.76832	560.1	0.63894
555.19	0.76558	560.3	0.63656
555.4	0.76433	560.51	0.63468
555.6	0.76213	560.71	0.63468
555.8	0.75997	560.92	0.63183
556.01	0.75745	561.12	0.63031
556.21	0.7545	561.33	0.6266
556.42	0.75303	561.53	0.62553
556.62	0.75119	561.73	0.62421
556.83	0.74923	561.94	0.62279
557.03	0.74765	562.14	0.6204
557.24	0.74611	562.35	0.6174
557.44	0.74404	562.55	0.61582
557.65	0.74138	562.76	0.6141
557.85	0.74064	562.96	0.61023
558.06	0.73824	563.16	0.6079
558.26	0.73612	563.37	0.60515
558.46	0.73311	563.57	0.60378
558.67	0.73037	563.78	0.602
558.87	0.72888	563.98	0.59961
559.08	0.72665	564.18	0.59743
559.28	0.72418	564.39	0.59438
559.49	0.72163	564.59	0.59285
559.69	0.71899	564.8	0.59189
559.9	0.71624	565	0.58716
560.1	0.71414	565.2	0.58528
560.3	0.71111	565.41	0.58157
560.51	0.70854	565.61	0.58106
560.71	0.70682	565.82	0.57771
560.92	0.70477	566.02	0.57527
561.12	0.70221	566.22	0.57263
561.33	0.6997	566.43	0.57055
561.53	0.69736	566.63	0.568
561.73	0.69481	566.84	0.56557
561.94	0.69308	567.04	0.56262
562.14	0.69059	567.24	0.56059
562.35	0.68804	567.45	0.55769
562.55	0.68609	567.65	0.55759
562.76	0.68489	567.85	0.55596
562.96	0.6829	568.06	0.55439
563.16	0.68013	568.26	0.55129
563.37	0.67829	568.47	0.5489
563.57	0.67626	568.67	0.54727
563.78	0.67421	568.87	0.54468
563.98	0.67173	569.08	0.54
564.18	0.66897	569.28	0.53838
564.39	0.66646	569.48	0.5367
564.59	0.66483	569.69	0.53533
564.8	0.66242	569.89	0.53258
565	0.66001	570.1	0.53192
565.2	0.65757	570.3	0.53106
565.41	0.65516	570.5	0.53005
565.61	0.65306	570.71	0.52729
565.82	0.6504	570.91	0.52671
566.02	0.64792	571.11	0.52466
566.22	0.64539	571.32	0.52198
566.43	0.64333	571.52	0.51999
566.63	0.64111	571.72	0.51911
566.84	0.6395	571.93	0.51635
567.04	0.63698	572.13	0.5143
567.24	0.63476	572.33	0.5121
567.45	0.63196	572.54	0.51152
567.65	0.62932	572.74	0.50884
567.85	0.62695	572.94	0.50603
568.06	0.62442	573.15	0.50384
568.26	0.62168	573.35	0.50314
568.47	0.62027	573.56	0.5023
568.67	0.61747	573.76	0.50157
568.87	0.61479	573.96	0.49912
569.08	0.61215	574.17	0.49707
569.28	0.61007	574.37	0.49336
569.48	0.60773	574.57	0.48917
569.69	0.60547	574.78	0.48573
569.89	0.60302	574.98	0.48365
570.1	0.60022	575.18	0.48119
570.3	0.59778	575.38	0.48027
570.5	0.59602	575.59	0.47872
570.71	0.59332	575.79	0.47803
570.91	0.59159	575.99	0.47532
571.11	0.58924	576.2	0.47328
571.32	0.58615	576.4	0.47113
571.52	0.5845	576.6	0.46941
571.72	0.58261	576.81	0.46774
571.93	0.58059	577.01	0.4668
572.13	0.57837	577.21	0.46476
572.33	0.57674	577.42	0.46342
572.54	0.57472	577.62	0.46249
572.74	0.57279	577.82	0.45892
572.94	0.57074	578.03	0.45631
573.15	0.5691	578.23	0.45448
573.35	0.56737	578.43	0.45223
573.56	0.56541	578.64	0.45123
573.76	0.56302	578.84	0.44954
573.96	0.5606	579.04	0.45023
574.17	0.55914	579.24	0.44944
574.37	0.55757	579.45	0.44795
574.57	0.55516	579.65	0.44548
574.78	0.55346	579.85	0.44294
574.98	0.55134	580.06	0.4399
575.18	0.54899	580.26	0.43979
575.38	0.54651	580.46	0.43801
575.59	0.54485	580.66	0.43573
575.79	0.54273	580.87	0.43461
575.99	0.54061	581.07	0.43194
576.2	0.53862	581.27	0.43039
576.4	0.53618	581.48	0.4283
576.6	0.53439	581.68	0.42505
576.81	0.53257	581.88	0.42276
577.01	0.53022	582.08	0.42317
577.21	0.52784	582.29	0.42024
577.42	0.52551	582.49	0.4201
577.62	0.52368	582.69	0.41948
577.82	0.52119	582.9	0.41706
578.03	0.51899	583.1	0.41405
578.23	0.51673	583.3	0.41091
578.43	0.51437	583.5	0.40874
578.64	0.51208	583.71	0.40735
578.84	0.51002	583.91	0.40536
579.04	0.50781	584.11	0.40416
579.24	0.50643	584.31	0.4032
579.45	0.50404	584.52	0.40031
579.65	0.5016	584.72	0.39798
579.85	0.49942	584.92	0.39596
580.06	0.49727	585.12	0.39415
580.26	0.49526	585.33	0.39336
580.46	0.493	585.53	0.39164
580.66	0.49132	585.73	0.39059
580.87	0.48987	585.93	0.39066
581.07	0.48765	586.14	0.38876
581.27	0.48613	586.34	0.3871
581.48	0.4836	586.54	0.38594
581.68	0.48158	586.74	0.38339
581.88	0.47955	586.95	0.38191
582.08	0.47861	587.15	0.37972
582.29	0.47635	587.35	0.37936
582.49	0.47501	587.55	0.37823
582.69	0.47317	587.76	0.37655
582.9	0.47108	587.96	0.37402
583.1	0.46883	588.16	0.37116
583.3	0.46742	588.36	0.36903
583.5	0.46575	588.56	0.36741
583.71	0.46445	588.77	0.36637
583.91	0.46282	588.97	0.36344
584.11	0.46109	589.17	0.36182
584.31	0.45903	589.37	0.35806
584.52	0.45745	589.58	0.35681
584.72	0.45504	589.78	0.35401
584.92	0.45335	589.98	0.35255
585.12	0.45164	590.18	0.35035
585.33	0.44998	590.38	0.34891
585.53	0.44701	590.59	0.34691
585.73	0.44594	590.79	0.3456
585.93	0.44401	590.99	0.34158
586.14	0.44222	591.19	0.33947
586.34	0.43996	591.4	0.33835
586.54	0.43817	591.6	0.33657
586.74	0.43609	591.8	0.33496
586.95	0.43422	592	0.3331
587.15	0.43217	592.2	0.33235
587.35	0.43072	592.41	0.33131
587.55	0.4288	592.61	0.33028
587.76	0.42714	592.81	0.32986
587.96	0.42521	593.01	0.32758
588.16	0.42312	593.21	0.32836
588.36	0.42134	593.42	0.32616
588.56	0.41937	593.62	0.32637
588.77	0.41809	593.82	0.32387
588.97	0.41641	594.02	0.32358
589.17	0.41477	594.22	0.32154
589.37	0.4129	594.42	0.31961
589.58	0.41151	594.63	0.31752
589.78	0.40945	594.83	0.31599
589.98	0.40712	595.03	0.3141
590.18	0.40545	595.23	0.31418
590.38	0.40399	595.43	0.31193
590.59	0.40241	595.64	0.31109
590.79	0.40131	595.84	0.3094
590.99	0.39933	596.04	0.30693
591.19	0.39756	596.24	0.30709
591.4	0.39543	596.44	0.30442
591.6	0.39353	596.64	0.30379
591.8	0.39177	596.85	0.30298
592	0.39036	597.05	0.29932
592.2	0.38874	597.25	0.2974
592.41	0.38673	597.45	0.29516
592.61	0.38504	597.65	0.29456
592.81	0.38353	597.85	0.29358
593.01	0.38144	598.06	0.29238
593.21	0.37997	598.26	0.29129
593.42	0.37826	598.46	0.28996
593.62	0.37678	598.66	0.28987
593.82	0.37469	598.86	0.28802
594.02	0.37301	599.06	0.28627
594.22	0.37166	599.26	0.28495
594.42	0.3703	599.47	0.28317
594.63	0.36847	599.67	0.28211
594.83	0.36709	599.87	0.28106
595.03	0.36503	600.07	0.27988
595.23	0.36346	600.27	0.28
595.43	0.36206	600.47	0.27784
595.64	0.36027	600.67	0.27631
595.84	0.35879	600.88	0.27559
596.04	0.35728	601.08	0.27295
596.24	0.35582	601.28	0.27073
596.44	0.35405	601.48	0.26971
596.64	0.35278	601.68	0.26839
596.85	0.35133	601.88	0.26678
597.05	0.34938	602.08	0.2648
597.25	0.34793	602.29	0.26224
597.45	0.3462	602.49	0.26045
597.65	0.34461	602.69	0.25833
597.85	0.3433	602.89	0.25707
598.06	0.34132	603.09	0.2554
598.26	0.33992	603.29	0.25402
598.46	0.33845	603.49	0.25307
598.66	0.3369	603.69	0.2511
598.86	0.33478	603.89	0.24991
599.06	0.3333	604.1	0.24621
599.26	0.33213	604.3	0.2452
599.47	0.3307	604.5	0.24386
599.67	0.32933	604.7	0.24159
599.87	0.32813	604.9	0.24112
600.07	0.32664	605.1	0.23893
600.27	0.32546	605.3	0.23831
600.47	0.32416	605.5	0.23792
600.67	0.32303	605.7	0.23734
600.88	0.32181	605.91	0.23399
601.08	0.32058	606.11	0.23185
601.28	0.31897	606.31	0.23121
601.48	0.31778	606.51	0.22871
601.68	0.31602	606.71	0.22638
601.88	0.31459	606.91	0.22639
602.08	0.31294	607.11	0.22371
602.29	0.31161	607.31	0.22237
602.49	0.31004	607.51	0.2209
602.69	0.30855	607.71	0.21946
602.89	0.30762	607.91	0.21855
603.09	0.3062	608.12	0.21817
603.29	0.30505	608.32	0.21731
603.49	0.30384	608.52	0.21503
603.69	0.3025	608.72	0.21394
603.89	0.30167	608.92	0.21247
604.1	0.30053	609.12	0.21167
604.3	0.29918	609.32	0.20891
604.5	0.29765	609.52	0.20643
604.7	0.29605	609.72	0.20524
604.9	0.29446	609.92	0.2039
605.1	0.29291	610.12	0.20511
605.3	0.29126	610.32	0.20402
605.5	0.28979	610.52	0.20184
605.7	0.28841	610.72	0.20197
605.91	0.28739	610.93	0.20029
606.11	0.28539	611.13	0.19847
606.31	0.28412	611.33	0.19738
606.51	0.28256	611.53	0.19693
606.71	0.28177	611.73	0.19572
606.91	0.28036	611.93	0.19214
607.11	0.279	612.13	0.1917
607.31	0.27775	612.33	0.18942
607.51	0.27707	612.53	0.18886
607.71	0.27542	612.73	0.18747
607.91	0.27376	612.93	0.18637
608.12	0.27232	613.13	0.18624
608.32	0.27127	613.33	0.1857
608.52	0.2701	613.53	0.18677
608.72	0.26888	613.73	0.18561
608.92	0.26753	613.93	0.18352
609.12	0.26697	614.13	0.18199
609.32	0.26531	614.33	0.17825
609.52	0.26399	614.53	0.1773
609.72	0.26272	614.73	0.1773
609.92	0.26172	614.93	0.17388
610.12	0.26004	615.13	0.1747
610.32	0.25908	615.33	0.17288
610.52	0.25799	615.54	0.17131
610.72	0.25661	615.74	0.17121
610.93	0.25544	615.94	0.17068
611.13	0.25421	616.14	0.1701
611.33	0.25303	616.34	0.16884
611.53	0.25212	616.54	0.16759
611.73	0.25081	616.74	0.16654
611.93	0.24994	616.94	0.16601
612.13	0.2489	617.14	0.16346
612.33	0.24767	617.34	0.16199
612.53	0.24654	617.54	0.15857
612.73	0.24527	617.74	0.15636
612.93	0.24435	617.94	0.1557
613.13	0.24319	618.14	0.1542
613.33	0.24196	618.34	0.15521
613.53	0.24083	618.54	0.15424
613.73	0.23984	618.74	0.15276
613.93	0.23875	618.94	0.15032
614.13	0.23774	619.14	0.15134
614.33	0.23602	619.34	0.14902
614.53	0.23523	619.54	0.14808
614.73	0.2343	619.74	0.14782
614.93	0.23315	619.94	0.14577
615.13	0.23186	620.14	0.14337
615.33	0.23093	620.34	0.1435
615.54	0.22997	620.54	0.1424
615.74	0.22875	620.74	0.14255
615.94	0.22768	620.94	0.14158
616.14	0.22626	621.14	0.13987
616.34	0.22561	621.34	0.14007
616.54	0.22455	621.54	0.13821
616.74	0.2233	621.74	0.1385
616.94	0.22226	621.94	0.13652
617.14	0.22151	622.14	0.13754
617.34	0.2204	622.33	0.13853
617.54	0.21933	622.53	0.1366
617.74	0.21833	622.73	0.13552
617.94	0.2174	622.93	0.13476
618.14	0.21613	623.13	0.13336
618.34	0.21534	623.33	0.13209
618.54	0.21447	623.53	0.13199
618.74	0.2136	623.73	0.13213
618.94	0.21243	623.93	0.13197
619.14	0.21118	624.13	0.13171
619.34	0.2099	624.33	0.13194
619.54	0.20916	624.53	0.13066
619.74	0.20787	624.73	0.12864
619.94	0.20697	624.93	0.12788
620.14	0.20579	625.13	0.12601
620.34	0.20503	625.33	0.12623
620.54	0.2037	625.53	0.12515
620.74	0.20297	625.73	0.12402
620.94	0.20206	625.93	0.12356
621.14	0.20153	626.13	0.12293
621.34	0.20043	626.33	0.12121
621.54	0.19954	626.53	0.11996
621.74	0.19815	626.73	0.11777
621.94	0.19716	626.92	0.11812
622.14	0.19607	627.12	0.11807
622.33	0.19556	627.32	0.11947
622.53	0.19459	627.52	0.11791
622.73	0.19355	627.72	0.11466
622.93	0.19242	627.92	0.11341
623.13	0.19138	628.12	0.11223
623.33	0.19083	628.32	0.11192
623.53	0.18992	628.52	0.11115
623.73	0.18891	628.72	0.10898
623.93	0.18806	628.92	0.11062
624.13	0.18718	629.12	0.10977
624.33	0.18618	629.32	0.11002
624.53	0.18531	629.52	0.1097
624.73	0.18433	629.71	0.11014
624.93	0.18325	629.91	0.11014
625.13	0.1825	630.11	0.10858
625.33	0.18148	630.31	0.10802
625.53	0.18061	630.51	0.10696
625.73	0.17989	630.71	0.10527
625.93	0.17912	630.91	0.10534
626.13	0.17833	631.11	0.10405
626.33	0.17729	631.31	0.10269
626.53	0.17621	631.51	0.09946
626.73	0.175	631.71	0.10003
626.92	0.17435	631.9	0.10135
627.12	0.17364	632.1	0.10008
627.32	0.17261	632.3	0.09876
627.52	0.1719	632.5	0.09639
627.72	0.17112	632.7	0.09676
627.92	0.1706	632.9	0.09865
628.12	0.16992	633.1	0.09727
628.32	0.16903	633.3	0.09558
628.52	0.16866	633.5	0.09401
628.72	0.16819	633.7	0.09264
628.92	0.16712	633.89	0.08892
629.12	0.16657	634.09	0.08875
629.32	0.16584	634.29	0.08804
629.52	0.16477	634.49	0.08697
629.71	0.1639	634.69	0.08626
629.91	0.16312	634.89	0.0871
630.11	0.16218	635.09	0.08623
630.31	0.16128	635.29	0.08645
630.51	0.16062	635.48	0.08777
630.71	0.15978	635.68	0.08796
630.91	0.15934	635.88	0.0863
631.11	0.15896	636.08	0.08575
631.31	0.15807	636.28	0.08656
631.51	0.15744	636.48	0.08506
631.71	0.15624	636.68	0.08268
631.9	0.15548	636.88	0.08204
632.1	0.15486	637.07	0.08066
632.3	0.15428	637.27	0.07917
632.5	0.15358	637.47	0.079
632.7	0.15266	637.67	0.07802
632.9	0.15166	637.87	0.07687
633.1	0.1512	638.07	0.07846
633.3	0.15021	638.27	0.07772
633.5	0.14963	638.46	0.07752
633.7	0.1491	638.66	0.0762
633.89	0.14848	638.86	0.07577
634.09	0.14773	639.06	0.07393
634.29	0.14712	639.26	0.07355
634.49	0.14617	639.46	0.07269
634.69	0.1457	639.65	0.07026
634.89	0.14482	639.85	0.07031
635.09	0.14394	640.05	0.07157
635.29	0.14335	640.25	0.07046
635.48	0.14306	640.45	0.06859
635.68	0.14234	640.65	0.07024
635.88	0.1418	640.84	0.07152
636.08	0.14113	641.04	0.07017
636.28	0.14025	641.24	0.0696
636.48	0.13948	641.44	0.06867
636.68	0.13861	641.64	0.06871
636.88	0.1381	641.84	0.06864
637.07	0.13744	642.03	0.06846
637.27	0.13638	642.23	0.06793
637.47	0.13582	642.43	0.06736
637.67	0.13501	642.63	0.0666
637.87	0.1343	642.83	0.06734
638.07	0.13375	643.03	0.06753
638.27	0.1329	643.22	0.06767
638.46	0.1321	643.42	0.06812
638.66	0.13174	643.62	0.06826
638.86	0.13108	643.82	0.0684
639.06	0.1306	644.02	0.06851
639.26	0.13029	644.21	0.06762
639.46	0.1295	644.41	0.0672
639.65	0.12856	644.61	0.06745
639.85	0.12787	644.81	0.06582
640.05	0.12719	645.01	0.06655
640.25	0.12653	645.2	0.06669
640.45	0.12605	645.4	0.06667
640.65	0.12566	645.6	0.06701
640.84	0.1251	645.8	0.06617
641.04	0.12469	646	0.06637
641.24	0.12412	646.19	0.06543
641.44	0.12397	646.39	0.06366
641.64	0.12328	646.59	0.06284
641.84	0.1231	646.79	0.06236
642.03	0.12243	646.98	0.06222
642.23	0.12174	647.18	0.06002
642.43	0.12131	647.38	0.05956
642.63	0.12071	647.58	0.0572
642.83	0.12019	647.78	0.058
643.03	0.11952	647.97	0.05731
643.22	0.11891	648.17	0.05742
643.42	0.11834	648.37	0.05647
643.62	0.11747	648.57	0.05653
643.82	0.11708	648.76	0.05602
644.02	0.11639	648.96	0.05618
644.21	0.11621	649.16	0.05383
644.41	0.11553	649.36	0.05271
644.61	0.11525	649.56	0.05273
644.81	0.11483	649.75	0.05256
645.01	0.11437	649.95	0.05303
645.2	0.11378	650.15	0.05275
645.4	0.11331	650.35	0.05446
645.6	0.11261	650.54	0.05468
645.8	0.11219	650.74	0.05483
646	0.1114	650.94	0.05577
646.19	0.11102	651.14	0.05539
646.39	0.11076	651.33	0.05508
646.59	0.1101	651.53	0.05394
646.79	0.10968	651.73	0.05483
646.98	0.109	651.93	0.05373
647.18	0.10846	652.12	0.0552
647.38	0.10799	652.32	0.05421
647.58	0.10731	652.52	0.0545
647.78	0.10694	652.72	0.05292
647.97	0.10654	652.91	0.05376
648.17	0.10607	653.11	0.05383
648.37	0.10533	653.31	0.0543
648.57	0.10483	653.5	0.05461
648.76	0.10412	653.7	0.05386
648.96	0.10339	653.9	0.0541
649.16	0.10288	654.1	0.05232
649.36	0.1024	654.29	0.05202
649.56	0.10185	654.49	0.05078
649.75	0.10122	654.69	0.05076
649.95	0.10059	654.89	0.05166
650.15	0.10026	655.08	0.04991
650.35	0.09977	655.28	0.0493
650.54	0.09886	655.48	0.05169
650.74	0.09843	655.67	0.05284
650.94	0.09807	655.87	0.05246
651.14	0.09791	656.07	0.05114
651.33	0.09742	656.27	0.04896
651.53	0.09704	656.46	0.04864
651.73	0.09652	656.66	0.04817
651.93	0.09629	656.86	0.04844
652.12	0.09576	657.05	0.04687
652.32	0.09552	657.25	0.0471
652.52	0.09491	657.45	0.04676
652.72	0.09482	657.65	0.04659
652.91	0.09425	657.84	0.04672
653.11	0.09415	658.04	0.04564
653.31	0.09366	658.24	0.04517
653.5	0.09323	658.43	0.04415
653.7	0.0927	658.63	0.04497
653.9	0.09225	658.83	0.04332
654.1	0.09181	659.02	0.04241
654.29	0.09111	659.22	0.04452
654.49	0.09068	659.42	0.04488
654.69	0.09061	659.61	0.04259
654.89	0.09035	659.81	0.04291
655.08	0.0898	660.01	0.04227
655.28	0.08909	660.2	0.04262
655.48	0.08877	660.4	0.04366
655.67	0.08834	660.6	0.04239
655.87	0.08784	660.8	0.04164
656.07	0.08739	660.99	0.04241
656.27	0.08701	661.19	0.04246
656.46	0.08666	661.39	0.0402
656.66	0.08623	661.58	0.04087
656.86	0.08567	661.78	0.04146
657.05	0.08532	661.98	0.04101
657.25	0.08463	662.17	0.04099
657.45	0.08408	662.37	0.04142
657.65	0.08343	662.57	0.04201
657.84	0.08293	662.76	0.04068
658.04	0.08273	662.96	0.04157
658.24	0.08233	663.16	0.0411
658.43	0.08215	663.35	0.03933
658.63	0.08165	663.55	0.03875
658.83	0.08105	663.74	0.04054
659.02	0.08049	663.94	0.03793
659.22	0.08003	664.14	0.03715
659.42	0.07961	664.33	0.03745
659.61	0.07908	664.53	0.03485
659.81	0.07876	664.73	0.03463
660.01	0.07856	664.92	0.03392
660.2	0.07822	665.12	0.03378
660.4	0.07759	665.32	0.03239
660.6	0.07716	665.51	0.03359
660.8	0.07727	665.71	0.03336
660.99	0.07691	665.91	0.03232
661.19	0.07676	666.1	0.03167
661.39	0.07656	666.3	0.03213
661.58	0.07631	666.49	0.03226
661.78	0.07631	666.69	0.0324
661.98	0.07608	666.89	0.03179
662.17	0.07561	667.08	0.03184
662.37	0.07525	667.28	0.03263
662.57	0.07485	667.48	0.03199
662.76	0.07458	667.67	0.0329
662.96	0.07434	667.87	0.0312
663.16	0.07414	668.06	0.03282
663.35	0.07368	668.26	0.03339
663.55	0.07373	668.46	0.03192
663.74	0.07325	668.65	0.03329
663.94	0.07269	668.85	0.03426
664.14	0.07226	669.04	0.03412
664.33	0.07193	669.24	0.03414
664.53	0.07154	669.44	0.03495
664.73	0.07136	669.63	0.03509
664.92	0.07073	669.83	0.03617
665.12	0.06984	670.03	0.03577
665.32	0.06913	670.22	0.03737
665.51	0.06862	670.42	0.03698
665.71	0.06835	670.61	0.03564
665.91	0.0679	670.81	0.03624
666.1	0.06734	671	0.03705
666.3	0.06691	671.2	0.03732
666.49	0.06666	671.4	0.03592
666.69	0.06652	671.59	0.03597
666.89	0.06649	671.79	0.03548
667.08	0.06634	671.98	0.03575
667.28	0.06591	672.18	0.0363
667.48	0.06581	672.38	0.03632
667.67	0.06515	672.57	0.03661
667.87	0.06496	672.77	0.03619
668.06	0.06473	672.96	0.03516
668.26	0.06456	673.16	0.03578
668.46	0.06389	673.35	0.03616
668.65	0.06368	673.55	0.03643
668.85	0.06329	673.75	0.03572
669.04	0.06299	673.94	0.03456
669.24	0.06309	674.14	0.03447
669.44	0.06279	674.33	0.03217
669.63	0.06261	674.53	0.03157
669.83	0.06233	674.72	0.03196
670.03	0.06171	674.92	0.03159
670.22	0.06165	675.12	0.03068
670.42	0.06157	675.31	0.02954
670.61	0.06105	675.51	0.03022
670.81	0.06049	675.7	0.03103
671	0.06008	675.9	0.03059
671.2	0.05965	676.09	0.03046
671.4	0.05917	676.29	0.02935
671.59	0.05906	676.48	0.02933
671.79	0.05893	676.68	0.03062
671.98	0.05881	676.88	0.03022
672.18	0.05855	677.07	0.03023
672.38	0.05832	677.27	0.031
672.57	0.05823	677.46	0.02998
672.77	0.05808	677.66	0.02974
672.96	0.05765	677.85	0.02898
673.16	0.05718	678.05	0.02865
673.35	0.05699	678.24	0.02765
673.55	0.05693	678.44	0.02872
673.75	0.05664	678.63	0.02846
673.94	0.05625	678.83	0.03034
674.14	0.05632	679.02	0.03071
674.33	0.05591	679.22	0.03103
674.53	0.05553	679.42	0.03237
674.72	0.05535	679.61	0.03309
674.92	0.05538	679.81	0.03295
675.12	0.05509	680	0.03235
675.31	0.05477	680.2	0.03186
675.51	0.05488	680.39	0.0324
675.7	0.05459	680.59	0.03241
675.9	0.05446	680.78	0.03151
676.09	0.05417	680.98	0.02996
676.29	0.05378	681.17	0.03208
676.48	0.05329	681.37	0.03104
676.68	0.05312	681.56	0.02973
676.88	0.0527	681.76	0.02909
677.07	0.0525	681.95	0.02914
677.27	0.05255	682.15	0.02953
677.46	0.05245	682.34	0.02912
677.66	0.05211	682.54	0.02991
677.85	0.05175	682.73	0.03005
678.05	0.0517	682.93	0.02939
678.24	0.05138	683.12	0.02921
678.44	0.05138	683.32	0.02938
678.63	0.05109	683.51	0.03075
678.83	0.05096	683.71	0.02809
679.02	0.05041	683.9	0.02808
679.22	0.05014	684.1	0.02845
679.42	0.04996	684.29	0.02789
679.61	0.04968	684.49	0.02682
679.81	0.04945	684.68	0.02678
680	0.04903	684.88	0.02519
680.2	0.04862	685.07	0.02705
680.39	0.04853	685.27	0.02614
680.59	0.04821	685.46	0.02593
680.78	0.04782	685.66	0.0273
680.98	0.04779	685.85	0.02847
681.17	0.04755	686.05	0.03021
681.37	0.04709	686.24	0.03088
681.56	0.0468	686.43	0.03288
681.76	0.04642	686.63	0.03419
681.95	0.04626	686.82	0.03535
682.15	0.04601	687.02	0.0349
682.34	0.0459	687.21	0.03485
682.54	0.04564	687.41	0.0337
682.73	0.04553	687.6	0.03082
682.93	0.04531	687.8	0.03114
683.12	0.04524	687.99	0.03006
683.32	0.04522	688.19	0.03048
683.51	0.0451	688.38	0.03117
683.71	0.04498	688.58	0.03088
683.9	0.04477	688.77	0.03166
684.1	0.04454	688.96	0.03311
684.29	0.04468	689.16	0.03199
684.49	0.04439	689.35	0.03166
684.68	0.04451	689.55	0.03336
684.88	0.04441	689.74	0.03143
685.07	0.04423	689.94	0.03229
685.27	0.04422	690.13	0.0318
685.46	0.04429	690.33	0.02987
685.66	0.04398	690.52	0.02943
685.85	0.04404	690.71	0.02772
686.05	0.04404	690.91	0.02636
686.24	0.04368	691.1	0.02576
686.43	0.04334	691.3	0.02574
686.63	0.04327	691.49	0.0264
686.82	0.04306	691.69	0.02806
687.02	0.04285	691.88	0.02859
687.21	0.04287	692.07	0.02872
687.41	0.04261	692.27	0.02865
687.6	0.0421	692.46	0.0281
687.8	0.04183	692.66	0.02802
687.99	0.04167	692.85	0.0269
688.19	0.04152	693.04	0.02788
688.38	0.04098	693.24	0.02921
688.58	0.04075	693.43	0.02948
688.77	0.04058	693.63	0.02768
688.96	0.04066	693.82	0.02928
689.16	0.04067	694.02	0.0283
689.35	0.04023	694.21	0.02892
689.55	0.03986	694.4	0.02921
689.74	0.03943	694.6	0.02874
689.94	0.03921	694.79	0.02733
690.13	0.03869	694.99	0.0279
690.33	0.03864	695.18	0.02717
690.52	0.03847	695.37	0.02706
690.71	0.03836	695.57	0.02641
690.91	0.03813	695.76	0.02594
691.1	0.03801	695.96	0.02757
691.3	0.03776	696.15	0.02763
691.49	0.03753	696.34	0.02734
691.69	0.03754	696.54	0.02766
691.88	0.03734	696.73	0.02921
692.07	0.03718	696.92	0.02987
692.27	0.03715	697.12	0.02922
692.46	0.03705	697.31	0.02813
692.66	0.03699	697.51	0.02696
692.85	0.0368	697.7	0.02735
693.04	0.03643	697.89	0.02657
693.24	0.03611	698.09	0.02585
693.43	0.03584	698.28	0.02433
693.63	0.03575	698.47	0.02361
693.82	0.03588	698.67	0.02309
694.02	0.03574	698.86	0.02309
694.21	0.0358	699.06	0.02316
694.4	0.03571	699.25	0.02539
694.6	0.03555	699.44	0.02534
694.79	0.03507	699.64	0.02654
694.99	0.03511	699.83	0.0264
695.18	0.03491	700.02	0.0245
695.37	0.03497	700.22	0.02628
695.57	0.03473	700.41	0.02639
695.76	0.03458	700.6	0.02733
695.96	0.03417	700.8	0.02677
696.15	0.03377	700.99	0.02572
696.34	0.03344	701.19	0.02386
696.54	0.03366	701.38	0.02496
696.73	0.03341	701.57	0.02436
696.92	0.03333	701.77	0.02418
697.12	0.03316	701.96	0.02497
697.31	0.03287	702.15	0.02665
697.51	0.03272	702.35	0.02633
697.7	0.03244	702.54	0.02765
697.89	0.03184	702.73	0.02814
698.09	0.03163	702.93	0.03117
698.28	0.03129	703.12	0.03145
698.47	0.03093	703.31	0.03094
698.67	0.03111	703.51	0.03203
698.86	0.03099	703.7	0.03094
699.06	0.03051	703.89	0.03125
699.25	0.03045	704.09	0.03162
699.44	0.03026	704.28	0.02962
699.64	0.03007	704.47	0.02929
699.83	0.02989	704.67	0.02775
700.02	0.02985	704.86	0.02848
700.22	0.0298	705.05	0.0294
700.41	0.0298	705.24	0.02969
700.6	0.02939	705.44	0.02986
700.8	0.02937	705.63	0.03027
700.99	0.02912	705.82	0.0313
701.19	0.02916	706.02	0.03158
701.38	0.0292	706.21	0.03048
701.57	0.02902	706.4	0.03037
701.77	0.02902	706.6	0.02979
701.96	0.02903	706.79	0.0298
702.15	0.02899	706.98	0.02815
702.35	0.0289	707.18	0.02652
702.54	0.0289	707.37	0.02508
702.73	0.02842	707.56	0.02254
702.93	0.02816	707.75	0.02326
703.12	0.0282	707.95	0.02259
703.31	0.0282	708.14	0.02326
703.51	0.02788	708.33	0.02265
703.7	0.02811	708.53	0.02266
703.89	0.0277	708.72	0.02229
704.09	0.02771	708.91	0.02157
704.28	0.02773	709.1	0.02244
704.47	0.02761	709.3	0.02359
704.67	0.02764	709.49	0.02465
704.86	0.02736	709.68	0.02597
705.05	0.02698	709.88	0.02431
705.24	0.02658	710.07	0.02226
705.44	0.02636	710.26	0.02256
705.63	0.02661	710.45	0.02493
705.82	0.02635	710.65	0.0262
706.02	0.02665	710.84	0.02491
706.21	0.02637	711.03	0.0248
706.4	0.02648	711.22	0.02602
706.6	0.02632	711.42	0.02648
706.79	0.02612	711.61	0.028
706.98	0.02604	711.8	0.0282
707.18	0.02567	712	0.02975
707.37	0.02496	712.19	0.03
707.56	0.02467	712.38	0.02916
707.75	0.0242	712.57	0.02974
707.95	0.02428	712.77	0.03022
708.14	0.02401	712.96	0.02939
708.33	0.02383	713.15	0.02794
708.53	0.02326	713.34	0.02707
708.72	0.02312	713.54	0.02659
708.91	0.02338	713.73	0.0258
709.1	0.0234	713.92	0.02572
709.3	0.02325	714.11	0.02626
709.49	0.02321	714.31	0.02508
709.68	0.02282	714.5	0.02249
709.88	0.02269	714.69	0.02208
710.07	0.02227	714.88	0.02343
710.26	0.02226	715.07	0.02426
710.45	0.02185	715.27	0.0241
710.65	0.02161	715.46	0.02408
710.84	0.02146	715.65	0.02356
711.03	0.0213	715.84	0.02232
711.22	0.02152	716.04	0.02092
711.42	0.02168	716.23	0.0208
711.61	0.02155	716.42	0.0244
711.8	0.02185	716.61	0.02299
712	0.02188	716.8	0.02311
712.19	0.02195	717	0.0243
712.38	0.0219	717.19	0.02422
712.57	0.02234	717.38	0.02442
712.77	0.02208	717.57	0.02303
712.96	0.02177	717.77	0.02224
713.15	0.02163	717.96	0.02338
713.34	0.02157	718.15	0.02312
713.54	0.02142	718.34	0.02435
713.73	0.02139	718.53	0.02477
713.92	0.02134	718.73	0.02407
714.11	0.02139	718.92	0.02421
714.31	0.02143	719.11	0.02255
714.5	0.02124	719.3	0.02221
714.69	0.02122	719.49	0.02157
714.88	0.0213	719.69	0.02054
715.07	0.02155	719.88	0.02212
715.27	0.02164	720.07	0.02056
715.46	0.02164	720.26	0.02106
715.65	0.02203	720.45	0.01933
715.84	0.02145	720.65	0.0202
716.04	0.02145	720.84	0.02039
716.23	0.02125	721.03	0.02067
716.42	0.02116	721.22	0.0204
716.61	0.02086	721.41	0.02074
716.8	0.02064	721.6	0.02076
717	0.02041	721.8	0.02145
717.19	0.02086	721.99	0.02116
717.38	0.02075	722.18	0.02169
717.57	0.02069	722.37	0.0214
717.77	0.02037	722.56	0.02266
717.96	0.02022	722.75	0.02404
718.15	0.02028	722.95	0.02321
718.34	0.02005	723.14	0.02282
718.53	0.0199	723.33	0.02288
718.73	0.0199	723.52	0.02407
718.92	0.01969	723.71	0.02478
719.11	0.01968	723.9	0.0238
719.3	0.01913	724.1	0.02424
719.49	0.0187	724.29	0.02354
719.69	0.01827	724.48	0.02298
719.88	0.01836	724.67	0.02184
720.07	0.01786	724.86	0.02105
720.26	0.01785	725.05	0.02004
720.45	0.01768	725.25	0.02149
720.65	0.01742	725.44	0.021
720.84	0.01724	725.63	0.02172
721.03	0.01734	725.82	0.02255
721.22	0.01697	726.01	0.02428
721.41	0.0171	726.2	0.02558
721.6	0.01683	726.39	0.02367
721.8	0.01693	726.59	0.02252
721.99	0.01714	726.78	0.02083
722.18	0.01698	726.97	0.02107
722.37	0.01713	727.16	0.02168
722.56	0.01729	727.35	0.02183
722.75	0.0173	727.54	0.02249
722.95	0.01723	727.73	0.02322
723.14	0.01686	727.92	0.02238
723.33	0.01677	728.12	0.02236
723.52	0.01703	728.31	0.0221
723.71	0.01685	728.5	0.02311
723.9	0.01692	728.69	0.02466
724.1	0.01705	728.88	0.02519
724.29	0.01656	729.07	0.02578
724.48	0.01615	729.26	0.02559
724.67	0.01637	729.45	0.0263
724.86	0.01655	729.65	0.02622
725.05	0.01617	729.84	0.02488
725.25	0.0156	730.03	0.02412
725.44	0.01528	730.22	0.02317
725.63	0.01516	730.41	0.02492
725.82	0.01514	730.6	0.02596
726.01	0.01488	730.79	0.02827
726.2	0.01472	730.98	0.02829
726.39	0.01432	731.17	0.02962
726.59	0.01412	731.36	0.0271
726.78	0.01406	731.56	0.02663
726.97	0.01391	731.75	0.026
727.16	0.01367	731.94	0.0286
727.35	0.01395	732.13	0.03042
727.54	0.01351	732.32	0.03039
727.73	0.01341	732.51	0.02868
727.92	0.01342	732.7	0.02792
728.12	0.01311	732.89	0.02814
728.31	0.01358	733.08	0.0272
728.5	0.01364	733.27	0.02679
728.69	0.01309	733.46	0.02527
728.88	0.01295	733.65	0.024
729.07	0.01316	733.85	0.02373
729.26	0.01351	734.04	0.02241
729.45	0.01356	734.23	0.02256
729.65	0.01365	734.42	0.0226
729.84	0.01331	734.61	0.02068
730.03	0.01317	734.8	0.01857
730.22	0.01272	734.99	0.01967
730.41	0.01276	735.18	0.01791
730.6	0.01261	735.37	0.02037
730.79	0.01248	735.56	0.01845
730.98	0.01277	735.75	0.01896
731.17	0.01263	735.94	0.01798
731.36	0.0123	736.13	0.0163
731.56	0.01222	736.32	0.01649
731.75	0.01266	736.51	0.01659
731.94	0.01236	736.7	0.01721
732.13	0.01262	736.9	0.01787
732.32	0.01242	737.09	0.01852
732.51	0.01231	737.28	0.01885
732.7	0.0125	737.47	0.01837
732.89	0.01275	737.66	0.01927
733.08	0.0128	737.85	0.01987
733.27	0.01268	738.04	0.01894
733.46	0.01286	738.23	0.01995
733.65	0.01299	738.42	0.02008
733.85	0.01281	738.61	0.02085
734.04	0.01294	738.8	0.02075
734.23	0.01314	738.99	0.01659
734.42	0.01321	739.18	0.01683
734.61	0.01334	739.37	0.01541
734.8	0.01319	739.56	0.01706
734.99	0.01289	739.75	0.01486
735.18	0.01269	739.94	0.01502
735.37	0.01276	740.13	0.01715
735.56	0.01299	740.32	0.01583
735.75	0.01264	740.51	0.01522
735.94	0.01257	740.7	0.01468
736.13	0.01232	740.89	0.01443
736.32	0.01218	741.08	0.01354
736.51	0.01259	741.27	0.01228
736.7	0.01259	741.46	0.0129
736.9	0.01232	741.65	0.01275
737.09	0.01204	741.84	0.01287
737.28	0.01176	742.03	0.01672
737.47	0.01185	742.22	0.01683
737.66	0.01164	742.41	0.01579
737.85	0.01168	742.6	0.01472
738.04	0.01175	742.79	0.01455
738.23	0.01203	742.98	0.01914
738.42	0.01194	743.17	0.01977
738.61	0.01167	743.36	0.02324
738.8	0.01177	743.55	0.02225
738.99	0.01132	743.74	0.02654
739.18	0.01196	743.93	0.02415
739.37	0.01182	744.12	0.02163
739.56	0.0117	744.31	0.02456
739.75	0.01168	744.5	0.02759
739.94	0.01122	744.69	0.02764
740.13	0.01132	744.88	0.02689
740.32	0.01105	745.07	0.02832
740.51	0.01075	745.26	0.02783
740.7	0.01059	745.45	0.02805
740.89	0.01056	745.64	0.02896
741.08	0.0102	745.83	0.02935
741.27	0.01023	746.02	0.02514
741.46	0.01021	746.21	0.02349
741.65	0.01037	746.4	0.02318
741.84	0.01011	746.59	0.02479
742.03	0.0098	746.78	0.02414
742.22	0.00939	746.97	0.02276
742.41	0.0091	747.16	0.02342
742.6	0.00917	747.35	0.02155
742.79	0.00882	747.54	0.02286
742.98	0.00925	747.73	0.01987
743.17	0.0088	747.92	0.02145
743.36	0.00862	748.11	0.0228
743.55	0.00873	748.3	0.01944
743.74	0.00851	748.48	0.01841
743.93	0.00869	748.67	0.01901
744.12	0.00833	748.86	0.01861
744.31	0.0083	749.05	0.0163
744.5	0.00821	749.24	0.01767
744.69	0.00861	749.43	0.01862
744.88	0.00842	749.62	0.01645
745.07	0.00851	749.81	0.01888
745.26	0.00849	750	0.02242
745.45	0.00823	750.19	0.02395
745.64	0.00779	750.38	0.02227
745.83	0.00777	750.57	0.02212
746.02	0.00766	750.76	0.02306
746.21	0.00765	750.95	0.02363
746.4	0.00769	751.14	0.02308
746.59	0.00755	751.33	0.02328
746.78	0.00749	751.51	0.02368
746.97	0.00717	751.7	0.02162
747.16	0.00714	751.89	0.02007
747.35	0.0072	752.08	0.02049
747.54	0.00725	752.27	0.0231
747.73	0.00745	752.46	0.02385
747.92	0.00741	752.65	0.0209
748.11	0.0076	752.84	0.02166
748.3	0.00787	753.03	0.0238
748.48	0.00756	753.22	0.02069
748.67	0.00726	753.41	0.02238
748.86	0.00707	753.6	0.02492
749.05	0.00725	753.78	0.0197
749.24	0.00742	753.97	0.0158
749.43	0.00679	754.16	0.01813
749.62	0.00692	754.35	0.02201
749.81	0.00705	754.54	0.02253
750	0.00698	754.73	0.02398
750.19	0.00669	754.92	0.02332
750.38	0.00661	755.11	0.02388
750.57	0.00672	755.3	0.02401
750.76	0.00687	755.48	0.02283
750.95	0.00688	755.67	0.02507
751.14	0.00694	755.86	0.02869
751.33	0.00689	756.05	0.03021
751.51	0.00669	756.24	0.0269
751.7	0.00656	756.43	0.02448
751.89	0.00678	756.62	0.02581
752.08	0.00655	756.81	0.02433
752.27	0.00638	757	0.02485
752.46	0.00672	757.18	0.02815
752.65	0.00621	757.37	0.02734
752.84	0.00617	757.56	0.02748
753.03	0.00582	757.75	0.03114
753.22	0.00577	757.94	0.03299
753.41	0.00595	758.13	0.02987
753.6	0.00572	758.32	0.0284
753.78	0.00557	758.51	0.02674
753.97	0.00575	758.69	0.0255
754.16	0.00579	758.88	0.02381
754.35	0.00589	759.07	0.02336
754.54	0.00553	759.26	0.02282
754.73	0.00567	759.45	0.02245
754.92	0.00554	759.64	0.02333
755.11	0.00533	759.83	0.02047
[truncated: 273 more rows]

## Sheet: Fig.5c
Non-doped OLED device of RTP-D1		Non-doped OLED device of RTP-D2
Luminance (cd/m2)	External Quantum Efficiency（%）	Luminance (cd/m2)	External Quantum Efficiency（%）
0.09	8.6165	0	0
0.74	7.6864	1.18	15.596
5.34	7.7778	4.76	15.789
18.68	7.7265	12.68	15.678
36.57	7.5971	27.59	15.45
55.71	7.4759	53.19	15.164
77.71	7.353	93.94	14.797
103.7	7.1963	154.6	14.453
134.2	7.026	234.9	14.105
169.8	6.84	326	13.773
211.1	6.6744	421.6	13.404
258.3	6.464	525.9	12.912
312.2	6.2648	650	12.562
373	6.0744	785.3	12.121
438.9	5.8414	935.5	11.714
521.3	5.7268	1103	11.274
603.7	5.5189	1288	10.877
693.2	5.3234	1492	10.504
787.9	5.117	1714	10.133
887.9	4.9146	1955	9.774
992	4.7138	2213	9.436
1099	4.5141	2488	9.092
1209	4.3127	2777	8.789
1320	4.1331	3063	8.419
1417	3.9082	3378	8.092
1529	3.7117	3704	7.791
1640	3.5315	4039	7.471
1748	3.3421	4357	7.123
1853	3.1606	4721	6.857
1955	2.9815	5065	6.556
2053	2.8073	5405	6.257
2146	2.6393	5743	5.967
2234	2.4794	6076	5.68
2317	2.3247	6397	5.402
2395	2.1711	6705	5.128
2469	2.0308	6997	4.861
2549	1.8925	7268	4.6
2606	1.7613
2669	1.632
2718	1.5187
2772	1.4147
2815	1.3032
2863	1.205
2896	1.1107
2935	1.0283
2962	0.9504
--	--
--	--
--	--
--	--
--	--
--	--
--	--
--	--
--	--
--	--
--	--
--	--
--	--
--	--
--	--
--	--
--	--
--	--
--	--
--	--
--	--
--	--
--	--
--	--
--	--
--	--
--	--
--	--
--	--
--	--
--	--
--	--
--	--
--	--
--	--
--	--
--	--
--	--
--	--
--	--
--	--
--	--
--	--
--	--
--	--
--	--
--	--
--	--
--	--
--	--
--	--
--	--
--	--
--	--
--	--
--	--
--	--
--	--
--	--
--	--
--	--
--	--
--	--
--	--
--	--
--	--
--	--
--	--
--	--
--	--
--	--
--	--
--	--
--	--
--	--
--	--
--	--
--	--
--	--
--	--
--	--
--	--
--	--
--	--
--	--
--	--
--	--
--	--
--	--
--	--
--	--
--	--
--	--
--	--
--	--
--	--
--	--
--	--
--	--
--	--
--	--
--	--
--	--
--	--
--	--
--	--
--	--
--	--
--	--
--	--
--	--
--	--
--	--
--	--
--	--
--	--
--	--
--	--
--	--
--	--
--	--
--	--
--	--
--	--
--	--
--	--
--	--
--	--
--	--
--	--
--	--
--	--
--	--
--	--
--	--
--	--
--	--
--	--
--	--
--	--
--	--
--	--
--	--
--	--
--	--
--	--
--	--
--	--
--	--
--	--
--	--
--	--
--	--
--	--
--	--
--	--
--	--
--	--
--	--
--	--
--	--
--	--
--	--
--	--
--	--
--	--
--	--
--	--
--	--
--	--
--	--
--	--
--	--
--	--
--	--
--	--
--	--
--	--
--	--
--	--
--	--
--	--
--	--
--	--
--	--
--	--
--	--
--	--
--	--
--	--
--	--
--	--
--	--
--	--
--	--
--	--
--	--
--	--
--	--
--	--
--	--
--	--
--	--
--	--
--	--
--	--
--	--
--	--
--	--
--	--
--	--
--	--

## Sheet: Fig.5d
Efficiency comparison between this work and previously-reported organic RTP emitters
Time(year+month/12)	EQE/%
2016.1	1
2018.5	0.6
2019.1	0.11
2019.5	5.8
2019.67	11.5
2020.08	10.7
2020.75	2.5
2021.08	4.06
2021.57	4.3
2021.66	9
2022.03	8.6
2022.03	15.8
