# Supplementary material for: D-O-A based organic phosphors for both aggregation-induced electrophosphorescence and host-free sensitization
Source: Nat Commun. 2023 Mar 25;14:1678. doi: 10.1038/s41467-023-37414-y (PMC10039947; doi:10.1038/s41467-023-37414-y)
Supplement: Supplementary file 3 — Source Data [file 41467_2023_37414_MOESM3_ESM.zip › Source data/original data of Fig6a-b.xlsx]

## Sheet: Fig6a
RTP-D2_EL		RTP-D2 : S-Cz-BN (2 wt.%)_EL
Wavelength/nm	Normalized EL intensity	Wavelength/nm	Normalized EL intensity
350.84	0.0258	344.5	0.000536407
353.02	0.02662	344.72	0.000536407
353.23	0.02597	344.94	0.000536407
353.45	0.02956	345.16	0.000536407
353.67	0.03384	345.38	0.000536407
353.89	0.03717	345.6	0.000536407
354.11	0.03964	345.82	0.000536407
354.32	0.03813	346.03	0.000536407
354.54	0.03558	346.25	0.000536407
354.76	0.03328	346.47	0.000536407
354.98	0.03672	346.69	0.000536407
355.2	0.0395	346.91	0.000536407
355.41	0.03409	347.13	0.000536407
355.63	0.03009	347.34	0.09129
355.85	0.03126	347.56	0.01674
356.07	0.03235	347.78	0.01139
356.28	0.02968	348	0.00965
356.5	0.03699	348.22	0.00918
356.72	0.03972	348.44	0.008
356.94	0.04153	348.65	0.00714
357.16	0.04015	348.87	0.00674
357.37	0.04553	349.09	0.00567
357.59	0.043	349.31	0.00506
357.81	0.04147	349.53	0.00472
358.03	0.04248	349.74	0.00439
358.24	0.0454	349.96	0.00461
358.46	0.05104	350.18	0.00411
358.68	0.04433	350.4	0.00437
358.9	0.05074	350.62	0.00365
359.11	0.0553	350.84	0.00307
359.33	0.05493	351.05	0.00269
359.55	0.05388	351.27	0.00351
359.77	0.05125	351.49	0.00341
359.98	0.04912	351.71	0.00367
360.2	0.04737	351.93	0.00371
360.42	0.0503	352.14	0.00338
360.64	0.04366	352.36	0.00409
360.85	0.04318	352.58	0.00373
361.07	0.03876	352.8	0.00351
361.29	0.03637	353.02	0.00337
361.51	0.03517	353.23	0.00355
361.72	0.03262	353.45	0.00315
361.94	0.02338	353.67	0.00334
362.16	0.02145	353.89	0.00376
362.38	0.01746	354.11	0.00422
362.59	0.0179	354.32	0.00457
362.81	0.01204	354.54	0.00481
363.03	0.00812	354.76	0.00452
363.25	0.00999	354.98	0.00438
363.46	0.00557	355.2	0.00485
363.68	0.00421	355.41	0.00494
363.9	0.00441	355.63	0.00516
364.12	0	355.85	0.00465
364.33	0.0045	356.07	0.00517
364.55	0.01089	356.28	0.0051
364.77	0.01126	356.5	0.0051
364.99	0.0061	356.72	0.00527
365.2	0.00533	356.94	0.00452
365.42	0.00632	357.16	0.0044
365.64	0.00482	357.37	0.00444
365.85	0.00756	357.59	0.00455
366.07	0.00843	357.81	0.0041
366.29	0.00947	358.03	0.00474
366.51	0.01274	358.24	0.00467
366.72	0.01423	358.46	0.00474
366.94	0.01783	358.68	0.0042
367.16	0.0152	358.9	0.00384
367.37	0.01868	359.11	0.00367
367.59	0.01864	359.33	0.00377
367.81	0.01684	359.55	0.00377
368.03	0.01695	359.77	0.00364
368.24	0.01987	359.98	0.00425
368.46	0.02277	360.2	0.00401
368.68	0.0207	360.42	0.00401
368.89	0.01706	360.64	0.00389
369.11	0.01809	360.85	0.00401
369.33	0.01322	361.07	0.00305
369.55	0.01258	361.29	0.00301
369.76	0.01756	361.51	0.00317
369.98	0.01642	361.72	0.0038
370.2	0.01605	361.94	0.00359
370.41	0.01546	362.16	0.00327
370.63	0.01651	362.38	0.00384
370.85	0.01603	362.59	0.0038
371.06	0.01607	362.81	0.00353
371.28	0.01974	363.03	0.0033
371.5	0.01874	363.25	0.00304
371.71	0.0166	363.46	0.00337
371.93	0.01256	363.68	0.00322
372.15	0.01475	363.9	0.00326
372.36	0.01678	364.12	0.00247
372.58	0.01331	364.33	0.00246
372.8	0.01602	364.55	0.00215
373.02	0.01484	364.77	0.00222
373.23	0.01653	364.99	0.00227
373.45	0.01659	365.2	0.00232
373.67	0.0123	365.42	0.0021
373.88	0.01747	365.64	0.00217
374.1	0.01819	365.85	0.00183
374.32	0.01471	366.07	0.00215
374.53	0.01914	366.29	0.00196
374.75	0.02157	366.51	0.00243
374.97	0.01805	366.72	0.00246
375.18	0.01561	366.94	0.00231
375.4	0.01792	367.16	0.00224
375.62	0.01763	367.37	0.00222
375.83	0.01393	367.59	0.00223
376.05	0.01187	367.81	0.0025
376.27	0.02047	368.03	0.00258
376.48	0.02137	368.24	0.0026
376.7	0.0175	368.46	0.00265
376.92	0.02016	368.68	0.00334
377.13	0.02404	368.89	0.00334
377.35	0.02103	369.11	0.00301
377.56	0.02183	369.33	0.0033
377.78	0.02304	369.55	0.00342
378	0.02149	369.76	0.00348
378.21	0.01742	369.98	0.00371
378.43	0.01558	370.2	0.00405
378.65	0.01708	370.41	0.00493
378.86	0.01739	370.63	0.00486
379.08	0.015	370.85	0.00481
379.3	0.01829	371.06	0.00408
379.51	0.02073	371.28	0.00395
379.73	0.01849	371.5	0.00413
379.95	0.01558	371.71	0.00414
380.16	0.01786	371.93	0.00456
380.38	0.02059	372.15	0.00421
380.59	0.01805	372.36	0.00404
380.81	0.01563	372.58	0.00372
381.03	0.01632	372.8	0.00398
381.24	0.01825	373.02	0.00418
381.46	0.01848	373.23	0.00394
381.68	0.01776	373.45	0.00425
381.89	0.01657	373.67	0.00441
382.11	0.01537	373.88	0.00429
382.32	0.01777	374.1	0.00415
382.54	0.01851	374.32	0.00457
382.76	0.02284	374.53	0.00481
382.97	0.02356	374.75	0.00434
383.19	0.02549	374.97	0.00392
383.41	0.02697	375.18	0.004
383.62	0.02691	375.4	0.00404
383.84	0.02174	375.62	0.00436
384.05	0.02209	375.83	0.00439
384.27	0.02426	376.05	0.00411
384.49	0.02425	376.27	0.00371
384.7	0.02058	376.48	0.00337
384.92	0.01515	376.7	0.0036
385.13	0.02234	376.92	0.00398
385.35	0.01813	377.13	0.00386
385.57	0.02024	377.35	0.00345
385.78	0.02135	377.56	0.00351
386	0.01946	377.78	0.00368
386.21	0.01827	378	0.00374
386.43	0.02069	378.21	0.00397
386.65	0.01856	378.43	0.00418
386.86	0.01361	378.65	0.00444
387.08	0.01221	378.86	0.00415
387.29	0.0051	379.08	0.00354
387.51	0.00419	379.3	0.00424
387.73	0.00595	379.51	0.00374
387.94	0.0086	379.73	0.00383
388.16	0.01164	379.95	0.00382
388.37	0.00883	380.16	0.00349
388.59	0.00791	380.38	0.00368
388.8	0.00994	380.59	0.00371
389.02	0.0122	380.81	0.00378
389.24	0.01164	381.03	0.00387
389.45	0.01855	381.24	0.0042
389.67	0.0167	381.46	0.0043
389.88	0.02126	381.68	0.00407
390.1	0.01736	381.89	0.00411
390.32	0.01849	382.11	0.00434
390.53	0.01791	382.32	0.0043
390.75	0.02009	382.54	0.00424
390.96	0.01796	382.76	0.00426
391.18	0.02359	382.97	0.00366
391.39	0.02508	383.19	0.00313
391.61	0.02759	383.41	0.00245
391.82	0.02988	383.62	0.00267
392.04	0.02802	383.84	0.00296
392.26	0.02462	384.05	0.00349
392.47	0.02188	384.27	0.00328
392.69	0.02029	384.49	0.00327
392.9	0.02686	384.7	0.00388
393.12	0.02483	384.92	0.00378
393.33	0.02336	385.13	0.00336
393.55	0.02391	385.35	0.00311
393.76	0.02577	385.57	0.00289
393.98	0.0218	385.78	0.00304
394.2	0.02124	386	0.00251
394.41	0.02013	386.21	0.0023
394.63	0.02412	386.43	0.00231
394.84	0.02445	386.65	0.0021
395.06	0.02453	386.86	0.002
395.27	0.02625	387.08	0.00194
395.49	0.02676	387.29	0.00206
395.7	0.02311	387.51	0.00242
395.92	0.02274	387.73	0.0026
396.13	0.023	387.94	0.00355
396.35	0.02413	388.16	0.00348
396.57	0.02644	388.37	0.00315
396.78	0.03109	388.59	0.00289
397	0.03253	388.8	0.00257
397.21	0.03217	389.02	0.00259
397.43	0.02861	389.24	0.00226
397.64	0.03091	389.45	0.00226
397.86	0.029	389.67	0.00261
398.07	0.02849	389.88	0.00332
398.29	0.03179	390.1	0.00346
398.5	0.03272	390.32	0.00329
398.72	0.03367	390.53	0.00367
398.93	0.0334	390.75	0.00439
399.15	0.02968	390.96	0.00422
399.36	0.02936	391.18	0.00442
399.58	0.03093	391.39	0.00419
399.79	0.02658	391.61	0.00433
400.01	0.02459	391.82	0.00394
400.22	0.02217	392.04	0.00411
400.44	0.02317	392.26	0.00354
400.65	0.02004	392.47	0.0034
400.87	0.02071	392.69	0.00364
401.08	0.02031	392.9	0.00382
401.3	0.01597	393.12	0.00401
401.51	0.01348	393.33	0.00445
401.73	0.01299	393.55	0.00427
401.94	0.01228	393.76	0.00429
402.16	0.00981	393.98	0.00406
402.37	0.01266	394.2	0.00442
402.59	0.0117	394.41	0.00436
402.8	0.00786	394.63	0.00431
403.02	0.00901	394.84	0.00422
403.23	0.0085	395.06	0.0042
403.45	0.00949	395.27	0.00444
403.66	0.01227	395.49	0.00498
403.88	0.00674	395.7	0.0053
404.09	0.00814	395.92	0.00559
404.31	0.00806	396.13	0.00565
404.52	0.01133	396.35	0.00607
404.74	0.01565	396.57	0.0064
404.95	0.01796	396.78	0.0065
405.17	0.02171	397	0.00613
405.38	0.02136	397.21	0.00572
405.6	0.02321	397.43	0.0051
405.81	0.0228	397.64	0.00524
406.03	0.0244	397.86	0.00518
406.24	0.02268	398.07	0.00526
406.46	0.02457	398.29	0.00522
406.67	0.02631	398.5	0.00541
406.89	0.02601	398.72	0.00496
407.1	0.02605	398.93	0.00437
407.31	0.02796	399.15	0.00472
407.53	0.02673	399.36	0.00459
407.74	0.02517	399.58	0.00443
407.96	0.02177	399.79	0.00405
408.17	0.01898	400.01	0.00386
408.39	0.02382	400.22	0.0035
408.6	0.02079	400.44	0.0035
408.82	0.02236	400.65	0.00309
409.03	0.01906	400.87	0.0032
409.25	0.0161	401.08	0.00251
409.46	0.01325	401.3	0.00291
409.67	0.01109	401.51	0.00307
409.89	0.01173	401.73	0.00306
410.1	0.00962	401.94	0.00322
410.32	0.00885	402.16	0.00328
410.53	0.00777	402.37	0.00345
410.75	0.01236	402.59	0.00322
410.96	0.01114	402.8	0.00341
411.18	0.01157	403.02	0.00341
411.39	0.01238	403.23	0.00364
411.6	0.01288	403.45	0.00394
411.82	0.01019	403.66	0.00392
412.03	0.00885	403.88	0.00419
412.25	0.00957	404.09	0.0043
412.46	0.01	404.31	0.00409
412.68	0.01232	404.52	0.00409
412.89	0.01101	404.74	0.00435
413.11	0.01518	404.95	0.00448
413.32	0.01565	405.17	0.00449
413.53	0.01748	405.38	0.00441
413.75	0.01825	405.6	0.00484
413.96	0.02208	405.81	0.00466
414.18	0.02341	406.03	0.00488
414.39	0.02281	406.24	0.00492
414.61	0.0226	406.46	0.00495
414.82	0.02568	406.67	0.00485
415.03	0.02407	406.89	0.00444
415.25	0.02192	407.1	0.00462
415.46	0.01961	407.31	0.00428
415.68	0.01918	407.53	0.00427
415.89	0.02005	407.74	0.00432
416.1	0.01874	407.96	0.00414
416.32	0.01604	408.17	0.0041
416.53	0.01944	408.39	0.00395
416.75	0.0188	408.6	0.0039
416.96	0.01868	408.82	0.00395
417.17	0.01718	409.03	0.00382
417.39	0.01636	409.25	0.00348
417.6	0.01147	409.46	0.00338
417.82	0.01133	409.67	0.0033
418.03	0.01146	409.89	0.00325
418.24	0.01209	410.1	0.003
418.46	0.0094	410.32	0.00302
418.67	0.00902	410.53	0.00266
418.89	0.00854	410.75	0.00273
419.1	0.01142	410.96	0.00262
419.31	0.01103	411.18	0.0024
419.53	0.01413	411.39	0.00249
419.74	0.01465	411.6	0.00266
419.96	0.01749	411.82	0.00292
420.17	0.01451	412.03	0.00287
420.38	0.01421	412.25	0.00263
420.6	0.01481	412.46	0.00293
420.81	0.02046	412.68	0.00264
421.02	0.01781	412.89	0.00264
421.24	0.01938	413.11	0.00275
421.45	0.02216	413.32	0.00275
421.67	0.02328	413.53	0.00298
421.88	0.02564	413.75	0.00274
422.09	0.02667	413.96	0.00255
422.31	0.02393	414.18	0.00302
422.52	0.02569	414.39	0.00309
422.73	0.02585	414.61	0.00314
422.95	0.02364	414.82	0.00298
423.16	0.0256	415.03	0.00327
423.38	0.02619	415.25	0.00357
423.59	0.02233	415.46	0.00365
423.8	0.02322	415.68	0.00349
424.02	0.02206	415.89	0.00365
424.23	0.02249	416.1	0.00321
424.44	0.02269	416.32	0.00321
424.66	0.02403	416.53	0.00328
424.87	0.02311	416.75	0.00358
425.08	0.02256	416.96	0.00325
425.3	0.02161	417.17	0.0034
425.51	0.02284	417.39	0.00334
425.72	0.02201	417.6	0.00345
425.94	0.02103	417.82	0.00345
426.15	0.02159	418.03	0.00295
426.37	0.01944	418.24	0.00333
426.58	0.02279	418.46	0.00374
426.79	0.02419	418.67	0.00336
427.01	0.02116	418.89	0.0034
427.22	0.02106	419.1	0.00349
427.43	0.02329	419.31	0.00376
427.65	0.02	419.53	0.00402
427.86	0.02084	419.74	0.00391
428.07	0.02299	419.96	0.00396
428.29	0.02191	420.17	0.00445
428.5	0.02188	420.38	0.00453
428.71	0.02099	420.6	0.00506
428.93	0.02026	420.81	0.00487
429.14	0.0225	421.02	0.00484
429.35	0.02215	421.24	0.00469
429.57	0.02344	421.45	0.00498
429.78	0.02244	421.67	0.00489
429.99	0.02247	421.88	0.00515
430.2	0.0217	422.09	0.00497
430.42	0.02234	422.31	0.00491
430.63	0.01987	422.52	0.00523
430.84	0.0219	422.73	0.00502
431.06	0.01902	422.95	0.00481
431.27	0.0183	423.16	0.00502
431.48	0.01983	423.38	0.00482
431.7	0.02282	423.59	0.00471
431.91	0.0219	423.8	0.00462
432.12	0.02171	424.02	0.00423
432.34	0.02034	424.23	0.00428
432.55	0.02069	424.44	0.00445
432.76	0.01834	424.66	0.0042
432.98	0.01921	424.87	0.00405
433.19	0.01971	425.08	0.00399
433.4	0.02051	425.3	0.00411
433.61	0.0213	425.51	0.00408
433.83	0.02029	425.72	0.00396
434.04	0.01867	425.94	0.00403
434.25	0.02022	426.15	0.00393
434.47	0.01872	426.37	0.00378
434.68	0.01914	426.58	0.00388
434.89	0.02042	426.79	0.00399
435.1	0.02063	427.01	0.00412
435.32	0.01958	427.22	0.00403
435.53	0.01874	427.43	0.00394
435.74	0.02143	427.65	0.00388
435.96	0.02198	427.86	0.00393
436.17	0.01921	428.07	0.00392
436.38	0.01854	428.29	0.00377
436.59	0.02016	428.5	0.00402
436.81	0.02072	428.71	0.00406
437.02	0.02128	428.93	0.00409
437.23	0.02268	429.14	0.00408
437.45	0.02177	429.35	0.00424
437.66	0.02265	429.57	0.00397
437.87	0.023	429.78	0.00409
438.08	0.02358	429.99	0.00407
438.3	0.02491	430.2	0.00396
438.51	0.0296	430.42	0.00393
438.72	0.02961	430.63	0.00412
438.93	0.03142	430.84	0.00441
439.15	0.03088	431.06	0.00447
439.36	0.02929	431.27	0.00436
439.57	0.03066	431.48	0.00424
439.78	0.03226	431.7	0.00475
440	0.03439	431.91	0.00484
440.21	0.03209	432.12	0.00503
440.42	0.03128	432.34	0.00498
440.64	0.02922	432.55	0.00522
440.85	0.03108	432.76	0.00514
441.06	0.0302	432.98	0.00518
441.27	0.03215	433.19	0.00524
441.49	0.03146	433.4	0.00514
441.7	0.03403	433.61	0.00516
441.91	0.03539	433.83	0.00533
442.12	0.03541	434.04	0.00563
442.33	0.03428	434.25	0.00582
442.55	0.03144	434.47	0.00584
442.76	0.03226	434.68	0.00613
442.97	0.02728	434.89	0.00603
443.18	0.02606	435.1	0.00624
443.4	0.02472	435.32	0.00592
443.61	0.02596	435.53	0.0058
443.82	0.02609	435.74	0.00602
444.03	0.02811	435.96	0.00613
444.25	0.02616	436.17	0.00585
444.46	0.0246	436.38	0.00609
444.67	0.02719	436.59	0.00617
444.88	0.02649	436.81	0.00656
445.1	0.03047	437.02	0.00674
445.31	0.02937	437.23	0.00722
445.52	0.02966	437.45	0.00725
445.73	0.02905	437.66	0.00743
445.94	0.02998	437.87	0.00764
446.16	0.02954	438.08	0.00811
446.37	0.03004	438.3	0.00816
446.58	0.03016	438.51	0.00825
446.79	0.0317	438.72	0.00827
447	0.035	438.93	0.00854
447.22	0.03715	439.15	0.00853
447.43	0.03986	439.36	0.00865
447.64	0.04067	439.57	0.00879
447.85	0.04356	439.78	0.00909
448.07	0.04522	440	0.00944
448.28	0.04686	440.21	0.00949
448.49	0.04637	440.42	0.0096
448.7	0.04797	440.64	0.00991
448.91	0.04782	440.85	0.0099
449.13	0.05023	441.06	0.00988
449.34	0.05243	441.27	0.0098
449.55	0.05236	441.49	0.0097
449.76	0.05565	441.7	0.00975
449.97	0.05948	441.91	0.00982
450.18	0.06186	442.12	0.00983
450.4	0.06288	442.33	0.00988
450.61	0.06349	442.55	0.00966
450.82	0.06287	442.76	0.0096
451.03	0.06086	442.97	0.00985
451.24	0.06115	443.18	0.00978
451.46	0.06097	443.4	0.00975
451.67	0.06162	443.61	0.00994
451.88	0.06227	443.82	0.01025
452.09	0.06373	444.03	0.01021
452.3	0.06403	444.25	0.01021
452.52	0.06761	444.46	0.01006
452.73	0.06679	444.67	0.0103
452.94	0.06836	444.88	0.01031
453.15	0.06974	445.1	0.01046
453.36	0.0716	445.31	0.01053
453.57	0.06989	445.52	0.01068
453.79	0.07267	445.73	0.01088
454	0.07438	445.94	0.0111
454.21	0.07476	446.16	0.01136
454.42	0.07682	446.37	0.01132
454.63	0.0771	446.58	0.01137
454.84	0.07763	446.79	0.01163
455.06	0.08145	447	0.0119
455.27	0.0847	447.22	0.0122
455.48	0.09025	447.43	0.01186
455.69	0.09263	447.64	0.01188
455.9	0.09378	447.85	0.01233
456.11	0.09642	448.07	0.01278
456.32	0.09563	448.28	0.01269
456.54	0.09856	448.49	0.01298
456.75	0.09947	448.7	0.0132
456.96	0.10117	448.91	0.01328
457.17	0.10774	449.13	0.01326
457.38	0.11062	449.34	0.01368
457.59	0.11347	449.55	0.01371
457.8	0.11858	449.76	0.0141
458.02	0.1234	449.97	0.01439
458.23	0.12691	450.18	0.01443
458.44	0.13199	450.4	0.01473
458.65	0.13386	450.61	0.01487
458.86	0.13324	450.82	0.01527
459.07	0.13752	451.03	0.01558
459.28	0.14278	451.24	0.01589
459.5	0.14459	451.46	0.01611
459.71	0.14867	451.67	0.01628
459.92	0.15231	451.88	0.01678
460.13	0.15859	452.09	0.01753
460.34	0.16491	452.3	0.01745
460.55	0.16928	452.52	0.01741
460.76	0.17686	452.73	0.0178
460.97	0.1838	452.94	0.018
461.19	0.19181	453.15	0.01822
461.4	0.19536	453.36	0.01885
461.61	0.19872	453.57	0.01923
461.82	0.20236	453.79	0.01916
462.03	0.20681	454	0.01995
462.24	0.21234	454.21	0.02023
462.45	0.22063	454.42	0.02051
462.66	0.22149	454.63	0.02092
462.87	0.22201	454.84	0.02135
463.09	0.23133	455.06	0.02152
463.3	0.24109	455.27	0.02174
463.51	0.24869	455.48	0.02211
463.72	0.25133	455.69	0.02221
463.93	0.25289	455.9	0.02245
464.14	0.25993	456.11	0.0228
464.35	0.26567	456.32	0.023
464.56	0.27111	456.54	0.02319
464.77	0.27872	456.75	0.02361
464.98	0.28268	456.96	0.0241
465.2	0.28955	457.17	0.02445
465.41	0.29242	457.38	0.02464
465.62	0.29515	457.59	0.02501
465.83	0.30202	457.8	0.02529
466.04	0.30635	458.02	0.02594
466.25	0.31154	458.23	0.02647
466.46	0.3156	458.44	0.02643
466.67	0.32118	458.65	0.02696
466.88	0.32395	458.86	0.0275
467.09	0.33357	459.07	0.02774
467.3	0.34005	459.28	0.02799
467.51	0.34543	459.5	0.0285
467.73	0.3499	459.71	0.02913
467.94	0.35627	459.92	0.02968
468.15	0.36559	460.13	0.03007
468.36	0.37426	460.34	0.03083
468.57	0.37799	460.55	0.03113
468.78	0.38556	460.76	0.03176
468.99	0.39051	460.97	0.03227
469.2	0.39512	461.19	0.03258
469.41	0.40152	461.4	0.03303
469.62	0.40722	461.61	0.0338
469.83	0.41434	461.82	0.03437
470.04	0.42115	462.03	0.03493
470.25	0.42343	462.24	0.03514
470.46	0.4307	462.45	0.03557
470.67	0.43908	462.66	0.03603
470.88	0.4455	462.87	0.03668
471.1	0.44973	463.09	0.03731
471.31	0.45564	463.3	0.03816
471.52	0.4616	463.51	0.0391
471.73	0.47153	463.72	0.03978
471.94	0.47571	463.93	0.04053
472.15	0.48034	464.14	0.04147
472.36	0.48541	464.35	0.04226
472.57	0.49229	464.56	0.04333
472.78	0.49733	464.77	0.04377
472.99	0.5048	464.98	0.04487
473.2	0.51055	465.2	0.04582
473.41	0.51843	465.41	0.04685
473.62	0.52136	465.62	0.04802
473.83	0.52646	465.83	0.04912
474.04	0.53248	466.04	0.05033
474.25	0.53797	466.25	0.05166
474.46	0.54697	466.46	0.05248
474.67	0.55271	466.67	0.05385
474.88	0.56013	466.88	0.05517
475.09	0.56496	467.09	0.05661
475.3	0.56958	467.3	0.05806
475.51	0.57431	467.51	0.05943
475.72	0.57857	467.73	0.06102
475.93	0.58538	467.94	0.06275
476.14	0.59092	468.15	0.0647
476.35	0.59448	468.36	0.06654
476.56	0.59905	468.57	0.06841
476.77	0.60083	468.78	0.07083
476.98	0.60485	468.99	0.0729
477.19	0.61125	469.2	0.07564
477.4	0.6175	469.41	0.07806
477.61	0.62162	469.62	0.08053
477.83	0.62634	469.83	0.08303
478.04	0.63168	470.04	0.08562
478.25	0.63559	470.25	0.08799
478.46	0.63722	470.46	0.09083
478.67	0.64093	470.67	0.09394
478.88	0.64459	470.88	0.09719
479.09	0.65007	471.1	0.1006
479.3	0.65363	471.31	0.10425
479.51	0.65683	471.52	0.10791
479.72	0.66242	471.73	0.11204
479.93	0.66573	471.94	0.11602
480.14	0.6701	472.15	0.1197
480.34	0.67381	472.36	0.12356
480.55	0.67665	472.57	0.12835
480.76	0.68331	472.78	0.1329
480.97	0.6891	472.99	0.13774
481.18	0.69373	473.2	0.14271
481.39	0.6984	473.41	0.14864
481.6	0.70186	473.62	0.15362
481.81	0.70602	473.83	0.15939
482.02	0.71014	474.04	0.16521
482.23	0.71624	474.25	0.17105
482.44	0.72101	474.46	0.17803
482.65	0.72686	474.67	0.18469
482.86	0.73204	474.88	0.19195
483.07	0.73433	475.09	0.19903
483.28	0.739	475.3	0.20602
483.49	0.74154	475.51	0.21301
483.7	0.7449	475.72	0.22082
483.91	0.74612	475.93	0.22919
484.12	0.7481	476.14	0.23729
484.33	0.75272	476.35	0.24521
484.54	0.75709	476.56	0.25377
484.75	0.75913	476.77	0.26278
484.96	0.75989	476.98	0.27192
485.17	0.76223	477.19	0.28143
485.38	0.76436	477.4	0.29167
485.59	0.7696	477.61	0.3019
485.8	0.77305	477.83	0.31223
486.01	0.77712	478.04	0.32253
486.22	0.77956	478.25	0.33331
486.43	0.78499	478.46	0.34367
486.64	0.78647	478.67	0.35397
486.85	0.78758	478.88	0.36595
487.05	0.79256	479.09	0.37744
487.26	0.79409	479.3	0.38873
487.47	0.79897	479.51	0.40011
487.68	0.80054	479.72	0.41204
487.89	0.8043	479.93	0.42392
488.1	0.80669	480.14	0.43667
488.31	0.81086	480.34	0.44953
488.52	0.81193	480.55	0.46219
488.73	0.81391	480.76	0.476
488.94	0.8163	480.97	0.49019
489.15	0.82006	481.18	0.50429
489.36	0.82351	481.39	0.51813
489.57	0.82636	481.6	0.53229
489.78	0.83154	481.81	0.54645
489.99	0.83378	482.02	0.56061
490.2	0.835	482.23	0.57494
490.4	0.83576	482.44	0.58824
490.61	0.83845	482.65	0.60262
490.82	0.83998	482.86	0.61652
491.03	0.84379	483.07	0.6303
491.24	0.84618	483.28	0.64403
491.45	0.84765	483.49	0.65771
491.66	0.8509	483.7	0.67188
491.87	0.8539	483.91	0.68517
492.08	0.85568	484.12	0.69847
492.29	0.85842	484.33	0.7122
492.5	0.86264	484.54	0.7256
492.7	0.86625	484.75	0.73884
492.91	0.86879	484.96	0.75132
493.12	0.87062	485.17	0.76352
493.33	0.87331	485.38	0.77682
493.54	0.87509	485.59	0.78913
493.75	0.87773	485.8	0.80134
493.96	0.88205	486.01	0.81354
494.17	0.88581	486.22	0.82629
494.38	0.88759	486.43	0.83834
494.59	0.89059	486.64	0.85005
494.8	0.89293	486.85	0.86106
495	0.89806	487.05	0.87212
495.21	0.90065	487.26	0.88149
495.42	0.89994	487.47	0.89288
495.63	0.90202	487.68	0.90176
495.84	0.90411	487.89	0.91091
496.05	0.90645	488.1	0.92001
496.26	0.90492	488.31	0.92851
496.47	0.90894	488.52	0.93478
496.67	0.91143	488.73	0.94208
496.88	0.91356	488.94	0.94862
497.09	0.91427	489.15	0.95625
497.3	0.91585	489.36	0.96224
497.51	0.91956	489.57	0.96829
497.72	0.92266	489.78	0.97428
497.93	0.92494	489.99	0.97886
498.14	0.92652	490.2	0.98246
498.34	0.92865	490.4	0.98556
498.55	0.93002	490.61	0.98921
498.76	0.9315	490.82	0.99254
498.97	0.9317	491.03	0.99537
499.18	0.9346	491.24	0.99657
499.39	0.93297	491.45	0.99717
499.6	0.9349	491.66	0.9982
499.81	0.93755	491.87	0.99777
500.01	0.93658	492.08	0.99896
500.22	0.9408	492.29	0.99902
500.43	0.94181	492.5	1
500.64	0.94217	492.7	0.99875
500.85	0.94375	492.91	0.99787
501.06	0.94425	493.12	0.99728
501.27	0.94568	493.33	0.9958
501.47	0.9471	493.54	0.99384
501.68	0.94954	493.75	0.99139
501.89	0.94903	493.96	0.98948
502.1	0.94995	494.17	0.98769
502.31	0.95127	494.38	0.98278
502.52	0.95249	494.59	0.97908
502.72	0.95376	494.8	0.97439
502.93	0.95513	495	0.96987
503.14	0.95543	495.21	0.96382
503.35	0.95742	495.42	0.95734
503.56	0.96006	495.63	0.95053
503.77	0.96234	495.84	0.94606
503.97	0.96448	496.05	0.93936
504.18	0.96682	496.26	0.93156
504.39	0.96849	496.47	0.92546
504.6	0.96758	496.67	0.9192
504.81	0.96895	496.88	0.91124
505.02	0.97103	497.09	0.90318
505.22	0.97169	497.3	0.89435
505.43	0.97337	497.51	0.88748
505.64	0.97286	497.72	0.88024
505.85	0.97322	497.93	0.87168
506.06	0.97291	498.14	0.8628
506.26	0.97424	498.34	0.8555
506.47	0.97632	498.55	0.84656
506.68	0.97728	498.76	0.83795
506.89	0.97977	498.97	0.82858
507.1	0.9811	499.18	0.82057
507.31	0.98206	499.39	0.81131
507.51	0.98206	499.6	0.80341
507.72	0.98181	499.81	0.79426
507.93	0.98171	500.01	0.7845
508.14	0.98354	500.22	0.77649
508.35	0.98354	500.43	0.76794
508.55	0.98374	500.64	0.75868
508.76	0.98399	500.85	0.74903
508.97	0.98491	501.06	0.74042
509.18	0.98409	501.27	0.7317
509.39	0.98475	501.47	0.72211
509.59	0.98282	501.68	0.71416
509.8	0.98506	501.89	0.70408
510.01	0.98775	502.1	0.69563
510.22	0.98699	502.31	0.68686
510.42	0.98658	502.52	0.6782
510.63	0.98613	502.72	0.6697
510.84	0.98608	502.93	0.66082
511.05	0.98562	503.14	0.65221
511.26	0.98531	503.35	0.6436
511.46	0.98684	503.56	0.63597
511.67	0.98628	503.77	0.6278
511.88	0.98841	503.97	0.62033
512.09	0.98806	504.18	0.61243
512.3	0.98643	504.39	0.60475
512.5	0.98775	504.6	0.5963
512.71	0.98846	504.81	0.58818
512.92	0.98948	505.02	0.5805
513.13	0.98938	505.22	0.5732
513.33	0.98918	505.43	0.56563
513.54	0.98801	505.64	0.55832
513.75	0.98745	505.85	0.55075
513.96	0.98831	506.06	0.54317
514.16	0.98821	506.26	0.53585
514.37	0.98989	506.47	0.52892
514.58	0.99055	506.68	0.52225
514.79	0.99085	506.89	0.51637
514.99	0.99222	507.1	0.50964
515.2	0.99446	507.31	0.50408
515.41	0.99746	507.51	0.49787
515.62	0.99741	507.72	0.49176
515.82	0.99599	507.93	0.48552
516.03	0.99629	508.14	0.47975
516.24	0.99624	508.35	0.4739
516.45	0.9969	508.55	0.4686
516.65	0.99817	508.76	0.46311
516.86	0.99964	508.97	0.4575
517.07	1	509.18	0.45213
517.28	0.99878	509.39	0.44679
517.48	0.99593	509.59	0.44066
517.69	0.99695	509.8	0.43597
517.9	0.99787	510.01	0.43166
518.11	0.99781	510.22	0.42685
518.31	0.99756	510.42	0.42168
518.52	0.99543	510.63	0.41704
518.73	0.99522	510.84	0.41261
518.94	0.99299	511.05	0.4082
519.14	0.99263	511.26	0.40393
519.35	0.98989	511.46	0.39989
519.56	0.98846	511.67	0.39537
519.76	0.98653	511.88	0.39158
519.97	0.98486	512.09	0.38705
520.18	0.98399	512.3	0.38283
520.39	0.98293	512.5	0.3797
520.59	0.98348	512.71	0.37598
520.8	0.98089	512.92	0.3724
521.01	0.97972	513.13	0.36788
521.21	0.97688	513.33	0.36438
521.42	0.9753	513.54	0.36055
521.63	0.97581	513.75	0.35716
521.84	0.97642	513.96	0.35393
522.04	0.97454	514.16	0.35066
522.25	0.97393	514.37	0.34757
522.46	0.97408	514.58	0.34411
522.66	0.97297	514.79	0.34107
522.87	0.97439	514.99	0.33781
523.08	0.97266	515.2	0.33538
523.28	0.9723	515.41	0.33272
523.49	0.97195	515.62	0.32962
523.7	0.97114	515.82	0.32696
523.91	0.97027	516.03	0.32438
524.11	0.96981	516.24	0.32169
524.32	0.96875	516.45	0.31873
524.53	0.96824	516.65	0.31594
524.73	0.96951	516.86	0.31325
524.94	0.96727	517.07	0.31086
525.15	0.96616	517.28	0.30798
525.35	0.966	517.48	0.30513
525.56	0.96529	517.69	0.30292
525.77	0.96362	517.9	0.30028
525.97	0.9628	518.11	0.29816
526.18	0.96112	518.31	0.29562
526.39	0.95919	518.52	0.29329
526.59	0.95711	518.73	0.29098
526.8	0.95564	518.94	0.28871
527.01	0.95279	519.14	0.28627
527.21	0.94898	519.35	0.28383
527.42	0.94746	519.56	0.28146
527.63	0.94476	519.76	0.27913
527.83	0.94222	519.97	0.27674
528.04	0.9409	520.18	0.27427
528.25	0.93968	520.39	0.27198
528.45	0.93841	520.59	0.26982
528.66	0.93734	520.8	0.26752
528.87	0.93699	521.01	0.26551
529.07	0.93516	521.21	0.26337
529.28	0.9344	521.42	0.26111
529.49	0.93262	521.63	0.2588
529.69	0.93094	521.84	0.25687
529.9	0.93033	522.04	0.25455
530.11	0.92947	522.25	0.25271
530.31	0.9287	522.46	0.25045
530.52	0.92657	522.66	0.24826
530.73	0.92367	522.87	0.24626
530.93	0.92444	523.08	0.24436
531.14	0.92128	523.28	0.24228
531.35	0.92098	523.49	0.24026
531.55	0.92022	523.7	0.23821
531.76	0.91885	523.91	0.23648
531.96	0.91813	524.11	0.23473
532.17	0.91752	524.32	0.23253
532.38	0.9159	524.53	0.23088
532.58	0.91351	524.73	0.22932
532.79	0.9128	524.94	0.22765
533	0.91183	525.15	0.22568
533.2	0.9098	525.35	0.22374
533.41	0.90909	525.56	0.22203
533.62	0.9065	525.77	0.22002
533.82	0.90421	525.97	0.2185
534.03	0.90182	526.18	0.21671
534.23	0.89826	526.39	0.21458
534.44	0.89593	526.59	0.21274
534.65	0.89425	526.8	0.21095
534.85	0.89359	527.01	0.20911
535.06	0.89334	527.21	0.2069
535.26	0.8909	527.42	0.20524
535.47	0.88983	527.63	0.2034
535.68	0.88632	527.83	0.20166
535.88	0.88383	528.04	0.20008
536.09	0.88155	528.25	0.19822
536.3	0.88028	528.45	0.19658
536.5	0.87758	528.66	0.19511
536.71	0.87611	528.87	0.19358
536.91	0.87382	529.07	0.19165
537.12	0.87225	529.28	0.18978
537.33	0.87011	529.49	0.18849
537.53	0.86655	529.69	0.187
537.74	0.8661	529.9	0.18512
537.94	0.866	530.11	0.1836
538.15	0.86376	530.31	0.18201
538.36	0.86376	530.52	0.18052
538.56	0.86422	530.73	0.17887
538.77	0.86295	530.93	0.1774
538.97	0.86076	531.14	0.17552
539.18	0.85964	531.35	0.1742
539.38	0.85553	531.55	0.17284
539.59	0.85365	531.76	0.17109
539.8	0.85268	531.96	0.16948
540	0.85212	532.17	0.16795
540.21	0.85111	532.38	0.16634
540.41	0.84999	532.58	0.16485
540.62	0.84745	532.79	0.16325
540.82	0.84592	533	0.16183
541.03	0.84516	533.2	0.16026
541.24	0.84287	533.41	0.15927
541.44	0.84008	533.62	0.15793
541.65	0.84018	533.82	0.15621
541.85	0.83805	534.03	0.15459
542.06	0.83449	534.23	0.15327
542.26	0.83225	534.44	0.1518
542.47	0.83124	534.65	0.15034
542.68	0.82824	534.85	0.14878
542.88	0.82534	535.06	0.14755
543.09	0.82087	535.26	0.14634
543.29	0.81889	535.47	0.14507
543.5	0.81518	535.68	0.14345
543.7	0.81477	535.88	0.14218
543.91	0.81177	536.09	0.14092
544.11	0.8073	536.3	0.13952
544.32	0.80542	536.5	0.13834
544.53	0.80308	536.71	0.13711
544.73	0.79978	536.91	0.13581
544.94	0.79871	537.12	0.13456
545.14	0.79617	537.33	0.13336
545.35	0.79348	537.53	0.13186
545.55	0.79241	537.74	0.13071
545.76	0.79109	537.94	0.12954
545.96	0.78865	538.15	0.12826
546.17	0.78875	538.36	0.12724
546.37	0.78596	538.56	0.1261
546.58	0.78342	538.77	0.12477
546.79	0.78159	538.97	0.12384
546.99	0.77925	539.18	0.12278
547.2	0.77701	539.38	0.12128
547.4	0.77473	539.59	0.12008
547.61	0.7731	539.8	0.11926
547.81	0.77264	540	0.11829
548.02	0.76873	540.21	0.11715
548.22	0.76761	540.41	0.11618
548.43	0.76761	540.62	0.11516
548.63	0.76472	540.82	0.11401
548.84	0.76177	541.03	0.11308
549.04	0.75969	541.24	0.11203
549.25	0.75582	541.44	0.1111
549.45	0.7541	541.65	0.11023
549.66	0.75257	541.85	0.10928
549.86	0.74968	542.06	0.10817
550.07	0.7483	542.26	0.10707
550.27	0.74586	542.47	0.10602
550.48	0.74053	542.68	0.10501
550.68	0.73931	542.88	0.10416
550.89	0.73717	543.09	0.10319
551.09	0.73448	543.29	0.10218
551.3	0.73397	543.5	0.10133
551.5	0.73158	543.7	0.10065
551.71	0.72991	543.91	0.0997
551.91	0.72772	544.11	0.09887
552.12	0.72417	544.32	0.0981
552.32	0.72325	544.53	0.09734
552.53	0.71954	544.73	0.09644
552.73	0.71664	544.94	0.09569
552.94	0.71527	545.14	0.09515
553.14	0.71273	545.35	0.09445
553.35	0.71192	545.55	0.09363
553.55	0.70994	545.76	0.09284
553.76	0.70811	545.96	0.09192
553.96	0.70577	546.17	0.09122
554.17	0.70399	546.37	0.09037
554.37	0.69957	546.58	0.08973
554.58	0.69632	546.79	0.08904
554.78	0.69378	546.99	0.0884
554.99	0.69129	547.2	0.08762
555.19	0.6888	547.4	0.08687
555.4	0.68666	547.61	0.08626
555.6	0.683	547.81	0.08542
555.8	0.68087	548.02	0.08473
556.01	0.67787	548.22	0.08406
556.21	0.67436	548.43	0.08328
556.42	0.67314	548.63	0.08263
556.62	0.6706	548.84	0.08185
556.83	0.66913	549.04	0.08123
557.03	0.66867	549.25	0.0806
557.24	0.66583	549.45	0.07988
557.44	0.66334	549.66	0.07924
557.65	0.65948	549.86	0.07858
557.85	0.65897	550.07	0.07811
558.06	0.65719	550.27	0.07766
558.26	0.6547	550.48	0.07713
558.46	0.65302	550.68	0.07651
558.67	0.65256	550.89	0.07596
558.87	0.65089	551.09	0.07546
559.08	0.64931	551.3	0.07501
559.28	0.64713	551.5	0.07449
559.49	0.64464	551.71	0.07395
559.69	0.64235	551.91	0.0735
559.9	0.64062	552.12	0.07303
560.1	0.63894	552.32	0.07247
560.3	0.63656	552.53	0.07201
560.51	0.63468	552.73	0.07145
560.71	0.63468	552.94	0.07084
560.92	0.63183	553.14	0.07034
561.12	0.63031	553.35	0.0698
561.33	0.6266	553.55	0.06923
561.53	0.62553	553.76	0.06877
561.73	0.62421	553.96	0.06808
561.94	0.62279	554.17	0.06771
562.14	0.6204	554.37	0.06713
562.35	0.6174	554.58	0.06671
562.55	0.61582	554.78	0.06606
562.76	0.6141	554.99	0.06571
562.96	0.61023	555.19	0.06533
563.16	0.6079	555.4	0.06513
563.37	0.60515	555.6	0.06466
563.57	0.60378	555.8	0.06429
563.78	0.602	556.01	0.06385
563.98	0.59961	556.21	0.06338
564.18	0.59743	556.42	0.06299
564.39	0.59438	556.62	0.06271
564.59	0.59285	556.83	0.06241
564.8	0.59189	557.03	0.06212
565	0.58716	557.24	0.06177
565.2	0.58528	557.44	0.06147
565.41	0.58157	557.65	0.06102
565.61	0.58106	557.85	0.06092
565.82	0.57771	558.06	0.06056
566.02	0.57527	558.26	0.06034
566.22	0.57263	558.46	0.05984
566.43	0.57055	558.67	0.05934
566.63	0.568	558.87	0.05907
566.84	0.56557	559.08	0.05875
567.04	0.56262	559.28	0.05828
567.24	0.56059	559.49	0.05787
567.45	0.55769	559.69	0.05738
567.65	0.55759	559.9	0.05695
567.85	0.55596	560.1	0.05657
568.06	0.55439	560.3	0.05622
568.26	0.55129	560.51	0.05598
568.47	0.5489	560.71	0.05575
568.67	0.54727	560.92	0.05529
568.87	0.54468	561.12	0.05485
569.08	0.54	561.33	0.05462
569.28	0.53838	561.53	0.0543
569.48	0.5367	561.73	0.05391
569.69	0.53533	561.94	0.05375
569.89	0.53258	562.14	0.05328
570.1	0.53192	562.35	0.05298
570.3	0.53106	562.55	0.05275
570.5	0.53005	562.76	0.0525
570.71	0.52729	562.96	0.05232
570.91	0.52671	563.16	0.05191
571.11	0.52466	563.37	0.05164
571.32	0.52198	563.57	0.05149
571.52	0.51999	563.78	0.05121
571.72	0.51911	563.98	0.05092
571.93	0.51635	564.18	0.0507
572.13	0.5143	564.39	0.05046
572.33	0.5121	564.59	0.05023
572.54	0.51152	564.8	0.04984
572.74	0.50884	565	0.04963
572.94	0.50603	565.2	0.04938
573.15	0.50384	565.41	0.04907
573.35	0.50314	565.61	0.04868
573.56	0.5023	565.82	0.0484
573.76	0.50157	566.02	0.048
573.96	0.49912	566.22	0.04761
574.17	0.49707	566.43	0.04732
574.37	0.49336	566.63	0.04705
574.57	0.48917	566.84	0.0468
574.78	0.48573	567.04	0.04663
574.98	0.48365	567.24	0.04643
575.18	0.48119	567.45	0.04621
575.38	0.48027	567.65	0.04603
575.59	0.47872	567.85	0.04588
575.79	0.47803	568.06	0.0457
575.99	0.47532	568.26	0.04552
576.2	0.47328	568.47	0.04523
576.4	0.47113	568.67	0.04495
576.6	0.46941	568.87	0.04457
576.81	0.46774	569.08	0.04425
577.01	0.4668	569.28	0.04387
577.21	0.46476	569.48	0.04367
577.42	0.46342	569.69	0.04344
577.62	0.46249	569.89	0.04328
577.82	0.45892	570.1	0.04312
578.03	0.45631	570.3	0.04295
578.23	0.45448	570.5	0.0429
578.43	0.45223	570.71	0.04266
578.64	0.45123	570.91	0.04229
578.84	0.44954	571.11	0.04195
579.04	0.45023	571.32	0.04166
579.24	0.44944	571.52	0.04144
579.45	0.44795	571.72	0.04118
579.65	0.44548	571.93	0.04093
579.85	0.44294	572.13	0.04058
580.06	0.4399	572.33	0.04046
580.26	0.43979	572.54	0.04013
580.46	0.43801	572.74	0.04004
580.66	0.43573	572.94	0.03976
580.87	0.43461	573.15	0.03954
581.07	0.43194	573.35	0.03929
581.27	0.43039	573.56	0.03919
581.48	0.4283	573.76	0.03898
581.68	0.42505	573.96	0.03883
581.88	0.42276	574.17	0.0385
582.08	0.42317	574.37	0.03822
582.29	0.42024	574.57	0.03807
582.49	0.4201	574.78	0.03776
582.69	0.41948	574.98	0.03764
582.9	0.41706	575.18	0.03758
583.1	0.41405	575.38	0.03745
583.3	0.41091	575.59	0.03738
583.5	0.40874	575.79	0.03723
583.71	0.40735	575.99	0.03709
583.91	0.40536	576.2	0.03691
584.11	0.40416	576.4	0.03676
584.31	0.4032	576.6	0.03637
584.52	0.40031	576.81	0.03612
584.72	0.39798	577.01	0.0358
584.92	0.39596	577.21	0.03564
585.12	0.39415	577.42	0.03546
585.33	0.39336	577.62	0.03533
585.53	0.39164	577.82	0.03506
585.73	0.39059	578.03	0.03483
585.93	0.39066	578.23	0.0345
586.14	0.38876	578.43	0.03441
586.34	0.3871	578.64	0.03432
586.54	0.38594	578.84	0.0341
586.74	0.38339	579.04	0.0339
586.95	0.38191	579.24	0.03369
587.15	0.37972	579.45	0.0335
587.35	0.37936	579.65	0.03323
587.55	0.37823	579.85	0.03299
587.76	0.37655	580.06	0.03275
587.96	0.37402	580.26	0.03253
588.16	0.37116	580.46	0.0323
588.36	0.36903	580.66	0.03215
588.56	0.36741	580.87	0.03217
588.77	0.36637	581.07	0.03207
588.97	0.36344	581.27	0.03199
589.17	0.36182	581.48	0.03175
589.37	0.35806	581.68	0.03157
589.58	0.35681	581.88	0.03145
589.78	0.35401	582.08	0.03139
589.98	0.35255	582.29	0.03115
590.18	0.35035	582.49	0.03109
590.38	0.34891	582.69	0.031
590.59	0.34691	582.9	0.03076
590.79	0.3456	583.1	0.03046
590.99	0.34158	583.3	0.03026
591.19	0.33947	583.5	0.03005
591.4	0.33835	583.71	0.02988
591.6	0.33657	583.91	0.02976
591.8	0.33496	584.11	0.0295
592	0.3331	584.31	0.02933
592.2	0.33235	584.52	0.02919
592.41	0.33131	584.72	0.02888
592.61	0.33028	584.92	0.02875
592.81	0.32986	585.12	0.02846
593.01	0.32758	585.33	0.02836
593.21	0.32836	585.53	0.02813
593.42	0.32616	585.73	0.02801
593.62	0.32637	585.93	0.0279
593.82	0.32387	586.14	0.02775
594.02	0.32358	586.34	0.02758
594.22	0.32154	586.54	0.02754
594.42	0.31961	586.74	0.02736
594.63	0.31752	586.95	0.02721
594.83	0.31599	587.15	0.02691
595.03	0.3141	587.35	0.02701
595.23	0.31418	587.55	0.02694
595.43	0.31193	587.76	0.027
595.64	0.31109	587.96	0.02696
595.84	0.3094	588.16	0.02679
596.04	0.30693	588.36	0.02686
596.24	0.30709	588.56	0.02671
596.44	0.30442	588.77	0.02663
596.64	0.30379	588.97	0.02658
596.85	0.30298	589.17	0.0264
597.05	0.29932	589.37	0.02635
597.25	0.2974	589.58	0.02623
597.45	0.29516	589.78	0.02618
597.65	0.29456	589.98	0.02596
597.85	0.29358	590.18	0.02586
598.06	0.29238	590.38	0.02583
598.26	0.29129	590.59	0.02577
598.46	0.28996	590.79	0.02565
598.66	0.28987	590.99	0.02551
598.86	0.28802	591.19	0.02533
599.06	0.28627	591.4	0.02536
599.26	0.28495	591.6	0.02512
599.47	0.28317	591.8	0.02502
599.67	0.28211	592	0.02484
599.87	0.28106	592.2	0.02473
600.07	0.27988	592.41	0.0247
600.27	0.28	592.61	0.02441
600.47	0.27784	592.81	0.02438
600.67	0.27631	593.01	0.02425
600.88	0.27559	593.21	0.02417
601.08	0.27295	593.42	0.0242
601.28	0.27073	593.62	0.02413
601.48	0.26971	593.82	0.02403
601.68	0.26839	594.02	0.02383
601.88	0.26678	594.22	0.02378
602.08	0.2648	594.42	0.02357
602.29	0.26224	594.63	0.02343
602.49	0.26045	594.83	0.02332
602.69	0.25833	595.03	0.02314
602.89	0.25707	595.23	0.02305
603.09	0.2554	595.43	0.02306
603.29	0.25402	595.64	0.02304
603.49	0.25307	595.84	0.02297
603.69	0.2511	596.04	0.023
603.89	0.24991	596.24	0.02288
604.1	0.24621	596.44	0.02275
604.3	0.2452	596.64	0.0226
604.5	0.24386	596.85	0.02257
604.7	0.24159	597.05	0.02224
604.9	0.24112	597.25	0.02221
605.1	0.23893	597.45	0.02205
605.3	0.23831	597.65	0.02181
605.5	0.23792	597.85	0.02166
605.7	0.23734	598.06	0.02156
605.91	0.23399	598.26	0.02137
606.11	0.23185	598.46	0.02137
606.31	0.23121	598.66	0.02133
606.51	0.22871	598.86	0.02117
606.71	0.22638	599.06	0.0211
606.91	0.22639	599.26	0.02102
607.11	0.22371	599.47	0.02091
607.31	0.22237	599.67	0.0208
607.51	0.2209	599.87	0.02057
607.71	0.21946	600.07	0.02047
607.91	0.21855	600.27	0.02022
608.12	0.21817	600.47	0.0201
608.32	0.21731	600.67	0.02004
608.52	0.21503	600.88	0.01992
608.72	0.21394	601.08	0.01981
608.92	0.21247	601.28	0.01984
609.12	0.21167	601.48	0.01983
609.32	0.20891	601.68	0.01973
609.52	0.20643	601.88	0.01962
609.72	0.20524	602.08	0.01957
609.92	0.2039	602.29	0.01947
610.12	0.20511	602.49	0.01949
610.32	0.20402	602.69	0.01935
610.52	0.20184	602.89	0.01931
610.72	0.20197	603.09	0.0192
610.93	0.20029	603.29	0.01919
611.13	0.19847	603.49	0.01931
611.33	0.19738	603.69	0.01928
611.53	0.19693	603.89	0.01913
611.73	0.19572	604.1	0.01912
611.93	0.19214	604.3	0.01905
612.13	0.1917	604.5	0.01907
612.33	0.18942	604.7	0.01896
612.53	0.18886	604.9	0.01885
612.73	0.18747	605.1	0.01874
612.93	0.18637	605.3	0.01857
613.13	0.18624	605.5	0.01852
613.33	0.1857	605.7	0.01833
613.53	0.18677	605.91	0.01837
613.73	0.18561	606.11	0.01834
613.93	0.18352	606.31	0.01818
614.13	0.18199	606.51	0.01791
614.33	0.17825	606.71	0.01785
614.53	0.1773	606.91	0.01783
614.73	0.1773	607.11	0.0178
614.93	0.17388	607.31	0.01765
615.13	0.1747	607.51	0.01747
615.33	0.17288	607.71	0.01726
615.54	0.17131	607.91	0.01713
615.74	0.17121	608.12	0.01708
615.94	0.17068	608.32	0.01691
616.14	0.1701	608.52	0.01693
616.34	0.16884	608.72	0.01673
616.54	0.16759	608.92	0.01672
616.74	0.16654	609.12	0.01667
616.94	0.16601	609.32	0.0167
617.14	0.16346	609.52	0.01671
617.34	0.16199	609.72	0.01658
617.54	0.15857	609.92	0.01645
617.74	0.15636	610.12	0.01639
617.94	0.1557	610.32	0.01634
618.14	0.1542	610.52	0.01632
618.34	0.15521	610.72	0.01632
618.54	0.15424	610.93	0.01631
618.74	0.15276	611.13	0.01622
618.94	0.15032	611.33	0.01615
619.14	0.15134	611.53	0.01626
619.34	0.14902	611.73	0.01634
619.54	0.14808	611.93	0.01626
619.74	0.14782	612.13	0.01625
619.94	0.14577	612.33	0.01618
620.14	0.14337	612.53	0.01617
620.34	0.1435	612.73	0.01607
620.54	0.1424	612.93	0.01596
620.74	0.14255	613.13	0.01583
620.94	0.14158	613.33	0.01571
621.14	0.13987	613.53	0.01557
621.34	0.14007	613.73	0.01544
621.54	0.13821	613.93	0.01547
621.74	0.1385	614.13	0.01544
621.94	0.13652	614.33	0.01523
622.14	0.13754	614.53	0.01523
622.33	0.13853	614.73	0.01514
622.53	0.1366	614.93	0.01507
622.73	0.13552	615.13	0.01493
622.93	0.13476	615.33	0.01479
623.13	0.13336	615.54	0.01467
623.33	0.13209	615.74	0.0145
623.53	0.13199	615.94	0.01438
623.73	0.13213	616.14	0.01436
623.93	0.13197	616.34	0.01433
624.13	0.13171	616.54	0.01436
624.33	0.13194	616.74	0.01433
624.53	0.13066	616.94	0.01422
624.73	0.12864	617.14	0.01424
624.93	0.12788	617.34	0.01427
625.13	0.12601	617.54	0.01411
625.33	0.12623	617.74	0.01403
625.53	0.12515	617.94	0.01407
625.73	0.12402	618.14	0.01398
625.93	0.12356	618.34	0.01404
626.13	0.12293	618.54	0.01389
626.33	0.12121	618.74	0.01379
626.53	0.11996	618.94	0.01386
626.73	0.11777	619.14	0.01386
626.92	0.11812	619.34	0.01377
627.12	0.11807	619.54	0.01372
627.32	0.11947	619.74	0.01374
627.52	0.11791	619.94	0.01367
627.72	0.11466	620.14	0.01353
627.92	0.11341	620.34	0.0134
628.12	0.11223	620.54	0.01328
628.32	0.11192	620.74	0.01317
628.52	0.11115	620.94	0.01318
628.72	0.10898	621.14	0.01303
628.92	0.11062	621.34	0.01306
629.12	0.10977	621.54	0.01305
629.32	0.11002	621.74	0.0131
629.52	0.1097	621.94	0.01305
629.71	0.11014	622.14	0.01306
629.91	0.11014	622.33	0.01299
630.11	0.10858	622.53	0.01287
630.31	0.10802	622.73	0.01294
630.51	0.10696	622.93	0.01283
630.71	0.10527	623.13	0.01277
630.91	0.10534	623.33	0.01266
631.11	0.10405	623.53	0.01261
631.31	0.10269	623.73	0.0126
631.51	0.09946	623.93	0.01253
631.71	0.10003	624.13	0.01262
631.9	0.10135	624.33	0.01267
632.1	0.10008	624.53	0.01265
632.3	0.09876	624.73	0.01259
632.5	0.09639	624.93	0.0125
632.7	0.09676	625.13	0.01239
632.9	0.09865	625.33	0.01233
633.1	0.09727	625.53	0.01219
633.3	0.09558	625.73	0.01217
633.5	0.09401	625.93	0.01215
633.7	0.09264	626.13	0.01213
633.89	0.08892	626.33	0.01206
634.09	0.08875	626.53	0.01188
634.29	0.08804	626.73	0.0118
634.49	0.08697	626.92	0.01172
634.69	0.08626	627.12	0.01171
634.89	0.0871	627.32	0.01166
635.09	0.08623	627.52	0.01166
635.29	0.08645	627.72	0.01162
635.48	0.08777	627.92	0.01163
635.68	0.08796	628.12	0.01156
635.88	0.0863	628.32	0.01144
636.08	0.08575	628.52	0.01125
636.28	0.08656	628.72	0.01122
636.48	0.08506	628.92	0.01109
636.68	0.08268	629.12	0.01099
636.88	0.08204	629.32	0.01103
637.07	0.08066	629.52	0.01114
637.27	0.07917	629.71	0.01119
637.47	0.079	629.91	0.01102
637.67	0.07802	630.11	0.01096
637.87	0.07687	630.31	0.01106
638.07	0.07846	630.51	0.01096
638.27	0.07772	630.71	0.01101
638.46	0.07752	630.91	0.01093
638.66	0.0762	631.11	0.01095
638.86	0.07577	631.31	0.01096
639.06	0.07393	631.51	0.01095
639.26	0.07355	631.71	0.01084
639.46	0.07269	631.9	0.01084
639.65	0.07026	632.1	0.01065
639.85	0.07031	632.3	0.01068
640.05	0.07157	632.5	0.01057
640.25	0.07046	632.7	0.01073
640.45	0.06859	632.9	0.01069
640.65	0.07024	633.1	0.01072
640.84	0.07152	633.3	0.01071
641.04	0.07017	633.5	0.01046
641.24	0.0696	633.7	0.01037
641.44	0.06867	633.89	0.01024
641.64	0.06871	634.09	0.01029
641.84	0.06864	634.29	0.01022
642.03	0.06846	634.49	0.01012
642.23	0.06793	634.69	0.01009
642.43	0.06736	634.89	0.01002
642.63	0.0666	635.09	0.01004
642.83	0.06734	635.29	0.00998
643.03	0.06753	635.48	0.00982
643.22	0.06767	635.68	0.00974
643.42	0.06812	635.88	0.00971
643.62	0.06826	636.08	0.00956
643.82	0.0684	636.28	0.00968
644.02	0.06851	636.48	0.00955
644.21	0.06762	636.68	0.00941
644.41	0.0672	636.88	0.00929
644.61	0.06745	637.07	0.00914
644.81	0.06582	637.27	0.00912
645.01	0.06655	637.47	0.00912
645.2	0.06669	637.67	0.00918
645.4	0.06667	637.87	0.00914
645.6	0.06701	638.07	0.00903
645.8	0.06617	638.27	0.00883
646	0.06637	638.46	0.0089
646.19	0.06543	638.66	0.00894
646.39	0.06366	638.86	0.0088
646.59	0.06284	639.06	0.00893
646.79	0.06236	639.26	0.00889
646.98	0.06222	639.46	0.00893
647.18	0.06002	639.65	0.00889
647.38	0.05956	639.85	0.00876
647.58	0.0572	640.05	0.00884
647.78	0.058	640.25	0.00899
647.97	0.05731	640.45	0.00888
648.17	0.05742	640.65	0.00895
648.37	0.05647	640.84	0.00902
648.57	0.05653	641.04	0.00899
648.76	0.05602	641.24	0.00903
648.96	0.05618	641.44	0.00903
649.16	0.05383	641.64	0.00906
649.36	0.05271	641.84	0.009
649.56	0.05273	642.03	0.00886
649.75	0.05256	642.23	0.00881
649.95	0.05303	642.43	0.00892
650.15	0.05275	642.63	0.00878
650.35	0.05446	642.83	0.00865
650.54	0.05468	643.03	0.00861
650.74	0.05483	643.22	0.00831
650.94	0.05577	643.42	0.00833
651.14	0.05539	643.62	0.00825
651.33	0.05508	643.82	0.00829
651.53	0.05394	644.02	0.00825
651.73	0.05483	644.21	0.0081
651.93	0.05373	644.41	0.0079
652.12	0.0552	644.61	0.00782
652.32	0.05421	644.81	0.00779
652.52	0.0545	645.01	0.00776
652.72	0.05292	645.2	0.00779
652.91	0.05376	645.4	0.0078
653.11	0.05383	645.6	0.00768
653.31	0.0543	645.8	0.00761
653.5	0.05461	646	0.0076
653.7	0.05386	646.19	0.00769
653.9	0.0541	646.39	0.00776
654.1	0.05232	646.59	0.00761
654.29	0.05202	646.79	0.00767
654.49	0.05078	646.98	0.00758
654.69	0.05076	647.18	0.00758
654.89	0.05166	647.38	0.00767
655.08	0.04991	647.58	0.00749
655.28	0.0493	647.78	0.00757
655.48	0.05169	647.97	0.00746
655.67	0.05284	648.17	0.00751
655.87	0.05246	648.37	0.00745
656.07	0.05114	648.57	0.00756
656.27	0.04896	648.76	0.00757
656.46	0.04864	648.96	0.00746
656.66	0.04817	649.16	0.00743
656.86	0.04844	649.36	0.00728
657.05	0.04687	649.56	0.00728
657.25	0.0471	649.75	0.00736
657.45	0.04676	649.95	0.00724
657.65	0.04659	650.15	0.00729
657.84	0.04672	650.35	0.00727
658.04	0.04564	650.54	0.00734
658.24	0.04517	650.74	0.00741
658.43	0.04415	650.94	0.00734
658.63	0.04497	651.14	0.00739
658.83	0.04332	651.33	0.00741
659.02	0.04241	651.53	0.00739
659.22	0.04452	651.73	0.00748
659.42	0.04488	651.93	0.00731
659.61	0.04259	652.12	0.00726
659.81	0.04291	652.32	0.00728
660.01	0.04227	652.52	0.00733
660.2	0.04262	652.72	0.00722
660.4	0.04366	652.91	0.00715
660.6	0.04239	653.11	0.00698
660.8	0.04164	653.31	0.00711
660.99	0.04241	653.5	0.00709
661.19	0.04246	653.7	0.00702
661.39	0.0402	653.9	0.00692
661.58	0.04087	654.1	0.00677
661.78	0.04146	654.29	0.00673
661.98	0.04101	654.49	0.0067
662.17	0.04099	654.69	0.00659
662.37	0.04142	654.89	0.00644
662.57	0.04201	655.08	0.0065
662.76	0.04068	655.28	0.00639
662.96	0.04157	655.48	0.00637
663.16	0.0411	655.67	0.00624
663.35	0.03933	655.87	0.0061
663.55	0.03875	656.07	0.00608
663.74	0.04054	656.27	0.00619
663.94	0.03793	656.46	0.00599
664.14	0.03715	656.66	0.00584
664.33	0.03745	656.86	0.00591
664.53	0.03485	657.05	0.00596
664.73	0.03463	657.25	0.00606
664.92	0.03392	657.45	0.00597
665.12	0.03378	657.65	0.00594
665.32	0.03239	657.84	0.00584
665.51	0.03359	658.04	0.00578
665.71	0.03336	658.24	0.00598
665.91	0.03232	658.43	0.00588
666.1	0.03167	658.63	0.00569
666.3	0.03213	658.83	0.00567
666.49	0.03226	659.02	0.00575
666.69	0.0324	659.22	0.0057
666.89	0.03179	659.42	0.00576
667.08	0.03184	659.61	0.00558
667.28	0.03263	659.81	0.0057
667.48	0.03199	660.01	0.00563
667.67	0.0329	660.2	0.00565
667.87	0.0312	660.4	0.00544
668.06	0.03282	660.6	0.00536
668.26	0.03339	660.8	0.00547
668.46	0.03192	660.99	0.00544
668.65	0.03329	661.19	0.00541
668.85	0.03426	661.39	0.0054
669.04	0.03412	661.58	0.00534
669.24	0.03414	661.78	0.00536
669.44	0.03495	661.98	0.00537
669.63	0.03509	662.17	0.0053
669.83	0.03617	662.37	0.00504
670.03	0.03577	662.57	0.00501
670.22	0.03737	662.76	0.00508
670.42	0.03698	662.96	0.00514
670.61	0.03564	663.16	0.00518
670.81	0.03624	663.35	0.00513
671	0.03705	663.55	0.00514
671.2	0.03732	663.74	0.00525
671.4	0.03592	663.94	0.00519
671.59	0.03597	664.14	0.00536
671.79	0.03548	664.33	0.00539
671.98	0.03575	664.53	0.00558
672.18	0.0363	664.73	0.00579
672.38	0.03632	664.92	0.00575
672.57	0.03661	665.12	0.00566
672.77	0.03619	665.32	0.00558
672.96	0.03516	665.51	0.0056
673.16	0.03578	665.71	0.00545
673.35	0.03616	665.91	0.00542
673.55	0.03643	666.1	0.0054
673.75	0.03572	666.3	0.00558
673.94	0.03456	666.49	0.00568
674.14	0.03447	666.69	0.0057
674.33	0.03217	666.89	0.00572
674.53	0.03157	667.08	0.0056
674.72	0.03196	667.28	0.00557
674.92	0.03159	667.48	0.00556
675.12	0.03068	667.67	0.00541
675.31	0.02954	667.87	0.00534
675.51	0.03022	668.06	0.00534
675.7	0.03103	668.26	0.00508
675.9	0.03059	668.46	0.005
676.09	0.03046	668.65	0.00479
676.29	0.02935	668.85	0.00465
676.48	0.02933	669.04	0.00465
676.68	0.03062	669.24	0.00467
676.88	0.03022	669.44	0.00477
677.07	0.03023	669.63	0.00491
677.27	0.031	669.83	0.0049
677.46	0.02998	670.03	0.00481
677.66	0.02974	670.22	0.00476
677.85	0.02898	670.42	0.00466
678.05	0.02865	670.61	0.00477
678.24	0.02765	670.81	0.00494
678.44	0.02872	671	0.00508
678.63	0.02846	671.2	0.00512
678.83	0.03034	671.4	0.00512
679.02	0.03071	671.59	0.00505
679.22	0.03103	671.79	0.00498
679.42	0.03237	671.98	0.00488
679.61	0.03309	672.18	0.00488
679.81	0.03295	672.38	0.00499
680	0.03235	672.57	0.00498
680.2	0.03186	672.77	0.00499
680.39	0.0324	672.96	0.00504
680.59	0.03241	673.16	0.00497
680.78	0.03151	673.35	0.00505
680.98	0.02996	673.55	0.00497
681.17	0.03208	673.75	0.00471
681.37	0.03104	673.94	0.00462
681.56	0.02973	674.14	0.00469
681.76	0.02909	674.33	0.00484
681.95	0.02914	674.53	0.00474
682.15	0.02953	674.72	0.00467
682.34	0.02912	674.92	0.00435
682.54	0.02991	675.12	0.00403
682.73	0.03005	675.31	0.00395
682.93	0.02939	675.51	0.00381
683.12	0.02921	675.7	0.00389
683.32	0.02938	675.9	0.00403
683.51	0.03075	676.09	0.00421
683.71	0.02809	676.29	0.00424
683.9	0.02808	676.48	0.00422
684.1	0.02845	676.68	0.00417
684.29	0.02789	676.88	0.00441
684.49	0.02682	677.07	0.00434
684.68	0.02678	677.27	0.00436
684.88	0.02519	677.46	0.00424
685.07	0.02705	677.66	0.0043
685.27	0.02614	677.85	0.00428
685.46	0.02593	678.05	0.00438
685.66	0.0273	678.24	0.00423
685.85	0.02847	678.44	0.00419
686.05	0.03021	678.63	0.00418
686.24	0.03088	678.83	0.00425
686.43	0.03288	679.02	0.00438
686.63	0.03419	679.22	0.00457
686.82	0.03535	679.42	0.00457
687.02	0.0349	679.61	0.00459
687.21	0.03485	679.81	0.00457
687.41	0.0337	680	0.00447
687.6	0.03082	680.2	0.00443
687.8	0.03114	680.39	0.00443
687.99	0.03006	680.59	0.00445
688.19	0.03048	680.78	0.00444
688.38	0.03117	680.98	0.00423
688.58	0.03088	681.17	0.00423
688.77	0.03166	681.37	0.00419
688.96	0.03311	681.56	0.00416
689.16	0.03199	681.76	0.00414
689.35	0.03166	681.95	0.00427
689.55	0.03336	682.15	0.00418
689.74	0.03143	682.34	0.00422
689.94	0.03229	682.54	0.00409
690.13	0.0318	682.73	0.00408
690.33	0.02987	682.93	0.00411
690.52	0.02943	683.12	0.00418
690.71	0.02772	683.32	0.00411
690.91	0.02636	683.51	0.00421
691.1	0.02576	683.71	0.00425
691.3	0.02574	683.9	0.0042
691.49	0.0264	684.1	0.00406
691.69	0.02806	684.29	0.00403
691.88	0.02859	684.49	0.00384
692.07	0.02872	684.68	0.00378
692.27	0.02865	684.88	0.00363
692.46	0.0281	685.07	0.00363
692.66	0.02802	685.27	0.00361
692.85	0.0269	685.46	0.00364
693.04	0.02788	685.66	0.00354
693.24	0.02921	685.85	0.0034
693.43	0.02948	686.05	0.00333
693.63	0.02768	686.24	0.00342
693.82	0.02928	686.43	0.00357
694.02	0.0283	686.63	0.00348
694.21	0.02892	686.82	0.0035
694.4	0.02921	687.02	0.00323
694.6	0.02874	687.21	0.00301
694.79	0.02733	687.41	0.003
694.99	0.0279	687.6	0.00273
695.18	0.02717	687.8	0.00265
695.37	0.02706	687.99	0.00262
695.57	0.02641	688.19	0.00278
695.76	0.02594	688.38	0.00277
695.96	0.02757	688.58	0.00284
696.15	0.02763	688.77	0.00287
696.34	0.02734	688.96	0.00297
696.54	0.02766	689.16	0.00308
696.73	0.02921	689.35	0.00298
696.92	0.02987	689.55	0.00284
697.12	0.02922	689.74	0.00283
697.31	0.02813	689.94	0.00298
697.51	0.02696	690.13	0.00285
697.7	0.02735	690.33	0.00297
697.89	0.02657	690.52	0.00285
698.09	0.02585	690.71	0.00304
698.28	0.02433	690.91	0.00297
698.47	0.02361	691.1	0.00298
698.67	0.02309	691.3	0.00311
698.86	0.02309	691.49	0.00303
699.06	0.02316	691.69	0.00298
699.25	0.02539	691.88	0.00296
699.44	0.02534	692.07	0.00282
699.64	0.02654	692.27	0.00283
699.83	0.0264	692.46	0.00268
700.02	0.0245	692.66	0.0026
700.22	0.02628	692.85	0.00266
700.41	0.02639	693.04	0.00265
700.6	0.02733	693.24	0.00254
700.8	0.02677	693.43	0.00255
700.99	0.02572	693.63	0.00252
701.19	0.02386	693.82	0.00245
701.38	0.02496	694.02	0.00234
701.57	0.02436	694.21	0.00246
701.77	0.02418	694.4	0.00247
701.96	0.02497	694.6	0.0025
702.15	0.02665	694.79	0.00244
702.35	0.02633	694.99	0.00244
702.54	0.02765	695.18	0.00253
702.73	0.02814	695.37	0.00264
702.93	0.03117	695.57	0.00265
703.12	0.03145	695.76	0.00287
703.31	0.03094	695.96	0.00294
703.51	0.03203	696.15	0.00295
703.7	0.03094	696.34	0.00291
703.89	0.03125	696.54	0.00296
704.09	0.03162	696.73	0.003
704.28	0.02962	696.92	0.00288
704.47	0.02929	697.12	0.00286
704.67	0.02775	697.31	0.00281
704.86	0.02848	697.51	0.00298
705.05	0.0294	697.7	0.00313
705.24	0.02969	697.89	0.00329
705.44	0.02986	698.09	0.00341
705.63	0.03027	698.28	0.00349
705.82	0.0313	698.47	0.00342
706.02	0.03158	698.67	0.00339
706.21	0.03048	698.86	0.00342
706.4	0.03037	699.06	0.00334
706.6	0.02979	699.25	0.00337
706.79	0.0298	699.44	0.00315
706.98	0.02815	699.64	0.00321
707.18	0.02652	699.83	0.00311
707.37	0.02508	700.02	0.00307
707.56	0.02254	700.22	0.00321
707.75	0.02326	700.41	0.00316
707.95	0.02259	700.6	0.00309
708.14	0.02326	700.8	0.00315
708.33	0.02265	700.99	0.00332
708.53	0.02266	701.19	0.00343
708.72	0.02229	701.38	0.00329
708.91	0.02157	701.57	0.00316
709.1	0.02244	701.77	0.00319
709.3	0.02359	701.96	0.00313
709.49	0.02465	702.15	0.00301
709.68	0.02597	702.35	0.00298
709.88	0.02431	702.54	0.00288
710.07	0.02226	702.73	0.00288
710.26	0.02256	702.93	0.00289
710.45	0.02493	703.12	0.00287
710.65	0.0262	703.31	0.00275
710.84	0.02491	703.51	0.00294
711.03	0.0248	703.7	0.00287
711.22	0.02602	703.89	0.003
711.42	0.02648	704.09	0.00302
711.61	0.028	704.28	0.00281
711.8	0.0282	704.47	0.00292
712	0.02975	704.67	0.00288
712.19	0.03	704.86	0.00294
712.38	0.02916	705.05	0.00289
712.57	0.02974	705.24	0.0029
712.77	0.03022	705.44	0.00319
712.96	0.02939	705.63	0.00309
713.15	0.02794	705.82	0.00312
713.34	0.02707	706.02	0.00306
713.54	0.02659	706.21	0.00298
713.73	0.0258	706.4	0.0029
713.92	0.02572	706.6	0.00285
714.11	0.02626	706.79	0.00279
714.31	0.02508	706.98	0.00266
714.5	0.02249	707.18	0.00278
714.69	0.02208	707.37	0.00283
714.88	0.02343	707.56	0.00286
715.07	0.02426	707.75	0.00273
715.27	0.0241	707.95	0.0025
715.46	0.02408	708.14	0.00246
715.65	0.02356	708.33	0.00249
715.84	0.02232	708.53	0.00235
716.04	0.02092	708.72	0.00238
716.23	0.0208	708.91	0.00226
716.42	0.0244	709.1	0.00206
716.61	0.02299	709.3	0.00191
716.8	0.02311	709.49	0.00178
717	0.0243	709.68	0.00198
717.19	0.02422	709.88	0.00191
717.38	0.02442	710.07	0.002
717.57	0.02303	710.26	0.00212
717.77	0.02224	710.45	0.00218
717.96	0.02338	710.65	0.00221
718.15	0.02312	710.84	0.00232
718.34	0.02435	711.03	0.00241
718.53	0.02477	711.22	0.00258
718.73	0.02407	711.42	0.00269
718.92	0.02421	711.61	0.00264
719.11	0.02255	711.8	0.00275
719.3	0.02221	712	0.00285
719.49	0.02157	712.19	0.0028
719.69	0.02054	712.38	0.00306
719.88	0.02212	712.57	0.00305
720.07	0.02056	712.77	0.00295
720.26	0.02106	712.96	0.00293
720.45	0.01933	713.15	0.00294
720.65	0.0202	713.34	0.00286
720.84	0.02039	713.54	0.00262
721.03	0.02067	713.73	0.00246
721.22	0.0204	713.92	0.00246
721.41	0.02074	714.11	0.00234
721.6	0.02076	714.31	0.00224
721.8	0.02145	714.5	0.00229
721.99	0.02116	714.69	0.00235
722.18	0.02169	714.88	0.00219
722.37	0.0214	715.07	0.00218
722.56	0.02266	715.27	0.00214
722.75	0.02404	715.46	0.0021
722.95	0.02321	715.65	0.00207
723.14	0.02282	715.84	0.00218
723.33	0.02288	716.04	0.00219
723.52	0.02407	716.23	0.00222
723.71	0.02478	716.42	0.00192
723.9	0.0238	716.61	0.002
724.1	0.02424	716.8	0.00212
724.29	0.02354	717	0.00235
724.48	0.02298	717.19	0.00231
724.67	0.02184	717.38	0.00257
724.86	0.02105	717.57	0.00295
725.05	0.02004	717.77	0.00304
725.25	0.02149	717.96	0.00297
725.44	0.021	718.15	0.003
725.63	0.02172	718.34	0.00311
725.82	0.02255	718.53	0.00293
726.01	0.02428	718.73	0.00294
726.2	0.02558	718.92	0.00282
726.39	0.02367	719.11	0.00278
726.59	0.02252	719.3	0.00277
726.78	0.02083	719.49	0.00263
726.97	0.02107	719.69	0.0026
727.16	0.02168	719.88	0.00233
727.35	0.02183	720.07	0.00239
727.54	0.02249	720.26	0.00239
727.73	0.02322	720.45	0.00239
727.92	0.02238	720.65	0.00233
728.12	0.02236	720.84	0.00235
728.31	0.0221	721.03	0.00211
728.5	0.02311	721.22	0.00233
728.69	0.02466	721.41	0.00214
728.88	0.02519	721.6	0.00207
729.07	0.02578	721.8	0.00195
729.26	0.02559	721.99	0.00197
729.45	0.0263	722.18	0.002
729.65	0.02622	722.37	0.00198
729.84	0.02488	722.56	0.00227
730.03	0.02412	722.75	0.00227
730.22	0.02317	722.95	0.00234
730.41	0.02492	723.14	0.00229
730.6	0.02596	723.33	0.00224
730.79	0.02827	723.52	0.00219
730.98	0.02829	723.71	0.0021
731.17	0.02962	723.9	0.00231
731.36	0.0271	724.1	0.00221
731.56	0.02663	724.29	0.00219
731.75	0.026	724.48	0.0024
731.94	0.0286	724.67	0.00243
732.13	0.03042	724.86	0.00241
732.32	0.03039	725.05	0.00265
732.51	0.02868	725.25	0.0026
732.7	0.02792	725.44	0.00273
732.89	0.02814	725.63	0.00284
733.08	0.0272	725.82	0.003
733.27	0.02679	726.01	0.00309
733.46	0.02527	726.2	0.00304
733.65	0.024	726.39	0.00301
733.85	0.02373	726.59	0.00287
734.04	0.02241	726.78	0.00278
734.23	0.02256	726.97	0.00275
734.42	0.0226	727.16	0.00261
734.61	0.02068	727.35	0.00266
734.8	0.01857	727.54	0.00273
734.99	0.01967	727.73	0.00293
735.18	0.01791	727.92	0.00287
735.37	0.02037	728.12	0.00292
735.56	0.01845	728.31	0.003
735.75	0.01896	728.5	0.00287
735.94	0.01798	728.69	0.00279
736.13	0.0163	728.88	0.00276
736.32	0.01649	729.07	0.00271
736.51	0.01659	729.26	0.00257
736.7	0.01721	729.45	0.00238
736.9	0.01787	729.65	0.00214
737.09	0.01852	729.84	0.00203
737.28	0.01885	730.03	0.00197
737.47	0.01837	730.22	0.00188
737.66	0.01927	730.41	0.00159
737.85	0.01987	730.6	0.00148
738.04	0.01894	730.79	0.00159
738.23	0.01995	730.98	0.0017
738.42	0.02008	731.17	0.00206
738.61	0.02085	731.36	0.00187
738.8	0.02075	731.56	0.00185
738.99	0.01659	731.75	0.00168
739.18	0.01683	731.94	0.00166
739.37	0.01541	732.13	0.00167
739.56	0.01706	732.32	0.0017
739.75	0.01486	732.51	0.00177
739.94	0.01502	732.7	0.0019
740.13	0.01715	732.89	0.002
740.32	0.01583	733.08	0.00168
740.51	0.01522	733.27	0.00188
740.7	0.01468	733.46	0.00221
740.89	0.01443	733.65	0.00193
741.08	0.01354	733.85	0.00196
741.27	0.01228	734.04	0.0019
741.46	0.0129	734.23	0.00187
741.65	0.01275	734.42	0.00238
741.84	0.01287	734.61	0.00239
742.03	0.01672	734.8	0.00224
742.22	0.01683	734.99	0.00228
742.41	0.01579	735.18	0.00198
742.6	0.01472	735.37	0.00194
742.79	0.01455	735.56	0.00183
742.98	0.01914	735.75	0.00148
743.17	0.01977	735.94	0.00173
743.36	0.02324	736.13	0.00171
743.55	0.02225	736.32	0.00159
743.74	0.02654	736.51	0.00149
743.93	0.02415	736.7	0.00137
744.12	0.02163	736.9	0.00129
744.31	0.02456	737.09	0.00144
744.5	0.02759	737.28	0.00148
744.69	0.02764	737.47	0.0014
744.88	0.02689	737.66	0.00163
745.07	0.02832	737.85	0.00147
745.26	0.02783	738.04	0.00166
745.45	0.02805	738.23	0.00203
745.64	0.02896	738.42	0.0017
745.83	0.02935	738.61	0.00169
746.02	0.02514	738.8	0.00162
746.21	0.02349	738.99	0.00171
746.4	0.02318	739.18	0.00183
746.59	0.02479	739.37	0.002
746.78	0.02414	739.56	0.00197
746.97	0.02276	739.75	0.00249
747.16	0.02342	739.94	0.00242
747.35	0.02155	740.13	0.00236
747.54	0.02286	740.32	0.00227
747.73	0.01987	740.51	0.00231
747.92	0.02145	740.7	0.00242
748.11	0.0228	740.89	0.00238
748.3	0.01944	741.08	0.00229
748.48	0.01841	741.27	0.00217
748.67	0.01901	741.46	0.0021
748.86	0.01861	741.65	0.00235
749.05	0.0163	741.84	0.0026
749.24	0.01767	742.03	0.00236
749.43	0.01862	742.22	0.00215
749.62	0.01645	742.41	0.00224
749.81	0.01888	742.6	0.00242
750	0.02242	742.79	0.00253
750.19	0.02395	742.98	0.00233
750.38	0.02227	743.17	0.00221
750.57	0.02212	743.36	0.0022
750.76	0.02306	743.55	0.00236
750.95	0.02363	743.74	0.00223
751.14	0.02308	743.93	0.00205
751.33	0.02328	744.12	0.00212
751.51	0.02368	744.31	0.00217
751.7	0.02162	744.5	0.00236
751.89	0.02007	744.69	0.00226
752.08	0.02049	744.88	0.00245
752.27	0.0231	745.07	0.00247
752.46	0.02385	745.26	0.00262
752.65	0.0209	745.45	0.00251
752.84	0.02166	745.64	0.00251
753.03	0.0238	745.83	0.00245
753.22	0.02069	746.02	0.00237
753.41	0.02238	746.21	0.00254
753.6	0.02492	746.4	0.00228
753.78	0.0197	746.59	0.00195
753.97	0.0158	746.78	0.00207
754.16	0.01813	746.97	0.00213
754.35	0.02201	747.16	0.00219
754.54	0.02253	747.35	0.00216
754.73	0.02398	747.54	0.00223
754.92	0.02332	747.73	0.00223
755.11	0.02388	747.92	0.00237
755.3	0.02401	748.11	0.00236
755.48	0.02283	748.3	0.00227
755.67	0.02507	748.48	0.00208
755.86	0.02869	748.67	0.00204
756.05	0.03021	748.86	0.00189
756.24	0.0269	749.05	0.00209
756.43	0.02448	749.24	0.00194
756.62	0.02581	749.43	0.002
756.81	0.02433	749.62	0.00154
757	0.02485	749.81	0.00165
757.18	0.02815	750	0.00165
757.37	0.02734	750.19	0.00131
757.56	0.02748	750.38	0.0015
757.75	0.03114	750.57	0.00164
757.94	0.03299	750.76	0.00165
758.13	0.02987	750.95	0.00163
758.32	0.0284	751.14	0.00175
758.51	0.02674	751.33	0.00159
758.69	0.0255	751.51	0.00164
758.88	0.02381	751.7	0.00164
759.07	0.02336	751.89	0.0015
759.26	0.02282	752.08	0.00126
759.45	0.02245	752.27	0.00146
759.64	0.02333	752.46	0.00152
759.83	0.02047	752.65	0.0018
[truncated: 1,651 more rows]

## Sheet: Fig.6b
Host-free sensitization of MR dopant S-Cz-BN using RTP-D2
Luminance (cd/m2)	External Quantum Efficiency
0
0
0
0
0.01
0
0.01
0.01
0.01
0
0
0.01
0.01	0.29514
0.17	0.25671
1.55	0.26439
8.19	0.26413
26.01	0.25615
58.58	0.24593
113.9	0.23503
202.5	0.22413
335.5	0.21316
522	0.20256
778	0.19232
1102	0.1813
1502	0.17011
1979	0.1593
2537	0.14939
3157	0.1404
3791	0.1314
4415	0.12286
5047	0.11648
5557	0.11001
5986	0.10393
6329	0.09847
6604	0.09335
6825	0.08851
7003	0.084
7148	0.07975
7264	0.07575
7358	0.07188
7433	0.0683
7491	0.06457
7536	0.06117
7573	0.05808
7604	0.05486
7628	0.05195
7644	0.04898
7653	0.0463
7658	0.04362
--	0
7647	0.03879
